# Supplementary material for: Integrating endogenous TurboID and data-independent acquisition mass spectrometry for in vivo proximity labeling
Source: EMBO J. 2025 Dec 11;45(2):592–632. doi: 10.1038/s44318-025-00660-5 (PMC12811337; doi:10.1038/s44318-025-00660-5)
Supplement: Supplementary file 4 — Dataset EV2 [file 44318_2025_660_MOESM4_ESM.xlsx]

## Sheet: Contents
Summary	Combined results for Exp 2 (NEKL–MLT TurboID)
Tabs:
1	NEKL-2::TurboID Raw data
2	NEKL-2::TurboID Filter-1 TurboID Upreg, TurboID downreg, TurboID only, N2 only
3	NEKL-2::TurboID Filter-1 w/ color labels
4	NEKL-2::TurboID Filter-2 w/ color labels
5	NEKL-3::TurboID Raw data
6	NEKL-3::TurboID Filter-1 TurboID Upreg, TurboID downreg, TurboID only, N2 only
7	NEKL-3::TurboID Filter-1 w/ color labels
8	NEKL-3::TurboID Filter-2 w/ color labels
9	MLT-2::TurboID Raw data
10	MLT-2::TurboID Filter-1 TurboID Upreg, TurboID downreg, TurboID only, N2 only
11	MLT-2::TurboID Filter-1 w/ color labels
12	MLT-2::TurboID Filter-2 w/ color labels
13	MLT-3::TurboID Raw data
14	MLT-3::TurboID Filter-1 TurboID Upreg, TurboID downreg, TurboID only, N2 only
15	MLT-3::TurboID Filter-1 w/ color labels
16	MLT-3::TurboID Filter-2 w/ color labels
17	MLT-4::TurboID Raw data
18	MLT-4::TurboID Filter-1 TurboID Upreg, TurboID downreg, TurboID only, N2 only
19	MLT-4::TurboID Filter-1 w/ color labels
20	MLT-4::TurboID Filter-2 w/ color labels
21	Filter-2 protein overlaps
22	Combined N2 upregulated overlaps between samples

## Sheet: (1) NEKL-2 Raw
index	logFC	average_intensity	negLog10rawP	negLog10adjP	sig.pval.fct	sig.FDR.fct	internal_title_column	uniprot_id	gene_symbol	description	p	adjusted_p	internal_id_for_brushing	N2_1	N2_2	N2_3	NEK2_1	NEK2_2	NEK2_3
716	3.9548	17.5889	15.0375	11.4147	upReg	upReg	hip-1	G5EE04	hip-1	STI1 domain-containing protein	0	0	G5EE04	15.3434	15.4275	15.1105	19.0077	19.521	19.2172
1217	3.6574	15.0782	10.6218	8.0198	upReg	upReg	cdc-37	O02108	cdc-37	Probable Hsp90 co-chaperone cdc37	0	0	O02108	13.4457	14.0364	13.3992	16.9987	17.7393	17.1155
1900	3.1367	16.0304	6.1618	5.002	upReg	upReg	ZK512.7	P34645	ZK512.7	Uncharacterized protein ZK512.7	0	0	P34645	12.8808	ND	ND	16.2175	16.1554	15.6797
2081	3.1316	18.8771	9.7709	7.4678	upReg	upReg	vit-1	P55155	vit-1	Vitellogenin-1	0	0	P55155	16.467	16.1936	16.5065	19.658	19.6152	19.2888
169	2.9745	15.4795	8.4767	6.5806	upReg	upReg	lea-1	A0A486WTP6	lea-1	Plant Late Embryo Abundant (LEA) related	0	0	A0A486WTP6	12.5324	ND	ND	15.2187	15.8833	15.4188
1337	2.9353	14.4905	2.2507	1.8542	upReg	upReg	F52H2.3	O17393	F52H2.3	Uncharacterized protein	0.0056	0.014	O17393	ND	ND	12.0919	ND	ND	15.0272
55	2.9323	16.2836	12.5596	9.4139	upReg	upReg	comt-3	A0A0K3AT05	comt-3	Catechol O-methyltransferase domain-containing protein 1	0	0	A0A0K3AT05	13.814	13.907	13.826	16.455	17.1658	16.7232
4307	2.8238	17.0471	8.4664	6.5806	upReg	upReg	itsn-1	Q9U2T9	itsn-1	Intersectin-1	0	0	Q9U2T9	15.0167	14.2372	13.5074	17.2092	16.8369	17.1868
127	2.7447	16.8248	10.6013	8.0198	upReg	upReg	argn-1	A0A1X7RC97	argn-1	arginase	0	0	A0A1X7RC97	15.222	14.5635	14.3968	17.49	17.624	17.3022
181	2.49	15.9343	9.1414	7.0501	upReg	upReg	lea-1	A0A486WVH0	lea-1	Plant Late Embryo Abundant (LEA) related	0	0	A0A486WVH0	13.2382	13.322	14.1769	15.8057	16.3555	16.046
1749	2.437	21.2903	8.9366	6.9475	upReg	upReg	vit-4	P18947	vit-4	Vitellogenin-4	0	0	P18947	19.307	18.9933	19.1573	21.7035	21.7175	21.3476
985	2.3904	17.2303	10.8132	8.0934	upReg	upReg	acdh-1	H2KZG6	acdh-1	Short/branched chain specific acyl-CoA dehydrogenase, mitochondrial	0	0	H2KZG6	15.391	15.3706	15.9689	18.0107	18.0446	17.8465
1723	2.3375	20.828	9.0347	6.9682	upReg	upReg	vit-5	P06125	vit-5	Vitellogenin-5	0	0	P06125	18.8836	18.6775	19.0377	21.3481	21.2716	20.9916
4142	2.2779	13.6049	3.4831	2.8901	upReg	upReg	Y57A10A.8	Q9NA84	Y57A10A.8	SPK domain-containing protein	0.0003	0.0013	Q9NA84	11.6345	ND	ND	13.8478	14.0514	13.8378
2388	2.2303	15.1362	6.3567	5.1636	upReg	upReg	F15G9.1	Q10033	F15G9.1	Uncharacterized protein F15G9.1	0	0	Q10033	ND	ND	12.3783	14.4418	ND	14.7753
1799	2.2211	14.1985	6.2383	5.0733	upReg	upReg	C06E1.9	P34304	C06E1.9	Uncharacterized protein C06E1.9	0	0	P34304	13.0526	12.9506	13.3322	15.6874	15.3747	14.9367
1317	2.2175	14.2641	3.4292	2.8462	upReg	upReg	F23F1.6	O17069	F23F1.6	Cationic amino acid transporter C-terminal domain-containing protein	0.0004	0.0014	O17069	ND	ND	13.6234	16.0198	ND	15.662
4417	2.1643	13.4814	7.6967	6.1074	upReg	upReg	acbp-5	Q9XVJ0	acbp-5	Acyl-CoA-binding domain-containing protein 6	0	0	Q9XVJ0	12.6571	12.9029	12.0769	14.7976	14.8284	14.5039
4271	2.1284	13.2676	4.5479	3.7511	upReg	upReg	haf-7	Q9U275	haf-7	HAlF transporter (PGP related)	0	0.0002	Q9U275	11.7517	ND	11.7644	13.7928	13.9596	13.9072
3300	2.0882	13.5076	3.375	2.8025	upReg	upReg	T28H10.2	Q22857	T28H10.2	ShKT domain-containing protein	0.0004	0.0016	Q22857	ND	ND	12.271	14.2669	14.4798	14.3307
1458	2.0521	16.5131	10.657	8.0198	upReg	upReg	F56A11.5	O44517	F56A11.5	MOSC domain-containing protein	0	0	O44517	14.7978	15.1627	15.3014	17.2796	17.0788	17.0597
4334	2.0411	13.6604	7.6602	6.0943	upReg	upReg	tag-281	Q9U3J3	tag-281	Uncharacterized protein	0	0	Q9U3J3	12.7296	12.6254	ND	14.7377	14.8924	14.5258
1750	2.033	22.2684	9.3892	7.1977	upReg	upReg	vit-6	P18948	vit-6	Vitellogenin-6	0	0	P18948	20.5743	20.2059	20.6185	22.4877	22.6626	22.3474
4176	2.0322	14.5228	5.8592	4.778	upReg	upReg	Y39B6A.10	Q9NET7	Y39B6A.10	Uncharacterized protein	0	0	Q9NET7	13.1806	12.2564	ND	15.0322	14.8763	14.3435
2920	2.0293	15.829	6.306	5.1288	upReg	upReg	lact-1	Q20489	lact-1	Beta-lactamase-related domain-containing protein	0	0	Q20489	ND	14.1418	14.3856	16.0296	16.9164	15.9327
1593	2.0218	14.0155	2.9527	2.446	upReg	upReg	aqp-11	O46024	aqp-11	Aquaporin	0.0011	0.0036	O46024	13.0783	13.3946	ND	15.4822	15.06	15.2326
3614	2.007	14.7276	8.1073	6.3418	upReg	upReg	acsd-1	Q8T8B9	acsd-1	2-amino-3-carboxymuconate-6-semialdehyde decarboxylase	0	0	Q8T8B9	12.5739	12.8771	ND	14.3639	15.0472	14.7864
4084	2.005	17.8778	7.3156	5.8597	upReg	upReg	vit-3	Q9N4J2	vit-3	Vitellogenin-3	0	0	Q9N4J2	15.9997	15.8749	15.6538	17.8243	18.0383	17.6808
2482	1.9928	14.8014	8.0812	6.3277	upReg	upReg	mlt-2	Q17583	mlt-2	ANK_REP_REGION domain-containing protein	0	0	Q17583	13.792	13.4792	13.3061	15.2609	15.6897	15.6052
728	1.9907	13.9777	8.5502	6.6263	upReg	upReg	nud-1	G5EE74	nud-1	CS domain-containing protein	0	0	G5EE74	13.2944	13.1206	12.8178	14.7607	15.581	14.8632
3305	1.9613	15.0444	9.8116	7.4678	upReg	upReg	F08F3.4	Q22945	F08F3.4	NAD-dependent epimerase/dehydratase domain-containing protein	0	0	Q22945	12.6422	12.7958	13.0375	14.9372	14.8219	14.6004
2688	1.9513	17.2581	4.3851	3.6279	upReg	upReg	nap-1	Q19007	nap-1	Nucleosome assembly protein 1-like 1	0	0.0002	Q19007	16.8157	15.191	14.6484	17.1819	18.0172	17.3098
469	1.95	14.2693	6.0323	4.9105	upReg	upReg	F17C11.11	E1B6S4	F17C11.11	Uncharacterized protein	0	0	E1B6S4	ND	ND	12.5522	14.5462	14.5289	14.4315
1551	1.9474	17.9235	10.4715	7.9279	upReg	upReg	erfa-3	O45622	erfa-3	Tr-type G domain-containing protein	0	0	O45622	16.1582	16.2812	16.0343	17.9492	18.3389	18.0279
1513	1.9256	15.9013	8.6478	6.7063	upReg	upReg	folt-2	O45166	folt-2	Folate-like transporter 2	0	0	O45166	14.8223	14.1579	14.3971	16.4581	16.2975	16.3984
1639	1.906	14.2307	3.1238	2.593	upReg	upReg	prx-11	O62103	prx-11	Peroxisomal biogenesis factor 11	0.0008	0.0026	O62103	12.9361	ND	ND	15.036	14.5925	14.8976
2137	1.8901	14.7243	2.3735	1.9585	upReg	upReg	spch-2	P91026	spch-2	SPerm CHromatin enriched	0.0042	0.011	P91026	13.0211	14.0926	14.4412	16.4791	15.148	15.5982
2924	1.8738	16.9982	9.3068	7.1311	upReg	upReg	haly-1	Q20502	haly-1	Histidine ammonia-lyase	0	0	Q20502	15.4881	15.46	15.4128	17.2502	17.5083	17.2237
2586	1.8654	14.684	5.6555	4.6293	upReg	upReg	C33A12.1	Q18359	C33A12.1	Probable NADH dehydrogenase [ubiquinone] 1 alpha subcomplex subunit 5	0	0	Q18359	13.99	13.8634	ND	15.6726	15.8488	15.8548
834	1.8465	17.089	7.0274	5.6476	upReg	upReg	mca-1	G5EFR6	mca-1	Plasma membrane calcium-transporting ATPase mca-1	0	0	G5EFR6	16.058	15.822	16.3878	18.0223	17.5902	18.1947
868	1.8422	15.7608	8.9525	6.9475	upReg	upReg	fat-2	G5EGA5	fat-2	Delta(12) fatty acid desaturase fat-2	0	0	G5EGA5	14.0773	13.9583	14.4682	16.1621	16.0453	15.8231
4490	1.82	13.734	5.6682	4.6376	upReg	upReg	flh-1	Q9XWR1	flh-1	FLYWCH transcription factor 1	0	0	Q9XWR1	ND	12.4174	ND	14.3183	14.3656	14.0282
1124	1.7988	13.9882	2.8257	2.3367	upReg	upReg	T20D3.6	O01257	T20D3.6	HIG1 domain-containing protein	0.0015	0.0046	O01257	13.8575	12.2448	ND	15.0471	14.5678	14.9348
964	1.7925	15.2367	9.8263	7.4678	upReg	upReg	clec-266	H2KZ06	clec-266	C-type lectin domain-containing protein	0	0	H2KZ06	14.7949	14.2589	14.7649	16.4595	16.309	16.4276
1033	1.7381	13.4924	6.4201	5.2093	upReg	upReg	ugt-29	H2L0C9	ugt-29	glucuronosyltransferase	0	0	H2L0C9	12.5542	11.7291	ND	14.0522	13.9276	13.6595
2317	1.7263	15.8486	7.5618	6.0359	upReg	upReg	C30G12.2	Q09486	C30G12.2	DeHydrogenases, Short chain	0	0	Q09486	14.1495	14.3582	14.8021	16.2069	16.205	16.0767
3144	1.6994	15.9009	9.5957	7.3708	upReg	upReg	ivns-1	Q21854	ivns-1	BTB domain-containing protein	0	0	Q21854	14.564	14.3398	14.3508	16.1652	16.2256	15.9621
3966	1.6904	16.8297	5.4642	4.4848	upReg	upReg	pid-5	Q9GUI6	pid-5	Protein pid-5	0	0	Q9GUI6	15.9112	15.8179	16.2816	17.76	17.3436	17.9784
3492	1.6859	12.813	5.3004	4.3615	upReg	upReg	C55A6.12	Q5FC47	C55A6.12	THAP4-like heme-binding beta-barrel domain-containing protein	0	0	Q5FC47	12.4597	11.9873	11.8986	14.1401	13.7292	13.5341
1424	1.6551	13.4126	3.0654	2.5426	upReg	upReg	cec-2	O44139	cec-2	Chromo domain-containing protein	0.0009	0.0029	O44139	12.7685	12.9206	12.5762	14.7149	14.5234	13.9924
544	1.6465	17.2595	7.0417	5.6594	upReg	upReg	ZC247.1	G5EBP5	ZC247.1	63 kDa sperm flagellar membrane protein	0	0	G5EBP5	15.0582	15.4936	15.2141	16.7186	17.1418	16.845
2902	1.6431	20.0668	8.2766	6.4096	upReg	upReg	sip-1	Q20363	sip-1	Stress-induced protein 1	0	0	Q20363	18.8169	19.0123	19.1072	20.4449	20.7628	20.6582
2981	1.6419	16.1725	8.1901	6.3587	upReg	upReg	rod-1	Q20849	rod-1	Kinetochore-associated protein rod-1	0	0	Q20849	14.9631	15.1743	14.8818	16.8831	16.51	16.5519
3076	1.6281	13.4989	6.221	5.059	upReg	upReg	nas-11	Q21432	nas-11	Zinc metalloproteinase nas-11	0	0	Q21432	13.4104	13.1176	ND	14.776	15.0859	14.8143
3319	1.6274	16.0537	4.8975	4.0396	upReg	upReg	T22B7.7	Q23044	T22B7.7	HotDog ACOT-type domain-containing protein	0	0.0001	Q23044	14.0563	14.2689	14.7327	16.0933	16.0289	15.8179
3516	1.6263	13.0685	4.724	3.8949	upReg	upReg	evl-18	Q7JMR0	evl-18	Cell division control protein 45 homolog	0	0.0001	Q7JMR0	12.0389	11.8664	ND	13.5449	13.8063	13.3857
840	1.6235	16.185	9.1945	7.0768	upReg	upReg	ltah-1.1	G5EFT4	ltah-1.1	Aminopeptidase ltah-1.1	0	0	G5EFT4	15.319	15.0763	15.094	16.8138	16.8434	16.7026
1525	1.5949	15.2285	7.9773	6.2744	upReg	upReg	gly-8	O45293	gly-8	Probable N-acetylgalactosaminyltransferase 8	0	0	O45293	14.0664	14.3033	14.2924	15.8345	15.987	15.6253
2865	1.5944	14.1969	6.3132	5.1319	upReg	upReg	nprl-3	Q20069	nprl-3	GATOR complex protein NPRL3	0	0	Q20069	13.3632	13.3519	12.665	14.7746	14.6322	14.7566
4259	1.5883	14.7061	2.7106	2.2428	upReg	upReg	rla-2	Q9U1X9	rla-2	Large ribosomal subunit protein P2	0.0019	0.0057	Q9U1X9	14.3817	ND	12.5433	15.1292	15.3639	14.6592
4345	1.5765	16.7886	7.7026	6.1087	upReg	upReg	ugt-22	Q9U3Q6	ugt-22	UDP-glucuronosyltransferase	0	0	Q9U3Q6	15.9684	15.7739	15.4152	17.5017	17.2249	17.1605
1056	1.5729	13.1023	4.6269	3.8163	upReg	upReg	cyld-1	H2L265	cyld-1	USP domain-containing protein	0	0.0002	H2L265	12.0252	11.8871	ND	13.8034	13.6122	13.1717
2891	1.5708	13.8647	2.5603	2.1171	upReg	upReg	elo-5	Q20300	elo-5	Elongation of long chain fatty acids protein 5	0.0028	0.0076	Q20300	12.7526	12.3142	13.5763	14.7737	14.5131	14.0688
4129	1.5689	14.2722	4.537	3.7428	upReg	upReg	pygl-1	Q9N5U1	pygl-1	Alpha-1,4 glucan phosphorylase	0	0.0002	Q9N5U1	13.4295	13.618	ND	15.1337	15.1725	14.9717
3997	1.566	15.3478	9.0134	6.9588	upReg	upReg	plk-2	Q9N2L7	plk-2	Serine/threonine-protein kinase plk-2	0	0	Q9N2L7	13.8314	13.9034	14.2687	15.6613	15.4879	15.5521
4421	1.5658	13.7487	5.4503	4.4738	upReg	upReg	K09G1.1	Q9XVL1	K09G1.1	MARVEL domain-containing protein	0	0	Q9XVL1	11.8435	ND	ND	12.9929	13.6008	13.6343
2292	1.5632	16.0503	9.9488	7.5256	upReg	upReg	ZK177.8	Q09374	ZK177.8	Uncharacterized protein ZK177.8	0	0	Q09374	14.671	14.8292	14.8592	16.3389	16.46	16.2502
4221	1.551	13.6209	4.6869	3.8668	upReg	upReg	grd-3	Q9TYW7	grd-3	Ground-like domain-containing protein	0	0.0001	Q9TYW7	12.8644	12.827	ND	14.7883	13.9572	14.4446
1434	1.5486	15.2287	10.9216	8.1439	upReg	upReg	ltah-1.2	O44183	ltah-1.2	Peptidase M1 leukotriene A4 hydrolase/aminopeptidase C-terminal domain-containing protein	0	0	O44183	14.0354	13.7402	13.895	15.4743	15.4869	15.3553
705	1.5461	16.53	7.7191	6.1099	upReg	upReg	VF13D12L.3	G5EDW8	VF13D12L.3	Malate dehydrogenase	0	0	G5EDW8	15.6775	15.5228	15.3241	17.0062	17.3558	16.8009
1939	1.546	18.7217	6.5998	5.3453	upReg	upReg	ubl-1	P37165	ubl-1	Ubiquitin-like protein 1-ribosomal protein eS31 fusion protein	0	0	P37165	17.0939	17.6505	18.013	19.1312	19.0111	19.2532
3894	1.532	13.8875	3.8049	3.1459	upReg	upReg	C36B7.2	Q966P6	C36B7.2	Protein kinase domain-containing protein	0.0002	0.0007	Q966P6	13.238	ND	12.9982	ND	ND	14.6501
954	1.5301	15.5779	6.9469	5.5841	upReg	upReg	gyg-1	H2KYQ5	gyg-1	Glycogenin-1	0	0	H2KYQ5	15.4542	15.2553	15.016	16.799	16.6898	16.827
874	1.5282	13.7979	3.3837	2.8089	upReg	upReg	DY3.8	G5EGC1	DY3.8	SWEET sugar transporter	0.0004	0.0016	G5EGC1	13.8746	13.552	12.8986	14.9109	15.1168	14.8819
965	1.5243	16.4857	5.1899	4.278	upReg	upReg	ampd-1	H2KZ18	ampd-1	AMP deaminase	0	0.0001	H2KZ18	15.7336	14.8631	14.4168	16.1838	16.9021	16.5006
2960	1.5225	14.4871	7.7268	6.1099	upReg	upReg	puf-5	Q20757	puf-5	Pumilio domain-containing protein 5	0	0	Q20757	13.3273	12.9954	13.3443	14.5117	14.8924	14.8305
2214	1.5218	19.2064	11.1057	8.203	upReg	upReg	fasn-1	P91871	fasn-1	Carrier domain-containing protein	0	0	P91871	17.9283	18.0271	18.247	19.644	19.5601	19.5638
1138	1.5202	14.4963	4.7706	3.9345	upReg	upReg	C37A2.7	O01504	C37A2.7	Large ribosomal subunit protein P2	0	0.0001	O01504	13.8879	13.1894	12.968	14.5517	15.3151	14.7391
4342	1.5163	16.4066	6.1292	4.982	upReg	upReg	tram-1	Q9U3P5	tram-1	Translocating chain-associated membrane protein	0	0	Q9U3P5	15.4326	15.4864	14.6705	16.829	16.6479	16.6616
3588	1.5102	14.4103	7.1153	5.702	upReg	upReg	puf-11	Q8IU00	puf-11	PUM-HD domain-containing protein	0	0	Q8IU00	13.465	12.8788	13.3211	14.7014	14.7415	14.7525
1149	1.5047	13.2998	3.8692	3.2011	upReg	upReg	K08B12.3	O01581	K08B12.3	Haloacid dehalogenase-like hydrolase domain-containing protein 2	0.0001	0.0006	O01581	12.8186	12.2852	ND	13.9504	14.0428	14.1767
273	1.4954	12.9845	4.7117	3.8847	upReg	upReg	gphr-1	A0A8S4SRQ8	gphr-1	Golgi pH regulator	0	0.0001	A0A8S4SRQ8	12.2338	11.9036	ND	13.7785	13.4907	13.4232
2671	1.492	13.1573	6.4724	5.251	upReg	upReg	slc-25a26	Q18934	slc-25a26	Mitochondrial carrier protein PET8	0	0	Q18934	12.2421	12.1779	ND	13.8112	13.5671	13.728
4023	1.4913	16.7107	7.302	5.8495	upReg	upReg	lec-6	Q9N384	lec-6	Galectin	0	0	Q9N384	16.5773	16.9524	16.6456	18.3352	18.2255	18.0885
2789	1.4762	18.1693	9.7108	7.4357	upReg	upReg	gfat-2	Q19699	gfat-2	glutamine--fructose-6-phosphate transaminase (isomerizing)	0	0	Q19699	17.2488	17.0324	16.922	18.5692	18.6037	18.4588
1021	1.475	20.005	6.9663	5.5987	upReg	upReg	F46H5.7	H2L049	F46H5.7	AMPK1_CBM domain-containing protein	0	0	H2L049	18.1995	18.3275	18.3132	19.768	19.5687	19.9285
917	1.4685	13.8224	7.4843	5.9787	upReg	upReg	T10C6.6	H2FLL6	T10C6.6	Major facilitator superfamily (MFS) profile domain-containing protein	0	0	H2FLL6	12.9757	12.4418	12.6945	14.2779	14.0011	14.2386
4172	1.4681	15.8791	8.1428	6.3552	upReg	upReg	fat-1	Q9NEQ0	fat-1	Omega-3 fatty acid desaturase fat-1	0	0	Q9NEQ0	14.7143	14.1635	14.6677	16.1609	16.0331	15.7557
2999	1.4623	15.5888	6.7278	5.4474	upReg	upReg	lys-4	Q20964	lys-4	LYSozyme	0	0	Q20964	14.2964	13.9505	14.6044	15.962	15.8341	15.4421
4319	1.4623	13.6059	9.0883	7.0095	upReg	upReg	col-93	Q9U348	col-93	Nematode cuticle collagen N-terminal domain-containing protein	0	0	Q9U348	12.3979	12.0202	12.2128	13.7146	13.7459	13.5574
2243	1.4597	18.0324	11.7072	8.6864	upReg	upReg	rnr-1	Q03604	rnr-1	Ribonucleoside-diphosphate reductase large subunit	0	0	Q03604	16.8566	16.8932	16.869	18.401	18.2438	18.3531
2366	1.447	14.4522	5.3767	4.4214	upReg	upReg	gstk-1	Q09652	gstk-1	Glutathione S-transferase kappa 1	0	0	Q09652	13.118	13.097	13.6987	14.7135	15.0234	14.5178
774	1.4424	16.668	8.035	6.3046	upReg	upReg	pud-3	G5EEV5	pud-3	5C820	0	0	G5EEV5	16.1884	16.5465	16.062	17.8521	17.7418	17.5302
1705	1.4356	14.8944	9.6968	7.4357	upReg	upReg	pid-3	O76616	pid-3	Protein pid-3	0	0	O76616	13.8655	13.7138	13.8394	15.3429	15.2433	15.1395
3636	1.4332	15.5684	7.4969	5.988	upReg	upReg	ugt-23	Q93242	ugt-23	UDP-glucuronosyltransferase	0	0	Q93242	14.8005	14.7114	14.4899	16.3467	16.0577	15.897
554	1.4218	16.9114	9.2079	7.0768	upReg	upReg	pgl-3	G5EBV6	pgl-3	Guanyl-specific ribonuclease pgl-3	0	0	G5EBV6	15.6641	15.9931	16.0081	17.2606	17.3806	17.2894
4412	1.4129	16.6142	8.1392	6.3552	upReg	upReg	vsra-1	Q9XVF1	vsra-1	Piwi domain-containing protein	0	0	Q9XVF1	15.2044	15.3597	15.7988	16.8873	16.8472	16.867
1809	1.4127	16.1032	9.8383	7.4678	upReg	upReg	plk-1	P34331	plk-1	Serine/threonine-protein kinase plk-1	0	0	P34331	14.9951	14.8224	15.0045	16.3896	16.3947	16.2758
1118	1.4061	15.8254	6.8487	5.5178	upReg	upReg	pud-4	M1ZJ62	pud-4	Up-regulated in Daf-2 domain-containing protein	0	0	M1ZJ62	15.1391	15.5673	15.4225	16.8615	16.7479	16.7377
1311	1.404	14.4866	7.12	5.704	upReg	upReg	natc-1	O17003	natc-1	Protein MAK10 homolog	0	0	O17003	13.2235	13.5144	13.1619	14.7655	14.544	14.8023
760	1.4002	14.1786	8.1425	6.3552	upReg	upReg	Y39A1A.3	G5EEN7	Y39A1A.3	Sjogren's syndrome/scleroderma autoantigen 1 (Autoantigen p27)	0	0	G5EEN7	13.0131	13.5119	13.4182	14.5892	14.672	14.8828
1995	1.3993	16.3645	7.7497	6.1136	upReg	upReg	cct-5	P47209	cct-5	T-complex protein 1 subunit epsilon	0	0	P47209	15.8559	15.3586	15.8036	17.1344	17.1042	16.9774
1722	1.3983	21.8036	5.4161	4.4503	upReg	upReg	vit-2	P05690	vit-2	Vitellogenin-2	0	0	P05690	20.8545	20.0678	20.0431	21.7913	21.8541	21.5152
1435	1.3956	14.8819	7.6103	6.0642	upReg	upReg	F33D4.4	O44186	F33D4.4	Putative sphingolipid delta(4)-desaturase	0	0	O44186	14.0113	13.7336	13.8095	15.5229	15.2185	14.9998
4392	1.3913	14.7179	7.3756	5.891	upReg	upReg	T05F1.2	Q9XUR4	T05F1.2	FBA_2 domain-containing protein	0	0	Q9XUR4	13.8714	13.2822	13.6609	15.0318	14.9239	15.033
900	1.391	14.4562	3.5916	2.9787	upReg	upReg	cyp-31a2	G5EGT6	cyp-31a2	CYtochrome P450 family	0.0003	0.0011	G5EGT6	13.9416	13.3105	13.3589	14.9316	14.9553	14.8971
1642	1.3762	13.4244	4.533	3.7407	upReg	upReg	inx-14	O62136	inx-14	Innexin-14	0	0.0002	O62136	12.3097	12.1699	12.4729	13.9564	13.6278	13.4968
16	1.367	13.0731	2.3834	1.9652	upReg	upReg	vps-8	A0A061AD29	vps-8	Vacuolar protein sorting-associated protein 8 central domain-containing protein	0.0041	0.0108	A0A061AD29	12.2949	11.8725	ND	13.6301	13.226	13.4961
636	1.3552	14.7851	5.4196	4.4515	upReg	upReg	cdr-2	G5ECX9	cdr-2	CaDmium Responsive	0	0	G5ECX9	14.5398	14.2471	14.2149	15.8182	15.6618	15.5875
2828	1.3506	17.2762	9.2888	7.1283	upReg	upReg	sqv-4	Q19905	sqv-4	UDP-glucose 6-dehydrogenase	0	0	Q19905	16.2335	16.0497	16.3706	17.6705	17.595	17.4402
2029	1.3474	17.9293	4.5452	3.7491	upReg	upReg	mel-32	P50432	mel-32	Serine hydroxymethyltransferase	0	0.0002	P50432	17.5661	17.8305	18.6209	19.4026	19.412	19.2452
942	1.3337	14.7515	5.7191	4.6772	upReg	upReg	C39D10.8	H2KYM0	C39D10.8	DUF4440 domain-containing protein	0	0	H2KYM0	13.4754	13.5928	13.3848	14.5802	14.9801	14.8936
4289	1.3273	14.3362	6.81	5.4989	upReg	upReg	puf-3	Q9U2G4	puf-3	PUM-HD domain-containing protein	0	0	Q9U2G4	13.7116	12.8301	13.1209	14.6512	14.5508	14.4427
2167	1.3238	17.2999	8.1591	6.3558	upReg	upReg	ima-2	P91276	ima-2	Importin subunit alpha-2	0	0	P91276	16.112	16.0958	16.2505	17.5021	17.5723	17.3553
2083	1.3222	16.1646	7.74	6.1099	upReg	upReg	cth-2	P55216	cth-2	Putative cystathionine gamma-lyase 2	0	0	P55216	14.944	15.0073	14.591	16.1927	16.3185	15.9976
2313	1.3188	15.5403	6.4836	5.2604	upReg	upReg	tdo-2	Q09474	tdo-2	Tryptophan 2,3-dioxygenase	0	0	Q09474	14.4684	14.0385	13.7641	15.3983	15.4683	15.3609
3714	1.3139	16.0574	7.3454	5.8749	upReg	upReg	dnj-11	Q94216	dnj-11	DnaJ homolog subfamily C member 2	0	0	Q94216	14.6604	14.9081	14.9581	16.148	16.2819	16.0384
1272	1.308	14.5187	7.6494	6.0911	upReg	upReg	catp-3	O16331	catp-3	Cation-transporting P-type ATPase N-terminal domain-containing protein	0	0	O16331	13.7069	13.241	13.5414	14.9661	14.6642	14.783
4227	1.3073	18.5087	8.937	6.9475	upReg	upReg	ucr-2.3	Q9TZ33	ucr-2.3	Peptidase M16 N-terminal domain-containing protein	0	0	Q9TZ33	17.8666	17.5846	17.8683	19.2175	19.1076	18.9164
1610	1.3051	12.753	2.7437	2.2694	upReg	upReg	C35E7.6	O61770	C35E7.6	CABIT domain-containing protein	0.0018	0.0054	O61770	11.7133	ND	ND	13.0354	12.6847	13.3352
319	1.3016	15.9689	9.7684	7.4678	upReg	upReg	lotr-1	A5Z2T6	lotr-1	Lotus (LOTUS) and TudoR domain containing	0	0	A5Z2T6	14.991	14.7388	15.0138	16.1791	16.3473	16.1219
4476	1.299	14.236	2.9194	2.4159	upReg	upReg	Y54E5A.5	Q9XWK2	Y54E5A.5	Polysaccharide biosynthesis domain-containing protein	0.0012	0.0038	Q9XWK2	14.196	13.4138	13.6815	15.278	15.1204	14.7899
2343	1.2932	15.6549	7.7656	6.1205	upReg	upReg	metr-1	Q09582	metr-1	Probable methionine synthase	0	0	Q09582	14.5266	14.2766	14.8848	15.8961	15.8922	15.7795
1436	1.2859	14.0149	7.5236	6.0046	upReg	upReg	rme-2	O44191	rme-2	EGF-like domain-containing protein	0	0	O44191	13.3065	12.7999	12.9471	14.3293	14.3275	14.2545
1358	1.2829	18.3749	8.2933	6.4186	upReg	upReg	sams-1	O17680	sams-1	Probable S-adenosylmethionine synthase 1	0	0	O17680	17.3789	17.7047	17.956	18.9473	19.0179	18.9232
3879	1.2822	13.1115	3.4765	2.8858	upReg	upReg	map-1	Q965Y1	map-1	Methionine aminopeptidase	0.0003	0.0013	Q965Y1	12.5119	ND	12.3125	13.6321	13.6799	13.7712
2854	1.2782	15.8875	2.8329	2.3426	upReg	upReg	pfn-2	Q20025	pfn-2	Profilin-2	0.0015	0.0045	Q20025	15.713	15.1896	14.3135	16.6097	16.6531	15.7879
3191	1.2781	13.6464	2.6605	2.2017	upReg	upReg	T01H3.2	Q22088	T01H3.2	Peroxin/Ferlin domain-containing protein	0.0022	0.0063	Q22088	12.9109	ND	12.7771	14.3297	13.8733	14.1632
1621	1.2776	13.6053	5.8105	4.7415	upReg	upReg	prmt-6	O61833	prmt-6	Methyltransferase domain-containing protein	0	0	O61833	12.8684	13.2442	12.6877	14.1969	14.3351	14.1011
4147	1.2725	14.83	6.7492	5.4601	upReg	upReg	gst-27	Q9NAB3	gst-27	Glutathione S-Transferase	0	0	Q9NAB3	13.7626	13.571	14.1438	15.3091	15.071	14.9146
2138	1.2676	14.9358	2.6757	2.2148	upReg	upReg	skpo-2	P91060	skpo-2	ShKT domain-containing protein	0.0021	0.0061	P91060	14.2171	13.1894	14.096	14.6524	15.485	15.168
2989	1.2664	14.2778	6.3122	5.1319	upReg	upReg	col-160	Q20921	col-160	Nematode cuticle collagen N-terminal domain-containing protein	0	0	Q20921	13.2674	ND	13.691	15.0719	14.7188	14.446
4255	1.2629	16.9409	6.7144	5.436	upReg	upReg	dnj-29	Q9U1V9	dnj-29	J domain-containing protein	0	0	Q9U1V9	16.0763	15.9135	16.1589	17.4764	17.1024	17.3586
1454	1.2538	17.8945	7.0677	5.6758	upReg	upReg	aass-1	O44503	aass-1	Saccharopine dehydrogenase	0	0	O44503	17.0259	16.9525	16.506	18.057	18.0169	18.1718
164	1.2506	13.5841	2.8765	2.3782	upReg	upReg	ptc-1	A0A3P6N6C5	ptc-1	SSD domain-containing protein	0.0013	0.0042	A0A3P6N6C5	12.7075	ND	ND	14.0004	13.9088	13.9652
731	1.2487	13.9062	1.8073	1.487	upReg	upReg	cdr-1	G5EE89	cdr-1	CaDmium Responsive	0.0156	0.0326	G5EE89	13.0863	13.4585	ND	15.0828	ND	13.9593
3015	1.2485	12.771	4.1164	3.4015	upReg	upReg	cgt-3	Q21054	cgt-3	Ceramide glucosyltransferase 3	0.0001	0.0004	Q21054	ND	11.8934	ND	13.346	13.0728	13.007
741	1.2456	18.3631	9.9443	7.5256	upReg	upReg	ivd-1	G5EEH6	ivd-1	Isovaleryl-CoA dehydrogenase, mitochondrial	0	0	G5EEH6	17.7058	17.6142	17.8508	18.9635	18.9486	18.9956
1865	1.245	14.7811	2.5177	2.079	upReg	upReg	M01A8.1	P34530	M01A8.1	Uncharacterized protein M01A8.1	0.003	0.0083	P34530	12.2713	ND	13.5384	13.8592	14.4406	ND
2782	1.2396	17.0065	9.6039	7.3708	upReg	upReg	czw-1	Q19642	czw-1	Centromere/kinetochore protein zw10 homolog	0	0	Q19642	15.926	16.0008	15.8258	17.2463	17.1732	17.0518
3851	1.2375	13.0807	3.6883	3.0553	upReg	upReg	gld-3	Q95ZK7	gld-3	Defective in germ line development protein 3	0.0002	0.0009	Q95ZK7	12.3808	11.8788	ND	13.2973	13.556	13.2484
4354	1.2301	16.0493	7.7116	6.1099	upReg	upReg	acs-1	Q9UAV8	acs-1	Acyl-CoA synthetase family member 2, mitochondrial	0	0	Q9UAV8	14.8892	14.9087	14.8559	16.1828	16.2831	15.8782
3129	1.2299	15.3181	8.1779	6.3587	upReg	upReg	wago-1	Q21770	wago-1	Argonaute protein wago-1	0	0	Q21770	14.4478	14.3551	14.0766	15.5014	15.5969	15.4707
559	1.2256	14.7829	7.8838	6.2103	upReg	upReg	klp-18	G5EBX0	klp-18	Kinesin motor domain-containing protein	0	0	G5EBX0	13.6946	13.5729	13.8344	14.9168	14.9602	14.9017
1470	1.2227	12.9996	3.8296	3.1664	upReg	upReg	swt-7	O44620	swt-7	Sugar transporter SWEET	0.0001	0.0007	O44620	12.8952	12.4856	12.5999	14.0735	13.8947	13.6805
4431	1.2202	17.7027	8.463	6.5806	upReg	upReg	mcm-3	Q9XVR7	mcm-3	DNA replication licensing factor MCM3	0	0	Q9XVR7	16.6491	16.8856	17.0017	18.1344	18.043	18.0196
1542	1.2125	20.1852	7.1022	5.6916	upReg	upReg	rps-26	O45499	rps-26	Small ribosomal subunit protein eS26	0	0	O45499	19.3293	19.5737	19.2447	20.3872	20.6581	20.7398
280	1.2109	14.4418	3.8918	3.2213	upReg	upReg	ttr-42	A2V8C3	ttr-42	Transthyretin-like family protein	0.0001	0.0006	A2V8C3	12.8801	12.6804	13.0504	13.5885	14.514	14.1412
1908	1.2091	21.0846	3.7132	3.0726	upReg	upReg	rpl-35	P34662	rpl-35	Large ribosomal subunit protein uL29	0.0002	0.0008	P34662	20.4414	20.8399	20.0303	20.974	21.9632	22.0019
1804	1.2059	14.756	6.7467	5.4601	upReg	upReg	ugt-60	P34317	ugt-60	Putative UDP-glucuronosyltransferase ugt-60	0	0	P34317	13.937	13.6289	13.7135	15.0109	14.9103	14.9759
4131	1.202	19.5847	8.4905	6.5836	upReg	upReg	imb-3	Q9N5V3	imb-3	Importin N-terminal domain-containing protein	0	0	Q9N5V3	18.73	18.8924	18.6211	19.9819	20.0531	19.8143
2051	1.1985	19.6949	6.6907	5.4162	upReg	upReg	rpl-39	P52814	rpl-39	Large ribosomal subunit protein eL39	0	0	P52814	18.5678	18.3773	18.6431	19.4295	19.9449	19.8092
3849	1.1957	14.5322	4.6395	3.8269	upReg	upReg	Y10G11A.1	Q95ZJ9	Y10G11A.1	5'-nucleotidase	0	0.0001	Q95ZJ9	13.7073	12.9589	13.6434	14.7637	14.5662	14.5669
3030	1.1954	16.8786	8.2424	6.3904	upReg	upReg	sur-5	Q21166	sur-5	Acetoacetyl-CoA synthetase	0	0	Q21166	15.7942	15.9525	15.9091	17.1497	17.1047	16.9875
1264	1.1867	17.7656	8.6304	6.6977	upReg	upReg	mcm-7	O16297	mcm-7	DNA replication licensing factor MCM7	0	0	O16297	16.8301	17.0045	17.1761	18.2335	18.2579	18.0794
2129	1.1857	15.6549	4.0407	3.3391	upReg	upReg	rps-29	P90983	rps-29	Small ribosomal subunit protein uS14	0.0001	0.0005	P90983	15.2118	15.5273	15.4516	16.1333	17.0434	16.5709
2727	1.1847	18.3206	8.9269	6.9475	upReg	upReg	hach-1	Q19278	hach-1	3-hydroxyisobutyryl-CoA hydrolase, mitochondrial	0	0	Q19278	17.3492	17.36	17.6513	18.6158	18.7216	18.5771
3635	1.181	13.3929	3.7275	3.0829	upReg	upReg	C17G1.2	Q93240	C17G1.2	Uncharacterized protein	0.0002	0.0008	Q93240	12.6414	ND	12.3105	13.8209	13.8288	13.321
2722	1.1774	15.6153	4.7677	3.933	upReg	upReg	sec-6	Q19262	sec-6	Exocyst complex component 3	0	0.0001	Q19262	14.904	14.7008	13.9046	15.6264	15.8021	15.6131
428	1.1769	15.3511	7.239	5.8037	upReg	upReg	R102.4	C6KRK8	R102.4	Aromatic amino acid beta-eliminating lyase/threonine aldolase domain-containing protein	0	0	C6KRK8	14.7084	14.3436	14.624	15.8267	15.7358	15.6442
4384	1.174	13.2674	1.8798	1.5472	upReg	upReg	far-6	Q9XUB7	far-6	Fatty-acid and retinol-binding protein 1	0.0132	0.0284	Q9XUB7	12.0484	ND	ND	13.314	13.1307	ND
3448	1.1687	14.7224	8.0581	6.3218	upReg	upReg	cyp-14a5	Q27531	cyp-14a5	CYtochrome P450 family	0	0	Q27531	14.0365	14.0728	14.076	15.2531	15.3047	15.1335
1820	1.1647	15.096	4.7281	3.8976	upReg	upReg	C48B4.6	P34360	C48B4.6	Uncharacterized protein C48B4.6	0	0.0001	P34360	13.7934	ND	14.0189	15.2182	15.244	14.7503
2186	1.1643	15.5686	5.4674	4.4871	upReg	upReg	cey-3	P91398	cey-3	CSD domain-containing protein	0	0	P91398	14.3502	15.2303	15.0028	16.0116	16.0887	15.9759
1290	1.1637	14.8859	4.7042	3.8793	upReg	upReg	dhs-13	O16619	dhs-13	DeHydrogenases, Short chain	0	0.0001	O16619	14.1526	13.2701	14.1327	15.051	14.915	15.0805
3906	1.1613	18.2405	5.163	4.257	upReg	upReg	ech-1.2	Q9BIC3	ech-1.2	Enoyl-CoA hydratase	0	0.0001	Q9BIC3	18.0661	17.2361	17.6133	18.8348	18.7413	18.8233
2442	1.1612	14.0447	4.0168	3.3197	upReg	upReg	ugt-49	Q17399	ugt-49	UDP-glucuronosyltransferase	0.0001	0.0005	Q17399	13.701	13.2989	ND	14.7892	14.8433	14.3509
570	1.1579	15.3871	4.5215	3.7318	upReg	upReg	cept-1	G5EC09	cept-1	Choline/ethanolaminephosphotransferase 1-like	0	0.0002	G5EC09	15.0369	14.51	14.2667	15.8543	15.7556	15.6772
4094	1.1539	13.9213	2.4512	2.0239	upReg	upReg	Y53G8B.1	Q9N4S0	Y53G8B.1	maleylacetoacetate isomerase	0.0035	0.0095	Q9N4S0	ND	12.4323	13.4758	14.2423	14.2035	13.878
1916	1.1491	19.8827	7.7207	6.1099	upReg	upReg	glh-1	P34689	glh-1	ATP-dependent RNA helicase glh-1	0	0	P34689	18.6912	19.0396	19.1439	20.0731	20.2316	20.0173
1876	1.1487	19.8623	7.8073	6.1435	upReg	upReg	ech-6	P34559	ech-6	Probable enoyl-CoA hydratase, mitochondrial	0	0	P34559	19.3596	19.6931	19.8251	20.7441	20.792	20.7878
3807	1.1479	16.5456	5.9412	4.8391	upReg	upReg	trap-1	Q95XT5	trap-1	Translocon-associated protein subunit alpha	0	0	Q95XT5	16.1642	15.5425	15.754	17.0834	16.8714	16.9494
2126	1.1471	15.575	5.2596	4.3296	upReg	upReg	pah-1	P90925	pah-1	Phenylalanine-4-hydroxylase	0	0	P90925	14.7662	14.1858	13.798	15.336	15.6388	15.2166
1359	1.1457	15.9036	5.0988	4.2076	upReg	upReg	nasp-2	O17687	nasp-2	Tetratricopeptide SHNi-TPR domain-containing protein	0	0.0001	O17687	15.1912	15.514	15.0747	16.4529	16.5309	16.2333
2300	1.1447	15.9261	6.6307	5.3715	upReg	upReg	pgam-5	Q09422	pgam-5	Serine/threonine-protein phosphatase Pgam5, mitochondrial	0	0	Q09422	15.6113	15.5446	15.0897	16.468	16.5241	16.6875
4524	1.1428	14.5473	6.0092	4.8955	upReg	upReg	tram-1	Q9XXK7	tram-1	Translocating chain-associated membrane protein	0	0	Q9XXK7	14.1584	13.6506	13.5654	15.0432	15.0766	14.6829
4533	1.1419	15.211	6.1595	5.002	upReg	upReg	spl-1	Q9Y194	spl-1	Sphingosine-1-phosphate lyase	0	0	Q9Y194	14.85	14.3304	14.6071	15.7284	15.872	15.6127
2493	1.1374	17.2131	6.7301	5.4477	upReg	upReg	mthf-1	Q17693	mthf-1	Probable methylenetetrahydrofolate reductase (NADPH)	0	0	Q17693	16.8245	16.5769	16.8869	17.9847	17.9271	17.7886
1619	1.1373	15.682	5.5205	4.5312	upReg	upReg	mrps-30	O61818	mrps-30	Mitochondrial Ribosomal Protein, Small	0	0	O61818	14.8775	14.4982	15.0867	15.9283	16.0489	15.8972
4428	1.1371	13.9163	5.9111	4.8159	upReg	upReg	elo-2	Q9XVQ9	elo-2	Elongation of long chain fatty acids protein 2	0	0	Q9XVQ9	13.1716	12.8361	12.7396	14.11	14.1282	13.9205
1477	1.1362	13.6756	2.7266	2.255	upReg	upReg	xpg-1	O44737	xpg-1	XPG (Xeroderma Pigmentosum group G) DNA repair gene homolog	0.0019	0.0056	O44737	13.2568	ND	12.9391	14.3315	ND	14.1368
1711	1.1325	15.8127	7.2758	5.8262	upReg	upReg	glh-4	O76743	glh-4	ATP-dependent RNA helicase glh-4	0	0	O76743	14.7118	14.8302	15.0056	15.9876	16.0794	15.8782
3657	1.1312	14.8346	4.9896	4.1127	upReg	upReg	F20D1.3	Q93535	F20D1.3	Protein Skeletor	0	0.0001	Q93535	14.6837	13.9932	13.6894	15.1425	15.3966	15.2208
3163	1.1308	17.4915	8.5092	6.5939	upReg	upReg	gldc-1	Q21962	gldc-1	Glycine cleavage system P protein	0	0	Q21962	16.9092	16.7472	17.0112	18.1066	18.0333	17.9202
3963	1.1281	12.9168	4.2205	3.4892	upReg	upReg	Y73B6BL.27	Q9GUE9	Y73B6BL.27	CS domain-containing protein	0.0001	0.0003	Q9GUE9	12.5046	12.6116	12.0905	13.1177	13.6369	13.8364
745	1.1256	14.2597	7.374	5.891	upReg	upReg	chp-1	G5EEI8	chp-1	Cysteine and histidine-rich domain-containing protein 1	0	0	G5EEI8	13.7858	14.0249	13.9733	15.0592	15.0149	15.0868
1977	1.1252	17.8242	8.9448	6.9475	upReg	upReg	cct-6	P46550	cct-6	T-complex protein 1 subunit zeta	0	0	P46550	17.2836	17.089	17.4062	18.4153	18.3509	18.3883
4520	1.1248	17.7558	7.7129	6.1099	upReg	upReg	mcm-2	Q9XXI9	mcm-2	DNA replication licensing factor MCM2	0	0	Q9XXI9	16.7531	17.1856	17.1517	18.2607	18.158	18.0461
3950	1.1245	17.7079	8.2484	6.3904	upReg	upReg	atln-1	Q9BMU4	atln-1	GB1/RHD3-type G domain-containing protein	0	0	Q9BMU4	16.8962	16.8602	17.0278	18.0998	18.0775	17.9804
2593	1.1192	13.9041	3.7283	3.083	upReg	upReg	rsd-3	Q18453	rsd-3	ENTH domain-containing protein	0.0002	0.0008	Q18453	ND	ND	12.562	13.7101	13.9008	13.4325
1099	1.1188	15.7332	1.0792	0.8816	nonDE	nonDE	cox-10	K8ES01	cox-10	Heme O synthase	0.0833	0.1314	K8ES01	ND	13.5516	15.7721	ND	15.8216	15.7398
2719	1.1171	16.4585	9.2164	7.0768	upReg	upReg	dhs-25	Q19246	dhs-25	Estradiol 17-beta-dehydrogenase 8	0	0	Q19246	15.5981	15.5319	15.6909	16.76	16.8317	16.5804
2144	1.1158	19.6521	6.0244	4.9068	upReg	upReg	rpl-13	P91128	rpl-13	Large ribosomal subunit protein eL13	0	0	P91128	19.0407	19.2797	19.0126	19.8395	20.4892	20.3516
4399	1.1129	12.8869	2.1567	1.7771	upReg	upReg	K05C4.7	Q9XUU5	K05C4.7	Armadillo repeat-containing protein 1	0.007	0.0167	Q9XUU5	12.6783	12.702	11.8203	13.697	13.5985	13.2438
1291	1.1101	13.3435	3.985	3.2957	upReg	upReg	K02F6.7	O16628	K02F6.7	EF-hand domain-containing protein	0.0001	0.0005	O16628	13.2471	13.2183	12.3799	14.0731	14.1886	13.9139
1316	1.109	13.2551	2.2302	1.839	upReg	upReg	F23F1.5	O17066	F23F1.5	Snurportin-1	0.0059	0.0145	O17066	ND	12.6228	ND	14.1066	13.7008	13.3881
1870	1.108	14.0792	4.6745	3.8558	upReg	upReg	R05D3.9/R05D3.10	P34542	R05D3.9/R05D3.10	Uncharacterized protein R05D3.9	0	0.0001	P34542	13.9375	13.8778	13.3981	14.9165	14.8394	14.7816
2706	1.1078	15.7546	9.1443	7.0501	upReg	upReg	gfat-1	Q19130	gfat-1	glutamine--fructose-6-phosphate transaminase (isomerizing)	0	0	Q19130	14.9113	15.0043	14.9494	16.0741	16.0643	16.0499
780	1.1072	13.1029	3.5274	2.9283	upReg	upReg	tbb-6	G5EF01	tbb-6	Tubulin beta chain	0.0003	0.0012	G5EF01	11.9309	ND	ND	13.1506	13.2624	12.7012
4045	1.1064	13.371	2.2976	1.8936	upReg	upReg	Y47G6A.18	Q9N3S8	Y47G6A.18	Golgi phosphoprotein 3 homolog sauron	0.005	0.0128	Q9N3S8	12.8157	12.4483	ND	14.4711	13.2622	13.4817
2275	1.1012	16.0974	7.4718	5.9761	upReg	upReg	tofu-6	Q09293	tofu-6	Embryonic developmental protein tofu-6	0	0	Q09293	15.1815	15.1479	15.1943	16.2897	16.332	16.2057
2835	1.0996	15.0412	5.1673	4.2596	upReg	upReg	sec-61.G	Q19967	sec-61.G	Protein transport protein Sec61 subunit gamma	0	0.0001	Q19967	14.4622	13.8759	14.3469	15.4	15.5794	15.0044
1644	1.0992	14.8046	5.5498	4.5523	upReg	upReg	acox-1.1	O62140	acox-1.1	Acyl-coenzyme A oxidase acox-1.1	0	0	O62140	13.9516	14.2741	14.2671	15.0752	15.4454	15.2698
1806	1.0992	15.1731	6.29	5.1143	upReg	upReg	cyk-7	P34325	cyk-7	Cytokinesis defective protein 7	0	0	P34325	14.2956	14.4438	14.2939	15.4955	15.4722	15.3633
983	1.0964	18.7291	8.7038	6.7531	upReg	upReg	csr-1	H2KZD5	csr-1	Piwi domain-containing protein	0	0	H2KZD5	17.5394	17.6779	17.7586	18.8016	18.7751	18.6884
369	1.0952	15.4547	6.9393	5.5789	upReg	upReg	saps-1	B2D6K9	saps-1	Serine/threonine-protein phosphatase 6 regulatory subunit	0	0	B2D6K9	14.6701	14.5252	14.4604	15.6632	15.7567	15.5213
1103	1.0939	13.8665	3.3041	2.7434	upReg	upReg	cls-2	K8ESK4	cls-2	TOG domain-containing protein	0.0005	0.0018	K8ESK4	13.3622	13.4787	12.691	14.5145	13.7627	14.5365
1702	1.0937	16.5551	6.8172	5.5039	upReg	upReg	rpn-11	O76577	rpn-11	26S proteasome non-ATPase regulatory subunit 14	0	0	O76577	15.4118	14.891	15.1638	16.1777	16.4235	16.1464
3344	1.0922	14.2848	5.889	4.8002	upReg	upReg	W06B4.1	Q23196	W06B4.1	Lipase_3 domain-containing protein	0	0	Q23196	13.1329	13.8699	13.486	14.6788	14.5844	14.5021
1643	1.0911	14.1116	5.3469	4.3977	upReg	upReg	acox-1.2	O62137	acox-1.2	Acyl-coenzyme A oxidase acox-1.2	0	0	O62137	12.9544	12.4225	13.0847	13.8143	14.0683	13.8523
3999	1.0911	13.1065	2.6336	2.1802	upReg	upReg	Y97E10AR.1	Q9N2U9	Y97E10AR.1	BTB domain-containing protein	0.0023	0.0066	Q9N2U9	12.8851	12.0034	ND	13.8098	13.2505	13.5457
1102	1.0907	15.067	5.3758	4.4214	upReg	upReg	cth-1	K8ESE2	cth-1	cystathionine gamma-lyase	0	0	K8ESE2	14.0297	13.5861	13.628	14.8225	15.0393	14.654
683	1.0864	15.6814	7.4782	5.9761	upReg	upReg	air-1	G5EDL3	air-1	Aurora kinase	0	0	G5EDL3	14.8136	14.9234	14.8915	15.9502	16.0793	15.8583
3213	1.0843	18.1272	6.1111	4.9711	upReg	upReg	enpl-1	Q22235	enpl-1	Endoplasmin homolog	0	0	Q22235	17.597	17.1087	17.1197	18.4691	18.3769	18.2322
270	1.0827	18.1793	7.6662	6.0964	upReg	upReg	ctps-1	A0A8S4QD99	ctps-1	CTP synthase	0	0	A0A8S4QD99	17.2153	17.147	17.5326	18.4379	18.4356	18.2695
545	1.0802	14.816	7.2238	5.7913	upReg	upReg	ego-1	G5EBQ3	ego-1	RNA-directed RNA polymerase	0	0	G5EBQ3	13.7301	13.7025	13.6458	14.9365	14.8316	14.5508
3562	1.0801	17.086	7.2541	5.8131	upReg	upReg	ppw-1	Q86NJ8	ppw-1	Piwi domain-containing protein	0	0	Q86NJ8	16.008	16.0524	15.921	17.0486	17.1494	17.0236
3241	1.0777	13.5226	2.8781	2.3791	upReg	upReg	prp-9	Q22469	prp-9	Matrin-type domain-containing protein	0.0013	0.0042	Q22469	ND	12.9755	12.22	13.8122	13.5388	ND
2780	1.0776	13.448	1.0357	0.8452	nonDE	nonDE	mrp-6	Q19625	mrp-6	Multidrug resistance-associated protein lethal(2)03659	0.0921	0.1428	Q19625	ND	ND	12.8566	14.1066	13.7618	ND
3460	1.0766	17.1053	6.7464	5.4601	upReg	upReg	hsp-75	Q2L6Y6	hsp-75	Histidine kinase/HSP90-like ATPase domain-containing protein	0	0	Q2L6Y6	16.2127	16.3858	16.913	17.5947	17.5159	17.6306
3152	1.0743	17.5639	8.9535	6.9475	upReg	upReg	mcm-5	Q21902	mcm-5	DNA replication licensing factor mcm-5	0	0	Q21902	16.6367	16.6974	16.7927	17.8105	17.7961	17.7433
3418	1.0715	14.3981	4.6485	3.8332	upReg	upReg	ZK899.2	Q23660	ZK899.2	Spirocyclase, AveC family	0	0.0001	Q23660	13.912	14.1131	13.882	15.3305	14.9862	14.805
2470	1.0712	16.4938	8.2299	6.3852	upReg	upReg	C01B10.8	Q17539	C01B10.8	Methyltransferase domain-containing protein	0	0	Q17539	15.6438	15.8772	15.6316	16.8372	16.7729	16.7562
3211	1.0695	14.7919	5.66	4.6327	upReg	upReg	T05B9.1	Q22215	T05B9.1	Nuclear receptor domain-containing protein	0	0	Q22215	13.9915	14.3123	14.3891	15.3091	15.2564	15.3357
3542	1.0656	14.7573	2.8642	2.3688	upReg	upReg	hyl-2	Q7Z139	hyl-2	Ceramide synthase hyl-2	0.0014	0.0043	Q7Z139	14.5429	13.71	13.8288	15.0409	15.2802	14.9577
756	1.0637	15.1447	4.5634	3.7634	upReg	upReg	tap-1	G5EEM6	tap-1	TGF-beta-activated kinase 1 and MAP3K7-binding protein 1	0	0.0002	G5EEM6	13.9641	14.286	13.4857	14.7738	15.3736	14.7795
854	1.0637	12.939	4.4519	3.6779	upReg	upReg	crn-2	G5EG18	crn-2	Cell death-related nuclease 2	0	0.0002	G5EG18	12.4206	12.1426	ND	13.3816	13.3549	13.2993
1357	1.0618	14.8614	6.0476	4.923	upReg	upReg	aspm-1	O17666	aspm-1	Calponin-homology (CH) domain-containing protein	0	0	O17666	13.8998	14.219	14.0003	15.0157	15.2444	15.0442
3964	1.0608	18.9565	6.1195	4.9759	upReg	upReg	acp-6	Q9GUF2	acp-6	Histidine phosphatase family protein	0	0	Q9GUF2	18.5605	18.131	18.0513	19.3899	19.392	19.1432
714	1.0589	16.5119	6.1157	4.9743	upReg	upReg	cdr-4	G5EDZ7	cdr-4	CaDmium Responsive	0	0	G5EDZ7	16.0036	16.0618	16.0912	17.2792	17.1821	16.872
448	1.0563	13.7679	2.3819	1.964	upReg	upReg	C25G4.3	D4PH98	C25G4.3	Ribosome-binding factor A	0.0042	0.0109	D4PH98	ND	12.4774	13.4393	13.7882	14.1451	14.1106
3802	1.0541	16.9419	7.7022	6.1087	upReg	upReg	mcm-4	Q95XQ8	mcm-4	DNA replication licensing factor mcm-4	0	0	Q95XQ8	16.0118	16.2996	16.4168	17.3516	17.2841	17.2548
3207	1.053	15.9612	4.4051	3.6449	upReg	upReg	trap-2	Q22169	trap-2	Translocon-associated protein subunit beta	0	0.0002	Q22169	15.5551	15.0001	15.3364	16.4895	16.3286	16.2325
678	1.0492	14.228	5.2383	4.3136	upReg	upReg	fmo-4	G5EDG8	fmo-4	Flavin-containing monooxygenase	0	0	G5EDG8	13.101	13.4234	ND	14.5083	14.3275	14.0984
1240	1.049	20.0779	5.125	4.2273	upReg	upReg	eif-3.C	O02328	eif-3.C	Eukaryotic translation initiation factor 3 subunit C	0	0.0001	O02328	19.2218	19.0919	19.6312	20.4325	20.1152	20.5443
3231	1.0459	13.4974	3.1979	2.6519	upReg	upReg	T10B10.4	Q22371	T10B10.4	Glycine N-acyltransferase-like protein	0.0006	0.0022	Q22371	13.3942	13.4097	12.8351	14.2702	14.2192	14.2873
3424	1.0399	17.1266	6.7606	5.4641	upReg	upReg	dif-1	Q27257	dif-1	Protein dif-1	0	0	Q27257	16.5834	16.6603	16.6244	17.7816	17.6763	17.5299
2123	1.0369	14.7507	8.8278	6.8582	upReg	upReg	K07A12.1	P90919	K07A12.1	Nulp1-pending protein	0	0	P90919	13.8025	13.9343	13.9313	14.929	14.9809	14.8688
650	1.0369	13.4388	2.2649	1.8659	upReg	upReg	2024-09-01	G5ED39	2024-09-01	Separin homolog sep-1	0.0054	0.0136	G5ED39	ND	ND	12.4506	13.3086	13.6536	13.5004
2557	1.0327	12.9374	2.5849	2.1387	upReg	upReg	nhr-31	Q18192	nhr-31	Nuclear hormone receptor family member nhr-31	0.0026	0.0073	Q18192	ND	12.0555	ND	12.9896	13.0135	13.2614
2233	1.0283	17.618	8.0877	6.3282	upReg	upReg	tomm-70	Q02335	tomm-70	Mitochondrial import receptor subunit tomm-70	0	0	Q02335	16.7639	16.6647	17.0571	17.8403	17.7919	17.9386
4148	1.0266	15.8856	4.0125	3.317	upReg	upReg	gst-26	Q9NAB4	gst-26	Glutathione S-Transferase	0.0001	0.0005	Q9NAB4	15.7243	15.2655	14.7989	16.3354	16.4731	16.0599
2498	1.0256	18.746	8.0035	6.2872	upReg	upReg	T25B9.9	Q17761	T25B9.9	6-phosphogluconate dehydrogenase, decarboxylating	0	0	Q17761	17.9278	17.7424	18.0447	19.017	18.9181	18.8567
1946	1.0248	17.3555	6.6615	5.3985	upReg	upReg	T20B12.7	P41847	T20B12.7	Anamorsin homolog	0	0	P41847	16.5741	16.279	16.3152	17.3586	17.5775	17.3068
3003	1.0222	13.672	5.525	4.5347	upReg	upReg	F58B4.5	Q20974	F58B4.5	CHK kinase-like domain-containing protein	0	0	Q20974	13.1698	13.5468	13.0756	14.366	14.1405	14.3521
3235	1.0205	13.2057	4.6136	3.805	upReg	upReg	amdh-1	Q22419	amdh-1	Probable imidazolonepropionase	0	0.0002	Q22419	12.6398	12.6237	12.1438	13.5847	13.5415	13.3428
3801	1.0177	15.7274	6.9224	5.5668	upReg	upReg	zwl-1	Q95XP9	zwl-1	Protein zwilch homolog	0	0	Q95XP9	14.9373	15.1646	15.0695	16.1974	15.975	16.0522
3481	1.0112	16.8314	7.7768	6.1224	upReg	upReg	gale-1	Q564Q1	gale-1	UDP-glucose 4-epimerase	0	0	Q564Q1	15.916	16.225	16.1738	17.1013	17.1741	17.0728
4245	1.0015	19.0758	7.2585	5.8147	upReg	upReg	cct-7	Q9TZS5	cct-7	T-complex protein 1 subunit eta	0	0	Q9TZS5	18.7032	18.4902	18.5358	19.6866	19.5094	19.5376
2973	1.0014	14.1671	5.9794	4.8724	upReg	upReg	capg-2	Q20818	capg-2	CAP-G condensin subunit	0	0	Q20818	13.6036	13.5839	13.7668	14.6943	14.7076	14.5566
2184	1.0009	21.0552	8.0299	6.3046	upReg	upReg	rpl-15	P91374	rpl-15	Large ribosomal subunit protein eL15	0	0	P91374	20.1054	20.1982	20.2272	21.1474	21.1024	21.2835
1901	1.0007	16.2538	6.1033	4.9667	upReg	upReg	mcm-6	P34647	mcm-6	DNA replication licensing factor mcm-6	0	0	P34647	15.3838	15.3764	15.9207	16.6073	16.5473	16.5283
1572	0.998	14.9699	1.6238	1.3348	nonDE	nonDE	gyg-2	O45819	gyg-2	GlYcoGenin like	0.0238	0.0463	O45819	14.8975	14.8282	14.5332	15.7837	15.7517	15.7174
364	0.9952	13.8275	7.5163	6.0014	nonDE	nonDE	ugt-26	B1Q250	ugt-26	UDP-glucuronosyltransferase	0	0	B1Q250	13.2868	13.2641	13.2856	14.4069	14.3296	14.0856
3670	0.9947	16.9182	6.8906	5.5465	nonDE	nonDE	F27D4.1	Q93615	F27D4.1	Probable electron transfer flavoprotein subunit alpha, mitochondrial	0	0	Q93615	16.7271	16.2929	16.5521	17.6964	17.44	17.4198
3617	0.9941	21.2704	6.0509	4.925	nonDE	nonDE	rps-20	Q8WQA8	rps-20	Small ribosomal subunit protein uS10	0	0	Q8WQA8	20.3984	20.7738	20.8825	21.6149	21.6622	21.7599
3717	0.994	18.1658	6.7645	5.4659	nonDE	nonDE	plp-1	Q94230	plp-1	Transcriptional activator plp-1	0	0	Q94230	17.4105	17.674	17.6151	18.5657	18.5631	18.5527
2615	0.9933	16.8267	7.809	6.1435	nonDE	nonDE	pmp-2	Q18598	pmp-2	Peroxisomal Membrane Protein related	0	0	Q18598	15.9639	15.8697	16.1431	17.0841	16.9694	16.9032
3559	0.9929	15.8664	4.2231	3.4902	nonDE	nonDE	nuo-2	Q86NC2	nuo-2	NADH dehydrogenase [ubiquinone] iron-sulfur protein 3, mitochondrial	0.0001	0.0003	Q86NC2	15.8137	15.2455	14.8775	16.3167	16.2411	16.3576
1392	0.9912	19.1481	3.8401	3.1744	nonDE	nonDE	top-1	O17966	top-1	DNA topoisomerase 1	0.0001	0.0007	O17966	18.0309	18.6996	18.8959	19.4119	19.4929	19.6951
2467	0.9898	14.0478	4.8639	4.0127	nonDE	nonDE	tes-1	Q17525	tes-1	TEStin (Human testis-derived transcript) homolog	0	0.0001	Q17525	13.4	12.7309	12.6869	13.6995	14.1104	13.9772
2624	0.9863	14.8116	6.5699	5.3309	nonDE	nonDE	C47D12.2	Q18668	C47D12.2	Dymeclin	0	0	Q18668	14.1518	14.0405	14.1919	15.194	15.1383	15.0109
2787	0.9811	18.6434	7.7783	6.1224	nonDE	nonDE	F21D5.1	Q19680	F21D5.1	Phosphoacetylglucosamine mutase	0	0	Q19680	17.7898	17.8981	18.0401	18.9399	18.925	18.8063
1944	0.9801	15.0131	5.703	4.6645	nonDE	nonDE	trd-1	P41842	trd-1	Tetratricopeptide repeat-containing protein trd-1	0	0	P41842	14.2205	14.2267	14.5432	15.2797	15.3289	15.322
1971	0.9773	14.3233	6.7533	5.4601	nonDE	nonDE	lin-5	P45970	lin-5	Spindle apparatus protein lin-5	0	0	P45970	13.4775	14.0066	13.787	14.6915	14.762	14.7495
466	0.9761	12.6916	4.1147	3.4003	nonDE	nonDE	F45F2.9	E1B6Q7	F45F2.9	5'-deoxynucleotidase HDDC2	0.0001	0.0004	E1B6Q7	12.6278	12.1585	11.9572	13.0673	13.3681	13.2365
3018	0.9756	16.3332	5.829	4.7551	nonDE	nonDE	srdh-1	Q21080	srdh-1	threonine ammonia-lyase	0	0	Q21080	15.1706	15.7432	15.5883	16.4104	16.6381	16.3802
2946	0.9753	14.2263	4.23	3.4962	nonDE	nonDE	bus-5	Q20697	bus-5	NAD(P)-binding domain-containing protein	0.0001	0.0003	Q20697	13.6312	13.1588	13.8626	14.7359	14.4455	14.3969
4012	0.9724	18.6405	8.1753	6.3587	nonDE	nonDE	cct-8	Q9N358	cct-8	T-complex protein 1 subunit theta	0	0	Q9N358	18.2096	17.8729	18.0155	19.0397	19.0225	18.953
3701	0.972	14.062	3.082	2.5564	nonDE	nonDE	T08G11.1	Q94010	T08G11.1	Vacuolar protein sorting-associated protein 13	0.0008	0.0028	Q94010	13.0466	12.1514	13.4891	13.6108	13.9717	14.0207
789	0.9719	14.1275	2.6517	2.1943	nonDE	nonDE	ipla-7	G5EF58	ipla-7	PNPLA domain-containing protein	0.0022	0.0064	G5EF58	ND	13.3324	13.3875	13.8519	14.9707	14.1729
1552	0.9687	13.4646	3.348	2.7809	nonDE	nonDE	H40L08.1	O45628	H40L08.1	UBX domain-containing protein	0.0004	0.0017	O45628	12.8454	12.1055	13.2586	13.7956	13.9127	13.4075
1534	0.9671	17.7685	4.3221	3.5766	nonDE	nonDE	fkb-6	O45418	fkb-6	peptidylprolyl isomerase	0	0.0003	O45418	17.7092	17.2248	16.7895	18.099	18.4481	18.0775
1327	0.9669	20.4535	4.4439	3.6723	nonDE	nonDE	rps-22	O17218	rps-22	Ribosomal Protein, Small subunit	0	0.0002	O17218	19.7635	20.2115	19.8492	20.9124	20.966	20.8463
3070	0.9652	13.7905	4.6068	3.8008	nonDE	nonDE	gst-4	Q21355	gst-4	Glutathione S-transferase 4	0	0.0002	Q21355	12.9943	12.6955	ND	13.9432	13.9814	13.5058
3828	0.9648	13.96	4.7091	3.8835	nonDE	nonDE	rnf-145	Q95Y82	rnf-145	RING finger protein 145 homolog	0	0.0001	Q95Y82	13.4255	13.1935	13.4849	14.4495	14.2406	14.3083
2499	0.96	15.3912	5.5277	4.5363	nonDE	nonDE	atp-5	Q17763	atp-5	ATP synthase subunit d, mitochondrial	0	0	Q17763	14.9429	15.0865	15.306	16.0931	16.0589	16.0634
3093	0.9553	16.7361	3.8443	3.1776	nonDE	nonDE	M04B2.4	Q21504	M04B2.4	FAD dependent oxidoreductase domain-containing protein	0.0001	0.0007	Q21504	15.6887	15.5834	16.3088	16.7304	16.7079	17.0083
2859	0.9546	17.0186	4.9497	4.082	nonDE	nonDE	asb-1	Q20053	asb-1	ATP synthase F(0) complex subunit B1, mitochondrial	0	0.0001	Q20053	17.205	16.5663	16.6639	17.9067	17.6708	17.7215
2046	0.9537	17.2214	7.973	6.2744	nonDE	nonDE	tars-1	P52709	tars-1	Threonine--tRNA ligase, cytoplasmic	0	0	P52709	16.7784	16.7093	16.8133	17.7069	17.7229	17.7324
2668	0.9505	14.2241	2.6424	2.1872	nonDE	nonDE	D1014.4	Q18922	D1014.4	t-SNARE coiled-coil homology domain-containing protein	0.0023	0.0065	Q18922	ND	12.9138	ND	13.6761	13.839	14.0777
2675	0.9501	14.9271	5.4761	4.4947	nonDE	nonDE	D1054.8	Q18946	D1054.8	DeHydrogenases, Short chain	0	0	Q18946	14.0544	13.5761	13.8119	14.7858	14.8742	14.6326
3399	0.944	14.5614	6.5963	5.3445	nonDE	nonDE	pmt-1	Q23552	pmt-1	Phosphoethanolamine N-methyltransferase 1	0	0	Q23552	13.6216	13.3326	13.5487	14.5214	14.5836	14.2297
1782	0.9433	14.54	4.5398	3.7443	nonDE	nonDE	R107.2	P32740	R107.2	ATP-dependent (S)-NAD(P)H-hydrate dehydratase	0	0.0002	P32740	13.4598	13.4859	14.3134	14.5941	14.8209	14.6738
4553	0.9431	17.1171	7.7274	6.1099	nonDE	nonDE	usp-4	V6CJY2	usp-4	Ubiquitin carboxyl-terminal hydrolase	0	0	V6CJY2	16.5759	16.4557	16.5532	17.5466	17.3726	17.4949
3400	0.9394	18.6919	3.1268	2.5947	nonDE	nonDE	dbt-1	Q23571	dbt-1	Lipoamide acyltransferase component of branched-chain alpha-keto acid dehydrogenase complex, mitochondrial	0.0007	0.0025	Q23571	17.5964	17.8109	18.5017	18.8613	18.7381	19.1277
3666	0.9335	18.5832	7.7324	6.1099	nonDE	nonDE	rla-0	Q93572	rla-0	Large ribosomal subunit protein uL10	0	0	Q93572	17.4999	17.6909	17.6114	18.344	18.6703	18.5885
2721	0.9307	14.1506	1.8513	1.5241	nonDE	nonDE	F09E5.11	Q19259	F09E5.11	Transmembrane protein 199	0.0141	0.0299	Q19259	14.5026	13.8304	12.7491	14.8028	14.5943	14.477
3130	0.9301	14.4791	5.434	4.4625	nonDE	nonDE	dhp-1	Q21773	dhp-1	Dihydropyrimidinase 1	0	0	Q21773	13.1358	13.2704	13.6162	14.2775	14.3797	14.1556
232	0.929	14.13	4.194	3.4666	nonDE	nonDE	C05C10.2	A0A5S9MPX1	C05C10.2	DNA2/NAM7 helicase-like C-terminal domain-containing protein	0.0001	0.0003	A0A5S9MPX1	13.2601	13.515	ND	14.3299	14.2359	14.3839
3953	0.9272	13.8375	1.6304	1.34	nonDE	nonDE	set-29	Q9BPP1	set-29	SET domain-containing protein	0.0234	0.0457	Q9BPP1	13.3898	13.1692	13.644	14.4406	14.8813	13.6628
2075	0.9266	17.7994	5.5181	4.5297	nonDE	nonDE	cdc-48.2	P54812	cdc-48.2	Transitional endoplasmic reticulum ATPase homolog 2	0	0	P54812	17.2895	17.4251	17.2598	18.3338	18.2808	18.1396
3794	0.9259	14.8301	5.7686	4.7102	nonDE	nonDE	rml-5	Q95XM5	rml-5	NAD(P)-binding domain-containing protein	0	0	Q95XM5	13.8671	13.6273	13.5815	14.5282	14.8768	14.4486
1994	0.9258	17.2557	7.5334	6.0109	nonDE	nonDE	cct-4	P47208	cct-4	T-complex protein 1 subunit delta	0	0	P47208	16.8655	16.6591	16.7222	17.787	17.5707	17.6665
3068	0.9256	13.8115	2.3756	1.9599	nonDE	nonDE	K08F4.3	Q21352	K08F4.3	Translocon-associated protein subunit beta	0.0042	0.011	Q21352	13.256	12.9821	ND	14.0191	14.0155	14.0993
3943	0.9246	14.1595	2.4818	2.0487	nonDE	nonDE	pgs-1	Q9BL79	pgs-1	CDP-diacylglycerol--glycerol-3-phosphate 3-phosphatidyltransferase	0.0033	0.0089	Q9BL79	13.388	14.1203	13.5267	14.7184	ND	14.4874
1293	0.9223	16.42	2.5949	2.1467	nonDE	nonDE	nstp-4	O16658	nstp-4	UDP-N-acetylglucosamine/UDP-N-acetylgalactosamine transporter nstp-4	0.0025	0.0071	O16658	15.4649	15.4501	15.827	17.2408	16.1403	16.1279
732	0.922	13.9205	3.2767	2.7202	nonDE	nonDE	gon-2	G5EE91	gon-2	LSDAT_euk domain-containing protein	0.0005	0.0019	G5EE91	13.2106	12.9538	13.607	14.3177	13.8661	14.3536
2658	0.9215	13.9766	3.6196	3.0002	nonDE	nonDE	icd-1	Q18885	icd-1	Transcription factor BTF3 homolog	0.0002	0.001	Q18885	13.0189	13.3854	12.3125	13.8809	13.9436	13.6569
4036	0.9215	13.8034	1.4302	1.1762	nonDE	nonDE	Y53G8AR.6	Q9N3G0	Y53G8AR.6	SAP domain-containing protein	0.0371	0.0666	Q9N3G0	ND	ND	11.9752	13.5057	12.9478	12.2366
3293	0.9211	15.1073	5.7281	4.6816	nonDE	nonDE	T25G3.3	Q22792	T25G3.3	60S ribosomal export protein NMD3	0	0	Q22792	14.3349	14.2396	14.6933	15.4655	15.216	15.3496
2619	0.9198	16.2053	2.7009	2.2341	nonDE	nonDE	hnd-1	Q18612	hnd-1	Hand transcription factor 1	0.002	0.0058	Q18612	15.615	15.346	15.0682	16.2773	16.3855	16.126
302	0.9192	13.1392	1.9477	1.6011	nonDE	nonDE	parg-1	A5JYS4	parg-1	poly(ADP-ribose) glycohydrolase	0.0113	0.0251	A5JYS4	12.1517	ND	12.7438	13.6611	ND	13.0727
3690	0.9173	16.0909	7.2412	5.8037	nonDE	nonDE	acl-1	Q93841	acl-1	Putative 1-acyl-sn-glycerol-3-phosphate acyltransferase acl-1	0	0	Q93841	15.5602	15.3749	15.6042	16.4564	16.394	16.4407
3374	0.9171	16.1288	6.5733	5.332	nonDE	nonDE	ccdc-47	Q23382	ccdc-47	PAT complex subunit CCDC47	0	0	Q23382	15.5273	15.2517	15.7189	16.4662	16.3481	16.4349
75	0.9146	12.8075	3.3542	2.7862	nonDE	nonDE	ugt-50	A0A0K3AYM2	ugt-50	UDP-glucuronosyltransferase	0.0004	0.0016	A0A0K3AYM2	12.4495	12.1501	ND	13.3411	13.216	13.086
1249	0.9145	19.6636	4.1195	3.4036	nonDE	nonDE	rpl-19	O02639	rpl-19	Large ribosomal subunit protein eL19	0.0001	0.0004	O02639	19.0279	19.3481	19.0738	19.6045	20.5257	20.063
1309	0.9134	15.1169	5.212	4.2941	nonDE	nonDE	W03F9.1	O16999	W03F9.1	Zinc finger protein ZPR1 homolog	0	0.0001	O16999	14.7074	14.6227	14.7219	15.546	15.725	15.521
3217	0.9131	17.333	4.4192	3.6524	nonDE	nonDE	rpn-9	Q22253	rpn-9	26S proteasome non-ATPase regulatory subunit 13	0	0.0002	Q22253	17.2562	16.8739	16.479	17.9276	17.7444	17.6764
4053	0.9124	12.874	2.0662	1.7025	nonDE	nonDE	chk-1	Q9N3Z3	chk-1	Serine/threonine-protein kinase chk-1	0.0086	0.0198	Q9N3Z3	12.0839	ND	12.0342	13.2542	12.7667	12.8934
1834	0.9113	14.446	1.9741	1.624	nonDE	nonDE	retr-1	P34431	retr-1	Retrotransposon-like protein 1	0.0106	0.0238	P34431	ND	13.2475	ND	14.6523	13.8127	14.0114
4215	0.9112	15.9939	3.2444	2.6934	nonDE	nonDE	H04M03.3	Q9TYR0	H04M03.3	DeHydrogenases, Short chain	0.0006	0.002	Q9TYR0	15.0866	15.3285	15.8184	16.4147	16.2442	16.3083
4347	0.9098	14.5615	5.7387	4.691	nonDE	nonDE	lin-41	Q9U489	lin-41	Protein lin-41	0	0	Q9U489	13.8427	14.0477	13.8897	14.701	15.0393	14.7693
1463	0.9074	13.5955	5.403	4.4401	nonDE	nonDE	acs-3	O44560	acs-3	Long-chain-fatty-acid--CoA ligase	0	0	O44560	12.8313	12.761	13.2247	13.8861	13.7949	13.8581
1958	0.9068	19.0918	7.8933	6.2149	nonDE	nonDE	cct-1	P41988	cct-1	T-complex protein 1 subunit alpha	0	0	P41988	18.5528	18.4927	18.7151	19.5826	19.4549	19.4434
439	0.9061	13.7263	4.6092	3.802	nonDE	nonDE	gcn-2	D0Z5N4	gcn-2	Eukaryotic translation initiation factor 2-alpha kinase gcn-2	0	0.0002	D0Z5N4	12.952	12.887	12.7327	13.7342	13.6774	13.8786
4356	0.9059	15.7477	4.7405	3.9087	nonDE	nonDE	DC2.5	Q9UAW2	DC2.5	DeHydrogenases, Short chain	0	0.0001	Q9UAW2	14.6843	14.8792	14.9877	15.7489	15.7273	15.7928
266	0.9006	16.4793	6.3653	5.1674	nonDE	nonDE	Y39A3CL.4	A0A8S4QCF9	Y39A3CL.4	TLDc domain-containing protein	0	0	A0A8S4QCF9	15.1907	15.5282	15.6524	16.3105	16.4623	16.3005
2801	0.8997	17.1545	5.4467	4.4712	nonDE	nonDE	dlat-1	Q19749	dlat-1	Dihydrolipoyllysine-residue acetyltransferase component of pyruvate dehydrogenase complex, mitochondrial	0	0	Q19749	16.9133	16.4014	16.6145	17.4303	17.64	17.5579
1609	0.8995	14.1013	3.9792	3.2909	nonDE	nonDE	F37F2.2	O61749	F37F2.2	Probable signal recognition particle 19 kDa protein	0.0001	0.0005	O61749	13.6255	13.4463	13.5743	14.3768	14.5074	14.4603
2280	0.8988	15.0829	4.5262	3.7352	nonDE	nonDE	dct-6	Q09313	dct-6	Protein dct-6	0	0.0002	Q09313	14.3423	14.9613	14.8474	15.6915	15.5279	15.628
1743	0.8967	14.748	3.8197	3.1583	nonDE	nonDE	gpd-4	P17331	gpd-4	Glyceraldehyde-3-phosphate dehydrogenase 4	0.0002	0.0007	P17331	13.814	14.0937	14.6726	15.1234	15.0147	15.1322
379	0.8951	15.4297	6.751	5.4601	nonDE	nonDE	vps-26	B3GWB9	vps-26	Vacuolar protein sorting-associated protein 26	0	0	B3GWB9	14.8801	14.9805	15.1176	15.833	15.8524	15.9782
3631	0.894	16.3693	7.071	5.6761	nonDE	nonDE	ahsa-1	Q93168	ahsa-1	Activator of Hsp90 ATPase N-terminal domain-containing protein	0	0	Q93168	15.6831	16.0316	16.0544	16.7927	16.8035	16.8549
4078	0.8939	15.0687	6.4117	5.2055	nonDE	nonDE	parp-1	Q9N4H4	parp-1	Poly [ADP-ribose] polymerase 1	0	0	Q9N4H4	14.2602	14.4791	14.4618	15.261	15.3092	15.3128
4071	0.8937	14.3561	2.3735	1.9585	nonDE	nonDE	ppfr-4	Q9N4E9	ppfr-4	Serine/threonine-protein phosphatase 4 regulatory subunit ppfr-4	0.0042	0.011	Q9N4E9	13.2661	ND	ND	13.9079	14.5751	13.9964
3558	0.8936	19.3664	7.3335	5.866	nonDE	nonDE	pygl-1	Q86NC1	pygl-1	Alpha-1,4 glucan phosphorylase	0	0	Q86NC1	18.7325	18.6978	19.06	19.764	19.7343	19.6729
3609	0.8919	13.5618	6.7826	5.4779	nonDE	nonDE	ced-12	Q8STE5	ced-12	Cell death abnormality protein 12	0	0	Q8STE5	13.0149	13.1211	12.9947	14.0272	13.8732	13.906
1717	0.8903	15.8172	3.6472	3.0226	nonDE	nonDE	hsp-16.48	P02513	hsp-16.48	Heat shock protein Hsp-16.48/Hsp-16.49	0.0002	0.0009	P02513	15.2481	15.2017	14.7391	15.7945	16.1523	15.913
2630	0.8895	22.0548	8.0733	6.3277	nonDE	nonDE	daf-21	Q18688	daf-21	Heat shock protein 90	0	0	Q18688	21.3412	21.4833	21.5285	22.3277	22.3929	22.3011
4288	0.8892	13.9506	3.5995	2.9848	nonDE	nonDE	pisy-1	Q9U2G1	pisy-1	CDP-diacylglycerol--inositol 3-phosphatidyltransferase	0.0003	0.001	Q9U2G1	13.068	13.518	ND	14.1916	14.0522	14.3029
3868	0.8882	13.5029	3.8244	3.1621	nonDE	nonDE	sqv-6	Q965Q8	sqv-6	Xylosyltransferase sqv-6	0.0001	0.0007	Q965Q8	13.0631	13.0539	12.893	13.8952	14.0847	13.6945
3815	0.8878	12.3621	2.3577	1.9449	nonDE	nonDE	dsl-3	Q95Y10	dsl-3	Delta-like protein	0.0044	0.0114	Q95Y10	11.793	ND	ND	12.8741	12.677	12.4913
3720	0.8864	14.3888	4.309	3.565	nonDE	nonDE	sec-22	Q94241	sec-22	Vesicle-trafficking protein SEC22b	0	0.0003	Q94241	13.8166	13.9859	13.8779	14.9413	14.8037	14.5946
2376	0.8858	14.5431	6.0988	4.9659	nonDE	nonDE	ani-2	Q09994	ani-2	Anillin-like protein 2	0	0	Q09994	13.6437	13.5557	13.8148	14.4201	14.6778	14.5737
2764	0.8858	14.3962	6.6849	5.4123	nonDE	nonDE	tbcd-1	Q19493	tbcd-1	Tubulin-specific chaperone D	0	0	Q19493	13.7824	13.7925	13.5325	14.5464	14.7416	14.4769
2013	0.8815	16.9039	1.4152	1.1639	nonDE	nonDE	rpl-36	P49181	rpl-36	Large ribosomal subunit protein eL36	0.0384	0.0686	P49181	16.7277	16.8947	16.1431	16.2246	18.5607	17.6247
3495	0.8809	13.5617	2.8659	2.3699	nonDE	nonDE	C11H1.9	Q5WRP2	C11H1.9	CRAL-TRIO domain-containing protein	0.0014	0.0043	Q5WRP2	13.7738	12.7754	13.0151	14.1619	13.8906	14.1546
2093	0.8791	14.0996	5.3829	4.4257	nonDE	nonDE	snap-29	P83351	snap-29	Soluble NSF attachment protein 29	0	0	P83351	13.2831	13.0124	13.2878	14.0576	14.0654	14.0976
948	0.8776	16.3867	4.0027	3.3088	nonDE	nonDE	acdh-13	H2KYN3	acdh-13	Acyl-CoA dehydrogenase family member 9, mitochondrial	0.0001	0.0005	H2KYN3	15.3318	15.4968	16.111	16.5303	16.4021	16.6399
2540	0.8775	19.864	5.5381	4.5457	nonDE	nonDE	oatr-1	Q18040	oatr-1	Probable ornithine aminotransferase, mitochondrial	0	0	Q18040	19.211	18.9709	18.8695	19.963	19.992	19.7289
565	0.8768	12.8061	3.7709	3.1193	nonDE	nonDE	phf-5	G5EBY6	phf-5	PHD finger-like domain-containing protein 5A	0.0002	0.0008	G5EBY6	12.508	12.4936	12.6385	13.2915	13.2411	13.7378
1875	0.8761	17.0181	6.5989	5.3453	nonDE	nonDE	cdk-1	P34556	cdk-1	Cyclin-dependent kinase 1	0	0	P34556	16.4101	16.1328	16.2855	17.2581	17.097	17.1016
1606	0.8753	13.2102	3.2131	2.6662	nonDE	nonDE	rnp-8	O61711	rnp-8	RRM domain-containing protein	0.0006	0.0022	O61711	12.4076	ND	ND	13.1261	13.3993	13.3233
3750	0.8751	13.6853	5.2162	4.2961	nonDE	nonDE	such-1	Q95Q00	such-1	Suppressor of spindle checkpoint defect 1	0	0.0001	Q95Q00	13.1037	12.8803	12.9554	13.8987	13.7998	13.8661
4277	0.873	18.4147	4.2834	3.5425	nonDE	nonDE	rpl-43	Q9U2A8	rpl-43	Large ribosomal subunit protein eL43	0.0001	0.0003	Q9U2A8	18.0128	18.1778	17.6681	18.5196	19.101	18.8571
2221	0.8717	17.7271	4.9232	4.0608	nonDE	nonDE	F53F1.2	P91997	F53F1.2	NADP-dependent oxidoreductase domain-containing protein	0	0.0001	P91997	16.8163	17.4134	17.2478	17.9872	18.0738	18.0318
1653	0.8713	13.2109	4.2129	3.4839	nonDE	nonDE	pole-1	O62218	pole-1	DNA polymerase epsilon catalytic subunit	0.0001	0.0003	O62218	12.314	12.3075	ND	13.3521	13.0753	13.1185
3199	0.8708	14.0314	3.2177	2.6701	nonDE	nonDE	metl-9	Q22123	metl-9	DREV methyltransferase	0.0006	0.0021	Q22123	13.2707	ND	12.9142	13.9954	14.097	13.7971
432	0.8684	13.1926	1.9624	1.6133	nonDE	nonDE	pola-1	C7IVS4	pola-1	DNA polymerase	0.0109	0.0244	C7IVS4	13.174	12.9266	12.6239	13.7847	14.1676	13.3773
3892	0.8665	16.2031	5.7553	4.7042	nonDE	nonDE	glh-2	Q966L9	glh-2	ATP-dependent RNA helicase glh-2	0	0	Q966L9	15.5501	15.7283	15.4577	16.4073	16.5633	16.365
3632	0.8651	14.6611	3.9359	3.2576	nonDE	nonDE	C01G10.9	Q93169	C01G10.9	Methylthioribose-1-phosphate isomerase	0.0001	0.0006	Q93169	13.9498	14.2576	14.2539	15.1536	14.9821	14.9209
2014	0.8651	15.3487	2.0617	1.6984	nonDE	nonDE	elo-3	P49191	elo-3	Putative fatty acid elongation protein 3	0.0087	0.02	P49191	14.8095	13.9749	14.9406	15.7778	15.2982	15.2444
1633	0.8651	13.3487	1.9197	1.579	nonDE	nonDE	unc-23	O61980	unc-23	BAG domain-containing protein	0.012	0.0264	O61980	12.2847	ND	ND	12.858	13.6137	12.9778
4407	0.865	17.7994	4.1629	3.4388	nonDE	nonDE	gfm-1	Q9XV52	gfm-1	Elongation factor G, mitochondrial	0.0001	0.0004	Q9XV52	17.0046	17.5047	17.8486	18.2997	18.1998	18.4533
2151	0.8649	13.0921	2.0103	1.6547	nonDE	nonDE	cdc-6	P91155	cdc-6	Cell division control protein	0.0098	0.0221	P91155	ND	12.4571	ND	13.7185	13.1691	13.0786
2481	0.8633	15.2144	5.8795	4.7949	nonDE	nonDE	acs-7	Q17577	acs-7	Acyl-CoA synthetase 7	0	0	Q17577	14.6164	14.4811	14.5701	15.2476	15.4035	15.6062
804	0.8617	16.0282	5.4995	4.5142	nonDE	nonDE	dap-3	G5EFC8	dap-3	Small ribosomal subunit protein mS29	0	0	G5EFC8	15.4965	15.4173	15.7346	16.3465	16.5317	16.3551
442	0.8615	14.0689	3.7241	3.0804	nonDE	nonDE	rad-54.b	D3NQA7	rad-54.b	DNA repair and recombination protein RAD54-like	0.0002	0.0008	D3NQA7	13.2367	ND	13.3313	14.2502	14.049	14.1374
381	0.8612	14.4077	2.3795	1.9624	nonDE	nonDE	ppw-1	B3KLZ7	ppw-1	Piwi domain-containing protein	0.0042	0.0109	B3KLZ7	13.6516	13.8771	13.3655	14.4599	14.6855	14.3324
4505	0.8609	13.7847	3.9024	3.2296	nonDE	nonDE	orc-4	Q9XX16	orc-4	ORC (Origin Recognition Complex) subunit	0.0001	0.0006	Q9XX16	13.1492	13.439	13.461	14.2484	14.1875	14.196
109	0.8601	15.9821	3.5366	2.9362	nonDE	nonDE	C40H1.7	A0A1I6CM73	C40H1.7	Fungal lipase-like domain-containing protein	0.0003	0.0012	A0A1I6CM73	15.4757	15.1776	15.8438	16.2254	16.4176	16.4344
4133	0.8592	18.3359	6.0387	4.9155	nonDE	nonDE	art-1	Q9N5Y2	art-1	Probable very-long-chain enoyl-CoA reductase art-1	0	0	Q9N5Y2	17.6878	17.6082	17.9274	18.5571	18.6854	18.5582
1418	0.8583	19.3675	7.896	6.2149	nonDE	nonDE	sec-61.a	O18239	sec-61.a	Translocon Sec61/SecY plug domain-containing protein	0	0	O18239	18.5201	18.641	18.6961	19.5246	19.5332	19.3742
3464	0.8579	17.7571	5.445	4.4705	nonDE	nonDE	pgl-1	Q304E5	pgl-1	Guanyl-specific ribonuclease pgl-1	0	0	Q304E5	16.8333	17.211	17.4226	17.8819	18.1735	17.9851
4351	0.8575	14.9525	4.0704	3.3651	nonDE	nonDE	mct-2	Q9UAT3	mct-2	Major facilitator superfamily (MFS) profile domain-containing protein	0.0001	0.0004	Q9UAT3	14.6247	14.001	14.031	15.1603	15.0574	15.0116
1763	0.8568	22.8869	5.9777	4.872	nonDE	nonDE	ahcy-1	P27604	ahcy-1	Adenosylhomocysteinase	0	0	P27604	22.3429	22.506	22.2239	23.1409	23.3954	23.1067
4262	0.8568	13.237	4.7714	3.9345	nonDE	nonDE	abhd-3.1	Q9U1Z6	abhd-3.1	Serine aminopeptidase S33 domain-containing protein	0	0.0001	Q9U1Z6	13.0137	12.7819	12.6304	13.9065	13.6064	13.4837
335	0.8562	16.1568	5.7481	4.6993	nonDE	nonDE	cisd-1	A7LPG5	cisd-1	CDGSH iron-sulfur domain-containing protein 2 homologue	0	0	A7LPG5	15.4813	15.4353	15.6198	16.2149	16.488	16.402
4085	0.8549	18.5607	7.6759	6.0984	nonDE	nonDE	cct-3	Q9N4J8	cct-3	T-complex protein 1 subunit gamma	0	0	Q9N4J8	17.9983	17.9284	18.2628	18.9743	18.8739	18.9061
1315	0.8535	17.7265	5.8262	4.7536	nonDE	nonDE	hpo-8	O17040	hpo-8	Very-long-chain (3R)-3-hydroxyacyl-CoA dehydratase hpo-8	0	0	O17040	17.3119	16.902	16.9363	18.0891	17.83	17.7917
1623	0.8534	15.4021	4.0821	3.3746	nonDE	nonDE	T26C12.1	O61856	T26C12.1	2-hydroxyacyl-CoA lyase 2	0.0001	0.0004	O61856	15.434	14.8652	15.02	16.0411	16.25	15.5883
3752	0.849	14.4265	2.6888	2.2234	nonDE	nonDE	mrps-7	Q95Q11	mrps-7	Small ribosomal subunit protein uS7m	0.002	0.006	Q95Q11	14.172	13.6775	14.077	15.0052	14.8484	14.6198
3422	0.8483	14.355	5.2483	4.3217	nonDE	nonDE	unc-61	Q25AR8	unc-61	Septin	0	0	Q25AR8	13.8104	13.8845	13.8945	14.8156	14.7837	14.535
2935	0.8473	14.786	5.2148	4.2961	nonDE	nonDE	F52B5.2	Q20643	F52B5.2	Protein kinase domain-containing protein	0	0.0001	Q20643	14.4555	14.6227	14.3168	15.51	15.1802	15.2466
2696	0.8473	18.8411	4.5925	3.7892	nonDE	nonDE	acdh-12	Q19057	acdh-12	Very long-chain specific acyl-CoA dehydrogenase, mitochondrial	0	0.0002	Q19057	18.0495	18.0014	18.4987	19.0696	18.9606	19.0612
3955	0.8472	12.8786	1.759	1.4471	nonDE	nonDE	rpb-10	Q9GR61	rpb-10	DNA-directed RNA polymerases I, II, and III subunit RPABC5	0.0174	0.0357	Q9GR61	12.1496	12.0009	13.1808	13.4183	13.1712	13.2836
2352	0.8446	14.358	3.6196	3.0002	nonDE	nonDE	cdl-1	Q09599	cdl-1	Histone RNA hairpin-binding protein	0.0002	0.001	Q09599	13.6619	14.2774	14.2748	14.8033	14.9244	15.0203
3575	0.8444	18.5492	7.3275	5.863	nonDE	nonDE	gars-1	Q8I711	gars-1	Glycine--tRNA ligase	0	0	Q8I711	17.9309	17.8473	18.2101	18.8341	18.8386	18.8488
22	0.8441	13.0799	1.6401	1.3481	nonDE	nonDE	ech-9	A0A061AKU6	ech-9	Enoyl-CoA Hydratase	0.0229	0.0449	A0A061AKU6	ND	ND	12.7545	13.2737	13.9188	13.6031
3403	0.8426	13.9006	3.4979	2.9028	nonDE	nonDE	inx-9	Q23594	inx-9	Innexin	0.0003	0.0013	Q23594	13.1842	12.9163	13.2591	13.9009	14.0364	13.9502
3358	0.8421	13.3841	1.1438	0.9362	nonDE	nonDE	spe-39	Q23288	spe-39	Spermatogenesis-defective protein 39	0.0718	0.1158	Q23288	12.7725	ND	12.8411	13.2742	ND	14.0235
4290	0.8417	15.0569	6.2442	5.0777	nonDE	nonDE	mrp-7	Q9U2G5	mrp-7	Multidrug resistance protein mrp-7	0	0	Q9U2G5	14.533	14.2656	14.4072	15.4368	15.1641	15.1299
3649	0.8402	14.1875	6.4205	5.2093	nonDE	nonDE	D2005.4	Q93410	D2005.4	TPR_REGION domain-containing protein	0	0	Q93410	13.4016	13.3298	13.3676	14.1632	14.3117	14.1447
228	0.8386	13.3716	1.9512	1.6042	nonDE	nonDE	znf-598	A0A5K1ICF1	znf-598	RING-type E3 ubiquitin transferase	0.0112	0.0249	A0A5K1ICF1	12.8535	13.4199	13.1513	13.9103	13.8976	14.1327
4413	0.8359	21.3202	5.7887	4.7234	nonDE	nonDE	rpl-2	Q9XVF7	rpl-2	Large ribosomal subunit protein uL2	0	0	Q9XVF7	20.5666	20.7156	20.8016	21.2642	21.7645	21.5628
279	0.8283	18.1243	5.8047	4.7369	nonDE	nonDE	F59G1.3	A1X3T7	F59G1.3	Vacuolar protein sorting-associated protein 35	0	0	A1X3T7	17.4207	17.4858	17.8814	18.3682	18.4968	18.4078
440	0.8273	13.6889	3.8116	3.1516	nonDE	nonDE	F54C8.7	D1MN62	F54C8.7	AH domain-containing protein	0.0002	0.0007	D1MN62	12.17	ND	ND	13.035	13.1027	12.8541
1072	0.8271	13.3629	2.7145	2.2455	nonDE	nonDE	rhgf-2	I1W6S5	rhgf-2	DH domain-containing protein	0.0019	0.0057	I1W6S5	12.3084	13.0572	13.315	13.8451	13.6096	13.7073
2314	0.8266	19.0076	7.6544	6.0923	nonDE	nonDE	C28H8.3	Q09475	C28H8.3	Uncharacterized helicase C28H8.3	0	0	Q09475	18.1574	18.3907	18.4027	19.1691	19.1079	19.1534
2683	0.8249	16.4161	8.1866	6.3587	nonDE	nonDE	ecps-1	Q18983	ecps-1	ECm29 Proteasome adaptor and Scaffold	0	0	Q18983	15.6259	15.7056	15.7737	16.5952	16.5395	16.4454
3041	0.8243	17.1341	4.3609	3.6096	nonDE	nonDE	eif-2beta	Q21230	eif-2beta	Eukaryotic translation initiation factor 2 subunit 2	0	0.0002	Q21230	16.5807	16.6845	16.4088	17.2705	17.5376	17.339
1617	0.8241	15.1916	4.1021	3.3899	nonDE	nonDE	rpn-8	O61792	rpn-8	MPN domain-containing protein	0.0001	0.0004	O61792	14.8506	14.1263	14.2445	15.3305	15.2316	15.1316
4267	0.8228	17.4222	6.2729	5.1019	nonDE	nonDE	trap-4	Q9U238	trap-4	Translocon-associated protein subunit delta	0	0	Q9U238	16.7845	16.8785	17.0558	17.7699	17.7446	17.6727
4153	0.822	13.7893	4.417	3.6514	nonDE	nonDE	mrpl-20	Q9NAG2	mrpl-20	Mitochondrial Ribosomal Protein, Large	0	0.0002	Q9NAG2	13.2322	12.9407	13.5155	14.0836	14.0161	14.0547
1819	0.8218	16.1392	6.4188	5.2093	nonDE	nonDE	acox-1.5	P34355	acox-1.5	Probable acyl-coenzyme A oxidase acox-1.5	0	0	P34355	15.5674	15.4733	15.5123	16.1917	16.3211	16.5056
117	0.8214	15.6924	4.9075	4.0481	nonDE	nonDE	npp-25	A0A1N7SYQ5	npp-25	Transmembrane protein 33	0	0.0001	A0A1N7SYQ5	15.4137	15.0274	15.3262	16.0898	16.1499	15.992
4443	0.821	14.8055	5.6671	4.6375	nonDE	nonDE	Y54G11A.3	Q9XVZ6	Y54G11A.3	RNA helicase	0	0	Q9XVZ6	13.8089	13.8672	14.2119	14.854	14.7724	14.7246
1232	0.821	14.3485	4.4066	3.6456	nonDE	nonDE	mrpl-34	O02220	mrpl-34	Large ribosomal subunit protein mL43	0	0.0002	O02220	13.9832	13.5818	13.7254	14.5588	14.6499	14.5446
3956	0.8193	12.7113	4.4381	3.6677	nonDE	nonDE	usp-3	Q9GRV2	usp-3	Ubiquitin carboxyl-terminal hydrolase	0	0.0002	Q9GRV2	ND	12.1415	11.7855	12.9895	12.701	12.6578
1173	0.819	13.7147	2.3801	1.9628	nonDE	nonDE	egg-4	O01767	egg-4	Inactive protein-tyrosine phosphatase egg-4	0.0042	0.0109	O01767	ND	ND	12.69	13.4857	13.6563	13.3849
3871	0.8171	14.2589	2.2723	1.8725	nonDE	nonDE	natb-1	Q965S3	natb-1	N-acetyltransferase domain-containing protein	0.0053	0.0134	Q965S3	14.7599	13.7977	13.4779	15.227	14.7459	14.5138
1286	0.817	18.3493	7.5924	6.0595	nonDE	nonDE	erfa-1	O16520	erfa-1	Eukaryotic peptide chain release factor subunit 1	0	0	O16520	17.692	17.7229	17.8306	18.5868	18.6069	18.5027
2724	0.8169	16.1932	6.8212	5.5039	nonDE	nonDE	algn-2	Q19265	algn-2	Alpha-1,3/1,6-mannosyltransferase ALG2	0	0	Q19265	15.4765	15.4298	15.7243	16.3784	16.4126	16.2904
2800	0.8168	13.6999	2.1771	1.7933	nonDE	nonDE	inx-3	Q19746	inx-3	Innexin-3	0.0067	0.0161	Q19746	14.2182	13.7512	13.181	14.7128	14.5043	14.3837
3834	0.8143	16.6841	6.3223	5.1372	nonDE	nonDE	acdh-9	Q95YB2	acdh-9	Acyl CoA DeHydrogenase	0	0	Q95YB2	16.2215	15.862	16.0591	16.9434	16.739	16.9032
2679	0.8116	16.1162	5.1384	4.2391	nonDE	nonDE	eif-3.F	Q18967	eif-3.F	Eukaryotic translation initiation factor 3 subunit F	0	0.0001	Q18967	15.582	15.6517	15.7722	16.5478	16.3683	16.5245
3988	0.8113	14.8246	3.3783	2.8053	nonDE	nonDE	mrpl-23	Q9GYS9	mrpl-23	Large ribosomal subunit protein uL23m	0.0004	0.0016	Q9GYS9	14.1943	14.1416	14.904	15.3615	15.2289	15.0835
1874	0.8081	15.1495	4.6469	3.8323	nonDE	nonDE	alx-1	P34552	alx-1	Apoptosis-linked gene 2-interacting protein X 1	0	0.0001	P34552	14.4737	13.8103	13.876	14.7232	15.1061	14.7548
3006	0.8081	15.0828	4.6977	3.8751	nonDE	nonDE	acox-3	Q20992	acox-3	Acyl-coenzyme A oxidase acox-3	0	0.0001	Q20992	14.4005	14.2858	14.1309	15.019	15.1941	15.0284
1313	0.806	16.0264	5.439	4.4665	nonDE	nonDE	mrpl-4	O17005	mrpl-4	39S ribosomal protein L4, mitochondrial	0	0	O17005	15.5802	15.3834	15.4533	16.3624	16.3227	16.1499
2012	0.8057	19.8848	5.2672	4.3364	nonDE	nonDE	rpl-33	P49180	rpl-33	Large ribosomal subunit protein eL33	0	0	P49180	19.0933	19.4216	19.5067	20.1751	20.0771	20.1865
3415	0.8048	14.4215	3.6328	3.0113	nonDE	nonDE	hpo-40	Q23647	hpo-40	Hypersensitive to pore-forming toxin protein 40	0.0002	0.001	Q23647	14.0008	13.6154	13.6178	14.5525	14.5558	14.5402
2483	0.8032	14.6768	3.7302	3.0837	nonDE	nonDE	C01H6.4	Q17585	C01H6.4	Flavin-containing monooxygenase	0.0002	0.0008	Q17585	13.5822	13.8291	13.9194	14.7028	14.6779	14.3597
530	0.8028	14.1808	4.8595	4.0105	nonDE	nonDE	ceeh-1	G5EBI4	ceeh-1	Epoxide hydrolase 1	0	0.0001	G5EBI4	13.3035	13.4242	13.5265	14.2076	14.0521	14.4029
1209	0.8028	14.6054	2.3985	1.9783	nonDE	nonDE	san-1	O02053	san-1	BUB1 N-terminal domain-containing protein	0.004	0.0105	O02053	14.2103	13.9586	ND	15.2349	14.8427	14.5841
1334	0.8019	13.6145	2.6834	2.2199	nonDE	nonDE	aagr-4	O17352	aagr-4	Glycoside hydrolase family 31 N-terminal domain-containing protein	0.0021	0.006	O17352	13.0631	13.8399	13.0423	14.2376	14.0787	14.0346
3696	0.8006	15.1943	5.5533	4.5538	nonDE	nonDE	srf-3	Q93890	srf-3	UDP-galactose/UDP-N-acetylglucosamine transporter srf-3	0	0	Q93890	14.6952	14.4954	14.7167	15.3995	15.4262	15.4834
3506	0.799	12.9267	3.3656	2.7954	nonDE	nonDE	mrpl-21	Q6A575	mrpl-21	39S ribosomal protein L21, mitochondrial	0.0004	0.0016	Q6A575	12.4362	12.1796	12.3479	13.0177	12.9769	13.3663
417	0.7989	19.0088	6.8023	5.4954	nonDE	nonDE	uba-1	C1P636	uba-1	Ubiquitin-activating enzyme E1 C-terminal domain-containing protein	0	0	C1P636	18.3919	18.2647	18.1201	19.0853	19.104	18.9841
2468	0.7979	15.0376	3.7195	3.0762	nonDE	nonDE	fask-1	Q17532	fask-1	RAP domain-containing protein	0.0002	0.0008	Q17532	14.4476	14.5484	14.3763	15.2262	15.2281	15.3118
435	0.7963	13.5924	2.7802	2.2979	nonDE	nonDE	Y116A8C.10	D0FK02	Y116A8C.10	Rab-like protein 3	0.0017	0.005	D0FK02	13.322	13.5378	12.5625	14.1362	13.791	13.8841
3761	0.7947	14.2146	6.766	5.4659	nonDE	nonDE	cox-11	Q95QD5	cox-11	Cytochrome c oxidase assembly protein COX11, mitochondrial	0	0	Q95QD5	13.7861	13.502	13.6126	14.4789	14.3352	14.4707
43	0.7935	15.6307	3.2783	2.7214	nonDE	nonDE	ncl-1	A0A0K3ARF3	ncl-1	B-box type zinc finger protein ncl-1	0.0005	0.0019	A0A0K3ARF3	14.8795	15.3486	15.553	15.9873	16.1161	16.0582
2226	0.7934	15.9293	6.4211	5.2093	nonDE	nonDE	let-502	P92199	let-502	Rho-associated protein kinase let-502	0	0	P92199	15.134	15.1646	15.2933	15.9623	15.9854	16.0245
3526	0.7929	16.7777	4.5505	3.7531	nonDE	nonDE	mrpl-1	Q7KPW7	mrpl-1	39S ribosomal protein L1, mitochondrial	0	0.0002	Q7KPW7	15.9045	16.2046	16.5262	16.9809	16.9844	17.0487
3198	0.7924	16.7506	5.9731	4.8688	nonDE	nonDE	mmaa-1	Q22111	mmaa-1	Methylmalonic aciduria type A homolog, mitochondrial	0	0	Q22111	15.9015	15.7168	16.1774	16.7235	16.77	16.6794
4241	0.792	15.8927	5.2879	4.3539	nonDE	nonDE	fard-1	Q9TZL9	fard-1	Fatty acyl-CoA reductase	0	0	Q9TZL9	15.1041	14.9989	15.3901	15.9941	16.0311	15.8438
3216	0.7917	14.0459	1.9951	1.6416	nonDE	nonDE	cox-15	Q22251	cox-15	EOG090X04TT	0.0101	0.0228	Q22251	14.1095	13.8902	13.2398	14.7487	14.8958	13.9701
3570	0.7916	14.4604	3.3272	2.7632	nonDE	nonDE	set-18	Q8I4F7	set-18	Histone-lysine N-methyltransferase set-18	0.0005	0.0017	Q8I4F7	14.3339	14.2033	14.1191	14.7895	14.9775	15.2642
3810	0.7914	17.2847	7.0768	5.6793	nonDE	nonDE	vbh-1	Q95XY1	vbh-1	RNA helicase	0	0	Q95XY1	16.5491	16.8648	16.6575	17.4176	17.5454	17.4826
1305	0.7902	15.9999	8.1096	6.3418	nonDE	nonDE	F25G6.9	O16928	F25G6.9	Signal recognition particle 14 kDa protein	0	0	O16928	15.4331	15.3744	15.5299	16.2949	16.2346	16.1785
1288	0.7879	12.8338	2.6005	2.1503	nonDE	nonDE	mtq-2	O16582	mtq-2	Methyltransferase small domain-containing protein	0.0025	0.0071	O16582	12.6256	12.2571	12.5327	13.3593	13.2348	13.1851
2064	0.7873	21.6496	4.0152	3.3192	nonDE	nonDE	suca-1	P53588	suca-1	Succinate--CoA ligase [ADP-forming] subunit beta, mitochondrial	0.0001	0.0005	P53588	20.7583	20.9094	21.5539	21.8868	21.7863	21.9103
152	0.7871	14.6377	3.5877	2.9768	nonDE	nonDE	ugt-46	A0A2K5ATY0	ugt-46	glucuronosyltransferase	0.0003	0.0011	A0A2K5ATY0	14.2642	13.9948	13.8745	14.9826	15.0149	14.4974
2967	0.7862	16.6433	4.9791	4.1029	nonDE	nonDE	cox-6A	Q20779	cox-6A	Cytochrome c oxidase subunit 6A, mitochondrial	0	0.0001	Q20779	16.115	16.0492	16.5266	16.9248	17.1346	16.99
4442	0.7856	14.5028	5.3853	4.4264	nonDE	nonDE	Y7A5A.1	Q9XVZ2	Y7A5A.1	FAD-binding PCMH-type domain-containing protein	0	0	Q9XVZ2	13.7849	13.3609	13.651	14.5484	14.3377	14.2676
1721	0.7853	20.9829	5.1962	4.2826	nonDE	nonDE	gpd-1	P04970	gpd-1	Glyceraldehyde-3-phosphate dehydrogenase 1	0	0.0001	P04970	20.2389	20.4763	20.742	21.2357	21.3304	21.2469
1563	0.7852	16.2741	5.6093	4.5961	nonDE	nonDE	R74.8	O45722	R74.8	RING-type domain-containing protein	0	0	O45722	15.4104	15.7992	15.9124	16.5466	16.3939	16.537
3607	0.7847	16.5944	5.6937	4.6585	nonDE	nonDE	prdx-6	Q8MXT1	prdx-6	Thioredoxin domain-containing protein	0	0	Q8MXT1	16.0872	16.122	16.0977	16.8744	16.9115	16.8751
2957	0.7841	13.3778	4.4473	3.6739	nonDE	nonDE	stc-1	Q20752	stc-1	Heat shock 70 kDa protein 13	0	0.0002	Q20752	12.7283	13.2491	12.5624	13.7945	13.5577	13.5398
137	0.7838	15.2516	3.7286	3.083	nonDE	nonDE	T26C5.3	A0A2C9C359	T26C5.3	Acetyl-coenzyme A transporter 1	0.0002	0.0008	A0A2C9C359	15.0523	14.7711	14.7666	15.7886	15.5142	15.6387
832	0.7834	16.2456	6.4976	5.2704	nonDE	nonDE	mrp-4	G5EFP3	mrp-4	Multidrug resistance-associated protein 1	0	0	G5EFP3	15.7016	15.6212	15.7391	16.6105	16.4655	16.3362
2202	0.782	15.966	6.5766	5.332	nonDE	nonDE	T23H2.3	P91494	T23H2.3	Transcription termination factor 2	0	0	P91494	15.2975	15.325	15.2222	15.9911	16.102	16.0976
4335	0.782	14.7514	3.4562	2.8696	nonDE	nonDE	ints-11	Q9U3K2	ints-11	Integrator complex subunit 11	0.0003	0.0014	Q9U3K2	14.3478	13.9452	14.0685	14.8333	15.0406	14.8336
1535	0.7812	23.1593	2.6927	2.2264	nonDE	nonDE	mccc-1	O45430	mccc-1	Methylcrotonoyl-CoA carboxylase subunit alpha, mitochondrial	0.002	0.0059	O45430	21.9424	21.7805	22.8908	22.8429	23.0064	23.1079
4448	0.7772	19.1382	4.8141	3.9709	nonDE	nonDE	pfn-1	Q9XW16	pfn-1	Profilin-1	0	0.0001	Q9XW16	18.6077	18.2232	18.6473	19.1731	19.3641	19.2725
4055	0.7756	15.3951	4.3412	3.5929	nonDE	nonDE	csn-3	Q9N425	csn-3	COP9 signalosome complex subunit 3	0	0.0003	Q9N425	15.0279	14.9369	14.6176	15.6975	15.8183	15.3933
659	0.7751	14.0775	1.6846	1.3853	nonDE	nonDE	eea-1	G5ED80	eea-1	EEA1	0.0207	0.0412	G5ED80	13.3077	12.8554	13.9277	13.9638	14.0843	14.368
1954	0.774	12.9629	2.9545	2.4472	nonDE	nonDE	memb-1	P41941	memb-1	Golgi SNAP receptor complex member 2 homolog memb-1	0.0011	0.0036	P41941	13.2458	12.6125	12.318	13.5148	13.3605	13.6229
2431	0.7736	15.4004	3.5516	2.9491	nonDE	nonDE	gld-1	Q17339	gld-1	Female germline-specific tumor suppressor gld-1	0.0003	0.0011	Q17339	14.3095	14.6898	14.9386	15.1076	15.6969	15.4543
4299	0.7716	17.4087	6.3724	5.1728	nonDE	nonDE	hphd-1	Q9U2M4	hphd-1	Hydroxyacid-oxoacid transhydrogenase, mitochondrial	0	0	Q9U2M4	16.8183	16.6765	16.8502	17.5415	17.5329	17.5854
3898	0.7709	15.9154	4.4129	3.6487	nonDE	nonDE	xrn-1	Q9BHK7	xrn-1	5'-3' exoribonuclease 1	0	0.0002	Q9BHK7	15.1372	15.5976	15.0363	15.874	16.1188	16.0909
95	0.7696	19.9107	2.749	2.2733	nonDE	nonDE	rpl-26	A0A146I8J1	rpl-26	Rpl-26 protein	0.0018	0.0053	A0A146I8J1	19.2144	19.5645	19.6376	20.1264	20.0794	20.5197
2863	0.7667	15.6943	6.6771	5.4065	nonDE	nonDE	smc-4	Q20060	smc-4	Structural maintenance of chromosomes protein 4	0	0	Q20060	14.8813	14.9865	15.2073	15.7816	15.8026	15.7911
3132	0.7664	15.1775	6.1271	4.9814	nonDE	nonDE	bub-1	Q21776	bub-1	Mitotic checkpoint serine/threonine-protein kinase bub-1	0	0	Q21776	14.2786	14.489	14.5441	15.1864	15.2921	15.1323
2019	0.7657	21.6456	4.1429	3.421	nonDE	nonDE	rpl-5	P49405	rpl-5	Large ribosomal subunit protein uL18	0.0001	0.0004	P49405	20.9709	21.3551	21.3763	22.0432	22.0538	21.9025
1849	0.7657	13.8776	2.2438	1.8491	nonDE	nonDE	rpac-19	P34476	rpac-19	Probable DNA-directed RNA polymerases I and III subunit RPAC2	0.0057	0.0142	P34476	13.6244	14.155	14.0086	14.8024	14.6432	14.6395
171	0.765	15.928	6.33	5.1401	nonDE	nonDE	scpl-4	A0A486WU22	scpl-4	Mitochondrial import inner membrane translocase subunit TIM50	0	0	A0A486WU22	15.4508	15.2827	15.5571	16.2743	16.1863	16.1252
1546	0.7648	16.9686	5.989	4.8806	nonDE	nonDE	ife-1	O45551	ife-1	Eukaryotic translation initiation factor 4E-1	0	0	O45551	16.242	16.4092	16.2986	17.1294	17.2362	16.8786
992	0.7641	13.798	4.0773	3.3711	nonDE	nonDE	Y54F10AL.1	H2KZK9	Y54F10AL.1	GDT1 family protein	0.0001	0.0004	H2KZK9	13.2783	12.9147	13.3071	14.1754	13.8066	13.8102
4547	0.7619	12.5199	2.3227	1.915	nonDE	nonDE	smgl-2	U4PRA5	smgl-2	ATP-dependent RNA helicase DHX34	0.0048	0.0122	U4PRA5	11.8857	11.9417	ND	12.5843	12.7016	12.7411
1432	0.7616	12.3368	2.586	2.1395	nonDE	nonDE	F15B10.3	O44167	F15B10.3	Skp1 domain-containing protein	0.0026	0.0073	O44167	11.7889	ND	ND	12.3955	12.5701	12.686
3746	0.7584	16.3997	4.39	3.6322	nonDE	nonDE	kdp-1	Q95PZ1	kdp-1	KASH (Klarsicht/ANC-1/Syne Homology) Domain Protein	0	0.0002	Q95PZ1	15.9892	15.8359	16.4361	16.8189	16.9216	16.7961
3246	0.7579	14.192	5.1983	4.2838	nonDE	nonDE	pigs-1	Q22496	pigs-1	GPI transamidase component PIG-S	0	0.0001	Q22496	13.8289	13.8737	13.6262	14.4986	14.6193	14.4845
3285	0.7577	13.6581	4.1341	3.4143	nonDE	nonDE	samp-1	Q22747	samp-1	Transmembrane protein 201 homolog	0.0001	0.0004	Q22747	13.3573	13.5061	13.3627	14.1427	14.32	14.0366
3264	0.7565	18.4098	6.8793	5.5375	nonDE	nonDE	pars-1	Q22620	pars-1	proline--tRNA ligase	0	0	Q22620	17.7285	17.7485	17.9829	18.6393	18.5009	18.5892
258	0.7553	15.752	5.1371	4.2386	nonDE	nonDE	imph-1	A0A8D9MHE6	imph-1	K Homology domain-containing protein	0	0.0001	A0A8D9MHE6	15.0681	15.1489	15.3833	15.8365	15.9425	16.087
2974	0.7538	16.2925	3.3788	2.8053	nonDE	nonDE	tsfm-1	Q20819	tsfm-1	Elongation factor Ts, mitochondrial	0.0004	0.0016	Q20819	15.5786	16.302	16.619	16.7924	16.9553	17.0134
2079	0.7536	18.8979	3.9988	3.3059	nonDE	nonDE	alh-13	P54889	alh-13	Probable delta-1-pyrroline-5-carboxylate synthase	0.0001	0.0005	P54889	17.9559	17.9162	18.615	18.9601	18.8198	18.9681
1202	0.7529	17.3911	5.7202	4.6772	nonDE	nonDE	mboa-6	O01925	mboa-6	Lysophospholipid acyltransferase 5	0	0	O01925	16.9585	16.8766	16.7597	17.6112	17.6865	17.556
1410	0.7529	14.9404	6.3315	5.1401	nonDE	nonDE	mrpl-37	O18199	mrpl-37	Mitochondrial ribosomal protein l37	0	0	O18199	14.4406	14.6597	14.5717	15.3421	15.4012	15.1873
3762	0.7523	13.0609	2.7628	2.2842	nonDE	nonDE	F54E7.9	Q95QE8	F54E7.9	N-acetyltransferase domain-containing protein	0.0017	0.0052	Q95QE8	ND	12.607	12.3443	13.3368	13.2957	13.0514
2098	0.7519	15.7185	7.0934	5.6891	nonDE	nonDE	catp-8	P90747	catp-8	Probable manganese-transporting ATPase catp-8	0	0	P90747	15.2664	15.0445	15.218	16.0279	15.8574	15.8994
657	0.7508	13.3291	3.4818	2.8895	nonDE	nonDE	K12D12.5	G5ED63	K12D12.5	RNase H domain-containing protein	0.0003	0.0013	G5ED63	12.2485	ND	12.7573	13.2721	13.2825	13.2064
3449	0.7507	18.1826	5.7481	4.6993	nonDE	nonDE	ZC434.8	Q27535	ZC434.8	Probable arginine kinase ZC434.8	0	0	Q27535	17.8529	18.2476	17.8863	18.7643	18.7348	18.7399
3777	0.7505	16.9728	5.8953	4.8042	nonDE	nonDE	eif-3.L	Q95QW0	eif-3.L	Eukaryotic translation initiation factor 3 subunit L	0	0	Q95QW0	16.5126	16.4011	16.5383	17.3999	17.1018	17.2021
2654	0.75	13.6621	4.8854	4.0312	nonDE	nonDE	C54G4.9	Q18854	C54G4.9	RAP domain-containing protein	0	0.0001	Q18854	13.3358	13.0921	13.2064	14.1239	13.7462	14.0144
691	0.749	18.1213	5.363	4.4104	nonDE	nonDE	daf-22	G5EDP2	daf-22	Non-specific lipid-transfer protein-like 2	0	0	G5EDP2	17.6547	17.9488	18.1822	18.5668	18.753	18.7129
878	0.7476	13.7732	2.0156	1.6592	nonDE	nonDE	rad-51	G5EGG8	rad-51	DNA repair protein RAD51 homolog	0.0096	0.0219	G5EGG8	13.1841	12.7859	12.996	13.8239	14.2174	13.1674
3218	0.7469	12.6141	2.7297	2.2573	nonDE	nonDE	hcp-2	Q22257	hcp-2	HoloCentric chromosome binding Protein	0.0019	0.0055	Q22257	12.1777	ND	12.2447	12.9013	13.1466	12.8265
1996	0.7461	22.2876	6.1353	4.9867	nonDE	nonDE	rpl-6	P47991	rpl-6	Large ribosomal subunit protein eL6	0	0	P47991	21.5182	21.7741	21.7509	22.4289	22.421	22.4316
1811	0.7457	18.5394	5.3794	4.4231	nonDE	nonDE	egl-45	P34339	egl-45	Eukaryotic translation initiation factor 3 subunit A	0	0	P34339	17.7936	17.7743	17.8985	18.6251	18.463	18.6154
4389	0.7453	14.7105	3.6673	3.0384	nonDE	nonDE	eif-3.K	Q9XUP3	eif-3.K	Eukaryotic translation initiation factor 3 subunit K	0.0002	0.0009	Q9XUP3	14.3928	14.2913	14.0638	15.0051	14.9497	15.029
3639	0.7436	13.7163	1.8151	1.4934	nonDE	nonDE	C27D8.4	Q93291	C27D8.4	NAD-dependent epimerase/dehydratase domain-containing protein	0.0153	0.0321	Q93291	12.1427	13.6653	13.5135	13.7969	13.951	13.8042
3705	0.7428	14.9942	3.9061	3.2321	nonDE	nonDE	cav-1	Q94051	cav-1	Caveolin-1	0.0001	0.0006	Q94051	15.1882	15.3424	15.179	15.9302	15.9773	16.0304
2213	0.7426	17.4318	4.0442	3.342	nonDE	nonDE	spd-2	P91870	spd-2	Spindle-defective protein 2	0.0001	0.0005	P91870	16.7555	16.8207	16.6436	17.4044	17.4736	17.5696
1972	0.7412	17.1404	2.5977	2.1482	nonDE	nonDE	ostb-1	P45971	ostb-1	Dolichyl-diphosphooligosaccharide--protein glycosyltransferase 48 kDa subunit	0.0025	0.0071	P45971	17.4163	16.624	16.3039	17.6863	17.6017	17.2798
1564	0.738	15.2422	2.8703	2.3733	nonDE	nonDE	pmp-4	O45730	pmp-4	ABC transporter domain-containing protein	0.0013	0.0042	O45730	14.7959	15.0082	15.1943	15.723	15.698	15.7914
4117	0.7377	14.6963	2.2255	1.8356	nonDE	nonDE	cyp-35a3	Q9N5I1	cyp-35a3	CYtochrome P450 family	0.006	0.0146	Q9N5I1	13.9123	15.0205	14.1714	15.1828	15.1879	14.9467
1955	0.7374	14.0333	3.2834	2.7251	nonDE	nonDE	D1044.1	P41949	D1044.1	Uncharacterized kinase-like protein D1044.1	0.0005	0.0019	P41949	13.287	13.2261	13.3137	14.0625	14.1721	13.8043
2618	0.7372	14.5691	2.7138	2.2451	nonDE	nonDE	C44C1.1	Q18611	C44C1.1	G protein-coupled receptor	0.0019	0.0057	Q18611	13.68	14.4167	13.9162	14.895	14.7155	14.614
599	0.737	14.125	4.3358	3.5892	nonDE	nonDE	bmk-1	G5ECF4	bmk-1	Kinesin-like protein	0	0.0003	G5ECF4	13.4466	13.1608	13.5824	14.2246	14.271	13.9053
3099	0.7348	13.4672	3.94	3.2587	nonDE	nonDE	M18.3	Q21555	M18.3	Asparagine synthetase domain-containing protein	0.0001	0.0006	Q21555	12.7149	13.0742	13.4951	13.7673	13.7367	13.9845
2027	0.7344	19.7048	5.3243	4.3818	nonDE	nonDE	sams-3	P50305	sams-3	Probable S-adenosylmethionine synthase 3	0	0	P50305	19.2839	19.5102	19.6944	20.2075	20.2619	20.2222
3697	0.7339	15.3639	2.9976	2.484	nonDE	nonDE	mct-3	Q93896	mct-3	Major facilitator superfamily (MFS) profile domain-containing protein	0.001	0.0033	Q93896	15.1103	14.0722	14.7434	15.3511	15.3296	15.4469
4555	0.7334	14.0461	1.0664	0.8704	nonDE	nonDE	hecd-1	V6CL75	hecd-1	E3 ubiquitin-protein ligase	0.0858	0.1348	V6CL75	ND	13.4744	ND	14.2383	ND	14.1773
2277	0.7329	13.8489	4.2112	3.4827	nonDE	nonDE	F10B5.2	Q09305	F10B5.2	Protein AAR2 homolog	0.0001	0.0003	Q09305	13.3863	13.4533	13.4931	14.1074	14.3253	14.0988
3260	0.7325	12.8755	5.5561	4.5555	nonDE	nonDE	ect-2	Q22590	ect-2	Protein ECT2	0	0	Q22590	12.2915	ND	12.3293	13.1345	13.0506	12.9436
1579	0.7306	18.2333	5.7596	4.7062	nonDE	nonDE	bckd-1A	O45924	bckd-1A	2-oxoisovalerate dehydrogenase subunit alpha, mitochondrial	0	0	O45924	17.5697	17.7403	17.9689	18.4555	18.5251	18.49
1153	0.728	15.2817	1.0355	0.8452	nonDE	nonDE	rips-1	O01593	rips-1	Methyltransferase domain-containing protein	0.0921	0.1428	O01593	ND	ND	14.266	14.6529	15.0062	15.3228
3458	0.726	15.115	1.8013	1.4825	nonDE	nonDE	mrpl-47	Q2L6V1	mrpl-47	Large ribosomal subunit protein uL29m	0.0158	0.0329	Q2L6V1	14.537	14.0789	14.6631	15.1262	15.5908	14.74
3729	0.725	17.2402	3.1405	2.6068	nonDE	nonDE	rpl-11.1	Q94300	rpl-11.1	Large ribosomal subunit protein uL5A	0.0007	0.0025	Q94300	16.4993	17.1942	17.0098	17.5496	17.5864	17.7425
2793	0.7241	18.7343	6.3602	5.1638	nonDE	nonDE	fars-3	Q19713	fars-3	Phenylalanine--tRNA ligase beta subunit	0	0	Q19713	18.124	18.2949	18.4595	19.0429	19.0466	18.9612
126	0.7237	14.1947	2.0938	1.7248	nonDE	nonDE	fmo-3	A0A1X7RC69	fmo-3	Flavin-containing monooxygenase	0.0081	0.0188	A0A1X7RC69	13.3928	13.3937	13.6155	14.2201	14.1776	14.1754
4416	0.7234	15.0604	2.0298	1.6716	nonDE	nonDE	sptl-3	Q9XVI6	sptl-3	Serine palmitoyltransferase 3	0.0093	0.0213	Q9XVI6	14.4974	14.569	ND	15.4649	15.3716	14.9332
4304	0.7232	14.7974	3.1684	2.6287	nonDE	nonDE	Y15E3A.4	Q9U2R3	Y15E3A.4	Major facilitator superfamily (MFS) profile domain-containing protein	0.0007	0.0024	Q9U2R3	14.4157	13.9306	14.2991	15.029	14.7965	14.9895
768	0.7222	16.5438	6.8425	5.5142	nonDE	nonDE	cdr-6	G5EET3	cdr-6	CaDmium Responsive	0	0	G5EET3	16.1447	16.1013	16.2067	16.9651	16.8789	16.7752
4202	0.7205	16.0398	5.6355	4.614	nonDE	nonDE	msh-2	Q9TXR4	msh-2	DNA mismatch repair proteins mutS family domain-containing protein	0	0	Q9TXR4	15.2642	15.4411	15.6175	16.1849	16.2015	16.0979
2011	0.7204	16.2733	4.4692	3.6902	nonDE	nonDE	imp-2	P49049	imp-2	Intramembrane protease 2	0	0.0002	P49049	16.0745	15.6602	15.6883	16.698	16.3816	16.5045
3084	0.7196	14.932	3.926	3.2486	nonDE	nonDE	M01F1.3	Q21452	M01F1.3	Lipoyl synthase, mitochondrial	0.0001	0.0006	Q21452	14.6937	14.0811	14.3786	15.2684	15.0827	14.9611
3875	0.7194	13.5982	3.2232	2.6745	nonDE	nonDE	ubh-3	Q965V9	ubh-3	Ubiquitin carboxyl-terminal hydrolase	0.0006	0.0021	Q965V9	13.2155	13.3708	12.9205	13.8816	13.9048	13.8784
3078	0.7178	13.5111	3.4125	2.8314	nonDE	nonDE	K11G12.6	Q21435	K11G12.6	Lipase maturation factor	0.0004	0.0015	Q21435	13.0453	12.9409	13.2125	13.9091	13.8576	13.5853
1251	0.7175	16.5735	5.5399	4.5464	nonDE	nonDE	sucl-2	O02642	sucl-2	Succinate--CoA ligase [ADP/GDP-forming] subunit alpha, mitochondrial	0	0	O02642	16.2056	16.1303	16.1973	17.0143	16.8476	16.8237
519	0.7171	15.8234	5.7204	4.6772	nonDE	nonDE	abtm-1	G4SRS5	abtm-1	ABC transmembrane type-1 domain-containing protein	0	0	G4SRS5	15.5014	15.2677	15.4249	16.1623	16.0456	16.1374
3369	0.7162	15.9289	4.0769	3.3711	nonDE	nonDE	vars-1	Q23360	vars-1	valine--tRNA ligase	0.0001	0.0004	Q23360	15.4249	15.6945	16.1412	16.485	16.343	16.5811
1795	0.7155	14.0211	5.3537	4.4021	nonDE	nonDE	henn-1	P34283	henn-1	Small RNA 2'-O-methyltransferase	0	0	P34283	13.5948	13.3274	13.5331	14.2311	14.2445	14.1262
3846	0.7152	20.2623	7.6079	6.0642	nonDE	nonDE	cgh-1	Q95YF3	cgh-1	ATP-dependent RNA helicase cgh-1	0	0	Q95YF3	19.5414	19.5045	19.541	20.3189	20.2692	20.1446
2736	0.7135	17.5452	7.356	5.8824	nonDE	nonDE	rpn-5	Q19324	rpn-5	PCI domain-containing protein	0	0	Q19324	16.9108	16.9359	17.0427	17.64	17.7081	17.6817
1425	0.7128	18.3074	1.4087	1.1582	nonDE	nonDE	perm-4	O44144	perm-4	PERMeable eggshell	0.039	0.0695	O44144	18.0308	17.8971	16.9944	18.2466	18.2844	18.5297
3661	0.7118	16.1042	4.5591	3.761	nonDE	nonDE	cup-2	Q93561	cup-2	Derlin-1	0	0.0002	Q93561	15.4628	15.58	15.8668	16.3406	16.1856	16.519
857	0.7096	13.5688	3.1669	2.6276	nonDE	nonDE	PRL-1	G5EG43	PRL-1	Putative prenylated protein tyrosine phosphatase	0.0007	0.0024	G5EG43	13.0918	13.0259	13.3618	13.6979	13.9972	13.9134
1755	0.7068	19.69	5.7712	4.7107	nonDE	nonDE	hsp-4	P20163	hsp-4	Endoplasmic reticulum chaperone BiP homolog	0	0	P20163	18.974	18.8117	19.0121	19.5647	19.7218	19.6316
4210	0.705	13.598	1.3514	1.1092	nonDE	nonDE	Y37E11B.5	Q9TYN2	Y37E11B.5	tRNA-dihydrouridine(47) synthase [NAD(P)(+)]	0.0445	0.0778	Q9TYN2	13.8167	13.927	12.9161	14.1273	14.1696	14.4779
851	0.7039	13.825	4.105	3.3922	nonDE	nonDE	fat-4	G5EG11	fat-4	Delta(5) fatty acid desaturase fat-4	0.0001	0.0004	G5EG11	12.8903	12.8721	13.3594	13.8181	13.924	13.4915
4470	0.7034	16.7726	6.1024	4.9667	nonDE	nonDE	Y54E2A.4	Q9XWI1	Y54E2A.4	Activating signal cointegrator 1 complex subunit 3	0	0	Q9XWI1	15.9194	16.1864	16.2975	16.8412	16.82	16.8523
3862	0.7024	14.0485	1.0041	0.8186	nonDE	nonDE	dnc-3	Q965K5	dnc-3	DyNactin Complex component	0.0991	0.1518	Q965K5	12.8644	ND	ND	13.5763	13.5572	ND
1866	0.7013	15.7551	2.1733	1.7908	nonDE	nonDE	R05D3.12	P34534	R05D3.12	Putative DNA topoisomerase 2, mitochondrial	0.0067	0.0162	P34534	14.8682	14.6216	15.4617	15.681	15.5696	15.8048
2511	0.6986	18.9358	5.1007	4.2076	nonDE	nonDE	vgln-1	Q17832	vgln-1	K Homology domain-containing protein	0	0.0001	Q17832	18.1773	18.6834	18.6262	19.1263	19.253	19.2034
3383	0.6983	15.9059	3.6667	3.0382	nonDE	nonDE	rbx-1	Q23457	rbx-1	RING-box protein 1	0.0002	0.0009	Q23457	15.2505	15.3671	15.6417	16.0398	16.3417	15.9727
2940	0.6963	19.848	4.5591	3.761	nonDE	nonDE	pccb-1	Q20676	pccb-1	Propionyl-CoA carboxylase beta chain, mitochondrial	0	0.0002	Q20676	19.196	19.262	19.5898	20.0578	20.0437	20.0351
272	0.6958	14.455	5.2445	4.3188	nonDE	nonDE	apc-1	A0A8S4SMQ7	apc-1	Anaphase-promoting complex subunit 1	0	0	A0A8S4SMQ7	13.8152	14.1578	14.2164	14.678	14.86	14.7389
890	0.6955	14.5378	3.346	2.7793	nonDE	nonDE	fat-6	G5EGN2	fat-6	Delta(9)-fatty-acid desaturase fat-6	0.0005	0.0017	G5EGN2	13.8272	14.0614	14.2348	14.8229	14.7693	14.6176
3352	0.6952	13.183	3.1803	2.638	nonDE	nonDE	orc-5	Q23249	orc-5	ORC (Origin Recognition Complex) subunit	0.0007	0.0023	Q23249	13.0376	12.8214	12.775	13.5189	13.7588	13.442
2745	0.6948	17.8834	3.5078	2.9111	nonDE	nonDE	vwa-8	Q19346	vwa-8	VWFA domain-containing protein	0.0003	0.0012	Q19346	16.8912	17.0174	17.5671	17.8878	17.7258	17.9465
3331	0.6947	16.0629	4.4237	3.6562	nonDE	nonDE	mrps-11	Q23155	mrps-11	Ribosomal protein S11	0	0.0002	Q23155	15.4526	15.4446	15.7573	16.3342	16.2828	16.1216
3326	0.6945	14.9378	1.9888	1.6364	nonDE	nonDE	nuo-6	Q23098	nuo-6	NADH dehydrogenase [ubiquinone] 1 beta subcomplex subunit 4	0.0103	0.0231	Q23098	15.6683	14.8539	14.413	15.7222	15.7333	15.5631
3593	0.6944	13.6427	2.3441	1.9334	nonDE	nonDE	del-6	Q8MPW0	del-6	Amiloride-sensitive sodium channel	0.0045	0.0117	Q8MPW0	13.4475	13.1623	ND	13.8472	14.1402	14.0104
3519	0.6942	12.9778	1.347	1.1057	nonDE	nonDE	B0361.3	Q7JPQ6	B0361.3	Uncharacterized protein B0361.3	0.045	0.0784	Q7JPQ6	12.6525	12.7886	12.3114	13.1708	13.386	ND
493	0.6937	15.0706	1.6373	1.3459	nonDE	nonDE	iff-1	G1K0V9	iff-1	Translation elongation factor IF5A C-terminal domain-containing protein	0.023	0.0451	G1K0V9	14.8151	14.8848	14.339	15.7901	14.8832	15.4466
3421	0.6934	15.7916	0.4758	0.375	nonDE	nonDE	vha-9	Q23680	vha-9	Probable V-type proton ATPase subunit F	0.3344	0.4217	Q23680	15.993	ND	13.3817	14.8092	15.933	15.4
1511	0.6931	17.0283	2.7057	2.2382	nonDE	nonDE	dlst-1	O45148	dlst-1	Dihydrolipoyllysine-residue succinyltransferase component of 2-oxoglutarate dehydrogenase complex, mitochondrial	0.002	0.0058	O45148	17.0881	16.5365	16.1295	17.0917	17.4035	17.338
1010	0.693	14.9097	4.9481	4.0812	nonDE	nonDE	F49E8.7	H2KZY3	F49E8.7	BACK domain-containing protein	0	0.0001	H2KZY3	14.5119	14.1268	14.398	15.1405	14.8863	15.089
407	0.6929	13.8747	2.3061	1.9008	nonDE	nonDE	wars-2	C0HKD6	wars-2	Tryptophan--tRNA ligase, mitochondrial	0.0049	0.0126	C0HKD6	13.4414	13.4325	13.6931	14.3406	14.0063	14.2987
2861	0.6918	17.1136	4.8008	3.959	nonDE	nonDE	F35G12.12	Q20058	F35G12.12	26S proteasome non-ATPase regulatory subunit 5	0	0.0001	Q20058	16.3304	16.5418	16.7982	17.2395	17.3363	17.1702
1156	0.6909	14.0319	2.5942	2.1466	nonDE	nonDE	ugt-12	O01614	ugt-12	glucuronosyltransferase	0.0025	0.0071	O01614	ND	13.6784	13.6116	14.1356	14.6554	14.2167
4364	0.6901	17.8685	5.5697	4.567	nonDE	nonDE	B0250.5	Q9XTI0	B0250.5	Probable 3-hydroxyisobutyrate dehydrogenase, mitochondrial	0	0	Q9XTI0	17.1579	17.2028	17.4819	17.9635	18.026	17.9235
1396	0.6885	13.3363	1.9556	1.6078	nonDE	nonDE	flor-1	O18008	flor-1	Protein kinase domain-containing protein	0.0111	0.0247	O18008	12.9033	12.4076	12.6097	13.6143	12.8544	13.5173
3724	0.6884	17.5514	5.2494	4.3217	nonDE	nonDE	cif-1	Q94261	cif-1	COP9/Signalosome and eIF3 complex-shared subunit 1	0	0	Q94261	17.2279	17.0409	17.1064	17.9046	17.7891	17.7466
2988	0.688	15.6672	1.0683	0.8719	nonDE	nonDE	yif-1	Q20913	yif-1	Protein YIF1	0.0855	0.1343	Q20913	15.5705	ND	15.0806	16.1878	15.9234	15.9294
870	0.6877	13.946	2.8619	2.3671	nonDE	nonDE	ras-2	G5EGA7	ras-2	GTP binding protein	0.0014	0.0043	G5EGA7	13.2602	12.6413	12.8137	13.5232	13.9672	13.2879
2497	0.6868	13.5379	3.7066	3.0674	nonDE	nonDE	pept-2	Q17758	pept-2	Peptide transporter family 2	0.0002	0.0009	Q17758	13.4542	12.9185	12.9503	14.0155	13.5754	13.7926
2139	0.6865	16.8435	4.4913	3.7086	nonDE	nonDE	sptl-1	P91079	sptl-1	Serine palmitoyltransferase 1	0	0.0002	P91079	16.203	16.2507	16.6472	16.9882	17.1398	17.0323
2573	0.6856	13.6355	2.6894	2.2237	nonDE	nonDE	spp-10	Q18276	spp-10	Saposin B-type domain-containing protein	0.002	0.006	Q18276	ND	12.7521	ND	13.5522	13.3232	ND
3297	0.6855	16.4469	3.6033	2.9867	nonDE	nonDE	ckc-1	Q22820	ckc-1	Choline/ethanolamine kinase	0.0002	0.001	Q22820	15.7725	16.0071	15.6527	16.7376	16.5429	16.2082
3824	0.6844	13.4275	3.8344	3.1692	nonDE	nonDE	orc-3	Q95Y69	orc-3	ORC_WH_C domain-containing protein	0.0001	0.0007	Q95Y69	12.8523	12.9048	12.7903	13.6419	13.635	13.3237
2858	0.6842	16.0849	5.1566	4.2518	nonDE	nonDE	idhg-1	Q20049	idhg-1	Isocitrate dehydrogenase [NAD] subunit, mitochondrial	0	0.0001	Q20049	16.0489	15.9664	15.745	16.7301	16.4666	16.6161
3742	0.6839	13.6597	3.0553	2.5335	nonDE	nonDE	tag-307	Q95PW5	tag-307	ApaG domain-containing protein	0.0009	0.0029	Q95PW5	13.1365	12.7659	12.9385	13.5742	13.8421	13.4763
3252	0.6816	16.0292	5.2934	4.3581	nonDE	nonDE	ekl-6	Q22528	ekl-6	RTP1_C1 domain-containing protein	0	0	Q22528	15.2218	15.505	15.5118	16.036	16.1235	16.1238
240	0.6813	14.7049	5.9922	4.8806	nonDE	nonDE	tat-5	A0A7I9BBC6	tat-5	Phospholipid-transporting ATPase	0	0	A0A7I9BBC6	14.1167	14.2162	14.3859	14.9705	14.8574	14.9348
3994	0.6808	17.3639	3.6832	3.0521	nonDE	nonDE	ribo-1	Q9GZH4	ribo-1	Dolichyl-diphosphooligosaccharide--protein glycosyltransferase subunit 1	0.0002	0.0009	Q9GZH4	17.3853	16.9521	16.5924	17.7161	17.638	17.6183
467	0.6808	14.3285	2.0269	1.6691	nonDE	nonDE	emc-5	E1B6R8	emc-5	Membrane magnesium transporter	0.0094	0.0214	E1B6R8	14.3158	13.8059	ND	14.7517	14.657	14.8162
3715	0.6807	16.2179	4.9303	4.0671	nonDE	nonDE	odr-8	Q94218	odr-8	Ufm1-specific protease	0	0.0001	Q94218	15.6285	15.9432	16.0214	16.55	16.5729	16.5124
2626	0.6803	18.1785	4.4429	3.6719	nonDE	nonDE	sars-1	Q18678	sars-1	Probable serine--tRNA ligase, cytoplasmic	0	0.0002	Q18678	17.436	17.4177	18.0067	18.3414	18.367	18.1929
1859	0.6792	18.6403	6.1602	5.002	nonDE	nonDE	K11H3.3	P34519	K11H3.3	Putative tricarboxylate transport protein, mitochondrial	0	0	P34519	17.9924	17.9609	18.1784	18.8179	18.6871	18.6642
211	0.6791	14.5668	1.8899	1.5551	nonDE	nonDE	gnrr-4	A0A4V0ILV8	gnrr-4	G-protein coupled receptors family 1 profile domain-containing protein	0.0129	0.0279	A0A4V0ILV8	14.4192	14.4636	13.5941	14.696	14.9379	14.8803
2473	0.679	16.5172	3.6853	3.0533	nonDE	nonDE	C01B10.3	Q17543	C01B10.3	Endonuclease/exonuclease/phosphatase family protein	0.0002	0.0009	Q17543	16.0648	15.8035	15.3416	16.3483	16.5238	16.3749
1259	0.678	15.7827	3.8957	3.2247	nonDE	nonDE	sti-1	O16259	sti-1	Stress-induced-phosphoprotein 1	0.0001	0.0006	O16259	15.8131	15.3084	15.1672	15.9942	16.2053	16.1232
2321	0.6772	14.6085	4.5799	3.7779	nonDE	nonDE	ire-1	Q09499	ire-1	Serine/threonine-protein kinase/endoribonuclease ire-1	0	0.0002	Q09499	13.9408	13.8762	14.4247	14.884	14.6961	14.6933
1588	0.6769	15.2576	2.9828	2.4719	nonDE	nonDE	iscu-1	O45948	iscu-1	NIF system FeS cluster assembly NifU N-terminal domain-containing protein	0.001	0.0034	O45948	14.4856	14.8915	15.1384	15.4041	15.4772	15.665
2438	0.6768	16.9726	6.8614	5.5242	nonDE	nonDE	cul-1	Q17389	cul-1	Cullin-1	0	0	Q17389	16.2923	16.3208	16.386	17.0107	17.0472	16.9716
2110	0.6763	15.2304	4.1254	3.4083	nonDE	nonDE	smgl-1	P90841	smgl-1	Neuroblastoma-amplified sequence	0.0001	0.0004	P90841	14.5225	14.7034	14.3192	15.4153	15.1269	15.0319
1992	0.6759	18.4883	6.8188	5.5039	nonDE	nonDE	stt-3	P46975	stt-3	Dolichyl-diphosphooligosaccharide--protein glycosyltransferase subunit stt-3	0	0	P46975	17.8449	17.838	17.9254	18.6142	18.5099	18.5117
1577	0.6757	16.6439	4.2985	3.5565	nonDE	nonDE	W09H1.5	O45903	W09H1.5	Enoyl-[acyl-carrier-protein] reductase, mitochondrial	0.0001	0.0003	O45903	16.3977	15.9693	16.2648	17.066	16.7704	16.8225
2249	0.6746	18.4139	4.4964	3.7124	nonDE	nonDE	rpn-3	Q04908	rpn-3	26S proteasome non-ATPase regulatory subunit 3	0	0.0002	Q04908	18.205	17.9329	18.2177	18.8845	18.73	18.7648
4022	0.6745	15.148	4.4674	3.6896	nonDE	nonDE	lep-2	Q9N373	lep-2	E3 ubiquitin-protein ligase makorin	0	0.0002	Q9N373	14.8509	14.9884	14.8655	15.5902	15.5852	15.5529
1480	0.6743	16.8643	5.1818	4.2724	nonDE	nonDE	vpr-1	O44782	vpr-1	Major sperm protein	0	0.0001	O44782	16.4148	16.2137	16.6335	17.0769	17.1989	17.0092
2912	0.673	14.1488	1.8572	1.5288	nonDE	nonDE	smg-4	Q20445	smg-4	UPF3 domain-containing protein	0.0139	0.0296	Q20445	13.4564	13.65	13.665	14.3024	14.2932	14.1949
1238	0.6729	15.1211	6.0178	4.9028	nonDE	nonDE	prmt-9	O02325	prmt-9	PRotein arginine MethylTransferase	0	0	O02325	14.8298	14.7942	14.7276	15.4752	15.5825	15.3125
1600	0.6713	14.9476	4.3953	3.6363	nonDE	nonDE	daf-31	O61219	daf-31	N-alpha-acetyltransferase daf-31	0	0.0002	O61219	14.339	14.6892	14.713	15.2745	15.1895	15.2909
489	0.6707	13.8889	3.9725	3.2846	nonDE	nonDE	pmp-3	F5GUC6	pmp-3	ATP-binding cassette sub-family D member 4	0.0001	0.0005	F5GUC6	13.3646	13.7528	13.4289	14.1349	14.2	14.2236
2055	0.6691	16.0199	1.4156	1.164	nonDE	nonDE	clpf-1	P52874	clpf-1	Protein clpf-1	0.0384	0.0686	P52874	15.5954	15.6023	ND	16.183	16.3212	16.2997
3296	0.669	15.3733	3.9477	3.2639	nonDE	nonDE	nduf-2.2	Q22800	nduf-2.2	Complex I-49kD	0.0001	0.0005	Q22800	15.0109	14.5436	14.7481	15.3644	15.5376	15.4076
2063	0.6676	15.9099	4.7498	3.9165	nonDE	nonDE	acly-1	P53585	acly-1	Probable ATP-citrate synthase	0	0.0001	P53585	15.5417	15.2445	15.1138	16.021	16.0337	15.8483
4472	0.6674	17.3492	4.7389	3.9078	nonDE	nonDE	eif-3.B	Q9XWI6	eif-3.B	Eukaryotic translation initiation factor 3 subunit B	0	0.0001	Q9XWI6	16.9522	17.3128	16.8657	17.7504	17.6198	17.7628
4247	0.6674	13.7859	2.1673	1.7861	nonDE	nonDE	ubc-14	Q9U1Q1	ubc-14	UBC core domain-containing protein	0.0068	0.0164	Q9U1Q1	13.6554	13.5577	13.2401	14.2524	14.1975	14.0055
4418	0.6674	12.7624	1.4789	1.2148	nonDE	nonDE	qdpr-1	Q9XVJ3	qdpr-1	Dihydropteridine reductase dhpr/qdpr	0.0332	0.061	Q9XVJ3	13.486	12.4526	11.9926	13.2511	13.5271	13.1553
2930	0.6672	18.5937	6.1494	4.995	nonDE	nonDE	rpn-7	Q20585	rpn-7	26S proteasome non-ATPase regulatory subunit 6	0	0	Q20585	17.9824	18.0514	18.3302	18.8019	18.7787	18.7851
3571	0.6662	13.925	2.2568	1.8595	nonDE	nonDE	T03F7.7	Q8I4G3	T03F7.7	CRAL-TRIO domain-containing protein	0.0055	0.0138	Q8I4G3	ND	13.2113	13.3917	14.0348	14.0382	13.83
2868	0.6658	15.4858	4.4616	3.6844	nonDE	nonDE	ugt-58	Q20086	ugt-58	Putative UDP-glucuronosyltransferase ugt-58	0	0.0002	Q20086	14.7916	14.7509	14.9519	15.6594	15.4088	15.4234
4212	0.6649	14.0646	3.5369	2.9362	nonDE	nonDE	Y14H12B.2	Q9TYP8	Y14H12B.2	SPK domain-containing protein	0.0003	0.0012	Q9TYP8	13.2137	13.7073	13.4426	14.1314	14.3379	13.8892
4500	0.6644	12.9231	1.4521	1.193	nonDE	nonDE	mrps-10	Q9XWV5	mrps-10	Small ribosomal subunit protein uS10m	0.0353	0.0641	Q9XWV5	12.9287	12.3999	12.5469	12.8909	13.2841	13.6936
3377	0.663	14.946	3.6495	3.0245	nonDE	nonDE	tbc-2	Q23419	tbc-2	PH domain-containing protein	0.0002	0.0009	Q23419	14.0561	14.4523	14.4262	14.914	15.032	14.9776
2285	0.6623	13.3094	4.3522	3.6021	nonDE	nonDE	smcr-8	Q09346	smcr-8	Guanine nucleotide exchange protein smcr-8	0	0.0002	Q09346	12.8912	12.7078	12.9566	13.6689	13.3258	13.5479
57	0.6609	13.2813	3.3784	2.8053	nonDE	nonDE	Y105E8A.25	A0A0K3ATR0	Y105E8A.25	DH domain-containing protein	0.0004	0.0016	A0A0K3ATR0	12.6767	12.6779	13.1863	13.768	13.4282	13.3275
1681	0.6605	12.5745	1.8973	1.561	nonDE	nonDE	lact-9	O62481	lact-9	Beta-lactamase-related domain-containing protein	0.0127	0.0275	O62481	11.9426	ND	11.9642	12.6139	ND	ND
4463	0.66	16.8454	5.6181	4.6011	nonDE	nonDE	acs-5	Q9XWD1	acs-5	Long-chain-fatty-acid--CoA ligase	0	0	Q9XWD1	16.5448	16.3637	16.4848	17.2378	17.1415	16.994
3035	0.6595	21.1416	4.7183	3.89	nonDE	nonDE	rack-1	Q21215	rack-1	Small ribosomal subunit protein RACK1	0	0.0001	Q21215	20.6253	20.7796	21.058	21.4222	21.5054	21.5139
3797	0.6587	14.1729	2.5606	2.1171	nonDE	nonDE	mppa-1	Q95XN2	mppa-1	Mitochondrial-processing peptidase subunit alpha	0.0028	0.0076	Q95XN2	14.3413	13.8181	13.8642	14.6319	14.6514	14.7165
2355	0.6563	14.9682	4.3663	3.6139	nonDE	nonDE	ech-4	Q09603	ech-4	ACB domain-containing protein	0	0.0002	Q09603	14.9072	14.4592	14.6948	15.2803	15.5518	15.198
62	0.6562	13.2396	3.3549	2.7863	nonDE	nonDE	wrm-1	A0A0K3AUT2	wrm-1	Armadillo repeat-containing protein wrm-1	0.0004	0.0016	A0A0K3AUT2	12.5332	12.4668	13.1673	13.1832	13.4605	13.4921
2936	0.6527	14.9772	3.6014	2.9854	nonDE	nonDE	F52B5.3	Q20644	F52B5.3	ATP-dependent RNA helicase DHX36	0.0003	0.001	Q20644	14.1942	14.4657	14.9129	15.1931	15.1591	15.1788
3549	0.6527	14.8197	1.8917	1.5564	nonDE	nonDE	col-166	Q86FL7	col-166	Nematode cuticle collagen N-terminal domain-containing protein	0.0128	0.0278	Q86FL7	14.765	14.5846	14.4118	15.3104	15.1549	15.2541
1498	0.6526	13.2609	3.0442	2.5245	nonDE	nonDE	dscc-1	O44992	dscc-1	Sister chromatid cohesion protein DCC1	0.0009	0.003	O44992	ND	12.1597	12.7695	13.1471	13.2876	12.9169
1625	0.6513	14.3199	4.1398	3.4189	nonDE	nonDE	rnst-2	O61887	rnst-2	Ribonuclease T2 protein rnst-2	0.0001	0.0004	O61887	13.7236	13.7993	13.7519	14.2638	14.5369	14.4281
2743	0.6502	15.4655	5.6757	4.6429	nonDE	nonDE	acs-14	Q19339	acs-14	4-coumarate--CoA ligase	0	0	Q19339	15.1699	15.0124	15.1197	15.6943	15.8807	15.6774
2004	0.6493	21.6561	1.1839	0.9683	nonDE	nonDE	rpl-36.A	P48166	rpl-36.A	Large ribosomal subunit protein eL42	0.0655	0.1076	P48166	20.6256	20.6727	21.9796	21.2712	21.9389	22.0155
3659	0.6479	16.84	5.4075	4.4436	nonDE	nonDE	slc-25a18.1	Q93540	slc-25a18.1	Mitochondrial glutamate carrier 1	0	0	Q93540	16.1039	15.9955	16.254	16.7989	16.7962	16.7019
3642	0.6475	13.7783	2.4414	2.0153	nonDE	nonDE	trpp-9	Q93330	trpp-9	Trafficking protein particle complex subunit 9	0.0036	0.0097	Q93330	ND	ND	13.2693	14.0263	13.9147	13.8096
4031	0.6471	13.313	3.906	3.2321	nonDE	nonDE	rom-5	Q9N3E5	rom-5	Peptidase S54 rhomboid domain-containing protein	0.0001	0.0006	Q9N3E5	13.0416	13.1555	ND	13.7535	13.8012	13.6823
4006	0.6467	16.6005	6.575	5.332	nonDE	nonDE	deps-1	Q9N303	deps-1	P-granule-associated protein deps-1	0	0	Q9N303	16.1179	16.0327	15.9808	16.7612	16.6812	16.6291
2566	0.6461	13.8081	4.2834	3.5425	nonDE	nonDE	smc-5	Q18237	smc-5	Structural maintenance of chromosomes protein 5	0.0001	0.0003	Q18237	13.3791	12.9747	13.0983	13.8038	13.8879	13.6985
3453	0.644	14.786	5.8437	4.7686	nonDE	nonDE	Y92H12A.5	Q2AAB7	Y92H12A.5	DUF2428 domain-containing protein	0	0	Q2AAB7	14.2653	14.4627	14.5372	15.0377	15.0883	15.0714
1605	0.6432	13.9459	2.5435	2.1026	nonDE	nonDE	R119.3	O61709	R119.3	NAD(P)-binding protein	0.0029	0.0079	O61709	13.9184	13.1354	13.5403	14.1078	14.3033	14.1126
3313	0.6426	16.1542	1.3957	1.1467	nonDE	nonDE	pmt-2	Q22993	pmt-2	Phosphoethanolamine N-methyltransferase 2	0.0402	0.0713	Q22993	16.4955	15.2213	14.7591	16.0832	16.2632	16.0573
3547	0.6413	17.2652	5.3269	4.3826	nonDE	nonDE	fars-1	Q86B36	fars-1	phenylalanine--tRNA ligase	0	0	Q86B36	16.49	16.7143	16.878	17.2891	17.3289	17.3882
2286	0.6403	13.0991	2.2074	1.8201	nonDE	nonDE	T05H10.3	Q09347	T05H10.3	Uncharacterized protein T05H10.3	0.0062	0.0151	Q09347	12.9495	12.7804	13.2106	13.5586	13.3998	13.903
3806	0.6402	16.7037	3.1774	2.6366	nonDE	nonDE	trap-3	Q95XS1	trap-3	Translocon-associated protein subunit gamma	0.0007	0.0023	Q95XS1	16.4364	15.7297	16.2669	16.8283	16.9243	16.601
4449	0.6397	19.3058	4.0835	3.3755	nonDE	nonDE	car-1	Q9XW17	car-1	Protein LSM14 homolog car-1	0.0001	0.0004	Q9XW17	18.7391	18.6105	18.7233	19.1803	19.5173	19.2942
2791	0.6392	18.3214	4.2713	3.5316	nonDE	nonDE	eif-3.G	Q19706	eif-3.G	Eukaryotic translation initiation factor 3 subunit G	0.0001	0.0003	Q19706	17.515	17.8295	18.0049	18.4194	18.3889	18.4588
1504	0.6387	14.3197	4.7466	3.9141	nonDE	nonDE	C11D2.4	O45069	C11D2.4	Queuosine 5'-phosphate N-glycosylase/hydrolase	0	0.0001	O45069	13.8773	13.7637	13.9453	14.4144	14.4106	14.6772
3185	0.6382	14.7871	3.2026	2.656	nonDE	nonDE	trcs-2	Q22047	trcs-2	TRansport of membrane to Cell Surface	0.0006	0.0022	Q22047	14.2332	14.2765	14.8014	15.0929	15.0809	15.0518
3242	0.6382	13.4869	1.1771	0.9631	nonDE	nonDE	mrps-18b	Q22470	mrps-18b	28S ribosomal protein S18-2, mitochondrial	0.0665	0.1089	Q22470	13.0925	13.4266	ND	14.4292	13.4017	13.8624
2655	0.6368	17.9804	4.4324	3.6633	nonDE	nonDE	sft-4	Q18864	sft-4	Surfeit locus protein 4 homolog	0	0.0002	Q18864	17.5307	17.3182	17.58	18.2989	17.9016	18.1389
2102	0.6368	14.4547	3.0788	2.5542	nonDE	nonDE	prg-1	P90786	prg-1	Piwi-like protein 1	0.0008	0.0028	P90786	13.6352	13.8151	13.8446	14.5103	14.5754	14.1196
4080	0.6363	18.7013	6.2331	5.0697	nonDE	nonDE	copa-1	Q9N4H7	copa-1	Coatomer subunit alpha	0	0	Q9N4H7	18.0937	18.2181	18.334	18.9169	18.7507	18.8871
3382	0.6353	14.8918	3.9395	3.2587	nonDE	nonDE	rpn-12	Q23449	rpn-12	26S proteasome non-ATPase regulatory subunit 8	0.0001	0.0006	Q23449	14.823	14.6151	14.2952	15.4124	15.0594	15.1675
2860	0.6345	13.0666	0.9285	0.7541	nonDE	nonDE	erh-2	Q20057	erh-2	Enhancer of rudimentary homolog 2	0.1179	0.1762	Q20057	12.5505	12.9104	ND	13.2617	13.285	13.5481
1448	0.634	19.986	3.7281	3.083	nonDE	nonDE	rpl-20	O44480	rpl-20	Large ribosomal subunit protein eL20	0.0002	0.0008	O44480	19.2706	19.6182	19.6663	20.1999	20.0418	20.2153
1769	0.6336	20.4845	5.4537	4.4753	nonDE	nonDE	eef-2	P29691	eef-2	Elongation factor 2	0	0	P29691	20.3389	20.0819	19.8971	20.7212	20.7787	20.7188
1608	0.6334	14.9367	5.8861	4.7998	nonDE	nonDE	rpn-10	O61742	rpn-10	26S proteasome non-ATPase regulatory subunit 4	0	0	O61742	14.59	14.5554	14.7844	15.2968	15.2912	15.242
3004	0.6328	13.2127	1.8028	1.4836	nonDE	nonDE	sta-2	Q20977	sta-2	Signal transducer and activator of transcription b	0.0157	0.0328	Q20977	ND	13.3953	12.879	13.7905	13.7884	13.7308
497	0.6321	13.7441	1.162	0.952	nonDE	nonDE	pri-1	G3MTW9	pri-1	DNA primase small subunit	0.0689	0.1117	G3MTW9	13.0954	13.8205	13.1191	13.9919	14.0155	13.9241
1981	0.632	15.0756	4.3729	3.6193	nonDE	nonDE	ckb-2	P46559	ckb-2	Choline kinase B2	0	0.0002	P46559	14.0942	14.3314	14.4807	14.9263	15.0035	14.8726
458	0.6317	13.9831	1.7542	1.4429	nonDE	nonDE	pri-2	D7SFP4	pri-2	DNA primase large subunit	0.0176	0.0361	D7SFP4	13.6169	13.6436	13.2293	14.1492	14.0991	14.1366
4543	0.6316	14.2136	2.4048	1.9837	nonDE	nonDE	zipt-15	U4PCA8	zipt-15	Zinc transporter ZIP8	0.0039	0.0104	U4PCA8	13.8486	13.3399	13.7057	14.3112	14.1174	14.3603
2298	0.631	13.0074	2.2136	1.8255	nonDE	nonDE	K10D2.5	Q09411	K10D2.5	Uncharacterized protein K10D2.5	0.0061	0.0149	Q09411	12.3484	12.5949	ND	13.1989	13.1742	12.9349
4098	0.6302	13.3209	2.0251	1.6676	nonDE	nonDE	fbxc-51	Q9N4X2	fbxc-51	F-box C protein	0.0094	0.0215	Q9N4X2	13.3387	13.2487	12.9353	13.7992	13.7019	13.912
3167	0.6282	17.7561	5.4982	4.5138	nonDE	nonDE	R151.2	Q21994	R151.2	ribose-phosphate diphosphokinase	0	0	Q21994	17.1434	17.1776	17.3539	17.9422	17.7795	17.8377
531	0.627	14.1002	1.5537	1.2747	nonDE	nonDE	mlt-4	G5EBJ4	mlt-4	ANK_REP_REGION domain-containing protein	0.0279	0.0531	G5EBJ4	13.6927	ND	ND	13.9807	14.5213	14.4572
1575	0.6249	13.9576	3.3156	2.7527	nonDE	nonDE	pars-2	O45869	pars-2	proline--tRNA ligase	0.0005	0.0018	O45869	13.8204	13.5654	13.6348	14.3843	14.2994	14.2117
674	0.6242	17.5222	2.5639	2.1198	nonDE	nonDE	tufm-2	G5EDF5	tufm-2	Elongation factor Tu, mitochondrial	0.0027	0.0076	G5EDF5	16.8193	16.9988	17.7638	17.7775	17.7631	17.9139
2453	0.6241	15.5892	3.2189	2.6709	nonDE	nonDE	B0035.3	Q17432	B0035.3	Macro domain-containing protein	0.0006	0.0021	Q17432	14.9828	15.267	15.4764	15.8443	15.9237	15.8307
2993	0.6239	18.1558	5.152	4.2485	nonDE	nonDE	rpn-6.1	Q20938	rpn-6.1	Probable 26S proteasome regulatory subunit rpn-6.1	0	0.0001	Q20938	17.8046	17.6176	17.836	18.4536	18.3918	18.2844
1984	0.6239	18.3686	0.7538	0.6096	nonDE	nonDE	aldo-2	P46563	aldo-2	Fructose-bisphosphate aldolase 2	0.1763	0.2457	P46563	18.764	17.2505	15.9383	17.6822	18.4021	17.7401
3480	0.6237	13.886	2.2092	1.8216	nonDE	nonDE	H20J04.9	Q4W5T6	H20J04.9	Methyltransferase type 11 domain-containing protein	0.0062	0.0151	Q4W5T6	13.0321	13.131	13.5143	14.0555	13.7153	13.7777
1122	0.6217	15.8956	4.5361	3.7426	nonDE	nonDE	C14C10.5	N1NTN5	C14C10.5	BLM10_mid domain-containing protein	0	0.0002	N1NTN5	15.8791	15.7266	15.6339	16.5529	16.202	16.3498
4196	0.6216	14.1993	6.1462	4.9946	nonDE	nonDE	vps-34	Q9TXI7	vps-34	Phosphatidylinositol 3-kinase catalytic subunit type 3	0	0	Q9TXI7	13.6404	13.6941	13.648	14.3137	14.3017	14.232
2216	0.6214	15.7334	1.4452	1.1874	nonDE	nonDE	rla-1	P91913	rla-1	Large ribosomal subunit protein P1	0.0359	0.0649	P91913	16.0223	15.3871	14.8451	15.9648	16.3816	15.7722
603	0.6211	14.9084	4.5042	3.7177	nonDE	nonDE	ppfr-1	G5ECH5	ppfr-1	Serine/threonine-protein phosphatase 4 regulatory subunit 1	0	0.0002	G5ECH5	14.0508	14.3825	14.5325	14.9383	14.9432	14.9476
2804	0.6208	14.8798	3.1844	2.6418	nonDE	nonDE	tomm-20	Q19766	tomm-20	Mitochondrial import receptor subunit TOM20 homolog	0.0007	0.0023	Q19766	14.8157	14.4204	14.4822	15.1529	15.0869	15.341
1825	0.6205	15.7392	3.6983	3.0618	nonDE	nonDE	mrpl-44	P34384	mrpl-44	Large ribosomal subunit protein mL44	0.0002	0.0009	P34384	15.1318	15.0027	15.5519	15.7623	15.9785	15.8072
2287	0.6185	16.1437	4.2141	3.4841	nonDE	nonDE	ufd-2	Q09349	ufd-2	Ubiquitin conjugation factor E4 ufd-2	0.0001	0.0003	Q09349	15.8205	15.7564	15.6725	16.5894	16.2071	16.3086
586	0.6183	13.7922	2.1503	1.7727	nonDE	nonDE	oma-1	G5EC86	oma-1	CCCH-type zinc finger protein oma-1	0.0071	0.0169	G5EC86	12.9799	ND	12.9212	13.128	13.9716	13.6069
2741	0.6181	13.8115	3.1507	2.6146	nonDE	nonDE	F11A10.5	Q19337	F11A10.5	Protein ST7 homolog	0.0007	0.0024	Q19337	13.4106	ND	13.6778	14.1714	14.1545	14.1611
3650	0.618	16.2579	5.5845	4.5776	nonDE	nonDE	drh-3	Q93413	drh-3	Helicase ATP-binding domain-containing protein	0	0	Q93413	15.5893	15.6706	15.8493	16.2738	16.3318	16.3576
2606	0.6178	16.6652	3.5088	2.9117	nonDE	nonDE	rfc-3	Q18547	rfc-3	Replication factor C subunit 3	0.0003	0.0012	Q18547	15.8836	16.3026	16.4618	16.7963	16.7418	16.9633
4291	0.6172	13.2089	1.6922	1.3909	nonDE	nonDE	fcd-2	Q9U2H4	fcd-2	FANCD2	0.0203	0.0407	Q9U2H4	12.4649	12.6716	12.7968	13.4532	13.4132	12.9186
1663	0.6167	14.4958	3.6606	3.0334	nonDE	nonDE	smg-8	O62301	smg-8	Nonsense-mediated mRNA decay factor SMG8	0.0002	0.0009	O62301	14.2444	14.3394	14.1897	14.949	14.8725	14.8022
1016	0.6167	13.0649	2.8386	2.3474	nonDE	nonDE	F41H10.3	H2L025	F41H10.3	RNA-directed RNA polymerase	0.0015	0.0045	H2L025	12.368	12.8665	12.5936	13.4674	13.1511	13.0597
2795	0.6154	19.3465	5.7684	4.7102	nonDE	nonDE	nars-1	Q19722	nars-1	Asparagine--tRNA ligase, cytoplasmic	0	0	Q19722	18.7442	19.0595	18.9801	19.5208	19.5217	19.5875
795	0.6146	14.9466	3.8902	3.2207	nonDE	nonDE	sars-2	G5EF77	sars-2	serine--tRNA ligase	0.0001	0.0006	G5EF77	14.2199	14.2193	14.8004	14.9788	15.0302	15.0744
470	0.6143	15.3909	4.4236	3.6562	nonDE	nonDE	Y49E10.21	E1B6W2	Y49E10.21	RAD50-interacting protein 1	0	0.0002	E1B6W2	15.0228	14.7441	14.8146	15.6161	15.3825	15.4258
310	0.6136	18.2081	4.9904	4.1127	nonDE	nonDE	nra-2	A5JYX8	nra-2	Nicalin	0	0.0001	A5JYX8	17.5433	17.6483	17.9421	18.3231	18.3708	18.2805
277	0.6133	15.0422	3.5769	2.9681	nonDE	nonDE	aprt-1	A0A9J5HXB2	aprt-1	Adenine phosphoribosyltransferase	0.0003	0.0011	A0A9J5HXB2	14.3928	14.3882	14.795	15.1039	15.1569	15.1549
1128	0.6133	13.2946	1.251	1.0252	nonDE	nonDE	air-2	O01427	air-2	Aurora/IPL1-related protein kinase 2	0.0561	0.0944	O01427	12.9132	12.9238	ND	14.0481	13.0293	13.518
3237	0.6132	13.5653	3.7663	3.1157	nonDE	nonDE	sqst-1	Q22436	sqst-1	ZZ-type domain-containing protein	0.0002	0.0008	Q22436	12.962	13.2037	13.2659	13.5215	13.713	14.0368
2892	0.6121	13.7067	1.2076	0.989	nonDE	nonDE	elo-6	Q20303	elo-6	Elongation of long chain fatty acids protein 6	0.062	0.1026	Q20303	14.2894	13.5673	13.1077	14.4096	14.1196	14.2715
3826	0.6119	15.1694	2.0716	1.7069	nonDE	nonDE	fusm-2	Q95Y73	fusm-2	Mitochondrial elongation factor G2	0.0085	0.0196	Q95Y73	14.3397	14.3123	15.1227	15.0964	15.0767	15.4374
3135	0.6118	16.5155	2.2789	1.8775	nonDE	nonDE	nhr-207	Q21804	nhr-207	Nuclear receptor	0.0053	0.0133	Q21804	16.1651	15.9124	15.7906	16.7512	16.6951	16.2573
1928	0.611	13.2789	1.8524	1.5249	nonDE	nonDE	mrps-23	P34748	mrps-23	Small ribosomal subunit protein mS23	0.014	0.0299	P34748	12.9381	12.6453	13.1922	13.63	13.4424	ND
4427	0.6099	14.6468	1.9644	1.615	nonDE	nonDE	timm-23	Q9XVQ2	timm-23	Mitochondrial import inner membrane translocase subunit TIM23	0.0109	0.0243	Q9XVQ2	13.8305	13.7548	14.1187	14.807	14.6802	14.0465
166	0.6097	14.2624	1.9846	1.6329	nonDE	nonDE	tag-296	A0A3P6NP42	tag-296	Glycolipid transfer protein domain-containing protein	0.0104	0.0233	A0A3P6NP42	13.7225	ND	14.1234	14.5016	14.5592	14.5372
2715	0.6092	15.2898	2.7667	2.2869	nonDE	nonDE	apy-1	Q19202	apy-1	Apyrase apy-1	0.0017	0.0052	Q19202	15.2381	14.73	14.6769	15.5503	15.5673	15.355
1226	0.6091	15.9533	3.6555	3.0287	nonDE	nonDE	aakg-2	O02168	aakg-2	CBS domain-containing protein	0.0002	0.0009	O02168	15.4655	15.5658	15.5322	16.0116	16.2025	16.1765
2479	0.6088	14.0598	1.9032	1.5652	nonDE	nonDE	aqp-2	Q17571	aqp-2	Aquaporin-9	0.0125	0.0272	Q17571	15.3551	14.5799	14.11	15.2794	15.2485	15.3434
2844	0.6084	12.4156	0.9395	0.7634	nonDE	nonDE	R31.2	Q1NZ18	R31.2	Ubiquitin-like domain-containing protein	0.1149	0.1724	Q1NZ18	12.0476	ND	ND	12.9126	ND	12.3993
3265	0.608	15.5831	5.8488	4.7726	nonDE	nonDE	T21B10.3	Q22624	T21B10.3	THO complex subunit 2	0	0	Q22624	14.8293	15.0394	15.0983	15.583	15.556	15.6519
1384	0.6076	15.3451	5.2988	4.3608	nonDE	nonDE	ctg-1	O17907	ctg-1	Protein ctg-1	0	0	O17907	14.9528	14.7799	14.7407	15.4571	15.4603	15.3787
848	0.6056	14.2415	0.7465	0.6029	nonDE	nonDE	ntl-3	G5EFX8	ntl-3	Not3 domain-containing protein	0.1793	0.2495	G5EFX8	14.1494	14.1438	13.2631	14.1553	14.625	14.5927
3567	0.605	14.1373	1.6987	1.3964	nonDE	nonDE	ooc-3	Q8I132	ooc-3	Chloride channel CLIC-like protein 1	0.02	0.0401	Q8I132	13.2851	ND	ND	13.5989	14.0976	13.9738
492	0.604	18.7746	3.5977	2.9835	nonDE	nonDE	iff-1	G1K0V8	iff-1	Eukaryotic translation initiation factor 5A	0.0003	0.001	G1K0V8	18.3108	18.4949	18.1968	18.8098	19.0201	18.9847
1810	0.6034	20.8527	3.6524	3.0265	nonDE	nonDE	rpl-21	P34334	rpl-21	Large ribosomal subunit protein eL21	0.0002	0.0009	P34334	20.2512	20.5904	20.5743	21.049	21.0932	21.0839
4311	0.6033	15.1425	4.5644	3.7638	nonDE	nonDE	cdkr-3	Q9U2Y2	cdkr-3	CDK5RAP3-like protein	0	0.0002	Q9U2Y2	14.5443	14.8546	14.7901	15.1834	15.525	15.2906
1682	0.602	17.4752	3.8128	3.1523	nonDE	nonDE	ZK550.3	O62512	ZK550.3	Peptidase M3A/M3B catalytic domain-containing protein	0.0002	0.0007	O62512	16.9269	16.9188	17.3778	17.6517	17.6124	17.7655
2341	0.6012	13.9945	4.1072	3.3939	nonDE	nonDE	disl-2	Q09568	disl-2	DIS3-like exonuclease 2	0.0001	0.0004	Q09568	13.6867	13.7451	13.6314	14.3524	14.303	14.2111
2471	0.6009	13.7344	0.889	0.7231	nonDE	nonDE	cest-5.1	Q17541	cest-5.1	Carboxylesterase type B domain-containing protein	0.1291	0.1892	Q17541	ND	ND	13.4597	14.0429	14.2662	13.8726
4312	0.5983	17.6178	4.9631	4.0922	nonDE	nonDE	sec-23	Q9U2Z1	sec-23	Protein transport protein SEC23	0	0.0001	Q9U2Z1	17.3778	17.605	17.5796	18.1045	18.0263	18.2266
3488	0.5979	15.5113	3.125	2.5935	nonDE	nonDE	fitm-2	Q5CZ37	fitm-2	Acyl-coenzyme A diphosphatase FITM2	0.0007	0.0025	Q5CZ37	15.01	15.0988	15.3304	15.9584	15.5023	15.7722
3378	0.5975	12.1495	1.7131	1.4085	nonDE	nonDE	gtap-1	Q23421	gtap-1	Dynein heavy chain 7, axonemal	0.0194	0.039	Q23421	ND	11.6936	ND	12.3888	12.2632	12.2215
4552	0.5965	13.6811	2.3083	1.9025	nonDE	nonDE	mtm-10	V6CJW9	mtm-10	Myotubularin phosphatase domain-containing protein	0.0049	0.0125	V6CJW9	13.3279	12.8502	ND	13.4706	13.7404	13.8456
253	0.5963	14.1029	4.4579	3.682	nonDE	nonDE	mfn-1	A0A8D9I609	mfn-1	Mitoferrin	0	0.0002	A0A8D9I609	13.27	13.4312	13.5616	14.1261	13.8985	14.0272
4065	0.5959	16.0053	3.3217	2.7585	nonDE	nonDE	clp-7	Q9N4B1	clp-7	Calpain catalytic domain-containing protein	0.0005	0.0017	Q9N4B1	15.2323	15.4683	15.8637	16.0021	16.2119	16.1381
4370	0.5952	13.0749	3.4992	2.9034	nonDE	nonDE	Y49E10.4	Q9XTU8	Y49E10.4	protein disulfide-isomerase	0.0003	0.0012	Q9XTU8	12.7466	12.6442	12.2605	12.9686	13.0959	13.3722
2084	0.5952	13.6757	1.883	1.5493	nonDE	nonDE	F13E6.1	P55326	F13E6.1	Uncharacterized protein F13E6.1	0.0131	0.0282	P55326	ND	12.4829	ND	12.9798	13.3502	12.9043
2106	0.595	13.1662	1.5822	1.2997	nonDE	nonDE	D2030.7	P90792	D2030.7	C2H2-type domain-containing protein	0.0262	0.0502	P90792	ND	12.5591	12.9517	13.3786	13.4981	13.1744
1979	0.5946	16.6939	4.0932	3.3826	nonDE	nonDE	lcmt-1	P46554	lcmt-1	Leucine carboxyl methyltransferase 1	0.0001	0.0004	P46554	16.1489	16.2487	16.466	17.0059	16.7652	16.8762
2729	0.5939	14.6798	5.373	4.4195	nonDE	nonDE	mat-3	Q19294	mat-3	Cell division cycle protein 23 homolog	0	0	Q19294	14.4476	14.5054	14.5828	15.0958	15.09	15.1316
4136	0.5939	14.004	1.9242	1.5822	nonDE	nonDE	Y57A10A.31	Q9NA71	Y57A10A.31	RING-type domain-containing protein	0.0119	0.0262	Q9NA71	13.1913	13.6261	13.5304	14.1945	14.1503	13.7846
2306	0.5935	17.4323	2.9957	2.4824	nonDE	nonDE	C05C10.3	Q09450	C05C10.3	Probable succinyl-CoA:3-ketoacid coenzyme A transferase, mitochondrial	0.001	0.0033	Q09450	16.847	17.1636	17.6311	17.7557	17.7544	17.912
1383	0.5925	15.3167	2.7123	2.2439	nonDE	nonDE	copz-1	O17901	copz-1	Probable coatomer subunit zeta	0.0019	0.0057	O17901	14.8483	14.7607	14.7219	15.2876	15.7742	15.0467
4253	0.5919	14.5946	2.5972	2.1482	nonDE	nonDE	hrg-10	Q9U1Q8	hrg-10	Transport and Golgi organization protein 2 homolog	0.0025	0.0071	Q9U1Q8	14.1784	14.6034	14.2846	15.068	15.051	14.7231
3630	0.5918	17.9853	4.3652	3.6133	nonDE	nonDE	arx-4	Q8WTM6	arx-4	Probable actin-related protein 2/3 complex subunit 2	0	0.0002	Q8WTM6	17.5149	17.4964	17.985	18.2264	18.2463	18.299
3539	0.5894	15.3617	2.2277	1.837	nonDE	nonDE	C26C6.9	Q7YX71	C26C6.9	GOLD domain-containing protein	0.0059	0.0146	Q7YX71	14.6708	14.2981	15.2256	15.3788	15.2467	15.3372
1228	0.5889	14.6415	2.8982	2.3969	nonDE	nonDE	oxa-1	O02207	oxa-1	OXA mitochondrial inner membrane insertase homolog	0.0013	0.004	O02207	14.3821	14.0027	14.1963	14.8782	14.7249	14.7448
4396	0.5883	14.3444	3.2434	2.6931	nonDE	nonDE	cyk-4	Q9XUS9	cyk-4	Rac GTPase-activating protein 1	0.0006	0.002	Q9XUS9	13.5125	13.917	13.8628	14.4749	14.2895	14.2926
278	0.5882	15.274	5.5827	4.5776	nonDE	nonDE	Y38F2AR.12	A0A9S2	Y38F2AR.12	5-oxoprolinase	0	0	A0A9S2	14.8367	14.7959	14.9411	15.4736	15.4364	15.4283
4165	0.5877	14.6235	0.8364	0.6775	nonDE	nonDE	C47G2.3	Q9NAQ9	C47G2.3	Mitochondrial import inner membrane translocase subunit tim-22	0.1457	0.2101	Q9NAQ9	14.3598	14.2627	14.4973	15.1866	ND	14.7352
3038	0.5876	14.2311	3.4253	2.8427	nonDE	nonDE	aho-3	Q21221	aho-3	Alpha/beta hydrolase domain-containing protein aho-3	0.0004	0.0014	Q21221	13.9068	13.8905	14.0433	14.691	14.5687	14.3437
4105	0.5873	12.8378	1.2304	1.0084	nonDE	nonDE	ppw-2	Q9N585	ppw-2	Piwi domain-containing protein	0.0588	0.0981	Q9N585	12.4439	12.079	12.1688	12.7798	12.8561	ND
1079	0.587	13.0295	3.2658	2.7112	nonDE	nonDE	brp-1	I2HAF5	brp-1	Bypass of Response to Pheromone in yeast	0.0005	0.0019	I2HAF5	12.5402	12.03	12.4796	13.0361	12.9742	12.8006
288	0.5868	16.097	4.9694	4.0963	nonDE	nonDE	tag-335	A3QMC8	tag-335	Mannose-1-phosphate guanyltransferase beta	0	0.0001	A3QMC8	15.4473	15.5163	15.7907	16.1896	16.0406	16.2844
1330	0.5867	15.7826	2.2002	1.8137	nonDE	nonDE	tomm-22	O17287	tomm-22	Mitochondrial import receptor subunit TOM22 homolog	0.0063	0.0154	O17287	15.6768	15.1658	15.4091	16.3316	15.9313	15.7489
84	0.5865	17.265	4.2667	3.5276	nonDE	nonDE	acs-22	A0A131MBB2	acs-22	Fatty Acid CoA Synthetase family	0.0001	0.0003	A0A131MBB2	16.592	16.5183	16.908	17.3221	17.3184	17.1374
1322	0.5858	13.2396	3.2352	2.6857	nonDE	nonDE	lido-12	O17152	lido-12	LIn-8 Domain containing	0.0006	0.0021	O17152	12.7263	12.8073	12.9193	13.2945	13.2846	13.6311
1492	0.5855	16.0568	2.6061	2.1553	nonDE	nonDE	sdha-2	O44954	sdha-2	Succinate dehydrogenase [ubiquinone] flavoprotein subunit, mitochondrial	0.0025	0.007	O44954	16.0628	15.4727	15.4125	16.1946	16.2375	16.2723
1187	0.5841	13.6581	1.0422	0.85	nonDE	nonDE	glh-3	O01836	glh-3	ATP-dependent RNA helicase glh-3	0.0908	0.1412	O01836	ND	12.9938	ND	13.6548	13.5561	13.5226
3479	0.5836	14.9718	3.4341	2.8507	nonDE	nonDE	mrpl-39	Q4W5T0	mrpl-39	Mitochondrial Ribosomal Protein, Large	0.0004	0.0014	Q4W5T0	14.5317	14.5827	14.6718	15.2246	15.3219	14.9904
1423	0.5836	13.7489	2.0065	1.651	nonDE	nonDE	C24D10.4	O44134	C24D10.4	ER to Golgi transport-related protein	0.0099	0.0223	O44134	13.4064	13.4353	13.7038	14.2073	14.2844	13.8046
1158	0.5835	15.5086	1.6291	1.3389	nonDE	nonDE	inx-12	O01634	inx-12	Innexin-12	0.0235	0.0458	O01634	15.4368	14.5284	14.1169	15.3336	15.2023	15.2967
1167	0.583	16.6203	4.7266	3.8968	nonDE	nonDE	apm-1	O01755	apm-1	MHD domain-containing protein	0	0.0001	O01755	16.2111	16.118	16.2408	16.8065	16.7682	16.7441
4195	0.583	15.9771	4.0318	3.3327	nonDE	nonDE	F23C8.5	Q9TXI4	F23C8.5	Electron transfer flavoprotein subunit beta	0.0001	0.0005	Q9TXI4	15.8212	15.839	16.0013	16.4971	16.5239	16.3895
2032	0.5829	21.3242	4.579	3.7777	nonDE	nonDE	rpl-3	P50880	rpl-3	Large ribosomal subunit protein uL3	0	0.0002	P50880	20.5933	20.9316	21.0133	21.3792	21.4227	21.4849
801	0.5815	15.6377	2.7363	2.2633	nonDE	nonDE	cpn-1	G5EFB5	cpn-1	CPN-1	0.0018	0.0055	G5EFB5	15.0451	14.6485	14.8865	15.5804	15.7136	15.0307
2684	0.5814	17.4681	4.255	3.5175	nonDE	nonDE	pyr-1	Q18990	pyr-1	CAD protein	0.0001	0.0003	Q18990	16.7007	16.8355	17.1447	17.5017	17.4173	17.5061
711	0.5807	17.4854	5.851	4.7735	nonDE	nonDE	umps-1	G5EDZ2	umps-1	Uridine 5'-monophosphate synthase	0	0	G5EDZ2	17.0953	17.1726	17.3614	17.8273	17.831	17.713
3537	0.5802	14.837	3.4089	2.8282	nonDE	nonDE	mig-14	Q7YWX7	mig-14	Protein wntless homolog	0.0004	0.0015	Q7YWX7	14.8117	14.3987	14.5351	15.2966	15.0241	15.1654
479	0.5781	14.4876	2.9593	2.4511	nonDE	nonDE	K09E4.3	E5QCI5	K09E4.3	Methyltransferase type 11 domain-containing protein	0.0011	0.0035	E5QCI5	13.7168	13.8372	14.4082	14.5797	14.6149	14.5019
4460	0.5778	15.0489	3.3883	2.8119	nonDE	nonDE	lonp-2	Q9XW87	lonp-2	Lon protease homolog 2, peroxisomal	0.0004	0.0015	Q9XW87	14.3377	14.4026	14.7876	14.9066	15.2191	15.1355
2699	0.5774	14.3124	2.1016	1.7321	nonDE	nonDE	ugt-57	Q19082	ugt-57	glucuronosyltransferase	0.0079	0.0185	Q19082	14.3054	13.8117	13.8328	14.6274	14.707	14.3478
3040	0.5768	15.5206	5.0817	4.1921	nonDE	nonDE	vacl-14	Q21225	vacl-14	Protein VAC14 homolog	0	0.0001	Q21225	15.1317	15.1021	14.8368	15.6457	15.6164	15.5388
1888	0.5768	13.3378	1.6668	1.3715	nonDE	nonDE	trpp-3	P34605	trpp-3	Trafficking protein particle complex subunit 3 homolog	0.0215	0.0425	P34605	13.3758	13.0151	12.8909	13.8806	13.423	13.7087
4223	0.5765	16.4219	5.3357	4.3886	nonDE	nonDE	M57.2	Q9TYY0	M57.2	Geranylgeranyl transferase type-2 subunit alpha	0	0	Q9TYY0	15.9812	15.9017	15.9419	16.5856	16.5839	16.3847
3082	0.5757	13.6841	2.5953	2.1468	nonDE	nonDE	cogc-2	Q21444	cogc-2	Conserved oligomeric Golgi complex subunit 2	0.0025	0.0071	Q21444	13.2742	13.589	13.2745	13.7748	14.2175	13.8725
3679	0.575	20.3361	3.8006	3.142	nonDE	nonDE	idha-1	Q93714	idha-1	Probable isocitrate dehydrogenase [NAD] subunit alpha, mitochondrial	0.0002	0.0007	Q93714	20.0304	20.3363	20.5883	20.8477	20.8199	21.0125
682	0.5732	13.6833	3.552	2.9491	nonDE	nonDE	trip-4	G5EDK1	trip-4	ASC-1	0.0003	0.0011	G5EDK1	13.0003	13.2236	13.4653	13.7631	13.8227	13.8229
3370	0.5729	13.8987	1.273	1.0429	nonDE	nonDE	algn-12	Q23361	algn-12	Probable Dol-P-Man:Man(7)GlcNAc(2)-PP-Dol alpha-1,6-mannosyltransferase	0.0533	0.0906	Q23361	14.1549	13.6855	13.4264	14.5686	14.3625	14.0543
3611	0.5716	17.8559	5.1001	4.2076	nonDE	nonDE	T08G11.1	Q8T3D2	T08G11.1	Vacuolar protein sorting-associated protein 13	0	0.0001	Q8T3D2	17.1459	16.9386	16.8653	17.5556	17.5595	17.5497
3360	0.5708	14.6358	2.4788	2.0469	nonDE	nonDE	mppb-1	Q23295	mppb-1	Mitochondrial-processing peptidase subunit beta	0.0033	0.009	Q23295	14.7297	14.2588	14.0758	14.9262	15.1139	14.7364
264	0.5702	14.3099	3.4026	2.8242	nonDE	nonDE	Y39A3CL.1	A0A8S4QBU0	Y39A3CL.1	Minor tail protein	0.0004	0.0015	A0A8S4QBU0	13.9384	14.2124	14.1885	14.7676	14.6557	14.6268
1813	0.5694	13.9698	3.0478	2.5277	nonDE	nonDE	kle-2	P34341	kle-2	Condensin-2 complex subunit kle-2	0.0009	0.003	P34341	13.7303	13.8363	13.8668	14.3593	14.3001	14.4824
1490	0.5694	17.4054	2.8489	2.3561	nonDE	nonDE	lonp-1	O44952	lonp-1	Lon protease homolog, mitochondrial	0.0014	0.0044	O44952	16.6741	17.1758	17.4792	17.6296	17.6483	17.7594
3146	0.5675	12.888	4.3418	3.5929	nonDE	nonDE	ebax-1	Q21875	ebax-1	SWIM-type domain-containing protein	0	0.0003	Q21875	12.3718	12.3752	12.6839	13.0149	13.0042	13.1142
1683	0.5667	15.0714	3.5159	2.9176	nonDE	nonDE	ZK550.6	O62515	ZK550.6	Probable phytanoyl-CoA dioxygenase	0.0003	0.0012	O62515	14.7345	14.7415	14.6847	15.0862	15.4258	15.3488
2399	0.5662	15.272	2.6655	2.2062	nonDE	nonDE	dpy-18	Q10576	dpy-18	Prolyl 4-hydroxylase subunit alpha-1	0.0022	0.0062	Q10576	14.5776	14.3203	14.5405	15.3539	15.1483	14.635
3990	0.5652	18.3809	3.1864	2.6431	nonDE	nonDE	ldp-1	Q9GZE9	ldp-1	Lipid droplet localized protein	0.0007	0.0023	Q9GZE9	17.8698	17.5116	18.1957	18.5043	18.4033	18.3649
3371	0.565	16.4763	4.8966	4.0394	nonDE	nonDE	sec-24.2	Q23368	sec-24.2	Yeast SEC homolog	0	0.0001	Q23368	16.1631	16.1994	16.1739	16.7691	16.7098	16.7524
3410	0.5647	16.5569	3.3837	2.8089	nonDE	nonDE	ZK829.7	Q23624	ZK829.7	Enoyl reductase (ER) domain-containing protein	0.0004	0.0016	Q23624	16.2093	15.9533	16.5872	16.8652	16.8417	16.7368
2078	0.5643	16.0481	3.0931	2.5665	nonDE	nonDE	lex-1	P54816	lex-1	Tat-binding homolog 7	0.0008	0.0027	P54816	15.6333	16.1426	16.3342	16.5751	16.5419	16.686
4532	0.5633	14.391	4.0368	3.3367	nonDE	nonDE	itr-1	Q9Y0A1	itr-1	Inositol 1,4,5-trisphosphate receptor itr-1	0.0001	0.0005	Q9Y0A1	14.0839	14.0722	14.2603	14.9092	14.5388	14.6583
2446	0.5631	13.5644	1.2231	1.0021	nonDE	nonDE	B0001.2	Q17411	B0001.2	Uncharacterized protein	0.0598	0.0995	Q17411	13.1108	ND	ND	13.7652	13.7519	13.5044
1215	0.5614	14.5594	2.2747	1.8746	nonDE	nonDE	cas-2	O02096	cas-2	C-CAP/cofactor C-like domain-containing protein	0.0053	0.0133	O02096	13.9437	13.9537	14.4118	14.433	15.0546	14.5057
4200	0.561	17.0356	2.6634	2.2043	nonDE	nonDE	rps-27	Q9TXP0	rps-27	Small ribosomal subunit protein eS27	0.0022	0.0062	Q9TXP0	16.2881	16.7021	16.8791	17.0947	17.1793	17.2785
3622	0.5605	13.5666	1.4702	1.2074	nonDE	nonDE	F07F6.8	Q8WQF7	F07F6.8	Apolipoprotein L3-like	0.0339	0.062	Q8WQF7	13.2932	ND	13.004	13.6752	13.7431	ND
3323	0.5603	13.908	2.5098	2.0728	nonDE	nonDE	acl-9	Q23087	acl-9	Phospholipid/glycerol acyltransferase domain-containing protein	0.0031	0.0085	Q23087	13.936	13.693	13.1997	14.3272	14.0566	14.1256
1160	0.5587	15.1445	2.1346	1.7607	nonDE	nonDE	hmg-3	O01683	hmg-3	FACT complex subunit ssrp1-B	0.0073	0.0173	O01683	14.2062	14.4243	14.6443	15.0122	14.8646	15.0741
3089	0.5582	18.6877	5.7558	4.7042	nonDE	nonDE	dhs-28	Q21481	dhs-28	SCP2 domain-containing protein	0	0	Q21481	18.2387	18.0952	18.3231	18.7948	18.7791	18.7575
4325	0.5582	12.9411	2.8999	2.3983	nonDE	nonDE	cisd-3.1	Q9U3A1	cisd-3.1	Iron-binding zinc finger CDGSH type domain-containing protein	0.0013	0.004	Q9U3A1	12.7347	12.4933	12.3409	13.1708	12.8537	13.219
889	0.558	16.9915	4.9462	4.08	nonDE	nonDE	T28D6.6	G5EGL2	T28D6.6	GTP-binding protein 128up	0	0.0001	G5EGL2	16.4588	16.6915	16.6507	17.2639	17.1509	17.0602
4528	0.558	15.4332	2.12	1.7493	nonDE	nonDE	Y51A2D.18	Q9XXQ4	Y51A2D.18	Major facilitator superfamily (MFS) profile domain-containing protein	0.0076	0.0178	Q9XXQ4	14.4938	14.4055	15.0465	15.4031	14.9139	15.3028
1342	0.5559	16.9236	3.6277	3.0071	nonDE	nonDE	rpl-38	O17570	rpl-38	Large ribosomal subunit protein eL38	0.0002	0.001	O17570	16.4667	16.7	16.4019	16.934	17.2363	17.0661
2460	0.5553	14.6124	2.6808	2.2182	nonDE	nonDE	B0334.5	Q17477	B0334.5	UPF0551 protein C8orf38-like protein, mitochondrial	0.0021	0.0061	Q17477	14.0518	13.8038	14.4351	14.5304	14.6032	14.8231
4083	0.5543	19.0173	2.1394	1.7643	nonDE	nonDE	rpl-1	Q9N4I4	rpl-1	Large ribosomal subunit protein uL1	0.0073	0.0172	Q9N4I4	19.245	18.9141	18.3153	19.2657	19.5119	19.3596
3597	0.5532	14.8521	3.238	2.6881	nonDE	nonDE	F56F11.4	Q8MXF1	F56F11.4	AAA+ ATPase domain-containing protein	0.0006	0.0021	Q8MXF1	14.3451	14.6306	14.7927	15.1912	15.2028	15.0341
3805	0.5517	12.7503	1.5437	1.267	nonDE	nonDE	epg-2	Q95XR4	epg-2	Ectopic P granules protein 2	0.0286	0.0541	Q95XR4	13.1026	ND	11.9236	12.9393	13.0371	13.218
3940	0.5516	16.4696	4.501	3.7157	nonDE	nonDE	Y54H5A.2	Q9BL64	Y54H5A.2	Protein HGH1 homolog	0	0.0002	Q9BL64	15.8261	15.8265	16.0654	16.4408	16.553	16.3791
453	0.5513	15.2154	1.2891	1.0564	nonDE	nonDE	nstp-10	D6R8W5	nstp-10	Sugar phosphate transporter domain-containing protein	0.0514	0.0878	D6R8W5	15.1451	14.2786	14.8658	15.7215	15.5599	14.6618
1545	0.5501	16.6055	3.3853	2.8098	nonDE	nonDE	argk-1	O45518	argk-1	arginine kinase	0.0004	0.0015	O45518	15.2961	15.7583	15.5121	15.9979	16.1573	16.0616
2052	0.5494	22.5941	4.4601	3.6836	nonDE	nonDE	rpl-22	P52819	rpl-22	Large ribosomal subunit protein eL22	0	0.0002	P52819	21.8539	22.1118	22.2344	22.5663	22.6451	22.6368
4430	0.5491	15.2821	3.3568	2.787	nonDE	nonDE	otub-1	Q9XVR6	otub-1	Ubiquitin thioesterase otubain-like	0.0004	0.0016	Q9XVR6	14.7057	14.9644	14.8371	15.296	15.5428	15.3157
3057	0.549	15.6469	3.9903	3.2994	nonDE	nonDE	crml-1	Q21301	crml-1	CARMIL pleckstrin homology domain-containing protein	0.0001	0.0005	Q21301	15.011	14.9851	15.2715	15.7769	15.5352	15.6027
1956	0.549	12.7265	1.3189	1.0818	nonDE	nonDE	D1044.6	P41954	D1044.6	Uncharacterized protein D1044.6	0.048	0.0828	P41954	12.2161	ND	ND	12.7031	12.7332	12.8587
365	0.5488	14.2574	3.5656	2.959	nonDE	nonDE	C14H10.3	B1Q254	C14H10.3	Pyridoxal phosphate-dependent transferase	0.0003	0.0011	B1Q254	13.8982	13.6481	13.5064	14.3523	14.2457	14.101
647	0.5482	13.9795	3.5121	2.9146	nonDE	nonDE	atx-2	G5ED29	atx-2	Ataxin-2 homolog	0.0003	0.0012	G5ED29	13.191	12.7969	12.814	13.3848	13.6023	13.4593
3853	0.5479	12.9928	1.6131	1.3256	nonDE	nonDE	ints-9	Q95ZM2	ints-9	Beta-Casp domain-containing protein	0.0244	0.0472	Q95ZM2	ND	12.3766	13.0551	13.2694	13.2968	13.2252
2368	0.5478	14.497	1.6709	1.3746	nonDE	nonDE	cyp-44A1	Q09660	cyp-44A1	Probable cytochrome P450 CYP44	0.0213	0.0422	Q09660	14.1143	14.1564	14.128	14.5747	14.7041	14.7633
1993	0.5465	18.2799	3.2433	2.6931	nonDE	nonDE	cct-2	P47207	cct-2	T-complex protein 1 subunit beta	0.0006	0.002	P47207	18.3515	18.0264	17.9977	18.7	18.7336	18.5817
956	0.5443	13.1414	1.8161	1.4939	nonDE	nonDE	F25B4.8	H2KYR8	F25B4.8	CENP-V/GFA domain-containing protein	0.0153	0.0321	H2KYR8	13.0776	13.1886	12.949	13.4982	13.5512	13.7987
4330	0.5436	13.0528	1.3498	1.1079	nonDE	nonDE	zyx-1	Q9U3F4	zyx-1	Zyxin	0.0447	0.078	Q9U3F4	12.6881	13.0978	13.2359	13.3865	13.4515	13.8149
2377	0.5431	19.1029	5.1486	4.2476	nonDE	nonDE	lars-1	Q09996	lars-1	Leucine--tRNA ligase	0	0.0001	Q09996	18.5502	18.709	18.7041	19.2862	19.157	19.1493
3660	0.5424	14.5505	3.693	3.0587	nonDE	nonDE	F20G2.2	Q93545	F20G2.2	NAD(P)-binding protein	0.0002	0.0009	Q93545	14.8026	14.376	14.3016	15.0531	15.1222	14.9322
3269	0.5421	16.7136	1.7225	1.4167	nonDE	nonDE	hpd-1	Q22633	hpd-1	4-hydroxyphenylpyruvate dioxygenase	0.0189	0.0383	Q22633	17.2146	16.1463	15.9544	17.1061	16.9235	16.9118
2825	0.5413	22.2848	3.0003	2.486	nonDE	nonDE	rps-23	Q19877	rps-23	Small ribosomal subunit protein uS12	0.001	0.0033	Q19877	22.0609	22.0256	21.701	22.428	22.3714	22.612
1474	0.541	14.7051	3.0347	2.5158	nonDE	nonDE	cpn-4	O44727	cpn-4	Calponin-homology (CH) domain-containing protein	0.0009	0.003	O44727	14.3849	14.3464	14.3832	14.8344	14.9233	14.98
96	0.541	13.3906	0.7978	0.646	nonDE	nonDE	gid-7	A0A163UTK6	gid-7	WD_REPEATS_REGION domain-containing protein	0.1593	0.226	A0A163UTK6	13.1937	13.822	12.6399	13.5175	ND	14.0014
136	0.5402	14.6942	2.6516	2.1943	nonDE	nonDE	afd-1	A0A2C9C357	afd-1	FHA domain-containing protein	0.0022	0.0064	A0A2C9C357	14.5392	14.3253	14.2333	14.6067	15.2607	14.8508
422	0.5402	14.7134	0.9023	0.7323	nonDE	nonDE	C33F10.11	C4ALD4	C33F10.11	Transmembrane protein	0.1252	0.1852	C4ALD4	ND	14.0655	14	14.3813	14.6977	14.6397
429	0.5385	13.9413	1.5485	1.2702	nonDE	nonDE	sao-1	C6KRN1	sao-1	Suppressor of aph-1	0.0283	0.0537	C6KRN1	13.2335	13.6208	14.0722	13.8944	14.4386	14.2092
4295	0.5383	12.8816	1.7152	1.4105	nonDE	nonDE	slc-25a46	Q9U2J0	slc-25a46	Solute carrier family 25 member 46	0.0193	0.0389	Q9U2J0	13.0055	12.3811	12.6611	13.5188	13.2549	12.8888
1460	0.5377	17.9153	4.1796	3.4544	nonDE	nonDE	acdh-3	O44549	acdh-3	Short/branched chain specific acyl-CoA dehydrogenase, mitochondrial	0.0001	0.0004	O44549	17.7165	17.6433	17.7389	18.2987	18.2296	18.1836
1631	0.5376	13.6918	1.9201	1.5793	nonDE	nonDE	pgap-3	O61975	pgap-3	Post-GPI attachment to proteins factor 3	0.012	0.0263	O61975	13.2836	13.406	13.1868	13.7982	13.5765	14.1146
1426	0.5376	18.6443	1.2585	1.031	nonDE	nonDE	perm-2	O44145	perm-2	Secreted protein	0.0551	0.0931	O44145	17.9702	18.0912	17.8745	18.4981	18.3808	18.6699
3473	0.5373	14.2506	1.888	1.5539	nonDE	nonDE	2024-03-06	Q400N4	2024-03-06	RING-CH-type domain-containing protein	0.0129	0.0279	Q400N4	13.8471	13.6951	14.1139	14.6865	14.0799	14.5017
3168	0.5365	14.0328	1.1827	0.9674	nonDE	nonDE	R151.6	Q21997	R151.6	Derlin-2	0.0657	0.1078	Q21997	14.0701	14.2246	13.6284	14.8291	14.3868	14.3167
901	0.5363	19.822	1.9176	1.5773	nonDE	nonDE	iffb-1	G5EGT7	iffb-1	Eukaryotic translation initiation factor 5B	0.0121	0.0265	G5EGT7	18.9373	19.4714	19.5684	19.8826	19.6601	20.0433
1151	0.5357	16.0063	4.4098	3.6467	nonDE	nonDE	acds-10	O01590	acds-10	APH domain-containing protein	0	0.0002	O01590	15.5019	15.7879	15.7185	16.1851	16.1578	16.2724
3103	0.5352	12.8105	0.889	0.7231	nonDE	nonDE	mrps-34	Q21601	mrps-34	Mitochondrial Ribosomal Protein, Small	0.1291	0.1892	Q21601	ND	12.4518	ND	13.2277	12.6404	13.0927
2122	0.5333	14.5363	2.3075	1.9018	nonDE	nonDE	rba-1	P90917	rba-1	Probable histone-binding protein rba-1	0.0049	0.0125	P90917	14.0309	14.5598	14.8186	14.9652	14.9651	15.0788
4214	0.5322	14.5482	4.132	3.4128	nonDE	nonDE	lin-33	Q9TYQ5	lin-33	Ras-associating domain-containing protein	0.0001	0.0004	Q9TYQ5	14.5301	14.3351	14.3385	14.8451	14.957	14.9983
2489	0.5322	17.5206	1.468	1.2058	nonDE	nonDE	spch-1	Q17626	spch-1	SPerm CHromatin enriched	0.034	0.0623	Q17626	17.1106	17.0229	17.9769	18.1726	17.7616	17.7729
290	0.5316	16.0593	1.1919	0.975	nonDE	nonDE	CTEL55X.1	A4F305	CTEL55X.1	FAR-17a/AIG1-like protein	0.0643	0.1059	A4F305	16.1345	16.1884	15.2851	16.6802	16.2874	16.2351
1046	0.5311	12.5147	2.1502	1.7727	nonDE	nonDE	ZC328.3	H2L0J6	ZC328.3	VASt domain-containing protein	0.0071	0.0169	H2L0J6	ND	ND	12.3517	12.8049	12.9891	12.8543
3952	0.5309	16.1954	3.7009	3.0633	nonDE	nonDE	mrpl-15	Q9BPN6	mrpl-15	Large ribosomal subunit protein uL15m	0.0002	0.0009	Q9BPN6	15.7936	15.7732	16.1201	16.5047	16.4849	16.29
3908	0.5307	14.1919	2.1768	1.7933	nonDE	nonDE	rep-1	Q9BKQ5	rep-1	Rab proteins geranylgeranyltransferase component A 1	0.0067	0.0161	Q9BKQ5	13.9284	13.5743	14.0061	14.4904	14.3703	14.2403
648	0.5306	18.6616	2.7728	2.292	nonDE	nonDE	ucr-2.1	G5ED31	ucr-2.1	Peptidase_M16 domain-containing protein	0.0017	0.0051	G5ED31	18.5695	18.3218	18.7387	19.1606	18.9133	19.1478
1409	0.5305	14.2074	2.9211	2.4172	nonDE	nonDE	noa-1	O18196	noa-1	G domain-containing protein	0.0012	0.0038	O18196	13.6994	13.8466	14.2345	14.4827	14.4484	14.4409
697	0.5303	13.7119	1.7077	1.404	nonDE	nonDE	sur-6	G5EDR3	sur-6	Serine/threonine-protein phosphatase 2A regulatory subunit sur-6	0.0196	0.0394	G5EDR3	13.9821	13.7407	13.3297	13.9011	14.3914	14.3508
1697	0.5302	13.3004	2.9761	2.4666	nonDE	nonDE	hcp-1	O76447	hcp-1	HoloCentric chromosome binding Protein	0.0011	0.0034	O76447	12.7283	12.7471	12.799	13.3286	13.377	13.1594
4501	0.5297	16.9928	4.646	3.832	nonDE	nonDE	acdh-11	Q9XWZ2	acdh-11	Acyl-CoA dehydrogenase family member 11	0	0.0001	Q9XWZ2	16.6071	16.8098	16.7538	17.305	17.2193	17.2354
3351	0.5296	15.2607	2.1816	1.7971	nonDE	nonDE	morc-1	Q23243	morc-1	ATPase morc-1	0.0066	0.016	Q23243	14.5708	15.2836	15.2575	15.612	15.6622	15.4266
863	0.5295	16.7859	5.1492	4.2476	nonDE	nonDE	unc-45	G5EG62	unc-45	UNC-45	0	0.0001	G5EG62	16.2945	16.4311	16.3064	16.8607	16.8933	16.8665
1095	0.5294	15.7388	5.7657	4.7087	nonDE	nonDE	hpo-27	K8ERU3	hpo-27	HEAT repeat protein	0	0	K8ERU3	15.1117	15.1042	15.1415	15.6284	15.6267	15.6906
888	0.5289	18.1578	3.8908	3.2208	nonDE	nonDE	let-92	G5EGK8	let-92	Serine/threonine-protein phosphatase 2A catalytic subunit	0.0001	0.0006	G5EGK8	17.8225	17.8042	18.2633	18.522	18.4794	18.4754
974	0.5288	13.162	1.3124	1.076	nonDE	nonDE	abhd-5.2	H2KZ86	abhd-5.2	Abhydrolase domain-containing protein abhd-5.2	0.0487	0.0839	H2KZ86	12.6263	ND	ND	13.2559	ND	13.0543
1889	0.5287	13.4217	3.3872	2.8112	nonDE	nonDE	mut-7	P34607	mut-7	Exonuclease mut-7	0.0004	0.0015	P34607	12.7815	13.1086	13.0754	13.5178	13.4245	13.6093
3270	0.5277	14.3996	3.8843	3.2153	nonDE	nonDE	T21C9.6	Q22649	T21C9.6	PPDK_N domain-containing protein	0.0001	0.0006	Q22649	13.9152	14.0599	14.3485	14.766	14.6002	14.5405
2840	0.5268	14.4002	5.2946	4.3584	nonDE	nonDE	F33G12.3	Q19987	F33G12.3	Transposase_22 domain-containing protein	0	0	Q19987	13.7768	13.8914	13.9292	14.4148	14.4061	14.357
778	0.5268	15.2412	2.4807	2.0482	nonDE	nonDE	ZK1010.2	G5EEZ0	ZK1010.2	DUF155 domain-containing protein	0.0033	0.0089	G5EEZ0	15.1044	14.4719	15.154	15.5075	15.3702	15.4329
1630	0.5264	15.3537	2.1497	1.7726	nonDE	nonDE	ife-3	O61955	ife-3	Eukaryotic translation initiation factor 4E-3	0.0071	0.0169	O61955	15.0419	15.0768	14.615	15.548	15.5059	15.259
3335	0.5257	17.0537	3.6341	3.0121	nonDE	nonDE	W04G3.5	Q23166	W04G3.5	Ribose-phosphate pyrophosphokinase N-terminal domain-containing protein	0.0002	0.001	Q23166	16.3537	16.4751	16.7519	16.9928	17.0393	17.1255
3362	0.5255	18.7228	4.5145	3.7257	nonDE	nonDE	ears-1	Q23315	ears-1	glutamate--tRNA ligase	0	0.0002	Q23315	18.1119	18.1802	18.1781	18.7414	18.612	18.6933
1880	0.525	20.0188	5.3924	4.4316	nonDE	nonDE	chc-1	P34574	chc-1	Probable clathrin heavy chain 1	0	0	P34574	19.7505	19.847	19.7668	20.3634	20.2274	20.3485
142	0.5245	13.76	1.5441	1.2672	nonDE	nonDE	lid-1	A0A2K5ATL6	lid-1	AB hydrolase-1 domain-containing protein	0.0286	0.054	A0A2K5ATL6	13.8149	13.5431	13.6755	14.233	14.2432	14.1308
2095	0.524	17.2214	2.906	2.4038	nonDE	nonDE	acly-2	P90731	acly-2	ATP-citrate synthase	0.0012	0.0039	P90731	17.0576	16.6607	16.3966	17.28	17.3073	17.0997
643	0.5238	14.9036	2.6502	2.1935	nonDE	nonDE	C27A7.6	G5ED11	C27A7.6	MFS domain-containing protein	0.0022	0.0064	G5ED11	14.6143	14.3433	14.3111	14.8555	15.0591	14.9256
4509	0.522	14.8396	2.8236	2.3349	nonDE	nonDE	ebp-2	Q9XXA2	ebp-2	Calponin homology domain-containing protein	0.0015	0.0046	Q9XXA2	14.4288	14.2228	14.1315	14.7137	14.8243	14.811
3230	0.5213	16.0051	2.6	2.15	nonDE	nonDE	ucr-2.2	Q22370	ucr-2.2	Peptidase M16 N-terminal domain-containing protein	0.0025	0.0071	Q22370	16.0604	15.544	15.6105	16.2649	16.3737	16.1402
609	0.5209	16.4709	4.1112	3.3974	nonDE	nonDE	dli-1	G5ECK7	dli-1	Dynein light intermediate chain	0.0001	0.0004	G5ECK7	15.9105	15.8909	16.2023	16.4745	16.5992	16.4928
2185	0.5199	16.0754	3.1888	2.6447	nonDE	nonDE	ostd-1	P91390	ostd-1	Dolichyl-diphosphooligosaccharide--protein glycosyltransferase subunit 2	0.0006	0.0023	P91390	15.7511	15.8702	15.7459	16.5604	16.3045	16.062
3062	0.5198	13.5353	1.9452	1.5988	nonDE	nonDE	tmed-1	Q21336	tmed-1	GOLD domain-containing protein	0.0113	0.0252	Q21336	13.5556	13.1225	13.1354	13.864	13.8881	13.6206
3694	0.5195	13.2224	1.2739	1.0436	nonDE	nonDE	usp-33	Q93875	usp-33	Ubiquitin carboxyl-terminal hydrolase	0.0532	0.0904	Q93875	12.6443	12.6533	13.266	13.599	ND	13.1492
1920	0.5187	15.8273	1.3175	1.0806	nonDE	nonDE	hsp-16.1	P34696	hsp-16.1	Heat shock protein Hsp-16.1/Hsp-16.11	0.0481	0.0831	P34696	14.7839	14.813	15.3817	15.2726	15.663	15.5992
3897	0.5185	14.0774	1.0333	0.8437	nonDE	nonDE	hmr-1	Q967F4	hmr-1	Cadherin-related hmr-1	0.0926	0.1433	Q967F4	14.6567	13.7925	13.8387	14.3863	15.1681	14.289
1877	0.5184	14.3408	1.8378	1.5129	nonDE	nonDE	rmd-1	P34560	rmd-1	Regulator of microtubule dynamics protein 1	0.0145	0.0307	P34560	14.3979	14.2914	13.6212	14.5374	14.8812	14.4469
592	0.5182	19.5331	4.4533	3.6786	nonDE	nonDE	rme-1	G5ECC3	rme-1	Dynamin-type G domain-containing protein	0	0.0002	G5ECC3	18.8951	19.1086	19.1434	19.4779	19.65	19.5736
968	0.5165	14.5522	3.5344	2.9347	nonDE	nonDE	Y110A7A.15	H2KZ41	Y110A7A.15	Similarity	0.0003	0.0012	H2KZ41	13.739	13.9322	14.0086	14.3571	14.494	14.3781
2519	0.5149	13.485	1.4345	1.1794	nonDE	nonDE	egal-1	Q17902	egal-1	Egalitarian protein homolog	0.0368	0.0662	Q17902	13.4227	13.3295	12.5893	13.623	13.9149	13.3483
1075	0.5148	16.4303	1.7324	1.4251	nonDE	nonDE	F28C6.8	I2HA91	F28C6.8	TYR_PHOSPHATASE_2 domain-containing protein	0.0185	0.0376	I2HA91	16.3072	16.3244	15.9813	16.7877	16.7828	16.5869
2705	0.5147	17.2909	2.0882	1.7195	nonDE	nonDE	asb-2	Q19126	asb-2	ATP synthase F(0) complex subunit B2, mitochondrial	0.0082	0.0191	Q19126	17.6945	16.9177	17.2473	17.8617	17.8163	17.7255
2339	0.5145	16.0476	2.4553	2.0271	nonDE	nonDE	F58F12.1	Q09544	F58F12.1	ATP synthase subunit delta, mitochondrial	0.0035	0.0094	Q09544	15.9178	15.5466	16.0151	16.2812	16.5547	16.1873
2723	0.5139	17.8141	2.5063	2.0696	nonDE	nonDE	F09E5.3	Q19264	F09E5.3	Putative deoxyribose-phosphate aldolase	0.0031	0.0085	Q19264	17.7071	18.2875	18.2339	18.5372	18.5754	18.6576
919	0.5133	13.6483	2.0747	1.709	nonDE	nonDE	Y38E10A.22	H2KMK6	Y38E10A.22	Armadillo-type protein	0.0084	0.0195	H2KMK6	ND	13.3381	12.9997	13.5924	13.7141	13.7401
2231	0.513	15.0444	4.4361	3.6663	nonDE	nonDE	ZK370.4	Q02331	ZK370.4	Patatin-like phospholipase domain-containing protein ZK370.4	0	0.0002	Q02331	14.5549	14.4913	14.8183	15.2207	15.0525	15.1304
3751	0.513	14.1956	2.3851	1.9664	nonDE	nonDE	ceh-92	Q95Q08	ceh-92	Homeobox-cysteine loop-homeobox domain-containing protein	0.0041	0.0108	Q95Q08	13.6899	13.7627	13.9128	14.0463	14.2891	14.569
36	0.5127	13.3018	1.5929	1.3089	nonDE	nonDE	max-2	A0A0K3AQV8	max-2	Non-specific serine/threonine protein kinase	0.0255	0.0491	A0A0K3AQV8	13.0868	13.1847	13.1304	13.6904	13.6242	13.6253
2870	0.5123	19.4538	4.3515	3.602	nonDE	nonDE	acs-4	Q20121	acs-4	AMP-binding domain-containing protein	0	0.0003	Q20121	18.8311	18.9209	19.149	19.4811	19.4938	19.4631
515	0.5122	14.1411	2.434	2.0101	nonDE	nonDE	pign-1	G4SNP0	pign-1	GPI ethanolamine phosphate transferase 1	0.0037	0.0098	G4SNP0	13.5672	13.749	13.754	14.0679	14.1765	14.3623
4309	0.512	14.6073	4.7936	3.954	nonDE	nonDE	Y116A8C.27	Q9U2U3	Y116A8C.27	ATP synthase mitochondrial F1 complex assembly factor 2	0	0.0001	Q9U2U3	13.9895	13.9878	14.0799	14.6192	14.5217	14.4522
1969	0.5117	15.0244	2.2599	1.8624	nonDE	nonDE	T09A5.5	P45965	T09A5.5	Uncharacterized protein T09A5.5	0.0055	0.0137	P45965	14.7121	14.8968	14.8359	15.1814	15.4355	15.363
2847	0.5114	21.7	1.5373	1.2624	nonDE	nonDE	rps-24	Q1XFY9	rps-24	Small ribosomal subunit protein eS24	0.029	0.0547	Q1XFY9	20.912	21.3524	21.1127	21.5744	21.6111	21.726
2305	0.5113	16.7349	3.9071	3.2321	nonDE	nonDE	ubh-4	Q09444	ubh-4	Ubiquitin carboxyl-terminal hydrolase ubh-4	0.0001	0.0006	Q09444	16.1815	16.5012	16.5522	16.911	16.9851	16.8726
814	0.5109	18.2522	3.8331	3.1684	nonDE	nonDE	abcf-2	G5EFG4	abcf-2	ABC transporter domain-containing protein	0.0001	0.0007	G5EFG4	17.5606	17.8367	17.8745	18.2996	18.1868	18.3179
3482	0.5103	13.9005	1.0458	0.8527	nonDE	nonDE	dolk-1	Q56VX7	dolk-1	dolichol kinase	0.09	0.1404	Q56VX7	14.0668	13.4516	13.5642	14.2435	14.3085	14.0616
4041	0.51	14.452	3.5689	2.9614	nonDE	nonDE	daf-25	Q9N3Q8	daf-25	Dauer abnormal formation protein 25	0.0003	0.0011	Q9N3Q8	14.1404	13.8692	14.2284	14.6201	14.5499	14.5981
826	0.5094	12.7587	1.1228	0.9186	nonDE	nonDE	hex-2	G5EFL1	hex-2	beta-N-acetylhexosaminidase	0.0754	0.1206	G5EFL1	13.0292	11.9729	12.2019	13.1003	12.9298	12.7021
4035	0.5087	15.999	2.0205	1.6639	nonDE	nonDE	Y53G8AR.9	Q9N3F7	Y53G8AR.9	C3H1-type domain-containing protein	0.0095	0.0217	Q9N3F7	15.5422	16.2505	16.3348	16.4058	16.5523	16.6955
3918	0.5081	18.6675	4.0088	3.3138	nonDE	nonDE	eif-2alpha	Q9BKU3	eif-2alpha	Eukaryotic translation initiation factor 2 subunit 1	0.0001	0.0005	Q9BKU3	18.0614	18.3274	18.4804	18.809	18.7252	18.8592
2112	0.5068	18.4858	4.1439	3.4215	nonDE	nonDE	F36A2.7	P90860	F36A2.7	Cytochrome c oxidase subunit 4	0.0001	0.0004	P90860	18.4207	18.1391	18.1355	18.7395	18.7888	18.6873
1932	0.5066	15.2235	1.1985	0.9806	nonDE	nonDE	cwn-2	P34889	cwn-2	Protein Wnt-2	0.0633	0.1046	P34889	14.6744	14.9331	14.9844	15.5716	ND	15.1695
1661	0.505	13.9592	0.64	0.5128	nonDE	nonDE	wago-4	O62275	wago-4	Argonaute protein wago-4	0.2291	0.307	O62275	13.4619	ND	ND	14.1104	14.0898	13.7005
1371	0.5045	18.7205	1.9938	1.6405	nonDE	nonDE	tkt-1	O17759	tkt-1	Transketolase-like pyrimidine-binding domain-containing protein	0.0101	0.0229	O17759	18.6498	18.8772	18.6009	19.2332	19.2905	19.1177
1982	0.504	22.0135	3.3931	2.816	nonDE	nonDE	atp-2	P46561	atp-2	ATP synthase subunit beta, mitochondrial	0.0004	0.0015	P46561	22.1223	21.836	21.9956	22.5335	22.4903	22.4421
4048	0.5039	15.4941	2.9761	2.4666	nonDE	nonDE	msh-6	Q9N3T8	msh-6	DNA mismatch repair protein	0.0011	0.0034	Q9N3T8	14.6997	15.1586	15.2844	15.5337	15.5691	15.5515
4344	0.5039	15.5904	2.2131	1.8253	nonDE	nonDE	mrps-22	Q9U3Q0	mrps-22	Mitochondrial Ribosomal Protein, Small	0.0061	0.015	Q9U3Q0	15.028	14.8025	15.2833	15.6587	15.4705	15.4963
294	0.5033	13.8906	1.1008	0.9	nonDE	nonDE	SCRM-4	A5HBK5	SCRM-4	Phospholipid scramblase	0.0793	0.1259	A5HBK5	13.1571	13.8845	ND	14.2098	14.1757	13.6868
2364	0.5032	15.6017	4.8737	4.0217	nonDE	nonDE	ZK1128.1	Q09644	ZK1128.1	Protein arginine methyltransferase NDUFAF7 homolog, mitochondrial	0	0.0001	Q09644	15.12	15.1827	15.2912	15.6934	15.7951	15.6151
503	0.5024	16.6946	3.454	2.8678	nonDE	nonDE	F38A1.8	G4RYA5	F38A1.8	SRP54-type proteins GTP-binding domain-containing protein	0.0004	0.0014	G4RYA5	16.1759	16.1983	15.9724	16.4798	16.6839	16.6903
4542	0.5019	13.4738	1.1678	0.9559	nonDE	nonDE	Y76B12C.6	U4PBZ1	Y76B12C.6	TPR_REGION domain-containing protein	0.068	0.1107	U4PBZ1	13.3252	12.9289	13.44	ND	ND	13.7332
1065	0.5014	13.265	2.7732	2.2921	nonDE	nonDE	slo-2	H9G2R3	slo-2	Ion_trans_2 domain-containing protein	0.0017	0.0051	H9G2R3	13.0562	13.0668	12.9427	13.5765	13.4436	13.5498
3485	0.501	14.9298	1.2623	1.0339	nonDE	nonDE	BE10.5	Q58A90	BE10.5	Autism susceptibility gene 2 protein-like	0.0547	0.0925	Q58A90	14.7202	14.7434	14.8634	15.4072	15.4039	15.019
2415	0.5009	17.0673	3.9594	3.2736	nonDE	nonDE	B0416.5	Q11073	B0416.5	Uncharacterized protein B0416.5	0.0001	0.0005	Q11073	16.8463	16.6156	16.8483	17.4098	17.1647	17.2385
4145	0.5007	15.1954	2.9322	2.4275	nonDE	nonDE	Y53F4B.13	Q9NAA5	Y53F4B.13	Cap-specific mRNA (nucleoside-2'-O-)-methyltransferase 1	0.0012	0.0037	Q9NAA5	14.4702	14.9683	14.9007	15.3634	15.2232	15.2546
1178	0.5004	21.917	3.6389	3.0161	nonDE	nonDE	rpl-7	O01802	rpl-7	Large ribosomal subunit protein uL30	0.0002	0.001	O01802	21.3365	21.6835	21.6347	21.9317	22.0849	22.1393
605	0.5004	15.687	1.4631	1.2023	nonDE	nonDE	fars-2	G5ECI8	fars-2	phenylalanine--tRNA ligase	0.0344	0.0628	G5ECI8	15.6981	15.7685	15.7175	16.394	16.038	16.2532
2127	0.4999	13.0356	1.4512	1.1925	nonDE	nonDE	clic-1	P90961	clic-1	Clathrin light chain	0.0354	0.0642	P90961	11.7988	ND	ND	12.0222	12.6495	12.2243
3601	0.4997	15.7442	3.9594	3.2736	nonDE	nonDE	Y92H12BL.1	Q8MXQ7	Y92H12BL.1	Threonylcarbamoyladenosine tRNA methylthiotransferase	0.0001	0.0005	Q8MXQ7	15.4654	15.1741	15.4178	15.8291	15.8382	15.8892
4523	0.499	14.4921	2.6913	2.2253	nonDE	nonDE	qns-1	Q9XXK6	qns-1	Glutamine-dependent NAD(+) synthetase	0.002	0.006	Q9XXK6	14.2493	14.8288	14.7544	15.1118	15.0913	15.1263
2918	0.4989	14.402	1.8732	1.5415	nonDE	nonDE	sir-2.2	Q20480	sir-2.2	NAD-dependent protein deacylase sir-2.2	0.0134	0.0287	Q20480	13.3847	13.7423	13.8017	14.1341	14.0361	14.2551
1145	0.4988	17.6213	4.9116	4.0507	nonDE	nonDE	aars-2	O01541	aars-2	Alanine--tRNA ligase, cytoplasmic	0	0.0001	O01541	17.2894	17.4609	17.3465	17.8841	17.9349	17.7742
3257	0.4987	15.3683	3.6268	3.0066	nonDE	nonDE	pgap-1	Q22561	pgap-1	GPI inositol-deacylase	0.0002	0.001	Q22561	15.0284	14.8809	14.9546	15.5719	15.4873	15.3008
3912	0.4977	14.4067	3.9054	3.2319	nonDE	nonDE	ttc-37	Q9BKR2	ttc-37	TPR_REGION domain-containing protein	0.0001	0.0006	Q9BKR2	13.756	14.149	14.121	14.5133	14.4597	14.546
573	0.4974	13.8127	0.8181	0.6626	nonDE	nonDE	smn-1	G5EC16	smn-1	Survival motor neuron protein	0.152	0.2175	G5EC16	13.9193	13.4075	12.5499	13.9174	13.7146	13.7368
4403	0.4971	18.7351	3.9361	3.2576	nonDE	nonDE	ddx-17	Q9XUW5	ddx-17	RNA helicase	0.0001	0.0006	Q9XUW5	18.0867	18.2906	18.5623	18.8066	18.7655	18.8589
3629	0.497	17.2711	3.6629	3.0348	nonDE	nonDE	hpo-29	Q8WTL6	hpo-29	N-alpha-acetyltransferase 16, NatA auxiliary subunit	0.0002	0.0009	Q8WTL6	16.7271	17.2383	17.1047	17.4953	17.5024	17.5633
353	0.4967	14.6943	3.4766	2.8858	nonDE	nonDE	ascc-1	A9Z1L6	ascc-1	K Homology domain-containing protein	0.0003	0.0013	A9Z1L6	13.9822	14.2085	14.4225	14.6076	14.7041	14.7915
375	0.4957	14.0143	3.1003	2.573	nonDE	nonDE	ntl-2	B2MZA9	ntl-2	NOT2/NOT3/NOT5 C-terminal domain-containing protein	0.0008	0.0027	B2MZA9	13.8626	13.729	14.0114	14.3842	14.2891	14.417
2829	0.4956	14.2655	3.2974	2.7376	nonDE	nonDE	tut-2	Q19906	tut-2	Cytoplasmic tRNA 2-thiolation protein 2	0.0005	0.0018	Q19906	13.9567	14.116	14.1263	14.5581	14.7472	14.3804
4411	0.4956	21.8967	2.8348	2.3439	nonDE	nonDE	rpl-14	Q9XVE9	rpl-14	Large ribosomal subunit protein eL14	0.0015	0.0045	Q9XVE9	21.1907	21.671	21.4979	22.083	21.9369	21.8266
879	0.4951	13.3004	4.0687	3.3639	nonDE	nonDE	moc-1	G5EGH2	moc-1	MoaB/Mog domain-containing protein	0.0001	0.0004	G5EGH2	12.6703	12.7736	12.9118	13.2524	13.2732	13.3154
2812	0.4938	14.0369	3.2488	2.6967	nonDE	nonDE	nhl-2	Q19818	nhl-2	RING-type E3 ubiquitin transferase	0.0006	0.002	Q19818	13.7167	13.8513	14.1331	14.311	14.3511	14.5205
3920	0.4933	21.3862	2.6503	2.1935	nonDE	nonDE	Y37E3.8	Q9BKU5	Y37E3.8	Large ribosomal subunit protein uL15	0.0022	0.0064	Q9BKU5	20.6745	21.1901	21.2594	21.3518	21.6427	21.6094
2066	0.4932	19.2908	1.5809	1.2985	nonDE	nonDE	sucl-1	P53596	sucl-1	Succinate--CoA ligase [ADP/GDP-forming] subunit alpha, mitochondrial	0.0263	0.0503	P53596	18.804	19.2795	19.895	19.8389	19.6684	19.9509
1028	0.4921	15.4389	2.7486	2.2732	nonDE	nonDE	F56B3.4	H2L086	F56B3.4	RNA polymerase II-associated protein 1 N-terminal domain-containing protein	0.0018	0.0053	H2L086	14.5398	14.5311	15.1534	15.2034	15.2625	15.2347
663	0.4919	13.1699	1.3599	1.1164	nonDE	nonDE	C06H5.6	G5EDA7	C06H5.6	Major facilitator superfamily (MFS) profile domain-containing protein	0.0437	0.0765	G5EDA7	12.8263	12.9478	13.1289	13.4762	13.2189	13.6835
2018	0.4917	17.4055	3.337	2.7714	nonDE	nonDE	mrps-18C	P49404	mrps-18C	Large ribosomal subunit protein uL3m	0.0005	0.0017	P49404	16.7423	16.8286	17.1729	17.4147	17.3689	17.4353
669	0.4907	17.2806	3.0125	2.4958	nonDE	nonDE	tba-4	G5EDD4	tba-4	Tubulin alpha chain	0.001	0.0032	G5EDD4	16.5204	16.4045	16.8629	17.2157	17.0896	16.9546
2435	0.49	19.8501	4.4818	3.7003	nonDE	nonDE	Q17350	Q17350	Q17350	Polyadenylate-binding protein	0	0.0002	Q17350	19.5518	19.5343	19.4786	20.0467	19.9742	20.0138
3865	0.4898	14.4067	3.3986	2.8211	nonDE	nonDE	chin-1	Q965N4	chin-1	Chimerin 2	0.0004	0.0015	Q965N4	14.1569	14.1585	14.1846	14.6183	14.6718	14.6792
626	0.4898	15.3404	2.2828	1.8808	nonDE	nonDE	glf-1	G5ECS4	glf-1	Amine oxidase domain-containing protein	0.0052	0.0132	G5ECS4	15.0206	15.1992	14.8661	15.5933	15.71	15.2519
3475	0.4896	17.2147	1.05	0.8562	nonDE	nonDE	pam-1	Q4TT88	pam-1	Puromycin-sensitive aminopeptidase	0.0891	0.1392	Q4TT88	17.8522	17.0246	16.5412	17.8221	17.5745	17.4902
2784	0.4891	16.1731	2.1922	1.8067	nonDE	nonDE	F21C10.9	Q19661	F21C10.9	N-acetyltransferase domain-containing protein	0.0064	0.0156	Q19661	15.3793	15.4776	16.0095	15.8934	16.1526	16.2876
3698	0.489	13.889	1.503	1.2339	nonDE	nonDE	prx-14	Q93930	prx-14	Peroxisomal membrane protein PEX14	0.0314	0.0584	Q93930	ND	ND	12.6417	13.1018	13.3164	12.9736
2846	0.489	16.8577	1.1092	0.9073	nonDE	nonDE	abt-2	Q1RS86	abt-2	ABC transporter domain-containing protein	0.0778	0.1238	Q1RS86	15.9018	16.3584	17.2641	16.8611	16.9537	17.1766
3771	0.4886	13.006	2.6732	2.2127	nonDE	nonDE	brap-2	Q95QN6	brap-2	BRCA1-associated protein homolog 2	0.0021	0.0061	Q95QN6	12.3752	12.5626	12.4002	12.9215	13.0112	12.8713
3803	0.4885	19.3684	3.5888	2.9775	nonDE	nonDE	eif-2gamma	Q95XR0	eif-2gamma	protein-synthesizing GTPase	0.0003	0.0011	Q95XR0	18.6643	18.9358	19.1698	19.4426	19.3346	19.4581
698	0.4883	17.4822	4.9946	4.1161	nonDE	nonDE	pod-1	G5EDS2	pod-1	DUF1899 domain-containing protein	0	0.0001	G5EDS2	17.0191	17.0413	17.0875	17.5372	17.5316	17.5439
1152	0.4865	14.1011	3.1052	2.5775	nonDE	nonDE	cysl-3	O01592	cysl-3	Cysteine synthase 3	0.0008	0.0026	O01592	14.1268	14.2196	14.1142	14.4062	14.8601	14.6539
898	0.4858	12.2507	0.7837	0.6352	nonDE	nonDE	W02B12.11	G5EGS9	W02B12.11	Beta-1,4-N-acetylgalactosaminyltransferase	0.1646	0.2316	G5EGS9	11.7099	ND	ND	12.3362	11.8744	12.3762
4298	0.4843	14.9659	3.7265	3.0823	nonDE	nonDE	mlt-3	Q9U2L2	mlt-3	SAM domain-containing protein	0.0002	0.0008	Q9U2L2	13.1774	13.3683	13.3002	13.7041	13.8261	13.7687
318	0.4837	13.1921	2.5442	2.1029	nonDE	nonDE	F54B3.1	A5Z2S3	F54B3.1	Folliculin	0.0029	0.0079	A5Z2S3	12.5675	12.8864	13.0181	13.2319	13.2299	13.4614
2191	0.4828	13.368	1.4389	1.183	nonDE	nonDE	T01D1.4	P91416	T01D1.4	Probable inactive acireductone dioxygenase 1	0.0364	0.0656	P91416	13.184	12.8357	12.8211	13.308	13.3584	13.6228
2416	0.4821	15.1036	2.626	2.1728	nonDE	nonDE	lin-13	Q11107	lin-13	Zinc finger protein lin-13	0.0024	0.0067	Q11107	14.7969	15.1162	15.1244	15.4393	15.3635	15.681
3431	0.4816	18.2121	4.1533	3.4298	nonDE	nonDE	gspd-1	Q27464	gspd-1	Glucose-6-phosphate 1-dehydrogenase	0.0001	0.0004	Q27464	17.638	17.5979	17.8455	18.2066	18.2255	18.0941
4072	0.4814	15.9245	3.7476	3.0997	nonDE	nonDE	Y71H2B.5	Q9N4F1	Y71H2B.5	Aminotran_5 domain-containing protein	0.0002	0.0008	Q9N4F1	15.2043	15.501	15.694	15.9252	15.9968	15.9216
1998	0.4814	22.7421	2.8064	2.3203	nonDE	nonDE	rps-14	P48150	rps-14	Small ribosomal subunit protein uS11	0.0016	0.0048	P48150	21.9367	22.2796	22.5312	22.7647	22.6939	22.7331
776	0.4813	15.4478	2.0489	1.6878	nonDE	nonDE	F54E12.2	G5EEW5	F54E12.2	Transcription termination factor 2	0.0089	0.0205	G5EEW5	14.6713	14.7918	14.9129	15.1252	15.1744	15.5204
1662	0.4807	16.3145	1.659	1.365	nonDE	nonDE	ttr-51	O62289	ttr-51	Transthyretin-like family protein	0.0219	0.0432	O62289	15.8552	15.6337	16.0361	16.1468	16.5559	16.2644
4206	0.4804	17.0534	4.5062	3.7191	nonDE	nonDE	dpm-1	Q9TYJ7	dpm-1	Dolichol-phosphate mannosyltransferase subunit 1	0	0.0002	Q9TYJ7	16.3966	16.5481	16.7197	17.0432	17.0639	16.9985
680	0.4802	14.6723	2.143	1.7669	nonDE	nonDE	drh-1	G5EDI8	drh-1	Dicer-related helicase	0.0072	0.0171	G5EDI8	14.0762	13.8893	14.7121	14.7282	14.6235	14.7666
2143	0.4802	14.2822	1.8065	1.4865	nonDE	nonDE	tppp-1	P91127	tppp-1	Tubulin polymerization-promoting protein homolog	0.0156	0.0326	P91127	ND	13.5005	13.6339	13.9241	14.1109	14.107
320	0.4797	13.9843	0.9442	0.7673	nonDE	nonDE	C27A7.5	A5Z2U5	C27A7.5	asparaginase	0.1137	0.1709	A5Z2U5	ND	ND	13.1667	14.261	13.1589	13.5194
1583	0.4796	13.2574	3.4148	2.8334	nonDE	nonDE	klp-19	O45935	klp-19	Kinesin-like protein klp-19	0.0004	0.0015	O45935	12.7862	12.8936	12.6576	13.3338	13.2433	13.199
102	0.4796	13.0259	1.4067	1.1568	nonDE	nonDE	pks-1	A0A1C3NSM6	pks-1	Fatty acid synthase	0.0392	0.0697	A0A1C3NSM6	12.4573	11.7153	12.6796	12.8751	12.8036	12.6123
2096	0.4793	20.7094	4.2571	3.519	nonDE	nonDE	eat-6	P90735	eat-6	Sodium/potassium-transporting ATPase subunit alpha	0.0001	0.0003	P90735	20.7292	20.3698	20.6312	21.1219	20.9838	21.0623
2393	0.4791	14.5476	3.9372	3.2576	nonDE	nonDE	F52C9.3	Q10123	F52C9.3	Uncharacterized protein F52C9.3	0.0001	0.0006	Q10123	14.0427	14.0082	14.2931	14.6109	14.4725	14.6978
3533	0.4791	12.7591	0.9122	0.7404	nonDE	nonDE	C27B7.9	Q7YTR9	C27B7.9	INSulin related	0.1224	0.1818	Q7YTR9	11.9651	ND	ND	12.168	ND	12.7204
2971	0.479	14.6487	1.4452	1.1874	nonDE	nonDE	sel-11	Q20798	sel-11	E3 ubiquitin-protein ligase hrd-1	0.0359	0.0649	Q20798	14.9046	14.2718	14.0443	14.9761	14.9587	14.723
3833	0.4788	16.1423	2.8055	2.3197	nonDE	nonDE	rpa-2	Q95Y97	rpa-2	Replication protein A C-terminal domain-containing protein	0.0016	0.0048	Q95Y97	15.8795	16.2034	15.6817	16.4457	16.3436	16.4115
195	0.4785	16.2176	3.5342	2.9347	nonDE	nonDE	cash-1	A0A486WY88	cash-1	Striatin N-terminal domain-containing protein	0.0003	0.0012	A0A486WY88	15.8179	15.8669	15.5508	16.1795	16.2542	16.2373
1967	0.4783	13.5421	1.4863	1.2208	nonDE	nonDE	aak-1	P45894	aak-1	5'-AMP-activated protein kinase catalytic subunit alpha-1	0.0326	0.0602	P45894	12.6869	13.0722	12.8453	13.6947	12.9083	13.4364
766	0.4781	15.1991	1.9576	1.6094	nonDE	nonDE	txl-1	G5EES9	txl-1	Thioredoxin-like protein	0.011	0.0246	G5EES9	15.2	14.6663	14.2516	14.9932	15.3281	15.2309
3149	0.4777	14.4145	1.011	0.8244	nonDE	nonDE	R102.2	Q21888	R102.2	DUF4440 domain-containing protein	0.0975	0.1498	Q21888	12.8525	13.3008	ND	13.084	14.0995	13.4797
259	0.4772	14.8482	2.4239	2.0013	nonDE	nonDE	clh-1	A0A8D9MHU6	clh-1	Chloride channel protein	0.0038	0.01	A0A8D9MHU6	14.7403	14.1916	14.6006	15.1535	14.9961	14.8147
3204	0.4769	15.9411	4.0467	3.344	nonDE	nonDE	mrpl-16	Q22140	mrpl-16	Large ribosomal subunit protein uL16m	0.0001	0.0005	Q22140	15.7203	15.5588	15.6449	16.1418	16.1345	16.0784
4010	0.4748	14.6418	2.1387	1.7641	nonDE	nonDE	cox-18	Q9N356	cox-18	Cytochrome OXidase assembly protein	0.0073	0.0172	Q9N356	14.0606	14.3476	14.4919	14.8422	14.7352	14.7472
1101	0.4746	14.1674	2.4035	1.9828	nonDE	nonDE	atg-4.1	K8ESC5	atg-4.1	Cysteine protease atg-4.1	0.0039	0.0104	K8ESC5	14.0175	14.1102	13.6927	14.4757	14.3959	14.3725
2997	0.4745	17.0941	2.0269	1.6691	nonDE	nonDE	cpr-9	Q20950	cpr-9	Peptidase C1A papain C-terminal domain-containing protein	0.0094	0.0214	Q20950	16.7809	16.2642	16.2484	16.9572	17.1218	16.6382
496	0.4743	13.513	2.404	1.9832	nonDE	nonDE	Y56A3A.16	G2HK08	Y56A3A.16	Rubicon Homology domain-containing protein	0.0039	0.0104	G2HK08	13.5213	13.2094	13.2633	13.6791	14.0478	13.69
317	0.4731	14.1641	2.5551	2.1124	nonDE	nonDE	rpom-1	A5PEY3	rpom-1	DNA-directed RNA polymerase	0.0028	0.0077	A5PEY3	13.5301	13.8135	14.0449	14.3236	14.1207	14.3635
721	0.4721	12.7361	1.5654	1.2859	nonDE	nonDE	dhgd-1	G5EE46	dhgd-1	FAD-binding PCMH-type domain-containing protein	0.0272	0.0518	G5EE46	ND	12.0979	12.5904	12.8644	ND	12.7682
744	0.4717	17.0914	0.7646	0.6188	nonDE	nonDE	asp-1	G5EEI4	asp-1	Aspartic protease 1	0.1719	0.2406	G5EEI4	17.6484	16.5714	16.0435	17.1854	17.5389	16.9539
3292	0.471	18.1317	4.2209	3.4892	nonDE	nonDE	acdh-7	Q22781	acdh-7	Acyl-CoA dehydrogenase	0.0001	0.0003	Q22781	17.8434	17.9383	18.0329	18.4479	18.4342	18.3454
260	0.4708	13.0569	1.1628	0.9524	nonDE	nonDE	taf-1	A0A8S4Q965	taf-1	Bromo domain-containing protein	0.0687	0.1116	A0A8S4Q965	12.7758	13.1231	ND	13.6182	13.0705	13.5721
3417	0.4703	15.6236	3.275	2.7192	nonDE	nonDE	usip-1	Q23652	usip-1	U6 snRNA-specific terminal uridylyltransferase	0.0005	0.0019	Q23652	15.2401	15.3857	15.4261	15.9555	15.7122	15.7951
831	0.4703	16.2036	1.8827	1.5493	nonDE	nonDE	nekl-3	G5EFM9	nekl-3	Serine/threonine-protein kinase nekl-3	0.0131	0.0282	G5EFM9	14.2943	15.037	14.3989	15.0073	15.1543	14.9795
3930	0.4702	21.3259	2.7342	2.2615	nonDE	nonDE	rpl-17	Q9BL19	rpl-17	Large ribosomal subunit protein uL22	0.0018	0.0055	Q9BL19	20.7038	21.1572	20.9042	21.2079	21.5304	21.4374
4561	0.4696	13.5588	1.9081	1.5691	nonDE	nonDE	nprl-2	W6RQZ3	nprl-2	Nitrogen permease regulator 2	0.0124	0.027	W6RQZ3	13.2923	13.1546	ND	13.826	13.4365	13.8166
533	0.4694	13.9891	0.8565	0.6948	nonDE	nonDE	fmo-2	G5EBJ9	fmo-2	Flavin-containing monooxygenase	0.1392	0.2019	G5EBJ9	12.9632	ND	ND	13.3225	13.7815	13.1939
2748	0.4693	16.4533	3.4022	2.8242	nonDE	nonDE	sec-24.1	Q19371	sec-24.1	Protein transport protein Sec24C	0.0004	0.0015	Q19371	16.4751	16.2017	15.9526	16.7638	16.6618	16.6117
3472	0.4691	15.4893	2.0497	1.6884	nonDE	nonDE	C01B10.11	Q3Y3Z9	C01B10.11	Acetyltransf_18 domain-containing protein	0.0089	0.0205	Q3Y3Z9	14.9508	15.4143	15.4627	15.854	15.5603	15.8209
4563	0.4675	18.6693	2.8656	2.3699	nonDE	nonDE	F14F7.5	X5LQ00	F14F7.5	Domain of unknown function WSN domain-containing protein	0.0014	0.0043	X5LQ00	18.148	18.2793	18.0868	18.6801	18.6995	18.537
4371	0.4671	16.1564	1.4275	1.1739	nonDE	nonDE	glrx-5	Q9XTU9	glrx-5	Glutaredoxin domain-containing protein	0.0374	0.067	Q9XTU9	15.7793	15.7711	16.2939	16.1724	16.656	16.4172
2222	0.4662	13.6065	1.2628	1.0343	nonDE	nonDE	F53F1.3	P91998	F53F1.3	NADP-dependent oxidoreductase domain-containing protein	0.0546	0.0924	P91998	13.7077	13.876	13.1591	14.0052	14.131	14.0053
2057	0.466	24.6168	3.7989	3.1418	nonDE	nonDE	eft-3	P53013	eft-3	Elongation factor 1-alpha	0.0002	0.0007	P53013	24.1141	24.2838	24.3224	24.702	24.7695	24.6465
3959	0.4655	13.5503	2.499	2.0634	nonDE	nonDE	tcc-1	Q9GRZ9	tcc-1	Ribosome-binding protein 1	0.0032	0.0086	Q9GRZ9	12.9567	13.0552	12.9157	13.2939	13.6216	13.4085
3002	0.4654	17.836	3.9378	3.2576	nonDE	nonDE	mars-1	Q20970	mars-1	Methionine--tRNA ligase, cytoplasmic	0.0001	0.0006	Q20970	17.1871	17.3468	17.5085	17.7789	17.8548	17.8048
2048	0.4653	12.9776	1.0349	0.8448	nonDE	nonDE	ctsa-1.2	P52715	ctsa-1.2	Serine carboxypeptidase ctsa-1.2	0.0923	0.143	P52715	12.1239	ND	ND	ND	12.5891	ND
4263	0.4644	13.9093	2.4381	2.013	nonDE	nonDE	Y57G11C.9	Q9U202	Y57G11C.9	RRM domain-containing protein	0.0036	0.0097	Q9U202	13.5641	13.3145	13.8197	14.0653	13.7991	14.227
3171	0.4637	13.9248	1.2864	1.0543	nonDE	nonDE	R166.2	Q22003	R166.2	Cleft lip and palate transmembrane protein 1 homolog	0.0517	0.0882	Q22003	13.5617	13.3878	13.7734	14.1234	13.9839	14.0069
4013	0.4634	16.0492	2.985	2.4728	nonDE	nonDE	csn-4	Q9N359	csn-4	COP9 signalosome complex subunit 4	0.001	0.0034	Q9N359	15.5381	15.9007	15.8178	16.3737	16.1422	16.1309
2496	0.463	15.0142	3.0137	2.4967	nonDE	nonDE	ufl-1	Q17750	ufl-1	E3 UFM1-protein ligase 1 homolog	0.001	0.0032	Q17750	14.4046	14.5869	14.873	15.1384	15.1705	14.9445
1303	0.4629	14.7263	2.1632	1.7829	nonDE	nonDE	ugt-41	O16922	ugt-41	glucuronosyltransferase	0.0069	0.0165	O16922	14.0649	14.022	14.2762	14.695	14.5442	14.5125
56	0.4626	13.8709	1.0044	0.8187	nonDE	nonDE	W05F2.6	A0A0K3ATQ5	W05F2.6	RRM_2 domain-containing protein	0.099	0.1518	A0A0K3ATQ5	ND	13.4617	ND	13.7552	13.9173	14.1005
3683	0.4625	13.9113	2.436	2.0115	nonDE	nonDE	hpo-35	Q93726	hpo-35	PB1 domain-containing protein	0.0037	0.0097	Q93726	13.5064	13.8553	13.5724	14.055	14.1752	14.0912
1951	0.4624	19.4774	2.5001	2.0642	nonDE	nonDE	par-5	P41932	par-5	14-3-3-like protein 1	0.0032	0.0086	P41932	19.5237	18.8455	19.1011	19.61	19.7364	19.5111
1522	0.4621	16.1565	2.2352	1.8426	nonDE	nonDE	dlat-2	O45279	dlat-2	2-oxoacid dehydrogenase acyltransferase catalytic domain-containing protein	0.0058	0.0144	O45279	15.5604	15.6959	16.068	16.2677	16.1881	16.2548
4450	0.4621	14.4088	0.9882	0.8053	nonDE	nonDE	attf-6	Q9XW25	attf-6	AT hook Transcription Factor family	0.1028	0.1566	Q9XW25	13.9959	14.435	13.8977	14.4988	14.7419	14.4742
355	0.4619	15.6025	3.6878	3.0553	nonDE	nonDE	glna-1	B0M0N9	glna-1	glutaminase	0.0002	0.0009	B0M0N9	14.8891	14.9772	14.8755	15.5142	15.2159	15.3974
4530	0.4617	18.1738	3.6138	2.9949	nonDE	nonDE	vha-11	Q9XXU9	vha-11	V-type proton ATPase subunit C	0.0002	0.001	Q9XXU9	17.9633	17.6618	17.6534	18.2401	18.2198	18.2036
3974	0.4613	14.1588	1.9673	1.6177	nonDE	nonDE	psr-1	Q9GYI4	psr-1	Bifunctional arginine demethylase and lysyl-hydroxylase psr-1	0.0108	0.0241	Q9GYI4	13.6807	13.9673	13.7811	14.2895	14.2488	14.2747
649	0.4608	16.5508	3.5948	2.981	nonDE	nonDE	rme-8	G5ED36	rme-8	Endocytosis protein RME-8	0.0003	0.001	G5ED36	16.0854	16.1942	16.4112	16.7885	16.5456	16.7389
1847	0.4607	18.4401	3.799	3.1418	nonDE	nonDE	clu-1	P34466	clu-1	Clustered mitochondria protein homolog	0.0002	0.0007	P34466	17.935	18.0129	18.2885	18.5519	18.4399	18.6266
3174	0.4606	16.2326	4.0328	3.3332	nonDE	nonDE	R186.3	Q22013	R186.3	Signal recognition particle receptor subunit beta	0.0001	0.0005	Q22013	15.825	15.9216	15.6637	16.2784	16.3468	16.1668
374	0.4602	13.7275	3.1242	2.593	nonDE	nonDE	dnj-8	B2MZA7	dnj-8	Thioredoxin domain-containing protein	0.0008	0.0026	B2MZA7	13.4882	13.1708	13.3186	13.7846	13.9007	13.6729
2737	0.4598	19.8637	3.9062	3.2321	nonDE	nonDE	tsn-1	Q19328	tsn-1	Staphylococcal nuclease domain-containing protein	0.0001	0.0006	Q19328	19.5701	19.4356	19.4404	20.0518	19.9155	19.8583
2178	0.4593	14.5495	2.2847	1.8825	nonDE	nonDE	F53E10.1	P91321	F53E10.1	MOSC domain-containing protein	0.0052	0.0131	P91321	14.4481	14.4287	14.5821	14.9347	14.8161	15.086
3772	0.4589	16.2356	2.2409	1.847	nonDE	nonDE	atic-1	Q95QQ4	atic-1	Bifunctional purine biosynthesis protein ATIC	0.0057	0.0142	Q95QQ4	15.8973	16.2055	16.7226	16.752	16.6526	16.7975
3219	0.4578	13.8534	1.007	0.821	nonDE	nonDE	anmt-3	Q22279	anmt-3	Nicotinamide N-methyltransferase-like	0.0984	0.151	Q22279	13.9485	13.8346	13.402	14.4296	14.2533	13.8755
3829	0.4576	15.2548	2.264	1.8652	nonDE	nonDE	mrpl-19	Q95Y83	mrpl-19	Large ribosomal subunit protein bL19m	0.0054	0.0136	Q95Y83	14.8932	15.0819	15.0772	15.4932	15.5423	15.3896
1194	0.4576	18.268	2.2463	1.8506	nonDE	nonDE	rps-10	O01869	rps-10	Plectin/S10 N-terminal domain-containing protein	0.0057	0.0141	O01869	18.3106	17.6975	17.662	18.2729	18.4909	18.2789
4538	0.4573	13.2884	1.0875	0.8883	nonDE	nonDE	Y37E11AM.3	U4PBL3	Y37E11AM.3	3-dehydrosphinganine reductase	0.0818	0.1293	U4PBL3	13.1173	12.4465	12.6747	13.6909	12.9247	12.9947
3793	0.457	13.0338	0.9892	0.806	nonDE	nonDE	chaf-2	Q95XL8	chaf-2	WD_REPEATS_REGION domain-containing protein	0.1025	0.1563	Q95XL8	12.5882	ND	ND	12.9542	13.141	13.0401
707	0.4562	13.1136	0.2224	0.1703	nonDE	nonDE	fbxa-101	G5EDX9	fbxa-101	DUF38 domain-containing protein	0.5992	0.6756	G5EDX9	ND	ND	11.9874	ND	12.4437	ND
4104	0.4556	16.212	3.6899	3.0565	nonDE	nonDE	let-630	Q9N584	let-630	Small ribosomal subunit protein mS39	0.0002	0.0009	Q9N584	15.944	15.8984	15.9444	16.4796	16.3335	16.3405
3047	0.4556	15.3266	3.0504	2.5296	nonDE	nonDE	cogc-6	Q21270	cogc-6	Conserved oligomeric Golgi complex subunit 6	0.0009	0.003	Q21270	14.6962	14.9528	14.6365	15.179	15.1685	15.3048
3328	0.455	16.4694	1.5377	1.2624	nonDE	nonDE	rsp-1	Q23121	rsp-1	Probable splicing factor, arginine/serine-rich 1	0.029	0.0547	Q23121	16.405	16.2973	16.6194	16.7999	16.6027	17.2843
1785	0.4543	17.759	4.4453	3.6731	nonDE	nonDE	hars-1	P34183	hars-1	Histidine--tRNA ligase	0	0.0002	P34183	17.3304	17.3971	17.4739	17.9253	17.89	17.749
1565	0.4541	17.8499	2.1229	1.7512	nonDE	nonDE	cpl-1	O45734	cpl-1	Cathepsin L-like	0.0075	0.0177	O45734	17.1434	17.1499	17.6326	17.6583	17.9354	17.6945
527	0.454	14.745	2.6039	2.1533	nonDE	nonDE	rde-4	G5EBF5	rde-4	DRBM domain-containing protein	0.0025	0.007	G5EBF5	14.1205	14.6023	14.4009	14.7015	14.8067	14.9776
579	0.454	13.1665	0.8046	0.6521	nonDE	nonDE	gna-2	G5EC27	gna-2	Glucosamine 6-phosphate N-acetyltransferase	0.1568	0.2228	G5EC27	ND	12.5864	ND	13.3654	12.7504	13.0053
3618	0.4537	16.0779	4.0392	3.3386	nonDE	nonDE	apg-1	Q8WQB3	apg-1	AP-1 complex subunit gamma	0.0001	0.0005	Q8WQB3	15.5594	15.6606	15.6827	16.1472	15.9918	16.1247
946	0.4537	12.9142	1.1415	0.9345	nonDE	nonDE	C09E8.1	H2KYM8	C09E8.1	Sodium-and chloride-dependent glycine transporter 2	0.0722	0.1163	H2KYM8	13.2506	12.7469	12.4259	13.4788	13.1286	13.1772
3946	0.4534	14.5913	2.8173	2.33	nonDE	nonDE	mrpl-38	Q9BL86	mrpl-38	Mitochondrial Ribosomal Protein, Large	0.0015	0.0047	Q9BL86	14.2117	14.177	14.5617	14.8846	14.6679	14.7581
3565	0.453	17.3856	3.3114	2.7493	nonDE	nonDE	icd-2	Q86S66	icd-2	Nascent polypeptide-associated complex subunit alpha	0.0005	0.0018	Q86S66	16.8242	16.6957	16.6614	17.1456	17.2763	17.1185
3498	0.4524	15.6634	3.7083	3.0686	nonDE	nonDE	Y54E10A.11	Q65XX2	Y54E10A.11	E3 ubiquitin-protein ligase listerin	0.0002	0.0009	Q65XX2	15.1244	15.3211	15.3517	15.6958	15.7971	15.6614
1837	0.4518	15.176	3.2686	2.7132	nonDE	nonDE	emb-30	P34441	emb-30	Abnormal embryogenesis protein 30	0.0005	0.0019	P34441	14.6543	14.9834	15.107	15.3384	15.3698	15.392
285	0.4505	13.9762	1.4268	1.1736	nonDE	nonDE	oac-59	A3QMB6	oac-59	Acyl_transf_3 domain-containing protein	0.0374	0.0671	A3QMB6	ND	ND	13.71	14.2368	14.0352	14.2095
843	0.4497	15.1927	0.6668	0.5338	nonDE	nonDE	ant-1.4	G5EFU2	ant-1.4	ADP/ATP translocase	0.2154	0.2926	G5EFU2	15.0038	14.8894	15.1174	15.4146	15.4727	15.4724
967	0.4493	14.5223	3.6776	3.0481	nonDE	nonDE	Y110A7A.9	H2KZ40	Y110A7A.9	WD_REPEATS_REGION domain-containing protein	0.0002	0.0009	H2KZ40	14.1653	14.1553	14.2175	14.7172	14.4659	14.7029
2992	0.4482	17.3321	4.4759	3.6957	nonDE	nonDE	let-711	Q20937	let-711	CCR4-NOT transcription complex subunit let-711	0	0.0002	Q20937	16.9679	17.0027	16.9109	17.4088	17.4713	17.3459
1302	0.4482	14.5249	1.7871	1.4704	nonDE	nonDE	F10D2.10	O16919	F10D2.10	AB hydrolase-1 domain-containing protein	0.0163	0.0339	O16919	13.9159	14.2571	14.7333	14.6838	14.7582	14.809
1652	0.4481	13.5647	1.9421	1.5965	nonDE	nonDE	F33H2.6	O62216	F33H2.6	TPR_REGION domain-containing protein	0.0114	0.0253	O62216	13.2074	12.9247	13.1421	13.5957	13.7616	13.2611
0	0.4479	13.2141	1.0308	0.8415	nonDE	nonDE	Y62E10A.13	A0A061ACH4	Y62E10A.13	phosphoserine phosphatase	0.0932	0.144	A0A061ACH4	11.9179	ND	ND	12.1787	12.8394	12.0792
4049	0.4478	23.9152	3.6938	3.059	nonDE	nonDE	rps-4	Q9N3X2	rps-4	Small ribosomal subunit protein eS4	0.0002	0.0009	Q9N3X2	23.2923	23.5713	23.6531	23.9671	23.903	23.9901
2282	0.4476	15.0133	2.1928	1.807	nonDE	nonDE	F25B5.5	Q09316	F25B5.5	CDK5RAP1-like protein	0.0064	0.0156	Q09316	14.4756	14.2954	14.6406	14.8542	14.8357	15.0645
1986	0.4472	16.1279	2.5392	2.0988	nonDE	nonDE	gop-2	P46577	gop-2	GPN-loop GTPase 1	0.0029	0.008	P46577	15.4205	15.6947	15.988	16.005	16.162	16.2779
920	0.4468	14.044	2.2932	1.8897	nonDE	nonDE	Y48G10A.2	H2KML5	Y48G10A.2	RING-type E3 ubiquitin transferase	0.0051	0.0129	H2KML5	ND	13.4459	13.402	13.8651	13.8667	13.8806
2436	0.4462	16.3855	2.9344	2.4292	nonDE	nonDE	usp-14	Q17361	usp-14	Ubiquitin carboxyl-terminal hydrolase 14	0.0012	0.0037	Q17361	16.3148	16.5291	16.0083	16.7638	16.7599	16.6672
1615	0.4461	13.1919	1.8775	1.5452	nonDE	nonDE	R12E2.11	O61790	R12E2.11	Orotate phosphoribosyltransferase	0.0133	0.0285	O61790	12.5854	12.7059	12.4421	13.0282	13.3673	12.6762
2635	0.4447	15.1639	2.1403	1.765	nonDE	nonDE	sqv-7	Q18779	sqv-7	UDP-sugar transporter sqv-7	0.0072	0.0172	Q18779	14.7408	14.3469	14.7615	15.1069	15.1793	14.8972
3398	0.4439	19.1319	2.7702	2.2901	nonDE	nonDE	acp-1	Q23534	acp-1	Putative acid phosphatase 1	0.0017	0.0051	Q23534	18.6279	18.9383	18.7211	19.1778	19.3782	19.0632
180	0.4437	16.5283	2.9447	2.4388	nonDE	nonDE	dyci-1	A0A486WV95	dyci-1	WD_REPEATS_REGION domain-containing protein	0.0011	0.0036	A0A486WV95	15.9539	16.2243	16.3899	16.6078	16.6477	16.6437
249	0.4432	14.073	1.8563	1.5283	nonDE	nonDE	Y53G8AR.8	A0A7R9XN32	Y53G8AR.8	Mitochondrial ATP synthase regulatory component factor B	0.0139	0.0296	A0A7R9XN32	13.4805	13.3212	13.7911	14.0214	13.9048	13.9964
3455	0.4428	14.6314	2.6689	2.2089	nonDE	nonDE	Y71H2AM.3	Q2AAC0	Y71H2AM.3	E3 ubiquitin-protein ligase E3D	0.0021	0.0062	Q2AAC0	14.26	14.3193	14.3859	14.7732	14.9036	14.6168
3583	0.4426	14.4519	0.8189	0.663	nonDE	nonDE	edc-4	Q8ITV6	edc-4	FHA domain-containing protein	0.1517	0.2173	Q8ITV6	14.4439	14.6806	14.1041	14.9155	15.2255	14.4154
2241	0.4415	20.6183	3.2507	2.6983	nonDE	nonDE	dars-1	Q03577	dars-1	Aspartate--tRNA ligase, cytoplasmic	0.0006	0.002	Q03577	19.9165	20.1991	20.4564	20.6173	20.6306	20.6484
4124	0.441	13.5685	0.9485	0.7711	nonDE	nonDE	pfd-2	Q9N5M2	pfd-2	Prefoldin subunit 2	0.1126	0.1694	Q9N5M2	ND	12.8585	ND	13.2367	13.383	13.2787
1453	0.4404	14.5794	4.0153	3.3192	nonDE	nonDE	cogc-8	O44502	cogc-8	Conserved oligomeric Golgi complex subunit 8	0.0001	0.0005	O44502	13.9843	13.8772	13.8122	14.2684	14.4783	14.2482
2690	0.4403	17.5229	4.5247	3.7344	nonDE	nonDE	dhc-1	Q19020	dhc-1	Dynein heavy chain, cytoplasmic	0	0.0002	Q19020	17.0815	17.294	17.2643	17.7469	17.5729	17.6408
2256	0.4403	17.474	2.3258	1.9173	nonDE	nonDE	unc-60	Q07750	unc-60	Actin-depolymerizing factor 1, isoforms a/b	0.0047	0.0121	Q07750	17.2358	16.9431	17.2243	17.6145	17.7068	17.4028
1620	0.4401	16.0644	1.3212	1.0838	nonDE	nonDE	eif-3.E	O61820	eif-3.E	Eukaryotic translation initiation factor 3 subunit E	0.0477	0.0824	O61820	16.342	15.8932	15.4098	16.5435	16.2402	16.1815
3995	0.4393	17.696	3.9445	3.2616	nonDE	nonDE	rpn-1	Q9GZH5	rpn-1	26S proteasome non-ATPase regulatory subunit 2	0.0001	0.0005	Q9GZH5	17.3275	17.2946	17.3693	17.802	17.7307	17.7768
4021	0.4383	12.7916	0.9397	0.7634	nonDE	nonDE	Y55F3AM.5	Q9N372	Y55F3AM.5	SPIN90/Ldb17 leucine-rich domain-containing protein	0.1149	0.1724	Q9N372	12.1794	12.2993	12.6018	13.0062	12.4847	12.9043
1772	0.4382	12.5853	1.4996	1.2311	nonDE	nonDE	ZK637.2	P30629	ZK637.2	Uncharacterized protein ZK637.2	0.0317	0.0587	P30629	11.7238	ND	ND	12.3844	11.9645	12.1372
2326	0.4381	16.9277	2.6878	2.223	nonDE	nonDE	ttll-12	Q09512	ttll-12	Tubulin--tyrosine ligase-like protein 12	0.0021	0.006	Q09512	16.3278	16.5631	16.6918	16.8908	17.0444	16.9619
2074	0.4379	20.0972	3.9455	3.2621	nonDE	nonDE	cdc-48.1	P54811	cdc-48.1	Transitional endoplasmic reticulum ATPase homolog 1	0.0001	0.0005	P54811	19.8153	19.9359	19.9052	20.3214	20.4264	20.2224
1048	0.4379	13.9197	1.4302	1.1762	nonDE	nonDE	Y45G5AL.1	H2L0K4	Y45G5AL.1	Late endosomal/lysosomal adaptor and MAPK and MTOR activator 1	0.0371	0.0666	H2L0K4	14.1084	13.1881	13.6171	14.0086	14.224	13.9948
4086	0.4378	14.02	1.7729	1.4577	nonDE	nonDE	F54A3.5	Q9N4K0	F54A3.5	MICOS complex subunit Mic10	0.0169	0.0349	Q9N4K0	13.7257	13.6816	13.931	14.1417	14.4032	14.1068
2528	0.4373	16.3317	2.3568	1.9443	nonDE	nonDE	mma-1	Q17974	mma-1	Leucine-rich PPR motif-containing protein, mitochondrial	0.0044	0.0114	Q17974	15.7476	16.0935	16.3745	16.4286	16.491	16.6081
17	0.4365	15.8214	3.4031	2.8242	nonDE	nonDE	kdin-1	A0A061AD39	kdin-1	KAP NTPase domain-containing protein	0.0004	0.0015	A0A061AD39	15.4	15.4219	15.4893	16.0451	15.7604	15.8151
2747	0.4365	13.9443	2.9797	2.4694	nonDE	nonDE	F12F6.7	Q19366	F12F6.7	Probable DNA polymerase delta small subunit	0.001	0.0034	Q19366	13.9502	13.7992	13.7503	14.3245	14.1452	14.3394
856	0.4365	13.9706	2.1489	1.7721	nonDE	nonDE	emb-27	G5EG38	emb-27	Cell division cycle protein 16 homolog	0.0071	0.0169	G5EG38	13.5872	14.0779	13.6251	14.1076	14.1936	14.2986
1190	0.4361	12.5182	2.6471	2.191	nonDE	nonDE	T05E7.3	O01858	T05E7.3	WASH complex subunit strumpellin	0.0023	0.0064	O01858	11.9789	12.3433	12.2669	12.6741	12.7445	12.4788
3243	0.4352	14.6616	2.8684	2.3717	nonDE	nonDE	T14B4.1	Q22484	T14B4.1	tRNA/rRNA methyltransferase SpoU type domain-containing protein	0.0014	0.0042	Q22484	14.1253	14.3551	14.2742	14.873	14.5838	14.6035
2269	0.435	13.4512	1.8132	1.4925	nonDE	nonDE	mrps-31	Q09261	mrps-31	Small ribosomal subunit protein mS31	0.0154	0.0322	Q09261	13.0953	12.8226	13.614	13.4939	13.6463	13.6967
1680	0.4345	12.4688	1.7354	1.4271	nonDE	nonDE	sas-6	O62479	sas-6	Spindle assembly abnormal protein 6	0.0184	0.0374	O62479	12.0557	ND	ND	12.4756	12.5446	12.4504
3551	0.4343	13.3374	2.3046	1.8995	nonDE	nonDE	catp-7	Q86FP2	catp-7	Cation-transporting ATPase	0.005	0.0126	Q86FP2	12.9644	13.4142	13.0003	13.6125	13.718	13.3512
3825	0.4342	16.9495	2.4588	2.0297	nonDE	nonDE	mrpl-45	Q95Y71	mrpl-45	Large ribosomal subunit protein mL45	0.0035	0.0093	Q95Y71	16.2455	16.557	16.848	16.8824	17.061	17.0097
4149	0.434	16.4442	3.5809	2.9713	nonDE	nonDE	Y53F4B.18	Q9NAB7	Y53F4B.18	Amidase domain-containing protein	0.0003	0.0011	Q9NAB7	16.6187	16.3599	16.3415	16.9578	16.8431	16.821
3518	0.434	14.3302	1.3501	1.108	nonDE	nonDE	T24H7.9	Q7JPE4	T24H7.9	GyrI-like small molecule binding domain-containing protein	0.0447	0.078	Q7JPE4	14.7909	14.1637	13.8448	14.8572	14.7047	14.5394
3882	0.4308	21.3548	3.3373	2.7714	nonDE	nonDE	rpl-7A	Q966C6	rpl-7A	Large ribosomal subunit protein eL8	0.0005	0.0017	Q966C6	20.9076	20.9934	21.0488	21.3743	21.4297	21.4382
91	0.4306	14.2556	0.592	0.4702	nonDE	nonDE	ugt-64	A0A131MBT3	ugt-64	glucuronosyltransferase	0.2559	0.3387	A0A131MBT3	ND	13.2649	13.9116	14.3549	ND	13.6828
4439	0.4303	14.276	1.004	0.8186	nonDE	nonDE	R03G8.6	Q9XVV9	R03G8.6	Aminopeptidase	0.0991	0.1518	Q9XVV9	13.5891	ND	ND	13.8855	14.1533	ND
2117	0.4301	16.8944	2.7599	2.282	nonDE	nonDE	rde-12	P90897	rde-12	DEAD-box ATP-dependent RNA helicase rde-12	0.0017	0.0052	P90897	16.2776	16.7889	16.7812	17.0297	17.0113	17.0968
3896	0.4296	16.7049	2.9064	2.4038	nonDE	nonDE	eif-1	Q967F1	eif-1	SUI1 domain-containing protein	0.0012	0.0039	Q967F1	16.2205	16.4839	16.6638	16.7368	16.9281	16.9921
1191	0.4292	14.9263	1.1655	0.9545	nonDE	nonDE	T05E7.1	O01862	T05E7.1	BAAT_C domain-containing protein	0.0683	0.111	O01862	14.5951	14.5602	14.7661	14.7958	15.3128	15.1006
2062	0.4283	15.6953	3.5052	2.9089	nonDE	nonDE	arx-2	P53489	arx-2	Actin-related protein 2	0.0003	0.0012	P53489	15.4492	15.6948	15.7839	16.0293	15.992	16.1914
4435	0.4282	13.264	0.5735	0.4558	nonDE	nonDE	clec-87	Q9XVS3	clec-87	C-type lectin domain-containing protein 87	0.267	0.3501	Q9XVS3	14.1576	12.8944	12.6605	13.8068	13.7248	13.4655
2104	0.4273	13.544	1.0768	0.8796	nonDE	nonDE	D2030.4	P90789	D2030.4	NADH dehydrogenase [ubiquinone] 1 beta subcomplex subunit 7	0.0838	0.1319	P90789	13.8615	13.2294	12.881	13.5848	13.9379	13.7311
2579	0.426	16.8213	2.292	1.8887	nonDE	nonDE	C29H12.2	Q18315	C29H12.2	Sugar phosphate transporter domain-containing protein	0.0051	0.0129	Q18315	16.2832	16.0817	16.6769	16.899	16.7484	16.6724
1242	0.4251	17.3992	1.0523	0.8583	nonDE	nonDE	mua-6	O02365	mua-6	Intermediate filament protein ifa-2	0.0886	0.1386	O02365	17.0285	15.9366	15.563	16.695	16.6093	16.4991
3468	0.425	13.6356	0.6536	0.5228	nonDE	nonDE	Y82E9BR.19	Q3V5I5	Y82E9BR.19	F-box domain-containing protein	0.222	0.3001	Q3V5I5	12.4537	12.8462	14.0953	13.4082	13.6485	13.6136
2836	0.4235	17.7198	2.5876	2.1409	nonDE	nonDE	ima-3	Q19969	ima-3	Importin subunit alpha-3	0.0026	0.0072	Q19969	17.3467	17.3813	17.3842	17.8882	17.8879	17.6067
4404	0.4233	13.4982	1.0648	0.8691	nonDE	nonDE	F56G4.6	Q9XUY0	F56G4.6	Rod_C domain-containing protein	0.0861	0.1352	Q9XUY0	13.0958	13.8271	13.2173	14.0884	13.9437	13.3781
1377	0.4232	13.8692	2.1284	1.7555	nonDE	nonDE	atx-3	O17850	atx-3	Ataxin-3 homolog	0.0074	0.0176	O17850	13.5825	13.4773	ND	14.0952	13.8605	13.9036
139	0.4227	16.2885	2.9298	2.4256	nonDE	nonDE	anc-1	A0A2C9C3A7	anc-1	Calponin-homology (CH) domain-containing protein	0.0012	0.0038	A0A2C9C3A7	15.4604	15.6816	15.3584	15.9006	15.8501	16.0178
2414	0.4225	14.0365	1.5691	1.2885	nonDE	nonDE	gly-13	Q11068	gly-13	Putative alpha-1,3-mannosyl-glycoprotein 2-beta-N-acetylglucosaminyltransferase	0.027	0.0515	Q11068	13.3857	13.6681	13.9403	14.273	14.0323	13.9562
3672	0.4219	18.7998	2.0305	1.672	nonDE	nonDE	bckd-1b	Q93619	bckd-1b	Transketolase-like pyrimidine-binding domain-containing protein	0.0093	0.0213	Q93619	18.1052	18.3871	18.6449	18.6291	18.8881	18.8857
4317	0.4205	18.4144	1.4514	1.1926	nonDE	nonDE	rpl-31	Q9U332	rpl-31	Large ribosomal subunit protein eL31	0.0354	0.0642	Q9U332	17.5445	18.4948	18.211	18.4338	18.5379	18.54
924	0.4203	14.3406	1.2516	1.0255	nonDE	nonDE	alfa-1	H2KYA3	alfa-1	ALS/FTD Associated gene homolog	0.056	0.0943	H2KYA3	13.3367	13.8056	14.0882	14.4785	14.0612	13.9517
2763	0.4198	13.8021	1.8529	1.5252	nonDE	nonDE	rsd-6	Q19491	rsd-6	Tudor domain-containing protein	0.014	0.0298	Q19491	13.7501	13.9391	13.4834	14.1447	14.236	14.0511
2335	0.4189	14.9937	1.7893	1.472	nonDE	nonDE	pch-2	Q09535	pch-2	Putative pachytene checkpoint protein 2	0.0162	0.0337	Q09535	14.8686	14.9069	14.2461	14.9608	15.0717	15.2456
1459	0.4183	14.3975	2.8621	2.3671	nonDE	nonDE	gex-2	O44518	gex-2	Cytoplasmic FMR1-interacting protein homolog	0.0014	0.0043	O44518	14.2819	14.5347	14.2077	14.7608	14.6788	14.8398
1340	0.4178	14.8811	0.4795	0.3771	nonDE	nonDE	W02D7.4	O17525	W02D7.4	N-acetyltransferase domain-containing protein	0.3315	0.4196	O17525	ND	ND	14.1513	14.6708	ND	14.4673
2813	0.4176	13.4092	4.1423	3.4209	nonDE	nonDE	tag-340	Q19819	tag-340	START domain-containing protein	0.0001	0.0004	Q19819	13.2704	13.0117	13.2223	13.6177	13.5327	13.6066
765	0.4171	15.7111	2.7588	2.2811	nonDE	nonDE	ufd-3	G5EES6	ufd-3	Ubiquitin fusion degradation protein 3 homolog	0.0017	0.0052	G5EES6	15.3716	15.07	15.3234	15.665	15.8386	15.5126
24	0.4171	13.7461	1.9005	1.5632	nonDE	nonDE	lin-66	A0A061AL58	lin-66	GATA-type domain-containing protein	0.0126	0.0273	A0A061AL58	13.9073	13.2718	13.8166	13.9761	14.1045	14.1662
994	0.4168	14.1464	2.8272	2.3379	nonDE	nonDE	yars-2	H2KZL6	yars-2	Tyrosine--tRNA ligase	0.0015	0.0046	H2KZL6	13.5458	13.7063	13.9241	14.0291	14.2522	14.1452
138	0.4162	13.3054	1.2139	0.9941	nonDE	nonDE	C18C4.7	A0A2C9C3A0	C18C4.7	Golgin-84	0.0611	0.1014	A0A2C9C3A0	12.0357	ND	13.0796	12.8973	12.8447	13.1795
2768	0.4162	13.7416	1.1384	0.9321	nonDE	nonDE	ctf-4	Q19520	ctf-4	Minichromosome loss protein Mcl1 middle region domain-containing protein	0.0727	0.1169	Q19520	13.5632	13.3531	13.0815	13.9231	13.9543	13.369
2503	0.4153	15.043	1.4669	1.205	nonDE	nonDE	nuc-1	Q17778	nuc-1	Deoxyribonuclease-2	0.0341	0.0624	Q17778	14.5989	14.7157	14.6301	15.3625	15.0471	14.7808
77	0.4146	15.7159	3.546	2.9443	nonDE	nonDE	ubr-4	A0A0S4XR36	ubr-4	UBR-type domain-containing protein	0.0003	0.0011	A0A0S4XR36	15.2029	15.3848	15.4602	15.8833	15.6624	15.746
2217	0.4139	20.3048	2.1275	1.7549	nonDE	nonDE	rpl-27	P91914	rpl-27	Large ribosomal subunit protein eL27	0.0075	0.0176	P91914	19.9853	20.0801	19.8648	20.1985	20.669	20.3043
1658	0.4137	14.3597	1.056	0.8618	nonDE	nonDE	cope-1	O62246	cope-1	Coatomer subunit epsilon	0.0879	0.1375	O62246	14.1884	14.5828	13.7545	14.6158	14.7322	14.4189
4260	0.4135	16.3596	2.7553	2.278	nonDE	nonDE	dhs-24	Q9U1Y6	dhs-24	Retinol dehydrogenase 13	0.0018	0.0053	Q9U1Y6	15.7009	15.927	16.1483	16.3185	16.3128	16.3853
3744	0.4124	14.7324	2.1758	1.7928	nonDE	nonDE	mrps-18a	Q95PY4	mrps-18a	28S ribosomal protein S18a, mitochondrial	0.0067	0.0161	Q95PY4	14.4768	14.3128	14.7655	15.0113	14.9448	14.8361
1224	0.4122	15.6537	2.9145	2.4116	nonDE	nonDE	tin-44	O02161	tin-44	Probable mitochondrial import inner membrane translocase subunit tin-44	0.0012	0.0039	O02161	14.9969	15.065	15.386	15.5599	15.6276	15.4968
3187	0.4121	20.3031	2.0966	1.7273	nonDE	nonDE	rps-16	Q22054	rps-16	Small ribosomal subunit protein uS9	0.008	0.0187	Q22054	19.9048	20.0986	20.2528	20.457	20.5383	20.4972
652	0.4119	19.7281	3.3686	2.7973	nonDE	nonDE	cand-1	G5ED41	cand-1	Cullin-associated NEDD8-dissociated protein 1	0.0004	0.0016	G5ED41	19.16	19.4277	19.5462	19.8104	19.8013	19.7578
2881	0.4118	20.9547	3.021	2.5033	nonDE	nonDE	rps-11	Q20206	rps-11	Small ribosomal subunit protein uS17	0.001	0.0031	Q20206	20.2821	20.5546	20.6396	20.9337	20.8224	20.9557
936	0.4118	14.0646	2.642	2.1872	nonDE	nonDE	cyk-1	H2KYI3	cyk-1	WAPL domain-containing protein	0.0023	0.0065	H2KYI3	13.7234	13.6031	13.7844	14.2152	14.1946	13.9363
2506	0.4116	15.0817	1.5729	1.2915	nonDE	nonDE	hgrs-1	Q17796	hgrs-1	Hepatocyte growth factor-regulated tyrosine kinase substrate	0.0267	0.0511	Q17796	14.4127	15.2985	14.881	14.9612	15.4948	15.371
457	0.4106	12.5382	1.3642	1.1201	nonDE	nonDE	vps-54	D7SFN0	vps-54	Vacuolar protein sorting-associated protein 54	0.0432	0.0758	D7SFN0	12.3858	12.3294	12.413	13.0308	12.4153	12.9139
1353	0.4099	16.1473	1.7676	1.4535	nonDE	nonDE	C29F7.3	O17622	C29F7.3	UMP-CMP kinase 1	0.0171	0.0352	O17622	15.7678	15.7293	16.0359	16.0521	16.5204	16.1902
2532	0.4092	13.7047	2.5454	2.1036	nonDE	nonDE	prx-3	Q18028	prx-3	Peroxisomal assembly protein PEX3	0.0028	0.0079	Q18028	13.4536	13.0828	13.2848	13.7006	13.7213	13.6269
1699	0.4089	15.9161	3.313	2.7504	nonDE	nonDE	smg-2	O76512	smg-2	Regulator of nonsense transcripts 1	0.0005	0.0018	O76512	15.4055	15.7288	15.6432	15.9676	15.9183	16.1182
1127	0.4083	15.2587	1.5101	1.2394	nonDE	nonDE	B0207.6	O01426	B0207.6	GPN-loop GTPase 2	0.0309	0.0576	O01426	15.0494	15.0224	14.9924	15.3734	15.4765	15.4391
2329	0.4072	14.5055	1.5677	1.2878	nonDE	nonDE	eral-1	Q09523	eral-1	GTPase Era, mitochondrial	0.0271	0.0516	Q09523	13.6289	14.248	14.3475	14.3414	14.5429	14.5618
2819	0.4072	24.2822	1.1158	0.9128	nonDE	nonDE	pcca-1	Q19842	pcca-1	Propionyl-CoA carboxylase alpha chain, mitochondrial	0.0766	0.1222	Q19842	23.3428	23.4564	24.367	23.858	24.4698	24.0598
68	0.4061	14.2495	2.1513	1.7729	nonDE	nonDE	unc-34	A0A0K3AW41	unc-34	WH1 domain-containing protein	0.0071	0.0169	A0A0K3AW41	13.9554	14.2742	14.4342	14.5288	14.6089	14.7443
4018	0.4043	15.4586	1.6998	1.397	nonDE	nonDE	atg-3	Q9N369	atg-3	Ubiquitin-like-conjugating enzyme ATG3	0.02	0.0401	Q9N369	15.0983	15.9792	15.7173	15.8787	16.1027	16.0262
895	0.4038	15.9463	3.811	3.1515	nonDE	nonDE	gbf-1	G5EGS5	gbf-1	Golgi-specific brefeldin A-resistance guanine nucleotide exchange factor 1 homolog	0.0002	0.0007	G5EGS5	15.4923	15.5238	15.4396	15.9154	15.9528	15.799
1483	0.4033	16.658	1.3254	1.0871	nonDE	nonDE	fgt-1	O44827	fgt-1	Facilitated glucose transporter protein 1	0.0473	0.0818	O44827	17.1869	16.6433	16.4605	17.5203	16.9617	17.0185
4249	0.4029	19.5965	3.59	2.9784	nonDE	nonDE	glp-4	Q9U1Q4	glp-4	Valine--tRNA ligase	0.0003	0.0011	Q9U1Q4	19.0897	19.0555	19.2927	19.5766	19.5055	19.5645
1827	0.4029	15.2433	3.4772	2.8858	nonDE	nonDE	mrps-9	P34388	mrps-9	Small ribosomal subunit protein uS9m	0.0003	0.0013	P34388	14.952	14.9529	15.1168	15.5212	15.336	15.3733
3574	0.4023	16.6282	4.1011	3.3898	nonDE	nonDE	npp-22	Q8I4N3	npp-22	Nucleoporin ndc-1	0.0001	0.0004	Q8I4N3	16.2512	16.2469	16.3289	16.6911	16.663	16.6798
1965	0.4017	13.5873	1.5272	1.2536	nonDE	nonDE	cpr-5	P43509	cpr-5	Cathepsin B-like cysteine proteinase 5	0.0297	0.0558	P43509	13.0183	12.823	ND	13.1945	13.2704	13.502
2871	0.4016	13.3531	1.2456	1.0212	nonDE	nonDE	epg-4	Q20123	epg-4	Ectopic P granules protein 4	0.0568	0.0952	Q20123	12.6436	12.8421	13.4195	13.588	13.0316	13.4903
3610	0.4012	15.3572	2.2422	1.848	nonDE	nonDE	mtp-18	Q8T3C8	mtp-18	Mitochondrial fission process protein 1	0.0057	0.0142	Q8T3C8	15.2199	14.8525	15.1379	15.2348	15.589	15.5899
184	0.4011	13.5872	1.0143	0.8271	nonDE	nonDE	C56A3.6	A0A486WWU3	C56A3.6	EF-hand domain-containing protein	0.0968	0.1489	A0A486WWU3	13.5063	13.9513	13.2788	13.9804	14.1546	13.8047
3077	0.4006	13.7772	2.0346	1.6754	nonDE	nonDE	smf-1	Q21434	smf-1	NRAMP-like transporter smf-1	0.0092	0.0211	Q21434	13.1103	ND	13.5703	13.7084	13.7902	13.7241
802	0.4005	15.0327	2.4808	2.0482	nonDE	nonDE	rab-8	G5EFC1	rab-8	Rab8	0.0033	0.0089	G5EFC1	14.7872	14.7064	14.8742	15.3154	15.0574	15.1964
1864	0.4002	16.0875	3.3701	2.798	nonDE	nonDE	dcr-1	P34529	dcr-1	Endoribonuclease dcr-1	0.0004	0.0016	P34529	15.6401	15.9641	15.9998	16.2472	16.2219	16.3356
738	0.4	17.3115	1.4975	1.2298	nonDE	nonDE	elo-1	G5EEE5	elo-1	Elongation of long chain fatty acids protein 1	0.0318	0.0589	G5EEE5	17.1563	16.7031	16.9814	17.4478	17.3121	17.2808
2876	0.4	13.9915	1.4882	1.2222	nonDE	nonDE	cpin-1	Q20166	cpin-1	Amidohydrolase-related domain-containing protein	0.0325	0.0599	Q20166	13.3435	13.6278	13.8492	14.0352	13.9931	13.9923
4069	0.3987	15.2868	0.809	0.6553	nonDE	nonDE	Y73C8B.3	Q9N4E2	Y73C8B.3	AB hydrolase-1 domain-containing protein	0.1552	0.2212	Q9N4E2	14.5832	15.2421	16.0474	15.5568	15.7584	15.7535
2773	0.3978	17.3321	3.0861	2.5599	nonDE	nonDE	abcf-1	Q19554	abcf-1	ABC transporter domain-containing protein	0.0008	0.0028	Q19554	16.7316	16.8299	17.0237	17.1875	17.364	17.2269
3979	0.3978	14.2057	0.7792	0.6317	nonDE	nonDE	K05B2.4	Q9GYN3	K05B2.4	Acyl-coenzyme A thioesterase 1-like	0.1663	0.2335	Q9GYN3	ND	ND	13.8904	ND	14.4351	14.1413
2953	0.3977	12.977	1.4953	1.2279	nonDE	nonDE	bra-1	Q20741	bra-1	MYND-type domain-containing protein	0.032	0.0592	Q20741	12.7436	12.8357	12.9333	12.8521	13.4353	13.4183
1312	0.3973	14.4925	1.2559	1.0289	nonDE	nonDE	mrps-2	O17004	mrps-2	28S ribosomal protein S2, mitochondrial	0.0555	0.0936	O17004	13.8979	14.5168	14.2924	14.686	14.5049	14.708
4387	0.3972	13.7274	1.1356	0.9302	nonDE	nonDE	cfp-1	Q9XUE7	cfp-1	CXXC-type zinc finger protein 1	0.0732	0.1174	Q9XUE7	13.1019	13.615	13.8804	13.7212	13.9079	14.1598
4192	0.3966	14.1491	2.319	1.9122	nonDE	nonDE	png-1	Q9TW67	png-1	Peptide-N(4)-(N-acetyl-beta-glucosaminyl)asparagine amidase	0.0048	0.0122	Q9TW67	13.5585	13.8668	13.8965	14.2597	14.2426	14.0094
4033	0.3965	15.2737	2.9046	2.4027	nonDE	nonDE	Y54E10A.6	Q9N3F2	Y54E10A.6	B3/B4 tRNA-binding domain-containing protein	0.0012	0.004	Q9N3F2	15.1048	14.8277	15.2232	15.5182	15.3803	15.4468
3122	0.3961	18.5807	2.438	2.013	nonDE	nonDE	R05F9.6	Q21742	R05F9.6	phosphoglucomutase (alpha-D-glucose-1,6-bisphosphate-dependent)	0.0036	0.0097	Q21742	18.225	18.4378	18.7465	18.8756	18.8022	18.9197
2218	0.3951	20.0781	3.6961	3.0609	nonDE	nonDE	ola-1	P91917	ola-1	Obg-like ATPase 1	0.0002	0.0009	P91917	19.6744	19.8843	19.8169	20.2029	20.1853	20.1726
934	0.3948	15.4015	2.3018	1.897	nonDE	nonDE	C07A12.7	H2KYH5	C07A12.7	TOM1-like protein 2	0.005	0.0127	H2KYH5	14.9535	14.9493	14.6268	15.1413	15.5075	15.0651
3298	0.3945	13.7468	1.025	0.8369	nonDE	nonDE	cgr-1	Q22824	cgr-1	CRAL-TRIO domain-containing protein	0.0944	0.1456	Q22824	13.8607	13.4541	13.3128	13.9931	13.717	14.1012
1212	0.3942	14.8047	1.9975	1.6435	nonDE	nonDE	haf-2	O02086	haf-2	ABC-type antigen peptide transporter	0.0101	0.0227	O02086	14.3738	14.2349	14.5212	14.8791	14.6901	14.7433
121	0.3942	12.4258	0.7904	0.6406	nonDE	nonDE	ubc-15	A0A1T5HUK0	ubc-15	UBC core domain-containing protein	0.162	0.2288	A0A1T5HUK0	12.1187	ND	ND	12.3842	ND	12.6416
3165	0.3934	16.4724	3.9517	3.2668	nonDE	nonDE	cra-1	Q21986	cra-1	N-terminal acetyltransferase B complex subunit NAA25 homolog	0.0001	0.0005	Q21986	16.1805	16.1079	16.0159	16.621	16.4692	16.3943
2454	0.3921	14.4128	1.9857	1.6338	nonDE	nonDE	edg-1	Q17436	edg-1	Protein edg-1	0.0103	0.0232	Q17436	13.6869	13.6788	13.9899	14.3772	14.0842	14.0704
1205	0.3919	15.8028	2.9559	2.4484	nonDE	nonDE	tag-96	O01969	tag-96	Galactokinase	0.0011	0.0036	O01969	15.2752	15.4959	15.7587	15.8291	15.9807	15.8958
2909	0.3919	13.6597	0.857	0.6952	nonDE	nonDE	egg-3	Q20402	egg-3	Protein tyrosine phosphatase-like protein egg-3	0.139	0.2017	Q20402	12.8649	14.1471	ND	13.8704	13.966	13.8574
1824	0.3915	13.9211	0.9607	0.7818	nonDE	nonDE	far-2	P34383	far-2	Fatty-acid and retinol-binding protein 2	0.1095	0.1653	P34383	13.7038	13.4998	12.5745	13.616	13.7743	13.5623
3712	0.3915	13.8162	0.5872	0.4663	nonDE	nonDE	sup-36	Q94207	sup-36	SUPpressor	0.2587	0.3417	Q94207	14.5329	13.2671	13.1014	14.0136	14.2363	13.8259
3531	0.3898	15.2929	1.9001	1.563	nonDE	nonDE	mter-4	Q7YTL5	mter-4	Mitochondrial transcription termination factor family protein	0.0126	0.0273	Q7YTL5	14.7998	14.6116	15.257	15.3339	15.1876	15.3165
472	0.3891	15.813	1.547	1.2689	nonDE	nonDE	iars-2	E2JL04	iars-2	isoleucine--tRNA ligase	0.0284	0.0538	E2JL04	15.4131	15.6496	16.0628	16.1182	16.0219	16.1529
509	0.3879	15.6112	2.0314	1.6725	nonDE	nonDE	F25E2.2	G4SF79	F25E2.2	Ig-like domain-containing protein	0.0093	0.0213	G4SF79	14.7688	14.6752	14.7458	15.105	15.1912	15.0575
4397	0.3878	13.3527	2.0554	1.6936	nonDE	nonDE	dbn-1	Q9XUT0	dbn-1	DreBriN 1/DreBriN-like (Where Drebrin is from Developmentally REgulated BRaIN protein) family homolog	0.0088	0.0202	Q9XUT0	12.9227	12.7731	12.7417	13.1328	13.3179	13.1502
4250	0.3878	14.017	1.3824	1.1358	nonDE	nonDE	Y87G2A.2	Q9U1Q5	Y87G2A.2	Acyl-CoA thioesterase II	0.0415	0.0731	Q9U1Q5	13.5969	14.0259	13.9738	14.1354	14.3039	14.3208
4015	0.3868	18.0716	3.0084	2.4936	nonDE	nonDE	Y55F3AM.13	Q9N362	Y55F3AM.13	FH2 domain-containing protein	0.001	0.0032	Q9N362	17.2817	17.2547	17.4496	17.6799	17.7073	17.7592
4144	0.3856	13.4488	1.6685	1.3726	nonDE	nonDE	Y53F4B.21	Q9NA99	Y53F4B.21	HEPN_LA2681 domain-containing protein	0.0215	0.0424	Q9NA99	13.1807	13.3485	13.0035	13.7243	13.4567	13.5084
688	0.3856	11.9254	1.4321	1.1775	nonDE	nonDE	tim-1	G5EDN3	tim-1	Protein timeless homolog	0.037	0.0665	G5EDN3	11.6998	11.5286	ND	12.2518	11.814	11.9336
2033	0.3855	21.2348	2.7111	2.243	nonDE	nonDE	rps-2	P51403	rps-2	Small ribosomal subunit protein uS5	0.0019	0.0057	P51403	20.803	20.9796	21.0411	21.3088	21.3429	21.3286
2640	0.3851	16.9611	1.9189	1.5784	nonDE	nonDE	bre-1	Q18801	bre-1	GDP-mannose 4,6 dehydratase 1	0.0121	0.0264	Q18801	16.4392	16.1816	16.5554	16.8066	16.6922	16.8325
4385	0.3849	13.8485	2.4775	2.0458	nonDE	nonDE	rsd-2	Q9XUE3	rsd-2	RSD-2 domain-containing protein	0.0033	0.009	Q9XUE3	13.6839	13.4826	13.7899	14.0343	13.9024	14.1744
1814	0.3845	16.4015	3.1081	2.5801	nonDE	nonDE	ran-2	P34342	ran-2	Ran GTPase-activating protein 2	0.0008	0.0026	P34342	16.0432	15.8259	16.0014	16.4044	16.3344	16.2852
410	0.3842	13.6718	2.1509	1.7728	nonDE	nonDE	ced-7	C0P274	ced-7	ABC transporter domain-containing protein	0.0071	0.0169	C0P274	13.7429	13.3614	13.4254	13.9308	13.9644	13.7869
532	0.3836	18.8886	2.5959	2.1471	nonDE	nonDE	fbp-1	G5EBJ7	fbp-1	fructose-bisphosphatase	0.0025	0.0071	G5EBJ7	18.3236	18.585	18.8922	18.9692	18.9352	19.0473
805	0.3836	14.8853	1.586	1.3028	nonDE	nonDE	hmt-1	G5EFD4	hmt-1	Heavy metal tolerance factor 1	0.0259	0.0498	G5EFD4	14.8913	14.885	14.1875	15.1726	15.0249	14.917
3667	0.3835	15.9149	1.0843	0.8857	nonDE	nonDE	tct-1	Q93573	tct-1	Translationally-controlled tumor protein homolog	0.0824	0.1301	Q93573	15.9376	15.7935	15.3196	15.9678	16.2126	16.0206
877	0.3829	16.3908	3.1771	2.6366	nonDE	nonDE	uso-1	G5EGG0	uso-1	Uso1_p115_head domain-containing protein	0.0007	0.0023	G5EGG0	15.9729	16.0558	16.2077	16.5103	16.4033	16.4716
2267	0.3826	16.042	2.895	2.394	nonDE	nonDE	C16C10.3	Q09249	C16C10.3	Uncharacterized protein C16C10.3	0.0013	0.004	Q09249	15.3403	15.6054	15.5884	15.89	16.0031	15.7887
4367	0.3823	13.8011	1.7849	1.4689	nonDE	nonDE	ani-1	Q9XTT4	ani-1	Anillin-like protein 1	0.0164	0.034	Q9XTT4	13.109	13.5532	13.6178	13.705	13.7791	13.9427
1789	0.3819	14.0305	3.1635	2.6249	nonDE	nonDE	vps-33.1	P34260	vps-33.1	Vacuolar protein sorting-associated protein 33A	0.0007	0.0024	P34260	13.6764	13.879	14.031	14.2798	14.2387	14.2136
737	0.3819	13.3552	1.1955	0.9782	nonDE	nonDE	scm-1	G5EED5	scm-1	Secretory carrier-associated membrane protein	0.0637	0.1051	G5EED5	12.9479	12.9342	13.4946	13.6417	13.3161	13.5645
757	0.3816	14.3343	1.6041	1.3179	nonDE	nonDE	ipla-1	G5EEM9	ipla-1	Intracellular phospholipase A1	0.0249	0.0481	G5EEM9	13.9394	13.5705	13.9649	14.3081	14.1996	14.1119
1475	0.381	15.4599	1.3031	1.0675	nonDE	nonDE	ept-1	O44732	ept-1	EthanolaminePhosphoTransferase 1 homolog	0.0498	0.0856	O44732	15.51	15.0487	14.9119	15.7383	15.5657	15.3096
658	0.3805	15.8103	2.3935	1.9743	nonDE	nonDE	klp-7	G5ED75	klp-7	Kinesin-like protein	0.004	0.0106	G5ED75	15.4657	15.3382	15.1111	15.8111	15.6775	15.5678
459	0.3804	14.4493	0.4776	0.3764	nonDE	nonDE	wago-5	D9N120	wago-5	Piwi-like protein	0.333	0.4204	D9N120	13.7602	14.6983	14.7655	ND	14.3819	15.195
3654	0.3802	15.4731	1.8985	1.5619	nonDE	nonDE	nubp-1	Q93459	nubp-1	Cytosolic Fe-S cluster assembly factor NUBP1 homolog	0.0126	0.0274	Q93459	15.0569	15.2601	15.3313	15.5638	15.7699	15.4551
2164	0.3799	14.5185	2.0487	1.6878	nonDE	nonDE	F25B4.7	P91270	F25B4.7	ADP/ATP translocase	0.0089	0.0205	P91270	14.5076	14.2071	14.274	14.7458	14.7303	14.6523
4002	0.3798	12.8687	0.6828	0.5479	nonDE	nonDE	ubxn-2	Q9N2W5	ubxn-2	UBX domain-containing protein 2	0.2076	0.2832	Q9N2W5	12.4824	12.2237	12.0122	11.8857	12.9015	13.0706
2183	0.3797	16.9443	3.4988	2.9034	nonDE	nonDE	npp-6	P91350	npp-6	Nuclear Pore complex Protein	0.0003	0.0012	P91350	16.6219	16.8626	16.7521	17.1506	17.0967	17.1283
1909	0.3792	13.2277	1.8887	1.5543	nonDE	nonDE	coq-5	P34666	coq-5	2-methoxy-6-polyprenyl-1,4-benzoquinol methylase, mitochondrial	0.0129	0.0279	P34666	12.9943	12.9989	13.2355	13.379	13.4312	13.556
582	0.3788	14.3773	1.7877	1.4707	nonDE	nonDE	zen-4	G5EC43	zen-4	Kinesin-like protein	0.0163	0.0338	G5EC43	13.7608	13.7885	14.0849	14.1258	14.4401	14.2048
2978	0.3787	13.9016	0.8442	0.6845	nonDE	nonDE	drd-5	Q20840	drd-5	Dietary restriction down regulated	0.1432	0.2068	Q20840	ND	ND	13.3627	13.6548	13.5171	14.0522
1319	0.3785	15.2911	1.3547	1.1119	nonDE	nonDE	gld-2	O17087	gld-2	Poly(A) RNA polymerase gld-2	0.0442	0.0773	O17087	14.7194	14.8962	14.9782	15.166	15.2821	15.2812
155	0.3783	12.5026	1.1984	0.9806	nonDE	nonDE	glb-9	A0A3B1DQ87	glb-9	GLOBIN domain-containing protein	0.0633	0.1046	A0A3B1DQ87	12.3939	12.0785	12.1557	12.6291	12.3632	12.7706
2834	0.378	13.1857	0.7837	0.6352	nonDE	nonDE	F32D8.4	Q19965	F32D8.4	PIH1 N-terminal domain-containing protein	0.1645	0.2316	Q19965	12.4651	13.4094	13.0302	13.1683	13.5046	13.3658
2815	0.3779	16.6911	3.5541	2.9499	nonDE	nonDE	cee-1	Q19824	cee-1	Conserved Edge Expressed protein	0.0003	0.0011	Q19824	16.4095	16.4366	16.3341	16.801	16.7808	16.732
3982	0.3772	15.7161	2.3493	1.9379	nonDE	nonDE	xpo-3	Q9GYQ7	xpo-3	Exportin-T	0.0045	0.0115	Q9GYQ7	15.3341	15.5078	15.3665	15.8564	15.7808	15.7028
2076	0.3762	14.2562	2.298	1.8937	nonDE	nonDE	ymel-1	P54813	ymel-1	ATP-dependent zinc metalloprotease YME1 homolog	0.005	0.0128	P54813	14.1341	13.8392	13.6382	14.1407	14.2983	14.3011
987	0.3759	13.604	1.2963	1.0624	nonDE	nonDE	aka-1	H2KZI9	aka-1	FYVE-type domain-containing protein	0.0505	0.0866	H2KZI9	13.7596	14.0696	13.8828	14.5617	14.025	14.253
1559	0.3747	14.9501	1.5708	1.29	nonDE	nonDE	abhd-11.2	O45707	abhd-11.2	AB hydrolase-1 domain-containing protein	0.0269	0.0513	O45707	14.9585	15.2578	15.2183	15.3966	15.5382	15.6239
3874	0.3746	17.1846	3.1426	2.6082	nonDE	nonDE	xpo-2	Q965V4	xpo-2	Exportin-2	0.0007	0.0025	Q965V4	16.7102	16.9073	16.7355	17.2345	17.1054	17.1369
305	0.3746	14.1848	2.9835	2.472	nonDE	nonDE	rad-50	A5JYU5	rad-50	Zinc-hook domain-containing protein	0.001	0.0034	A5JYU5	13.6765	13.9509	13.9753	14.2253	14.3005	14.2008
204	0.3743	13.4719	1.8224	1.4993	nonDE	nonDE	sec-16a.2	A0A4V0IKA6	sec-16a.2	Protein transport protein sec16	0.0151	0.0317	A0A4V0IKA6	13.104	13.2028	13.5605	13.8405	13.3877	13.762
206	0.374	14.6534	3.262	2.7084	nonDE	nonDE	pkc-2	A0A4V0IKF6	pkc-2	Protein kinase C	0.0005	0.002	A0A4V0IKF6	14.4167	14.422	14.3413	14.9079	14.6794	14.7147
2864	0.3731	14.7086	1.1701	0.9572	nonDE	nonDE	phy-2	Q20065	phy-2	Prolyl 4-hydroxylase subunit alpha-2	0.0676	0.1104	Q20065	14.5479	13.8694	13.9784	14.6599	14.6672	14.1879
608	0.3728	14.809	2.8715	2.3742	nonDE	nonDE	dnbp-1	G5ECK4	dnbp-1	SH3 domain-containing protein	0.0013	0.0042	G5ECK4	14.3322	14.2342	14.1391	14.5924	14.6192	14.6122
1690	0.3718	18.0058	2.4072	1.9852	nonDE	nonDE	rpt-5	O76371	rpt-5	26S protease regulatory subunit 6A	0.0039	0.0103	O76371	17.6951	17.8774	17.8822	18.1253	18.277	18.1679
1265	0.3711	17.882	1.7219	1.4163	nonDE	nonDE	hpo-18	O16298	hpo-18	ATP synthase subunit epsilon, mitochondrial	0.019	0.0383	O16298	17.7504	17.7142	17.821	17.9937	18.2298	18.1753
3244	0.371	12.6223	0.3646	0.2851	nonDE	nonDE	hex-1	Q22492	hex-1	Beta-hexosaminidase A	0.4319	0.5187	Q22492	12.8518	11.8873	ND	ND	ND	12.7406
1207	0.3708	14.6464	2.4681	2.0376	nonDE	nonDE	efk-1	O01991	efk-1	Eukaryotic elongation factor 2 kinase	0.0034	0.0092	O01991	14.3259	14.0956	14.3344	14.5777	14.6917	14.5989
1582	0.3706	17.7711	1.8188	1.4964	nonDE	nonDE	Y43F4B.5	O45934	Y43F4B.5	Phosphoglucomutase-2	0.0152	0.0319	O45934	17.567	16.9673	17.2675	17.6744	17.7756	17.4636
2777	0.3704	18.4577	3.1147	2.5849	nonDE	nonDE	pab-2	Q19579	pab-2	Polyadenylate-binding protein	0.0008	0.0026	Q19579	18.0247	18.206	18.3478	18.5281	18.5036	18.6581
3873	0.3702	14.6411	3.0146	2.4973	nonDE	nonDE	taco-1	Q965T4	taco-1	Transcriptional regulatory protein	0.001	0.0032	Q965T4	14.1777	14.4446	14.2569	14.6957	14.5538	14.7404
4128	0.3701	16.8831	0.8165	0.6614	nonDE	nonDE	txdc-12.2	Q9N5S7	txdc-12.2	Thioredoxin domain-containing protein	0.1526	0.2181	Q9N5S7	17.2226	16.8758	16.2549	17.408	17.2182	16.8375
4008	0.3697	14.1557	1.7942	1.4765	nonDE	nonDE	mdt-6	Q9N337	mdt-6	Mediator of RNA polymerase II transcription subunit 6	0.0161	0.0334	Q9N337	13.6582	13.9711	13.554	13.8994	14.2642	14.1288
585	0.3693	15.4373	1.9045	1.5662	nonDE	nonDE	gst-20	G5EC71	gst-20	Glutathione S-transferase	0.0125	0.0272	G5EC71	15.4293	14.8273	14.7492	15.374	15.4671	15.2724
293	0.3686	14.1048	1.1821	0.967	nonDE	nonDE	Y47G6A.33	A5A8P5	Y47G6A.33	C-type LECtin	0.0657	0.1079	A5A8P5	13.1275	12.9917	13.2897	13.4882	13.6105	13.416
1447	0.3683	13.9929	1.4666	1.2049	nonDE	nonDE	timm-17B.1	O44477	timm-17B.1	Probable mitochondrial import inner membrane translocase subunit tim-17B.1	0.0342	0.0624	O44477	13.3735	13.4124	13.5964	13.7413	14.2422	13.5037
792	0.3673	13.8784	0.5218	0.4122	nonDE	nonDE	ndg-4	G5EF61	ndg-4	Nose resistant-to-fluoxetine protein N-terminal domain-containing protein	0.3007	0.3871	G5EF61	13.8039	13.6101	13.1862	14.7921	13.891	13.0192
2001	0.3669	21.3475	2.2627	1.8641	nonDE	nonDE	rps-8	P48156	rps-8	Small ribosomal subunit protein eS8	0.0055	0.0137	P48156	20.7493	21.0135	21.1873	21.3488	21.363	21.3389
3469	0.3668	14.1949	0.907	0.7363	nonDE	nonDE	atg-5	Q3V5I7	atg-5	Autophagy-related protein 5	0.1239	0.1835	Q3V5I7	14.1859	14.0129	13.3793	14.3776	14.4247	13.8761
3781	0.3665	13.5064	0.6584	0.5269	nonDE	nonDE	Y38A10A.7	Q95X11	Y38A10A.7	N-alpha-acetyltransferase 40	0.2196	0.2972	Q95X11	13.1434	13.0911	13.2064	13.297	13.3098	13.9337
2594	0.3662	17.9554	3.0662	2.5431	nonDE	nonDE	C35A5.8	Q18476	C35A5.8	Importin N-terminal domain-containing protein	0.0009	0.0029	Q18476	17.38	17.6064	17.6017	17.8982	17.938	17.8507
1581	0.3659	16.7265	3.2468	2.6952	nonDE	nonDE	npp-18	O45933	npp-18	Nucleoporin SEH1	0.0006	0.002	O45933	16.7562	16.6368	16.5462	17.0064	17.1284	16.9021
4469	0.3657	13.3531	1.6328	1.342	nonDE	nonDE	bub-3	Q9XWH0	bub-3	Mitotic checkpoint protein bub-3	0.0233	0.0455	Q9XWH0	13.4092	13.2474	13.3863	13.7208	13.494	13.9252
1780	0.3656	15.5234	1.5678	1.2878	nonDE	nonDE	sod-2	P31161	sod-2	Superoxide dismutase [Mn] 1, mitochondrial	0.0271	0.0516	P31161	15.3159	15.4836	15.9087	15.7334	15.9714	16.1001
3180	0.3655	14.6987	1.7192	1.4139	nonDE	nonDE	R74.7	Q22031	R74.7	Putative tRNA (cytidine(32)/guanosine(34)-2'-O)-methyltransferase	0.0191	0.0386	Q22031	14.3708	14.6983	13.9968	14.5975	14.7174	14.8474
2477	0.3653	13.5023	1.6126	1.3255	nonDE	nonDE	C01G5.5	Q17568	C01G5.5	NADP-dependent oxidoreductase domain-containing protein	0.0244	0.0473	Q17568	13.0121	13.1842	ND	13.4631	13.5515	13.3757
4224	0.3651	14.8818	2.5045	2.0681	nonDE	nonDE	H35B03.1	Q9TYZ4	H35B03.1	START domain-containing protein	0.0031	0.0085	Q9TYZ4	14.9338	15.0854	15.2968	15.5192	15.4254	15.4668
3368	0.365	12.7832	0.5164	0.4074	nonDE	nonDE	oma-2	Q23359	oma-2	CCCH-type zinc finger protein oma-2	0.3045	0.3914	Q23359	12.2907	ND	ND	12.6769	12.9976	12.2925
3435	0.3646	16.8759	1.3237	1.0857	nonDE	nonDE	ctl-2	Q27487	ctl-2	Peroxisomal catalase 1	0.0475	0.0821	Q27487	17.2983	16.4285	16.527	16.8757	17.2385	17.2335
4419	0.3636	14.2788	0.7935	0.6427	nonDE	nonDE	ubc-12	Q9XVK5	ubc-12	NEDD8-conjugating enzyme ubc-12	0.1609	0.2277	Q9XVK5	14.3183	14.2509	14.6288	14.9219	14.6786	14.6883
3156	0.3635	17.796	3.1894	2.6451	nonDE	nonDE	iars-1	Q21926	iars-1	Isoleucine--tRNA ligase, cytoplasmic	0.0006	0.0023	Q21926	17.5521	17.2023	17.4872	17.8205	17.7664	17.7452
3273	0.3625	13.8692	1.9304	1.5872	nonDE	nonDE	rbg-2	Q22670	rbg-2	Rab3 GTPase-activating protein regulatory subunit	0.0117	0.0259	Q22670	13.3373	13.8716	13.8163	13.9388	14.1283	14.0454
938	0.3625	13.4919	1.109	0.9073	nonDE	nonDE	cgef-1	H2KYI7	cgef-1	DH domain-containing protein	0.0778	0.1238	H2KYI7	13.1404	13.4298	13.635	13.6949	13.7643	13.8336
3282	0.362	14.3374	3.0687	2.5452	nonDE	nonDE	T24C12.3	Q22721	T24C12.3	Carbohydrate kinase PfkB domain-containing protein	0.0009	0.0028	Q22721	14.0375	13.8841	14.0093	14.2825	14.445	14.2896
4047	0.3617	17.5461	3.5208	2.922	nonDE	nonDE	spg-7	Q9N3T5	spg-7	AFG3-like protein spg-7	0.0003	0.0012	Q9N3T5	17.098	17.078	17.3701	17.5517	17.5401	17.5393
1788	0.3609	21.1001	0.869	0.7054	nonDE	nonDE	B0303.3	P34255	B0303.3	Probable 3-ketoacyl-CoA thiolase	0.1352	0.1971	P34255	20.4224	20.6018	21.4695	21.2002	21.1429	21.2333
2068	0.3607	13.1801	1.0338	0.844	nonDE	nonDE	rcan-1	P53806	rcan-1	Calcipressin-like protein	0.0925	0.1432	P53806	ND	13.3947	12.9509	13.6733	13.5724	13.3548
2419	0.36	14.5198	1.7191	1.4139	nonDE	nonDE	dhs-27	Q11177	dhs-27	Uncharacterized oxidoreductase dhs-27	0.0191	0.0386	Q11177	13.9962	14.2207	14.3297	14.6928	14.4888	14.4449
733	0.3599	17.8983	3.561	2.9552	nonDE	nonDE	slc-25a10	G5EE96	slc-25a10	Mitochondrial dicarboxylate carrier	0.0003	0.0011	G5EE96	17.5547	17.6036	17.7152	18.0777	17.9484	17.9269
3024	0.3597	16.0372	1.6306	1.34	nonDE	nonDE	mcu-1	Q21121	mcu-1	Calcium uniporter protein, mitochondrial	0.0234	0.0457	Q21121	15.6954	15.714	16.2103	16.1305	16.1312	16.4371
3477	0.3594	14.4198	2.0459	1.6853	nonDE	nonDE	rad-8	Q4W4Z2	rad-8	Reticulon-4-interacting protein 1, mitochondrial	0.009	0.0206	Q4W4Z2	14.3959	14.0328	14.3254	14.6974	14.6467	14.4883
2433	0.3591	14.8726	2.6844	2.2205	nonDE	nonDE	ccf-1	Q17345	ccf-1	CCR4-NOT transcription complex subunit 7	0.0021	0.006	Q17345	14.7404	14.4663	14.5473	15.0655	14.9301	14.8358
1826	0.3589	18.2691	0.5383	0.4264	nonDE	nonDE	F02A9.10	P34385	F02A9.10	Probable methylcrotonoyl-CoA carboxylase beta chain, mitochondrial	0.2896	0.3746	P34385	17.3875	16.8572	18.291	17.7624	17.6906	18.1593
651	0.3587	14.154	2.7178	2.2475	nonDE	nonDE	cua-1	G5ED40	cua-1	P-type Cu(+) transporter	0.0019	0.0057	G5ED40	13.6291	13.7768	13.6598	14.1027	14.1727	13.8665
3509	0.3581	13.6473	1.2447	1.0207	nonDE	nonDE	F53F4.16	Q6BES8	F53F4.16	Uncharacterized protein	0.0569	0.0954	Q6BES8	13.4195	13.2817	13.4312	13.5247	13.7657	13.9164
4409	0.3566	12.9807	1.4077	1.1576	nonDE	nonDE	immp-1	Q9XVD2	immp-1	Peptidase S26 domain-containing protein	0.0391	0.0696	Q9XVD2	13.0992	12.8685	12.8355	13.1961	13.4921	13.185
3643	0.3565	13.8467	1.3084	1.0724	nonDE	nonDE	rpb-3	Q93338	rpb-3	DNA-directed RNA polymerase RpoA/D/Rpb3-type domain-containing protein	0.0492	0.0846	Q93338	13.58	14.2056	13.9733	14.2688	14.0758	14.484
54	0.3564	13.4837	0.5375	0.4259	nonDE	nonDE	cdf-1	A0A0K3ASM2	cdf-1	Zinc transporter 1	0.2901	0.3751	A0A0K3ASM2	13.5507	12.3426	13.9324	13.7577	13.5488	13.5884
3916	0.3559	13.7166	0.7689	0.6227	nonDE	nonDE	Y82E9BR.14	Q9BKS2	Y82E9BR.14	Glycolipid transfer protein domain-containing protein	0.1702	0.2384	Q9BKS2	13.0943	ND	ND	13.5606	ND	13.3399
2855	0.3554	14.1706	1.0447	0.8519	nonDE	nonDE	F35C8.5	Q20027	F35C8.5	Cholesterol 25-hydroxylase-like protein	0.0902	0.1406	Q20027	13.8053	ND	13.7647	14.3669	14.1412	13.9132
2554	0.3547	14.9499	0.8471	0.6868	nonDE	nonDE	cht-3	Q18143	cht-3	Chitinase-like protein C25A8.4	0.1422	0.2057	Q18143	15.295	14.4927	14.2306	15.0853	15.046	14.9511
635	0.3541	13.6986	1.4747	1.211	nonDE	nonDE	istr-1	G5ECX8	istr-1	IST1 homolog	0.0335	0.0615	G5ECX8	13.0819	13.4163	12.7275	13.55	13.3435	13.3944
1107	0.3536	11.9099	1.0379	0.8465	nonDE	nonDE	mel-26	K8F7T2	mel-26	Protein roadkill	0.0916	0.1424	K8F7T2	11.7139	11.5332	11.8033	ND	12.0371	ND
3508	0.3535	12.9291	0.6202	0.4957	nonDE	nonDE	dot-1.1	Q6AW06	dot-1.1	Histone-lysine N-methyltransferase, H3 lysine-79 specific	0.2398	0.3194	Q6AW06	ND	12.396	12.6333	13.0093	12.8161	12.779
3031	0.3534	14.717	1.5919	1.3081	nonDE	nonDE	K03B4.1	Q21174	K03B4.1	Seryl-tRNA synthetase	0.0256	0.0492	Q21174	14.1812	14.757	14.5878	14.9685	14.8383	14.7794
725	0.3533	15.2317	1.8591	1.5298	nonDE	nonDE	cogc-1	G5EE66	cogc-1	Conserved oligomeric Golgi complex subunit 1	0.0138	0.0295	G5EE66	14.9928	14.8539	14.9803	15.2458	15.2037	15.4374
4209	0.3527	18.9036	2.9571	2.4492	nonDE	nonDE	copb-1	Q9TYL9	copb-1	Coatomer subunit beta	0.0011	0.0036	Q9TYL9	18.5134	18.6776	18.742	18.9716	19.018	19.0013
2895	0.3524	12.8351	0.4623	0.3642	nonDE	nonDE	lin-49	Q20318	lin-49	Protein lin-49	0.3449	0.4323	Q20318	ND	12.6276	ND	13.3633	12.8791	12.6973
2109	0.352	12.4916	1.2257	1.0043	nonDE	nonDE	rtcb-1	P90838	rtcb-1	RNA-splicing ligase RtcB homolog	0.0595	0.099	P90838	12.1703	12.5151	12.0379	12.638	12.6279	12.5135
2638	0.3515	18.3777	2.7994	2.3149	nonDE	nonDE	rpt-1	Q18787	rpt-1	26S proteasome regulatory subunit 7	0.0016	0.0048	Q18787	17.8583	18.0999	18.2782	18.3902	18.4406	18.4603
4527	0.3515	15.0177	1.4849	1.2196	nonDE	nonDE	immt-2	Q9XXN2	immt-2	MICOS complex subunit MIC60-2	0.0327	0.0603	Q9XXN2	14.1901	14.5698	14.6781	14.9307	14.9553	14.6065
3689	0.3507	14.1219	1.2394	1.0163	nonDE	nonDE	acox-1.6	Q93839	acox-1.6	Acyl-coenzyme A oxidase	0.0576	0.0963	Q93839	13.6529	13.8943	14.2147	14.1354	14.3589	14.3197
4425	0.3503	19.7221	1.4686	1.2062	nonDE	nonDE	rps-15	Q9XVP0	rps-15	Small ribosomal subunit protein uS19	0.034	0.0622	Q9XVP0	19.3949	19.6875	19.6269	19.8496	19.9299	19.9808
3222	0.3495	15.8173	2.5708	2.126	nonDE	nonDE	ddx-19	Q22308	ddx-19	RNA helicase	0.0027	0.0075	Q22308	15.2504	15.5708	15.5463	15.7557	15.8672	15.7932
2266	0.3488	13.6055	0.3844	0.3015	nonDE	nonDE	dnc-2	Q09248	dnc-2	Probable dynactin subunit 2	0.4127	0.4994	Q09248	ND	13.4087	ND	13.768	13.73	13.7745
4074	0.3484	12.3103	1.0357	0.8452	nonDE	nonDE	gpa-17	Q9N4F4	gpa-17	G Protein, Alpha subunit	0.0921	0.1428	Q9N4F4	ND	12.0691	ND	ND	12.4261	12.409
3220	0.3472	13.1453	0.823	0.6663	nonDE	nonDE	ttr-46	Q22285	ttr-46	Transthyretin-like protein 46	0.1503	0.2156	Q22285	12.9754	12.8956	13.1469	13.4348	13.7286	12.8961
377	0.3469	18.9272	3.5642	2.958	nonDE	nonDE	gcn-1	B3CJ34	gcn-1	TOG domain-containing protein	0.0003	0.0011	B3CJ34	18.3846	18.523	18.5637	18.8596	18.8648	18.7876
2338	0.3462	18.3615	2.2327	1.8408	nonDE	nonDE	paa-1	Q09543	paa-1	Probable serine/threonine-protein phosphatase PP2A regulatory subunit	0.0059	0.0144	Q09543	18.4381	18.3506	18.1689	18.6999	18.7005	18.5957
4462	0.3459	13.3158	1.6177	1.3293	nonDE	nonDE	Y49A3A.3	Q9XW93	Y49A3A.3	tRNA:m(4)X modification enzyme TRM13	0.0241	0.0469	Q9XW93	12.8868	13.3578	13.1956	13.4699	13.3349	13.6729
1193	0.3458	20.9485	1.1168	0.9134	nonDE	nonDE	rpl-24.1	O01868	rpl-24.1	Large ribosomal subunit protein eL24	0.0764	0.1221	O01868	20.1641	20.7249	20.3996	20.8836	20.5294	20.9129
2802	0.3456	14.555	1.2969	1.0626	nonDE	nonDE	fntb-1	Q19752	fntb-1	Protein farnesyltransferase subunit beta	0.0505	0.0866	Q19752	14.6021	14.485	13.9548	14.7333	14.77	14.5757
2885	0.3455	20.3081	2.3237	1.9157	nonDE	nonDE	rps-9	Q20228	rps-9	Small ribosomal subunit protein uS4	0.0047	0.0121	Q20228	19.9629	20.2267	19.9972	20.4682	20.4279	20.3274
3309	0.3453	18.8952	2.1704	1.7883	nonDE	nonDE	gcst-1	Q22968	gcst-1	Aminomethyltransferase	0.0068	0.0163	Q22968	18.2359	18.5339	18.7839	18.8741	18.8514	18.8643
1752	0.345	13.5031	0.4573	0.3599	nonDE	nonDE	mlc-2	P19626	mlc-2	Myosin regulatory light chain 2	0.3489	0.4367	P19626	14.409	13.7967	12.5848	13.5943	14.1204	14.1108
2349	0.3447	15.9451	2.6171	2.1657	nonDE	nonDE	mix-1	Q09591	mix-1	Mitotic chromosome and X-chromosome-associated protein mix-1	0.0024	0.0068	Q09591	15.5779	15.6888	15.8612	16.0798	15.9304	16.1518
174	0.3446	15.0965	2.0002	1.6459	nonDE	nonDE	M142.5	A0A486WUL5	M142.5	LSM12 anticodon-binding domain-containing protein	0.01	0.0226	A0A486WUL5	14.9353	14.8762	14.9052	15.4089	15.103	15.2386
4374	0.3445	13.5905	1.2317	1.0092	nonDE	nonDE	vha-20	Q9XTY9	vha-20	Vacuolar H ATPase	0.0587	0.0979	Q9XTY9	13.765	13.0807	13.618	14.0191	13.7458	13.7324
1008	0.3444	14.3321	1.5429	1.2666	nonDE	nonDE	T13C2.6	H2KZX4	T13C2.6	EGF-like domain-containing protein	0.0287	0.0541	H2KZX4	14.1274	13.8585	13.6741	14.4087	14.1404	14.144
1607	0.3443	16.2132	2.3134	1.9073	nonDE	nonDE	nfs-1	O61741	nfs-1	cysteine desulfurase	0.0049	0.0124	O61741	15.8558	15.9201	16.1303	16.386	16.2515	16.3018
1848	0.3441	16.3052	2.3397	1.9296	nonDE	nonDE	tbg-1	P34475	tbg-1	Tubulin gamma chain	0.0046	0.0118	P34475	15.9469	16.125	16.2752	16.4221	16.4742	16.483
403	0.3438	14.2135	0.8951	0.7275	nonDE	nonDE	Y53C12A.10	B7WNB4	Y53C12A.10	tRNA-uridine aminocarboxypropyltransferase	0.1273	0.1873	B7WNB4	13.9421	14.1132	14.1804	14.3347	14.2342	14.6983
4270	0.3431	15.1379	1.9278	1.5853	nonDE	nonDE	ints-5	Q9U267	ints-5	Integrator complex subunit 5	0.0118	0.026	Q9U267	14.9033	15.1506	15.0099	15.48	15.2914	15.3218
286	0.343	13.7068	1.3781	1.1324	nonDE	nonDE	hpo-12	A3QMB9	hpo-12	Mitochondrial thiamine pyrophosphate carrier	0.0419	0.0737	A3QMB9	13.5289	13.192	13.5567	13.7837	13.9171	13.6058
3822	0.3414	13.9281	1.0017	0.8166	nonDE	nonDE	fbxa-63	Q95Y64	fbxa-63	F-box domain-containing protein	0.0996	0.1525	Q95Y64	13.6397	13.1818	13.3245	13.8168	ND	13.6301
1395	0.341	12.9254	0.6006	0.4782	nonDE	nonDE	pde-12	O18005	pde-12	Endonuclease/exonuclease/phosphatase domain-containing protein	0.2508	0.3325	O18005	ND	12.5409	ND	12.8933	12.7439	13.0086
3470	0.3409	14.5914	0.8379	0.6785	nonDE	nonDE	slc-30a9	Q3V5J4	slc-30a9	Proton-coupled zinc antiporter SLC30A9, mitochondrial	0.1452	0.2096	Q3V5J4	14.2088	14.1831	14.7923	14.9479	14.7033	14.5557
797	0.3407	15.6813	2.8564	2.3623	nonDE	nonDE	gip-2	G5EF84	gip-2	Gamma-tubulin interacting protein 2	0.0014	0.0043	G5EF84	15.2674	15.3809	15.6126	15.7344	15.8166	15.732
989	0.3405	14.835	0.9272	0.7529	nonDE	nonDE	praf-3	H2KZJ7	praf-3	PRA1 family protein	0.1183	0.1766	H2KZJ7	15.1327	14.6154	14.6435	15.0756	15.2424	15.0952
815	0.3401	17.8782	1.929	1.5863	nonDE	nonDE	pms-2	G5EFG5	pms-2	Mismatch repair endonuclease PMS2	0.0118	0.0259	G5EFG5	17.4935	17.3916	17.2234	17.6306	17.8419	17.6563
2817	0.3395	16.0638	1.7475	1.437	nonDE	nonDE	rpb-8	Q19826	rpb-8	Probable DNA-directed RNA polymerases I, II, and III subunit RPABC3	0.0179	0.0366	Q19826	15.8617	15.7414	16.1158	16.1817	16.2186	16.3371
4537	0.3393	16.3851	2.5658	2.1214	nonDE	nonDE	eel-1	U4PBK1	eel-1	HECT-type E3 ubiquitin transferase	0.0027	0.0076	U4PBK1	16.0593	15.9706	16.0544	16.4519	16.4274	16.2228
3796	0.3392	14.125	1.2699	1.0408	nonDE	nonDE	Y71G12B.10	Q95XN1	Y71G12B.10	hydroxymethylglutaryl-CoA lyase	0.0537	0.091	Q95XN1	13.9146	13.9827	14.1306	14.2935	14.4197	14.3322
2115	0.3375	14.5592	1.4388	1.183	nonDE	nonDE	F49C12.9	P90879	F49C12.9	UBA domain-containing protein	0.0364	0.0656	P90879	14.5228	14.1559	14.5003	14.4503	14.9584	14.7827
2337	0.3374	15.4224	1.4793	1.2149	nonDE	nonDE	tpp-2	Q09541	tpp-2	Tripeptidyl-peptidase 2	0.0332	0.061	Q09541	16.0782	15.7952	15.6689	16.1892	16.1428	16.2227
2742	0.3369	16.0886	2.8607	2.3663	nonDE	nonDE	mon-2	Q19338	mon-2	Monensin-resistant homolog 2	0.0014	0.0043	Q19338	15.6254	15.7056	15.6795	15.985	16.0725	15.9637
3363	0.3366	13.0111	0.8974	0.7288	nonDE	nonDE	coa-6	Q23317	coa-6	PRORP domain-containing protein	0.1266	0.1867	Q23317	12.4835	12.894	13.0952	13.4163	12.8651	13.2013
105	0.3364	13.7613	0.6863	0.5507	nonDE	nonDE	kbrl-1	A0A1D3PCL3	kbrl-1	NF-kappa-B inhibitor-interacting Ras-like protein	0.2059	0.2814	A0A1D3PCL3	13.0824	14.2218	13.2714	13.8214	13.7697	13.9938
1203	0.3363	13.963	0.9019	0.7323	nonDE	nonDE	ari-1.3	O01963	ari-1.3	RBR-type E3 ubiquitin transferase	0.1253	0.1852	O01963	13.6786	14.0074	13.2499	13.9267	14.1585	13.8595
2232	0.3362	16.1931	2.6666	2.2069	nonDE	nonDE	pdhk-2	Q02332	pdhk-2	Probable [pyruvate dehydrogenase (acetyl-transferring)] kinase, mitochondrial	0.0022	0.0062	Q02332	15.8367	15.8527	15.9418	16.1269	16.2234	16.2894
3193	0.3362	13.5365	0.8718	0.7079	nonDE	nonDE	perm-1	Q22090	perm-1	Epimerase domain-containing protein	0.1344	0.1959	Q22090	12.5706	ND	13.5281	13.4904	13.3856	13.2807
3590	0.3358	14.6009	1.8584	1.5294	nonDE	nonDE	spas-1	Q8MNV0	spas-1	Spastin homolog	0.0139	0.0296	Q8MNV0	14.3688	14.3338	14.5784	14.5658	14.812	14.9107
2591	0.3352	13.6859	3.1967	2.6512	nonDE	nonDE	chdh-1	Q18429	chdh-1	Glucose-methanol-choline oxidoreductase N-terminal domain-containing protein	0.0006	0.0022	Q18429	13.6717	13.7271	13.7372	14.0396	14.0685	14.0337
2455	0.3352	13.6918	0.7227	0.5822	nonDE	nonDE	dnj-1	Q17438	dnj-1	DnaJ homolog subfamily B member 1	0.1894	0.2617	Q17438	13.3066	12.6992	13.3912	13.5414	13.3915	13.4697
4170	0.3346	14.579	1.8335	1.5091	nonDE	nonDE	Y111B2A.3	Q9NEM5	Y111B2A.3	Helicase sen1	0.0147	0.031	Q9NEM5	14.021	13.7739	14.0975	14.2789	14.4967	14.1206
4103	0.334	13.0453	1.2911	1.0581	nonDE	nonDE	Y17G9B.5	Q9N580	Y17G9B.5	Evolutionarily conserved signaling intermediate in Toll pathway, mitochondrial	0.0512	0.0875	Q9N580	12.5211	ND	12.7256	12.8671	12.9079	13.0971
220	0.3332	14.0602	0.6705	0.5372	nonDE	nonDE	dhcr-24	A0A5E4LZ56	dhcr-24	FAD-binding PCMH-type domain-containing protein	0.2136	0.2903	A0A5E4LZ56	14.0986	12.9877	14.0665	14.412	13.7394	14.001
557	0.3316	16.789	0.9713	0.7906	nonDE	nonDE	fecl-1	G5EBW5	fecl-1	FErroChelatase-Like	0.1068	0.162	G5EBW5	16.2532	16.6554	17.2625	17.0461	16.9636	17.1563
1543	0.3316	13.0801	0.7371	0.5947	nonDE	nonDE	dnj-12	O45502	dnj-12	DNaJ domain (Prokaryotic heat shock protein)	0.1832	0.2543	O45502	ND	12.966	ND	13.6251	13.2479	13.0199
3092	0.3313	14.02	1.7569	1.4454	nonDE	nonDE	mep-1	Q21502	mep-1	MOG interacting and ectopic P-granules protein 1	0.0175	0.0359	Q21502	14.0167	14.4725	14.5004	14.4983	14.661	14.8243
4135	0.3308	15.3024	2.3438	1.9334	nonDE	nonDE	Y57A10A.13	Q9NA69	Y57A10A.13	3'-5' exonuclease domain-containing protein	0.0045	0.0117	Q9NA69	14.827	14.8476	15.1256	15.2379	15.3248	15.2299
3711	0.3307	13.2185	1.3531	1.1105	nonDE	nonDE	F16F9.4	Q94187	F16F9.4	Alpha/beta hydrolase fold-3 domain-containing protein	0.0443	0.0775	Q94187	13.2359	12.9058	12.8493	13.4156	13.3081	13.2592
1148	0.3306	17.723	1.8433	1.5178	nonDE	nonDE	mpc-2	O01578	mpc-2	Probable mitochondrial pyruvate carrier 2	0.0143	0.0304	O01578	17.1183	17.0932	17.4082	17.5797	17.635	17.397
3818	0.3302	14.041	1.6866	1.3868	nonDE	nonDE	Y41D4A.6	Q95Y25	Y41D4A.6	Glutamyl-tRNA(Gln) amidotransferase subunit A, mitochondrial	0.0206	0.041	Q95Y25	13.587	13.6234	13.9563	14.0479	13.9438	14.1657
1990	0.3298	20.0183	3.1855	2.6426	nonDE	nonDE	rps-0	P46769	rps-0	Small ribosomal subunit protein uS2	0.0007	0.0023	P46769	19.6399	19.6351	19.7416	20.0158	20.0816	19.9086
4365	0.3295	14.2041	1.505	1.2351	nonDE	nonDE	gob-1	Q9XTQ5	gob-1	Trehalose-phosphatase	0.0313	0.0582	Q9XTQ5	14.0974	14.0656	13.8946	14.3831	14.3566	14.3063
4321	0.329	15.9797	2.2195	1.8309	nonDE	nonDE	T16G1.9	Q9U367	T16G1.9	EIF3k	0.006	0.0148	Q9U367	15.6102	15.7891	15.7963	16.0788	16.001	16.1029
1258	0.3284	15.3884	0.8172	0.662	nonDE	nonDE	F44E7.9	O16254	F44E7.9	Rab5-interacting protein	0.1523	0.2178	O16254	15.7172	14.9421	15.2095	15.7466	15.7045	15.4028
4343	0.3283	14.8464	2.7503	2.2742	nonDE	nonDE	alkb-8	Q9U3P9	alkb-8	Alkylated DNA repair protein alkB homolog 8	0.0018	0.0053	Q9U3P9	14.5125	14.5419	14.4569	14.8548	14.9006	14.7408
4318	0.3272	15.1629	1.5524	1.274	nonDE	nonDE	unc-59	Q9U334	unc-59	Septin	0.028	0.0532	Q9U334	14.7547	14.8376	14.977	15.1213	15.4419	14.9875
3927	0.3266	13.9655	2.2773	1.8761	nonDE	nonDE	herc-1	Q9BL11	herc-1	HECT domain-containing protein	0.0053	0.0133	Q9BL11	13.9408	13.7308	13.6847	14.0039	14.277	14.0552
670	0.3266	12.5884	0.1133	0.0848	nonDE	nonDE	drag-1	G5EDE5	drag-1	Repulsive guidance molecule B homolog drag-1	0.7704	0.8227	G5EDE5	12.1481	11.4241	ND	ND	ND	12.1127
622	0.326	14.4716	0.3998	0.3144	nonDE	nonDE	sel-5	G5ECQ3	sel-5	Serine/threonine-protein kinase sel-5	0.3983	0.4848	G5ECQ3	13.3689	ND	14.731	14.3545	14.0666	14.7069
2816	0.3254	18.8227	2.9994	2.4855	nonDE	nonDE	rars-1	Q19825	rars-1	Probable arginine--tRNA ligase, cytoplasmic	0.001	0.0033	Q19825	18.2988	18.4326	18.4014	18.6893	18.7404	18.6792
274	0.3253	13.5578	2.5444	2.1029	nonDE	nonDE	T26A5.6	A0A8S4SRX5	T26A5.6	UDENN domain-containing protein	0.0029	0.0079	A0A8S4SRX5	13.3754	13.3361	13.2671	13.568	13.7544	13.632
3591	0.3252	17.9529	1.1254	0.9209	nonDE	nonDE	C14B9.10	Q8MNV8	C14B9.10	Complex III subunit 9	0.0749	0.12	Q8MNV8	18.1727	17.8139	17.809	18.3881	18.2455	18.1377
1253	0.324	13.8002	2.2401	1.8465	nonDE	nonDE	F17A9.5	O16215	F17A9.5	NADH:flavin oxidoreductase/NADH oxidase N-terminal domain-containing protein	0.0058	0.0142	O16215	13.3051	13.5176	13.3575	13.727	13.8366	13.5886
3626	0.3234	16.7354	2.3528	1.9409	nonDE	nonDE	algn-5	Q8WSL9	algn-5	dolichyl-phosphate beta-glucosyltransferase	0.0044	0.0115	Q8WSL9	16.1782	16.2248	16.4704	16.6401	16.7066	16.4969
3656	0.3229	14.2998	1.5777	1.2957	nonDE	nonDE	tbc-1	Q93534	tbc-1	TBC1 domain family member 23	0.0264	0.0506	Q93534	14.04	14.0153	14.0034	14.3072	14.4918	14.2284
3884	0.3218	16.3989	1.4881	1.2222	nonDE	nonDE	spl-3	Q966E7	spl-3	Sphingosine Phosphate Lyase	0.0325	0.0599	Q966E7	16.2803	16.7468	16.876	16.9512	16.9603	16.9569
3693	0.3216	18.0803	1.6825	1.384	nonDE	nonDE	gas-1	Q93873	gas-1	Probable NADH dehydrogenase [ubiquinone] iron-sulfur protein 2, mitochondrial	0.0208	0.0413	Q93873	18.0118	17.5415	17.647	18.0089	18.1413	18.0149
2162	0.3195	13.6452	0.1484	0.1113	nonDE	nonDE	pxmp-4	P91262	pxmp-4	Peroxisomal membrane protein 4	0.7106	0.7739	P91262	13.1822	ND	ND	13.5017	ND	ND
3066	0.3182	13.2333	0.8285	0.6704	nonDE	nonDE	ctf-18	Q21350	ctf-18	AAA+ ATPase domain-containing protein	0.1484	0.2136	Q21350	12.9716	12.9152	ND	13.3872	13.4466	12.9511
1002	0.318	13.1414	1.3915	1.1433	nonDE	nonDE	F23H11.4	H2KZV4	F23H11.4	Rho-GAP domain-containing protein	0.0406	0.0719	H2KZV4	12.5584	13.2428	12.9027	13.3963	13.1044	13.1572
2279	0.3169	15.565	1.5375	1.2624	nonDE	nonDE	fbf-2	Q09312	fbf-2	Fem-3 mRNA-binding factor 2	0.029	0.0547	Q09312	14.7558	15.159	15.3085	15.3389	15.3932	15.442
2628	0.3166	14.7845	2.1243	1.7522	nonDE	nonDE	C47E12.2	Q18683	C47E12.2	ADP/ATP translocase	0.0075	0.0177	Q18683	14.4684	14.5951	14.4767	15.0349	14.6321	14.8229
4092	0.3166	13.9031	0.8143	0.6599	nonDE	nonDE	perm-3	Q9N4N3	perm-3	ER membrane protein complex subunit 4	0.1534	0.2188	Q9N4N3	13.4868	13.6129	13.7078	14.0228	14.0775	13.6572
2353	0.3149	14.8895	1.4497	1.1912	nonDE	nonDE	vps-11	Q09600	vps-11	Vacuolar protein sorting-associated protein 11 homolog	0.0355	0.0644	Q09600	14.5546	14.9668	14.7788	15.1183	14.9921	15.1345
2770	0.3148	16.3291	2.0035	1.6483	nonDE	nonDE	rpa-1	Q19537	rpa-1	Probable replication factor A 73 kDa subunit	0.0099	0.0225	Q19537	16.0651	16.4242	16.2967	16.5009	16.7152	16.5145
1406	0.3144	14.4014	1.9297	1.5868	nonDE	nonDE	smap-1	O18181	smap-1	Arf-GAP domain-containing protein	0.0118	0.0259	O18181	13.9966	14.1045	14.0768	14.4096	14.3858	14.3256
3532	0.3141	13.2168	0.8627	0.7	nonDE	nonDE	exc-1	Q7YTQ6	exc-1	IRG-type G domain-containing protein	0.1372	0.1995	Q7YTQ6	13.0271	13.3416	12.9747	13.6609	13.1364	13.4884
3664	0.313	13.2668	1.523	1.2501	nonDE	nonDE	F25H2.6	Q93569	F25H2.6	Ceramide transfer protein	0.03	0.0562	Q93569	13.2445	12.6501	13.1888	13.2227	13.3446	13.455
2970	0.3129	15.002	1.8327	1.5085	nonDE	nonDE	syx-5	Q20797	syx-5	Putative syntaxin-5	0.0147	0.031	Q20797	14.5705	14.4328	14.8476	14.8695	15.0191	14.9011
639	0.3128	15.0105	1.4981	1.23	nonDE	nonDE	ret-1	G5ECZ2	ret-1	Reticulon-like protein	0.0318	0.0589	G5ECZ2	14.6752	14.3502	14.6267	14.7796	15.0269	14.784
1793	0.3126	16.1224	2.2436	1.8491	nonDE	nonDE	C02F5.3	P34280	C02F5.3	Uncharacterized GTP-binding protein C02F5.3	0.0057	0.0142	P34280	15.8694	15.9163	15.6959	16.2627	16.0915	16.0651
3116	0.3121	14.6222	0.4481	0.3525	nonDE	nonDE	R04F11.2	Q21732	R04F11.2	ATP synthase subunit e, mitochondrial	0.3564	0.4441	Q21732	15.6502	14.7141	13.9962	15.2861	14.9472	15.0634
2849	0.3118	14.1574	1.9395	1.595	nonDE	nonDE	acl-5	Q1ZXU8	acl-5	Phospholipid/glycerol acyltransferase domain-containing protein	0.0115	0.0254	Q1ZXU8	13.7599	13.787	14.0015	14.0806	14.2415	14.1618
3280	0.3115	17.1624	0.7962	0.6448	nonDE	nonDE	rpl-32	Q22716	rpl-32	Large ribosomal subunit protein eL32	0.1599	0.2266	Q22716	16.9606	17.3411	16.8027	16.7456	17.7319	17.5614
2372	0.3112	13.943	0.9527	0.7748	nonDE	nonDE	ttc-4	Q09974	ttc-4	Cns1/TTC4 wheel domain-containing protein	0.1115	0.168	Q09974	14.2521	14.1315	13.6291	14.131	14.5652	14.2499
1509	0.3111	13.5484	1.8643	1.5335	nonDE	nonDE	mrpl-2	O45110	mrpl-2	Ribosomal protein L2 C-terminal domain-containing protein	0.0137	0.0293	O45110	13.1395	13.1767	13.5288	13.6604	13.5738	13.5441
445	0.3111	13.658	0.7881	0.6385	nonDE	nonDE	catp-6	D3YT44	catp-6	Cation-transporting ATPase 13A3	0.1629	0.2299	D3YT44	13.4543	13.6834	ND	13.6563	14.2763	13.7074
3902	0.3105	14.6586	1.2313	1.009	nonDE	nonDE	B0464.9	Q9BIB3	B0464.9	Probable protein phosphatase methylesterase 1	0.0587	0.098	Q9BIB3	14.57	14.2959	14.5061	15.0239	14.6991	14.5803
4139	0.3102	14.7645	0.9181	0.7453	nonDE	nonDE	sinh-1	Q9NA80	sinh-1	Stress-activated map kinase-interacting protein 1 homolog	0.1208	0.1797	Q9NA80	14.6812	14.8462	14.6797	15.0342	14.9757	15.1276
2564	0.3088	14.8705	0.8444	0.6845	nonDE	nonDE	ntl-9	Q18224	ntl-9	CCR4-NOT transcription complex subunit 9	0.1431	0.2068	Q18224	15.1714	14.8255	14.4303	14.9459	15.3459	15.0617
1146	0.308	19.5577	1.6968	1.3949	nonDE	nonDE	cpn-3	O01542	cpn-3	Calponin-homology (CH) domain-containing protein	0.0201	0.0403	O01542	19.3822	19.2558	19.4577	19.6154	19.6832	19.7212
3373	0.3075	18.0866	2.8434	2.3512	nonDE	nonDE	mmcm-1	Q23381	mmcm-1	Probable methylmalonyl-CoA mutase, mitochondrial	0.0014	0.0045	Q23381	17.6746	17.704	17.9526	18.1679	18.0097	18.0762
1204	0.3072	14.0204	0.935	0.7598	nonDE	nonDE	ari-1.1	O01965	ari-1.1	E3 ubiquitin-protein ligase ari-1.1	0.1162	0.1739	O01965	13.8538	14.4038	14.2325	14.5114	14.4777	14.4228
534	0.3059	13.1807	0.548	0.4345	nonDE	nonDE	T08A11.1	G5EBK0	T08A11.1	DEP domain-containing protein	0.2832	0.3677	G5EBK0	12.4523	13.0378	13.1782	13.5527	12.8341	13.1992
4057	0.3055	13.8894	0.9677	0.7877	nonDE	nonDE	glrx-10	Q9N456	glrx-10	Glutaredoxin-1	0.1077	0.1631	Q9N456	13.9259	13.7578	13.5355	13.9228	14.0854	14.1275
1479	0.3053	17.7252	2.1848	1.8	nonDE	nonDE	F33D11.10	O44781	F33D11.10	RNA helicase	0.0065	0.0158	O44781	17.7411	17.4653	17.7584	17.9335	17.9535	17.9939
178	0.3051	14.3975	0.9937	0.8102	nonDE	nonDE	dab-1	A0A486WV70	dab-1	PID domain-containing protein	0.1015	0.1548	A0A486WV70	14.0267	13.7607	14.6239	14.4316	14.3334	14.5617
847	0.3048	13.7138	0.4038	0.3168	nonDE	nonDE	catp-4	G5EFV6	catp-4	Sodium/potassium-transporting ATPase subunit alpha	0.3946	0.4822	G5EFV6	13.9902	13.6104	12.5597	13.994	13.2953	13.7855
3263	0.3044	13.6075	0.8543	0.6931	nonDE	nonDE	T20H4.5	Q22619	T20H4.5	Probable NADH dehydrogenase [ubiquinone] iron-sulfur protein 8, mitochondrial	0.1399	0.2027	Q22619	13.8556	13.751	13.8462	14.0038	14.1594	14.2029
1400	0.3039	12.7133	0.9994	0.8148	nonDE	nonDE	kel-3	O18147	kel-3	BTB domain-containing protein	0.1001	0.1532	O18147	12.6234	12.072	12.5256	13.0666	12.5822	12.4839
1677	0.3036	18.0868	2.55	2.1078	nonDE	nonDE	qars-1	O62431	qars-1	Probable glutamine--tRNA ligase	0.0028	0.0078	O62431	17.6709	17.6595	17.5458	17.8799	17.9443	17.9627
2980	0.3036	13.0295	1.2748	1.0442	nonDE	nonDE	slc-25a18.2	Q20847	slc-25a18.2	SLC (SoLute Carrier) homolog	0.0531	0.0903	Q20847	12.9512	12.4206	12.5686	13.0646	13.0882	12.6984
4473	0.3033	15.3314	1.6671	1.3715	nonDE	nonDE	smg-9	Q9XWJ1	smg-9	Nonsense-mediated mRNA decay factor SMG9	0.0215	0.0425	Q9XWJ1	14.7695	15.0202	15.215	15.2347	15.3682	15.3117
382	0.303	13.6048	0.5103	0.4024	nonDE	nonDE	Y105E8A.20	B3KYC0	Y105E8A.20	Methionine--tRNA ligase, mitochondrial	0.3088	0.3959	B3KYC0	13.9138	12.7363	13.5096	13.5177	13.9343	13.6168
4488	0.3028	14.994	1.0735	0.8767	nonDE	nonDE	eif-3.j	Q9XWP7	eif-3.j	Eukaryotic translation initiation factor 3 30 kDa subunit	0.0844	0.1328	Q9XWP7	ND	14.4504	14.0954	14.2286	14.7883	14.7102
3578	0.3027	13.6581	0.7131	0.5741	nonDE	nonDE	Y50D7A.10	Q8IAA5	Y50D7A.10	ADF-H domain-containing protein	0.1936	0.2666	Q8IAA5	13.5093	13.5412	13.3415	ND	13.7667	ND
3808	0.3026	15.791	2.2483	1.8523	nonDE	nonDE	ubc-13	Q95XX0	ubc-13	Ubiquitin-conjugating enzyme E2 13	0.0056	0.014	Q95XX0	15.4175	15.3677	15.5893	15.7616	15.8216	15.699
2786	0.3024	14.1471	0.806	0.6529	nonDE	nonDE	rde-2	Q19672	rde-2	SH2 domain-containing protein	0.1563	0.2224	Q19672	14.0749	13.8012	14.1355	14.1612	14.5132	14.2444
3821	0.3014	13.168	0.98	0.7978	nonDE	nonDE	Y50D4A.4	Q95Y58	Y50D4A.4	Mic1 domain-containing protein	0.1047	0.1593	Q95Y58	13.0693	12.914	12.4261	13.0361	13.1207	13.1567
1126	0.301	16.0367	1.8891	1.5545	nonDE	nonDE	csn-2	O01422	csn-2	COP9 signalosome complex subunit 2	0.0129	0.0279	O01422	15.6876	15.8852	15.7232	16.1191	16.0279	16.0522
1270	0.2999	15.2796	0.772	0.6254	nonDE	nonDE	C05C8.7	O16315	C05C8.7	mannose-6-phosphate isomerase	0.169	0.2369	O16315	14.1445	14.8788	14.0087	14.4605	15.01	14.4614
1688	0.2997	15.5552	1.9805	1.6295	nonDE	nonDE	tut-1	O76365	tut-1	Cytoplasmic tRNA 2-thiolation protein 1	0.0105	0.0235	O76365	15.0311	15.1735	15.4823	15.4924	15.6342	15.4594
2195	0.2994	15.9483	1.8281	1.5044	nonDE	nonDE	uba-5	P91430	uba-5	Ubiquitin-like modifier-activating enzyme 5	0.0149	0.0313	P91430	15.8021	15.8911	15.7413	16.1565	16.2071	15.9691
1558	0.2992	13.2531	0.6611	0.5289	nonDE	nonDE	M01E5.2	O45691	M01E5.2	Mitochondrial ribosome-associated GTPase 2	0.2182	0.2959	O45691	12.9826	13.0196	13.2351	13.4377	13.2568	13.4405
2189	0.2981	11.9263	1.0885	0.8891	nonDE	nonDE	rbx-2	P91404	rbx-2	RING-type domain-containing protein	0.0816	0.1291	P91404	11.6417	ND	ND	11.8482	11.8826	12.0886
3112	0.298	13.5328	1.1101	0.9079	nonDE	nonDE	nrde-3	Q21691	nrde-3	Nuclear RNAi defective-3 protein	0.0776	0.1236	Q21691	13.3998	13.4569	13.484	13.6296	13.6262	13.9789
3478	0.298	13.3153	0.9115	0.7403	nonDE	nonDE	Y51F10.11	Q4W5H0	Y51F10.11	Defect at low temperature protein 1	0.1226	0.1819	Q4W5H0	13.0503	13.1346	13.3585	13.8218	13.1459	13.4698
3627	0.2974	14.9526	2.37	1.9559	nonDE	nonDE	cyk-3	Q8WT44	cyk-3	Ubiquitin carboxyl-terminal hydrolase cyk-3	0.0043	0.0111	Q8WT44	14.7063	14.7615	14.9932	15.1008	15.1642	15.0882
684	0.2972	14.9419	2.3461	1.9351	nonDE	nonDE	R05H10.3	G5EDL4	R05H10.3	Dot/Icm T4SS effector	0.0045	0.0116	G5EDL4	14.7394	14.8356	14.8513	15.193	15.0692	15.0557
235	0.2959	15.2333	1.6916	1.3906	nonDE	nonDE	Y39E4B.10	A0A679L8N0	Y39E4B.10	NR LBD domain-containing protein	0.0203	0.0407	A0A679L8N0	14.8656	15.1803	15.0541	15.3641	15.369	15.2546
1318	0.295	17.9571	2.1987	1.8125	nonDE	nonDE	rpt-4	O17071	rpt-4	Probable 26S proteasome regulatory subunit 10B	0.0063	0.0154	O17071	17.5501	17.7072	17.8535	17.9999	18.0403	17.9556
1885	0.2943	14.3236	1.4862	1.2208	nonDE	nonDE	mtx-2	P34599	mtx-2	Metaxin-2 homolog	0.0326	0.0602	P34599	14.3649	14.2216	14.46	14.808	14.4606	14.6607
2856	0.2941	16.4749	0.7175	0.578	nonDE	nonDE	F35D11.4	Q20034	F35D11.4	CYTH domain-containing protein	0.1916	0.2643	Q20034	15.7153	16.1977	16.3905	16.1357	16.7308	16.3193
3606	0.2931	16.4546	1.7276	1.4209	nonDE	nonDE	Y47G6A.22	Q8MXS8	Y47G6A.22	3-oxoacyl-[acyl-carrier-protein] reductase FabG	0.0187	0.0379	Q8MXS8	16.2876	15.9614	15.8749	16.3802	16.3684	16.2544
3768	0.2927	14.0248	0.9943	0.8105	nonDE	nonDE	mrpl-13	Q95QL2	mrpl-13	Ribosomal protein L13	0.1013	0.1547	Q95QL2	14.0125	13.34	13.5819	14.1758	13.9078	13.7289
3960	0.2925	15.6111	1.6512	1.3582	nonDE	nonDE	csn-1	Q9GS00	csn-1	COP9 signalosome complex subunit 1	0.0223	0.0438	Q9GS00	15.1748	15.4219	15.2682	15.6561	15.5738	15.5125
4168	0.292	14.9601	1.4051	1.1555	nonDE	nonDE	mrps-35	Q9NEI6	mrps-35	Ribosomal protein S24/S35 mitochondrial conserved domain-containing protein	0.0394	0.0699	Q9NEI6	14.9204	14.5964	14.5027	15.0076	14.9577	14.9301
4398	0.2914	13.3369	0.4501	0.354	nonDE	nonDE	K06G5.1	Q9XUT9	K06G5.1	VWFA domain-containing protein	0.3547	0.4426	Q9XUT9	13.7607	13.0751	12.1427	13.2542	13.1554	13.4429
4119	0.2912	12.4548	0.7825	0.6342	nonDE	nonDE	lido-7	Q9N5J4	lido-7	LIn-8 Domain containing	0.165	0.2322	Q9N5J4	12.399	12.4097	12.0183	12.6503	12.6761	12.3742
3153	0.2904	15.1337	1.5454	1.268	nonDE	nonDE	R10E4.9	Q21905	R10E4.9	Very-long-chain (3R)-3-hydroxyacyl-CoA dehydratase	0.0285	0.0539	Q21905	14.713	14.943	14.962	15.2347	15.1754	15.0793
165	0.2894	15.2874	1.7283	1.4214	nonDE	nonDE	tsr-1	A0A3P6NNQ0	tsr-1	Xpo1 domain-containing protein	0.0187	0.0379	A0A3P6NNQ0	14.9731	15.2704	15.2599	15.4767	15.3814	15.5134
1869	0.2879	17.3824	2.4482	2.0215	nonDE	nonDE	unc-116	P34540	unc-116	Kinesin heavy chain	0.0036	0.0095	P34540	16.857	17.0425	17.1897	17.3405	17.3005	17.3119
3208	0.2879	15.592	1.4889	1.2227	nonDE	nonDE	T04G9.4	Q22171	T04G9.4	L-aminoadipate-semialdehyde dehydrogenase-phosphopantetheinyl transferase	0.0324	0.0599	Q22171	15.1016	15.1867	15.6039	15.4484	15.7063	15.6014
1676	0.2873	14.6979	0.8907	0.7242	nonDE	nonDE	ttbk-8.1	O62426	ttbk-8.1	Protein kinase domain-containing protein	0.1286	0.1887	O62426	14.6947	14.3589	15.1656	15.0556	14.9365	15.0889
718	0.2864	13.7472	0.7652	0.6192	nonDE	nonDE	ptr-23	G5EE13	ptr-23	SSD domain-containing protein	0.1717	0.2403	G5EE13	14.202	14.0862	13.6083	14.325	14.0965	14.3342
3765	0.2861	16.086	1.7857	1.4695	nonDE	nonDE	F30F8.9	Q95QI1	F30F8.9	Letm1 RBD domain-containing protein	0.0164	0.0339	Q95QI1	15.895	15.7879	16.2831	16.32	16.2279	16.2764
70	0.2858	16.769	2.0138	1.6577	nonDE	nonDE	pgp-2	A0A0K3AWK1	pgp-2	p-GlycoProtein related	0.0097	0.022	A0A0K3AWK1	16.605	16.4712	16.6116	16.8832	16.8136	16.8485
3895	0.2848	14.1352	0.8181	0.6626	nonDE	nonDE	C36B7.6	Q966P8	C36B7.6	Cleft lip and palate transmembrane protein 1 homolog	0.152	0.2175	Q966P8	14.2785	13.2244	13.99	14.2708	13.9419	14.1348
758	0.2843	13.6017	1.3902	1.1423	nonDE	nonDE	ced-5	G5EEN3	ced-5	CED-5	0.0407	0.0721	G5EEN3	13.526	13.4032	13.2841	13.6587	13.6805	13.7271
2134	0.2841	15.6098	1.5303	1.2561	nonDE	nonDE	dhs-1	P91013	dhs-1	Retinol dehydrogenase 12-like	0.0295	0.0554	P91013	15.2048	15.414	15.3823	15.5591	15.622	15.6724
2028	0.2836	16.5619	1.063	0.8676	nonDE	nonDE	sams-4	P50306	sams-4	Probable S-adenosylmethionine synthase 4	0.0865	0.1356	P50306	16.1194	16.4219	16.9098	16.7402	16.7683	16.7935
3304	0.2834	15.1307	1.648	1.3554	nonDE	nonDE	C37C3.2	Q22918	C37C3.2	Eukaryotic translation initiation factor 5	0.0225	0.0441	Q22918	15.0328	15.362	14.99	15.242	15.4921	15.5009
4197	0.2828	12.7773	0.8652	0.7021	nonDE	nonDE	ccm-2	Q9TXI9	ccm-2	CCM (Cerebral Cavernous Malformation) gene homolog	0.1364	0.1986	Q9TXI9	12.4591	12.406	13.1352	12.9759	12.9649	12.9079
175	0.2824	15.9417	2.2442	1.8491	nonDE	nonDE	sma-1	A0A486WUT8	sma-1	Spectrin beta chain	0.0057	0.0142	A0A486WUT8	15.629	15.4818	15.36	15.6903	15.8391	15.7885
690	0.2823	16.2384	1.4638	1.2027	nonDE	nonDE	Y32F6A.5	G5EDP0	Y32F6A.5	Retinoid-inducible serine carboxypeptidase	0.0344	0.0627	G5EDP0	15.7505	15.6166	15.8507	15.9235	16.0918	16.0494
3684	0.2819	14.1852	0.548	0.4345	nonDE	nonDE	swan-1	Q93758	swan-1	WD_REPEATS_REGION domain-containing protein	0.2831	0.3677	Q93758	ND	13.6774	13.9697	ND	14.4073	13.8037
4016	0.2817	15.4133	2.2755	1.8751	nonDE	nonDE	dcap-1	Q9N363	dcap-1	mRNA-decapping enzyme 1	0.0053	0.0133	Q9N363	15.0241	15.0131	14.9942	15.2993	15.2528	15.3244
1004	0.2817	13.5973	1.1356	0.9302	nonDE	nonDE	mlp-1	H2KZV8	mlp-1	LIM zinc-binding domain-containing protein	0.0732	0.1174	H2KZV8	13.5006	13.3907	13.4894	13.7485	13.8127	13.6646
4189	0.2815	14.1118	0.9767	0.7954	nonDE	nonDE	msp-77	Q9TVW5	msp-77	Major sperm protein 77/79	0.1055	0.1602	Q9TVW5	14.1254	13.8703	14.2406	13.9869	14.5009	14.5929
3577	0.281	13.9059	1.1651	0.9543	nonDE	nonDE	pct-1	Q8I7M8	pct-1	Cyclin-dependent kinase 17	0.0684	0.1111	Q8I7M8	13.526	ND	13.9387	14.0099	13.9022	14.1279
4487	0.2807	14.7724	1.1516	0.9431	nonDE	nonDE	spr-5	Q9XWP6	spr-5	Lysine-specific histone demethylase 1	0.0705	0.114	Q9XWP6	14.5483	14.8077	14.801	14.9217	14.9718	15.1056
4178	0.2807	13.8698	0.8545	0.6932	nonDE	nonDE	tgt-2	Q9NEU3	tgt-2	Queuine tRNA-ribosyltransferase accessory subunit 2	0.1398	0.2027	Q9NEU3	13.9333	13.9727	14.0156	14.2974	14.1307	14.3358
3576	0.2805	14.8506	1.1442	0.9365	nonDE	nonDE	odr-4	Q8I7F8	odr-4	Odorant response abnormal protein 4	0.0717	0.1157	Q8I7F8	14.5521	14.781	14.9728	15.0651	15.029	15.0535
3226	0.2803	18.6487	1.8932	1.5577	nonDE	nonDE	acdh-10	Q22347	acdh-10	Probable medium-chain specific acyl-CoA dehydrogenase 10, mitochondrial	0.0128	0.0277	Q22347	18.2635	18.4493	18.7068	18.7057	18.7542	18.8003
1569	0.2793	13.3009	0.8153	0.6604	nonDE	nonDE	T23G11.7	O45812	T23G11.7	Vacuolar protein sorting-associated protein VTA1 homolog	0.153	0.2186	O45812	13.188	13.1906	13.3755	13.3971	13.6293	13.5654
112	0.2791	13.551	1.274	1.0436	nonDE	nonDE	W02H5.2	A0A1I6CMB1	W02H5.2	SOCS box domain-containing protein	0.0532	0.0904	A0A1I6CMB1	13.06	13.7039	13.5451	13.7459	13.7201	13.6804
168	0.2789	16.5096	1.168	0.956	nonDE	nonDE	epg-3	A0A486WTI5	epg-3	Ectopic P granules protein 3	0.0679	0.1107	A0A486WTI5	16.4129	16.1552	16.4277	16.5896	16.4752	16.7678
501	0.2786	14.8549	2.1752	1.7924	nonDE	nonDE	rrf-1	G3MU40	rrf-1	RNA-directed RNA polymerase	0.0067	0.0161	G3MU40	14.6592	14.7259	14.7288	14.9777	14.9983	14.9735
2235	0.278	16.6932	1.0817	0.8837	nonDE	nonDE	ctr-9	Q03560	ctr-9	RNA polymerase-associated protein CTR9	0.0829	0.1307	Q03560	16.316	16.5793	16.8416	16.7872	16.6391	17.1447
2392	0.2777	13.604	0.3944	0.31	nonDE	nonDE	C23G10.2	Q10121	C23G10.2	RutC family protein C23G10.2	0.4033	0.4897	Q10121	12.8715	ND	ND	13.0673	13.2884	13.092
368	0.2767	15.1986	1.0094	0.8229	nonDE	nonDE	unc-57	B1V8A0	unc-57	Endophilin-A homolog	0.0979	0.1503	B1V8A0	14.6231	14.7328	14.6901	14.857	15.1369	14.8822
4441	0.2764	15.4707	1.4961	1.2285	nonDE	nonDE	vps-29	Q9XVX5	vps-29	Vacuolar protein sorting-associated protein 29	0.0319	0.0591	Q9XVX5	15.2538	15.5315	15.5148	15.6906	15.7591	15.6794
1062	0.2755	16.7721	1.858	1.5294	nonDE	nonDE	pqn-27	H2L2J5	pqn-27	Prion-like-(Q/N-rich)-domain-bearing protein	0.0139	0.0296	H2L2J5	16.3362	16.5971	16.5818	16.7893	16.7322	16.82
2149	0.2754	15.3109	1.1722	0.959	nonDE	nonDE	cogc-5	P91151	cogc-5	Conserved oligomeric Golgi complex subunit 5	0.0673	0.1099	P91151	14.855	14.771	14.7747	15.2503	14.907	15.0695
892	0.2748	15.6101	1.8149	1.4934	nonDE	nonDE	cpz-1	G5EGP8	cpz-1	Cathepsin Z-1	0.0153	0.0321	G5EGP8	15.5173	15.365	15.413	15.6701	15.7404	15.7091
3723	0.2748	13.6865	0.2909	0.224	nonDE	nonDE	K04A8.1	Q94259	K04A8.1	DUF268 domain-containing protein	0.5119	0.5971	Q94259	ND	ND	13.5271	ND	13.6818	13.9219
2910	0.2744	15.2713	0.4278	0.3358	nonDE	nonDE	cnep-1	Q20432	cnep-1	CTD nuclear envelope phosphatase 1 homolog	0.3734	0.4615	Q20432	15.4958	15.6276	15.0968	15.7905	15.7768	15.4762
3228	0.2742	14.4284	1.1631	0.9526	nonDE	nonDE	him-17	Q22360	him-17	High Incidence of Males (Increased X chromosome loss)	0.0687	0.1115	Q22360	13.9289	14.5925	14.622	14.5513	14.6173	14.7974
2685	0.274	15.496	1.6876	1.3876	nonDE	nonDE	eif-2bepsilon	Q18994	eif-2bepsilon	eIF-2B GDP-GTP exchange factor subunit epsilon	0.0205	0.041	Q18994	15.0331	15.3966	15.5465	15.5778	15.536	15.6845
4186	0.2736	13.3811	0.495	0.3898	nonDE	nonDE	bath-40	Q9NF14	bath-40	BTB and MATH domain-containing protein 40	0.3199	0.4076	Q9NF14	12.8156	13.169	13.464	13.4345	13.135	13.6997
742	0.2733	15.2907	2.1499	1.7726	nonDE	nonDE	npp-10	G5EEH9	npp-10	Nuclear pore complex protein Nup98-Nup96	0.0071	0.0169	G5EEH9	15.1807	15.3451	15.1931	15.5171	15.425	15.5967
1709	0.2721	14.3685	1.3696	1.1254	nonDE	nonDE	M01G5.1	O76686	M01G5.1	Casc1_N domain-containing protein	0.0427	0.0749	O76686	13.9447	14.4145	14.4696	14.453	14.6594	14.5328
1670	0.272	15.8724	1.4446	1.1871	nonDE	nonDE	slc-25a21	O62347	slc-25a21	Mitochondrial 2-oxodicarboxylate carrier	0.0359	0.065	O62347	15.3784	15.5791	15.6887	15.9167	15.693	15.8525
3425	0.2718	17.7668	1.7377	1.4291	nonDE	nonDE	rop-1	Q27274	rop-1	RNA-binding protein RO60	0.0183	0.0372	Q27274	17.3772	17.5518	17.8428	17.8206	17.9589	17.8075
412	0.2718	13.8554	1.0134	0.8265	nonDE	nonDE	mrpl-46	C0VXV6	mrpl-46	Large ribosomal subunit protein mL46	0.097	0.1491	C0VXV6	13.3475	13.2736	13.7748	13.5975	13.7492	13.8645
2121	0.271	17.5253	1.1803	0.9656	nonDE	nonDE	lin-53	P90916	lin-53	Probable histone-binding protein lin-53	0.066	0.1082	P90916	17.6488	18.2132	18.3429	18.2679	18.3214	18.4287
4096	0.27	15.5976	1.7949	1.477	nonDE	nonDE	Y47D9A.1	Q9N4V3	Y47D9A.1	Nucleotidyl transferase domain-containing protein	0.016	0.0333	Q9N4V3	15.0129	15.283	15.3447	15.432	15.5198	15.4989
817	0.2697	15.6947	2.7766	2.2949	nonDE	nonDE	agef-1	G5EFH7	agef-1	SEC7 domain-containing protein	0.0017	0.0051	G5EFH7	15.322	15.4844	15.4948	15.6979	15.6958	15.7167
82	0.269	15.1958	2.0833	1.7155	nonDE	nonDE	K02C4.3	A0A131MAU8	K02C4.3	USP domain-containing protein	0.0083	0.0193	A0A131MAU8	14.9209	15.0223	15.0537	15.3088	15.1961	15.2993
1097	0.2689	16.5169	1.9419	1.5965	nonDE	nonDE	imph-1	K8ERX1	imph-1	K Homology domain-containing protein	0.0114	0.0253	K8ERX1	16.0973	16.5054	16.4818	16.5641	16.6226	16.7046
2536	0.2682	12.9674	0.8479	0.6875	nonDE	nonDE	nfx-1	Q18034	nfx-1	Transcriptional repressor NF-X1 homolog	0.1419	0.2054	Q18034	12.3316	12.7723	13.1735	12.8303	13.0055	13.2462
1135	0.2678	15.1101	1.613	1.3256	nonDE	nonDE	soap-1	O01485	soap-1	HEAT repeat-containing protein 5B	0.0244	0.0472	O01485	14.8542	14.8379	14.8668	15.1345	15.0624	15.1654
2069	0.2677	15.1854	1.5831	1.3003	nonDE	nonDE	algn-11	P53993	algn-11	GDP-Man:Man(3)GlcNAc(2)-PP-Dol alpha-1,2-mannosyltransferase	0.0261	0.0501	P53993	14.5349	14.632	14.929	14.9168	15.0764	14.9058
525	0.2677	14.5504	0.312	0.2409	nonDE	nonDE	pud-2.1	G5EBF3	pud-2.1	Up-regulated in Daf-2 domain-containing protein	0.4875	0.5743	G5EBF3	15.3718	13.4252	13.6045	14.1188	14.6593	14.4266
2621	0.2669	15.1377	1.2246	1.0035	nonDE	nonDE	dhs-18	Q18639	dhs-18	Hydroxysteroid dehydrogenase-like protein 2	0.0596	0.0992	Q18639	14.7863	15.2053	14.8112	14.9978	15.1372	15.4685
4100	0.2665	18.0804	1.6669	1.3715	nonDE	nonDE	nuo-5	Q9N4Y8	nuo-5	NADH-ubiquinone oxidoreductase 75 kDa subunit, mitochondrial	0.0215	0.0425	Q9N4Y8	18.1376	17.7541	17.8357	18.1919	18.1548	18.1801
723	0.2658	15.2031	1.7412	1.432	nonDE	nonDE	src-1	G5EE56	src-1	Tyrosine protein-kinase src-1	0.0181	0.037	G5EE56	15.1533	15.1898	14.9876	15.275	15.4041	15.4489
3348	0.2654	16.5435	2.4307	2.0073	nonDE	nonDE	mtr-4	Q23223	mtr-4	mRNA transport homolog 4	0.0037	0.0098	Q23223	16.4128	16.387	16.3998	16.7075	16.6403	16.6481
903	0.2651	14.2027	1.2705	1.0411	nonDE	nonDE	acl-6	G8JY39	acl-6	Phospholipid/glycerol acyltransferase domain-containing protein	0.0536	0.091	G8JY39	14.2838	13.8564	14.0974	14.2717	14.4809	14.2803
3640	0.265	13.1293	0.9525	0.7748	nonDE	nonDE	C31E10.6	Q93314	C31E10.6	Coiled-coil domain-containing protein 93	0.1116	0.168	Q93314	12.8031	12.6994	12.8705	13.0378	13.011	13.1191
363	0.2648	16.2105	0.772	0.6254	nonDE	nonDE	CYTB	B1PEX6	CYTB	Cytochrome b	0.169	0.2369	B1PEX6	16.774	16.2391	15.8471	16.6773	16.6489	16.3284
3088	0.2645	13.8248	0.7316	0.5896	nonDE	nonDE	atg-2	Q21480	atg-2	Autophagy-related protein 2	0.1855	0.2572	Q21480	13.7613	13.8266	13.3568	13.9727	13.8306	13.9352
1429	0.2644	13.9254	1.3046	1.0688	nonDE	nonDE	C49A9.2	O44154	C49A9.2	Telo_bind domain-containing protein	0.0496	0.0854	O44154	13.2731	13.5828	13.7549	13.9397	13.6941	13.7704
3760	0.2644	14.5135	0.7435	0.6003	nonDE	nonDE	T13H5.8	Q95QB1	T13H5.8	Cleft lip and palate transmembrane protein 1-like protein	0.1805	0.251	Q95QB1	14.3608	13.9809	14.5853	14.6054	14.738	14.3766
2170	0.2644	16.6113	0.5113	0.4031	nonDE	nonDE	atp-3	P91283	atp-3	ATP synthase subunit O, mitochondrial	0.3081	0.3953	P91283	17.7631	16.7992	16.3129	17.3551	17.1564	17.1568
782	0.2636	16.8599	1.446	1.1879	nonDE	nonDE	W07E11.1	G5EF05	W07E11.1	glutamate synthase (NADH)	0.0358	0.0649	G5EF05	17.0414	16.6359	16.4563	16.8965	17.0507	16.9773
2656	0.2634	15.2032	1.4653	1.2038	nonDE	nonDE	C56A3.5	Q18877	C56A3.5	Leucine-rich repeat-containing protein	0.0343	0.0626	Q18877	14.9176	14.6804	14.9451	15.1453	15.1495	15.0386
3710	0.2633	16.0372	1.2103	0.9911	nonDE	nonDE	rab-10	Q94148	rab-10	Ras-related protein Rab-10	0.0616	0.1021	Q94148	15.7373	15.8742	16.0823	16.107	16.1728	16.2038
480	0.2633	13.5723	0.1527	0.1145	nonDE	nonDE	znfx-1	E9P860	znfx-1	NFX1-type zinc finger-containing protein 1 homolog	0.7035	0.7683	E9P860	ND	ND	13.2154	13.3671	13.4277	13.6415
1762	0.2627	19.2112	1.221	1.0004	nonDE	nonDE	hsp-3	P27420	hsp-3	Heat shock 70 kDa protein C	0.0601	0.0999	P27420	18.8462	18.5961	18.8302	18.8843	19.1085	19.0679
2015	0.2625	18.0051	0.7783	0.631	nonDE	nonDE	rps-12	P49196	rps-12	Small ribosomal subunit protein eS12	0.1666	0.2339	P49196	17.6146	17.7555	17.9683	17.6719	18.2907	18.1633
3978	0.2621	14.7119	1.4989	1.2305	nonDE	nonDE	snx-1	Q9GYJ9	snx-1	PX domain-containing protein	0.0317	0.0588	Q9GYJ9	14.2887	14.3233	14.0233	14.636	14.3746	14.4111
1517	0.2619	17.3983	1.8038	1.4844	nonDE	nonDE	ads-1	O45218	ads-1	Alkyldihydroxyacetonephosphate synthase	0.0157	0.0328	O45218	17.5836	17.5826	17.5263	17.9094	17.8298	17.7391
3140	0.2619	13.8059	0.4564	0.3593	nonDE	nonDE	mpc-1	Q21828	mpc-1	Probable mitochondrial pyruvate carrier 1	0.3496	0.4372	Q21828	13.5917	13.6692	13.3933	13.5391	14.0385	13.8622
1508	0.2616	16.5022	1.6746	1.3777	nonDE	nonDE	ech-5	O45106	ech-5	Enoyl-CoA hydratase domain-containing protein 2, mitochondrial	0.0212	0.0419	O45106	16.2809	16.2146	16.5994	16.5097	16.6951	16.6748
730	0.2607	17.0823	2.0572	1.6947	nonDE	nonDE	F21D5.7	G5EE80	F21D5.7	Signal recognition particle 54 kDa protein	0.0088	0.0202	G5EE80	16.6217	16.61	16.591	16.9269	16.8108	16.8671
2886	0.2606	14.1642	0.7289	0.5874	nonDE	nonDE	aagr-3	Q20239	aagr-3	Gal_mutarotas_2 domain-containing protein	0.1867	0.2586	Q20239	14.557	14.5333	13.8464	14.5027	14.5316	14.6843
3419	0.2602	13.8851	1.4273	1.1738	nonDE	nonDE	vps-15	Q23669	vps-15	non-specific serine/threonine protein kinase	0.0374	0.067	Q23669	13.7079	13.5303	13.7053	13.9255	13.7833	14.0154
4283	0.2593	19.5822	1.751	1.4399	nonDE	nonDE	gsy-1	Q9U2D9	gsy-1	Glycogen [starch] synthase	0.0177	0.0363	Q9U2D9	19.3319	19.7597	19.6411	19.8394	19.8059	19.8654
2426	0.2586	16.5652	0.6906	0.5545	nonDE	nonDE	let-721	Q11190	let-721	Electron transfer flavoprotein-ubiquinone oxidoreductase, mitochondrial	0.2039	0.2789	Q11190	16.887	17.7051	17.5451	17.6095	17.4342	17.8693
3361	0.2585	20.9094	0.9264	0.7523	nonDE	nonDE	rps-7	Q23312	rps-7	Small ribosomal subunit protein eS7	0.1185	0.1769	Q23312	20.6461	21.0464	20.7606	21.078	21.104	21.0468
4516	0.2571	15.0442	1.0451	0.8522	nonDE	nonDE	cnt-1	Q9XXH8	cnt-1	Arf-GAP with ANK repeat and PH domain-containing protein cnt-1	0.0901	0.1405	Q9XXH8	14.5337	15.0952	15.1063	15.1681	15.1068	15.2317
4381	0.257	14.7183	1.3015	1.0664	nonDE	nonDE	trpp-6	Q9XU81	trpp-6	Trafficking protein particle complex subunit 6B	0.05	0.0858	Q9XU81	14.395	14.5205	14.6517	14.6262	14.877	14.8351
897	0.257	13.0222	0.6088	0.4853	nonDE	nonDE	syp-1	G5EGS8	syp-1	Synaptonemal complex protein SYP-1	0.2461	0.3271	G5EGS8	ND	12.6277	ND	12.7062	13.0457	12.9022
3033	0.2569	16.0677	0.5089	0.4013	nonDE	nonDE	pfn-3	Q21193	pfn-3	Profilin-3	0.3098	0.3969	Q21193	16.6282	16.0685	15.5977	16.5711	16.1785	16.3156
1184	0.2568	15.2807	1.2513	1.0254	nonDE	nonDE	C53H9.2	O01826	C53H9.2	CP-type G domain-containing protein	0.0561	0.0943	O01826	14.865	15.1346	15.061	15.2162	15.3687	15.2462
2430	0.2568	16.4082	1.0436	0.851	nonDE	nonDE	let-858	Q17336	let-858	Pre-mRNA-splicing factor CWC22 homolog	0.0905	0.1409	Q17336	16.1044	16.412	16.5206	16.6919	16.4164	16.6991
1906	0.2566	15.1001	1.4571	1.1979	nonDE	nonDE	ZK632.12	P34657	ZK632.12	Uncharacterized protein ZK632.12	0.0349	0.0634	P34657	14.7101	14.6846	15.024	15.0914	15.1672	14.9299
3414	0.2561	15.2082	1.3568	1.1138	nonDE	nonDE	cul-5	Q23639	cul-5	Cullin-5	0.044	0.077	Q23639	14.5839	14.973	15.2211	15.1321	15.1973	15.2168
3605	0.2559	17.6526	1.7047	1.4014	nonDE	nonDE	rab-18	Q8MXS1	rab-18	Ras-related protein Rab-18	0.0197	0.0397	Q8MXS1	17.1372	17.2382	17.563	17.5752	17.5803	17.5507
323	0.2559	14.529	0.8606	0.6982	nonDE	nonDE	ZK228.4	A5Z2W6	ZK228.4	N-acetyltransferase domain-containing protein	0.1379	0.2004	A5Z2W6	14.2018	ND	14.2725	14.3787	14.5923	14.5081
2356	0.2556	17.1271	2.0602	1.6974	nonDE	nonDE	gst-36	Q09607	gst-36	Probable glutathione S-transferase gst-36	0.0087	0.0201	Q09607	16.8436	16.7429	16.9857	17.1464	17.0905	17.1022
771	0.2547	13.5778	1.2549	1.0281	nonDE	nonDE	nbet-1	G5EEU1	nbet-1	BET1	0.0556	0.0937	G5EEU1	12.6468	12.5721	12.6429	12.7143	13.1253	12.7864
3342	0.2546	14.8418	1.761	1.4482	nonDE	nonDE	vps-18	Q23194	vps-18	Vacuolar protein sorting-associated protein 18 homolog	0.0173	0.0356	Q23194	14.5596	14.6742	14.7915	14.9568	14.9081	14.9243
2487	0.2538	14.2625	1.6117	1.3247	nonDE	nonDE	cel-1	Q17607	cel-1	mRNA-capping enzyme	0.0245	0.0473	Q17607	13.9304	14.2006	14.0831	14.3288	14.222	14.4248
3366	0.2534	12.8443	0.5542	0.4399	nonDE	nonDE	ugt-5	Q23336	ugt-5	UDP-glucuronosyltransferase	0.2791	0.3631	Q23336	13.2944	12.6652	12.3099	12.8863	13.0914	13.0519
3695	0.2533	12.8984	1.059	0.8641	nonDE	nonDE	erv-46	Q93878	erv-46	Endoplasmic reticulum-Golgi intermediate compartment protein 3	0.0873	0.1367	Q93878	12.7418	12.4942	12.3721	12.7259	12.9065	12.7355
1022	0.2533	15.4612	1.0398	0.848	nonDE	nonDE	ubxn-3	H2L056	ubxn-3	UBX domain-containing protein 3	0.0912	0.1419	H2L056	15.4598	15.3602	15.2074	15.6269	15.5816	15.5789
380	0.2528	14.8196	0.9724	0.7914	nonDE	nonDE	cka-1	B3GWD5	cka-1	Choline/ethanolamine kinase	0.1066	0.1616	B3GWD5	14.3154	14.3935	14.4936	14.7188	14.6127	14.6294
3738	0.2524	15.1512	1.107	0.9058	nonDE	nonDE	ubc-9	Q95017	ubc-9	SUMO-conjugating enzyme UBC9	0.0782	0.1242	Q95017	14.8882	15.0619	15.4003	15.2218	15.3373	15.5486
1850	0.2524	14.599	0.9262	0.7522	nonDE	nonDE	ubc-7	P34477	ubc-7	Probable ubiquitin-conjugating enzyme E2 7	0.1185	0.1769	P34477	14.673	14.503	13.9168	14.5898	14.5753	14.6847
2440	0.2523	15.654	2.3788	1.962	nonDE	nonDE	cul-3	Q17391	cul-3	Cullin-3	0.0042	0.0109	Q17391	15.402	15.4808	15.4173	15.6458	15.7376	15.6737
909	0.2523	16.6501	1.5866	1.3032	nonDE	nonDE	wdr-4	G8XYY6	wdr-4	tRNA (guanine-N(7)-)-methyltransferase non-catalytic subunit	0.0259	0.0497	G8XYY6	16.62	16.5888	16.5506	16.8283	16.8752	16.8127
4296	0.2523	12.5811	0.3162	0.2445	nonDE	nonDE	Y39E4B.5	Q9U2K5	Y39E4B.5	Major facilitator superfamily (MFS) profile domain-containing protein	0.4828	0.5695	Q9U2K5	11.7768	ND	ND	ND	12.0789	11.9793
1351	0.252	14.8858	1.8992	1.5624	nonDE	nonDE	ech-1.1	O17612	ech-1.1	Enoyl-CoA hydratase	0.0126	0.0274	O17612	14.4229	14.4052	14.5225	14.73	14.6506	14.726
1058	0.2513	15.5564	1.9537	1.6061	nonDE	nonDE	F19B6.1	H2L2A8	F19B6.1	Uridine kinase	0.0111	0.0248	H2L2A8	15.2168	15.4473	15.4715	15.6134	15.5794	15.6967
3503	0.2497	14.8766	1.5531	1.2743	nonDE	nonDE	mrps-24	Q688C0	mrps-24	Small ribosomal subunit protein uS3m	0.028	0.0532	Q688C0	14.6933	14.7586	14.6732	15.0227	14.8727	14.9787
2132	0.2495	15.0734	1.1236	0.9192	nonDE	nonDE	djr-1.1	P90994	djr-1.1	Glutathione-independent glyoxalase DJR-1.1	0.0752	0.1204	P90994	14.9293	14.8093	15.1661	15.1297	15.3326	15.1908
710	0.2491	17.7685	1.8488	1.522	nonDE	nonDE	wars-1	G5EDY2	wars-1	tryptophan--tRNA ligase	0.0142	0.0301	G5EDY2	17.3225	17.447	17.5702	17.7817	17.6584	17.647
783	0.2482	13.3014	0.7139	0.5748	nonDE	nonDE	btf-1	G5EF07	btf-1	BTAF (TBP-associated factor) homolog	0.1932	0.2662	G5EF07	13.2669	13.3086	13.0156	13.535	13.4019	13.3989
3928	0.2466	18.1002	2.0561	1.6939	nonDE	nonDE	nsun-2	Q9BL15	nsun-2	tRNA (cytosine(34)-C(5))-methyltransferase	0.0088	0.0202	Q9BL15	17.9418	17.7593	18.0116	18.162	18.1793	18.1113
2059	0.2466	16.0039	1.5421	1.2662	nonDE	nonDE	rfc-4	P53016	rfc-4	Replication factor C subunit 4	0.0287	0.0542	P53016	15.7201	15.9877	16.1124	16.1123	16.2583	16.1894
1214	0.2465	13.898	0.7681	0.6219	nonDE	nonDE	rpb-4	O02092	rpb-4	RNA polymerase Rpb4/RPC9 core domain-containing protein	0.1706	0.2388	O02092	13.815	14.0307	14.0461	14.1576	14.1521	14.3216
4157	0.2459	14.8678	1.0364	0.8453	nonDE	nonDE	aakb-2	Q9NAH7	aakb-2	Association with the SNF1 complex (ASC) domain-containing protein	0.092	0.1428	Q9NAH7	14.6923	14.8446	14.8862	14.861	15.1192	15.1807
1165	0.2458	13.7303	0.8173	0.662	nonDE	nonDE	let-765	O01737	let-765	Protein strawberry notch homolog	0.1523	0.2178	O01737	13.1775	13.2956	13.8407	13.6934	13.5105	13.8471
2753	0.2456	15.3737	1.0215	0.8335	nonDE	nonDE	dylt-1	Q19416	dylt-1	DYnein Light chain (Tctex type)	0.0952	0.1467	Q19416	15.1908	15.3008	15.3595	15.7455	15.2803	15.5622
2759	0.2455	12.8875	0.7796	0.6318	nonDE	nonDE	mboa-7	Q19468	mboa-7	Lysophospholipid acyltransferase 7	0.1661	0.2334	Q19468	13.0586	12.4179	12.6993	13.1097	13.0463	12.7562
3992	0.2451	17.4652	1.6236	1.3348	nonDE	nonDE	ruvb-2	Q9GZH2	ruvb-2	RuvB-like 2	0.0238	0.0463	Q9GZH2	17.369	17.7782	17.7364	17.8767	17.8183	17.9238
1628	0.245	14.6211	0.2899	0.2234	nonDE	nonDE	ergo-1	O61931	ergo-1	Piwi-like protein ergo-1	0.5129	0.5978	O61931	14.1639	14.5003	14.921	14.7931	14.7062	14.8209
2357	0.2445	14.724	0.6343	0.508	nonDE	nonDE	lec-8	Q09610	lec-8	Probable galaptin lec-8	0.2321	0.3105	Q09610	14.3939	13.9672	13.9049	13.9474	14.7627	14.2892
2680	0.2442	13.3661	0.8248	0.6676	nonDE	nonDE	scp-1	Q18968	scp-1	Sterol regulatory element-binding protein cleavage-activating protein	0.1497	0.215	Q18968	12.9294	13.259	13.2637	13.4646	13.2435	13.4764
371	0.2441	15.312	0.9773	0.7955	nonDE	nonDE	rmd-2	B2D6P1	rmd-2	TPR_REGION domain-containing protein	0.1054	0.1601	B2D6P1	15.2316	14.911	14.8525	15.3326	15.4013	14.9936
1764	0.2435	21.2778	1.5714	1.2904	nonDE	nonDE	inf-1	P27639	inf-1	Eukaryotic initiation factor 4A	0.0268	0.0512	P27639	20.9214	21.1381	21.2917	21.2792	21.4548	21.3477
4368	0.2432	19.324	1.6526	1.3594	nonDE	nonDE	rpt-6	Q9XTT9	rpt-6	26S proteasome regulatory subunit 8	0.0223	0.0437	Q9XTT9	18.866	19.1237	19.2095	19.3327	19.2513	19.3449
665	0.2432	14.8912	0.7157	0.5764	nonDE	nonDE	ppgn-1	G5EDB6	ppgn-1	AAA+ ATPase domain-containing protein	0.1925	0.2652	G5EDB6	14.5077	14.3563	15.0874	15.0956	14.6981	14.8873
2597	0.243	17.1642	0.8148	0.6601	nonDE	nonDE	coq-8	Q18486	coq-8	Atypical kinase coq-8, mitochondrial	0.1532	0.2187	Q18486	16.6323	16.8982	17.4631	17.22	17.2535	17.2489
2667	0.2403	16.4514	1.8001	1.4816	nonDE	nonDE	snap-1	Q18921	snap-1	Alpha-soluble NSF attachment protein	0.0158	0.033	Q18921	16.5827	16.494	16.5801	16.8353	16.6908	16.8518
3491	0.24	14.3009	1.5033	1.2339	nonDE	nonDE	sax-2	Q5DX48	sax-2	MOR2-PAG1_N domain-containing protein	0.0314	0.0584	Q5DX48	14.0715	14.0914	14.1641	14.2502	14.2894	14.5075
1050	0.2393	18.567	1.0831	0.8848	nonDE	nonDE	pod-2	H2L0M0	pod-2	acetyl-CoA carboxylase	0.0826	0.1304	H2L0M0	18.1507	17.8041	18.3694	18.3702	18.2788	18.3931
4252	0.2388	17.0719	1.7689	1.4546	nonDE	nonDE	emb-4	Q9U1Q7	emb-4	Intron-binding protein aquarius	0.017	0.0351	Q9U1Q7	16.9111	17.13	17.0764	17.3107	17.1952	17.3282
4534	0.2386	16.6659	1.3766	1.1311	nonDE	nonDE	kcc-1	S6FWN4	kcc-1	K+/Cl-Cotransporter	0.042	0.0739	S6FWN4	16.8821	16.4276	16.7461	16.9439	16.8713	16.9565
4064	0.2385	16.2968	1.3454	1.1044	nonDE	nonDE	npp-20	Q9N4A7	npp-20	Protein SEC13 homolog	0.0451	0.0786	Q9N4A7	16.2527	16.4262	16.7541	16.6667	16.6796	16.8023
3121	0.2384	15.4287	0.8266	0.6688	nonDE	nonDE	edc-3	Q21740	edc-3	DFDF domain-containing protein	0.1491	0.2144	Q21740	15.1611	15.5725	15.7461	15.5608	15.8278	15.8063
3686	0.2373	16.8283	0.7263	0.5853	nonDE	nonDE	F53C11.3	Q93761	F53C11.3	Uncharacterized oxidoreductase F53C11.3	0.1878	0.2598	Q93761	16.5164	16.9227	17.1445	16.91	17.0734	17.3122
753	0.2373	12.6096	0.3252	0.2516	nonDE	nonDE	fut-4	G5EEL7	fut-4	Fucosyltransferase	0.4729	0.5602	G5EEL7	12.4807	ND	12.7789	12.4518	13.2825	ND
4471	0.2369	14.3374	0.8943	0.7269	nonDE	nonDE	tbc-20	Q9XWI2	tbc-20	Rab-GAP TBC domain-containing protein	0.1276	0.1875	Q9XWI2	14.4219	13.9886	13.8071	14.3256	14.4502	14.1528
194	0.2362	16.8993	1.4641	1.2028	nonDE	nonDE	acl-14	A0A486WXW2	acl-14	Phospholipid/glycerol acyltransferase domain-containing protein	0.0343	0.0627	A0A486WXW2	16.6752	16.691	16.8196	17.0947	16.8901	16.9098
668	0.2362	17.8013	1.3618	1.1181	nonDE	nonDE	arl-8	G5EDC6	arl-8	ADP-ribosylation factor-like protein 8B	0.0435	0.0762	G5EDC6	17.5446	17.6868	17.8149	18.0762	17.8025	17.8762
3462	0.2352	14.2055	1.7638	1.4506	nonDE	nonDE	cogc-3	Q2V0X4	cogc-3	Conserved oligomeric Golgi complex subunit 3	0.0172	0.0354	Q2V0X4	13.8625	13.8529	13.9526	14.038	14.1859	14.1498
3205	0.2349	15.6391	0.7727	0.6259	nonDE	nonDE	sfxn-1.5	Q22161	sfxn-1.5	Sidoreflexin	0.1688	0.2367	Q22161	15.525	15.6669	15.8138	16.0553	15.8061	15.8491
3027	0.2347	16.5698	1.9781	1.6274	nonDE	nonDE	moma-1	Q21154	moma-1	MICOS complex subunit MIC27	0.0105	0.0236	Q21154	16.438	16.2556	16.4371	16.53	16.6354	16.6696
621	0.2346	13.9668	0.912	0.7404	nonDE	nonDE	plrg-1	G5ECP2	plrg-1	WD_REPEATS_REGION domain-containing protein	0.1225	0.1818	G5ECP2	13.991	14.4994	14.1436	14.2063	14.5768	14.5545
446	0.2343	14.7266	1.256	1.0289	nonDE	nonDE	sir-2.1	D3YT50	sir-2.1	Deacetylase sirtuin-type domain-containing protein	0.0555	0.0936	D3YT50	14.8221	15.1034	15.1124	15.2016	15.0834	15.4556
241	0.2343	14.0629	0.896	0.728	nonDE	nonDE	Y52B11A.3	A0A7R9SUJ3	Y52B11A.3	cytochrome-b5 reductase	0.1271	0.1871	A0A7R9SUJ3	13.8576	13.9541	13.6037	14.1318	14.0418	13.9447
423	0.2337	14.4473	0.7821	0.6339	nonDE	nonDE	unc-73	C4ALD5	unc-73	CRAL-TRIO domain-containing protein	0.1652	0.2323	C4ALD5	13.8724	14.4145	14.689	14.4314	14.5677	14.6778
2832	0.2335	14.0684	1.4463	1.188	nonDE	nonDE	vps-41	Q19954	vps-41	Vacuolar protein sorting-associated protein 41 homolog	0.0358	0.0649	Q19954	13.8559	14.24	14.0621	14.2743	14.274	14.3101
1999	0.2334	21.1643	1.1651	0.9543	nonDE	nonDE	rps-3	P48152	rps-3	Small ribosomal subunit protein uS3	0.0684	0.1111	P48152	20.7139	21.0166	21.1188	21.17	21.2525	21.127
2421	0.233	14.1573	1.3765	1.1311	nonDE	nonDE	txdc-9	Q11183	txdc-9	Thioredoxin domain-containing protein 9	0.042	0.0739	Q11183	13.6531	13.8734	14.1014	14.0881	14.1515	14.0872
899	0.2327	13.7295	0.6473	0.5179	nonDE	nonDE	clh-5	G5EGT4	clh-5	Chloride channel protein	0.2253	0.3034	G5EGT4	14.1159	13.7579	13.1346	14.1006	13.7184	13.8874
1892	0.2317	14.7124	1.7502	1.4395	nonDE	nonDE	ZK1236.1	P34617	ZK1236.1	Translation factor GUF1 homolog, mitochondrial	0.0178	0.0363	P34617	14.5593	14.3674	14.5039	14.775	14.5579	14.7927
329	0.2314	14.1233	1.3327	1.093	nonDE	nonDE	oxy-5	A7DT45	oxy-5	Uncharacterized protein	0.0465	0.0807	A7DT45	13.8805	13.8356	13.9731	13.963	14.232	14.1885
1555	0.2306	14.9695	0.8133	0.6592	nonDE	nonDE	cysl-2	O45679	cysl-2	Bifunctional L-3-cyanoalanine synthase/cysteine synthase	0.1537	0.2192	O45679	14.9713	15.776	15.6544	15.6149	15.6568	15.8221
1035	0.2298	14.7039	0.4881	0.3838	nonDE	nonDE	H28G03.2	H2L0D2	H28G03.2	WW domain-binding protein 11	0.325	0.4132	H2L0D2	14.7262	15.0916	14.4505	15.0427	15.0997	14.8151
2002	0.2296	22.3303	1.1749	0.9614	nonDE	nonDE	rpl-23	P48158	rpl-23	Large ribosomal subunit protein uL14	0.0668	0.1093	P48158	21.7774	22.1153	22.1669	22.2953	22.2414	22.2119
2155	0.2289	13.7708	0.4764	0.3755	nonDE	nonDE	dnj-7	P91189	dnj-7	J domain-containing protein	0.3339	0.4212	P91189	14.0792	ND	13.0364	13.7068	13.9127	13.7405
3178	0.2278	19.9209	1.3489	1.1072	nonDE	nonDE	R53.4	Q22021	R53.4	Putative ATP synthase subunit f, mitochondrial	0.0448	0.0781	Q22021	20.1169	20.0541	19.9029	20.369	20.1548	20.2334
3832	0.227	21.7105	1.3936	1.1448	nonDE	nonDE	rpl-9	Q95Y90	rpl-9	Large ribosomal subunit protein uL6	0.0404	0.0717	Q95Y90	21.2964	21.5494	21.4786	21.7534	21.6997	21.5524
4503	0.2268	14.1602	0.6792	0.5449	nonDE	nonDE	Y39A1A.22	Q9XX10	Y39A1A.22	Xenotropic and polytropic retrovirus receptor 1 homolog	0.2093	0.2852	Q9XX10	13.8904	13.98	14.1903	14.2365	14.0732	14.4314
2290	0.2255	15.8245	0.6423	0.515	nonDE	nonDE	aqp-10	Q09369	aqp-10	Putative aquaporin-10	0.2279	0.3055	Q09369	15.7962	15.7886	15.3717	15.9737	15.9321	15.7271
813	0.2254	14.5343	1.6968	1.3949	nonDE	nonDE	sel-1	G5EFG0	sel-1	S5 DRBM domain-containing protein	0.0201	0.0403	G5EFG0	14.4388	14.3126	14.3962	14.6745	14.5628	14.5867
2478	0.224	15.7144	1.2062	0.9878	nonDE	nonDE	ddi-1	Q17569	ddi-1	Protein DDI1 homolog 1	0.0622	0.1028	Q17569	15.5689	15.708	15.5841	15.9471	15.6923	15.8937
3525	0.224	14.9453	0.9379	0.7619	nonDE	nonDE	emc-6	Q7KPW6	emc-6	ER membrane protein complex subunit 6	0.1154	0.173	Q7KPW6	14.9591	14.8763	14.5087	15.2143	14.9788	14.8231
2406	0.2232	13.46	0.5382	0.4264	nonDE	nonDE	sur-2	Q10669	sur-2	Mediator of RNA polymerase II transcription subunit 23	0.2896	0.3746	Q10669	13.4713	13.6891	13.6675	13.7346	13.6359	14.1269
2375	0.223	12.9933	0.4375	0.344	nonDE	nonDE	sdpn-1	Q09989	sdpn-1	SH3 domain-containing protein	0.3652	0.4528	Q09989	13.5284	12.8196	12.8546	13.1986	13.3824	ND
1275	0.2229	14.221	1.0141	0.8271	nonDE	nonDE	aps-1	O16369	aps-1	AP complex subunit sigma	0.0968	0.1489	O16369	14.3059	14.137	13.9471	14.3542	14.4359	14.2686
4420	0.2229	14.9641	0.6465	0.5177	nonDE	nonDE	R05D7.1	Q9XVK8	R05D7.1	DUF3278 domain-containing protein	0.2257	0.3036	Q9XVK8	15.06	15.3277	15.0805	15.3512	15.5355	15.2504
2751	0.2228	14.3941	0.7055	0.5677	nonDE	nonDE	F13D12.5	Q19393	F13D12.5	Transmembrane protein	0.197	0.2706	Q19393	14.0938	14.0257	13.9173	14.2666	14.3026	14.1359
1921	0.2224	16.4333	1.2931	1.0599	nonDE	nonDE	emb-5	P34703	emb-5	Suppressor of Ty 6 homolog	0.0509	0.0871	P34703	16.45	16.5946	16.5409	16.8427	16.5198	16.8903
1815	0.2223	16.2376	1.6803	1.3822	nonDE	nonDE	npp-15	P34343	npp-15	Nuclear pore complex protein 15	0.0209	0.0415	P34343	16.0667	16.1163	16.2566	16.3344	16.3457	16.4264
1949	0.2222	15.4898	1.2249	1.0036	nonDE	nonDE	F37A4.1	P41879	F37A4.1	Uncharacterized protein F37A4.1	0.0596	0.0992	P41879	15.3207	15.4467	15.2927	15.7178	15.5392	15.4696
2716	0.2219	13.6225	1.0358	0.8452	nonDE	nonDE	hmgr-1	Q19207	hmgr-1	3-hydroxy-3-methylglutaryl coenzyme A reductase	0.0921	0.1428	Q19207	13.3	13.376	13.5075	13.673	13.4796	13.6966
1934	0.2215	16.4039	1.3739	1.1288	nonDE	nonDE	unc-101	P35602	unc-101	AP-1 complex subunit mu-1-I	0.0423	0.0743	P35602	16.1139	16.3429	16.3377	16.5006	16.5071	16.4514
4082	0.2215	14.8043	0.7418	0.5988	nonDE	nonDE	Y71F9AL.9	Q9N4I3	Y71F9AL.9	CUE domain-containing protein	0.1812	0.2519	Q9N4I3	13.9889	13.8092	13.6101	13.9345	14.1406	13.9975
376	0.2213	14.1827	0.6457	0.5175	nonDE	nonDE	vha-7	B2MZD0	vha-7	V-type proton ATPase 116 kDa subunit a 4	0.2261	0.3038	B2MZD0	13.5426	13.3897	ND	13.6579	13.818	13.5864
2273	0.2209	13.7755	1.0332	0.8437	nonDE	nonDE	C45G9.5	Q09278	C45G9.5	Uncharacterized protein C45G9.5	0.0926	0.1433	Q09278	13.907	13.6588	13.6294	13.8352	13.8523	14.1704
2193	0.2207	12.5117	0.3572	0.2786	nonDE	nonDE	tfbm-1	P91424	tfbm-1	Dimethyladenosine transferase 1, mitochondrial	0.4394	0.5264	P91424	12.1816	12.0973	ND	12.3227	12.6032	12.1546
1117	0.2206	15.8214	0.5494	0.4355	nonDE	nonDE	snr-3	M1ZJ32	snr-3	LSM domain-containing protein	0.2822	0.3668	M1ZJ32	15.7949	16.0169	14.9724	15.7868	15.9055	15.7538
2163	0.2206	13.1564	0.3953	0.3107	nonDE	nonDE	icmt-1	P91266	icmt-1	Protein-S-isoprenylcysteine O-methyltransferase	0.4025	0.4889	P91266	12.7327	13.0844	ND	13.1291	ND	ND
596	0.2186	14.7777	0.9369	0.761	nonDE	nonDE	mrps-27	G5ECC9	mrps-27	Ig-like domain-containing protein	0.1157	0.1734	G5ECC9	14.871	14.2957	14.3437	14.788	14.8238	14.5544
1616	0.2184	13.5539	0.6219	0.497	nonDE	nonDE	mrps-6	O61791	mrps-6	Small ribosomal subunit protein bS6m	0.2388	0.3184	O61791	13.5835	13.9758	13.3455	13.8056	13.9382	13.8164
1433	0.2176	17.2224	1.4389	1.183	nonDE	nonDE	rfc-2	O44175	rfc-2	AAA+ ATPase domain-containing protein	0.0364	0.0656	O44175	16.8479	17.0894	17.2052	17.3705	17.259	17.1658
3054	0.2172	15.3499	0.6468	0.5177	nonDE	nonDE	dao-3	Q21285	dao-3	methenyltetrahydrofolate cyclohydrolase	0.2256	0.3036	Q21285	14.9511	14.881	15.8323	15.5035	15.5301	15.2823
3674	0.2168	13.4201	0.4139	0.3245	nonDE	nonDE	sac-1	Q93641	sac-1	SAC domain-containing protein	0.3855	0.4737	Q93641	13.9477	13.7477	13.0643	13.9384	13.5398	13.932
2568	0.2155	13.9503	0.5081	0.4008	nonDE	nonDE	C27B7.5	Q18244	C27B7.5	CCHC-type domain-containing protein	0.3104	0.3974	Q18244	13.3283	13.1179	14.1303	13.5272	14.0934	13.6026
4485	0.2155	14.0946	0.3784	0.2968	nonDE	nonDE	mrps-28	Q9XWP0	mrps-28	Mitochondrial Ribosomal Protein, Small	0.4184	0.5049	Q9XWP0	13.7559	12.8265	14.2276	14.0793	14.0352	13.3419
1667	0.2154	16.6006	0.889	0.7231	nonDE	nonDE	gpx-2	O62327	gpx-2	Glutathione peroxidase 2	0.1291	0.1892	O62327	16.2933	16.4394	16.6721	16.554	16.7249	16.7722
770	0.2152	14.6785	0.3611	0.2822	nonDE	nonDE	pud-1.2	G5EET8	pud-1.2	Up-regulated in Daf-2 domain-containing protein	0.4354	0.5222	G5EET8	15.302	14.6634	13.7238	14.8021	14.8242	14.7085
2843	0.2151	14.4626	0.7455	0.6021	nonDE	nonDE	cyp-25a3	Q1HB05	cyp-25a3	Cytochrome P450	0.1797	0.25	Q1HB05	14.3296	14.1329	14.524	14.6365	14.535	14.4602
3682	0.215	15.414	0.5207	0.4112	nonDE	nonDE	ned-8	Q93725	ned-8	NEDD8	0.3015	0.388	Q93725	14.994	14.5582	15.511	15.0616	15.5196	15.1269
1991	0.2146	15.5699	0.9169	0.7446	nonDE	nonDE	klc-2	P46822	klc-2	Kinesin light chain	0.1211	0.1801	P46822	15.0338	15.2587	15.6194	15.4258	15.4767	15.6531
192	0.2146	14.3078	0.8059	0.6529	nonDE	nonDE	vps-39	A0A486WXM5	vps-39	CNH domain-containing protein	0.1563	0.2224	A0A486WXM5	14.3105	14.4397	14.2402	14.551	14.515	14.5683
1829	0.2146	13.0119	0.4996	0.3939	nonDE	nonDE	dpy-19	P34413	dpy-19	C-mannosyltransferase dpy-19	0.3165	0.4037	P34413	13.4074	13.0451	12.798	13.4916	13.1457	13.2572
1831	0.2144	15.0163	1.2724	1.0424	nonDE	nonDE	F44B9.5	P34426	F44B9.5	Lipid droplet-regulating VLDL assembly factor AUP1 homolog	0.0534	0.0907	P34426	14.6841	14.5747	14.9316	14.9947	15.0673	14.7716
255	0.214	16.2141	1.2118	0.9922	nonDE	nonDE	usp-5	A0A8D9I6U5	usp-5	Ubiquitin carboxyl-terminal hydrolase	0.0614	0.1018	A0A8D9I6U5	16.2753	16.3021	16.0177	16.3739	16.4807	16.3825
3385	0.2132	16.5144	1.2412	1.0175	nonDE	nonDE	eftu-2	Q23463	eftu-2	Tr-type G domain-containing protein	0.0574	0.096	Q23463	16.4113	16.4046	16.3431	16.5268	16.7484	16.5234
1899	0.2131	14.2842	1.3307	1.0917	nonDE	nonDE	sec-16A.1	P34643	sec-16A.1	Protein transport protein sec-16A.1	0.0467	0.081	P34643	14.0393	13.8702	14.2335	14.2036	14.3425	14.2362
424	0.213	14.7381	0.8043	0.652	nonDE	nonDE	csn-6	C5VUK2	csn-6	MPN domain-containing protein	0.1569	0.2228	C5VUK2	14.4686	14.7047	14.8141	14.9873	14.8216	14.8174
1935	0.2123	18.5341	0.4029	0.3162	nonDE	nonDE	dpy-23	P35603	dpy-23	AP-2 complex subunit mu	0.3955	0.4828	P35603	17.7297	18.2525	18.6579	18.3656	18.2524	18.6592
203	0.2119	15.7628	1.2686	1.0397	nonDE	nonDE	him-4	A0A4V0IK01	him-4	Ig-like domain-containing protein	0.0539	0.0913	A0A4V0IK01	15.5438	15.3045	15.4288	15.6739	15.5629	15.6759
289	0.2095	13.8661	0.2024	0.154	nonDE	nonDE	C37H5.13	A3RMS7	C37H5.13	RRM_2 domain-containing protein	0.6275	0.7015	A3RMS7	14.963	13.3616	12.7583	14.1573	13.9795	13.5745
1274	0.2089	18.8252	1.4678	1.2057	nonDE	nonDE	rpt-2	O16368	rpt-2	Probable 26S proteasome regulatory subunit 4	0.0341	0.0623	O16368	18.3675	18.6021	18.732	18.8246	18.7491	18.7547
2877	0.2089	17.2899	1.0573	0.8628	nonDE	nonDE	copb-2	Q20168	copb-2	Probable coatomer subunit beta'	0.0876	0.1372	Q20168	17.3885	16.8403	16.8636	17.1875	17.306	17.2256
4258	0.2082	15.5784	1.0296	0.8407	nonDE	nonDE	emc-3	Q9U1X6	emc-3	ER membrane protein complex subunit 3	0.0934	0.1443	Q9U1X6	15.5798	15.1288	15.3816	15.6431	15.6917	15.3799
3864	0.2082	14.5758	0.9962	0.812	nonDE	nonDE	BE0003N10.1	Q965N3	BE0003N10.1	polyribonucleotide nucleotidyltransferase	0.1009	0.1542	Q965N3	14.3013	14.5741	14.7585	14.749	14.6711	14.8385
615	0.2082	14.5888	0.6235	0.4984	nonDE	nonDE	gtl-1	G5ECM4	gtl-1	GTL-1	0.238	0.3174	G5ECM4	14.4368	14.3519	14.625	14.7874	14.5015	14.7494
601	0.2074	16.2205	0.9796	0.7977	nonDE	nonDE	dsc-4	G5ECG7	dsc-4	Microsomal triglyceride transfer protein homolog	0.1048	0.1593	G5ECG7	16.0571	15.8409	15.7595	16.1899	15.9949	16.095
2299	0.2071	12.9511	0.6587	0.527	nonDE	nonDE	set-14	Q09415	set-14	SET domain-containing protein 14	0.2194	0.2972	Q09415	12.6092	13.083	13.1899	13.2765	12.7672	13.4597
4394	0.2066	19.6205	1.4606	1.2004	nonDE	nonDE	rml-1	Q9XUS4	rml-1	UTP--glucose-1-phosphate uridylyltransferase	0.0346	0.063	Q9XUS4	19.3488	19.5173	19.4604	19.6869	19.5966	19.6629
4466	0.2061	13.2629	0.9888	0.8058	nonDE	nonDE	Y54E5B.2	Q9XWF9	Y54E5B.2	WD_REPEATS_REGION domain-containing protein	0.1026	0.1564	Q9XWF9	13.1016	13.0933	13.1288	13.4499	13.129	13.363
2798	0.2059	13.8907	0.5182	0.409	nonDE	nonDE	ekl-1	Q19731	ekl-1	Tudor domain-containing protein	0.3033	0.39	Q19731	13.9097	13.9344	13.8123	14.1156	14.1909	13.9675
3745	0.2056	15.3119	1.3125	1.076	nonDE	nonDE	cpsf-3	Q95PY8	cpsf-3	Cleavage and polyadenylation specificity factor subunit 3	0.0487	0.0839	Q95PY8	14.9847	15.368	15.3022	15.3457	15.4555	15.4707
873	0.2055	13.6826	1.176	0.9621	nonDE	nonDE	abts-2	G5EGB9	abts-2	Anion transporter ABTS-2	0.0667	0.1091	G5EGB9	13.5628	13.3451	13.5854	13.7463	13.5398	13.8237
4161	0.2052	13.2772	0.5422	0.4296	nonDE	nonDE	Y105C5B.19	Q9NAM2	Y105C5B.19	Major sperm protein	0.2869	0.3719	Q9NAM2	ND	13.3647	13.6777	13.4592	13.7893	13.9307
2025	0.2049	18.0453	0.6503	0.5201	nonDE	nonDE	phb-2	P50093	phb-2	Mitochondrial prohibitin complex protein 2	0.2237	0.3019	P50093	18.2027	17.8559	17.8692	18.2761	18.1749	18.0915
1959	0.2048	13.8306	0.6574	0.5261	nonDE	nonDE	ggtb-1	P41992	ggtb-1	Probable geranylgeranyl transferase type-2 subunit beta	0.2201	0.2978	P41992	14.2209	13.5617	13.4107	13.9075	13.9789	13.9212
1693	0.2044	15.1441	1.1671	0.9555	nonDE	nonDE	mms-19	O76384	mms-19	MMS19 nucleotide excision repair protein	0.0681	0.1108	O76384	14.7553	14.8262	14.9389	15.0268	15.059	15.0477
2304	0.2042	13.4796	0.4719	0.372	nonDE	nonDE	arp-6	Q09443	arp-6	Actin-like protein C08B11.6	0.3374	0.4246	Q09443	13.5405	13.3204	13.2408	13.5187	13.396	13.7995
32	0.2041	14.7586	1.1671	0.9555	nonDE	nonDE	ntl-11	A0A078BTL9	ntl-11	CCR4-NOT transcription complex subunit 11	0.0681	0.1108	A0A078BTL9	14.3731	14.4912	14.6787	14.7271	14.6276	14.8007
311	0.204	13.5323	0.1661	0.1249	nonDE	nonDE	eol-1	A5JYX9	eol-1	Decapping nuclease	0.6822	0.7501	A5JYX9	ND	ND	13.1304	13.5398	13.1288	ND
2088	0.2038	16.7165	1.4437	1.1866	nonDE	nonDE	arx-6	P58798	arx-6	Probable actin-related protein 2/3 complex subunit 4	0.036	0.0651	P58798	16.5051	16.5391	16.8812	16.8043	16.864	16.8687
2263	0.2037	14.3901	0.3116	0.2407	nonDE	nonDE	nrf-6	Q09225	nrf-6	Nose resistant to fluoxetine protein 6	0.4879	0.5745	Q09225	14.9491	13.778	14.2437	14.836	13.9124	14.8335
3568	0.2032	13.8779	0.649	0.5191	nonDE	nonDE	gly-4	Q8I136	gly-4	Polypeptide N-acetylgalactosaminyltransferase 4	0.2244	0.3026	Q8I136	14.1845	13.6861	13.4994	14.1447	13.8849	13.95
2901	0.2029	14.001	0.6032	0.4804	nonDE	nonDE	alh-11	Q20352	alh-11	Aldehyde dehydrogenase domain-containing protein	0.2494	0.3308	Q20352	13.4804	13.815	13.8382	13.9291	13.7985	14.0147
3450	0.2019	14.8418	0.4778	0.3764	nonDE	nonDE	clpp-1	Q27539	clpp-1	ATP-dependent Clp protease proteolytic subunit 1, mitochondrial	0.3328	0.4204	Q27539	14.3823	14.7613	15.3951	15.1149	14.897	15.1325
1963	0.2018	17.9324	1.5018	1.2329	nonDE	nonDE	kin-19	P42168	kin-19	Casein kinase I isoform alpha	0.0315	0.0585	P42168	17.6796	17.8984	17.7216	17.9657	17.9083	18.0308
2672	0.2004	15.6598	0.5918	0.4702	nonDE	nonDE	gst-42	Q18938	gst-42	Probable maleylacetoacetate isomerase	0.256	0.3387	Q18938	14.8504	15.1139	15.3492	15.1834	15.4813	15.25
4447	0.1992	15.7452	1.3568	1.1138	nonDE	nonDE	pad-1	Q9XW10	pad-1	Protein pad-1	0.044	0.077	Q9XW10	15.4958	15.3076	15.3325	15.6645	15.5622	15.5067
2000	0.1992	21.9241	0.8601	0.6979	nonDE	nonDE	rps-1	P48154	rps-1	Small ribosomal subunit protein eS1	0.138	0.2005	P48154	21.3402	21.7963	21.7371	21.754	21.8479	21.8693
1857	0.1985	13.6269	0.2869	0.2214	nonDE	nonDE	grp-1	P34512	grp-1	GTP exchange factor for ARFs 1	0.5166	0.6006	P34512	13.3917	14.1312	13.3366	13.7338	13.8278	13.8934
1574	0.1984	22.9344	1.463	1.2023	nonDE	nonDE	ant-1.1	O45865	ant-1.1	ADP/ATP translocase	0.0344	0.0628	O45865	22.7007	22.638	22.9043	22.9909	22.9581	22.8891
661	0.1982	17.0527	1.3027	1.0673	nonDE	nonDE	yars-1	G5ED95	yars-1	Tyrosine--tRNA ligase	0.0498	0.0857	G5ED95	16.6197	16.6662	16.7636	16.8855	16.9355	16.823
3737	0.1978	15.6604	0.4901	0.3855	nonDE	nonDE	pas-5	Q95008	pas-5	Proteasome subunit alpha type-5	0.3235	0.4116	Q95008	16.1529	15.5758	15.0327	15.7485	15.8469	15.7594
2401	0.1977	13.4989	0.336	0.2608	nonDE	nonDE	cyb-1	Q10653	cyb-1	G2/mitotic-specific cyclin-B1	0.4613	0.5485	Q10653	ND	13.4205	13.4467	13.254	13.3362	14.3039
3017	0.1973	13.4896	0.2435	0.1872	nonDE	nonDE	metl-18	Q21069	metl-18	MEthylTransferase Like	0.5708	0.6498	Q21069	14.1602	ND	12.9991	14.066	13.7383	13.5266
2212	0.1971	13.0537	0.4751	0.3745	nonDE	nonDE	snpc-4	P91868	snpc-4	snRNA-activating protein complex subunit 4 homolog	0.3349	0.4222	P91868	12.6808	12.5333	13.4224	12.7751	13.2075	13.2451
2702	0.1968	14.8187	0.9647	0.785	nonDE	nonDE	skih-2	Q19103	skih-2	Helicase SKI2W	0.1085	0.1641	Q19103	14.4134	14.5119	14.7166	14.8064	14.6936	14.7322
2196	0.1966	13.5725	0.6834	0.5484	nonDE	nonDE	hum-6	P91443	hum-6	Unconventional myosin heavy chain 6	0.2073	0.2829	P91443	13.8275	13.5731	13.1552	13.772	13.6588	13.7147
346	0.196	14.4829	0.5826	0.4629	nonDE	nonDE	E01A2.1	A9CZN9	E01A2.1	GCS light chain	0.2615	0.3444	A9CZN9	14.5445	14.7727	13.9431	14.6782	14.4972	14.673
333	0.1951	19.147	1.2749	1.0442	nonDE	nonDE	gpdh-2	A7LPE6	gpdh-2	Glycerol-3-phosphate dehydrogenase [NAD(+)]	0.0531	0.0903	A7LPE6	18.8057	19.0276	19.1736	19.1871	19.1807	19.2241
2794	0.195	17.2151	0.307	0.2367	nonDE	nonDE	F22B5.10	Q19714	F22B5.10	Calcium load-activated calcium channel homolog	0.4932	0.5798	Q19714	16.9151	17.6142	17.0917	17.6811	17.2851	17.2397
3347	0.1931	16.1187	1.0466	0.8534	nonDE	nonDE	scyl-1	Q23215	scyl-1	Protein kinase domain-containing protein	0.0898	0.1402	Q23215	15.9492	15.6356	15.8761	16.0768	15.984	15.9793
2332	0.193	14.8487	0.968	0.7878	nonDE	nonDE	mog-5	Q09530	mog-5	Probable pre-mRNA-splicing factor ATP-dependent RNA helicase mog-5	0.1076	0.163	Q09530	14.8573	14.9493	14.8114	14.9621	15.0899	15.1452
864	0.1928	14.6043	0.6426	0.5151	nonDE	nonDE	hid-1	G5EG65	hid-1	HID-1	0.2277	0.3054	G5EG65	14.2617	14.1806	14.7754	14.4417	14.5003	14.8539
2614	0.1925	16.1224	1.4152	1.1639	nonDE	nonDE	pmp-1	Q18597	pmp-1	ABC transporter domain-containing protein	0.0384	0.0686	Q18597	15.7373	15.7799	15.9493	16.0082	15.9866	16.0492
825	0.1921	19.0182	1.2976	1.063	nonDE	nonDE	arf-3	G5EFK4	arf-3	ADP-ribosylation factor	0.0504	0.0865	G5EFK4	18.7751	18.9129	18.9147	19.1029	19.0936	18.9825
3511	0.192	14.6051	0.6487	0.519	nonDE	nonDE	Y94H6A.10	Q75MI6	Y94H6A.10	Ulp1 protease family, C-terminal catalytic domain containing protein	0.2245	0.3027	Q75MI6	13.8947	ND	13.9397	13.9512	14.3518	14.0248
2358	0.192	12.759	0.4882	0.3838	nonDE	nonDE	rev-1	Q09615	rev-1	DNA repair protein REV1	0.3249	0.4132	Q09615	ND	12.3757	ND	12.4785	12.6569	ND
1054	0.192	12.735	0.2898	0.2234	nonDE	nonDE	epg-9	H2L0S0	epg-9	Autophagy-related protein 101	0.5131	0.5979	H2L0S0	ND	12.5136	12.7046	13.0934	12.5469	12.7629
2514	0.1916	14.949	0.4776	0.3764	nonDE	nonDE	pak-1	Q17850	pak-1	Serine/threonine-protein kinase pak-1	0.333	0.4204	Q17850	15.0377	14.9292	14.2743	14.9781	14.8889	14.9489
3780	0.1909	13.3296	0.6777	0.5437	nonDE	nonDE	cux-7	Q95VX5	cux-7	CUX-7 (Fragment)	0.21	0.286	Q95VX5	12.8532	13.1194	13.5466	13.2652	13.3455	13.4812
1784	0.1898	15.8396	0.8907	0.7242	nonDE	nonDE	cls-2	P32744	cls-2	Protein CLASP-2	0.1286	0.1887	P32744	15.2969	15.506	15.7692	15.6859	15.8016	15.654
1602	0.1896	14.2265	0.3126	0.2413	nonDE	nonDE	F17E9.4	O61522	F17E9.4	Transthyretin-like family protein	0.4868	0.5737	O61522	14.5262	14.2136	14.031	15.0624	14.4118	13.8655
1045	0.1889	15.9895	0.384	0.3012	nonDE	nonDE	T07D3.9	H2L0J4	T07D3.9	HotDog ACOT-type domain-containing protein	0.4131	0.4998	H2L0J4	15.3365	15.8563	16.7175	16.1133	16.0533	16.3105
2334	0.1885	22.3671	0.7546	0.6099	nonDE	nonDE	rpl-10	Q09533	rpl-10	Large ribosomal subunit protein uL16	0.176	0.2455	Q09533	21.7815	22.1335	22.4233	22.2201	22.3319	22.3518
3059	0.1884	16.5682	1.3708	1.1263	nonDE	nonDE	mek-1	Q21307	mek-1	Dual specificity mitogen-activated protein kinase kinase mek-1	0.0426	0.0748	Q21307	16.3345	16.5485	16.429	16.5836	16.6237	16.6697
3119	0.1879	12.3407	0.2853	0.2202	nonDE	nonDE	tmem-208	Q21737	tmem-208	Transmembrane protein 208	0.5184	0.6022	Q21737	ND	12.3536	ND	12.6967	ND	12.3862
1352	0.187	17.2656	0.8993	0.7304	nonDE	nonDE	C29F7.2	O17621	C29F7.2	CHK kinase-like domain-containing protein	0.1261	0.186	O17621	17.0544	17.0649	16.9907	17.2963	17.2417	17.1333
4546	0.1868	13.6408	0.5021	0.3961	nonDE	nonDE	pig-1	U4PR86	pig-1	Maternal embryonic leucine zipper kinase	0.3147	0.4017	U4PR86	13.0131	13.3753	13.8328	13.5706	13.7852	13.4259
4265	0.1866	13.5656	0.1911	0.1454	nonDE	nonDE	ung-1	Q9U221	ung-1	Uracil-DNA glycosylase	0.6441	0.7155	Q9U221	12.2165	14.4258	14.2151	13.9412	13.6867	13.7892
2551	0.1865	17.7379	1.1708	0.9577	nonDE	nonDE	rpn-2	Q18115	rpn-2	26S proteasome non-ATPase regulatory subunit 1	0.0675	0.1102	Q18115	17.5599	17.6039	17.4999	17.8485	17.7175	17.6572
923	0.1862	14.298	0.4326	0.3401	nonDE	nonDE	cyp-34a9	H2KY68	cyp-34a9	CYtochrome P450 family	0.3693	0.457	H2KY68	14.4581	14.6538	14.7951	14.9896	14.6839	14.7921
1023	0.1849	14.7473	0.5252	0.4151	nonDE	nonDE	mex-3	H2L067	mex-3	K Homology domain-containing protein	0.2984	0.3845	H2L067	14.5533	14.2339	14.2039	14.1323	14.7489	14.6646
2648	0.1838	12.9195	0.4551	0.3581	nonDE	nonDE	bar-1	Q18825	bar-1	Beta-catenin/armadillo-related protein 1	0.3507	0.4385	Q18825	12.7301	12.084	13.1107	12.8443	12.7942	12.8378
2569	0.1838	13.5002	0.2853	0.2202	nonDE	nonDE	C27B7.7	Q18245	C27B7.7	Ig-like and fibronectin type-III domain-containing protein C27B7.7	0.5184	0.6022	Q18245	ND	12.7344	ND	ND	ND	12.9182
14	0.1834	14.9899	0.532	0.4213	nonDE	nonDE	dip-2	A0A061AD00	dip-2	DMAP1-binding domain-containing protein	0.2938	0.379	A0A061AD00	14.3343	14.7704	15.0894	14.7953	14.8626	15.0866
1547	0.183	17.1534	0.8627	0.7	nonDE	nonDE	acaa-2	O45552	acaa-2	3-ketoacyl-CoA thiolase, mitochondrial	0.1372	0.1995	O45552	17.0774	16.754	16.6563	16.9481	16.9487	17.14
2661	0.1826	14.0602	0.6781	0.5439	nonDE	nonDE	vps-33.2	Q18891	vps-33.2	Vacuolar protein sorting-associated protein 33B	0.2098	0.2858	Q18891	13.6623	ND	13.8641	13.923	13.9686	ND
3094	0.1821	13.3103	0.4907	0.386	nonDE	nonDE	lact-4	Q21523	lact-4	Beta-lactamase-related domain-containing protein	0.323	0.4111	Q21523	13.3291	13.5643	13.6849	13.9596	13.6415	13.5234
4327	0.1811	16.0014	1.0585	0.8638	nonDE	nonDE	dcn-1	Q9U3C8	dcn-1	Defective in cullin neddylation protein 1	0.0874	0.1368	Q9U3C8	15.5977	15.6205	15.8277	15.8935	15.8515	15.8444
3790	0.1805	21.0278	1.0019	0.8166	nonDE	nonDE	Y69A2AR.18	Q95XJ0	Y69A2AR.18	ATP synthase subunit gamma	0.0996	0.1525	Q95XJ0	20.8985	20.9429	21.2458	21.227	21.2311	21.1708
2082	0.1805	14.9244	0.8577	0.6958	nonDE	nonDE	gex-3	P55163	gex-3	Membrane-associated protein gex-3	0.1388	0.2015	P55163	14.935	15.3377	14.8592	15.3125	15.1676	15.1934
2701	0.1805	14.7094	0.6525	0.5218	nonDE	nonDE	ard-1	Q19102	ard-1	3-hydroxyacyl-CoA dehydrogenase type-2	0.2226	0.3007	Q19102	15.286	14.5043	14.7627	15.0726	14.8839	15.138
476	0.1805	13.06	0.2001	0.1528	nonDE	nonDE	T05G5.5	E5QCF6	T05G5.5	Dephospho-CoA kinase	0.6308	0.7033	E5QCF6	ND	12.7266	ND	13.4171	12.5076	12.7966
2893	0.1802	16.8194	1.0753	0.8783	nonDE	nonDE	abcf-3	Q20306	abcf-3	ABC transporter domain-containing protein	0.0841	0.1324	Q20306	16.4516	16.6843	16.6784	16.7014	16.8446	16.8089
3954	0.1798	15.5781	0.4871	0.3829	nonDE	nonDE	uggt-1	Q9GPA0	uggt-1	UDP-Glucose Glycoprotein glucosylTransferase	0.3258	0.4141	Q9GPA0	15.9324	15.3128	14.9687	15.6282	15.6301	15.4949
350	0.1786	15.3475	0.791	0.6409	nonDE	nonDE	pptr-2	A9UJN4	pptr-2	Serine/threonine protein phosphatase 2A regulatory subunit	0.1618	0.2286	A9UJN4	15.1894	15.3171	15.2784	15.4585	15.4322	15.4301
3857	0.178	13.7512	0.3178	0.2458	nonDE	nonDE	F43H9.4	Q95ZT6	F43H9.4	Glycine N-acyltransferase-like protein	0.4811	0.5678	Q95ZT6	13.2431	12.952	13.448	13.6029	13.6437	12.9304
167	0.1778	17.025	0.7066	0.5685	nonDE	nonDE	arx-3	A0A3P6PCS5	arx-3	Actin-related protein 2/3 complex subunit	0.1965	0.2701	A0A3P6PCS5	16.7462	17.3325	17.3538	17.282	17.2105	17.4734
1139	0.1775	13.4816	0.887	0.7216	nonDE	nonDE	smg-1	O01510	smg-1	Serine/threonine-protein kinase smg-1	0.1297	0.1899	O01510	13.2563	13.5074	13.316	13.5535	13.4423	13.6164
593	0.1772	12.9655	0.3287	0.2545	nonDE	nonDE	Y39C12A.9	G5ECC5	Y39C12A.9	J domain-containing protein	0.4692	0.5566	G5ECC5	ND	ND	12.8001	12.7926	ND	13.1621
2168	0.1769	17.6873	1.1081	0.9065	nonDE	nonDE	hrpk-1	P91277	hrpk-1	Heterogeneous nuclear ribonucleoprotein K homolog	0.078	0.124	P91277	17.6402	17.9003	17.9939	17.9357	18.0239	18.1054
2171	0.1765	14.7984	0.519	0.4096	nonDE	nonDE	F27C1.2	P91284	F27C1.2	Copper transport protein	0.3027	0.3894	P91284	14.892	14.1358	14.7108	14.7063	14.7425	14.8191
2452	0.1752	13.5318	0.4745	0.374	nonDE	nonDE	leo-1	Q17431	leo-1	RNA polymerase-associated protein LEO1	0.3353	0.4227	Q17431	13.9457	13.8702	13.4438	13.9893	13.8456	13.9504
2390	0.1747	16.6666	0.9517	0.7742	nonDE	nonDE	T10F2.2	Q10050	T10F2.2	Mitochondrial ornithine transporter 1	0.1118	0.1682	Q10050	16.1098	15.9922	16.3568	16.4611	16.3311	16.1907
1858	0.1747	13.2398	0.4034	0.3165	nonDE	nonDE	apc-2	P34514	apc-2	Anaphase-promoting complex subunit 2	0.395	0.4825	P34514	13.2271	13.1039	12.9691	13.1534	13.4876	13.1831
3972	0.1746	12.8315	0.2453	0.1887	nonDE	nonDE	F29B9.1	Q9GYH9	F29B9.1	Protein-lysine N-methyltransferase CELE_F29B9.1	0.5685	0.6477	Q9GYH9	12.6017	12.3178	ND	12.6684	ND	12.6002
617	0.1735	21.6384	0.708	0.5696	nonDE	nonDE	tufm-1	G5ECM6	tufm-1	Elongation factor Tu, mitochondrial	0.1959	0.2694	G5ECM6	21.0969	21.3721	21.7912	21.5274	21.5709	21.6826
1289	0.1731	12.8516	0.3372	0.2619	nonDE	nonDE	B0281.3	O16614	B0281.3	RING-type domain-containing protein	0.46	0.5471	O16614	12.4938	ND	12.9559	13.0526	12.7179	12.9233
2239	0.1727	14.0223	0.9077	0.7368	nonDE	nonDE	rgr-1	Q03570	rgr-1	Mediator of RNA polymerase II transcription subunit 14	0.1237	0.1833	Q03570	13.7109	14.0473	14.1709	14.1268	14.1326	14.1878
177	0.1717	18.9448	1.0847	0.8859	nonDE	nonDE	Y37E3.17	A0A486WV52	Y37E3.17	Dimethylglycine dehydrogenase, mitochondrial	0.0823	0.13	A0A486WV52	19.0146	18.7902	18.7967	18.9761	19.1145	19.026
1494	0.1712	13.4887	0.9539	0.7759	nonDE	nonDE	riok-1	O44959	riok-1	Serine/threonine-protein kinase RIO1	0.1112	0.1675	O44959	13.0751	13.3563	13.4315	13.4793	13.368	13.5292
3949	0.1711	14.7068	0.8316	0.6733	nonDE	nonDE	mog-2	Q9BLB6	mog-2	Probable U2 small nuclear ribonucleoprotein A'	0.1474	0.2122	Q9BLB6	14.8296	14.7858	14.703	14.9365	14.9837	14.9115
1007	0.1709	14.3464	0.6343	0.508	nonDE	nonDE	Y38C1AA.1	H2KZW7	Y38C1AA.1	Phospholipid/glycerol acyltransferase domain-containing protein	0.2321	0.3105	H2KZW7	14.4473	13.9146	14.3448	14.4092	14.3367	14.4735
4521	0.1708	23.1053	0.9022	0.7323	nonDE	nonDE	atp-1	Q9XXK1	atp-1	ATP synthase subunit alpha, mitochondrial	0.1253	0.1852	Q9XXK1	22.9971	22.9896	23.3229	23.1953	23.3573	23.2694
306	0.1703	14.1155	0.4017	0.3157	nonDE	nonDE	C29F3.7	A5JYV2	C29F3.7	CUB-like domain-containing protein	0.3965	0.4834	A5JYV2	14.1866	13.1635	13.9266	14.1064	14.1085	13.5726
2077	0.1699	14.9732	1.081	0.8832	nonDE	nonDE	mspn-1	P54815	mspn-1	Mitochondrial sorting homolog	0.083	0.1309	P54815	14.7562	14.6244	14.8916	14.9503	14.9566	14.875
1113	0.1696	14.5837	0.4121	0.3233	nonDE	nonDE	C09G9.1	L8E6N6	C09G9.1	GtrA domain-containing protein	0.3871	0.475	L8E6N6	14.8125	15.0963	14.6279	15.2197	14.8586	14.9672
3114	0.1691	13.1546	0.2043	0.1555	nonDE	nonDE	R04B5.5	Q21702	R04B5.5	Sorbitol dehydrogenase	0.6247	0.699	Q21702	13.5794	13.5697	12.8041	ND	13.6995	13.2742
52	0.1679	14.5086	0.3802	0.2982	nonDE	nonDE	Y50D4B.4	A0A0K3ASH9	Y50D4B.4	PAW domain-containing protein	0.4167	0.5033	A0A0K3ASH9	14.693	14.4165	13.8883	14.5419	14.5247	14.4349
1710	0.1671	15.5206	0.7564	0.6115	nonDE	nonDE	tmem-120	O76687	tmem-120	Transmembrane protein 120 homolog	0.1752	0.2446	O76687	15.4865	15.1678	15.3157	15.6241	15.5177	15.3295
1379	0.1671	13.7895	0.404	0.3168	nonDE	nonDE	ccnk-1	O17869	ccnk-1	Cyclin-like domain-containing protein	0.3944	0.4822	O17869	13.9613	13.8795	13.8131	13.882	14.2188	14.0545
1974	0.1666	18.9588	0.8069	0.6536	nonDE	nonDE	rpt-3	P46502	rpt-3	Probable 26S proteasome regulatory subunit 6B	0.156	0.222	P46502	18.5694	18.8029	19.0144	18.9586	18.9274	19.0005
2422	0.166	13.1045	0.2434	0.1872	nonDE	nonDE	atgl-1	Q11186	atgl-1	Patanin-like phospholipase domain-containing protein atgl-1	0.571	0.6498	Q11186	12.8889	13.0945	12.872	13.3181	13.6706	12.3647
4383	0.1641	15.9199	0.2974	0.2291	nonDE	nonDE	F44E5.1	Q9XU97	F44E5.1	ATP synthase subunit e, mitochondrial	0.5042	0.5901	Q9XU97	16.1055	15.9323	16.2843	16.3423	15.9995	16.4724
1531	0.164	14.7223	0.6463	0.5177	nonDE	nonDE	F22G12.4	O45398	F22G12.4	ANK_REP_REGION domain-containing protein	0.2258	0.3036	O45398	14.735	15.0022	14.483	14.8381	14.8981	14.9761
283	0.164	15.8557	0.5808	0.4616	nonDE	nonDE	cnnm-1	A3QM97	cnnm-1	Metal transporter cnnm-1	0.2626	0.3455	A3QM97	15.4537	15.0518	15.5737	15.6433	15.4181	15.5098
38	0.1639	12.9003	0.3893	0.306	nonDE	nonDE	nurf-1	A0A0K3AR10	nurf-1	DDT domain-containing protein	0.4081	0.4943	A0A0K3AR10	12.8195	13.0382	12.759	12.9039	12.9756	13.2289
3029	0.1634	13.8123	0.6287	0.503	nonDE	nonDE	dhhc-10	Q21161	dhhc-10	Palmitoyltransferase	0.2351	0.3141	Q21161	13.4889	13.5582	14.0471	14.0489	13.8293	13.7063
2237	0.163	14.0707	0.7624	0.6169	nonDE	nonDE	B0464.6	Q03564	B0464.6	Uncharacterized protein B0464.6	0.1728	0.2416	Q03564	13.6884	13.7984	14.1846	14.0833	13.9523	14.1248
471	0.1625	15.0602	0.8459	0.6858	nonDE	nonDE	dnc-1	E2JKY8	dnc-1	Dynein associated protein domain-containing protein	0.1426	0.2062	E2JKY8	14.8734	14.7984	14.9391	15.0387	14.9936	15.0661
4181	0.162	15.2271	0.5917	0.4702	nonDE	nonDE	elpc-2	Q9NEW7	elpc-2	Elongator complex protein 2	0.256	0.3387	Q9NEW7	15.224	15.8317	15.846	15.8329	15.6968	15.8579
2320	0.1592	14.2693	0.196	0.149	nonDE	nonDE	rsu-1	Q09497	rsu-1	Ras suppressor protein 1	0.6368	0.7096	Q09497	15.3866	14.4085	13.5518	14.7852	14.6654	14.374
2808	0.159	13.9186	0.2013	0.1537	nonDE	nonDE	F25H8.2	Q19788	F25H8.2	H/ACA ribonucleoprotein complex non-core subunit NAF1	0.629	0.7019	Q19788	ND	13.2503	ND	12.9997	13.8647	13.3633
577	0.1588	15.6686	0.8036	0.6515	nonDE	nonDE	cept-2	G5EC25	cept-2	Choline/EthanolaminePhosphoTransferase	0.1572	0.2231	G5EC25	15.4345	15.6042	15.8179	15.8391	15.7683	15.7253
3983	0.1584	15.0731	0.4324	0.34	nonDE	nonDE	ntl-4	Q9GYQ9	ntl-4	CCR4-NOT transcription complex subunit 4	0.3695	0.4571	Q9GYQ9	14.7984	15.0602	15.1416	14.7726	15.3502	15.3527
4445	0.1582	16.2942	0.9028	0.7325	nonDE	nonDE	Y54G11A.7	Q9XW01	Y54G11A.7	Tetratricopeptide repeat protein 38	0.1251	0.1851	Q9XW01	16.404	16.2514	16.2888	16.4699	16.3561	16.5928
3530	0.1582	15.7318	0.3317	0.257	nonDE	nonDE	R186.8	Q7YTL0	R186.8	50S ribosomal protein L33	0.4659	0.5533	Q7YTL0	15.0595	15.7334	15.6515	15.873	15.8015	15.2444
401	0.1582	14.5879	0.2608	0.2002	nonDE	nonDE	rpl-32	B7WN95	rpl-32	60S ribosomal protein L32	0.5486	0.6306	B7WN95	14.5459	14.7328	14.1214	14.1089	15.0971	14.6688
2420	0.1581	15.1738	0.9681	0.7878	nonDE	nonDE	vps-16	Q11182	vps-16	Vacuolar protein sorting-associated protein 16 homolog	0.1076	0.163	Q11182	14.9563	15.3176	15.3019	15.348	15.3527	15.3494
3023	0.1574	14.8642	0.7226	0.5822	nonDE	nonDE	sec-12	Q21115	sec-12	WD_REPEATS_REGION domain-containing protein	0.1894	0.2617	Q21115	14.7101	14.6139	14.7104	14.9198	14.9561	14.6307
2327	0.1574	18.2901	0.5025	0.3963	nonDE	nonDE	let-767	Q09517	let-767	Very-long-chain 3-oxooacyl-coA reductase let-767	0.3144	0.4015	Q09517	18.4149	17.7552	18.0771	18.3945	18.2297	18.0953
3402	0.1567	15.572	0.2046	0.1557	nonDE	nonDE	inx-8	Q23593	inx-8	Innexin-8	0.6243	0.6988	Q23593	15.9973	15.0283	15.0345	15.7952	15.7399	14.9953
859	0.1561	14.8222	0.5776	0.4593	nonDE	nonDE	nrde-2	G5EG51	nrde-2	Nuclear exosome regulator NRDE2	0.2645	0.3473	G5EG51	14.4143	14.8317	14.9183	14.8886	14.8151	14.9288
4025	0.1561	14.4812	0.57	0.4531	nonDE	nonDE	Y54F10AR.2	Q9N3C2	Y54F10AR.2	Mitochondrial genome maintenance exonuclease 1	0.2691	0.3523	Q9N3C2	14.2111	14.3602	14.3714	14.2797	14.6331	14.4984
4369	0.1561	13.0042	0.4281	0.336	nonDE	nonDE	snr-6	Q9XTU6	snr-6	Probable small nuclear ribonucleoprotein E	0.3731	0.4613	Q9XTU6	13.1554	12.856	ND	13.2965	13.0341	13.1548
2941	0.1559	15.2309	1.1682	0.956	nonDE	nonDE	sec-3	Q20678	sec-3	Exocyst complex component 1	0.0679	0.1107	Q20678	15.1866	15.1108	15.0575	15.2329	15.2824	15.3074
959	0.1559	14.3469	0.4157	0.3259	nonDE	nonDE	ndub-5	H2KYV1	ndub-5	NADH dehydrogenase [ubiquinone] 1 beta subcomplex subunit 5, mitochondrial	0.3839	0.4722	H2KYV1	14.9686	14.5579	14.2876	14.7609	14.751	14.7701
1250	0.1553	18.9257	0.4371	0.3439	nonDE	nonDE	mdh-2	O02640	mdh-2	Malate dehydrogenase, mitochondrial	0.3655	0.453	O02640	19.7414	19.0067	18.881	19.3703	19.4156	19.3089
2108	0.1551	16.2341	0.7062	0.5683	nonDE	nonDE	F10C2.4	P90829	F10C2.4	DNA polymerase delta catalytic subunit	0.1967	0.2702	P90829	15.8978	16.2656	16.3637	16.3772	16.311	16.3042
1654	0.155	14.8908	1.047	0.8535	nonDE	nonDE	F33H2.2	O62219	F33H2.2	Protein FAM91A1	0.0897	0.1401	O62219	14.6785	14.6895	14.8584	14.9556	14.8529	14.883
1790	0.1547	13.9754	0.2535	0.1949	nonDE	nonDE	B0303.11	P34261	B0303.11	Solute carrier family 12 protein B0303.11	0.5578	0.6384	P34261	13.7305	13.4787	14.1075	14.117	13.9269	13.7369
267	0.154	14.6466	0.6821	0.5474	nonDE	nonDE	pkhm-2	A0A8S4QCL7	pkhm-2	RUN domain-containing protein	0.2079	0.2835	A0A8S4QCL7	14.5361	14.4863	14.764	14.6603	14.7213	14.8669
3277	0.1539	15.0344	0.8191	0.663	nonDE	nonDE	sec-5	Q22706	sec-5	Exocyst complex component 2	0.1517	0.2173	Q22706	14.7262	14.856	14.8709	15.0539	15.0084	14.8524
727	0.1533	16.3156	0.7939	0.6429	nonDE	nonDE	mrp-5	G5EE72	mrp-5	Multidrug resistance-associated protein 5	0.1607	0.2276	G5EE72	16.3822	16.1062	16.0981	16.3552	16.3174	16.3737
261	0.153	13.5326	0.3408	0.2651	nonDE	nonDE	wht-7	A0A8S4Q9J2	wht-7	ABC transporter domain-containing protein	0.4562	0.5431	A0A8S4Q9J2	13.6583	13.766	13.0309	13.6686	13.6023	13.6431
3867	0.1527	13.0521	0.1437	0.108	nonDE	nonDE	Y22D7AL.10	Q965Q1	Y22D7AL.10	10 kDa heat shock protein, mitochondrial	0.7183	0.7799	Q965Q1	ND	ND	12.3868	ND	12.5396	ND
189	0.1525	13.7962	0.7864	0.6372	nonDE	nonDE	sos-1	A0A486WXD9	sos-1	Son of sevenless homolog	0.1635	0.2306	A0A486WXD9	13.4011	13.5404	13.7337	13.7512	13.6556	13.726
9	0.1522	14.3745	0.6586	0.527	nonDE	nonDE	tbc-9	A0A061ACS9	tbc-9	Rab-GAP TBC domain-containing protein	0.2195	0.2972	A0A061ACS9	14.1045	14.1662	14.3415	14.3914	14.3769	14.3005
547	0.1506	13.9547	0.3278	0.2537	nonDE	nonDE	exo-3	G5EBR7	exo-3	DNA-(apurinic or apyrimidinic site) endonuclease	0.4701	0.5575	G5EBR7	14.4047	14.1951	14.063	14.4139	14.5017	14.1991
3162	0.1504	14.7187	0.3014	0.2324	nonDE	nonDE	ran-5	Q21961	ran-5	RanBD1 domain-containing protein	0.4995	0.5856	Q21961	14.453	14.5398	14.6657	14.7066	14.8721	14.531
2933	0.15	14.5332	0.3012	0.2322	nonDE	nonDE	skpo-1	Q20616	skpo-1	Peroxidase skpo-1	0.4998	0.5858	Q20616	14.6475	14.4551	13.5679	14.4833	14.2959	14.3413
1983	0.15	15.26	0.2247	0.172	nonDE	nonDE	alh-9	P46562	alh-9	Putative aldehyde dehydrogenase family 7 member A1 homolog	0.5961	0.6729	P46562	15.3732	13.9389	14.0722	14.5694	14.9952	14.2698
2516	0.1498	15.0547	0.7445	0.6013	nonDE	nonDE	npp-23	Q17872	npp-23	WD_REPEATS_REGION domain-containing protein	0.1801	0.2505	Q17872	15.1338	15.1691	15.3471	15.3902	15.3787	15.3304
3755	0.1496	13.8138	0.3788	0.297	nonDE	nonDE	lfe-2	Q95Q62	lfe-2	Inositol-trisphosphate 3-kinase homolog	0.4181	0.5047	Q95Q62	13.9364	14.1132	13.2712	13.9288	13.857	13.9838
4328	0.1495	12.7939	0.3495	0.2722	nonDE	nonDE	sms-1	Q9U3D4	sms-1	Phosphatidylcholine:ceramide cholinephosphotransferase 1	0.4472	0.5343	Q9U3D4	12.6263	12.4947	12.6842	12.9311	12.7203	12.6022
3500	0.149	13.9734	0.1916	0.1457	nonDE	nonDE	Y39A3CL.7	Q65XX5	Y39A3CL.7	Uncharacterized protein	0.6432	0.715	Q65XX5	13.4851	14.8033	14.0314	14.4333	14.3581	13.9753
2772	0.1481	13.3993	0.4911	0.3862	nonDE	nonDE	wrn-1	Q19546	wrn-1	ATP-dependent helicase wrn-1	0.3228	0.411	Q19546	ND	12.9599	13.3763	13.3012	13.334	13.3133
1390	0.1479	14.3239	0.7509	0.6071	nonDE	nonDE	K10C3.5	O17944	K10C3.5	Tr-type G domain-containing protein	0.1775	0.2471	O17944	14.1555	14.2652	14.0892	14.525	14.323	14.1055
2474	0.1466	16.0535	0.56	0.4448	nonDE	nonDE	rml-4	Q17556	rml-4	NAD(P)-binding domain-containing protein	0.2754	0.3591	Q17556	15.8806	15.6745	15.382	15.8996	15.836	15.6414
1472	0.146	15.132	0.6807	0.5462	nonDE	nonDE	cyp-34a8	O44658	cyp-34a8	CYtochrome P450 family	0.2086	0.2843	O44658	14.9096	14.724	14.9597	15.1966	14.8059	15.0288
140	0.1453	15.3688	0.8054	0.6527	nonDE	nonDE	jmjd-5	A0A2I2LDX7	jmjd-5	N-acetyltransferase domain-containing protein	0.1565	0.2225	A0A2I2LDX7	15.072	15.2878	15.4011	15.3143	15.3398	15.5427
1947	0.1452	16.266	0.381	0.2987	nonDE	nonDE	hmg-4	P41848	hmg-4	FACT complex subunit SSRP1-A	0.4159	0.5027	P41848	16.0074	16.1312	16.4949	16.3958	16.0816	16.5917
65	0.1449	13.191	0.2692	0.2074	nonDE	nonDE	nhr-86	A0A0K3AVA9	nhr-86	Nuclear hormone receptor family member nhr-86	0.538	0.6203	A0A0K3AVA9	13.0276	13.207	13.7121	13.3887	13.6227	13.37
4081	0.1447	13.7579	0.4634	0.365	nonDE	nonDE	arx-1	Q9N4I0	arx-1	Actin-related protein 3	0.344	0.4316	Q9N4I0	14.0109	13.8877	13.4819	14.0126	13.8692	13.9326
1037	0.1446	15.0977	0.7812	0.6333	nonDE	nonDE	mct-4	H2L0E5	mct-4	Major facilitator superfamily (MFS) profile domain-containing protein	0.1655	0.2326	H2L0E5	15.0724	14.7945	14.9932	15.1765	15.0202	15.0971
3817	0.1442	14.6979	0.3557	0.2776	nonDE	nonDE	Y41D4A.4	Q95Y24	Y41D4A.4	Transmembrane 9 superfamily member	0.4408	0.5277	Q95Y24	15.0069	14.6717	14.4773	15.0202	14.7433	14.825
1445	0.1437	19.7223	0.7294	0.5878	nonDE	nonDE	pdhb-1	O44451	pdhb-1	Pyruvate dehydrogenase E1 component subunit beta, mitochondrial	0.1864	0.2584	O44451	19.4724	19.5658	19.8599	19.6918	19.8607	19.7767
1369	0.1417	15.6867	0.8136	0.6594	nonDE	nonDE	etc-1	O17736	etc-1	E3 ubiquitin-protein ligase etc-1	0.1536	0.2191	O17736	15.3365	15.4045	15.3782	15.5217	15.3983	15.6243
1801	0.141	13.2663	0.2584	0.1987	nonDE	nonDE	C06G4.1	P34307	C06G4.1	KH domain-containing protein C06G4.1	0.5516	0.6328	P34307	12.6232	13.2742	13.2299	13.1527	13.3517	13.0457
3085	0.141	13.6265	0.1897	0.1443	nonDE	nonDE	M01F1.4	Q21453	M01F1.4	Transmembrane protein 245	0.6462	0.7173	Q21453	13.8934	12.7268	ND	13.1783	13.8712	13.3038
2463	0.1408	16.202	0.6463	0.5177	nonDE	nonDE	B0395.3	Q17499	B0395.3	Choline/carnitine acyltransferase domain-containing protein	0.2258	0.3036	Q17499	16.1196	15.9988	15.9923	16.2667	16.2387	16.0276
2407	0.1401	16.5324	0.4486	0.3526	nonDE	nonDE	glt-1	Q10901	glt-1	Excitatory amino acid transporter	0.3559	0.444	Q10901	16.3403	16.2478	16.3784	16.5118	16.6302	16.2448
3621	0.1399	14.7101	0.4777	0.3764	nonDE	nonDE	R04F11.5	Q8WQD7	R04F11.5	Mitochondrial import inner membrane translocase subunit Tim29	0.3329	0.4204	Q8WQD7	14.32	14.2035	14.7686	14.4844	14.6325	14.595
2869	0.1394	15.17	0.5031	0.3965	nonDE	nonDE	gcs-1	Q20117	gcs-1	Glutamate--cysteine ligase	0.314	0.4013	Q20117	15.3406	15.0904	14.7772	15.3492	15.3122	14.965
3138	0.1392	15.4045	0.6077	0.4843	nonDE	nonDE	prdx-3	Q21824	prdx-3	Probable peroxiredoxin prdx-3	0.2468	0.3279	Q21824	15.6588	15.3208	15.355	15.568	15.4977	15.6865
1626	0.1387	14.2349	0.3836	0.3009	nonDE	nonDE	W02G9.3	O61900	W02G9.3	THUMP domain-containing protein	0.4135	0.5001	O61900	13.9553	14.3999	14.3907	14.1518	14.677	14.3333
2097	0.1386	13.5424	0.3755	0.2945	nonDE	nonDE	wht-2	P90746	wht-2	ABC transporter domain-containing protein	0.4212	0.5076	P90746	13.6334	13.4045	13.3627	13.4809	13.8105	13.5247
3599	0.1377	18.6636	0.6425	0.5151	nonDE	nonDE	ucr-11	Q8MXI1	ucr-11	Cytochrome b-c1 complex subunit 10	0.2278	0.3054	Q8MXI1	18.4389	18.4509	18.5939	18.6518	18.6627	18.5824
4043	0.1373	15.8057	0.528	0.4177	nonDE	nonDE	rnp-6	Q9N3S4	rnp-6	Poly(U)-binding-splicing factor rnp-6	0.2965	0.3822	Q9N3S4	15.4632	15.7979	15.8715	15.8219	15.7058	16.017
1366	0.1371	22.7641	0.2758	0.2126	nonDE	nonDE	pyc-1	O17732	pyc-1	Pyruvate carboxylase 1	0.5299	0.6129	O17732	21.8757	21.5293	22.5559	22.087	22.0716	22.2135
3524	0.137	12.8392	0.2472	0.19	nonDE	nonDE	cyp-16	Q7KFC0	cyp-16	Peptidyl-prolyl cis-trans isomerase	0.566	0.6457	Q7KFC0	12.4876	13.0601	13.08	13.1163	12.9095	ND
149	0.1368	14.8678	0.6929	0.5566	nonDE	nonDE	ula-1	A0A2K5ATU0	ula-1	NEDD8-activating enzyme E1 regulatory subunit	0.2028	0.2776	A0A2K5ATU0	14.9826	14.768	14.8026	15.0719	14.9436	14.9481
2664	0.1367	14.6588	0.6855	0.5502	nonDE	nonDE	Q18907	Q18907	Q18907	Cleavage stimulation factor	0.2063	0.2817	Q18907	14.5218	14.8152	14.6799	14.7349	14.689	15.0031
1926	0.1366	13.4876	0.1256	0.0935	nonDE	nonDE	ost-1	P34714	ost-1	SPARC	0.7489	0.8063	P34714	ND	12.5824	13.6616	13.331	13.3468	13.0979
246	0.136	14.8256	0.451	0.3545	nonDE	nonDE	frl-1	A0A7R9SVK3	frl-1	GBD/FH3 domain-containing protein	0.354	0.442	A0A7R9SVK3	14.4274	14.5533	14.7316	14.7893	14.4737	14.8572
3939	0.135	15.3411	0.7014	0.5643	nonDE	nonDE	Y65B4A.8	Q9BL56	Y65B4A.8	Cytidyltransferase-like domain-containing protein	0.1989	0.2727	Q9BL56	15.0096	14.927	14.9338	15.2436	15.1488	14.883
1469	0.1349	15.5474	0.5616	0.446	nonDE	nonDE	srr-4	O44618	srr-4	Serpentine Receptor, class R	0.2744	0.3581	O44618	16.0499	15.6256	15.7225	15.9911	15.9276	15.884
4185	0.1349	14.4417	0.3414	0.2651	nonDE	nonDE	hprt-1	Q9NF11	hprt-1	Hypoxanthine phosphoribosyltransferase	0.4557	0.5431	Q9NF11	14.203	13.7539	13.6554	13.9557	14.2847	13.7766
3375	0.1346	14.4796	0.3919	0.308	nonDE	nonDE	ZK1127.5	Q23400	ZK1127.5	Probable RNA 3'-terminal phosphate cyclase-like protein	0.4056	0.492	Q23400	14.5987	14.6752	14.3157	14.5624	14.5626	14.8684
1245	0.1334	14.7941	0.4815	0.3788	nonDE	nonDE	snb-1	O02495	snb-1	Synaptobrevin-1	0.33	0.4181	O02495	14.3418	14.5134	14.3161	14.4051	14.7331	14.4335
2775	0.133	15.6604	0.2747	0.2119	nonDE	nonDE	ddo-2	Q19564	ddo-2	D-aspartate oxidase 2	0.5312	0.6139	Q19564	15.703	16.3878	16.2382	16.2633	15.953	16.5118
3552	0.1325	17.3171	0.6038	0.481	nonDE	nonDE	T04A8.7	Q86G92	T04A8.7	1,4-alpha-glucan branching enzyme	0.249	0.3304	Q86G92	17.2902	17.703	17.6405	17.6874	17.6381	17.7057
3283	0.1321	17.8925	0.6551	0.5239	nonDE	nonDE	raga-1	Q22743	raga-1	GTP-binding protein	0.2212	0.2993	Q22743	17.5061	17.7069	18.025	17.8354	17.8598	17.9392
1225	0.1312	13.9688	0.1576	0.1183	nonDE	nonDE	pigv-1	O02164	pigv-1	GPI mannosyltransferase pigv-1	0.6957	0.7615	O02164	13.4125	ND	13.8304	14.0789	13.4265	ND
726	0.131	13.6249	0.398	0.313	nonDE	nonDE	skr-3	G5EE67	skr-3	Skp1-related protein	0.3999	0.4864	G5EE67	13.4576	13.4217	13.1148	13.5143	13.6685	13.2044
2153	0.1305	15.6477	0.7302	0.5883	nonDE	nonDE	syf-1	P91175	syf-1	Pre-mRNA-splicing factor SYF1	0.1861	0.258	P91175	15.5068	15.5685	15.4439	15.6455	15.648	15.6173
791	0.1293	12.7363	0.3531	0.2752	nonDE	nonDE	stim-1	G5EF60	stim-1	Stromal interaction molecule 1	0.4435	0.5306	G5EF60	12.6776	12.4981	12.3141	12.6472	12.5958	12.6347
1471	0.1292	13.4961	0.2841	0.2195	nonDE	nonDE	cyp-35b1	O44650	cyp-35b1	CYtochrome P450 family	0.5198	0.6032	O44650	13.0354	13.3148	12.946	13.1867	13.1853	13.3117
556	0.1284	14.7267	0.6668	0.5338	nonDE	nonDE	usp-50	G5EBW2	usp-50	USP domain-containing protein	0.2154	0.2926	G5EBW2	14.561	14.4584	14.4609	14.7394	14.6172	14.5091
2697	0.1282	15.7573	0.3301	0.2557	nonDE	nonDE	maoc-1	Q19058	maoc-1	MaoC-like domain-containing protein	0.4677	0.555	Q19058	16.5232	16.7373	16.1437	16.413	16.7514	16.6247
1361	0.1281	16.902	0.6118	0.4878	nonDE	nonDE	hda-1	O17695	hda-1	Histone deacetylase 1	0.2445	0.3252	O17695	17.0753	17.3585	17.2419	17.3369	17.3404	17.3827
2301	0.127	13.9835	0.3461	0.269	nonDE	nonDE	mex-6	Q09436	mex-6	Zinc finger protein mex-6	0.4507	0.5383	Q09436	13.65	13.6574	13.84	13.7026	14.0132	13.8124
3870	0.127	13.7398	0.3031	0.2337	nonDE	nonDE	abhd-12	Q965S2	abhd-12	Serine aminopeptidase S33 domain-containing protein	0.4977	0.5838	Q965S2	13.2876	13.3023	13.5326	13.5849	13.2783	13.6405
3645	0.1262	13.9984	0.6727	0.5391	nonDE	nonDE	dhfr-1	Q93341	dhfr-1	Putative dihydrofolate reductase	0.2125	0.289	Q93341	13.7338	13.7241	13.9761	13.9451	13.9585	13.9091
4506	0.1257	14.1326	0.4736	0.3732	nonDE	nonDE	mrpl-22	Q9XX18	mrpl-22	Large ribosomal subunit protein uL22m	0.336	0.4234	Q9XX18	13.94	13.9131	14.3214	14.2124	14.1486	14.1906
3336	0.1257	14.2469	0.1156	0.086	nonDE	nonDE	ceh-32	Q23175	ceh-32	Homeobox protein ceh-32	0.7663	0.8204	Q23175	14.3924	13.4528	12.9213	13.4726	13.6433	14.0275
764	0.1252	14.2209	0.5706	0.4535	nonDE	nonDE	alg-1	G5EES3	alg-1	Protein argonaute-2	0.2688	0.352	G5EES3	14.3906	14.6948	14.4616	14.5386	14.5766	14.8074
485	0.1252	12.5909	0.3313	0.2568	nonDE	nonDE	math-14	F3NWW3	math-14	MATH domain-containing protein	0.4663	0.5537	F3NWW3	12.3948	11.968	ND	12.1065	12.4095	12.4036
1724	0.1251	14.0444	0.1519	0.114	nonDE	nonDE	hsp-16.2	P06582	hsp-16.2	Heat shock protein hsp-16.2	0.7048	0.7691	P06582	12.8797	13.2952	13.9248	13.7554	14.0276	12.6919
103	0.1245	13.6241	0.4253	0.3341	nonDE	nonDE	Y56A3A.31	A0A1C3NSQ4	Y56A3A.31	SOSS complex subunit A homolog	0.3756	0.4634	A0A1C3NSQ4	13.7228	13.6709	13.2795	13.7664	13.7594	13.5208
4284	0.1241	17.7629	0.8214	0.6649	nonDE	nonDE	cpt-1	Q9U2F2	cpt-1	carnitine O-palmitoyltransferase	0.1509	0.2163	Q9U2F2	17.7639	17.6598	17.5104	17.8174	17.6786	17.8105
3483	0.1237	13.682	0.3305	0.2561	nonDE	nonDE	aat-9	Q56VY0	aat-9	Amino acid transporter	0.4672	0.5546	Q56VY0	13.8812	13.4619	13.6196	13.9428	13.8051	13.5859
3564	0.1236	15.152	0.5828	0.463	nonDE	nonDE	C50D2.7	Q86S40	C50D2.7	Probable ADP-dependent glucokinase	0.2613	0.3444	Q86S40	15.2304	15.4581	15.3774	15.4832	15.5164	15.4373
4414	0.1229	13.0253	0.3443	0.2675	nonDE	nonDE	citk-1	Q9XVH4	citk-1	Coiled-coil domain-containing protein 170	0.4526	0.5402	Q9XVH4	12.7619	12.8009	13.2685	12.8991	13.22	13.0809
2790	0.1226	13.7262	0.1075	0.0805	nonDE	nonDE	evl-20	Q19705	evl-20	ADP-ribosylation factor-like protein 2	0.7807	0.8308	Q19705	ND	12.8716	14.3467	13.6529	14.0937	13.4487
1368	0.1224	14.457	0.5728	0.4553	nonDE	nonDE	D2023.6	O17735	D2023.6	ABC1 atypical kinase-like domain-containing protein	0.2674	0.3505	O17735	14.0271	14.0112	14.1038	13.99	14.3771	14.1421
769	0.1221	13.1565	0.4058	0.3182	nonDE	nonDE	efa-6	G5EET6	efa-6	Exchange factor for Arf-6	0.3929	0.4806	G5EET6	12.9434	13.0756	13.1261	13.4175	12.9506	13.1434
441	0.1218	14.1697	0.6426	0.5151	nonDE	nonDE	ech-2	D1MN80	ech-2	Enoyl-CoA hydratase domain-containing protein 3, mitochondrial	0.2277	0.3054	D1MN80	14.3082	14.1475	14.0706	14.2391	14.3561	14.2967
3702	0.1214	14.4644	0.4545	0.3576	nonDE	nonDE	tgs-1	Q94013	tgs-1	Trimethylguanosine synthase	0.3511	0.4389	Q94013	14.1715	14.3182	14.7966	14.5569	14.4585	14.6352
2103	0.1214	16.891	0.2684	0.2069	nonDE	nonDE	D2030.2	P90788	D2030.2	ATP-dependent Clp protease ATP-binding subunit clpX-like, mitochondrial	0.539	0.621	P90788	16.4906	16.0807	16.9741	16.5463	16.6424	16.721
3836	0.12	12.3959	0.1252	0.0933	nonDE	nonDE	C45B2.2	Q95YC7	C45B2.2	Neuropeptide-Like Protein	0.7496	0.8067	Q95YC7	12.5906	11.8075	ND	12.2498	12.3787	12.3285
2911	0.1192	12.646	0.3132	0.2418	nonDE	nonDE	tbc-13	Q20436	tbc-13	Rab-GAP TBC domain-containing protein	0.4862	0.5731	Q20436	12.7307	12.3943	ND	12.802	12.7506	12.4925
3566	0.1181	14.8864	0.3244	0.251	nonDE	nonDE	Y48E1C.4	Q8I0Z3	Y48E1C.4	SnoaL-like domain-containing protein	0.4738	0.561	Q8I0Z3	14.3859	14.5956	15.0319	14.7788	14.7643	14.8247
1856	0.1174	13.5169	0.4203	0.3298	nonDE	nonDE	vms-1	P34511	vms-1	tRNA endonuclease vms-1	0.38	0.468	P34511	13.1244	13.6968	13.3009	13.4431	13.475	13.5563
3936	0.1173	14.5674	0.2848	0.2198	nonDE	nonDE	Y71H2AM.6	Q9BL36	Y71H2AM.6	DNA/pantothenate metabolism flavoprotein C-terminal domain-containing protein	0.5191	0.6029	Q9BL36	14.3894	14.2475	14.7735	14.5964	14.4457	14.7201
3322	0.1168	12.277	0.3752	0.2943	nonDE	nonDE	set-30	Q23084	set-30	MYND-type domain-containing protein	0.4215	0.5078	Q23084	12.198	12.3393	12.1428	12.3392	12.3419	12.3494
3345	0.1167	14.181	0.4798	0.3773	nonDE	nonDE	sbds-1	Q23202	sbds-1	Ribosome maturation protein SBDS	0.3313	0.4195	Q23202	14.0537	14.0505	13.8964	14.3209	14.1181	13.9118
2307	0.1158	14.1866	0.2239	0.1716	nonDE	nonDE	dph-2	Q09454	dph-2	2-(3-amino-3-carboxypropyl)histidine synthase subunit 2	0.5972	0.6736	Q09454	14.3767	14.3265	13.9979	14.1858	14.409	14.4537
1634	0.1155	14.8765	0.131	0.0977	nonDE	nonDE	mut-16	O62011	mut-16	MUTator	0.7397	0.7985	O62011	14.7474	14.4203	ND	14.6026	14.6343	14.8611
3971	0.1152	13.5873	0.5484	0.4346	nonDE	nonDE	rme-6	Q9GYH7	rme-6	Receptor-mediated endocytosis protein 6	0.2829	0.3676	Q9GYH7	13.5138	13.3068	13.3842	13.336	13.5605	13.654
1081	0.1148	17.7999	0.287	0.2214	nonDE	nonDE	rpl-30	I2HAJ2	rpl-30	Large ribosomal subunit protein eL30	0.5164	0.6006	I2HAJ2	17.8353	17.7649	17.5615	18.1037	17.8508	17.5515
1003	0.1144	14.3183	0.5166	0.4076	nonDE	nonDE	T04C9.1	H2KZV6	T04C9.1	Rho GTPase-activating protein 26	0.3043	0.3912	H2KZV6	14.1951	14.09	14.4818	14.3427	14.2593	14.5081
3106	0.1138	14.7678	0.5862	0.4655	nonDE	nonDE	R01H10.7	Q21623	R01H10.7	Inositol polyphosphate-4-phosphatase	0.2593	0.3424	Q21623	14.526	14.5935	14.7981	14.778	14.8287	14.6522
1989	0.1138	13.1001	0.4147	0.3252	nonDE	nonDE	sumv-1	P46582	sumv-1	Protein sumv-1	0.3848	0.473	P46582	13.1248	13.094	13.2868	13.3699	13.1143	13.3627
3214	0.1133	15.1306	0.4276	0.3357	nonDE	nonDE	T05H10.1	Q22240	T05H10.1	Ubiquitin carboxyl-terminal hydrolase 47	0.3736	0.4616	Q22240	14.818	15.0989	15.0068	15.0682	15.1526	15.0428
990	0.1131	13.9915	0.2031	0.1545	nonDE	nonDE	F36D4.5	H2KZK4	F36D4.5	Desumoylating isopeptidase 1 homolog	0.6265	0.7007	H2KZK4	13.7991	13.9885	13.8719	13.9034	14.4731	13.6223
4504	0.1124	15.9884	0.5026	0.3963	nonDE	nonDE	Y39A1A.14	Q9XX15	Y39A1A.14	Ribosomal RNA small subunit methyltransferase nep-1	0.3143	0.4015	Q9XX15	15.7128	15.8824	16.062	16.0791	16.0627	15.8525
3799	0.111	14.7518	0.2786	0.215	nonDE	nonDE	ubc-3	Q95XN7	ubc-3	UBC core domain-containing protein	0.5264	0.6095	Q95XN7	14.3824	14.6273	14.8789	14.5289	14.7949	14.8979
389	0.1106	14.2011	0.342	0.2654	nonDE	nonDE	M04C9.3	B3WFY7	M04C9.3	Pyroglutamyl-peptidase 1	0.455	0.5427	B3WFY7	14.2738	14.1593	14.4156	14.4695	14.4945	14.2166
4171	0.1104	19.9507	0.5348	0.4235	nonDE	nonDE	rps-6	Q9NEN6	rps-6	Small ribosomal subunit protein eS6	0.2919	0.3771	Q9NEN6	19.5735	19.7865	19.8591	19.8258	19.968	19.7565
571	0.1103	14.2447	0.1945	0.1479	nonDE	nonDE	lec-9	G5EC10	lec-9	Galectin	0.639	0.7114	G5EC10	14.9347	14.267	13.5996	14.5457	14.2649	14.3217
3804	0.1098	15.0759	0.4258	0.3342	nonDE	nonDE	nsun-4	Q95XR2	nsun-4	5-methylcytosine rRNA methyltransferase nsun-4	0.3752	0.4633	Q95XR2	14.9096	14.8046	15.3458	15.1283	15.1101	15.1509
3620	0.1096	18.0714	0.8291	0.6709	nonDE	nonDE	drp-1	Q8WQC9	drp-1	Dynamin-1-like protein drp-1	0.1482	0.2133	Q8WQC9	17.7663	17.8574	17.906	17.9443	18.0075	17.9067
872	0.1092	16.8571	0.5647	0.4485	nonDE	nonDE	ragc-1	G5EGB3	ragc-1	Ras-related GTP-binding protein C	0.2725	0.3561	G5EGB3	16.6392	16.7167	16.8844	16.9601	16.8109	16.797
2180	0.1087	15.0814	0.4501	0.354	nonDE	nonDE	F55F8.3	P91341	F55F8.3	Periodic tryptophan protein 2 homolog	0.3548	0.4426	P91341	14.8582	15.1423	15.0231	15.1282	15.1445	15.0772
2330	0.1086	14.0634	0.1994	0.1522	nonDE	nonDE	E02H1.6	Q09527	E02H1.6	Adenylate kinase isoenzyme 6 homolog	0.6319	0.7044	Q09527	14.0392	14.4434	14.0324	14.2082	14.527	14.1057
2439	0.1084	15.3239	0.5058	0.3988	nonDE	nonDE	cul-2	Q17390	cul-2	Cullin-2	0.3121	0.3992	Q17390	15.213	15.5874	15.3965	15.4902	15.4416	15.5902
1599	0.1084	14.0088	0.463	0.3647	nonDE	nonDE	bli-3	O61213	bli-3	Dual oxidase 1	0.3443	0.4318	O61213	13.6449	13.3629	13.6201	13.6448	13.5968	13.7113
4218	0.107	15.9356	0.2605	0.2	nonDE	nonDE	W07E6.2	Q9TYV3	W07E6.2	NLE domain-containing protein	0.5489	0.6309	Q9TYV3	15.9799	16.7062	16.8632	16.5576	16.5563	16.7565
1389	0.1066	13.5204	0.44	0.3461	nonDE	nonDE	aipl-1	O17939	aipl-1	Anaphase-promoting complex subunit 4 WD40 domain-containing protein	0.3631	0.4507	O17939	13.7824	13.8705	13.9235	13.9421	13.9618	13.9923
2766	0.1062	13.8311	0.4168	0.3268	nonDE	nonDE	pigt-1	Q19518	pigt-1	Phosphatidylinositol glycan, class T	0.383	0.4711	Q19518	13.7358	13.6171	13.8703	13.9265	13.9314	13.6841
4020	0.1061	13.7034	0.3205	0.2479	nonDE	nonDE	immp-2	Q9N371	immp-2	Mitochondrial inner membrane protease subunit 2	0.4781	0.565	Q9N371	13.5894	13.4243	13.7949	13.6501	13.6439	13.8328
3727	0.1058	14.3314	0.194	0.1475	nonDE	nonDE	fah-1	Q94272	fah-1	Fumarylacetoacetase	0.6397	0.712	Q94272	14.1469	13.6903	13.113	13.6055	14.2205	13.4414
1524	0.1051	12.8297	0.5477	0.4344	nonDE	nonDE	fbxa-167	O45285	fbxa-167	F-box domain-containing protein	0.2833	0.3678	O45285	12.7158	12.8548	12.6526	12.8093	12.8627	12.8667
3177	0.105	14.3537	0.3097	0.239	nonDE	nonDE	R53.5	Q22020	R53.5	Redox-regulatory protein FAM213A	0.4901	0.5767	Q22020	14.5401	14.5692	14.1047	14.6628	14.4387	14.4273
2758	0.1048	14.0256	0.3643	0.285	nonDE	nonDE	git-1	Q19467	git-1	Arf-GAP domain-containing protein	0.4322	0.5188	Q19467	13.9786	14.0953	13.9057	14.0483	13.9521	14.2937
3452	0.1048	14.1599	0.3093	0.2388	nonDE	nonDE	phf-10	Q2A950	phf-10	PHD finger protein 10	0.4905	0.577	Q2A950	14.2983	14.9805	14.6459	14.6231	14.7513	14.8645
1157	0.1048	14.4696	0.1379	0.1032	nonDE	nonDE	T19H12.2	O01615	T19H12.2	Acidic leucine-rich nuclear phosphoprotein 32-related protein 2	0.7279	0.7884	O01615	14.6249	14.6408	13.6596	14.5343	14.6306	14.0748
21	0.1044	14.8631	0.3659	0.286	nonDE	nonDE	mask-1	A0A061AJK8	mask-1	K Homology domain-containing protein	0.4306	0.5176	A0A061AJK8	14.6916	14.9668	14.5672	14.8739	14.8644	14.8006
2703	0.1044	15.5471	0.193	0.1467	nonDE	nonDE	aps-2	Q19123	aps-2	AP complex subunit sigma	0.6413	0.7133	Q19123	15.7398	15.7313	15.4997	15.7295	15.7646	15.7898
654	0.1044	13.2422	0.1454	0.1094	nonDE	nonDE	hyl-1	G5ED45	hyl-1	Ceramide synthase hyl-1	0.7155	0.7773	G5ED45	13.187	12.9376	ND	13.2009	12.8598	13.4394
1109	0.1036	15.5145	0.5059	0.3989	nonDE	nonDE	gtf-2H4	K8F7X5	gtf-2H4	General transcription factor IIH subunit 4	0.3119	0.3992	K8F7X5	15.0458	15.242	15.337	15.3869	15.2347	15.3142
297	0.1036	12.9603	0.1434	0.1078	nonDE	nonDE	T28A11.2	A5HU97	T28A11.2	DUF19 domain-containing protein	0.7188	0.7802	A5HU97	12.1716	ND	ND	12.2752	ND	ND
2072	0.1033	19.3027	0.405	0.3176	nonDE	nonDE	eef-1G	P54412	eef-1G	Probable elongation factor 1-gamma	0.3936	0.4813	P54412	19.2528	18.9618	19.0115	19.3201	19.1116	19.1044
3324	0.1032	17.7892	0.6709	0.5375	nonDE	nonDE	xpo-1	Q23089	xpo-1	Importin N-terminal domain-containing protein	0.2134	0.2901	Q23089	17.4946	17.7269	17.7681	17.744	17.8107	17.7444
2176	0.1032	13.9579	0.116	0.0861	nonDE	nonDE	cey-2	P91306	cey-2	CSD domain-containing protein	0.7655	0.8201	P91306	14.3364	14.422	13.2404	14.2211	14.5236	13.5637
839	0.103	15.9349	0.2949	0.2272	nonDE	nonDE	ATP6	G5EFS7	ATP6	ATP synthase subunit a	0.5071	0.5926	G5EFS7	16.2979	15.925	15.9166	16.2603	16.0582	16.1299
699	0.103	13.3488	0.1791	0.1359	nonDE	nonDE	exos-7	G5EDS8	exos-7	Exoribonuclease phosphorolytic domain-containing protein	0.6621	0.7313	G5EDS8	13.6856	ND	12.9071	13.3352	13.4404	13.4225
3947	0.1029	14.0103	0.4033	0.3165	nonDE	nonDE	Y18H1A.4	Q9BL94	Y18H1A.4	Histidine phosphatase family protein	0.3951	0.4825	Q9BL94	14.2541	13.9782	13.7745	13.9572	14.2218	14.1365
749	0.1023	21.0297	0.4509	0.3545	nonDE	nonDE	sca-1	G5EEK8	sca-1	Calcium-transporting ATPase	0.3541	0.4421	G5EEK8	20.8599	20.7505	21.2487	21.1397	20.9414	21.085
2395	0.1012	13.7046	0.2404	0.1853	nonDE	nonDE	dhs-5	Q10130	dhs-5	Uncharacterized oxidoreductase dhs-5	0.5749	0.6527	Q10130	13.6134	13.6199	13.4062	13.8935	13.3705	13.679
3175	0.1005	13.2838	0.3564	0.2781	nonDE	nonDE	flad-1	Q22017	flad-1	Probable FAD synthase	0.4402	0.5271	Q22017	13.367	13.118	12.9108	13.2837	13.2355	13.178
921	0.1004	15.1727	0.3517	0.274	nonDE	nonDE	ints-8	H2KML7	ints-8	INTegrator complex Subunit homolog	0.4449	0.5321	H2KML7	14.7513	15.2798	15.212	15.2853	15.0363	15.2226
227	0.0999	13.1117	0.1348	0.1007	nonDE	nonDE	bed-2	A0A5K1IAD3	bed-2	BED-type domain-containing protein	0.7331	0.793	A0A5K1IAD3	12.2199	13.6211	13.4524	12.9046	13.2474	13.441
1987	0.0997	13.7365	0.378	0.2965	nonDE	nonDE	gop-1	P46578	gop-1	Protein CLEC16A homolog	0.4188	0.5052	P46578	13.2258	13.7332	13.594	13.6147	13.7268	13.5105
1787	0.0989	13.0513	0.2844	0.2195	nonDE	nonDE	anmt-1	P34254	anmt-1	Nicotinamide N-methyltransferase	0.5195	0.6032	P34254	13.0985	12.8875	13.2541	13.1683	13.2849	13.0837
3663	0.0981	16.4024	0.4026	0.3161	nonDE	nonDE	F25H2.4	Q93568	F25H2.4	MPN domain-containing protein	0.3957	0.483	Q93568	16.3377	16.2677	16.3905	16.4289	16.4704	16.3907
4562	0.0978	12.738	0.1833	0.139	nonDE	nonDE	mob-3	W6RY92	mob-3	MOB kinase activator-like 3	0.6557	0.7261	W6RY92	12.7853	13.1247	12.9634	13.1117	ND	12.9995
4415	0.0973	12.9965	0.2103	0.1606	nonDE	nonDE	rpb-11	Q9XVH6	rpb-11	Probable DNA-directed RNA polymerase II subunit RPB11	0.6161	0.6909	Q9XVH6	12.9422	13.374	13.3207	13.2308	13.2396	13.4584
3507	0.0972	12.3376	0.2485	0.1907	nonDE	nonDE	D1069.3	Q6A586	D1069.3	COP9 signalosome complex subunit 3	0.5642	0.6446	Q6A586	ND	12.1226	12.3021	12.0937	12.5262	12.3087
3192	0.0967	14.7118	0.2271	0.1741	nonDE	nonDE	T01H3.3	Q22089	T01H3.3	MFS domain-containing protein	0.5928	0.6697	Q22089	14.9427	14.5004	14.3649	14.8164	14.8368	14.445
3881	0.0961	14.0657	0.281	0.2168	nonDE	nonDE	Y58A7A.3	Q966A6	Y58A7A.3	IBR domain-containing protein	0.5236	0.607	Q966A6	13.6082	13.6368	14.0795	13.9424	13.9135	13.7567
524	0.096	12.7736	0.1594	0.1196	nonDE	nonDE	mtm-6	G5EBF2	mtm-6	phosphatidylinositol-3-phosphatase	0.6927	0.7593	G5EBF2	ND	12.5611	ND	12.6837	12.6305	ND
2065	0.0954	15.7234	0.3762	0.2951	nonDE	nonDE	sucg-1	P53589	sucg-1	Succinate--CoA ligase [GDP-forming] subunit beta, mitochondrial	0.4205	0.5069	P53589	15.8616	15.577	15.6127	15.6183	15.9713	15.7479
89	0.0951	14.1046	0.1748	0.1325	nonDE	nonDE	trpp-11	A0A131MBH5	trpp-11	Trafficking protein particle complex subunit 11 domain-containing protein	0.6686	0.7371	A0A131MBH5	14.296	14.0059	14.1346	14.3402	14.1257	14.2561
4352	0.0946	13.4284	0.1947	0.1479	nonDE	nonDE	ubh-1	Q9UAV3	ubh-1	Ubiquitin carboxyl-terminal hydrolase	0.6388	0.7113	Q9UAV3	13.0693	13.4297	14.08	13.4899	13.5891	13.7838
3932	0.0942	14.3866	0.3145	0.243	nonDE	nonDE	Y71H2AM.1	Q9BL28	Y71H2AM.1	N(6)-L-threonylcarbamoyladenine synthase	0.4848	0.5715	Q9BL28	14.2148	14.1839	14.6826	14.5659	14.351	14.447
3910	0.094	15.3646	0.4399	0.3461	nonDE	nonDE	cisd-3.2	Q9BKQ9	cisd-3.2	Iron-binding zinc finger CDGSH type domain-containing protein	0.3631	0.4507	Q9BKQ9	15.4204	15.3994	15.2879	15.4057	15.4982	15.4856
2862	0.0939	14.007	0.1896	0.1443	nonDE	nonDE	wdr-48	Q20059	wdr-48	WD repeat-containing protein 48 homolog	0.6462	0.7173	Q20059	14.2266	14.2529	14.0232	14.3619	14.06	14.3624
2362	0.0927	12.6428	0.268	0.2066	nonDE	nonDE	ZC506.1	Q09641	ZC506.1	alpha-1,2-Mannosidase	0.5396	0.6215	Q09641	12.1977	12.3854	ND	12.2336	12.6782	12.2406
3913	0.0925	15.8251	0.3931	0.3089	nonDE	nonDE	Y82E9BR.18	Q9BKR5	Y82E9BR.18	Nuclear export mediator factor NEMF	0.4045	0.4911	Q9BKR5	15.443	15.6844	15.4781	15.6155	15.787	15.4807
2725	0.0923	15.7344	0.4653	0.3666	nonDE	nonDE	pkc-3	Q19266	pkc-3	Protein kinase C-like 3	0.3425	0.4299	Q19266	15.5428	15.6844	15.8483	15.8409	15.7151	15.7964
173	0.0921	15.8802	0.6949	0.5583	nonDE	nonDE	rha-1	A0A486WUJ5	rha-1	RNA helicase	0.2019	0.2765	A0A486WUJ5	15.7111	15.7184	15.8872	15.8565	15.8547	15.8818
4026	0.092	15.2061	0.3892	0.306	nonDE	nonDE	rpb-7	Q9N3C9	rpb-7	DNA-directed RNA polymerase II subunit RPB7	0.4081	0.4943	Q9N3C9	15.2344	15.0817	15.3334	15.297	15.358	15.2705
1089	0.0919	17.2884	0.3858	0.3028	nonDE	nonDE	rab-6.2	I7FW36	rab-6.2	Rab-6.2 (Fragment)	0.4113	0.498	I7FW36	17.0971	16.9078	17.1903	17.2431	17.0814	17.1465
2412	0.0919	14.9603	0.2584	0.1987	nonDE	nonDE	B0361.6	Q10950	B0361.6	Putative methyltransferase B0361.6	0.5516	0.6328	Q10950	14.8959	14.9209	14.814	15.0886	14.8967	14.921
4061	0.0915	15.0769	0.3005	0.2318	nonDE	nonDE	ncap-1	Q9N489	ncap-1	NECAP PHear domain-containing protein	0.5006	0.5864	Q9N489	14.8394	15.2581	15.3616	15.2454	15.0845	15.4036
2411	0.0914	13.5018	0.0869	0.0657	nonDE	nonDE	psd-1	Q10949	psd-1	Phosphatidylserine decarboxylase proenzyme, mitochondrial	0.8187	0.8597	Q10949	14.4715	13.457	12.9645	13.9134	13.7534	13.5004
2400	0.0904	17.4551	0.3149	0.2433	nonDE	nonDE	rpb-2	Q10578	rpb-2	DNA-directed RNA polymerase II subunit RPB2	0.4843	0.5711	Q10578	17.2857	17.7735	17.9043	17.7548	17.6296	17.8503
4073	0.0902	17.6866	0.5749	0.457	nonDE	nonDE	apb-1	Q9N4F3	apb-1	AP complex subunit beta	0.2662	0.3491	Q9N4F3	17.8183	17.7729	17.6483	17.8973	17.7886	17.8242
4257	0.0898	14.6407	0.1405	0.1054	nonDE	nonDE	Y62E10A.6	Q9U1X0	Y62E10A.6	NADPH:adrenodoxin oxidoreductase, mitochondrial	0.7236	0.7846	Q9U1X0	14.0202	14.2918	14.7018	14.3364	15.1032	13.8437
1871	0.0896	13.7448	0.3237	0.2505	nonDE	nonDE	met-2	P34544	met-2	Histone-lysine N-methyltransferase met-2	0.4746	0.5617	P34544	13.7727	13.8805	13.8014	13.9491	13.8625	13.912
4	0.0892	16.6896	0.3004	0.2318	nonDE	nonDE	cars-1	A0A061ACL3	cars-1	cysteine--tRNA ligase	0.5008	0.5864	A0A061ACL3	16.9974	17.3994	17.4145	17.338	17.2629	17.4781
701	0.0891	14.5703	0.3319	0.2571	nonDE	nonDE	ubr-5	G5EDT9	ubr-5	E3 ubiquitin-protein ligase UBR5	0.4657	0.5532	G5EDT9	14.5657	14.9853	14.8138	14.9078	14.7891	14.9353
734	0.0891	16.7707	0.2161	0.165	nonDE	nonDE	rbm-25	G5EE97	rbm-25	RRM domain-containing protein	0.608	0.6839	G5EE97	16.6375	16.6198	17.1182	16.8344	16.8968	16.9117
784	0.0886	12.7152	0.319	0.2467	nonDE	nonDE	efl-1	G5EF11	efl-1	E2F/DP family winged-helix DNA-binding domain-containing protein	0.4797	0.5667	G5EF11	12.8039	12.632	12.7524	12.6858	13.0144	12.7539
314	0.0885	13.4519	0.0864	0.0653	nonDE	nonDE	nepr-1	A5PEW7	nepr-1	Transmembrane protein 188	0.8196	0.8604	A5PEW7	13.7074	13.0315	ND	13.1121	13.5087	13.7532
866	0.0884	15.5986	0.4179	0.3276	nonDE	nonDE	T24B8.7	G5EG81	T24B8.7	UBA domain-containing protein	0.3821	0.4703	G5EG81	15.3966	15.7907	15.792	15.7674	15.6948	15.7822
315	0.0883	15.3466	0.2749	0.212	nonDE	nonDE	pqn-87	A5PEX6	pqn-87	MATH domain-containing protein	0.531	0.6138	A5PEX6	15.1328	15.6641	15.5817	15.3711	15.6094	15.663
4240	0.0882	18.5377	0.4069	0.3191	nonDE	nonDE	pfk-1.1	Q9TZL8	pfk-1.1	ATP-dependent 6-phosphofructokinase 1	0.3919	0.4796	Q9TZL8	18.3287	18.6209	18.6979	18.6271	18.5654	18.7194
20	0.0882	13.1412	0.2792	0.2153	nonDE	nonDE	miz-1	A0A061AE46	miz-1	Zmiz1 N-terminal tetratricopeptide repeat domain-containing protein	0.5258	0.6092	A0A061AE46	13.1488	13.2221	13.4927	13.3878	13.3383	13.4022
349	0.0881	17.5735	0.2157	0.1647	nonDE	nonDE	syf-3	A9D4S6	syf-3	TPR_REGION domain-containing protein	0.6086	0.6844	A9D4S6	17.2833	17.7793	18.052	17.8502	17.6863	17.8424
1500	0.0875	13.0978	0.2439	0.1874	nonDE	nonDE	dapk-1	O44997	dapk-1	Death-associated protein kinase dapk-1	0.5703	0.6496	O44997	12.9873	13.1324	13.1575	13.3803	12.9902	13.1693
1738	0.0871	18.4666	0.2897	0.2234	nonDE	nonDE	ama-1	P16356	ama-1	DNA-directed RNA polymerase II subunit RPB1	0.5133	0.5979	P16356	18.2765	18.718	18.9692	18.6917	18.6415	18.8919
4126	0.0871	17.9709	0.225	0.1722	nonDE	nonDE	spt-16	Q9N5R9	spt-16	FACT complex subunit spt-16	0.5957	0.6726	Q9N5R9	17.5849	17.5811	18.059	17.9771	17.5785	17.9308
237	0.0867	13.9239	0.5241	0.4142	nonDE	nonDE	ZK688.5	A0A679L8U9	ZK688.5	Ubiquitin-like domain-containing protein	0.2992	0.3853	A0A679L8U9	13.9012	13.7863	14.0531	14.0089	13.9771	14.0147
3365	0.0864	13.8036	0.2822	0.2178	nonDE	nonDE	sek-3	Q23326	sek-3	Protein kinase domain-containing protein	0.5222	0.6056	Q23326	13.9554	13.7408	13.837	14.0308	13.9064	13.8553
2296	0.0861	13.9021	0.361	0.2822	nonDE	nonDE	atg-16.2	Q09406	atg-16.2	Autophagic-related protein 16.2	0.4356	0.5222	Q09406	13.808	13.7026	13.9303	13.8696	13.8562	13.9734
904	0.0855	13.0155	0.258	0.1985	nonDE	nonDE	mes-3	G8JY65	mes-3	Polycomb protein mes-3	0.5521	0.6331	G8JY65	ND	12.9369	13.1224	13.077	13.1091	13.1594
141	0.0851	12.5826	0.185	0.1403	nonDE	nonDE	D1007.15	A0A2K5ATL2	D1007.15	Cation_ATPase_C domain-containing protein	0.6532	0.7239	A0A2K5ATL2	12.2423	12.4136	ND	12.3446	12.4178	12.4767
3279	0.085	12.4181	0.1533	0.1147	nonDE	nonDE	mtm-3	Q22712	mtm-3	Myotubularin-related protein 3	0.7026	0.768	Q22712	12.6343	12.4838	12.181	12.7752	12.2898	12.4892
2450	0.0849	14.0404	0.1197	0.0893	nonDE	nonDE	gna-1	Q17427	gna-1	Glucosamine 6-phosphate N-acetyltransferase	0.759	0.8141	Q17427	14.0435	14.4462	14.0796	13.5996	14.7541	14.4701
3340	0.0844	15.5183	0.2935	0.2263	nonDE	nonDE	puf-9	Q23191	puf-9	PUM-HD domain-containing protein	0.5087	0.5938	Q23191	15.3869	15.5901	15.7379	15.4497	15.5728	15.9455
518	0.084	15.7154	0.2147	0.1644	nonDE	nonDE	slc-36.2	G4SQY7	slc-36.2	Amino acid transporter transmembrane domain-containing protein	0.61	0.6849	G4SQY7	15.7391	15.4823	15.9141	15.8899	15.6271	15.8707
3534	0.0838	14.263	0.1899	0.1444	nonDE	nonDE	ero-1	Q7YTU4	ero-1	Endoplasmic reticulum oxidoreductin-1	0.6457	0.7172	Q7YTU4	14.2321	13.9668	14.0989	14.2157	14.3306	14.0028
2707	0.0836	16.3262	0.4732	0.3732	nonDE	nonDE	npp-5	Q19131	npp-5	Nuclear pore complex protein 5	0.3364	0.4235	Q19131	16.2181	16.4055	16.2748	16.3597	16.3121	16.4774
1948	0.0835	16.3841	0.4481	0.3525	nonDE	nonDE	isw-1	P41877	isw-1	Chromatin-remodeling complex ATPase chain isw-1	0.3563	0.4441	P41877	16.153	16.4828	16.3746	16.4001	16.4479	16.4127
1929	0.0833	15.2455	0.4348	0.342	nonDE	nonDE	mei-1	P34808	mei-1	Meiotic spindle formation protein mei-1	0.3675	0.455	P34808	14.9511	15.0568	15.1896	15.0068	15.1925	15.2481
120	0.0833	15.8692	0.3087	0.2383	nonDE	nonDE	ate-1	A0A1N7SZF7	ate-1	Arginyl-tRNA--protein transferase 1	0.4912	0.5777	A0A1N7SZF7	15.5378	15.9568	15.9909	15.8598	15.9317	15.944
1179	0.0832	15.5514	0.2539	0.1951	nonDE	nonDE	rab-11.1	O01803	rab-11.1	Ras-related protein rab-11.1	0.5573	0.6382	O01803	15.7586	15.4655	15.1312	15.4907	15.69	15.4242
351	0.0831	14.7729	0.2906	0.2239	nonDE	nonDE	maph-1.2	A9UJN7	maph-1.2	Microtubule-associated protein futsch	0.5121	0.5972	A9UJN7	14.9294	14.3899	14.3823	14.6864	14.6963	14.5682
1136	0.0827	14.0076	0.2708	0.2086	nonDE	nonDE	tyr-4	O01497	tyr-4	ShKT domain-containing protein	0.536	0.6186	O01497	14.0399	13.6918	13.3953	13.8738	13.6695	13.8318
2228	0.0826	20.2657	0.2955	0.2275	nonDE	nonDE	ucr-1	P98080	ucr-1	Cytochrome b-c1 complex subunit 1, mitochondrial	0.5064	0.5922	P98080	20.2714	20.0188	20.319	20.4405	20.2162	20.2003
1713	0.0825	16.345	0.2863	0.221	nonDE	nonDE	mca-2	O76833	mca-2	Calcium-transporting ATPase	0.5173	0.6012	O76833	16.7048	16.2476	16.4451	16.6964	16.402	16.5465
4213	0.0819	13.5683	0.0904	0.0683	nonDE	nonDE	Y24D9B.1	Q9TYQ2	Y24D9B.1	RNase NYN domain-containing protein	0.8121	0.8544	Q9TYQ2	12.9332	13.6238	13.5939	13.8162	13.1148	ND
3628	0.0811	14.4097	0.2738	0.2111	nonDE	nonDE	ubxn-6	Q8WTJ4	ubxn-6	UBX domain-containing protein 6	0.5323	0.615	Q8WTJ4	14.3962	14.2622	13.9028	14.3248	14.2884	14.1913
3476	0.0807	13.7018	0.0818	0.0621	nonDE	nonDE	lin-65	Q4VNJ8	lin-65	LIN-65S	0.8284	0.8668	Q4VNJ8	13.7595	13.5259	ND	13.4587	13.5699	14.1416
2204	0.0806	14.6856	0.296	0.2277	nonDE	nonDE	nmrk-1	P91500	nmrk-1	Molybdopterin synthase catalytic subunit	0.5059	0.5919	P91500	14.4786	14.737	14.6809	14.8592	14.6866	14.5926
1950	0.0802	11.9615	0.2935	0.2263	nonDE	nonDE	rbf-1	P41885	rbf-1	Rabphilin-1	0.5087	0.5938	P41885	11.7548	11.7314	11.9963	11.8422	11.8439	12.0369
833	0.0802	14.5591	0.2407	0.1853	nonDE	nonDE	acl-7	G5EFP8	acl-7	Dihydroxyacetone phosphate acyltransferase	0.5745	0.6527	G5EFP8	14.7328	14.5867	14.2875	14.6971	14.5001	14.6504
12	0.08	12.7713	0.1632	0.1226	nonDE	nonDE	srgp-1	A0A061ACU6	srgp-1	Rho-GAP domain-containing protein	0.6868	0.754	A0A061ACU6	12.6713	12.8729	ND	13.0437	12.7293	12.7833
2589	0.0799	15.045	0.4586	0.361	nonDE	nonDE	sec-10	Q18406	sec-10	Exocyst complex component 5	0.3479	0.4355	Q18406	14.9015	14.9634	15.0977	15.1013	15.0353	15.0657
4333	0.0795	14.1513	0.1781	0.1351	nonDE	nonDE	rpb-12	Q9U3I0	rpb-12	DNA-directed RNA polymerases I, II, and III subunit RPABC4	0.6636	0.7327	Q9U3I0	14.1032	14.3047	14.6377	14.34	14.3743	14.5698
916	0.0789	13.7343	0.1952	0.1484	nonDE	nonDE	stl-1	H2FLJ1	stl-1	Stomatin-like protein stl-1	0.6379	0.7106	H2FLJ1	14.1904	13.4832	13.6419	13.7983	14.0882	13.6657
1386	0.0768	20.91	0.3411	0.2651	nonDE	nonDE	ran-1	O17915	ran-1	GTP-binding nuclear protein ran-1	0.4559	0.5431	O17915	20.5938	20.7578	20.9592	20.8299	20.9059	20.8056
2914	0.0768	14.6833	0.24	0.185	nonDE	nonDE	ztf-7	Q20448	ztf-7	Zinc finger protein ztf-7	0.5755	0.6532	Q20448	15.0197	14.5126	14.3696	14.7004	14.7351	14.6969
2984	0.0763	15.8351	0.3897	0.3062	nonDE	nonDE	ddx-15	Q20875	ddx-15	Pre-mRNA-splicing factor ATP-dependent RNA helicase ddx-15	0.4077	0.4941	Q20875	15.8569	15.6828	15.8465	15.7241	15.9609	15.9302
1918	0.076	13.8282	0.2517	0.1934	nonDE	nonDE	T01G9.2	P34692	T01G9.2	PHAF1 protein T01G9.2	0.5602	0.6406	P34692	13.7516	13.7423	13.683	13.6034	13.9691	13.8324
87	0.0757	16.179	0.3046	0.2348	nonDE	nonDE	imb-2	A0A131MBF9	imb-2	Importin N-terminal domain-containing protein	0.4959	0.5823	A0A131MBF9	15.9434	15.9881	16.2887	16.1961	16.1492	16.1021
2744	0.0752	14.1832	0.105	0.0788	nonDE	nonDE	haao-1	Q19341	haao-1	3-hydroxyanthranilate 3,4-dioxygenase	0.7852	0.8341	Q19341	14.3489	ND	13.2748	13.5949	14.2338	13.8322
2900	0.0751	14.213	0.3042	0.2345	nonDE	nonDE	F42F12.3	Q20344	F42F12.3	3-oxo-5-alpha-steroid 4-dehydrogenase	0.4964	0.5828	Q20344	13.6448	13.9521	13.9668	13.782	14.086	13.921
4109	0.075	15.2483	0.363	0.284	nonDE	nonDE	elpc-1	Q9N595	elpc-1	Elongator complex protein 1	0.4335	0.52	Q9N595	15.3361	15.4917	15.2076	15.3773	15.4174	15.4657
3917	0.0736	16.1578	0.4777	0.3764	nonDE	nonDE	npp-13	Q9BKT9	npp-13	Nuclear pore protein	0.3329	0.4204	Q9BKT9	16.1105	16.0892	16.2044	16.1439	16.2158	16.2652
4303	0.0736	17.1768	0.4038	0.3168	nonDE	nonDE	gsk-3	Q9U2Q9	gsk-3	Glycogen synthase kinase-3	0.3946	0.4822	Q9U2Q9	17.1138	17.2796	17.1997	17.2523	17.2171	17.3444
39	0.0736	14.0354	0.3565	0.2781	nonDE	nonDE	F22G12.5	A0A0K3AR51	F22G12.5	PH domain-containing protein	0.44	0.5271	A0A0K3AR51	13.9896	13.9122	13.835	13.9926	13.9926	13.9724
3587	0.0736	13.4792	0.1065	0.0796	nonDE	nonDE	C50D2.9	Q8ITY6	C50D2.9	Malonyl-CoA:ACP transacylase (MAT) domain-containing protein	0.7826	0.8326	Q8ITY6	13.3228	13.2661	ND	13.3434	13.4996	13.261
2604	0.0736	14.3833	0.0884	0.0669	nonDE	nonDE	pcyt-2.2	Q18524	pcyt-2.2	ethanolamine-phosphate cytidylyltransferase	0.8159	0.8572	Q18524	14.4132	14.1435	14.7104	14.3963	14.1199	14.9716
852	0.0733	16.6021	0.391	0.3074	nonDE	nonDE	dhs-12	G5EG13	dhs-12	NAD(P)-binding protein	0.4065	0.4928	G5EG13	16.5167	16.3949	16.5422	16.5566	16.6088	16.5083
1902	0.0731	13.5533	0.1477	0.1112	nonDE	nonDE	riok-3	P34649	riok-3	Serine/threonine-protein kinase RIO3	0.7116	0.7742	P34649	12.9999	13.6644	14.074	13.447	13.679	13.8318
2710	0.0727	19.5954	0.2338	0.1797	nonDE	nonDE	rpl-11.2	Q19162	rpl-11.2	Large ribosomal subunit protein uL5B	0.5837	0.6612	Q19162	19.1442	19.3584	19.7648	19.4173	19.5987	19.4697
2192	0.0727	14.2285	0.1516	0.1138	nonDE	nonDE	gsp-4	P91420	gsp-4	Serine/threonine-protein phosphatase PP1-delta	0.7054	0.7695	P91420	14.0501	13.9295	14.7538	14.3355	14.1098	14.5063
3489	0.0726	12.7476	0.1533	0.1147	nonDE	nonDE	glo-4	Q5DX34	glo-4	X-linked retinitis pigmentosa GTPase regulator homolog	0.7025	0.768	Q5DX34	12.9516	12.7283	12.8714	12.8113	12.6897	13.268
1041	0.0719	16.3993	0.131	0.0977	nonDE	nonDE	lfi-1	H2L0I4	lfi-1	Lin-5	0.7397	0.7985	H2L0I4	15.4705	15.2068	15.4345	15.3352	15.7183	15.2742
3124	0.0719	13.8179	0.1179	0.0879	nonDE	nonDE	sgt-1	Q21746	sgt-1	SGTA homodimerisation domain-containing protein	0.7622	0.8168	Q21746	14.5079	13.6185	13.5616	13.8383	13.9556	14.1098
2673	0.0713	13.6543	0.0753	0.0569	nonDE	nonDE	prp-38	Q18942	prp-38	Pre-mRNA-splicing factor 38	0.8408	0.8771	Q18942	14.2657	13.2465	13.6945	13.6867	13.8068	13.927
2689	0.0699	14.3234	0.2309	0.1777	nonDE	nonDE	glna-2	Q19013	glna-2	Putative glutaminase 2	0.5876	0.6642	Q19013	14.0418	14.0487	14.1602	14.1039	14.1781	14.1783
2695	0.0698	12.7776	0.1301	0.0971	nonDE	nonDE	E04F6.4	Q19056	E04F6.4	PLD phosphodiesterase domain-containing protein	0.7412	0.7997	Q19056	13.425	12.4613	12.4833	13.0398	12.9631	12.5761
3155	0.0691	12.7028	0.1152	0.0857	nonDE	nonDE	gkow-1	Q21924	gkow-1	G-patch domain and KOW motifs-containing protein homolog 1	0.767	0.821	Q21924	ND	ND	12.6577	12.4043	12.7562	13.0198
342	0.069	13.3472	0.2474	0.19	nonDE	nonDE	C53A5.17	A8WHT1	C53A5.17	tRNA (guanine(37)-N1)-methyltransferase	0.5657	0.6456	A8WHT1	13.2877	13.436	13.3355	13.463	13.538	13.2652
2490	0.069	16.6534	0.2336	0.1797	nonDE	nonDE	dis-3	Q17632	dis-3	Probable exosome complex exonuclease RRP44	0.584	0.6612	Q17632	16.3569	16.8891	17.0323	16.7808	16.7588	16.9457
3740	0.0689	15.2133	0.2869	0.2214	nonDE	nonDE	ooc-5	Q95NU5	ooc-5	Torsin-like protein	0.5166	0.6006	Q95NU5	15.0333	15.0722	15.2027	15.2438	15.2071	15.0641
3090	0.0689	13.9325	0.1936	0.1472	nonDE	nonDE	hat-1	Q21484	hat-1	Histone acetyltransferase type B catalytic subunit	0.6403	0.7124	Q21484	14.2175	14.3622	13.9078	14.3893	14.166	14.1387
1208	0.0686	12.8892	0.0912	0.0689	nonDE	nonDE	mdt-1.2	O02042	mdt-1.2	Mediator of RNA polymerase II transcription subunit 1.2	0.8106	0.8533	O02042	13.1158	12.7181	12.9494	13.2466	12.4274	13.315
1350	0.0682	17.4164	0.2424	0.1864	nonDE	nonDE	ruvb-1	O17607	ruvb-1	RuvB-like 1	0.5723	0.651	O17607	17.303	17.7753	17.8854	17.6304	17.6976	17.8403
287	0.0679	19.911	0.1767	0.1339	nonDE	nonDE	rpl-34	A3QMC5	rpl-34	Large ribosomal subunit protein eL34	0.6657	0.7347	A3QMC5	19.412	19.8237	19.9528	19.6832	19.9132	19.796
3924	0.0676	15.7674	0.2712	0.2088	nonDE	nonDE	rbc-2	Q9BL05	rbc-2	WD_REPEATS_REGION domain-containing protein	0.5355	0.6183	Q9BL05	15.5009	15.7886	15.9745	15.8416	15.6659	15.9594
1659	0.0671	14.9212	0.0486	0.0359	nonDE	nonDE	dcap-2	O62255	dcap-2	m7GpppN-mRNA hydrolase dcap-2	0.8942	0.9207	O62255	14.0701	15.5389	15.596	15.2551	15.1906	14.9607
1012	0.067	14.0098	0.0898	0.068	nonDE	nonDE	ZK354.2	H2KZZ9	ZK354.2	Protein kinase domain-containing protein	0.8133	0.855	H2KZZ9	13.5336	14.4764	14.4858	14.1575	14.079	14.4604
4097	0.0668	12.9644	0.0725	0.0547	nonDE	nonDE	srw-90	Q9N4W0	srw-90	G-protein coupled receptors family 1 profile domain-containing protein	0.8463	0.8816	Q9N4W0	13.2115	13.239	12.8183	12.8805	13.4323	ND
35	0.0656	14.2034	0.2921	0.2251	nonDE	nonDE	lpd-3	A0A0K3AQT9	lpd-3	Fragile site-associated protein C-terminal domain-containing protein	0.5103	0.5955	A0A0K3AQT9	13.9634	13.9357	14.1827	14.0766	14.0375	14.1646
1282	0.0653	15.6105	0.2551	0.196	nonDE	nonDE	natc-2	O16486	natc-2	N-acetyltransferase domain-containing protein	0.5558	0.6369	O16486	15.3801	15.5485	15.7411	15.576	15.5276	15.7619
4451	0.0647	14.318	0.1253	0.0933	nonDE	nonDE	Y69E1A.5	Q9XW37	Y69E1A.5	Phosphatidylethanolamine-binding protein	0.7493	0.8066	Q9XW37	14.7024	14.4223	14.5271	14.4121	14.6637	14.7703
739	0.0645	14.6087	0.1491	0.1118	nonDE	nonDE	T09F3.2	G5EEG6	T09F3.2	Carrier protein (C2)	0.7095	0.773	G5EEG6	14.5009	14.2565	15.0134	14.8472	14.7017	14.4155
2513	0.0643	14.4467	0.2147	0.1644	nonDE	nonDE	ipp-5	Q17848	ipp-5	Probable type I inositol 1,4,5-trisphosphate 5-phosphatase	0.6099	0.6849	Q17848	14.4141	14.3065	14.31	14.4446	14.3859	14.3931
3446	0.064	13.6219	0.0942	0.0714	nonDE	nonDE	bgal-1	Q27526	bgal-1	Beta-galactosidase	0.805	0.8484	Q27526	13.2898	ND	13.1658	13.6803	13.0289	13.1662
4143	0.0634	17.538	0.2436	0.1872	nonDE	nonDE	arp-1	Q9NA98	arp-1	Actin	0.5707	0.6498	Q9NA98	17.3221	17.6799	17.8748	17.6452	17.7348	17.6871
1416	0.0631	16.4005	0.3061	0.2359	nonDE	nonDE	coq-3	O18235	coq-3	Ubiquinone biosynthesis O-methyltransferase, mitochondrial	0.4942	0.5809	O18235	16.0737	16.1219	16.14	16.0001	16.3017	16.2232
3811	0.063	15.1305	0.2388	0.1839	nonDE	nonDE	nol-6	Q95XY4	nol-6	Nucleolar protein 6	0.577	0.6547	Q95XY4	14.7549	15.1289	15.0699	15.0451	15.0337	15.064
3850	0.0626	12.9066	0.0852	0.0645	nonDE	nonDE	unc-132	Q95ZK4	unc-132	NadR/Ttd14 AAA domain-containing protein	0.8218	0.8621	Q95ZK4	13.1412	ND	12.3883	ND	13.0075	12.6472
4164	0.0625	12.2486	0.1422	0.1069	nonDE	nonDE	mrps-15	Q9NAP9	mrps-15	Small ribosomal subunit protein uS15m	0.7207	0.7818	Q9NAP9	12.4354	11.8978	12.077	12.394	12.1531	12.0507
1887	0.0622	15.7511	0.2947	0.2272	nonDE	nonDE	ZK1098.4	P34604	ZK1098.4	Probable translation initiation factor eIF-2B subunit alpha	0.5073	0.5926	P34604	15.4893	15.8128	15.7347	15.8045	15.6918	15.7272
1694	0.0607	15.2121	0.0795	0.0603	nonDE	nonDE	T10B5.3	O76407	T10B5.3	Small-subunit processome Utp12 domain-containing protein	0.8327	0.8705	O76407	15.2631	15.3524	15.6906	15.4901	15.2133	15.7846
1296	0.0592	16.4592	0.225	0.1722	nonDE	nonDE	alg-2	O16720	alg-2	Protein argonaute-2	0.5957	0.6726	O16720	16.6123	16.9075	16.5151	16.6949	16.7838	16.7337
2919	0.0583	13.4919	0.1747	0.1324	nonDE	nonDE	gakh-1	Q20483	gakh-1	Protein kinase domain-containing protein	0.6689	0.7372	Q20483	13.3637	13.3377	13.4397	13.3224	13.5327	13.4608
1590	0.0583	13.5629	0.0981	0.074	nonDE	nonDE	rle-1	O45962	rle-1	Regulation of longevity by E3 ubiquitin-protein ligase	0.7978	0.8433	O45962	13.0111	13.4215	13.5851	13.9311	13.2403	13.0213
552	0.057	13.8665	0.1732	0.1312	nonDE	nonDE	zmp-3	G5EBU3	zmp-3	Matrix metalloproteinase-C	0.6712	0.7392	G5EBU3	14.2777	14.0385	13.6725	14.0778	14.081	14.001
3036	0.0567	16.9468	0.0977	0.0738	nonDE	nonDE	gta-1	Q21217	gta-1	Probable 4-aminobutyrate aminotransferase, mitochondrial	0.7986	0.8437	Q21217	17.279	16.98	17.4055	17.1291	17.1971	17.5082
2159	0.0566	15.2964	0.1835	0.139	nonDE	nonDE	dnj-9	P91243	dnj-9	J domain-containing protein	0.6554	0.726	P91243	15.2863	15.1755	15.4791	15.4064	15.3119	15.3923
4063	0.0555	17.8878	0.241	0.1853	nonDE	nonDE	hxk-3	Q9N4A5	hxk-3	Phosphotransferase	0.5741	0.6526	Q9N4A5	17.8495	17.9589	18.1017	18.155	17.9354	17.9862
431	0.0545	13.4815	0.1031	0.0772	nonDE	nonDE	pqn-41	C7IVR4	pqn-41	Polyglutamine-repeat protein pqn-41	0.7887	0.8371	C7IVR4	13.1172	13.531	13.7483	13.3927	13.5688	13.5984
2384	0.054	13.4456	0.0837	0.0633	nonDE	nonDE	T19C3.4	Q10010	T19C3.4	Uncharacterized protein T19C3.4	0.8248	0.8643	Q10010	13.6837	13.0107	12.8091	13.3592	13.2055	13.101
3725	0.0532	15.4706	0.2216	0.1698	nonDE	nonDE	miro-1	Q94263	miro-1	Mitochondrial Rho GTPase 1	0.6003	0.6764	Q94263	15.0878	15.2231	15.3904	15.3099	15.3543	15.1968
2099	0.0532	13.2943	0.1356	0.1013	nonDE	nonDE	figo-1	P90770	figo-1	SAC domain-containing protein	0.7319	0.7919	P90770	13.3175	12.9559	13.2542	13.4272	13.35	12.9099
231	0.053	13.0346	0.2243	0.1719	nonDE	nonDE	F10G7.10	A0A5S9MML0	F10G7.10	E3 ubiquitin-protein ligase	0.5967	0.6732	A0A5S9MML0	12.7159	12.8502	12.9579	12.9558	12.8171	12.9101
3813	0.0527	14.8068	0.2069	0.1574	nonDE	nonDE	scc-2	Q95XZ5	scc-2	Nipped-B-like protein scc-2	0.621	0.696	Q95XZ5	14.7277	14.9475	14.8639	14.9037	14.8733	14.9203
3582	0.0525	13.2121	0.1059	0.0792	nonDE	nonDE	let-611	Q8IG67	let-611	DNA-directed RNA polymerase III subunit RPC3	0.7837	0.8334	Q8IG67	13.3536	13.0735	13.5462	13.34	13.4575	13.3335
4028	0.0525	12.2404	0.0984	0.0741	nonDE	nonDE	Y54E10BR.4	Q9N3D3	Y54E10BR.4	RNA-binding protein NOB1	0.7973	0.8432	Q9N3D3	12.1607	ND	ND	12.3335	12.093	ND
3044	0.0524	13.9284	0.1008	0.0757	nonDE	nonDE	acdh-8	Q21243	acdh-8	Medium-chain specific acyl-CoA dehydrogenase, mitochondrial	0.7928	0.8401	Q21243	13.9183	13.7312	14.25	13.8214	14.1278	14.1076
3256	0.0521	13.4633	0.1139	0.0851	nonDE	nonDE	ttc-17	Q22554	ttc-17	TPR_REGION domain-containing protein	0.7694	0.8221	Q22554	13.2801	13.4028	13.7068	13.6212	13.3663	13.5585
4548	0.0518	16.8968	0.2018	0.154	nonDE	nonDE	hecd-1	V6CIS4	hecd-1	E3 ubiquitin-protein ligase	0.6283	0.7015	V6CIS4	16.5736	16.9594	17.081	16.9572	16.8748	16.9374
97	0.0515	15.428	0.2456	0.1889	nonDE	nonDE	tbc-14	A0A164D380	tbc-14	Rab-GAP TBC domain-containing protein	0.568	0.6473	A0A164D380	15.1264	15.2642	15.4425	15.3438	15.3495	15.2943
4062	0.0501	14.1381	0.0957	0.0726	nonDE	nonDE	pinn-1	Q9N492	pinn-1	Peptidyl-prolyl cis-trans isomerase	0.8022	0.8461	Q9N492	14.0876	14.7072	14.8899	14.4231	14.6923	14.7196
3181	0.0498	14.1604	0.2153	0.1646	nonDE	nonDE	tra-3	Q22036	tra-3	Calpain-5	0.6091	0.6846	Q22036	14.1518	14.2163	14.3761	14.3634	14.2508	14.2794
2124	0.0495	14.4212	0.0902	0.0682	nonDE	nonDE	asg-1	P90921	asg-1	Probable ATP synthase subunit g 1, mitochondrial	0.8124	0.8546	P90921	15.2108	14.5481	14.3015	14.8021	14.6912	14.7156
3555	0.0494	17.146	0.2019	0.154	nonDE	nonDE	Y71H10B.1	Q86MI3	Y71H10B.1	Cytosolic purine 5'-nucleotidase	0.6281	0.7015	Q86MI3	17.0062	16.7267	16.5852	16.8978	16.7056	16.863
1761	0.0492	13.3512	0.1917	0.1457	nonDE	nonDE	cpr-1	P25807	cpr-1	Gut-specific cysteine proteinase	0.6431	0.715	P25807	13.4224	13.281	13.0627	13.2836	13.2329	13.3972
1019	0.0491	13.4203	0.2313	0.1779	nonDE	nonDE	trpp-8	H2L043	trpp-8	Trafficking protein particle complex subunit 8	0.5871	0.6639	H2L043	13.4596	13.559	13.3606	13.5236	13.5528	13.4503
3791	0.049	13.0791	0.0606	0.0451	nonDE	nonDE	ppm-1.d	Q95XK4	ppm-1.d	PPM-type phosphatase domain-containing protein	0.8698	0.9014	Q95XK4	ND	12.6421	13.0976	ND	12.9188	ND
387	0.0484	13.4639	0.1824	0.1384	nonDE	nonDE	F16A11.1	B3WFX6	F16A11.1	RING finger and SPRY domain-containing protein 1	0.657	0.727	B3WFX6	13.2356	13.0757	13.3455	13.1536	13.4053	13.2432
3203	0.0482	16.4831	0.1467	0.1103	nonDE	nonDE	T04A8.7	Q22137	T04A8.7	1,4-alpha-glucan branching enzyme	0.7134	0.7757	Q22137	16.4017	16.811	16.982	16.7302	16.7944	16.8148
1685	0.0473	14.8448	0.1623	0.122	nonDE	nonDE	ipmk-1	O62519	ipmk-1	Kinase	0.6882	0.7552	O62519	14.5667	14.1702	14.7651	14.467	14.5683	14.6086
1844	0.0471	20.2247	0.1734	0.1314	nonDE	nonDE	aco-2	P34455	aco-2	Probable aconitate hydratase, mitochondrial	0.6708	0.7389	P34455	20.7466	20.2754	20.4496	20.5522	20.5176	20.543
3553	0.0471	14.8152	0.0695	0.0524	nonDE	nonDE	gcy-28	Q86GV3	gcy-28	Receptor-type guanylate cyclase gcy-28	0.852	0.8864	Q86GV3	14.9123	14.5632	14.8944	14.8449	14.9605	14.7057
3386	0.0466	13.4094	0.137	0.1026	nonDE	nonDE	lin-37	Q23482	lin-37	Uncharacterized protein	0.7294	0.7896	Q23482	13.7431	13.7479	13.4572	13.6587	13.7652	13.6642
4166	0.0463	14.169	0.1589	0.1192	nonDE	nonDE	cst-1	Q9NB31	cst-1	Serine/threonine-protein kinase cst-1	0.6936	0.7599	Q9NB31	14.1049	14.3234	14.5151	14.3257	14.4527	14.304
2480	0.0463	15.641	0.1526	0.1144	nonDE	nonDE	mtrr-1	Q17574	mtrr-1	Methionine synthase reductase	0.7038	0.7684	Q17574	15.7817	15.4461	15.4038	15.6178	15.7106	15.4419
1594	0.0461	15.6926	0.1756	0.1329	nonDE	nonDE	F37C4.6	O61196	F37C4.6	Amine oxidase domain-containing protein	0.6675	0.7364	O61196	15.8278	15.6154	16.0216	15.8162	15.8473	15.9396
257	0.0455	13.4357	0.0842	0.0637	nonDE	nonDE	gid-2	A0A8D9I9M5	gid-2	RING-Gid-type domain-containing protein	0.8238	0.8635	A0A8D9I9M5	13.4723	13.5978	13.4445	13.4546	13.5283	13.6682
693	0.0452	14.0756	0.1116	0.0838	nonDE	nonDE	aap-1	G5EDP9	aap-1	Phosphoinositide 3-kinase adapter subunit	0.7734	0.8245	G5EDP9	13.9946	14.1941	14.2479	14.2754	14.1364	14.1605
238	0.0443	16.9543	0.0586	0.0436	nonDE	nonDE	aqp-7	A0A6V7QYI0	aqp-7	Aquaporin-9	0.8737	0.9046	A0A6V7QYI0	17.5859	17.2055	17.1189	17.3102	17.2014	17.5315
2527	0.0443	13.8544	0.0485	0.0359	nonDE	nonDE	pdi-1	Q17967	pdi-1	Protein disulfide-isomerase 1	0.8943	0.9207	Q17967	14.3873	13.5761	13.4184	14.0157	13.7792	13.7197
4140	0.0438	12.8866	0.0946	0.0716	nonDE	nonDE	trpp-5	Q9NA81	trpp-5	Trafficking protein particle complex subunit 5	0.8043	0.8479	Q9NA81	12.9865	12.8702	ND	12.7022	13.0031	13.2109
523	0.0438	13.0883	0.0503	0.0371	nonDE	nonDE	catp-1	G5EBE7	catp-1	Cation transporting ATPase	0.8907	0.9182	G5EBE7	ND	13.0231	ND	13.244	12.9621	12.9944
1603	0.0431	14.215	0.1147	0.0855	nonDE	nonDE	top-3	O61660	top-3	DNA topoisomerase 3	0.7679	0.8213	O61660	13.7738	14.3167	14.1009	13.9599	13.9874	14.3734
2475	0.0425	15.0614	0.1248	0.093	nonDE	nonDE	sco-1	Q17557	sco-1	Thioredoxin domain-containing protein	0.7503	0.8072	Q17557	15.2345	15.0393	14.7711	15.0329	15.0913	15.0481
3676	0.0424	13.7925	0.062	0.0457	nonDE	nonDE	gst-24	Q93694	gst-24	Glutathione S-transferase	0.8671	0.9001	Q93694	13.2126	ND	ND	ND	13.3344	13.1757
134	0.0422	18.2064	0.1505	0.1129	nonDE	nonDE	ldh-1	A0A2C9C320	ldh-1	L-lactate dehydrogenase	0.7072	0.7711	A0A2C9C320	17.9522	18.1796	18.3934	18.2789	18.0609	18.3119
1407	0.0422	14.4405	0.1141	0.0852	nonDE	nonDE	maea-1	O18188	maea-1	Macrophage erythroblast attacher	0.7689	0.822	O18188	14.4502	14.5971	14.5721	14.5496	14.5975	14.599
1130	0.042	13.5913	0.0963	0.073	nonDE	nonDE	B0261.7	O01442	B0261.7	Zf-tcix domain-containing protein	0.8011	0.8453	O01442	13.4853	13.2824	13.4882	13.3583	13.7376	13.286
3397	0.0419	12.9262	0.0613	0.0454	nonDE	nonDE	zyg-12	Q23529	zyg-12	Zygote defective protein 12	0.8685	0.9008	Q23529	ND	ND	12.3578	12.5665	12.589	12.0436
2890	0.0415	13.4046	0.0732	0.0552	nonDE	nonDE	F41G3.6	Q20287	F41G3.6	DUF2013 domain-containing protein	0.8449	0.8807	Q20287	13.7794	13.596	12.9636	13.5634	13.4573	13.4427
3079	0.0411	15.8936	0.1671	0.1258	nonDE	nonDE	npp-3	Q21436	npp-3	Nuclear Pore complex Protein	0.6806	0.7485	Q21436	15.5786	15.9037	15.8189	15.8525	15.7439	15.828
4338	0.0399	15.8608	0.1824	0.1384	nonDE	nonDE	C47B2.2	Q9U3L5	C47B2.2	Uracil phosphoribosyltransferase homolog	0.657	0.727	Q9U3L5	15.6431	15.8106	15.755	15.6822	15.7971	15.849
4123	0.0396	13.2719	0.103	0.0772	nonDE	nonDE	athp-2	Q9N5L9	athp-2	Bromodomain adjacent to zinc finger domain protein 1A	0.7888	0.8371	Q9N5L9	13.1827	13.5479	13.3431	13.333	13.3933	13.4662
33	0.0395	15.5963	0.1316	0.0981	nonDE	nonDE	Y105E8A.25	A0A0K3AQN0	Y105E8A.25	DH domain-containing protein	0.7385	0.7979	A0A0K3AQN0	15.0837	15.648	15.4568	15.4431	15.3322	15.5316
1231	0.0385	13.6474	0.1339	0.0999	nonDE	nonDE	aha-1	O02219	aha-1	Aryl hydrocarbon receptor nuclear translocator homolog	0.7346	0.7945	O02219	13.5917	13.8225	14.1116	13.8459	13.7767	14.0188
2297	0.0382	15.2171	0.1438	0.108	nonDE	nonDE	cid-1	Q09409	cid-1	RNA uridylyltransferase	0.7181	0.7798	Q09409	14.8718	15.2848	15.1269	15.0643	15.1744	15.1592
321	0.0373	15.6983	0.1021	0.0766	nonDE	nonDE	F02E9.10	A5Z2V7	F02E9.10	WD_REPEATS_REGION domain-containing protein	0.7904	0.8382	A5Z2V7	15.3162	15.6391	15.8788	15.5908	15.6616	15.6937
[truncated: 2,565 more rows]

## Sheet: (2) NEKL-2 Up Down
Gene	log2 FC	adjusted_p		% Up in NEKL-2		Gene	N2_1	N2_2	N2_3	N2 Avg	NEK2_1	NEK2_2	NEK2_3	NEKL-2 Avg		% (3/3) Up in NEKL-2
hip-1	3.9548	0		p<0.05 and >2-fold Up 250		nekl-2	ND	ND	ND	#VALUE!	16.0562	15.9463	16.2885	16.097		56.0241
cdc-37	3.6574	0		p<0.05 and <2-fold Down 408		acbp-3	ND	ND	ND	#VALUE!	14.8838	15.5463	14.9482	15.1261
ZK512.7	3.1367	0		37.9939		nhr-37	ND	ND	ND	#VALUE!	14.7611	14.7303	15.0846	14.8587
vit-1	3.1316	0				srp-2	ND	ND	ND	#VALUE!	14.8218	15.0896	14.5341	14.8152
lea-1	2.9745	0				Y48G8AL.15	ND	ND	ND	#VALUE!	14.5997	14.4929	14.9794	14.6907
F52H2.3	2.9353	0.014				col-181	ND	ND	ND	#VALUE!	14.9404	15.0833	13.6522	14.5586
comt-3	2.9323	0				Y55F3AM.9	ND	ND	ND	#VALUE!	14.7025	14.2121	13.7897	14.2348
itsn-1	2.8238	0				col-95	ND	ND	ND	#VALUE!	14.1686	14.3529	14.0648	14.1954
argn-1	2.7447	0				ubc-26	ND	ND	ND	#VALUE!	14.3639	14.2424	13.9736	14.1933
lea-1	2.49	0				pssy-2	ND	ND	ND	#VALUE!	14.6266	13.8528	13.9357	14.1384
vit-4	2.437	0				col-117	ND	ND	ND	#VALUE!	14.1863	14.2095	13.8438	14.0799
acdh-1	2.3904	0				sup-35	ND	ND	ND	#VALUE!	14.0634	14.2667	13.8891	14.0731
vit-5	2.3375	0				npp-27	ND	ND	ND	#VALUE!	13.8646	13.9681	14.0968	13.9765
Y57A10A.8	2.2779	0.0013				daf-36	ND	ND	ND	#VALUE!	14.0241	14.0368	13.6481	13.903
F15G9.1	2.2303	0				tbc-3	ND	ND	ND	#VALUE!	13.6671	13.9113	14.0712	13.8832
C06E1.9	2.2211	0				suox-1	ND	ND	ND	#VALUE!	13.7679	13.6759	14.1638	13.8692
F23F1.6	2.2175	0.0014				nadk-2	ND	ND	ND	#VALUE!	14.0277	13.7766	13.799	13.8678
acbp-5	2.1643	0				col-167	ND	ND	ND	#VALUE!	13.6127	13.7364	13.9772	13.7754
haf-7	2.1284	0.0002				T25B9.1	ND	ND	ND	#VALUE!	13.9712	13.6319	13.7021	13.7684
T28H10.2	2.0882	0.0016				tag-175	ND	ND	ND	#VALUE!	13.9504	13.8093	13.4712	13.7436
F56A11.5	2.0521	0				mig-22	ND	ND	ND	#VALUE!	13.7236	13.9436	13.3892	13.6855
tag-281	2.0411	0				paqr-1	ND	ND	ND	#VALUE!	14.0448	13.0743	13.83	13.6497
vit-6	2.033	0				T22D1.5	ND	ND	ND	#VALUE!	13.7764	13.6185	13.5052	13.6334
Y39B6A.10	2.0322	0				eif-3.l	ND	ND	ND	#VALUE!	13.6026	13.817	13.4524	13.624
lact-1	2.0293	0				F36A2.3	ND	ND	ND	#VALUE!	13.6145	13.8872	13.3001	13.6006
aqp-11	2.0218	0.0036				lgc-22	ND	ND	ND	#VALUE!	13.5881	13.3822	13.6733	13.5479
acsd-1	2.007	0				K12H6.9	ND	ND	ND	#VALUE!	13.649	13.5669	13.4237	13.5465
vit-3	2.005	0				Y73E7A.1	ND	ND	ND	#VALUE!	13.8093	13.7629	12.91	13.4941
mlt-2	1.9928	0				ZC373.5	ND	ND	ND	#VALUE!	13.6784	13.355	13.1832	13.4055
nud-1	1.9907	0				E02H9.9	ND	ND	ND	#VALUE!	13.6142	13.3659	13.1557	13.3786
F08F3.4	1.9613	0				skpt-1	ND	ND	ND	#VALUE!	13.1816	13.4421	13.3349	13.3195
nap-1	1.9513	0.0002			log2 FC	cah-2	ND	ND	ND	#VALUE!	13.5045	13.802	12.5706	13.2924
F17C11.11	1.95	0				W05H9.4	ND	ND	ND	#VALUE!	13.2931	13.0533	13.1204	13.1556
erfa-3	1.9474	0				Y48C3A.18	ND	ND	ND	#VALUE!	13.0665	12.9711	13.3672	13.1349
folt-2	1.9256	0				cdc-25.1	ND	ND	ND	#VALUE!	13.159	13.0263	13.2101	13.1318
prx-11	1.906	0.0026				F46C5.6	ND	ND	ND	#VALUE!	13.586	12.4003	13.3031	13.0965
spch-2	1.8901	0.011				eri-6/7	ND	ND	ND	#VALUE!	13.1302	13.0408	13.0903	13.0871
haly-1	1.8738	0				comt-3	ND	ND	ND	#VALUE!	12.8993	13.2063	13.154	13.0865
C33A12.1	1.8654	0				ddl-2	ND	ND	ND	#VALUE!	12.6257	13.3557	13.265	13.0821
mca-1	1.8465	0				nop-1	ND	ND	ND	#VALUE!	13.053	13.1847	12.9965	13.0781
fat-2	1.8422	0				cest-5.2	ND	ND	ND	#VALUE!	13.4368	12.7342	13.0251	13.0654
flh-1	1.82	0				F56D2.2	ND	ND	ND	#VALUE!	13.0734	13.3017	12.7859	13.0537
T20D3.6	1.7988	0.0046				tag-153	ND	ND	ND	#VALUE!	13.6099	12.1728	13.1812	12.988
clec-266	1.7925	0				ZK1053.4	ND	ND	ND	#VALUE!	12.9199	12.9845	12.9848	12.9631
ugt-29	1.7381	0				prx-19	ND	ND	ND	#VALUE!	12.9375	12.8971	13.0346	12.9564
C30G12.2	1.7263	0				F26F12.3	ND	ND	ND	#VALUE!	13.0882	12.7449	12.9261	12.9197
ivns-1	1.6994	0				sago-2	ND	ND	ND	#VALUE!	13.0591	12.8069	12.8281	12.898
pid-5	1.6904	0				cyb-2.1	ND	ND	ND	#VALUE!	12.8062	13.0338	12.7442	12.8614
C55A6.12	1.6859	0				C32D5.11	ND	ND	ND	#VALUE!	12.8993	12.8729	12.7844	12.8522
cec-2	1.6551	0.0029				citk-2	ND	ND	ND	#VALUE!	12.9541	12.8035	12.7911	12.8496
ZC247.1	1.6465	0				C35D10.1	ND	ND	ND	#VALUE!	12.7098	13.1873	12.5096	12.8022
sip-1	1.6431	0				K09G1.1	ND	ND	ND	#VALUE!	12.2065	13.4146	12.7278	12.783
rod-1	1.6419	0				cyy-1	ND	ND	ND	#VALUE!	12.7603	12.6962	12.8616	12.7727
nas-11	1.6281	0				rmd-3	ND	ND	ND	#VALUE!	12.864	12.8527	12.5028	12.7398
T22B7.7	1.6274	0.0001				crld-1	ND	ND	ND	#VALUE!	12.6067	12.652	12.9133	12.724
evl-18	1.6263	0.0001				F57B9.1	ND	ND	ND	#VALUE!	12.6248	12.8064	12.7016	12.7109
ltah-1.1	1.6235	0				F42A10.5	ND	ND	ND	#VALUE!	12.739	12.6468	12.6803	12.6887
gly-8	1.5949	0				ZK105.1	ND	ND	ND	#VALUE!	12.8111	12.6984	12.5549	12.6881
nprl-3	1.5944	0				gpr-1	ND	ND	ND	#VALUE!	12.6763	12.7009	12.6699	12.6824
rla-2	1.5883	0.0057				xrep-4	ND	ND	ND	#VALUE!	12.9288	12.3901	12.7148	12.6779
ugt-22	1.5765	0				rab-19	ND	ND	ND	#VALUE!	12.6485	12.6495	12.7207	12.6729
cyld-1	1.5729	0.0002				adah-1	ND	ND	ND	#VALUE!	13.0007	12.2486	12.7488	12.666
elo-5	1.5708	0.0076				Y110A2AR.1	ND	ND	ND	#VALUE!	13.3719	12.4183	12.1154	12.6352
pygl-1	1.5689	0.0002				golg-4	ND	ND	ND	#VALUE!	12.6543	12.6906	12.4169	12.5873
plk-2	1.566	0				B0001.3	ND	ND	ND	#VALUE!	12.7782	12.4056	12.4968	12.5602
K09G1.1	1.5658	0				Y17G7B.20	ND	ND	ND	#VALUE!	12.5672	12.3993	12.5203	12.4956
ZK177.8	1.5632	0				mrpl-48	ND	ND	ND	#VALUE!	12.6451	12.4594	12.3546	12.4864
grd-3	1.551	0.0001				algn-3	ND	ND	ND	#VALUE!	12.8903	12.4155	12.0761	12.4606
ltah-1.2	1.5486	0				D1086.6	ND	ND	ND	#VALUE!	12.3779	12.371	12.5866	12.4452
VF13D12L.3	1.5461	0				C16C10.1	ND	ND	ND	#VALUE!	12.5389	12.2791	12.4791	12.4324
ubl-1	1.546	0				ugt-65	ND	ND	ND	#VALUE!	12.3744	12.4446	12.473	12.4307
C36B7.2	1.532	0.0007				F36F2.1	ND	ND	ND	#VALUE!	12.4088	12.1292	12.7012	12.4131
gyg-1	1.5301	0				inso-1	ND	ND	ND	#VALUE!	12.7857	12.131	12.3115	12.4094
DY3.8	1.5282	0.0016				trpp-10	ND	ND	ND	#VALUE!	12.2621	12.4763	12.3965	12.3783
ampd-1	1.5243	0.0001				eor-2	ND	ND	ND	#VALUE!	12.386	12.3797	12.3465	12.3707
puf-5	1.5225	0				ced-3	ND	ND	ND	#VALUE!	11.989	12.5744	12.4632	12.3422
fasn-1	1.5218	0				cul-6	ND	ND	ND	#VALUE!	12.2459	12.3287	12.4377	12.3374
C37A2.7	1.5202	0.0001				tth-1	ND	ND	ND	#VALUE!	12.0909	12.4184	12.2587	12.256
tram-1	1.5163	0				acy-4	ND	ND	ND	#VALUE!	12.3798	12.1763	12.1546	12.2369
puf-11	1.5102	0				fat-3	ND	ND	ND	#VALUE!	12.198	12.4707	12.0322	12.2336
K08B12.3	1.5047	0.0006				G3MVE8	ND	ND	ND	#VALUE!	12.1427	12.1117	12.3628	12.2057
gphr-1	1.4954	0.0001				daf-9	ND	ND	ND	#VALUE!	12.1853	12.2224	12.1314	12.1797
slc-25a26	1.492	0				ced-11	ND	ND	ND	#VALUE!	12.125	12.0474	12.349	12.1738
lec-6	1.4913	0				mlc-4	ND	ND	ND	#VALUE!	12.2732	12.1694	12.0206	12.1544
gfat-2	1.4762	0				C38H2.2	ND	ND	ND	#VALUE!	12.2094	11.9137	12.2861	12.1364
F46H5.7	1.475	0				mrpl-17	ND	ND	ND	#VALUE!	12.0385	12.4649	11.8655	12.123
T10C6.6	1.4685	0				gck-2	ND	ND	ND	#VALUE!	12.0844	12.2105	11.9883	12.0944
fat-1	1.4681	0				B0207.5	ND	ND	ND	#VALUE!	12.1678	11.8511	12.1468	12.0552
lys-4	1.4623	0				unc-51	ND	ND	ND	#VALUE!	11.9499	12.0799	11.9838	12.0045
col-93	1.4623	0				mop-25.3	ND	ND	ND	#VALUE!	11.8328	12.1472	11.944	11.9747
rnr-1	1.4597	0				F47G3.3	ND	ND	ND	#VALUE!	11.9795	11.9102	11.8497	11.9131
gstk-1	1.447	0				acs-20	ND	ND	ND	#VALUE!	12.0341	11.8767	11.8125	11.9078
pud-3	1.4424	0				rege-1	ND	ND	ND	#VALUE!	11.7459	11.7585	11.7149	11.7398
pid-3	1.4356	0				rol-1	17.7373	18.2885	16.1364	17.3874	ND	ND	ND	#VALUE!
ugt-23	1.4332	0				col-58	18.1157	18.0642	14.8985	17.0261	ND	ND	ND	#VALUE!
pgl-3	1.4218	0				col-90	17.7269	17.4858	15.5659	16.9262	ND	ND	ND	#VALUE!
vsra-1	1.4129	0				ZK84.1	16.6769	16.4169	14.4281	15.8406	ND	ND	ND	#VALUE!
plk-1	1.4127	0				hil-1	15.0541	16.0955	15.8333	15.661	ND	ND	ND	#VALUE!
pud-4	1.4061	0				col-158	14.3819	16.3425	15.552	15.4255	ND	ND	ND	#VALUE!
natc-1	1.404	0				col-80	15.58	15.8757	14.7434	15.3997	ND	ND	ND	#VALUE!
Y39A1A.3	1.4002	0				col-38	15.6357	16.0064	14.5279	15.39	ND	ND	ND	#VALUE!
cct-5	1.3993	0				K04H4.2	15.5678	15.7683	14.61	15.3154	ND	ND	ND	#VALUE!
vit-2	1.3983	0				his-39	16.0094	15.061	14.6914	15.2539	ND	ND	ND	#VALUE!
F33D4.4	1.3956	0				idpp-11	15.8108	15.4879	14.4062	15.235	ND	ND	ND	#VALUE!
T05F1.2	1.3913	0				nlp-24	15.5733	15.1184	14.9502	15.214	ND	ND	ND	#VALUE!
cyp-31a2	1.391	0.0011				cut-1	15.6264	15.4563	14.4717	15.1848	ND	ND	ND	#VALUE!
inx-14	1.3762	0.0002				arrd-14	15.9371	14.79	14.259	14.9954	ND	ND	ND	#VALUE!
vps-8	1.367	0.0108				paxt-1	15.203	15.0391	14.7362	14.9928	ND	ND	ND	#VALUE!
cdr-2	1.3552	0				W01F3.2	16.5088	14.5037	13.9613	14.9913	ND	ND	ND	#VALUE!
sqv-4	1.3506	0				C16D9.1	16.0308	15.3431	13.5593	14.9777	ND	ND	ND	#VALUE!
mel-32	1.3474	0.0002				R74.2	15.4466	14.8161	14.6609	14.9745	ND	ND	ND	#VALUE!
C39D10.8	1.3337	0				phat-2	15.1093	15.0697	14.4071	14.862	ND	ND	ND	#VALUE!
puf-3	1.3273	0				abu-10	15.6886	13.927	14.8495	14.8217	ND	ND	ND	#VALUE!
ima-2	1.3238	0				K03H1.5	14.9748	14.7583	14.5925	14.7752	ND	ND	ND	#VALUE!
cth-2	1.3222	0				lmp-1	16.552	13.8473	13.828	14.7424	ND	ND	ND	#VALUE!
tdo-2	1.3188	0				cebp-1	14.134	14.6801	15.3986	14.7376	ND	ND	ND	#VALUE!
dnj-11	1.3139	0				cut-4	15.0568	15.0747	14.0562	14.7292	ND	ND	ND	#VALUE!
catp-3	1.308	0				F26D2.15	14.1652	15.1185	14.7359	14.6732	ND	ND	ND	#VALUE!
ucr-2.3	1.3073	0				grl-25	14.9195	14.7778	14.2575	14.6516	ND	ND	ND	#VALUE!
C35E7.6	1.3051	0.0054				K05F6.10	14.6733	14.7843	14.071	14.5095	ND	ND	ND	#VALUE!
lotr-1	1.3016	0				bca-1	15.1779	14.0948	14.1014	14.458	ND	ND	ND	#VALUE!
Y54E5A.5	1.299	0.0038				irg-8	15.1099	14.5851	13.556	14.417	ND	ND	ND	#VALUE!
metr-1	1.2932	0				T28D6.3	15.1708	14.7389	13.3356	14.4151	ND	ND	ND	#VALUE!
rme-2	1.2859	0				nas-37	14.9258	14.7237	13.5749	14.4081	ND	ND	ND	#VALUE!
sams-1	1.2829	0				inx-6	15.0844	14.3957	13.618	14.366	ND	ND	ND	#VALUE!
map-1	1.2822	0.0013				rpi-2	14.711	14.6319	13.6954	14.3461	ND	ND	ND	#VALUE!
pfn-2	1.2782	0.0045				pgp-10	14.5654	14.1939	14.2448	14.3347	ND	ND	ND	#VALUE!
T01H3.2	1.2781	0.0063				cav-2	14.0826	14.852	13.8414	14.2587	ND	ND	ND	#VALUE!
prmt-6	1.2776	0				ZK180.6	14.9884	14.6965	13.0614	14.2488	ND	ND	ND	#VALUE!
gst-27	1.2725	0				col-149	14.0607	14.6933	13.941	14.2317	ND	ND	ND	#VALUE!
skpo-2	1.2676	0.0061				grd-6	14.6609	14.9994	12.8431	14.1678	ND	ND	ND	#VALUE!
col-160	1.2664	0				F49B2.6	13.7367	14.4916	14.2086	14.1456	ND	ND	ND	#VALUE!
dnj-29	1.2629	0				ZK792.4	14.3321	14.2514	13.8125	14.132	ND	ND	ND	#VALUE!
aass-1	1.2538	0				ttr-48	14.2362	14.1056	13.9157	14.0858	ND	ND	ND	#VALUE!
ptc-1	1.2506	0.0042				C06A5.3	13.3108	14.5503	14.2821	14.0477	ND	ND	ND	#VALUE!
cdr-1	1.2487	0.0326				clec-63	15.3599	13.5698	13.1907	14.0401	ND	ND	ND	#VALUE!
cgt-3	1.2485	0.0004				nspg-10	15.2729	13.7706	13.0327	14.0254	ND	ND	ND	#VALUE!
ivd-1	1.2456	0				col-45	14.7733	13.8144	13.4301	14.0059	ND	ND	ND	#VALUE!
M01A8.1	1.245	0.0083				lec-1	15.6421	13.4333	12.8775	13.9843	ND	ND	ND	#VALUE!
czw-1	1.2396	0				ltd-1	14.0726	14.4831	13.2431	13.9329	ND	ND	ND	#VALUE!
gld-3	1.2375	0.0009				T22B7.3	14.1773	13.3949	14.1198	13.8973	ND	ND	ND	#VALUE!
acs-1	1.2301	0				pyp-1	15.0524	13.5709	13.0133	13.8789	ND	ND	ND	#VALUE!
wago-1	1.2299	0				F33C8.4	13.7527	13.9398	13.8188	13.8371	ND	ND	ND	#VALUE!
klp-18	1.2256	0				kin-10	14.8904	13.6579	12.9576	13.8353	ND	ND	ND	#VALUE!
swt-7	1.2227	0.0007				srap-1	13.958	14.0646	13.254	13.7589	ND	ND	ND	#VALUE!
mcm-3	1.2202	0				M195.2	14.0055	14.0979	13.05	13.7178	ND	ND	ND	#VALUE!
rps-26	1.2125	0				tbc-8	13.3977	13.7276	13.9359	13.6871	ND	ND	ND	#VALUE!
ttr-42	1.2109	0.0006				bcs-1	14.3516	13.9766	12.6433	13.6572	ND	ND	ND	#VALUE!
rpl-35	1.2091	0.0008				mcp-1	13.8064	13.6744	13.386	13.6223	ND	ND	ND	#VALUE!
ugt-60	1.2059	0				F40G9.17	13.8823	13.4816	12.9838	13.4492	ND	ND	ND	#VALUE!
imb-3	1.202	0				Y48G1A.1	13.1026	13.582	13.6019	13.4288	ND	ND	ND	#VALUE!
rpl-39	1.1985	0				aat-2	13.5532	13.1149	13.5539	13.4073	ND	ND	ND	#VALUE!
Y10G11A.1	1.1957	0.0001				F46B6.12	13.8752	13.3055	12.9675	13.3827	ND	ND	ND	#VALUE!
sur-5	1.1954	0				C18D11.1	14.3856	13.2357	12.4874	13.3696	ND	ND	ND	#VALUE!
mcm-7	1.1867	0				F54D11.4	12.8173	13.6339	13.6433	13.3648	ND	ND	ND	#VALUE!
rps-29	1.1857	0.0005				pho-1	14.0363	12.9906	12.7983	13.2751	ND	ND	ND	#VALUE!
hach-1	1.1847	0				M106.2	12.9977	13.2385	13.2386	13.1583	ND	ND	ND	#VALUE!
C17G1.2	1.181	0.0008				C50E10.1	12.7182	13.6492	13.107	13.1581	ND	ND	ND	#VALUE!
sec-6	1.1774	0.0001				T23B12.6	12.8158	13.4112	13.1887	13.1386	ND	ND	ND	#VALUE!
R102.4	1.1769	0				nhr-32	12.7865	13.1886	13.2974	13.0908	ND	ND	ND	#VALUE!
far-6	1.174	0.0284				F59E11.5	13.3484	12.9339	12.9133	13.0652	ND	ND	ND	#VALUE!
cyp-14a5	1.1687	0				R07D5.2	12.7324	12.441	13.7539	12.9758	ND	ND	ND	#VALUE!
C48B4.6	1.1647	0.0001				cyp-13A7	12.921	12.9946	12.2441	12.7199	ND	ND	ND	#VALUE!
cey-3	1.1643	0				lido-8	12.3616	12.425	13.1673	12.6513	ND	ND	ND	#VALUE!
dhs-13	1.1637	0.0001				ceh-44	12.5918	12.4964	12.6596	12.5826	ND	ND	ND	#VALUE!
ech-1.2	1.1613	0.0001				brf-1	12.2914	11.7258	12.835	12.2841	ND	ND	ND	#VALUE!
ugt-49	1.1612	0.0005
cept-1	1.1579	0.0002
Y53G8B.1	1.1539	0.0095
glh-1	1.1491	0
ech-6	1.1487	0
trap-1	1.1479	0
pah-1	1.1471	0
nasp-2	1.1457	0.0001
pgam-5	1.1447	0
tram-1	1.1428	0
spl-1	1.1419	0
mthf-1	1.1374	0
mrps-30	1.1373	0
elo-2	1.1371	0
xpg-1	1.1362	0.0056
glh-4	1.1325	0
F20D1.3	1.1312	0.0001
gldc-1	1.1308	0
Y73B6BL.27	1.1281	0.0003
chp-1	1.1256	0
cct-6	1.1252	0
mcm-2	1.1248	0
atln-1	1.1245	0
rsd-3	1.1192	0.0008
dhs-25	1.1171	0
rpl-13	1.1158	0
K05C4.7	1.1129	0.0167
K02F6.7	1.1101	0.0005
F23F1.5	1.109	0.0145
R05D3.9/R05D3.10	1.108	0.0001
gfat-1	1.1078	0
tbb-6	1.1072	0.0012
Y47G6A.18	1.1064	0.0128
tofu-6	1.1012	0
sec-61.G	1.0996	0.0001
acox-1.1	1.0992	0
cyk-7	1.0992	0
csr-1	1.0964	0
saps-1	1.0952	0
cls-2	1.0939	0.0018
rpn-11	1.0937	0
W06B4.1	1.0922	0
acox-1.2	1.0911	0
Y97E10AR.1	1.0911	0.0066
cth-1	1.0907	0
air-1	1.0864	0
enpl-1	1.0843	0
ctps-1	1.0827	0
ego-1	1.0802	0
ppw-1	1.0801	0
prp-9	1.0777	0.0042
hsp-75	1.0766	0
mcm-5	1.0743	0
ZK899.2	1.0715	0.0001
C01B10.8	1.0712	0
T05B9.1	1.0695	0
hyl-2	1.0656	0.0043
tap-1	1.0637	0.0002
crn-2	1.0637	0.0002
aspm-1	1.0618	0
acp-6	1.0608	0
cdr-4	1.0589	0
C25G4.3	1.0563	0.0109
mcm-4	1.0541	0
trap-2	1.053	0.0002
fmo-4	1.0492	0
eif-3.C	1.049	0.0001
T10B10.4	1.0459	0.0022
dif-1	1.0399	0
K07A12.1	1.0369	0
2024-09-01	1.0369	0.0136
nhr-31	1.0327	0.0073
tomm-70	1.0283	0
gst-26	1.0266	0.0005
T25B9.9	1.0256	0
T20B12.7	1.0248	0
F58B4.5	1.0222	0
amdh-1	1.0205	0.0002
zwl-1	1.0177	0
gale-1	1.0112	0
cct-7	1.0015	0
capg-2	1.0014	0
rpl-15	1.0009	0
mcm-6	1.0007	0
T22D1.3	-1	0.0005
F08F8.10	-1.0001	0.0415
F10E9.4	-1.0004	0.012
T05E12.3	-1.002	0.0011
lip-1	-1.0028	0.0001
thoc-1	-1.0034	0.0013
kcc-2	-1.0074	0.0053
ras-1	-1.009	0
wdr-46	-1.0116	0.0001
snf-11	-1.012	0.0097
unc-44	-1.0133	0
nanp-1	-1.0147	0.0204
hrpf-2	-1.0149	0.0001
Y66D12A.24	-1.0176	0.002
let-355	-1.0206	0.0002
aex-6	-1.0226	0.0001
fipr-21	-1.0226	0.0025
lin-36	-1.0275	0
Y75B8A.7	-1.0326	0.0034
vps-53	-1.0329	0.023
kin-1	-1.0342	0
F27C1.6	-1.0369	0.0035
spc-1	-1.0392	0.0002
C33F10.12	-1.0425	0.0002
Y53G8AM.8	-1.0438	0.007
gpb-2	-1.0452	0
kin-4	-1.0468	0.0003
egl-3	-1.0481	0.0005
vha-2	-1.0495	0.0147
kin-3	-1.0571	0.0007
pssy-1	-1.0573	0.0185
sec-11	-1.0576	0.0006
cec-5	-1.058	0.0015
tln-1	-1.0587	0
Y39G8B.1	-1.0634	0.0084
popl-5	-1.0696	0.0132
nath-10	-1.0701	0.0002
toe-1	-1.0707	0.0002
nhr-40	-1.0708	0.0008
C53C9.2	-1.0713	0
F10C1.9	-1.0724	0.027
mec-7	-1.0732	0
F57C2.5	-1.0739	0.0225
sra-38	-1.0744	0.0057
saeg-2	-1.0747	0.0001
eps-8	-1.08	0.0001
acs-19	-1.0822	0.0001
daf-12	-1.0895	0.0145
C37H5.5	-1.0896	0.0003
cyc-2.1	-1.0939	0.0271
irg-7	-1.0973	0.0396
gtbp-1	-1.0992	0
app-1	-1.0997	0.0098
sta-1	-1.1	0.0007
alh-7	-1.1023	0.0013
enol-1	-1.103	0.0042
mev-1	-1.1034	0.0017
nhx-2	-1.1059	0.0001
tlk-1	-1.1062	0.0025
obr-3	-1.1073	0
T18D3.1	-1.1105	0.0009
Y87G2A.19	-1.1124	0.0001
ND2	-1.1148	0.0011
vha-12	-1.1154	0.0024
C16C10.4	-1.1172	0
zig-11	-1.1192	0.0001
lgc-34	-1.1259	0.0008
hsp-43	-1.1271	0.0014
sftb-2	-1.1285	0
Y62H9A.5	-1.129	0.0001
K09A9.6	-1.1305	0.0013
pnk-4	-1.1327	0.0001
F38E9.1	-1.1384	0.0014
alh-12	-1.1385	0.0001
nol-14	-1.1395	0.0008
taf-7.2	-1.1406	0.0343
ttr-24	-1.1416	0.0122
npp-16	-1.1444	0
alh-5	-1.1453	0.0354
elb-1	-1.147	0.0001
pcyt-2.1	-1.1506	0
did-2	-1.1513	0.0097
T08B1.1	-1.1537	0
dpt-1	-1.1542	0.0267
xdh-1	-1.1565	0.0003
rbm-28	-1.1625	0.0007
pat-6	-1.1629	0
let-716	-1.1641	0.001
oig-3	-1.1645	0.0082
mig-6	-1.165	0.0029
Y67D8B.1	-1.1655	0.0084
gst-40	-1.1683	0.0048
ida-1	-1.1693	0
T05F1.11	-1.1822	0.0001
ZK742.4	-1.1878	0
sma-9	-1.1891	0.0029
rsp-3	-1.1895	0
azyx-1	-1.1901	0
F44B9.2	-1.1907	0
pqn-15	-1.1934	0.001
rpl-25.2	-1.1938	0
lmn-1	-1.1939	0
gsnl-1	-1.1945	0.0038
hacd-1	-1.1949	0.0481
COX1	-1.2069	0.0382
phm-2	-1.2096	0
ule-5	-1.2108	0.0001
T25E4.1	-1.212	0.0142
wbp-2	-1.2197	0.0026
nol-58	-1.221	0.0004
ZC204.12	-1.2223	0
sor-3	-1.2233	0
R166.3	-1.224	0.0003
hgo-1	-1.2275	0.0005
tli-1	-1.2298	0.0007
sdz-24	-1.2409	0
Y42H9AR.1	-1.244	0
T22B7.4	-1.2445	0.0013
pqn-22	-1.2501	0.0169
acs-21	-1.2577	0.0482
C39H7.4	-1.2583	0.001
cle-1	-1.2589	0.001
ath-1	-1.2615	0.0002
guk-1	-1.262	0
nrfl-1	-1.2704	0
swsn-9	-1.2712	0.0016
cyl-1	-1.2782	0.0002
eif-6	-1.2799	0.0007
noah-2	-1.2805	0
T12B3.3	-1.2826	0.0004
Y66H1A.4	-1.2836	0
nol-56	-1.2848	0.0001
dhs-21	-1.2878	0.0006
fln-2	-1.2934	0
C49H3.3	-1.2944	0
spcs-3	-1.2952	0.0003
pgp-14	-1.2965	0
COX2	-1.2975	0.0008
ctl-1	-1.3031	0.0001
pro-3	-1.3039	0.0001
Y48C3A.14	-1.3042	0.0253
ttr-18	-1.3057	0
ncbp-2	-1.3137	0.0001
cdh-4	-1.3155	0.0278
pak-2	-1.3165	0.0002
upb-1	-1.3212	0.0001
nog-1	-1.3257	0
nnt-1	-1.3264	0.0005
F21C10.7	-1.3292	0
hsp-12.2	-1.3302	0
ZC443.1	-1.3358	0.0399
gst-7	-1.3408	0.0208
D2030.3	-1.3486	0
nhr-35	-1.3503	0
sodh-1	-1.3507	0
T10B5.7	-1.3509	0.0003
pbs-5	-1.3625	0.0008
tba-9	-1.3641	0.0001
egl-21	-1.3651	0.0008
his-11	-1.3666	0.0001
bbs-9	-1.3681	0.0004
nmy-1	-1.3739	0.0008
tdp-1	-1.3749	0
pcp-3	-1.3755	0.0137
pqn-52	-1.3763	0.0053
mlt-9	-1.3771	0.0148
set-26	-1.3841	0
sax-7	-1.3848	0.0065
let-70	-1.3898	0
spon-1	-1.396	0.0167
C15H9.9	-1.4004	0.0321
ttn-1	-1.4005	0
nlp-31	-1.4108	0.0019
R11D1.10	-1.412	0.0003
T25C12.3	-1.4131	0.0172
gdh-1	-1.4151	0.0052
klo-1	-1.4152	0.0025
got-2.2	-1.4175	0.0068
cyp-33c7	-1.4241	0.0002
myrf-2	-1.4261	0
rsp-7	-1.4289	0
ngp-1	-1.4299	0.0002
zig-9	-1.4324	0.0001
act-1	-1.4327	0.0002
atn-1	-1.4351	0.0021
K12C11.1	-1.4364	0.002
atgp-2	-1.4481	0.0009
cdc-14	-1.4495	0
Y50D4A.1	-1.4509	0.0001
unc-52	-1.4509	0.0217
pacs-1	-1.4521	0.0005
dhs-15	-1.4555	0.0427
ctsa-2	-1.4559	0.0121
fce-1	-1.4582	0.0119
F17B5.1	-1.459	0
hsr-9	-1.4771	0
ncbp-1	-1.4792	0.0003
F55F8.2	-1.481	0.0001
mrg-1	-1.4848	0
lbp-9	-1.4896	0.0266
sth-1	-1.4934	0.0191
mec-2	-1.4969	0.0002
htz-1	-1.4975	0.0008
unc-73	-1.5004	0
H17B01.2	-1.5004	0.0035
C08E8.4	-1.506	0.0001
acs-11	-1.5089	0.0002
itx-1	-1.5107	0.0024
F53B3.6	-1.5132	0
ftt-2	-1.5199	0.0013
lec-3	-1.5217	0.0003
F54C9.9	-1.5226	0.0002
lim-8	-1.5247	0
F23B12.7	-1.527	0.0001
grl-7	-1.5294	0.008
hsp-12.3	-1.5319	0.0002
dig-1	-1.5353	0
col-19	-1.5354	0.042
math-38	-1.541	0
Y48A6C.4	-1.5459	0.0002
prp-21	-1.547	0.0102
Y39B6A.33	-1.5485	0.0032
tank-1	-1.5492	0
erm-1	-1.5538	0.0002
rrp-1	-1.5552	0
ain-2	-1.5609	0.0087
Y47G6A.21	-1.5626	0.0002
mlc-1	-1.5668	0
ttr-17	-1.5727	0
F53F8.5	-1.5731	0.0007
dpy-2	-1.5733	0.0033
sqst-2	-1.5788	0.033
clp-1	-1.5816	0
B0024.11	-1.5818	0
dhs-17	-1.5831	0
F13C5.2	-1.6012	0.0002
rbm-34	-1.6106	0
gsr-1	-1.6122	0.0013
ttr-16	-1.6134	0.0002
K07C5.2	-1.6161	0
W10C8.4	-1.6262	0.0009
pde-4	-1.6354	0
C18B2.4	-1.6418	0.001
cor-1	-1.6437	0
C18H7.1	-1.6446	0.0002
lys-1	-1.6504	0.0011
W08E12.7	-1.6507	0.0002
asp-6	-1.6513	0.0056
R08D7.1	-1.6609	0.0016
Y48G10A.1	-1.6666	0.0057
hmg-1.1	-1.6764	0.006
wrt-1	-1.6766	0.0056
acs-17	-1.6906	0.0003
men-1	-1.705	0.0011
ndua-1	-1.7057	0.0001
nol-16	-1.7269	0.0008
pat-2	-1.7381	0
asp-4	-1.7437	0.0001
dpy-9	-1.7489	0.0004
Y50D4B.1	-1.7498	0
tpi-1	-1.7515	0.0029
jhdm-1	-1.7587	0
ssb-1	-1.77	0.0001
myo-6	-1.7743	0.012
F49H12.3	-1.7798	0
ifc-2	-1.7953	0.0011
H06I04.3	-1.8024	0
cri-3	-1.8101	0.0144
ndk-1	-1.8135	0.0092
popl-1	-1.8177	0.0001
appg-2	-1.8329	0.0001
adss-1	-1.8431	0.0005
deb-1	-1.8521	0
lam-3	-1.8536	0.0001
M116.5	-1.8577	0.0001
dpy-14	-1.8599	0.0002
ttx-7	-1.8607	0.0007
mua-3	-1.8754	0
C38C3.4	-1.8778	0
dpy-10	-1.8841	0.0008
mtch-1	-1.8895	0.0292
nuo-4	-1.89	0
pqn-53	-1.8921	0
ttr-5	-1.9038	0.0001
asp-2	-1.9148	0.001
sto-4	-1.9382	0
unc-15	-1.9396	0
acs-2	-1.9542	0.0005
hmg-12	-1.9816	0
cnp-2	-1.9842	0.0272
hpo-26	-1.986	0
K03B8.6	-1.9914	0
kin-36	-1.9969	0
Y57A10A.26	-1.9982	0.001
ZK1321.4	-2.0062	0.0003
hpo-34	-2.0115	0
jmjc-1	-2.0133	0
dim-1	-2.0321	0
taf-3	-2.0351	0
grd-13	-2.0564	0.0088
ppfr-2	-2.0658	0.0023
pes-8	-2.0703	0.0004
lys-8	-2.0732	0
mdh-1	-2.0741	0.0164
sfxn-1.1	-2.0757	0.0009
nsun-1	-2.0762	0
F14B8.5	-2.1029	0
C54D10.3	-2.1104	0.0001
F09B12.3	-2.1206	0
F26E4.3	-2.123	0.0003
his-24	-2.1269	0.0001
nid-1	-2.1358	0
ketn-1	-2.1403	0
C10B5.3	-2.1452	0.0054
epi-1	-2.1504	0
feh-1	-2.1536	0
dlg-1	-2.164	0
nep-22	-2.2038	0
hil-5	-2.2311	0.0001
cox-6c	-2.2345	0.0047
Y54F10AM.8	-2.2349	0.0004
eps-8	-2.242	0
lec-2	-2.2452	0.0002
Y51H7C.13	-2.2534	0.0015
col-164	-2.2541	0
hil-2	-2.26	0.0001
ifa-4	-2.2619	0
alh-1	-2.2746	0
unc-89	-2.2815	0
plpr-1	-2.2815	0
nex-1	-2.2862	0.0024
ccar-1	-2.3015	0
lam-2	-2.3156	0
Y47G6A.15	-2.347	0.0013
cut-3	-2.3702	0.0009
F22E12.1	-2.3844	0
tag-343	-2.3884	0
lam-1	-2.4022	0
let-2	-2.4141	0.0001
unc-54	-2.4179	0
ZC373.2	-2.4248	0
ifa-1	-2.4293	0
his-40	-2.4295	0
unc-52	-2.4651	0.0001
lon-3	-2.4744	0.0068
his-1	-2.5108	0
Y54E10A.10	-2.5148	0.0006
R09E10.5	-2.5362	0
emb-9	-2.5488	0
dur-1	-2.5678	0
ttr-14	-2.5883	0.0002
unc-22	-2.5894	0
his-57	-2.6398	0
C10G11.8	-2.666	0
gpb-1	-2.6826	0
aly-1	-2.7098	0
phat-5	-2.7627	0.0001
Y39B6A.1	-2.8051	0.0001
ifo-1	-2.8067	0
ajm-1	-2.825	0
col-106	-2.8333	0.0367
F20B10.3	-2.8612	0.0008
lec-4	-2.8624	0.0253
ifc-2	-2.9174	0.0001
bli-2	-2.9295	0
col-98	-2.967	0.0008
F45D11.15	-3.0138	0
T09B4.5	-3.0149	0
unc-52	-3.0213	0
let-805	-3.0517	0
col-184	-3.0644	0.0003
mup-4	-3.0857	0
W01D2.1	-3.0924	0.0001
lec-1	-3.1307	0.0001
rol-8	-3.1395	0
myo-3	-3.1437	0
myo-1	-3.1644	0
ZK484.3	-3.1656	0
phat-3	-3.2026	0
appg-1	-3.2173	0
myo-5	-3.2513	0
sqt-2	-3.269	0
myo-2	-3.2735	0
ifb-2	-3.2753	0
sqt-1	-3.2927	0.0303
grl-15	-3.3211	0.0009
phat-7	-3.3842	0
ifd-2	-3.5403	0
hil-3	-3.5807	0
lec-5	-3.6272	0.0002
F10D11.6	-3.6825	0
ifp-1	-3.6932	0
Y43F8B.3	-3.7042	0
phat-1	-3.757	0
abu-1	-3.7898	0.0006
grd-14	-3.8402	0
col-41	-3.8846	0.0061
col-140	-3.912	0.0001
ifd-1	-3.9308	0
phat-4	-4.0064	0
ifc-1	-4.0189	0
col-178	-4.1529	0.0003
T21B6.3	-4.3379	0
hmg-11	-4.4608	0
dpy-4	-4.6865	0
col-8	-4.7475	0
grl-16	-4.7662	0
col-73	-4.7734	0

## Sheet: (3) NEKL-2 Filter-1
Gene (330)	UniProt ID	Description	log2 FC	Fold Change	Adj. P Val	N2_1	N2_2	N2_3	N2 Avg	NEKL-2_1	NEKL-2_2	NEKL-2_3	NEKL-2 Avg	Pdpy-7::mNG FC	Ratio FC NEKL-2 to Pdpy-7::mNG		Combined Pdpy-7::mNG Upregulated (288)	FC		Filter-1
nekl-2	O01775	Serine/threonine-protein kinase nekl-2	NA	NA	NA	ND	ND	ND	ND	16.0562	15.9463	16.2885	16.097	ND	NA		aldo-2	131.944	>10-fold Up in Pdpy-7::mNG vs N2	Targets detected in all bait replicates AND >2-fold up versus N2 AND adujsted p < 0.05
acbp-3	Q20507	Acyl-CoA-binding protein homolog 3	NA	NA	NA	ND	ND	ND	ND	14.8838	15.5463	14.9482	15.1261	11.9609	NA		nap-1	58.2769	AND p < 0.05	Targets detected in all bait replicates AND absent in all N2 replicates
nhr-37	Q20389	Nuclear Hormone Receptor family	NA	NA	NA	ND	ND	ND	ND	14.7611	14.7303	15.0846	14.8587	ND	NA		ZC247.1	45.4498
srp-2	O17365	Serpin domain-containing protein	NA	NA	NA	ND	ND	ND	ND	14.8218	15.0896	14.5341	14.8152	ND	NA		mua-6	28.1005
Y48G8AL.15	Q7KX00	Nucleoside diphosphate kinase-like domain-containing protein	NA	NA	NA	ND	ND	ND	ND	14.5997	14.4929	14.9794	14.6907	ND	NA		rpn-11	27.4262
col-181	Q23150	Nematode cuticle collagen N-terminal domain-containing protein	NA	NA	NA	ND	ND	ND	ND	14.9404	15.0833	13.6522	14.5586	ND	NA		F46H5.7	25.5388
Y55F3AM.9	Q9N370	Ubiquitin carboxyl-terminal hydrolase	NA	NA	NA	ND	ND	ND	ND	14.7025	14.2121	13.7897	14.2348	2.62507	NA		hip-1	19.4884
col-95	Q86MP1	Nematode cuticle collagen N-terminal domain-containing protein	NA	NA	NA	ND	ND	ND	ND	14.1686	14.3529	14.0648	14.1954	ND	NA		arrd-25	16.8386
ubc-26	A0A2K5ATR7	UBC core domain-containing protein	NA	NA	NA	ND	ND	ND	ND	14.3639	14.2424	13.9736	14.1933	ND	NA		eef-1B.2	15.8628
pssy-2	O18143	Phosphatidylserine synthase	NA	NA	NA	ND	ND	ND	ND	14.6266	13.8528	13.9357	14.1384	ND	NA		ampd-1	15.7113
col-117	G5EDG6	COLlagen structural	NA	NA	NA	ND	ND	ND	ND	14.1863	14.2095	13.8438	14.0799	ND	NA		inx-12	15.457
sup-35	Q9XWK6	C2H2-type domain-containing protein	NA	NA	NA	ND	ND	ND	ND	14.0634	14.2667	13.8891	14.0731	ND	NA		C39D10.8	14.6609
npp-27	Q9GYR0	C3HC-type domain-containing protein	NA	NA	NA	ND	ND	ND	ND	13.8646	13.9681	14.0968	13.9765	ND	NA		ifb-1	14.6258
daf-36	Q17938	Cholesterol 7-desaturase	NA	NA	NA	ND	ND	ND	ND	14.0241	14.0368	13.6481	13.903	ND	NA		C05C8.7	13.5131
tbc-3	O45434	Rab-GAP TBC domain-containing protein	NA	NA	NA	ND	ND	ND	ND	13.6671	13.9113	14.0712	13.8832	ND	NA		itsn-1	13.2794
suox-1	A0A7R9XNE4	sulfite oxidase	NA	NA	NA	ND	ND	ND	ND	13.7679	13.6759	14.1638	13.8692	ND	NA		vha-9	12.7803
nadk-2	Q9XXI5	NAD kinase 2, mitochondrial	NA	NA	NA	ND	ND	ND	ND	14.0277	13.7766	13.799	13.8678	ND	NA		rla-0	12.7097
col-167	Q22379	Nematode cuticle collagen N-terminal domain-containing protein	NA	NA	NA	ND	ND	ND	ND	13.6127	13.7364	13.9772	13.7754	ND	NA		lea-1	12.5733
T25B9.1	Q22768	Aminotransferase class I/classII domain-containing protein	NA	NA	NA	ND	ND	ND	ND	13.9712	13.6319	13.7021	13.7684	ND	NA		acbp-3	11.9609
tag-175	O62126	Transmembrane protein 41 homolog	NA	NA	NA	ND	ND	ND	ND	13.9504	13.8093	13.4712	13.7436	ND	NA		ZK1307.1	11.4106
mig-22	P45895	Chondroitin sulfate synthase mig-22	NA	NA	NA	ND	ND	ND	ND	13.7236	13.9436	13.3892	13.6855	ND	NA		erfa-3	11.1537
paqr-1	A0A3B1E8S8	Progestin and adipoQ receptor-like protein 1	NA	NA	NA	ND	ND	ND	ND	14.0448	13.0743	13.83	13.6497	ND	NA		Y71F9AL.9	11.1474
T22D1.5	Q9GZH6	EF-hand domain-containing protein	NA	NA	NA	ND	ND	ND	ND	13.7764	13.6185	13.5052	13.6334	ND	NA		C23G10.2	10.739
eif-3.l	A0A1N7SYP6	Eukaryotic translation initiation factor 3 subunit L	NA	NA	NA	ND	ND	ND	ND	13.6026	13.817	13.4524	13.624	ND	NA		tdo-2	10.4783
F36A2.3	G5EDM5	Malate dehydrogenase	NA	NA	NA	ND	ND	ND	ND	13.6145	13.8872	13.3001	13.6006	ND	NA		nucl-1	10.268
lgc-22	I2HA93	ShKT domain-containing protein	NA	NA	NA	ND	ND	ND	ND	13.5881	13.3822	13.6733	13.5479	ND	NA		comt-3	9.92692	5-to 10-fold Up in Ppdy-7::mNG vs N2
K12H6.9	Q9N5H2	Secreted protein	NA	NA	NA	ND	ND	ND	ND	13.649	13.5669	13.4237	13.5465	ND	NA		clic-1	9.81032	AND p < 0.05
Y73E7A.1	Q2AAB8	Coiled-coil domain-containing protein 124	NA	NA	NA	ND	ND	ND	ND	13.8093	13.7629	12.91	13.4941	ND	NA		T20B12.7	8.97086
ZC373.5	Q23261	Probable methylthioribulose-1-phosphate dehydratase	NA	NA	NA	ND	ND	ND	ND	13.6784	13.355	13.1832	13.4055	2.51368	NA		pfd-2	8.53255
E02H9.9	Q9TZ95	TransThyretin-Related family domain	NA	NA	NA	ND	ND	ND	ND	13.6142	13.3659	13.1557	13.3786	ND	NA		gln-3	8.46151
skpt-1	Q09397	F-box domain-containing protein	NA	NA	NA	ND	ND	ND	ND	13.1816	13.4421	13.3349	13.3195	ND	NA		nbet-1	8.27167
cah-2	Q18932	Putative carbonic anhydrase-like protein 2	NA	NA	NA	ND	ND	ND	ND	13.5045	13.802	12.5706	13.2924	ND	NA		C01B10.3	7.26564
W05H9.4	Q86MI9	ANK_REP_REGION domain-containing protein	NA	NA	NA	ND	ND	ND	ND	13.2931	13.0533	13.1204	13.1556	ND	NA		haly-1	7.25623
Y48C3A.18	Q9NAF8	Threonylcarbamoyl-AMP synthase	NA	NA	NA	ND	ND	ND	ND	13.0665	12.9711	13.3672	13.1349	ND	NA		R12E2.11	7.05663
cdc-25.1	O44552	M-phase inducer phosphatase cdc-25.1	NA	NA	NA	ND	ND	ND	ND	13.159	13.0263	13.2101	13.1318	ND	NA		ivns-1	6.73557
F46C5.6	G5EGI8	Serine/threonine-protein phosphatase 4 regulatory subunit 4	NA	NA	NA	ND	ND	ND	ND	13.586	12.4003	13.3031	13.0965	ND	NA		rsd-3	6.56157
eri-6/7	B5TRE1	ERI-6/7	NA	NA	NA	ND	ND	ND	ND	13.1302	13.0408	13.0903	13.0871	ND	NA		F54C8.7	6.42786
comt-3	Q965W3	Catechol O-methyltransferase domain-containing protein 1	NA	NA	NA	ND	ND	ND	ND	12.8993	13.2063	13.154	13.0865	9.92692	NA		pah-1	6.31549
ddl-2	O18195	WASH complex subunit homolog 1	NA	NA	NA	ND	ND	ND	ND	12.6257	13.3557	13.265	13.0821	ND	NA		pck-2	6.25922
nop-1	Q09314	Pseudocleavage protein nop-1	NA	NA	NA	ND	ND	ND	ND	13.053	13.1847	12.9965	13.0781	ND	NA		F13E6.1	6.22737
cest-5.2	Q17542	Carboxylesterase type B domain-containing protein	NA	NA	NA	ND	ND	ND	ND	13.4368	12.7342	13.0251	13.0654	ND	NA		did-2	6.17566
F56D2.2	Q20874	RBR-type E3 ubiquitin transferase	NA	NA	NA	ND	ND	ND	ND	13.0734	13.3017	12.7859	13.0537	ND	NA		pmt-2	6.16149
tag-153	H2L031	NOT2/NOT3/NOT5 C-terminal domain-containing protein	NA	NA	NA	ND	ND	ND	ND	13.6099	12.1728	13.1812	12.988	ND	NA		pezo-1	6.0233
ZK1053.4	O45995	SET domain-containing protein	NA	NA	NA	ND	ND	ND	ND	12.9199	12.9845	12.9848	12.9631	ND	NA		ras-2	6.00275
prx-19	P34453	Putative peroxisomal biogenesis factor 19	NA	NA	NA	ND	ND	ND	ND	12.9375	12.8971	13.0346	12.9564	ND	NA		bpnt-1	5.92487
F26F12.3	H2KYE2	Enhancer of polycomb-like protein	NA	NA	NA	ND	ND	ND	ND	13.0882	12.7449	12.9261	12.9197	ND	NA		fln-2	5.90868
sago-2	A0A0U1RML5	Piwi domain-containing protein	NA	NA	NA	ND	ND	ND	ND	13.0591	12.8069	12.8281	12.898	ND	NA		uba-1	5.81602
cyb-2.1	O45926	Cyclin N-terminal domain-containing protein	NA	NA	NA	ND	ND	ND	ND	12.8062	13.0338	12.7442	12.8614	ND	NA		anc-1	5.79978
C32D5.11	Q18355	RING-type domain-containing protein	NA	NA	NA	ND	ND	ND	ND	12.8993	12.8729	12.7844	12.8522	ND	NA		mog-4	5.79721
citk-2	Q21025	Phorbol-ester/DAG-type domain-containing protein	NA	NA	NA	ND	ND	ND	ND	12.9541	12.8035	12.7911	12.8496	ND	NA		rpn-8	5.69789
C35D10.1	Q8WQG1	ER membrane protein complex subunit 7 homolog	NA	NA	NA	ND	ND	ND	ND	12.7098	13.1873	12.5096	12.8022	ND	NA		dnj-11	5.54135
K09G1.1	Q95ZR6	MARVEL domain-containing protein	NA	NA	NA	ND	ND	ND	ND	12.2065	13.4146	12.7278	12.783	ND	NA		xrn-1	5.49866
cyy-1	P34624	Cyclin-Y	NA	NA	NA	ND	ND	ND	ND	12.7603	12.6962	12.8616	12.7727	ND	NA		acsd-1	5.48974
rmd-3	Q17510	Regulator of microtubule dynamics protein 1	NA	NA	NA	ND	ND	ND	ND	12.864	12.8527	12.5028	12.7398	ND	NA		tth-1	5.48845
crld-1	Q19267	Protein disulfide isomerase crld-1	NA	NA	NA	ND	ND	ND	ND	12.6067	12.652	12.9133	12.724	ND	NA		vha-7	5.41477
F57B9.1	Q20939	Putative pyridoxamine 5'-phosphate oxidase	NA	NA	NA	ND	ND	ND	ND	12.6248	12.8064	12.7016	12.7109	3.42262	NA		B0280.9	5.39125
F42A10.5	Q20310	Protein CDV3 homolog	NA	NA	NA	ND	ND	ND	ND	12.739	12.6468	12.6803	12.6887	4.12231	NA		Y53G8AR.6	5.35564
ZK105.1	Q965Z4	DUF19 domain-containing protein	NA	NA	NA	ND	ND	ND	ND	12.8111	12.6984	12.5549	12.6881	ND	NA		hpd-1	5.33296
gpr-1	Q95QJ7	G-protein regulator 1	NA	NA	NA	ND	ND	ND	ND	12.6763	12.7009	12.6699	12.6824	ND	NA		mct-3	5.30563
xrep-4	P91305	F-box domain-containing protein	NA	NA	NA	ND	ND	ND	ND	12.9288	12.3901	12.7148	12.6779	ND	NA		ssb-1	5.30453
rab-19	I7FN72	Rab-19 (Fragment)	NA	NA	NA	ND	ND	ND	ND	12.6485	12.6495	12.7207	12.6729	ND	NA		hprt-1	5.29604
adah-1	H2KYI5	Adenosine deaminase domain-containing protein	NA	NA	NA	ND	ND	ND	ND	13.0007	12.2486	12.7488	12.666	ND	NA		rml-5	5.21884
Y110A2AR.1	Q9N488	Receptor expression-enhancing protein	NA	NA	NA	ND	ND	ND	ND	13.3719	12.4183	12.1154	12.6352	ND	NA		C29F7.2	5.18723
golg-4	A0A3P6N624	GRIP domain-containing protein	NA	NA	NA	ND	ND	ND	ND	12.6543	12.6906	12.4169	12.5873	ND	NA		dnc-4	5.1494
B0001.3	A0A061ACH8	DUF4210 domain-containing protein	NA	NA	NA	ND	ND	ND	ND	12.7782	12.4056	12.4968	12.5602	ND	NA		F27D4.4	5.14422
Y17G7B.20	A8XJ46	BZIP domain-containing protein	NA	NA	NA	ND	ND	ND	ND	12.5672	12.3993	12.5203	12.4956	ND	NA		cogc-8	5.03816
mrpl-48	O44159	Ribosomal protein S10 domain-containing protein	NA	NA	NA	ND	ND	ND	ND	12.6451	12.4594	12.3546	12.4864	ND	NA		cash-1	5.01013
algn-3	E5QCI3	Dol-P-Man:Man(5)GlcNAc(2)-PP-Dol alpha-1,3-mannosyltransferase	NA	NA	NA	ND	ND	ND	ND	12.8903	12.4155	12.0761	12.4606	ND	NA		alx-1	4.97862	2- to 5-fold Up in Ppdy-7::mNG vs N2
D1086.6	O17729	Secreted protein	NA	NA	NA	ND	ND	ND	ND	12.3779	12.371	12.5866	12.4452	ND	NA		czw-1	4.86089	AND p < 0.05
C16C10.1	Q09461	Uncharacterized mitochondrial carrier C16C10.1	NA	NA	NA	ND	ND	ND	ND	12.5389	12.2791	12.4791	12.4324	ND	NA		rla-1	4.83032
ugt-65	Q19222	UDP-glucuronosyltransferase	NA	NA	NA	ND	ND	ND	ND	12.3744	12.4446	12.473	12.4307	ND	NA		prdx-2	4.80814
F36F2.1	B3WFX8	Costars domain-containing protein	NA	NA	NA	ND	ND	ND	ND	12.4088	12.1292	12.7012	12.4131	ND	NA		cnnm-1	4.78412
inso-1	Q18776	BTB domain-containing protein	NA	NA	NA	ND	ND	ND	ND	12.7857	12.131	12.3115	12.4094	ND	NA		pud-2.1	4.7641
trpp-10	B1V899	Trafficking protein particle complex subunit 10	NA	NA	NA	ND	ND	ND	ND	12.2621	12.4763	12.3965	12.3783	ND	NA		fmo-3	4.58186
eor-2	A0A0K3ASL2	EOR-2	NA	NA	NA	ND	ND	ND	ND	12.386	12.3797	12.3465	12.3707	ND	NA		kmo-1	4.56294
ced-3	P42573	Cell death protein 3	NA	NA	NA	ND	ND	ND	ND	11.989	12.5744	12.4632	12.3422	ND	NA		teg-4	4.51665
cul-6	Q21346	Cullin-6	NA	NA	NA	ND	ND	ND	ND	12.2459	12.3287	12.4377	12.3374	ND	NA		F17C11.11	4.42893
tth-1	O17389	Thymosin beta	NA	NA	NA	ND	ND	ND	ND	12.0909	12.4184	12.2587	12.256	5.48845	NA		natc-1	4.4027
acy-4	Q966F9	adenylate cyclase	NA	NA	NA	ND	ND	ND	ND	12.3798	12.1763	12.1546	12.2369	ND	NA		inx-5	4.39401
fat-3	N1NTM6	Fatty acid desaturase domain-containing protein	NA	NA	NA	ND	ND	ND	ND	12.198	12.4707	12.0322	12.2336	ND	NA		exc-15	4.22692
G3MVE8	G3MVE8	RIN-1	NA	NA	NA	ND	ND	ND	ND	12.1427	12.1117	12.3628	12.2057	ND	NA		icd-1	4.15157
daf-9	A0A5E4M3J0	Cytochrome P450	NA	NA	NA	ND	ND	ND	ND	12.1853	12.2224	12.1314	12.1797	ND	NA		F42A10.5	4.12231
ced-11	P34641	Protein ced-11	NA	NA	NA	ND	ND	ND	ND	12.125	12.0474	12.349	12.1738	ND	NA		mbf-1	4.08763
mlc-4	Q09510	Myosin regulatory light chain	NA	NA	NA	ND	ND	ND	ND	12.2732	12.1694	12.0206	12.1544	ND	NA		Y39A3CL.4	4.08033
C38H2.2	Q18515	Glycoprotein-N-acetylgalactosamine 3-beta-galactosyltransferase 1	NA	NA	NA	ND	ND	ND	ND	12.2094	11.9137	12.2861	12.1364	ND	NA		ret-1	4.07761
mrpl-17	Q9N3F3	Large ribosomal subunit protein bL17m	NA	NA	NA	ND	ND	ND	ND	12.0385	12.4649	11.8655	12.123	ND	NA		imb-3	4.06736
gck-2	Q23290	Mitogen-activated protein kinase kinase kinase kinase 3	NA	NA	NA	ND	ND	ND	ND	12.0844	12.2105	11.9883	12.0944	ND	NA		mdt-6	4.04297
B0207.5	A0A078BQN0	SUEL-type lectin domain-containing protein	NA	NA	NA	ND	ND	ND	ND	12.1678	11.8511	12.1468	12.0552	ND	NA		dpyd-1	4.0405
unc-51	Q23023	Serine/threonine-protein kinase unc-51	NA	NA	NA	ND	ND	ND	ND	11.9499	12.0799	11.9838	12.0045	ND	NA		inx-13	4.03456
mop-25.3	Q9TZM2	MO25-like protein 3	NA	NA	NA	ND	ND	ND	ND	11.8328	12.1472	11.944	11.9747	ND	NA		C06E1.9	4.03391
F47G3.3	Q9GYN8	KIF-binding protein	NA	NA	NA	ND	ND	ND	ND	11.9795	11.9102	11.8497	11.9131	ND	NA		C07D8.6	4.02412
acs-20	Q19878	AMP-binding domain-containing protein	NA	NA	NA	ND	ND	ND	ND	12.0341	11.8767	11.8125	11.9078	ND	NA		K02B12.7	4.00865
rege-1	Q95YE2	Endoribonuclease rege-1	NA	NA	NA	ND	ND	ND	ND	11.7459	11.7585	11.7149	11.7398	ND	NA		skr-3	4.00591
hip-1	G5EE04	STI1 domain-containing protein	3.9548	15.5065	0	15.3434	15.4275	15.1105	15.2938	19.0077	19.521	19.2172	19.2486	19.4884	0.795677		glna-1	4.00058
cdc-37	O02108	Probable Hsp90 co-chaperone cdc37	3.6574	12.6179	0	13.4457	14.0364	13.3992	13.6271	16.9987	17.7393	17.1155	17.2845	ND	NA		fkb-6	3.902
ZK512.7	P34645	Uncharacterized protein ZK512.7	3.1367	8.7951	0	12.8808	ND	ND	12.8808	16.2175	16.1554	15.6797	16.0175	ND	NA		T02G5.7	3.79791
vit-1	P55155	Vitellogenin-1	3.1316	8.76406	0	16.467	16.1936	16.5065	16.389	19.658	19.6152	19.2888	19.5207	ND	NA		dnbp-1	3.79438
lea-1	A0A486WTP6	Plant Late Embryo Abundant (LEA) related	2.9745	7.85984	0	12.5324	ND	ND	12.5324	15.2187	15.8833	15.4188	15.5069	12.5733	0.625122		lbp-6	3.7549
itsn-1	Q9U2T9	Intersectin-1	2.8238	7.08025	0	15.0167	14.2372	13.5074	14.2538	17.2092	16.8369	17.1868	17.0776	13.2794	0.533174		dcap-1	3.74775
argn-1	A0A1X7RC97	arginase	2.7447	6.7025	0	15.222	14.5635	14.3968	14.7274	17.49	17.624	17.3022	17.4721	ND	NA		saps-1	3.73042
vit-4	P18947	Vitellogenin-4	2.437	5.41515	0	19.307	18.9933	19.1573	19.1525	21.7035	21.7175	21.3476	21.5895	ND	NA		ppfr-4	3.69991
acdh-1	H2KZG6	Short/branched chain specific acyl-CoA dehydrogenase, mitochondrial	2.3904	5.24303	0	15.391	15.3706	15.9689	15.5768	18.0107	18.0446	17.8465	17.9673	ND	NA		unc-57	3.68793
vit-5	P06125	Vitellogenin-5	2.3375	5.05426	0	18.8836	18.6775	19.0377	18.8663	21.3481	21.2716	20.9916	21.2038	ND	NA		lfi-1	3.64959
Y57A10A.8	Q9NA84	SPK domain-containing protein	2.2779	4.84972	0.0013	11.6345	ND	ND	11.6345	13.8478	14.0514	13.8378	13.9123	ND	NA		Y55F3AM.13	3.64422
C06E1.9	P34304	Uncharacterized protein C06E1.9	2.2211	4.66249	0	13.0526	12.9506	13.3322	13.1118	15.6874	15.3747	14.9367	15.3329	4.03391	1.15582		nud-1	3.61202
acbp-5	Q9XVJ0	Acyl-CoA-binding domain-containing protein 6	2.1643	4.48249	0	12.6571	12.9029	12.0769	12.5456	14.7976	14.8284	14.5039	14.71	ND	NA		eftu-2	3.60346
haf-7	Q9U275	HAlF transporter (PGP related)	2.1284	4.37232	0.0002	11.7517	ND	11.7644	11.7581	13.7928	13.9596	13.9072	13.8865	ND	NA		snap-29	3.59517
T28H10.2	Q22857	ShKT domain-containing protein	2.0882	4.25217	0.0016	ND	ND	12.271	12.271	14.2669	14.4798	14.3307	14.3591	ND	NA		F38A1.8	3.59345
F56A11.5	O44517	MOSC domain-containing protein	2.0521	4.14709	0	14.7978	15.1627	15.3014	15.0873	17.2796	17.0788	17.0597	17.1394	ND	NA		acly-2	3.57954
tag-281	Q9U3J3	Uncharacterized protein	2.0411	4.11559	0	12.7296	12.6254	ND	12.6775	14.7377	14.8924	14.5258	14.7186	ND	NA		F37C4.5	3.57489
vit-6	P18948	Vitellogenin-6	2.033	4.09255	0	20.5743	20.2059	20.6185	20.4662	22.4877	22.6626	22.3474	22.4992	ND	NA		skr-16	3.57247
Y39B6A.10	Q9NET7	Uncharacterized protein	2.0322	4.09028	0	13.1806	12.2564	ND	12.7185	15.0322	14.8763	14.3435	14.7507	ND	NA		npp-16	3.56994
lact-1	Q20489	Beta-lactamase-related domain-containing protein	2.0293	4.08207	0	ND	14.1418	14.3856	14.2637	16.0296	16.9164	15.9327	16.2929	ND	NA		tes-1	3.53295
aqp-11	O46024	Aquaporin	2.0218	4.0609	0.0036	13.0783	13.3946	ND	13.2365	15.4822	15.06	15.2326	15.2583	ND	NA		Y39G8B.1	3.52754
acsd-1	Q8T8B9	2-amino-3-carboxymuconate-6-semialdehyde decarboxylase	2.007	4.01946	0	12.5739	12.8771	ND	12.7255	14.3639	15.0472	14.7864	14.7325	5.48974	0.732176		F58B3.4	3.50949
vit-3	Q9N4J2	Vitellogenin-3	2.005	4.01389	0	15.9997	15.8749	15.6538	15.8428	17.8243	18.0383	17.6808	17.8478	ND	NA		txl-1	3.47273
mlt-2	Q17583	ANK_REP_REGION domain-containing protein	1.9928	3.98009	0	13.792	13.4792	13.3061	13.5258	15.2609	15.6897	15.6052	15.5186	ND	NA		eef-1B.1	3.46245
nud-1	G5EE74	CS domain-containing protein	1.9907	3.9743	0	13.2944	13.1206	12.8178	13.0776	14.7607	15.581	14.8632	15.0683	3.61202	1.1003		ZK550.6	3.43245
F08F3.4	Q22945	NAD-dependent epimerase/dehydratase domain-containing protein	1.9613	3.89413	0	12.6422	12.7958	13.0375	12.8252	14.9372	14.8219	14.6004	14.7865	ND	NA		F57B9.1	3.42262
nap-1	Q19007	Nucleosome assembly protein 1-like 1	1.9513	3.86723	0.0002	16.8157	15.191	14.6484	15.5517	17.1819	18.0172	17.3098	17.503	58.2769	0.0663595		ufd-3	3.41046
F17C11.11	E1B6S4	Uncharacterized protein	1.95	3.86375	0	ND	ND	12.5522	12.5522	14.5462	14.5289	14.4315	14.5022	4.42893	0.872388		pwp-1	3.3905
erfa-3	O45622	Tr-type G domain-containing protein	1.9474	3.85679	0	16.1582	16.2812	16.0343	16.1579	17.9492	18.3389	18.0279	18.1053	11.1537	0.345785		Y92H12BM.1	3.36135
folt-2	O45166	Folate-like transporter 2	1.9256	3.79895	0	14.8223	14.1579	14.3971	14.4591	16.4581	16.2975	16.3984	16.3847	ND	NA		cec-1	3.31281
prx-11	O62103	Peroxisomal biogenesis factor 11	1.906	3.74769	0.0026	12.9361	ND	ND	12.9361	15.036	14.5925	14.8976	14.842	ND	NA		argk-1	3.29885
spch-2	P91026	SPerm CHromatin enriched	1.8901	3.70661	0.011	13.0211	14.0926	14.4412	13.8516	16.4791	15.148	15.5982	15.7418	ND	NA		tcer-1	3.26684
haly-1	Q20502	Histidine ammonia-lyase	1.8738	3.66497	0	15.4881	15.46	15.4128	15.4536	17.2502	17.5083	17.2237	17.3274	7.25623	0.505078		bli-3	3.24049
C33A12.1	Q18359	Probable NADH dehydrogenase [ubiquinone] 1 alpha subcomplex subunit 5	1.8654	3.64369	0	13.99	13.8634	ND	13.9267	15.6726	15.8488	15.8548	15.7921	ND	NA		pfkb-1.1	3.2164
mca-1	G5EFR6	Plasma membrane calcium-transporting ATPase mca-1	1.8465	3.59627	0	16.058	15.822	16.3878	16.0893	18.0223	17.5902	18.1947	17.9357	ND	NA		sec-6	3.21355
fat-2	G5EGA5	Delta(12) fatty acid desaturase fat-2	1.8422	3.58556	0	14.0773	13.9583	14.4682	14.1679	16.1621	16.0453	15.8231	16.0102	ND	NA		frl-1	3.20542
flh-1	Q9XWR1	FLYWCH transcription factor 1	1.82	3.53081	0	ND	12.4174	ND	12.4174	14.3183	14.3656	14.0282	14.2374	ND	NA		C05D11.8	3.19784
T20D3.6	O01257	HIG1 domain-containing protein	1.7988	3.47931	0.0046	13.8575	12.2448	ND	13.0511	15.0471	14.5678	14.9348	14.8499	ND	NA		T22D1.3	3.17191
clec-266	H2KZ06	C-type lectin domain-containing protein	1.7925	3.46415	0	14.7949	14.2589	14.7649	14.6062	16.4595	16.309	16.4276	16.3987	ND	NA		C37A2.7	3.16794
ugt-29	H2L0C9	glucuronosyltransferase	1.7381	3.33596	0	12.5542	11.7291	ND	12.1417	14.0522	13.9276	13.6595	13.8798	ND	NA		alfa-1	3.13869
C30G12.2	Q09486	DeHydrogenases, Short chain	1.7263	3.30878	0	14.1495	14.3582	14.8021	14.4366	16.2069	16.205	16.0767	16.1629	ND	NA		dhp-1	3.13809
ivns-1	Q21854	BTB domain-containing protein	1.6994	3.24766	0	14.564	14.3398	14.3508	14.4182	16.1652	16.2256	15.9621	16.1176	6.73557	0.482165		erm-1	3.13292
pid-5	Q9GUI6	Protein pid-5	1.6904	3.22746	0	15.9112	15.8179	16.2816	16.0036	17.76	17.3436	17.9784	17.694	ND	NA		cap-2	3.11927
C55A6.12	Q5FC47	THAP4-like heme-binding beta-barrel domain-containing protein	1.6859	3.21741	0	12.4597	11.9873	11.8986	12.1152	14.1401	13.7292	13.5341	13.8011	ND	NA		jac-1	3.09099
cec-2	O44139	Chromo domain-containing protein	1.6551	3.14945	0.0029	12.7685	12.9206	12.5762	12.7551	14.7149	14.5234	13.9924	14.4102	ND	NA		eif-2A	3.07281
ZC247.1	G5EBP5	63 kDa sperm flagellar membrane protein	1.6465	3.13073	0	15.0582	15.4936	15.2141	15.2553	16.7186	17.1418	16.845	16.9018	45.4498	0.0688833		mak-2	3.04241
sip-1	Q20363	Stress-induced protein 1	1.6431	3.12336	0	18.8169	19.0123	19.1072	18.9788	20.4449	20.7628	20.6582	20.622	ND	NA		rml-4	3.03996
rod-1	Q20849	Kinetochore-associated protein rod-1	1.6419	3.12077	0	14.9631	15.1743	14.8818	15.0064	16.8831	16.51	16.5519	16.6483	ND	NA		ran-2	3.03508
nas-11	Q21432	Zinc metalloproteinase nas-11	1.6281	3.09106	0	13.4104	13.1176	ND	13.264	14.776	15.0859	14.8143	14.8921	ND	NA		C36A4.4	3.02163
T22B7.7	Q23044	HotDog ACOT-type domain-containing protein	1.6274	3.08956	0.0001	14.0563	14.2689	14.7327	14.3526	16.0933	16.0289	15.8179	15.98	ND	NA		vgln-1	2.9844
evl-18	Q7JMR0	Cell division control protein 45 homolog	1.6263	3.0872	0.0001	12.0389	11.8664	ND	11.9527	13.5449	13.8063	13.3857	13.579	ND	NA		sma-1	2.96043
ltah-1.1	G5EFT4	Aminopeptidase ltah-1.1	1.6235	3.08122	0	15.319	15.0763	15.094	15.1631	16.8138	16.8434	16.7026	16.7866	ND	NA		sly-1	2.93599
gly-8	O45293	Probable N-acetylgalactosaminyltransferase 8	1.5949	3.02074	0	14.0664	14.3033	14.2924	14.2207	15.8345	15.987	15.6253	15.8156	ND	NA		mdt-4	2.91401
nprl-3	Q20069	GATOR complex protein NPRL3	1.5944	3.01969	0	13.3632	13.3519	12.665	13.1267	14.7746	14.6322	14.7566	14.7211	ND	NA		daf-22	2.91083
rla-2	Q9U1X9	Large ribosomal subunit protein P2	1.5883	3.00695	0.0057	14.3817	ND	12.5433	13.4625	15.1292	15.3639	14.6592	15.0508	ND	NA		M05D6.2	2.90634
ugt-22	Q9U3Q6	UDP-glucuronosyltransferase	1.5765	2.98245	0	15.9684	15.7739	15.4152	15.7192	17.5017	17.2249	17.1605	17.2957	ND	NA		alh-9	2.8937
cyld-1	H2L265	USP domain-containing protein	1.5729	2.97502	0.0002	12.0252	11.8871	ND	11.9562	13.8034	13.6122	13.1717	13.5291	ND	NA		metr-1	2.89208
elo-5	Q20300	Elongation of long chain fatty acids protein 5	1.5708	2.97069	0.0076	12.7526	12.3142	13.5763	12.881	14.7737	14.5131	14.0688	14.4519	ND	NA		del-6	2.88986
pygl-1	Q9N5U1	Alpha-1,4 glucan phosphorylase	1.5689	2.96678	0.0002	13.4295	13.618	ND	13.5237	15.1337	15.1725	14.9717	15.0926	ND	NA		sna-2	2.88444
plk-2	Q9N2L7	Serine/threonine-protein kinase plk-2	1.566	2.96083	0	13.8314	13.9034	14.2687	14.0012	15.6613	15.4879	15.5521	15.5671	ND	NA		atx-2	2.87236
ZK177.8	Q09374	Uncharacterized protein ZK177.8	1.5632	2.95509	0	14.671	14.8292	14.8592	14.7865	16.3389	16.46	16.2502	16.3497	ND	NA		C07A12.7	2.85351
grd-3	Q9TYW7	Ground-like domain-containing protein	1.551	2.9302	0.0001	12.8644	12.827	ND	12.8457	14.7883	13.9572	14.4446	14.3967	ND	NA		ckb-2	2.8418
ltah-1.2	O44183	Peptidase M1 leukotriene A4 hydrolase/aminopeptidase C-terminal domain-containing protein	1.5486	2.92533	0	14.0354	13.7402	13.895	13.8902	15.4743	15.4869	15.3553	15.4388	ND	NA		cey-1	2.8384
VF13D12L.3	G5EDW8	Malate dehydrogenase	1.5461	2.92027	0	15.6775	15.5228	15.3241	15.5081	17.0062	17.3558	16.8009	17.0543	2.17546	1.34237		lem-2	2.82561
ubl-1	P37165	Ubiquitin-like protein 1-ribosomal protein eS31 fusion protein	1.546	2.92006	0	17.0939	17.6505	18.013	17.5858	19.1312	19.0111	19.2532	19.1318	ND	NA		unc-33	2.82447
gyg-1	H2KYQ5	Glycogenin-1	1.5301	2.88806	0	15.4542	15.2553	15.016	15.2418	16.799	16.6898	16.827	16.7719	ND	NA		usp-48	2.82446
DY3.8	G5EGC1	SWEET sugar transporter	1.5282	2.88426	0.0016	13.8746	13.552	12.8986	13.4417	14.9109	15.1168	14.8819	14.9699	ND	NA		maoc-1	2.82437
ampd-1	H2KZ18	AMP deaminase	1.5243	2.87647	0.0001	15.7336	14.8631	14.4168	15.0045	16.1838	16.9021	16.5006	16.5288	15.7113	0.183084		F56C9.10	2.79843
puf-5	Q20757	Pumilio domain-containing protein 5	1.5225	2.87288	0	13.3273	12.9954	13.3443	13.2223	14.5117	14.8924	14.8305	14.7449	ND	NA		fah-1	2.79118
fasn-1	P91871	Carrier domain-containing protein	1.5218	2.87149	0	17.9283	18.0271	18.247	18.0675	19.644	19.5601	19.5638	19.5893	ND	NA		tap-1	2.7584
C37A2.7	O01504	Large ribosomal subunit protein P2	1.5202	2.86831	0.0001	13.8879	13.1894	12.968	13.3484	14.5517	15.3151	14.7391	14.8686	3.16794	0.905417		snx-1	2.75089
tram-1	Q9U3P5	Translocating chain-associated membrane protein	1.5163	2.86056	0	15.4326	15.4864	14.6705	15.1965	16.829	16.6479	16.6616	16.7128	ND	NA		aqp-8	2.74142
puf-11	Q8IU00	PUM-HD domain-containing protein	1.5102	2.8485	0	13.465	12.8788	13.3211	13.2216	14.7014	14.7415	14.7525	14.7318	ND	NA		F25H8.2	2.72867
K08B12.3	O01581	Haloacid dehalogenase-like hydrolase domain-containing protein 2	1.5047	2.83766	0.0006	12.8186	12.2852	ND	12.5519	13.9504	14.0428	14.1767	14.0566	ND	NA		K07E3.4	2.72772
gphr-1	A0A8S4SRQ8	Golgi pH regulator	1.4954	2.81942	0.0001	12.2338	11.9036	ND	12.0687	13.7785	13.4907	13.4232	13.5641	ND	NA		pgl-1	2.72375
slc-25a26	Q18934	Mitochondrial carrier protein PET8	1.492	2.81279	0	12.2421	12.1779	ND	12.21	13.8112	13.5671	13.728	13.7021	ND	NA		taap-1	2.70622
lec-6	Q9N384	Galectin	1.4913	2.81142	0	16.5773	16.9524	16.6456	16.7251	18.3352	18.2255	18.0885	18.2164	ND	NA		sams-1	2.69504
gfat-2	Q19699	glutamine--fructose-6-phosphate transaminase (isomerizing)	1.4762	2.78215	0	17.2488	17.0324	16.922	17.0677	18.5692	18.6037	18.4588	18.5439	ND	NA		Y82E9BR.14	2.69265
F46H5.7	H2L049	AMPK1_CBM domain-containing protein	1.475	2.77984	0	18.1995	18.3275	18.3132	18.2801	19.768	19.5687	19.9285	19.7551	25.5388	0.108847		C37C3.2	2.68275
T10C6.6	H2FLL6	Major facilitator superfamily (MFS) profile domain-containing protein	1.4685	2.76734	0	12.9757	12.4418	12.6945	12.704	14.2779	14.0011	14.2386	14.1725	ND	NA		hgrs-1	2.68065
fat-1	Q9NEQ0	Omega-3 fatty acid desaturase fat-1	1.4681	2.76657	0	14.7143	14.1635	14.6677	14.5152	16.1609	16.0331	15.7557	15.9832	ND	NA		tfg-1	2.6793
lys-4	Q20964	LYSozyme	1.4623	2.75547	0	14.2964	13.9505	14.6044	14.2838	15.962	15.8341	15.4421	15.7461	ND	NA		vha-12	2.66557
col-93	Q9U348	Nematode cuticle collagen N-terminal domain-containing protein	1.4623	2.75547	0	12.3979	12.0202	12.2128	12.2103	13.7146	13.7459	13.5574	13.6726	ND	NA		cap-1	2.65567
rnr-1	Q03604	Ribonucleoside-diphosphate reductase large subunit	1.4597	2.75051	0	16.8566	16.8932	16.869	16.8729	18.401	18.2438	18.3531	18.3326	ND	NA		cth-2	2.64596
gstk-1	Q09652	Glutathione S-transferase kappa 1	1.447	2.72641	0	13.118	13.097	13.6987	13.3046	14.7135	15.0234	14.5178	14.7516	ND	NA		eif-3.j	2.63494
pud-3	G5EEV5	5C820	1.4424	2.71773	0	16.1884	16.5465	16.062	16.2656	17.8521	17.7418	17.5302	17.708	ND	NA		F17A9.5	2.62603
pid-3	O76616	Protein pid-3	1.4356	2.70495	0	13.8655	13.7138	13.8394	13.8062	15.3429	15.2433	15.1395	15.2419	ND	NA		Y55F3AM.9	2.62507
ugt-23	Q93242	UDP-glucuronosyltransferase	1.4332	2.70045	0	14.8005	14.7114	14.4899	14.6673	16.3467	16.0577	15.897	16.1005	ND	NA		unc-44	2.62218
pgl-3	G5EBV6	Guanyl-specific ribonuclease pgl-3	1.4218	2.6792	0	15.6641	15.9931	16.0081	15.8884	17.2606	17.3806	17.2894	17.3102	ND	NA		ZK909.3	2.61565
vsra-1	Q9XVF1	Piwi domain-containing protein	1.4129	2.66272	0	15.2044	15.3597	15.7988	15.4543	16.8873	16.8472	16.867	16.8672	ND	NA		vps-28	2.61298
plk-1	P34331	Serine/threonine-protein kinase plk-1	1.4127	2.66235	0	14.9951	14.8224	15.0045	14.9407	16.3896	16.3947	16.2758	16.3534	ND	NA		ekl-1	2.60958
pud-4	M1ZJ62	Up-regulated in Daf-2 domain-containing protein	1.4061	2.6502	0	15.1391	15.5673	15.4225	15.3763	16.8615	16.7479	16.7377	16.7824	ND	NA		cas-1	2.60036
natc-1	O17003	Protein MAK10 homolog	1.404	2.64634	0	13.2235	13.5144	13.1619	13.2999	14.7655	14.544	14.8023	14.7039	4.4027	0.601072		mag-1	2.59333
Y39A1A.3	G5EEN7	Sjogren's syndrome/scleroderma autoantigen 1 (Autoantigen p27)	1.4002	2.63938	0	13.0131	13.5119	13.4182	13.3144	14.5892	14.672	14.8828	14.7147	2.46588	1.07036		vps-32.1	2.59312
cct-5	P47209	T-complex protein 1 subunit epsilon	1.3993	2.63774	0	15.8559	15.3586	15.8036	15.6727	17.1344	17.1042	16.9774	17.072	ND	NA		dnc-1	2.57395
vit-2	P05690	Vitellogenin-2	1.3983	2.63591	0	20.8545	20.0678	20.0431	20.3218	21.7913	21.8541	21.5152	21.7202	ND	NA		sta-1	2.57074
F33D4.4	O44186	Putative sphingolipid delta(4)-desaturase	1.3956	2.63098	0	14.0113	13.7336	13.8095	13.8515	15.5229	15.2185	14.9998	15.2471	ND	NA		Y50D4A.4	2.53606
T05F1.2	Q9XUR4	FBA_2 domain-containing protein	1.3913	2.62315	0	13.8714	13.2822	13.6609	13.6048	15.0318	14.9239	15.033	14.9962	ND	NA		R31.2	2.52864
cyp-31a2	G5EGT6	CYtochrome P450 family	1.391	2.6226	0.0011	13.9416	13.3105	13.3589	13.537	14.9316	14.9553	14.8971	14.928	ND	NA		ZC373.5	2.51368
inx-14	O62136	Innexin-14	1.3762	2.59584	0.0002	12.3097	12.1699	12.4729	12.3175	13.9564	13.6278	13.4968	13.6937	ND	NA		T05H10.1	2.51354
vps-8	A0A061AD29	Vacuolar protein sorting-associated protein 8 central domain-containing protein	1.367	2.57934	0.0108	12.2949	11.8725	ND	12.0837	13.6301	13.226	13.4961	13.4507	ND	NA		npp-21	2.51049
cdr-2	G5ECX9	CaDmium Responsive	1.3552	2.55833	0	14.5398	14.2471	14.2149	14.3339	15.8182	15.6618	15.5875	15.6892	ND	NA		pix-1	2.4947
sqv-4	Q19905	UDP-glucose 6-dehydrogenase	1.3506	2.55018	0	16.2335	16.0497	16.3706	16.2179	17.6705	17.595	17.4402	17.5686	ND	NA		copz-1	2.49445
mel-32	P50432	Serine hydroxymethyltransferase	1.3474	2.54453	0.0002	17.5661	17.8305	18.6209	18.0058	19.4026	19.412	19.2452	19.3533	2.12686	1.19638		Y39A1A.3	2.46588
C39D10.8	H2KYM0	DUF4440 domain-containing protein	1.3337	2.52048	0	13.4754	13.5928	13.3848	13.4843	14.5802	14.9801	14.8936	14.818	14.6609	0.171919		acly-1	2.46331
puf-3	Q9U2G4	PUM-HD domain-containing protein	1.3273	2.50933	0	13.7116	12.8301	13.1209	13.2209	14.6512	14.5508	14.4427	14.5482	ND	NA		cpf-2	2.45573
ima-2	P91276	Importin subunit alpha-2	1.3238	2.50325	0	16.112	16.0958	16.2505	16.1528	17.5021	17.5723	17.3553	17.4766	ND	NA		W07E11.1	2.44814
cth-2	P55216	Putative cystathionine gamma-lyase 2	1.3222	2.50047	0	14.944	15.0073	14.591	14.8474	16.1927	16.3185	15.9976	16.1696	2.64596	0.945017		rde-4	2.44798
tdo-2	Q09474	Tryptophan 2,3-dioxygenase	1.3188	2.49459	0	14.4684	14.0385	13.7641	14.0903	15.3983	15.4683	15.3609	15.4092	10.4783	0.238072		vha-13	2.44694
dnj-11	Q94216	DnaJ homolog subfamily C member 2	1.3139	2.48613	0	14.6604	14.9081	14.9581	14.8422	16.148	16.2819	16.0384	16.1561	5.54135	0.44865		tald-1	2.43743
catp-3	O16331	Cation-transporting P-type ATPase N-terminal domain-containing protein	1.308	2.47598	0	13.7069	13.241	13.5414	13.4964	14.9661	14.6642	14.783	14.8044	ND	NA		ears-1	2.43175
ucr-2.3	Q9TZ33	Peptidase M16 N-terminal domain-containing protein	1.3073	2.47478	0	17.8666	17.5846	17.8683	17.7732	19.2175	19.1076	18.9164	19.0805	ND	NA		hsp-110	2.42258
C35E7.6	O61770	CABIT domain-containing protein	1.3051	2.47101	0.0054	11.7133	ND	ND	11.7133	13.0354	12.6847	13.3352	13.0184	ND	NA		tomm-20	2.40433
lotr-1	A5Z2T6	Lotus (LOTUS) and TudoR domain containing	1.3016	2.46502	0	14.991	14.7388	15.0138	14.9145	16.1791	16.3473	16.1219	16.2161	ND	NA		dcs-1	2.38965
Y54E5A.5	Q9XWK2	Polysaccharide biosynthesis domain-containing protein	1.299	2.46058	0.0038	14.196	13.4138	13.6815	13.7638	15.278	15.1204	14.7899	15.0628	ND	NA		rps-21	2.38409
metr-1	Q09582	Probable methionine synthase	1.2932	2.45071	0	14.5266	14.2766	14.8848	14.5627	15.8961	15.8922	15.7795	15.8559	2.89208	0.847385		rps-0	2.37404
rme-2	O44191	EGF-like domain-containing protein	1.2859	2.43834	0	13.3065	12.7999	12.9471	13.0178	14.3293	14.3275	14.2545	14.3038	ND	NA		mtrr-1	2.3732
sams-1	O17680	Probable S-adenosylmethionine synthase 1	1.2829	2.43328	0	17.3789	17.7047	17.956	17.6799	18.9473	19.0179	18.9232	18.9628	2.69504	0.902872		Y45G5AM.3	2.36135
map-1	Q965Y1	Methionine aminopeptidase	1.2822	2.4321	0.0013	12.5119	ND	12.3125	12.4122	13.6321	13.6799	13.7712	13.6944	ND	NA		eef-1G	2.35895
pfn-2	Q20025	Profilin-2	1.2782	2.42536	0.0045	15.713	15.1896	14.3135	15.072	16.6097	16.6531	15.7879	16.3502	ND	NA		vha-8	2.34472
T01H3.2	Q22088	Peroxin/Ferlin domain-containing protein	1.2781	2.42519	0.0063	12.9109	ND	12.7771	12.844	14.3297	13.8733	14.1632	14.1221	ND	NA		clp-1	2.33677
prmt-6	O61833	Methyltransferase domain-containing protein	1.2776	2.42435	0	12.8684	13.2442	12.6877	12.9334	14.1969	14.3351	14.1011	14.211	ND	NA		ubc-7	2.32007
gst-27	Q9NAB3	Glutathione S-Transferase	1.2725	2.4158	0	13.7626	13.571	14.1438	13.8258	15.3091	15.071	14.9146	15.0982	ND	NA		D1014.4	2.31945
skpo-2	P91060	ShKT domain-containing protein	1.2676	2.40761	0.0061	14.2171	13.1894	14.096	13.8342	14.6524	15.485	15.168	15.1018	ND	NA		epn-1	2.30746
col-160	Q20921	Nematode cuticle collagen N-terminal domain-containing protein	1.2664	2.40561	0	13.2674	ND	13.691	13.4792	15.0719	14.7188	14.446	14.7456	ND	NA		sld-5	2.29421
dnj-29	Q9U1V9	J domain-containing protein	1.2629	2.39978	0	16.0763	15.9135	16.1589	16.0496	17.4764	17.1024	17.3586	17.3125	ND	NA		R05H10.1	2.28707
aass-1	O44503	Saccharopine dehydrogenase	1.2538	2.38469	0	17.0259	16.9525	16.506	16.8281	18.057	18.0169	18.1718	18.0819	ND	NA		cogc-5	2.28455
ptc-1	A0A3P6N6C5	SSD domain-containing protein	1.2506	2.3794	0.0042	12.7075	ND	ND	12.7075	14.0004	13.9088	13.9652	13.9581	ND	NA		fbxa-65	2.28333
cgt-3	Q21054	Ceramide glucosyltransferase 3	1.2485	2.37594	0.0004	ND	11.8934	ND	11.8934	13.346	13.0728	13.007	13.1419	ND	NA		Y18H1A.4	2.27953
ivd-1	G5EEH6	Isovaleryl-CoA dehydrogenase, mitochondrial	1.2456	2.37117	0	17.7058	17.6142	17.8508	17.7236	18.9635	18.9486	18.9956	18.9692	ND	NA		vha-10	2.27774
czw-1	Q19642	Centromere/kinetochore protein zw10 homolog	1.2396	2.36133	0	15.926	16.0008	15.8258	15.9175	17.2463	17.1732	17.0518	17.1571	4.86089	0.485782		pat-12	2.27347
gld-3	Q95ZK7	Defective in germ line development protein 3	1.2375	2.3579	0.0009	12.3808	11.8788	ND	12.1298	13.2973	13.556	13.2484	13.3672	ND	NA		T04F3.1	2.25276
acs-1	Q9UAV8	Acyl-CoA synthetase family member 2, mitochondrial	1.2301	2.34583	0	14.8892	14.9087	14.8559	14.8846	16.1828	16.2831	15.8782	16.1147	ND	NA		gyf-1	2.2527
wago-1	Q21770	Argonaute protein wago-1	1.2299	2.34551	0	14.4478	14.3551	14.0766	14.2932	15.5014	15.5969	15.4707	15.523	ND	NA		ubc-19	2.24163
klp-18	G5EBX0	Kinesin motor domain-containing protein	1.2256	2.33853	0	13.6946	13.5729	13.8344	13.7006	14.9168	14.9602	14.9017	14.9262	ND	NA		ubxn-2	2.23535
swt-7	O44620	Sugar transporter SWEET	1.2227	2.33383	0.0007	12.8952	12.4856	12.5999	12.6602	14.0735	13.8947	13.6805	13.8829	ND	NA		eea-1	2.23256
mcm-3	Q9XVR7	DNA replication licensing factor MCM3	1.2202	2.32979	0	16.6491	16.8856	17.0017	16.8455	18.1344	18.043	18.0196	18.0657	ND	NA		tct-1	2.22887
rps-26	O45499	Small ribosomal subunit protein eS26	1.2125	2.31739	0	19.3293	19.5737	19.2447	19.3826	20.3872	20.6581	20.7398	20.595	ND	NA		rhi-1	2.22731
ttr-42	A2V8C3	Transthyretin-like family protein	1.2109	2.31482	0.0006	12.8801	12.6804	13.0504	12.8703	13.5885	14.514	14.1412	14.0812	ND	NA		znf-622	2.21729
rpl-35	P34662	Large ribosomal subunit protein uL29	1.2091	2.31193	0.0008	20.4414	20.8399	20.0303	20.4372	20.974	21.9632	22.0019	21.6464	ND	NA		syx-18	2.20106
ugt-60	P34317	Putative UDP-glucuronosyltransferase ugt-60	1.2059	2.30681	0	13.937	13.6289	13.7135	13.7598	15.0109	14.9103	14.9759	14.9657	ND	NA		vab-10	2.1934
[truncated: 96 more rows]

## Sheet: (4) NEKL-2 Filter-2
Gene (292)	UniProt ID	Description	log2 FC	Fold Change	Adj. P Val	N2_1	N2_2	N2_3	N2 Avg	NEKL-2_1	NEKL-2_2	NEKL-2_3	NEKL-2 Avg	Pdpy-7::mNG FC	Ratio FC NEKL-2 to Pdpy-7::mNG	Comments		Combined Pdpy-7::mNG Upregulated (288)	FC		Filter-2
[truncated: 292 more rows]

[truncated: 18 more sheets: (5) NEKL-3 Raw, (6) NEKL-3 Up Down, (7) NEKL-3 Filter-1, (8) NEKL-3 Filter-2, (9) MLT-2 Raw, (10) MLT-2 Up Down, (11) MLT-2 Filter-1, (12) MLT-2 Filter-2, (13) MLT-3 Raw, (14) MLT-3 Up Down, (15) MLT-3 Filter-1, (16) MLT-3 Filter-2, (17) MLT-4 Raw, (18) MLT-4 Up Dpwn, (19) MLT-4 Filter-1, (20) MLT-4 Filter-2, (21) Overlaps Filter-2, (22) N2-up Overlaps]
