# Supplementary material for: Integrating endogenous TurboID and data-independent acquisition mass spectrometry for in vivo proximity labeling
Source: EMBO J. 2025 Dec 11;45(2):592–632. doi: 10.1038/s44318-025-00660-5 (PMC12811337; doi:10.1038/s44318-025-00660-5)
Supplement: Supplementary file 6 — Dataset EV4 [file 44318_2025_660_MOESM6_ESM.xlsx]

## Sheet: Contents
Summary	Combined results for Exp 4 (NEKL–MLT TurboID)
Tabs:
1	MLT-2::TurboID Raw data
2	MLT-2::TurboID Filter-1 TurboID Upreg, TurboID downreg, TurboID only, N2 only
3	MLT-2::TurboID Filter-1 w/ color labels
4	MLT-2::TurboID Filter-2 w/ color labels
5	MLT-4::TurboID Raw data
6	MLT-4::TurboID Filter-1 TurboID Upreg, TurboID downreg, TurboID only, N2 only
7	MLT-4::TurboID Filter-1 w/ color labels
8	MLT-4::TurboID Filter-2 w/ color labels
9	Filter-2 protein overlaps

## Sheet: (1) MLT-2 Raw
index	logFC	average_intensity	negLog10rawP	negLog10adjP	sig.pval.fct	sig.FDR.fct	internal_title_column	uniprot_id	gene_symbol	description	p	adjusted_p	internal_id_for_brushing	N2_1	N2_2	N2_3	MLT2_1	MLT2_2	MLT2_3
0	0.0316	12.5	0.0426	0.0133	nonDE	nonDE	unc-31	A0A061ACJ2	unc-31	Calcium-dependent secretion activator	0.9065	0.9699	A0A061ACJ2	12.0001	12.4222	12.6116	12.0444	0	12.7079
1	-0.186	15.9425	0.4626	0.167	nonDE	nonDE	cars-1	A0A061ACL3	cars-1	cysteine--tRNA ligase	0.3447	0.6808	A0A061ACL3	16.12	16.1542	16.1829	15.8469	16.3134	15.7389
2	-0.3958	13.7853	1.1987	0.4959	nonDE	nonDE	rbr-2	A0A061ACP3	rbr-2	[histone H3]-trimethyl-L-lysine(4) demethylase	0.0633	0.3192	A0A061ACP3	14.1332	14.1828	14.1937	13.6945	13.7259	13.9017
3	0.3672	17.4739	1.3783	0.577	nonDE	nonDE	copg-1	A0A061ACR1	copg-1	Coatomer subunit gamma	0.0419	0.2648	A0A061ACR1	17.1468	17.3457	17.2516	17.7437	17.5382	17.5639
4	0.8461	17.1634	2.9771	1.2701	nonDE	nonDE	unc-22	A0A061ACT3	unc-22	Twitchin	0.0011	0.0537	A0A061ACT3	16.5938	16.659	16.7292	17.5507	17.6963	17.2733
5	-0.1559	14.121	0.2561	0.0903	nonDE	nonDE	pezo-1	A0A061ACU2	pezo-1	Piezo-type mechanosensitive ion channel component 1	0.5544	0.8123	A0A061ACU2	14.0202	14.1135	14.477	14.211	14.3516	13.5804
6	0.1131	13.0814	0.1162	0.0391	nonDE	nonDE	cas-2	A0A061ACX4	cas-2	C-CAP/cofactor C-like domain-containing protein	0.7653	0.9138	A0A061ACX4	13.2037	13.1325	12.0497	12.261	13.2084	13.2558
7	-0.3358	16.3602	0.5164	0.1893	nonDE	nonDE	dip-2	A0A061AD00	dip-2	DMAP1-binding domain-containing protein	0.3045	0.6467	A0A061AD00	16.2333	16.5608	16.5691	15.7819	15.6546	16.9193
8	0.5508	15.7747	0.9342	0.3819	nonDE	nonDE	epi-1	A0A061AD21	epi-1	Laminin-like protein epi-1	0.1164	0.4151	A0A061AD21	15.1251	15.6861	15.4089	16.037	16.3593	15.4761
9	0.0715	14.7194	0.1398	0.0495	nonDE	nonDE	kdin-1	A0A061AD39	kdin-1	KAP NTPase domain-containing protein	0.7248	0.8923	A0A061AD39	14.6252	14.8267	14.5343	15.0761	14.5661	14.5587
10	0.2268	12.7437	0.6068	0.2315	nonDE	nonDE	T12G3.2	A0A061AD51	T12G3.2	Protein kinase domain-containing protein	0.2473	0.5868	A0A061AD51	12.6008	12.8508	12.5776	12.8798	12.7915	13.0384
11	-0.1347	15.7064	0.2247	0.0775	nonDE	nonDE	mask-1	A0A061AJK8	mask-1	K Homology domain-containing protein	0.596	0.8366	A0A061AJK8	15.5626	15.9167	15.6772	15.6509	15.1367	15.9649
12	-0.1206	14.9112	0.1832	0.0637	nonDE	nonDE	sop-3	A0A078BPF6	sop-3	Mediator of RNA polymerase II transcription subunit 1.1	0.6558	0.8636	A0A078BPF6	14.841	14.5949	15.1463	14.2881	14.6087	15.3238
13	1.0574	14.2654	3.5872	1.6263	upReg	upReg	jac-1	A0A078BPM1	jac-1	Fibronectin type-III domain-containing protein	0.0003	0.0236	A0A078BPM1	13.505	13.5374	13.8046	15.0278	14.5461	14.4453
14	-0.4734	14.68	1.5102	0.6343	nonDE	nonDE	ntl-11	A0A078BTL9	ntl-11	CCR4-NOT transcription complex subunit 11	0.0309	0.2321	A0A078BTL9	14.7831	15.0044	14.9195	14.5473	14.1861	14.5535
15	-0.0517	12.6032	0.101	0.0336	nonDE	nonDE	Y105E8A.25	A0A0K3AQN0	Y105E8A.25	DH domain-containing protein	0.7924	0.9256	A0A0K3AQN0	12.4575	12.7394	12.7274	12.696	12.5327	12.5406
16	0.0465	15.0281	0.1031	0.0345	nonDE	nonDE	pgp-2	A0A0K3AQN5	pgp-2	p-GlycoProtein related	0.7886	0.9237	A0A0K3AQN5	15.0816	14.9	15.1003	14.9512	15.1036	15.1665
17	-0.1511	13.6735	0.3101	0.1101	nonDE	nonDE	M05B5.3	A0A0K3AQQ6	M05B5.3	Flocculation protein FLO11-like	0.4897	0.776	A0A0K3AQQ6	14.0335	13.6497	13.3286	13.4838	13.316	13.7588
18	0.9848	14.982	1.9855	0.8499	nonDE	nonDE	lev-11	A0A0K3AQT4	lev-11	Tropomyosin	0.0103	0.1413	A0A0K3AQT4	14.4396	14.1175	15.3713	15.6035	15.673	15.6064
19	-0.1929	14.2861	0.5638	0.2114	nonDE	nonDE	lpd-3	A0A0K3AQT9	lpd-3	Fragile site-associated protein C-terminal domain-containing protein	0.273	0.6146	A0A0K3AQT9	14.2621	14.5859	14.3481	14.1052	14.2055	14.3067
20	-0.344	13.7098	1.1433	0.4777	nonDE	nonDE	max-2	A0A0K3AQV8	max-2	Non-specific serine/threonine protein kinase	0.0719	0.3329	A0A0K3AQV8	13.7143	14.0362	13.7477	13.592	13.2995	13.5747
21	-0.1753	13.5766	0.3039	0.1088	nonDE	nonDE	egl-27	A0A0K3AQW8	egl-27	Egg-laying defective protein 27	0.4967	0.7784	A0A0K3AQW8	13.3908	14.0328	13.8584	13.5103	0	13.6604
22	-0.0607	13.6651	0.1297	0.0451	nonDE	nonDE	nurf-1	A0A0K3AR10	nurf-1	DDT domain-containing protein	0.7419	0.9014	A0A0K3AR10	13.704	13.8866	13.4503	13.5797	13.4659	13.8133
23	0.0936	13.3934	0.2192	0.0763	nonDE	nonDE	F22G12.5	A0A0K3AR51	F22G12.5	PH domain-containing protein	0.6037	0.8389	A0A0K3AR51	13.2855	13.5496	13.2665	13.6245	13.4372	13.3206
24	-0.1518	12.5115	0.2845	0.1015	nonDE	nonDE	Y43H11AL.1	A0A0K3AR60	Y43H11AL.1	PHD-type domain-containing protein	0.5194	0.7915	A0A0K3AR60	12.4414	12.759	12.7379	12.6736	12.6099	12.1993
25	-0.284	14.4144	0.7775	0.3065	nonDE	nonDE	ncl-1	A0A0K3ARF3	ncl-1	B-box type zinc finger protein ncl-1	0.1669	0.4937	A0A0K3ARF3	14.3245	14.8665	14.7791	14.4565	14.2758	14.3857
26		14.3144			nonDE	nonDE	bca-2	A0A0K3ARK9	bca-2	Carbonic anhydrase			A0A0K3ARK9	14.3926	13.896	14.6547	0	0	0
27	-0.756	13.6279	1.5351	0.6459	nonDE	nonDE	etr-1	A0A0K3ARP1	etr-1	RRM domain-containing protein	0.0292	0.226	A0A0K3ARP1	14.2371	14.071	13.823	13.5871	13.6239	12.652
28	0.913	15.1758	1.1807	0.4891	nonDE	nonDE	laat-1	A0A0K3ARR4	laat-1	Lysosomal amino acid transporter 1	0.066	0.3242	A0A0K3ARR4	14.3744	14.5285	14.8022	15.8336	14.3078	16.3026
29	0.5462	15.5986	1.4457	0.6095	nonDE	nonDE	feh-1	A0A0K3ARY0	feh-1	Amyloid beta A4 protein-binding family B member 2-like	0.0358	0.2458	A0A0K3ARY0	15.0498	15.3791	15.3003	16.1693	15.4938	15.7047
30	0.0077	15.716	0.0119	0.0049	nonDE	nonDE	pei-2	A0A0K3AS98	pei-2	BTB domain-containing protein	0.9729	0.9888	A0A0K3AS98	15.851	15.262	15.2989	15.4276	15.3485	15.6589
31	-0.1233	14.3329	0.238	0.0839	nonDE	nonDE	gck-1	A0A0K3ASB9	gck-1	Protein kinase domain-containing protein	0.5781	0.8243	A0A0K3ASB9	14.4259	14.6836	13.8957	14.2408	14.2274	14.1672
32	0.0114	13.7286	0.0144	0.0049	nonDE	nonDE	Y50D4B.4	A0A0K3ASH9	Y50D4B.4	PAW domain-containing protein	0.9674	0.9888	A0A0K3ASH9	13.4076	13.8626	13.8364	13.6244	14.293	13.2234
33	0.0147	13.6262	0.0249	0.0066	nonDE	nonDE	eor-2	A0A0K3ASL2	eor-2	EOR-2	0.9443	0.9848	A0A0K3ASL2	13.6295	13.8329	13.4168	13.6055	13.3862	13.9315
34	0.2545	13.5768	0.2833	0.1011	nonDE	nonDE	cdf-1	A0A0K3ASM2	cdf-1	Zinc transporter 1	0.5209	0.7923	A0A0K3ASM2	13.7706	14.1677	12.3402	13.8358	13.5929	13.6135
35	0.6063	15.1904	2.0173	0.8627	nonDE	nonDE	fln-2	A0A0K3ASN4	fln-2	FiLamiN (Actin binding protein) homolog	0.0096	0.1372	A0A0K3ASN4	14.9795	14.8723	14.7713	15.7127	15.271	15.458
36	-0.3357	13.5245	0.9507	0.3886	nonDE	nonDE	bet-2	A0A0K3ASR2	bet-2	Bromo domain-containing protein	0.112	0.4087	A0A0K3ASR2	13.6776	13.9349	13.9617	13.6666	13.1848	13.7157
37	0.0289	12.868	0.0461	0.0156	nonDE	nonDE	egl-15	A0A0K3ASS4	egl-15	receptor protein-tyrosine kinase	0.8993	0.9647	A0A0K3ASS4	13.0248	12.3526	13.1125	12.8432	12.9395	12.7939
38	-0.3649	12.2914	1.1456	0.4777	nonDE	nonDE	ergo-1	A0A0K3ASS5	ergo-1	Piwi domain-containing protein	0.0715	0.3329	A0A0K3ASS5	12.739	12.357	12.4186	12.0835	12.2688	12.0675
39	0.7509	14.4453	2.0077	0.8578	nonDE	nonDE	comt-3	A0A0K3AT05	comt-3	Catechol O-methyltransferase domain-containing protein 1	0.0098	0.1388	A0A0K3AT05	14.0097	0	13.3922	14.3605	14.435	14.56
40	0.0603	15.4178	0.0699	0.024	nonDE	nonDE	Y50D4A.1	A0A0K3AT22	Y50D4A.1	HTH myb-type domain-containing protein	0.8513	0.9463	A0A0K3AT22	15.9117	14.8217	15.3934	15.6666	14.9752	15.6659
41	0.1724	13.051	0.2307	0.0796	nonDE	nonDE	tbh-1	A0A0K3ATC0	tbh-1	DOMON domain-containing protein	0.5879	0.8326	A0A0K3ATC0	13.2227	12.9905	13.0096	13.1343	14.0042	12.6016
42	-0.2256	14.1891	0.5427	0.2026	nonDE	nonDE	nsy-1	A0A0K3ATZ5	nsy-1	mitogen-activated protein kinase kinase kinase	0.2866	0.6272	A0A0K3ATZ5	14.1332	14.4251	14.3239	14.0564	13.7352	14.414
43	0.2523	13.9828	0.4595	0.1658	nonDE	nonDE	imp-3	A0A0K3AUD2	imp-3	IntraMembrane Protease (IMPAS) family	0.3472	0.6827	A0A0K3AUD2	14.4046	13.8642	13.6775	14.1695	14.662	13.8718
44	0.1966	18.1434	0.3097	0.1101	nonDE	nonDE	prdx-2	A0A0K3AUJ9	prdx-2	Peroxiredoxin prdx-2	0.4902	0.776	A0A0K3AUJ9	18.0198	18.4139	17.5753	17.8973	18.7637	17.9379
45	-0.1897	13.924	0.4421	0.1596	nonDE	nonDE	wrm-1	A0A0K3AUT2	wrm-1	Armadillo repeat-containing protein wrm-1	0.3613	0.6925	A0A0K3AUT2	13.8954	14.2887	13.7313	13.9759	13.5347	13.8358
46	-0.0378	12.4978	0.0592	0.0203	nonDE	nonDE	cyp-33c5	A0A0K3AUW1	cyp-33c5	CYtochrome P450 family	0.8726	0.9543	A0A0K3AUW1	12.605	0	12.3973	12.2975	12.7147	12.3778
47	0.21	15.0728	0.5451	0.2035	nonDE	nonDE	mrck-1	A0A0K3AUZ7	mrck-1	non-specific serine/threonine protein kinase	0.285	0.6258	A0A0K3AUZ7	14.6866	14.8963	15.2128	15.2142	15.0594	15.1521
48	0.2864	13.0306	0.2526	0.0889	nonDE	nonDE	T22H9.1	A0A0K3AV58	T22H9.1	rRNA biogenesis protein RRP36	0.5589	0.8149	A0A0K3AV58	12.9394	13.0889	12.9766	12.6126	13.0921	14.1594
49	0.0437	14.4733	0.0845	0.0283	nonDE	nonDE	T08B1.1	A0A0K3AVV4	T08B1.1	Major facilitator superfamily (MFS) profile domain-containing protein	0.8231	0.937	A0A0K3AVV4	14.7846	14.3264	14.3152	14.5266	14.5763	14.4544
50	0.095	14.0198	0.1338	0.0466	nonDE	nonDE	rga-4	A0A0K3AW57	rga-4	Rho-GAP domain-containing protein	0.7348	0.8982	A0A0K3AW57	13.6307	14.0104	13.8231	14.0862	13.5437	14.1191
51	-0.2117	14.5189	0.3876	0.1378	nonDE	nonDE	gld-2	A0A0K3AWQ7	gld-2	PAP-associated domain-containing protein	0.4096	0.7281	A0A0K3AWQ7	14.2274	14.9301	14.4831	14.6484	14.0518	14.3054
52	-0.2114	16.5618	0.4068	0.146	nonDE	nonDE	arid-1	A0A0K3AXH1	arid-1	AT-rich interactive domain-containing protein arid-1	0.392	0.7145	A0A0K3AXH1	16.8372	16.4588	16.5792	16.1825	16.1136	16.9451
53	-0.6566	13.352	0.6988	0.2701	nonDE	nonDE	mct-2	A0A0M7RFF6	mct-2	MFS domain-containing protein	0.2001	0.5369	A0A0M7RFF6	13.6574	13.8753	13.3216	12.1915	13.7315	0
54	0.1323	14.9287	0.3079	0.1101	nonDE	nonDE	ubr-4	A0A0S4XR36	ubr-4	UBR-type domain-containing protein	0.4922	0.776	A0A0S4XR36	14.682	14.9813	14.9199	15.1176	14.6911	15.1713
55	0.4725	15.2082	1.2651	0.5279	nonDE	nonDE	ccar-1	A0A0S4XR43	ccar-1	SAP domain-containing protein	0.0543	0.2966	A0A0S4XR43	14.9004	15.3097	14.8395	15.6388	15.562	15.2666
56	0.1334	15.5213	0.2871	0.1027	nonDE	nonDE	ulp-2	A0A0S4XR45	ulp-2	Ubiquitin-like protease family profile domain-containing protein	0.5162	0.7894	A0A0S4XR45	15.6033	15.2815	15.5931	15.866	15.3132	15.6989
57	-0.3956	14.2417	0.8721	0.3506	nonDE	nonDE	taf-6.1	A0A0S4XRY0	taf-6.1	TAF6 C-terminal HEAT repeat domain-containing protein	0.1342	0.4461	A0A0S4XRY0	14.7354	14.2656	14.3262	13.7012	14.0255	14.4138
58	-0.0445	14.2464	0.0861	0.0283	nonDE	nonDE	sago-1	A0A0T7CIX3	sago-1	Piwi-like protein	0.8201	0.937	A0A0T7CIX3	14.1965	14.3061	14.1074	14.3545	13.9399	14.1821
59	0.1033	14.6447	0.2227	0.0768	nonDE	nonDE	K02C4.3	A0A131MAU8	K02C4.3	USP domain-containing protein	0.5989	0.8379	A0A131MAU8	14.7066	14.4401	14.6046	14.861	14.7334	14.4668
60	0.5961	15.3037	0.6753	0.2585	nonDE	nonDE	daf-4	A0A131MB12	daf-4	Serine/threonine-protein kinase receptor	0.2112	0.5515	A0A131MB12	14.6275	14.1721	15.5617	15.5567	14.5245	16.0682
61	0.1331	15.1401	0.3456	0.1228	nonDE	nonDE	acs-22	A0A131MB92	acs-22	Fatty Acid CoA Synthetase family	0.4512	0.7536	A0A131MB92	15.1648	14.9126	14.9615	15.1611	14.9522	15.325
62	-0.3194	14.825	0.9596	0.3915	nonDE	nonDE	coh-1	A0A131MBD0	coh-1	Rad21_Rec8 domain-containing protein	0.1097	0.406	A0A131MBD0	14.9353	15.002	15.1506	14.8195	14.4221	14.8879
63	0.2302	15.2614	0.6167	0.2347	nonDE	nonDE	imb-2	A0A131MBF9	imb-2	Importin N-terminal domain-containing protein	0.2417	0.5826	A0A131MBF9	14.9615	15.2536	15.0378	15.4125	15.1079	15.4232
64	-0.18	13.2365	0.2996	0.1065	nonDE	nonDE	trpp-11	A0A131MBH5	trpp-11	Trafficking protein particle complex subunit 11 domain-containing protein	0.5017	0.7825	A0A131MBH5	12.8014	13.6486	13.4808	12.9318	13.3074	13.1517
65	0.0125	13.5659	0.0176	0.005	nonDE	nonDE	utx-1	A0A131MBT2	utx-1	JmjC domain-containing protein	0.9602	0.9886	A0A131MBT2	13.2435	13.879	13.673	13.4777	0	13.7442
66	0.7623	14.4073	1.1173	0.4671	nonDE	nonDE	irg-7	A0A131MBU3	irg-7	Protein irg-7	0.0763	0.3411	A0A131MBU3	13.706	14.476	13.9739	14.2622	15.7105	14.4701
67	0.0596	13.8952	0.1324	0.0466	nonDE	nonDE	tbc-14	A0A164D380	tbc-14	Rab-GAP TBC domain-containing protein	0.7373	0.8982	A0A164D380	13.8066	13.9108	13.7731	14.0325	13.9045	13.7323
68	-0.1249	14.0414	0.2457	0.0872	nonDE	nonDE	ash-2	A0A168H287	ash-2	B30.2/SPRY domain-containing protein	0.568	0.8181	A0A168H287	14.3868	13.9116	14.2604	14.0936	13.7737	14.3167
69	-0.7135	15.1257	1.2565	0.5239	nonDE	nonDE	irld-1	A0A168H459	irld-1	Receptor L-domain domain-containing protein	0.0554	0.2993	A0A168H459	15.1221	15.4909	15.2775	14.6574	13.8202	15.2723
70	-0.0347	16.3199	0.072	0.0247	nonDE	nonDE	unc-132	A0A168H9Z7	unc-132	NadR/Ttd14 AAA domain-containing protein	0.8473	0.9446	A0A168H9Z7	16.4913	16.2604	16.4133	16.5613	16.1549	16.3446
71	-0.5622	12.8925	1.9245	0.8231	nonDE	nonDE	cec-4	A0A1B4Z3W4	cec-4	Chromodomain protein	0.0119	0.1503	A0A1B4Z3W4	13.1777	13.4145	13.4504	12.7167	12.6488	12.9904
72	-0.1384	13.6496	0.2304	0.0795	nonDE	nonDE	Y56A3A.31	A0A1C3NSJ2	Y56A3A.31	SOSS complex subunit A homolog	0.5883	0.8328	A0A1C3NSJ2	13.7276	13.1998	14.0527	13.4714	13.2798	13.8136
73	0.8888	15.2049	1.2764	0.5321	nonDE	nonDE	ajm-1	A0A1C3NSL9	ajm-1	Apical junction molecule	0.0529	0.2937	A0A1C3NSL9	14.4437	14.5662	14.421	15.7323	15.5549	14.8101
74	-0.8225	12.821	1.0749	0.4482	nonDE	nonDE	zyg-8	A0A1I6CM54	zyg-8	Doublecortin-like and CAM kinase-like protein	0.0842	0.3563	A0A1I6CM54	12.8744	14.0623	13.0588	0	12.9086	12.1101
75	-0.4053	16.6337	0.7799	0.3077	nonDE	nonDE	C40H1.7	A0A1I6CM73	C40H1.7	Fungal lipase-like domain-containing protein	0.166	0.4923	A0A1I6CM73	16.8138	16.6882	16.8934	16.7403	15.7971	16.6421
76	0.1943	13.4795	0.4236	0.1522	nonDE	nonDE	aakg-1	A0A1I6CM85	aakg-1	CBS domain-containing protein	0.377	0.7044	A0A1I6CM85	13.5302	13.0489	13.3549	13.3307	13.6805	13.5059
77	-0.2646	14.0057	0.6403	0.2425	nonDE	nonDE	W02H5.2	A0A1I6CMB1	W02H5.2	SOCS box domain-containing protein	0.2289	0.5722	A0A1I6CMB1	14.1621	14.1891	14.2089	14.0611	13.5035	14.2016
78	0.2904	14.768	0.6379	0.2408	nonDE	nonDE	taf-3	A0A1I6CMF0	taf-3	PHD-type domain-containing protein	0.2302	0.5744	A0A1I6CMF0	14.8188	14.257	14.6931	14.8296	14.6132	15.1974
79	0.7658	13.8199	1.7469	0.7459	nonDE	nonDE	vab-10	A0A1N7SYN7	vab-10	Calponin-homology (CH) domain-containing protein	0.0179	0.1795	A0A1N7SYN7	13.1843	12.7623	13.6117	14.3868	13.9881	13.4809
80	0.679	16.3591	1.8249	0.775	nonDE	nonDE	vab-10	A0A1N7SYN9	vab-10	Spectrin beta chain	0.015	0.1679	A0A1N7SYN9	15.5642	15.95	15.9554	16.7688	16.4115	16.3262
81	0.1097	16.7695	0.231	0.0797	nonDE	nonDE	eif-3.l	A0A1N7SYP6	eif-3.l	Eukaryotic translation initiation factor 3 subunit L	0.5875	0.8324	A0A1N7SYP6	16.5134	16.7897	16.595	16.8986	16.5072	16.8212
82	0.2344	15.6412	0.6365	0.2408	nonDE	nonDE	npp-25	A0A1N7SYQ5	npp-25	Transmembrane protein 33	0.2309	0.5744	A0A1N7SYQ5	15.5968	15.5796	15.2548	15.7568	15.5587	15.8188
83	-0.0837	13.233	0.1078	0.0361	nonDE	nonDE	fust-1	A0A1N7SYQ6	fust-1	RNA-binding protein FUS	0.7801	0.9202	A0A1N7SYQ6	13.3697	13.2362	13.0765	13.0286	12.6785	13.7243
84	0.5	16.634	0.3071	0.1101	nonDE	nonDE	unc-2	A0A1N7SYT0	unc-2	EF-hand domain-containing protein	0.493	0.776	A0A1N7SYT0	16.6062	17.0437	14.9466	16.7419	16.0284	17.3261
85	-0.3643	14.6956	1.1331	0.4724	nonDE	nonDE	ate-1	A0A1N7SZF7	ate-1	Arginyl-tRNA--protein transferase 1	0.0736	0.337	A0A1N7SZF7	14.9302	14.8772	15.1968	14.7063	14.3623	14.8429
86	1.2478	18.9043	2.2087	0.9252	upReg	nonDE	unc-52	A0A1T5HUZ1	unc-52	Basement membrane-specific heparan sulfate proteoglycan core protein	0.0062	0.1188	A0A1T5HUZ1	17.9496	18.1555	17.9143	19.5948	19.2735	18.8943
87	-0.3917	14.5129	0.9441	0.3857	nonDE	nonDE	argn-1	A0A1X7RC97	argn-1	arginase	0.1137	0.4114	A0A1X7RC97	14.9023	14.5925	14.5236	14.455	14.2837	14.1045
88	1.1193	16.1553	1.2884	0.5403	upReg	nonDE	2024-06-01	A0A2C9C2T0	2024-06-01	BZIP domain-containing protein	0.0515	0.2882	A0A2C9C2T0	16.169	14.6802	15.2016	17.2178	15.5493	16.6414
89		13.0015			nonDE	nonDE	acdh-2	A0A2C9C2X1	acdh-2	Acyl-CoA_dh_N domain-containing protein			A0A2C9C2X1	13.7117	13.3242	12.2057	0	0	0
90	0.3085	14.0894	0.7979	0.3158	nonDE	nonDE	unc-68	A0A2C9C2X2	unc-68	Ryanodine receptor 44F	0.1592	0.4833	A0A2C9C2X2	14.0568	13.7361	13.943	14.3224	14.3298	14.0092
91	-0.0129	14.7847	0.0143	0.0049	nonDE	nonDE	unc-108	A0A2C9C2Y0	unc-108	Ras-related protein Rab-2	0.9676	0.9888	A0A2C9C2Y0	15.316	14.3282	14.9816	14.8535	15.0077	14.7257
92	0.0634	13.665	0.0863	0.0283	nonDE	nonDE	vhp-1	A0A2C9C2Y5	vhp-1	Dual specificity protein phosphatase 7	0.8198	0.937	A0A2C9C2Y5	13.198	13.3881	14.1532	13.7596	13.2849	13.885
93	1.2859	14.9248	2.6994	1.1416	upReg	nonDE	afd-1	A0A2C9C357	afd-1	FHA domain-containing protein	0.002	0.0722	A0A2C9C357	13.1645	14.3623	14.3016	15.3556	14.9569	15.3737
94	0.8081	13.5247	2.0413	0.8658	nonDE	nonDE	ampd-1	A0A2C9C377	ampd-1	AMP deaminase	0.0091	0.1362	A0A2C9C377	13.142	12.9048	12.9469	13.3846	14.4164	13.6171
95		13.7041			nonDE	nonDE	C18C4.7	A0A2C9C3A0	C18C4.7	Golgin-84			A0A2C9C3A0	0	0	0	13.8624	13.3291	13.673
96	0.726	18.0211	2.164	0.9046	nonDE	nonDE	anc-1	A0A2C9C3A7	anc-1	Calponin-homology (CH) domain-containing protein	0.0069	0.1246	A0A2C9C3A7	17.2153	17.9258	17.2939	18.3901	18.1459	18.0771
97	-0.0976	13.6443	0.159	0.0566	nonDE	nonDE	rme-1	A0A2C9C3Z4	rme-1	Dynamin-type G domain-containing protein	0.6934	0.8779	A0A2C9C3Z4	13.2989	13.8909	0	13.3942	13.4035	13.694
98	0.1387	15.2998	0.2726	0.0967	nonDE	nonDE	jmjd-5	A0A2I2LDX7	jmjd-5	N-acetyltransferase domain-containing protein	0.5338	0.8005	A0A2I2LDX7	14.8173	15.4978	15.1738	15.259	15.3685	15.2776
99	-0.0658	13.0277	0.1231	0.0429	nonDE	nonDE	lid-1	A0A2K5ATL6	lid-1	AB hydrolase-1 domain-containing protein	0.7532	0.9059	A0A2K5ATL6	13.1726	12.7356	13.3985	13.17	12.9535	12.9857
100	0.082	16.641	0.1837	0.0638	nonDE	nonDE	rskn-2	A0A2K5ATM0	rskn-2	Ribosomal protein S6 kinase	0.655	0.8635	A0A2K5ATM0	16.5582	16.6753	16.4177	16.7224	16.4557	16.7191
101	-0.0574	14.0467	0.1224	0.0427	nonDE	nonDE	swsn-7	A0A2K5ATP7	swsn-7	ARID domain-containing protein	0.7543	0.9063	A0A2K5ATP7	14.1013	14.3078	13.9184	14.1207	13.8771	14.1577
102	-0.1865	13.2547	0.5231	0.1939	nonDE	nonDE	C25H3.11	A0A2K5ATQ3	C25H3.11	Ricin B-type lectin domain-containing protein	0.2999	0.6399	A0A2K5ATQ3	13.4046	13.4434	13.126	13.0694	13.0878	13.2573
103	0.2807	12.6386	0.8668	0.3498	nonDE	nonDE	C09E7.7	A0A2K5ATT5	C09E7.7	RING-type domain-containing protein	0.1359	0.4469	A0A2K5ATT5	12.3858	12.2855	12.518	12.4701	12.7702	12.7912
104	-0.1137	13.2889	0.2479	0.0875	nonDE	nonDE	C14B9.8	A0A2K5ATT8	C14B9.8	Phosphorylase b kinase regulatory subunit	0.5651	0.8175	A0A2K5ATT8	13.6261	13.4544	12.9996	13.3123	13.2883	13.1383
105	-0.0621	16.7373	0.1324	0.0466	nonDE	nonDE	akap-1	A0A2K5ATU5	akap-1	Tudor domain-containing protein	0.7372	0.8982	A0A2K5ATU5	16.8391	16.9563	16.6683	16.8768	16.5522	16.8484
106	0.6985	13.3416	0.7394	0.2886	nonDE	nonDE	dnpp-1	A0A2K5ATU7	dnpp-1	Aspartyl aminopeptidase	0.1822	0.5145	A0A2K5ATU7	13.3965	12.8467	12.982	12.8546	15.14	13.3261
107	-0.0902	14.8412	0.1099	0.0372	nonDE	nonDE	rpn-13	A0A2K5ATW5	rpn-13	Proteasomal ubiquitin receptor ADRM1	0.7764	0.9179	A0A2K5ATW5	14.5072	15.3323	14.9034	14.9272	14.3635	15.1818
108	-0.3815	12.8077	0.9392	0.383	nonDE	nonDE	C14A11.6	A0A2K5ATZ7	C14A11.6	ANK_REP_REGION domain-containing protein	0.115	0.414	A0A2K5ATZ7	13.0086	13.2	12.7938	12.327	12.5077	13.0232
109	0.6441	13.9899	0.9254	0.3791	nonDE	nonDE	M02E1.4	A0A2K5AU18	M02E1.4	Uncharacterized protein	0.1187	0.4177	A0A2K5AU18	13.6619	14.3944	13.6134	14.9113	0	14.1567
110	0.2829	15.7597	0.5533	0.2076	nonDE	nonDE	kin-1	A0A2X0T496	kin-1	Protein kinase domain-containing protein	0.2797	0.62	A0A2X0T496	15.608	15.4387	15.8602	16.0833	15.6343	16.038
111	-0.3012	14.5379	0.5931	0.2233	nonDE	nonDE	mec-2	A0A3B1DQJ7	mec-2	Band 7 domain-containing protein	0.2552	0.5979	A0A3B1DQJ7	15.1209	14.9847	14.3534	14.1955	14.6143	14.7455
112	-0.0821	15.6517	0.1779	0.0626	nonDE	nonDE	madd-3	A0A3B1E657	madd-3	Protein kinase domain-containing protein	0.6639	0.8658	A0A3B1E657	15.6787	15.71	15.6242	15.7459	15.2782	15.7425
113	-0.2066	12.5175	0.2206	0.0768	nonDE	nonDE	Y18H1A.2	A0A3P6MY32	Y18H1A.2	CBF1-interacting co-repressor CIR N-terminal domain-containing protein	0.6017	0.8379	A0A3P6MY32	13.0332	12.2477	12.4397	12.3669	0	0
114	-0.2111	14.0231	0.4604	0.1662	nonDE	nonDE	tsr-1	A0A3P6NNQ0	tsr-1	Xpo1 domain-containing protein	0.3464	0.682	A0A3P6NNQ0	14.2447	14.3008	14.0898	14.4184	13.7342	13.8494
115	-0.2573	15.0742	0.7808	0.3077	nonDE	nonDE	swsn-1	A0A3P6NNV9	swsn-1	SANT domain-containing protein	0.1657	0.4923	A0A3P6NNV9	15.0832	15.3237	15.1642	15.0877	14.6971	15.0144
116	-0.2583	14.7918	0.6324	0.2398	nonDE	nonDE	arx-3	A0A3P6PCS5	arx-3	Actin-related protein 2/3 complex subunit	0.2331	0.5757	A0A3P6PCS5	15.1203	14.6562	15.2814	14.6383	14.9458	14.6989
117	1.6972	14.193	3.738	1.6929	upReg	upReg	lea-1	A0A486WTP6	lea-1	Plant Late Embryo Abundant (LEA) related	0.0002	0.0203	A0A486WTP6	13.3434	12.6321	12.135	14.3777	14.0783	14.7462
118	0.1455	13.8454	0.3652	0.1275	nonDE	nonDE	lmd-3	A0A486WTT8	lmd-3	LysM domain-containing protein	0.4314	0.7457	A0A486WTT8	13.675	14.0011	13.6329	13.9493	14.0306	13.7656
119	-0.0316	13.9943	0.0646	0.0217	nonDE	nonDE	scpl-4	A0A486WU22	scpl-4	Mitochondrial import inner membrane translocase subunit TIM50	0.8619	0.9513	A0A486WU22	13.8417	14.1918	13.9116	13.9999	13.9343	13.9161
120	-0.1563	15.7696	0.3683	0.1291	nonDE	nonDE	rha-1	A0A486WUJ5	rha-1	RNA helicase	0.4283	0.7428	A0A486WUJ5	15.9231	15.7933	15.7631	15.7814	15.3382	15.8911
121	0.047	15.2194	0.094	0.0309	nonDE	nonDE	M142.5	A0A486WUL5	M142.5	LSM12 anticodon-binding domain-containing protein	0.8053	0.9314	A0A486WUL5	15.1108	15.3849	15.1253	15.0582	15.2662	15.4375
122	0.6643	15.6336	2.2354	0.9353	nonDE	nonDE	sma-1	A0A486WUT8	sma-1	Spectrin beta chain	0.0058	0.1161	A0A486WUT8	14.8737	15.4705	15.0296	15.9428	15.6646	15.7594
123	0.6966	13.8222	0.5657	0.2119	nonDE	nonDE	F56A4.3	A0A486WUX8	F56A4.3	GST N-terminal domain-containing protein	0.2718	0.6139	A0A486WUX8	0	13.3211	13.3279	13.0163	15.5055	13.5417
124	0.1311	18.1666	0.311	0.1101	nonDE	nonDE	Y37E3.17	A0A486WV52	Y37E3.17	Dimethylglycine dehydrogenase, mitochondrial	0.4887	0.776	A0A486WV52	18.3175	18.2353	18.0279	18.2084	18.5688	18.1968
125	0.0957	14.2674	0.2319	0.08	nonDE	nonDE	dab-1	A0A486WV70	dab-1	PID domain-containing protein	0.5863	0.8317	A0A486WV70	14.2364	14.2616	13.8907	14.2204	14.1207	14.3349
126	-0.2972	15.7954	0.7686	0.3032	nonDE	nonDE	dyci-1	A0A486WV95	dyci-1	WD_REPEATS_REGION domain-containing protein	0.1704	0.4975	A0A486WV95	15.6797	16.3197	15.8036	15.6912	15.6644	15.5556
127	0.1571	14.2932	0.3047	0.1089	nonDE	nonDE	T20B3.1	A0A486WVT5	T20B3.1	Choline/carnitine acyltransferase domain-containing protein	0.4958	0.7783	A0A486WVT5	14.5963	13.9927	14.7377	14.5469	14.4596	14.7916
128	-0.6152	15.9776	2.1309	0.9011	nonDE	nonDE	epg-3	A0A486WWI5	epg-3	Transmembrane protein 49	0.0074	0.1256	A0A486WWI5	16.3378	16.4665	16.1448	15.7902	15.7948	15.5187
129	0.7749	14.432	1.2592	0.5251	nonDE	nonDE	alh-4	A0A486WWU7	alh-4	Aldehyde dehydrogenase	0.0551	0.2985	A0A486WWU7	14.0268	14.0421	14.2092	14.2593	15.7633	14.5801
130	0.1014	15.2422	0.2471	0.0875	nonDE	nonDE	ifg-1	A0A486WX07	ifg-1	MIF4G domain-containing protein	0.5661	0.8175	A0A486WX07	14.9377	15.3171	15.1114	15.3447	15.1641	15.1616
131	0.1877	13.0465	0.2561	0.0903	nonDE	nonDE	npp-21	A0A486WX27	npp-21	TPR_MLP1_2 domain-containing protein	0.5545	0.8123	A0A486WX27	12.5332	13.3608	12.6966	13.165	13.592	12.3968
132	0.0954	13.1292	0.2047	0.0697	nonDE	nonDE	F56C9.10	A0A486WX46	F56C9.10	BCAS3 domain-containing protein	0.6242	0.8516	A0A486WX46	13.2215	13.2322	12.719	13.1649	13.2793	13.0147
133	0.2759	14.475	0.4026	0.1452	nonDE	nonDE	F54D11.4	A0A486WXG9	F54D11.4	DEK_C domain-containing protein	0.3958	0.7158	A0A486WXG9	13.7755	14.4118	14.7346	14.1945	14.3057	15.2494
134	0.266	13.7072	0.3725	0.1298	nonDE	nonDE	vps-39	A0A486WXM5	vps-39	CNH domain-containing protein	0.4241	0.7416	A0A486WXM5	13.7205	13.2795	13.4895	13.3461	13.5459	14.3956
135	-0.8868	13.0475	1.3504	0.5648	nonDE	nonDE	dnj-25	A0A486WXP9	dnj-25	J domain-containing protein	0.0446	0.2724	A0A486WXP9	13.6452	0	0	12.2446	13.0829	12.9476
136	-0.0577	15.282	0.12	0.0411	nonDE	nonDE	acl-14	A0A486WXW2	acl-14	Phospholipid/glycerol acyltransferase domain-containing protein	0.7586	0.9097	A0A486WXW2	15.333	15.4173	15.0144	15.2405	15.0408	15.3104
137	0.1123	14.7103	0.2496	0.0877	nonDE	nonDE	cash-1	A0A486WY88	cash-1	Striatin N-terminal domain-containing protein	0.5628	0.8172	A0A486WY88	14.2485	14.8432	14.624	14.6581	14.7394	14.655
138	-0.4158	13.667	1.1148	0.4671	nonDE	nonDE	W08G11.3	A0A486WYQ4	W08G11.3	Trichohyalin	0.0768	0.3411	A0A486WYQ4	13.7316	14.1433	13.8309	13.3248	13.2364	13.8974
139	0.2974	14.9697	0.536	0.1988	nonDE	nonDE	ifa-1	A0A4V0IIR6	ifa-1	Intermediate filament protein A	0.2911	0.6327	A0A4V0IIR6	14.6594	14.8402	14.5031	15.3315	15.1257	14.4376
140	0.4075	20.6398	0.8336	0.3318	nonDE	nonDE	F49E2.5	A0A4V0IJD5	F49E2.5	Translation initiation factor IF-2	0.1467	0.4658	A0A4V0IJD5	20.2362	20.0043	20.6561	20.5714	20.3885	21.1591
141	0.289	14.629	0.3703	0.1291	nonDE	nonDE	F49E2.5	A0A4V0IJF1	F49E2.5	Translation initiation factor IF-2	0.4263	0.7428	A0A4V0IJF1	14.3076	14.0564	14.9298	14.5338	14.1601	15.467
142	-0.1623	13.3131	0.2878	0.1027	nonDE	nonDE	lron-7	A0A4V0IJI7	lron-7	LRRCT domain-containing protein	0.5154	0.7894	A0A4V0IJI7	13.3895	13.5306	13.4471	13.0379	13.6668	13.1756
143	0.7729	14.1179	3.0908	1.3308	nonDE	nonDE	frm-5.2	A0A4V0IJR4	frm-5.2	FERM domain (Protein4.1-ezrin-radixin-moesin) family	0.0008	0.0467	A0A4V0IJR4	13.3633	13.7432	13.5115	14.2543	14.3122	14.3701
144	0.5929	15.3878	1.8266	0.7751	nonDE	nonDE	eps-8	A0A4V0IJW4	eps-8	SH3 domain-containing protein	0.0149	0.1678	A0A4V0IJW4	15.1583	15.0018	14.9338	15.9212	15.6569	15.2946
145	-0.2692	15.823	0.5077	0.1847	nonDE	nonDE	him-4	A0A4V0IK01	him-4	Ig-like domain-containing protein	0.3107	0.6536	A0A4V0IK01	15.7146	16.5637	15.8921	15.7794	16.0572	15.5263
146	0.1188	19.5426	0.2425	0.0863	nonDE	nonDE	fln-2	A0A4V0IK09	fln-2	Calponin-homology (CH) domain-containing protein	0.5721	0.8199	A0A4V0IK09	19.1736	19.6057	19.3419	19.6398	19.1899	19.648
147	-0.8166	13.3361	1.0286	0.4236	nonDE	nonDE	sec-16a.2	A0A4V0IKA6	sec-16a.2	Protein transport protein sec16	0.0936	0.377	A0A4V0IKA6	0	13.9363	13.0962	0	0	12.6996
148	0.1238	14.203	0.2922	0.1038	nonDE	nonDE	pkc-2	A0A4V0IKF6	pkc-2	Protein kinase C	0.5103	0.7874	A0A4V0IKF6	13.9386	14.141	14.3076	14.294	14.0692	14.3955
149	0.0786	13.3195	0.1894	0.0645	nonDE	nonDE	rbc-1	A0A4V0IKG1	rbc-1	RAVE complex protein Rav1 C-terminal domain-containing protein	0.6465	0.8621	A0A4V0IKG1	13.1605	13.2827	13.3054	13.4443	13.1761	13.364
150	-0.0088	14.2825	0.0173	0.005	nonDE	nonDE	pkn-1	A0A4V0IL76	pkn-1	protein kinase C	0.961	0.9886	A0A4V0IL76	14.1315	14.3017	14.2306	14.3621	14.1053	14.1698
151	0.2527	13.5319	0.3138	0.1119	nonDE	nonDE	nova-1	A0A4V0ILI5	nova-1	K Homology domain-containing protein	0.4856	0.7729	A0A4V0ILI5	0	13.7757	13.0818	13.3909	14.0657	13.5877
152	0.8617	13.4704	1.2104	0.4991	nonDE	nonDE	pes-8	A0A4V0INE6	pes-8	Patterned Expression Site	0.0616	0.3169	A0A4V0INE6	13.0967	12.7929	12.5575	14.1149	13.863	13.0543
153	0.3848	14.0138	0.5841	0.2201	nonDE	nonDE	acs-17	A0A4V0ING4	acs-17	AMP-binding domain-containing protein	0.2606	0.6024	A0A4V0ING4	13.9565	13.828	13.5486	13.7546	14.9816	13.7512
154	-0.2119	19.4202	0.3929	0.14	nonDE	nonDE	T23E7.2	A0A5E4LWN1	T23E7.2	Fibronectin type-III domain-containing protein	0.4047	0.7244	A0A5E4LWN1	19.2922	19.7243	19.4613	19.486	18.949	19.407
155	-0.7585	13.8409	1.4135	0.5944	nonDE	nonDE	nhr-48	A0A5E4LX31	nhr-48	Nuclear receptor domain-containing protein	0.0386	0.2545	A0A5E4LX31	14.2259	13.9225	14.5774	13.8365	13.1302	0
156	1.1307	16.6143	2.272	0.947	upReg	nonDE	nmy-1	A0A5E4LXR0	nmy-1	Myosin-11	0.0053	0.113	A0A5E4LXR0	15.1531	15.9316	15.6148	16.6329	16.7515	16.7071
157	0.4129	14.3696	0.9373	0.383	nonDE	nonDE	ifc-2	A0A5E4LYE2	ifc-2	Intermediate filament protein ifc-2	0.1155	0.414	A0A5E4LYE2	14.0131	13.8935	13.8762	14.7238	14.339	13.9587
158	0.0295	13.5704	0.0549	0.018	nonDE	nonDE	dhcr-24	A0A5E4LZ56	dhcr-24	FAD-binding PCMH-type domain-containing protein	0.8812	0.9594	A0A5E4LZ56	13.7484	13.3765	13.6326	13.3686	13.7752	13.7021
159	-0.6891	15.6243	1.944	0.83	nonDE	nonDE	K09E9.3	A0A5E4LZ74	K09E9.3	Transcription initiation factor TFIID subunit 5	0.0114	0.1479	A0A5E4LZ74	16.174	15.8265	15.9706	14.982	15.452	15.4699
160	-0.6273	13.0185	1.1855	0.4905	nonDE	nonDE	syd-9	A0A5E4M3Q4	syd-9	Zinc finger protein syd-9	0.0652	0.3232	A0A5E4M3Q4	0	13.7963	13.1068	12.7018	0	12.9467
161	-0.0266	15.2721	0.0515	0.0165	nonDE	nonDE	let-413	A0A5K1I8A6	let-413	PDZ domain-containing protein	0.8883	0.9626	A0A5K1I8A6	15.3229	15.5169	15.0049	15.3477	15.2023	15.2148
162	0.3589	14.1481	0.4998	0.1797	nonDE	nonDE	bed-2	A0A5K1IAD3	bed-2	BED-type domain-containing protein	0.3164	0.6611	A0A5K1IAD3	14.2529	13.6074	14.1436	14.3602	0	0
163	-0.4967	13.4373	1.0952	0.4578	nonDE	nonDE	znf-598	A0A5K1ICF1	znf-598	RING-type E3 ubiquitin transferase	0.0803	0.3485	A0A5K1ICF1	13.5236	14.0452	13.6838	13.4674	13.0278	13.2673
164	-0.8541	14.1974	2.7493	1.1559	nonDE	nonDE	bet-1	A0A5S9MM65	bet-1	Bromodomain-containing protein bet-1	0.0018	0.0698	A0A5S9MM65	14.7195	15.097	14.7725	14.2969	13.7661	13.9635
165	0.0756	12.7079	0.1289	0.0447	nonDE	nonDE	F10G7.10	A0A5S9MML0	F10G7.10	E3 ubiquitin-protein ligase	0.7432	0.9023	A0A5S9MML0	12.67	12.976	12.286	12.5	12.7219	12.9369
166	-0.4785	14.1444	1.7559	0.7507	nonDE	nonDE	C05C10.2	A0A5S9MNI8	C05C10.2	DNA2/NAM7 helicase-like C-terminal domain-containing protein	0.0175	0.1775	A0A5S9MNI8	14.619	14.3716	14.3831	14.0374	13.8588	14.042
167	0.2516	15.3768	0.7486	0.2941	nonDE	nonDE	sel-2	A0A5S9MNR4	sel-2	BEACH domain-containing protein	0.1784	0.508	A0A5S9MNR4	15.1113	15.215	15.2389	15.5549	15.2392	15.5259
168	0.4728	16.2524	1.3965	0.5872	nonDE	nonDE	dig-1	A0A679L8M9	dig-1	Mesocentin	0.0401	0.2587	A0A679L8M9	15.7314	16.2035	15.9262	16.6269	16.3076	16.3449
169	0.0433	14.0464	0.0769	0.0255	nonDE	nonDE	Y39E4B.10	A0A679L8N0	Y39E4B.10	NR LBD domain-containing protein	0.8377	0.9429	A0A679L8N0	13.9738	13.7935	14.0833	14.3315	13.697	13.9519
170	0.4808	14.0216	1.2504	0.5215	nonDE	nonDE	esyt-2	A0A679L8R0	esyt-2	C2 domain-containing protein	0.0562	0.3009	A0A679L8R0	13.6093	13.6732	13.8384	14.4025	13.7148	14.446
171	-0.1867	12.5908	0.3745	0.1309	nonDE	nonDE	ZK688.5	A0A679L8U9	ZK688.5	Ubiquitin-like domain-containing protein	0.4221	0.7397	A0A679L8U9	12.5246	12.9121	12.6241	12.1827	12.8391	12.4788
172	0.1676	16.6662	0.2453	0.0872	nonDE	nonDE	aqp-7	A0A6V7QYI0	aqp-7	Aquaporin-9	0.5685	0.8181	A0A6V7QYI0	16.8957	15.9558	16.8554	16.4468	16.9962	16.767
173	0.3144	13.4318	0.3401	0.1224	nonDE	nonDE	rom-5	A0A6V7QZA6	rom-5	Peptidase S54 rhomboid domain-containing protein	0.457	0.7543	A0A6V7QZA6	12.9837	0	0	13.0906	13.6921	13.1115
174	0.1605	14.9154	0.4009	0.144	nonDE	nonDE	tat-5	A0A7I9BBC6	tat-5	Phospholipid-transporting ATPase	0.3973	0.7177	A0A7I9BBC6	14.8337	14.803	14.694	15.0452	14.6181	15.149
175	0.4668	14.9437	0.9594	0.3915	nonDE	nonDE	ZK1307.1	A0A7I9BCB0	ZK1307.1	Amidinotransferase	0.1098	0.406	A0A7I9BCB0	14.4627	15.1917	14.3106	15.0648	15.4061	14.8946
176	0.0859	13.5545	0.1554	0.0553	nonDE	nonDE	rsa-2	A0A7R9SUN5	rsa-2	Regulator of spindle assembly protein 2	0.6992	0.8805	A0A7R9SUN5	13.3153	13.4946	13.4008	13.4596	13.2187	13.7901
177	1.5694	16.1432	1.7215	0.7321	upReg	nonDE	Y51H7C.13	A0A7R9SVJ0	Y51H7C.13	CC domain-containing protein	0.019	0.1853	A0A7R9SVJ0	15.2313	15.1435	15.2091	17.2415	17.1582	15.8924
178	0.337	14.6221	0.9923	0.4089	nonDE	nonDE	frl-1	A0A7R9SVK3	frl-1	GBD/FH3 domain-containing protein	0.1018	0.39	A0A7R9SVK3	14.3271	14.303	14.2562	14.6746	14.4612	14.7615
179	-0.7693	14.0524	2.7917	1.1859	nonDE	nonDE	Y53G8AR.8	A0A7R9XN32	Y53G8AR.8	Mitochondrial ATP synthase regulatory component factor B	0.0016	0.0652	A0A7R9XN32	14.6983	14.5464	14.5019	14.0412	13.6386	13.7591
180	-0.7721	14.6684	2.0528	0.8658	nonDE	nonDE	F36G9.13	A0A8D6PJU0	F36G9.13	Domain of unknown function WSN domain-containing protein	0.0089	0.1362	A0A8D6PJU0	15.1269	15.3866	14.7039	13.9224	14.5842	14.3944
181	-0.1491	15.6688	0.2892	0.1032	nonDE	nonDE	prp-40	A0A8D8EJE6	prp-40	Pre-mRNA-processing factor 40 homolog B	0.5138	0.7884	A0A8D8EJE6	15.6664	15.9026	15.7677	15.5996	15.2425	16.0473
182	-0.1636	21.3749	0.3216	0.114	nonDE	nonDE	ppk-3	A0A8D9I628	ppk-3	1-phosphatidylinositol-3-phosphate 5-kinase	0.4769	0.7691	A0A8D9I628	21.7026	21.4603	21.1099	21.1902	21.0115	21.5803
183	0.167	14.7562	0.4523	0.1619	nonDE	nonDE	usp-5	A0A8D9I6U5	usp-5	Ubiquitin carboxyl-terminal hydrolase	0.3529	0.6888	A0A8D9I6U5	14.5153	14.8199	14.6855	14.7548	15.0461	14.7206
184	-0.0505	14.8457	0.0933	0.0309	nonDE	nonDE	imph-1	A0A8D9MHE6	imph-1	K Homology domain-containing protein	0.8067	0.9314	A0A8D9MHE6	14.8345	15.0712	14.578	14.9077	14.5068	14.9177
185	-0.1992	16.4674	0.3884	0.1381	nonDE	nonDE	taf-1	A0A8S4Q965	taf-1	Bromo domain-containing protein	0.4089	0.7276	A0A8S4Q965	16.795	16.4454	16.2393	16.1182	16.0253	16.7387
186		12.7801			nonDE	nonDE	wht-7	A0A8S4Q9J2	wht-7	ABC transporter domain-containing protein			A0A8S4Q9J2	12.1444	12.7846	0	0	0	0
187	0.8509	13.8539	1.4107	0.5944	nonDE	nonDE	appg-1	A0A8S4QAW1	appg-1	Activated in Blocked Unfolded protein response	0.0388	0.2545	A0A8S4QAW1	13.0908	13.5368	13.3725	14.3522	14.3356	13.865
188	-0.01	12.8629	0.0098	0.0045	nonDE	nonDE	Y32H12A.7	A0A8S4QBT6	Y32H12A.7	ABC1 atypical kinase-like domain-containing protein	0.9777	0.9897	A0A8S4QBT6	12.6422	0	12.6431	12.6326	0	0
189	-0.309	14.023	0.9037	0.3684	nonDE	nonDE	Y39A3CL.1	A0A8S4QBU0	Y39A3CL.1	Minor tail protein	0.1248	0.4282	A0A8S4QBU0	14.1973	14.4242	14.4694	14.2993	13.8916	13.9729
190	0.7495	15.3255	1.5261	0.6419	nonDE	nonDE	dhhc-8	A0A8S4QBU4	dhhc-8	Palmitoyltransferase	0.0298	0.2281	A0A8S4QBU4	14.4367	14.7321	15.4983	15.6702	15.6555	15.5899
191	0.1528	13.5196	0.3764	0.1317	nonDE	nonDE	Y39A3CL.4	A0A8S4QCF9	Y39A3CL.4	TLDc domain-containing protein	0.4203	0.7385	A0A8S4QCF9	13.0375	13.3617	13.4408	13.5338	13.4131	13.3513
192	-0.0457	14.7912	0.1128	0.038	nonDE	nonDE	pkhm-2	A0A8S4QCL7	pkhm-2	RUN domain-containing protein	0.7712	0.9162	A0A8S4QCL7	14.8018	14.7036	14.8683	14.8003	14.6756	14.7607
193	-0.0061	14.1587	0.0121	0.0049	nonDE	nonDE	mvk-1	A0A8S4QD60	mvk-1	MeValonate Kinase	0.9725	0.9888	A0A8S4QD60	14.1264	14.1601	14.1802	14.0526	14.3741	14.0218
194	-0.0373	14.8111	0.0618	0.0214	nonDE	nonDE	mvk-1	A0A8S4QD84	mvk-1	MeValonate Kinase	0.8674	0.952	A0A8S4QD84	14.6375	15.1157	14.6338	14.5487	15.0076	14.7188
195	-0.0366	15.856	0.0765	0.0255	nonDE	nonDE	ctps-1	A0A8S4QD99	ctps-1	CTP synthase	0.8385	0.9429	A0A8S4QD99	15.763	16.0499	15.764	15.7201	16.0135	15.7335
196	0.0175	13.749	0.0273	0.0078	nonDE	nonDE	T07C4.3	A0A8S4SL88	T07C4.3	ANK_REP_REGION domain-containing protein	0.9391	0.9821	A0A8S4SL88	13.5627	13.5514	13.7686	13.7435	13.3304	13.8613
197	-0.4687	14.3126	0.9461	0.3872	nonDE	nonDE	apc-1	A0A8S4SMQ7	apc-1	Anaphase-promoting complex subunit 1	0.1132	0.41	A0A8S4SMQ7	14.7505	14.5986	14.2935	14.5159	13.5409	14.1795
198	-0.147	16.3437	0.2588	0.0911	nonDE	nonDE	azyx-1	A0A9J5HVW4	azyx-1	Alternative N-terminal open reading frame of ZYX-1	0.5511	0.8108	A0A9J5HVW4	16.0919	16.7412	16.2425	16.575	15.9359	16.1235
199	-0.1346	15.9627	0.2797	0.0996	nonDE	nonDE	F59G1.3	A1X3T7	F59G1.3	Vacuolar protein sorting-associated protein 35	0.5252	0.7951	A1X3T7	16.1741	15.7334	16.2377	16.1535	15.62	15.968
200	0.3947	12.731	1.2986	0.5442	nonDE	nonDE	cnnm-1	A3QM97	cnnm-1	Metal transporter cnnm-1	0.0503	0.2856	A3QM97	12.7049	12.3302	12.6623	13.0821	12.9975	12.8019
201	-0.0505	14.6626	0.0747	0.0255	nonDE	nonDE	hpo-12	A3QMB9	hpo-12	Mitochondrial thiamine pyrophosphate carrier	0.842	0.9429	A3QMB9	14.664	14.7677	14.4073	14.4313	14.2197	15.0366
202	-0.0818	17.8813	0.1024	0.034	nonDE	nonDE	rpl-34	A3QMC5	rpl-34	Large ribosomal subunit protein eL34	0.7899	0.9247	A3QMC5	18.4031	17.2266	18.2801	17.6605	18.1322	17.8717
203	-0.0433	14.5535	0.0863	0.0283	nonDE	nonDE	erl-1	A3QMC6	erl-1	Erlin	0.8199	0.937	A3QMC6	14.4771	14.6613	14.4852	14.6651	14.2348	14.5937
204	-0.5488	14.3778	0.9641	0.3924	nonDE	nonDE	tag-335	A3QMC8	tag-335	Mannose-1-phosphate guanyltransferase beta	0.1086	0.4051	A3QMC8	14.6186	0	14.4878	13.5837	13.9674	14.4622
205	-0.8256	13.5394	1.8274	0.7751	nonDE	nonDE	lsy-13	A3QMD7	lsy-13	ING family member lsy-13	0.0149	0.1678	A3QMD7	14.0159	14.192	14.1152	13.862	13.1944	12.7898
206	-0.0136	14.0711	0.021	0.0055	nonDE	nonDE	met-1	A4LBC2	met-1	Histone-lysine N-methyltransferase	0.9527	0.9874	A4LBC2	13.7753	13.7752	14.2709	13.8052	13.6503	14.325
207	-0.0646	14.5424	0.1009	0.0336	nonDE	nonDE	F57C9.4	A5A8Q6	F57C9.4	C2H2-type domain-containing protein	0.7927	0.9256	A5A8Q6	14.3363	14.9477	14.7151	14.7149	14.2852	14.8051
208	-0.0109	14.8418	0.0173	0.005	nonDE	nonDE	guk-1	A5HU98	guk-1	guanylate kinase	0.9609	0.9886	A5HU98	15.0379	14.9215	15.1421	14.9269	15.3206	14.8214
209	-0.3996	13.8235	0.9475	0.3872	nonDE	nonDE	Y39B6A.3	A5HWB2	Y39B6A.3	FeS cluster biogenesis domain-containing protein	0.1128	0.41	A5HWB2	13.7988	14.4911	13.7973	13.3571	13.753	13.7781
210	0.1186	13.0171	0.2553	0.0899	nonDE	nonDE	parg-1	A5JYS4	parg-1	poly(ADP-ribose) glycohydrolase	0.5556	0.8131	A5JYS4	12.7904	13.141	12.983	13.2236	12.7682	13.2783
211	-0.5648	13.3759	1.5475	0.6495	nonDE	nonDE	nhr-12	A5JYT1	nhr-12	Nuclear receptor	0.0283	0.2241	A5JYT1	13.7787	14.0142	13.5088	13.0872	0	13.3177
212	-0.7166	13.9299	1.846	0.7841	nonDE	nonDE	swsn-9	A5JYT2	swsn-9	Bromo domain-containing protein	0.0143	0.1644	A5JYT2	14.0862	14.7241	13.9184	13.2188	13.5413	13.8189
213	-0.933	13.8628	2.1343	0.9021	nonDE	nonDE	row-1	A5JYT9	row-1	C2H2-type domain-containing protein	0.0073	0.1253	A5JYT9	14.2526	14.6735	13.9257	13.4883	13.7311	12.8335
214	-0.279	15.0468	0.7057	0.2729	nonDE	nonDE	sin-3	A5JYW9	sin-3	Paired amphipathic helix protein sin-3	0.1969	0.5335	A5JYW9	14.9924	15.0395	15.3038	14.7666	14.5259	15.2063
215	0.0908	13.8384	0.2172	0.0758	nonDE	nonDE	hmp-1	A5JYX3	hmp-1	Vinculin	0.6064	0.8398	A5JYX3	13.612	13.9459	13.5087	13.7824	13.7602	13.7963
216	0.2334	13.1352	0.5247	0.1941	nonDE	nonDE	dhs-3	A5JYX5	dhs-3	Protein dhs-3	0.2987	0.6395	A5JYX5	13.1661	12.5902	12.9711	13.0776	13.2319	13.1182
217	-0.1911	16.6217	0.5997	0.2271	nonDE	nonDE	nra-2	A5JYX8	nra-2	Nicalin	0.2514	0.5927	A5JYX8	16.8377	16.6573	16.6793	16.6228	16.4081	16.5701
218	-0.3423	14.7905	0.8466	0.3402	nonDE	nonDE	pqn-87	A5PEX6	pqn-87	MATH domain-containing protein	0.1424	0.4569	A5PEX6	14.6633	15.4085	14.9145	14.6375	14.5122	14.8098
219	-0.0928	13.4463	0.1425	0.0502	nonDE	nonDE	Y60A3A.19	A5PEX8	Y60A3A.19	Protein YIPF	0.7203	0.8909	A5PEX8	13.6671	13.4119	13.7441	13.4936	13.5362	0
220	-0.5512	12.7434	1.6207	0.6848	nonDE	nonDE	rpom-1	A5PEY3	rpom-1	DNA-directed RNA polymerase	0.0239	0.2066	A5PEY3	13.1099	13.1154	13.0691	12.3475	12.5394	12.7537
221	-0.0419	13.3643	0.0656	0.0218	nonDE	nonDE	T26C5.3	A5Z2S7	T26C5.3	Acetyl-coenzyme A transporter 1	0.8597	0.951	A5Z2S7	13.5416	13.0302	13.6102	13.3501	12.9702	13.7359
222	-0.4581	15.6467	1.1433	0.4777	nonDE	nonDE	lotr-1	A5Z2T6	lotr-1	Lotus (LOTUS) and TudoR domain containing	0.0719	0.3329	A5Z2T6	15.5862	16.0331	15.7719	15.5595	14.9968	15.4607
223	0.0229	14.059	0.0157	0.0049	nonDE	nonDE	cids-2	A5Z2V0	cids-2	CID domain-containing protein	0.9644	0.9888	A5Z2V0	12.6935	14.582	13.8436	13.2815	0	14.1769
224	-0.1113	17.3811	0.1054	0.0352	nonDE	nonDE	R13H4.2	A5Z2W3	R13H4.2	Uncharacterized protein	0.7845	0.9221	A5Z2W3	17.353	16.8353	17.6577	17.3368	16.7705	17.4049
225	0.2988	13.2749	0.5742	0.2161	nonDE	nonDE	C05C8.1	A6PVA5	C05C8.1	ATP synthase subunit s, mitochondrial	0.2665	0.6079	A6PVA5	13.4268	13.3702	12.9173	13.276	13.7281	13.6066
226	-0.1601	15.4328	0.3706	0.1291	nonDE	nonDE	F49D11.10	A7DT40	F49D11.10	WD_REPEATS_REGION domain-containing protein	0.426	0.7428	A7DT40	15.447	15.8032	15.2224	15.3435	15.3368	15.3119
227	0.0047	14.5206	0.0067	0.0035	nonDE	nonDE	oxy-5	A7DT45	oxy-5	Uncharacterized protein	0.9847	0.9921	A7DT45	14.4475	14.9548	14.3104	14.6306	14.7078	14.3885
228	-0.268	15.1225	0.7431	0.2906	nonDE	nonDE	mrg-1	A7DTF0	mrg-1	Mortality factor related protein 1	0.1807	0.5121	A7DTF0	15.0731	15.1422	15.4263	14.8336	14.9194	15.0846
229	0.5774	14.6302	1.0364	0.4277	nonDE	nonDE	gpdh-2	A7LPE6	gpdh-2	Glycerol-3-phosphate dehydrogenase [NAD(+)]	0.092	0.3735	A7LPE6	14.4973	14.5428	14.1693	14.5663	15.6977	14.6776
230	0.5258	13.5552	1.0535	0.4368	nonDE	nonDE	sly-1	A7LPF3	sly-1	Sec1 family domain-containing protein 1	0.0884	0.3658	A7LPF3	13.2946	13.4569	13.2002	13.3975	14.587	13.5445
231	0.3632	14.587	0.9084	0.3708	nonDE	nonDE	cisd-1	A7LPG5	cisd-1	CDGSH iron-sulfur domain-containing protein 2 homologue	0.1235	0.4258	A7LPG5	14.4651	14.3855	14.3313	14.6231	15.1913	14.4572
232	0.0178	12.8425	0.0237	0.0065	nonDE	nonDE	rcs-1	A8WFJ8	rcs-1	RING-type domain-containing protein	0.9468	0.9852	A8WFJ8	12.9664	12.4496	13.0903	0	12.9545	12.752
233	0.1787	14.2806	0.3871	0.1375	nonDE	nonDE	plin-1	A8WHP8	plin-1	Perilipin-1 homolog	0.4101	0.7286	A8WHP8	14.1753	14.312	13.9344	14.2385	14.6689	14.0505
234	-0.0742	14.0258	0.1529	0.0543	nonDE	nonDE	K09A9.6	A8WHT8	K09A9.6	Aspartyl/asparaginy/proline hydroxylase domain-containing protein	0.7032	0.8825	A8WHT8	14.0094	14.1329	14.0393	13.8695	13.9743	14.1152
235	-0.0081	14.4038	0.0151	0.0049	nonDE	nonDE	tgs-1	A8WHU4	tgs-1	Trimethylguanosine synthase	0.9659	0.9888	A8WHU4	14.3736	14.3516	14.6135	14.4763	14.309	14.5292
236	-0.3053	13.206	0.7342	0.286	nonDE	nonDE	Y17G7B.20	A8XJ46	Y17G7B.20	BZIP domain-containing protein	0.1844	0.5176	A8XJ46	13.2249	13.401	12.9959	12.95	12.6577	13.0982
237	-0.4689	12.7841	1.1109	0.4667	nonDE	nonDE	ekl-4	A8XQE0	ekl-4	SANT_DAMP1_like domain-containing protein	0.0775	0.3414	A8XQE0	13.4026	13.067	12.9157	12.787	0	12.5321
238	0.2573	14.2031	0.6417	0.2432	nonDE	nonDE	E01A2.1	A9CZN9	E01A2.1	GCS light chain	0.2282	0.5712	A9CZN9	14.2431	13.7596	14.2679	14.5101	14.3187	14.2138
239	-0.3449	13.3622	1.0255	0.4236	nonDE	nonDE	T02H6.1	A9D0C6	T02H6.1	WD_REPEATS_REGION domain-containing protein	0.0943	0.377	A9D0C6	13.5647	13.8352	13.2911	13.0945	13.4003	13.1614
240	-0.2627	16.5197	0.6296	0.239	nonDE	nonDE	syf-3	A9D4S6	syf-3	TPR_REGION domain-containing protein	0.2346	0.5768	A9D4S6	16.8514	16.7109	16.6655	16.7224	16.0389	16.6784
241	-0.3377	12.4125	0.7817	0.3077	nonDE	nonDE	C27H6.9	A9QY30	C27H6.9	Mitochondrial genome maintenance exonuclease 1	0.1653	0.4923	A9QY30	12.6662	12.3736	12.9124	0	12.2631	12.3629
242	0.1901	14.0492	0.3992	0.1431	nonDE	nonDE	pptr-2	A9UJN4	pptr-2	Serine/threonine protein phosphatase 2A regulatory subunit	0.3988	0.7193	A9UJN4	13.8903	13.862	13.8452	14.2537	13.8989	14.0153
243	0.8107	12.9018	1.6411	0.6977	nonDE	nonDE	srp-7	A9Z1L1	srp-7	Serpin domain-containing protein	0.0229	0.2006	A9Z1L1	12.5081	12.1266	12.9662	13.1243	14.014	12.8947
244	-0.2517	14.0077	0.3399	0.1224	nonDE	nonDE	ascc-1	A9Z1L6	ascc-1	K Homology domain-containing protein	0.4572	0.7543	A9Z1L6	14.21	14.4125	14.2574	13.9517	13.972	14.201
245	0.2382	15.1456	0.3105	0.1101	nonDE	nonDE	hsp-43	B0M0L8	hsp-43	SHSP domain-containing protein	0.4892	0.776	B0M0L8	14.8385	14.9382	14.6539	15.5247	15.1212	14.4993
246	0.0475	13.3342	0.1003	0.0334	nonDE	nonDE	glna-1	B0M0N9	glna-1	glutaminase	0.7938	0.926	B0M0N9	13.1389	13.4155	13.2791	13.4066	13.2907	13.2785
247	0.4131	13.4464	0.9275	0.3793	nonDE	nonDE	F41E6.5	B1GRK5	F41E6.5	FMN hydroxy acid dehydrogenase domain-containing protein	0.1182	0.4176	B1GRK5	12.8168	12.9833	13.5194	13.6659	13.674	13.219
248	0.1409	13.9496	0.156	0.0554	nonDE	nonDE	T25B2.2	B1GRL0	T25B2.2	Uncharacterized protein	0.6983	0.8803	B1GRL0	14.014	13.9548	13.6196	14.2503	13.695	14.0658
249	-0.0347	14.2263	0.0353	0.0109	nonDE	nonDE	CYTB	B1PEX6	CYTB	Cytochrome b	0.922	0.9751	B1PEX6	14.5166	13.8989	14.0598	13.7326	14.3713	14.2672
250	-0.0454	14.1443	0.0412	0.0124	nonDE	nonDE	ugt-26	B1Q250	ugt-26	UDP-glucuronosyltransferase	0.9095	0.9718	B1Q250	14.4856	14.4117	13.9614	13.5126	14.7756	14.4345
251	-0.2722	12.7584	0.5779	0.2175	nonDE	nonDE	C14H10.3	B1Q254	C14H10.3	Pyridoxal phosphate-dependent transferase	0.2643	0.606	B1Q254	12.7202	13.2188	12.887	12.2952	12.7343	12.98
252	0.4915	12.8153	0.7335	0.2857	nonDE	nonDE	poml-3	B1V898	poml-3	SMP-30/Gluconolactonase/LRE-like region domain-containing protein	0.1847	0.518	B1V898	0	0	12.4846	12.7559	13.2073	12.9651
253	-0.1492	14.1787	0.2852	0.1019	nonDE	nonDE	pus-1	B1V8I7	pus-1	tRNA pseudouridine synthase	0.5185	0.7909	B1V8I7	14.6902	14.2744	14.378	14.3447	14.5077	14.0427
254	0.1965	13.881	0.4123	0.1481	nonDE	nonDE	saps-1	B2D6K9	saps-1	Serine/threonine-protein phosphatase 6 regulatory subunit	0.387	0.711	B2D6K9	13.4244	13.9855	13.4378	13.7505	13.579	14.1077
255	0.3175	15.3901	0.711	0.2758	nonDE	nonDE	lin-61	B2D6M2	lin-61	Protein lin-61	0.1945	0.5299	B2D6M2	15.0786	14.8292	15.4611	15.5751	15.0436	15.7028
256	0.4157	13.0198	0.8087	0.3202	nonDE	nonDE	rmd-2	B2D6P1	rmd-2	TPR_REGION domain-containing protein	0.1554	0.4784	B2D6P1	12.8392	13.0257	12.6332	12.8957	13.9184	12.931
257	-0.2256	12.8688	0.4355	0.1572	nonDE	nonDE	tlf-1	B2D6P4	tlf-1	TATA box-binding protein-like 1	0.3668	0.6963	B2D6P4	12.8466	13.432	12.628	12.7581	12.5862	12.8856
258	-0.2101	15.7494	0.5991	0.2271	nonDE	nonDE	smc-3	B2FDA8	smc-3	Structural maintenance of chromosomes protein 3	0.2517	0.5927	B2FDA8	15.7612	15.9107	15.8681	15.7908	15.3674	15.7515
259	-0.1786	14.2609	0.2484	0.0875	nonDE	nonDE	slo-2	B2MZB8	slo-2	Ion_trans_2 domain-containing protein	0.5644	0.8175	B2MZB8	14.0091	14.4133	14.5066	13.9085	13.6131	14.8716
260	-0.0185	17.5833	0.0364	0.011	nonDE	nonDE	gcn-1	B3CJ34	gcn-1	TOG domain-containing protein	0.9197	0.9749	B3CJ34	17.4294	17.7055	17.532	17.7622	17.2884	17.5608
261	0.1143	16.5093	0.269	0.0957	nonDE	nonDE	nono-1	B3GWA1	nono-1	RRM domain-containing protein	0.5382	0.8023	B3GWA1	16.5136	16.5018	16.6068	16.7015	16.6232	16.6403
262	-0.1457	14.9493	0.3905	0.1395	nonDE	nonDE	vps-26	B3GWB9	vps-26	Vacuolar protein sorting-associated protein 26	0.4069	0.7253	B3GWB9	15.1458	14.923	14.9315	14.8526	15.0247	14.6858
263	0.9121	13.6355	0.8615	0.3479	nonDE	nonDE	C14F11.4	B3WFT8	C14F11.4	AIP3 domain-containing protein	0.1376	0.4489	B3WFT8	13.4309	13.0899	12.4921	14.1496	14.5937	13.0061
264	0.4363	16.052	1.4742	0.6272	nonDE	nonDE	abts-1	B3WFV9	abts-1	Anion exchange protein	0.0336	0.236	B3WFV9	15.6817	15.8866	15.7916	16.0573	16.3058	16.3059
265	-0.0673	12.4686	0.1258	0.0434	nonDE	nonDE	ZK858.6	B3WFW5	ZK858.6	Transmembrane 9 superfamily member	0.7485	0.9048	B3WFW5	12.2454	12.1925	12.6788	12.2751	12.4523	12.1874
266	0.9299	13.6748	1.1589	0.481	nonDE	nonDE	tspo-1	B3WFW9	tspo-1	TspO/MBR family protein	0.0694	0.3303	B3WFW9	13.6601	12.6601	13.5162	14.7102	14.7864	13.1296
267	-0.0444	16.8791	0.0955	0.0311	nonDE	nonDE	nxf-1	B5BM32	nxf-1	Nuclear RNA export factor 1	0.8026	0.9309	B5BM32	16.9327	16.9126	16.9998	17.0869	16.7214	16.9035
268	0.36	14.6278	0.8551	0.3446	nonDE	nonDE	num-1	B5BM46	num-1	PID domain-containing protein	0.1396	0.4523	B5BM46	13.9312	14.6788	14.161	14.4603	14.4911	14.8995
269	-0.0583	13.7468	0.0856	0.0283	nonDE	nonDE	ret-1	B5U8N2	ret-1	Reticulon-like protein	0.821	0.937	B5U8N2	13.4308	13.9361	13.5163	13.6839	13.2492	13.7753
270	0.9267	15.0105	1.7683	0.7559	nonDE	nonDE	nep-17	B6VQ96	nep-17	Peptidase_M13_N domain-containing protein	0.0171	0.1754	B6VQ96	14.3757	14.6473	14.6994	15.3298	16.1107	15.062
271	-0.1029	13.8753	0.2268	0.0787	nonDE	nonDE	mcd-1	B7FAS0	mcd-1	Modifier of cell death	0.5933	0.8343	B7FAS0	14.1779	13.8471	14.2218	14.0083	13.9625	13.9674
272	0.1126	13.6277	0.2442	0.0865	nonDE	nonDE	ctg-2	B7WN92	ctg-2	CRAL-TRIO domain-containing protein	0.5699	0.8195	B7WN92	13.6818	13.8134	13.4241	13.6896	13.9958	13.5717
273	0.204	15.2326	0.2513	0.0883	nonDE	nonDE	rpl-32	B7WN95	rpl-32	60S ribosomal protein L32	0.5606	0.816	B7WN95	14.5615	15.2146	15.7029	15.1852	14.858	16.0479
274	-0.2902	13.0948	0.8809	0.3556	nonDE	nonDE	ztf-18	B9ZSG9	ztf-18	C2H2-type domain-containing protein	0.1316	0.441	B9ZSG9	13.608	13.4294	13.1387	12.9731	13.221	13.1115
275	-0.4674	13.1471	1.1625	0.4814	nonDE	nonDE	wars-2	C0HKD6	wars-2	Tryptophan--tRNA ligase, mitochondrial	0.0688	0.33	C0HKD6	13.875	13.1618	13.2272	12.9139	12.7869	13.161
276	0.9808	15.4157	1.4563	0.6152	nonDE	nonDE	vha-2	C0HLB3	vha-2	V-type proton ATPase 16 kDa proteolipid subunit c 2	0.035	0.2425	C0HLB3	14.6875	14.9065	14.7401	15.0285	16.5596	15.6885
277	-0.0559	12.5807	0.1057	0.0352	nonDE	nonDE	ced-7	C0P274	ced-7	ABC transporter domain-containing protein	0.7839	0.9221	C0P274	12.7869	12.3697	12.7135	12.5933	12.748	12.3609
278	0.0284	13.9274	0.0404	0.012	nonDE	nonDE	cfim-2	C1P629	cfim-2	RRM domain-containing protein	0.9111	0.9728	C1P629	13.8894	13.8225	14.0092	13.8043	13.6882	14.314
279	0.3585	17.5373	0.9921	0.4089	nonDE	nonDE	uba-1	C1P636	uba-1	Ubiquitin-activating enzyme E1 C-terminal domain-containing protein	0.1018	0.39	C1P636	17.4091	17.3233	17.1407	17.5034	18.0393	17.4057
280	-0.0513	16.2147	0.07	0.024	nonDE	nonDE	thoc-5	C2BR94	thoc-5	THO complex subunit 5	0.8511	0.9463	C2BR94	16.0522	16.0188	16.3586	16.0641	15.5526	16.6591
281	0.2343	14.0542	0.5653	0.2119	nonDE	nonDE	smg-3	C2BR97	smg-3	MIF4G domain-containing protein	0.2721	0.6139	C2BR97	13.9586	13.7199	13.7435	14.2442	13.7885	14.092
282	-0.2616	13.6377	0.7171	0.2785	nonDE	nonDE	csn-6	C5VUK2	csn-6	MPN domain-containing protein	0.1918	0.5267	C5VUK2	13.9453	13.9095	13.488	13.3779	13.655	13.5249
283	-0.1265	14.7928	0.2493	0.0876	nonDE	nonDE	arcp-1	C6KRH4	arcp-1	ANK_REP_REGION domain-containing protein	0.5633	0.8174	C6KRH4	14.7243	15.1481	14.8922	14.8966	14.4372	15.0514
284	0.097	14.1028	0.1622	0.0577	nonDE	nonDE	sao-1	C6KRN1	sao-1	Suppressor of aph-1	0.6884	0.8756	C6KRN1	13.8179	14.3028	13.8514	13.8797	14.2957	0
285	0.1431	14.8533	0.2629	0.0929	nonDE	nonDE	pqn-41	C7IVR4	pqn-41	Polyglutamine-repeat protein pqn-41	0.5459	0.8073	C7IVR4	14.6544	14.5165	15.0624	14.7505	14.5916	15.3204
286	-0.1906	13.9801	0.3205	0.114	nonDE	nonDE	pola-1	C7IVS4	pola-1	DNA polymerase	0.4781	0.7691	C7IVS4	14.1716	14.4572	13.9617	14.3895	13.979	13.6503
287	-0.0496	17.5019	0.0771	0.0255	nonDE	nonDE	ZK1058.9	C9IY21	ZK1058.9	Uncharacterized protein	0.8373	0.9429	C9IY21	17.1597	17.5385	17.8674	17.3823	17.3386	17.6958
288	-0.173	12.5019	0.3431	0.1228	nonDE	nonDE	Y116A8C.10	D0FK02	Y116A8C.10	Rab-like protein 3	0.4539	0.7536	D0FK02	12.601	12.6059	12.597	12.2591	12.8625	12.1634
289	0.3078	18.4383	0.6055	0.2311	nonDE	nonDE	fln-1	D0IMZ5	fln-1	Calponin-homology (CH) domain-containing protein	0.248	0.5874	D0IMZ5	18.0396	18.4658	18.107	18.771	18.7873	17.9774
290	-0.2734	18.1206	0.7929	0.3143	nonDE	nonDE	laf-1	D0PV95	laf-1	ATP-dependent RNA helicase laf-1	0.1611	0.485	D0PV95	18.2631	18.2955	18.3115	18.2604	17.7405	18.049
291	-0.0914	12.4842	0.172	0.0606	nonDE	nonDE	gcn-2	D0Z5N4	gcn-2	Eukaryotic translation initiation factor 2-alpha kinase gcn-2	0.6729	0.8697	D0Z5N4	12.0602	12.6167	12.6303	12.0775	12.4623	12.493
292	-0.5685	14.0106	1.6273	0.6876	nonDE	nonDE	ech-2	D1MN80	ech-2	Enoyl-CoA hydratase domain-containing protein 3, mitochondrial	0.0236	0.2053	D1MN80	14.1073	14.6311	14.4056	13.7979	13.9239	13.7168
293	1.3162	13.4108	1.867	0.7979	upReg	nonDE	semo-1	D3NQ99	semo-1	Methanethiol oxidase	0.0136	0.1593	D3NQ99	12.3999	12.7386	0	13.2458	14.9099	13.5006
294	-0.654	14.0916	1.1516	0.4796	nonDE	nonDE	Y116A8C.27	D3NQA8	Y116A8C.27	DUF3800 domain-containing protein	0.0705	0.3314	D3NQA8	14.6818	15.1523	13.8225	14.1267	13.7446	13.8231
295	0.2364	13.5689	0.3939	0.1403	nonDE	nonDE	pyk-2	D3YT36	pyk-2	Pyruvate kinase	0.4038	0.7239	D3YT36	13.55	12.9685	14.0986	13.8419	13.9404	13.5441
296	0.0712	12.0667	0.1165	0.0392	nonDE	nonDE	sir-2.1	D3YT50	sir-2.1	Deacetylase sirtuin-type domain-containing protein	0.7646	0.9137	D3YT50	11.7626	12.0304	12.1554	11.6697	12.2885	12.2039
297	-0.7418	16.7615	1.1187	0.4671	nonDE	nonDE	mars-1	D3YT56	mars-1	tRNA-binding domain-containing protein	0.0761	0.3411	D3YT56	16.4843	17.4597	17.3595	16.2549	15.8544	16.9688
298	-0.3943	13.4204	0.9903	0.4088	nonDE	nonDE	rsd-2	D3YT78	rsd-2	AF-9 ANC1 homology domain-containing protein	0.1023	0.3901	D3YT78	13.3312	13.9486	13.5434	13.2779	13.3047	13.0577
299	-0.7583	14.4022	2.3469	0.9849	nonDE	nonDE	C25G4.3	D4PH98	C25G4.3	Ribosome-binding factor A	0.0045	0.1035	D4PH98	15.0604	14.7544	14.9601	14.1749	13.9368	14.3882
300	-0.7073	13.0662	2.4212	1.0256	nonDE	nonDE	asd-2	D4YW53	asd-2	K Homology domain-containing protein	0.0038	0.0943	D4YW53	13.4067	13.9291	13.4758	12.7249	13.0202	12.9448
301	0.0034	14.9066	0.0059	0.0032	nonDE	nonDE	larp-1	D5MCN2	larp-1	La-related protein 1	0.9866	0.9927	D5MCN2	14.5405	15.0781	14.9264	15.005	14.6232	14.9271
302	0.0834	14.6278	0.1233	0.0429	nonDE	nonDE	sup-26	D5MCQ2	sup-26	RRM domain-containing protein	0.7529	0.9059	D5MCQ2	14.3339	15.0577	14.2849	14.5607	14.9309	14.4351
303	-0.2163	15.6764	0.3026	0.1082	nonDE	nonDE	Y59E9AL.36	D6RYE4	Y59E9AL.36	RRM domain-containing protein	0.4982	0.7794	D6RYE4	16.5652	15.3309	15.8837	15.7602	15.4179	15.9528
304	-0.2164	13.1139	0.3415	0.1228	nonDE	nonDE	math-38	D6VPA0	math-38	MATH domain-containing protein	0.4555	0.7536	D6VPA0	13.51	13.4635	12.7168	12.6919	13.3592	12.99
305	0.0502	12.5133	0.0664	0.0223	nonDE	nonDE	pri-2	D7SFP4	pri-2	DNA primase large subunit	0.8583	0.95	D7SFP4	13.1948	12.195	12.3508	12.63	12.4032	12.8581
306	-0.3728	13.6474	0.5357	0.1988	nonDE	nonDE	W04A8.6	D7SFQ2	W04A8.6	ANK_REP_REGION domain-containing protein	0.2913	0.6327	D7SFQ2	13.1534	14.3391	13.5416	13.1977	12.8536	13.8644
307	-0.0691	12.8659	0.1135	0.0381	nonDE	nonDE	snx-6	D9PTP5	snx-6	PX domain-containing protein	0.77	0.9159	D9PTP5	12.6187	13.2047	12.7438	12.3767	13.0359	12.9473
308	0.723	16.4652	2.0286	0.8658	nonDE	nonDE	unc-70	E0AHA7	unc-70	Spectrin beta chain	0.0094	0.1362	E0AHA7	15.8273	16.3556	15.9872	16.8105	17.0348	16.4938
309	-0.3087	14.0945	0.4704	0.1688	nonDE	nonDE	Y111B2A.12	E0R7L2	Y111B2A.12	WD_REPEATS_REGION domain-containing protein	0.3385	0.678	E0R7L2	14.128	14.6393	14.5152	14.1245	14.7058	13.5261
310	0.0828	12.9778	0.1033	0.0345	nonDE	nonDE	F45F2.9	E1B6Q7	F45F2.9	5'-deoxynucleotidase HDDC2	0.7884	0.9237	E1B6Q7	13.6076	12.5422	12.9897	13.4115	12.9731	13.0033
311	-0.1325	13.2489	0.2693	0.0957	nonDE	nonDE	dnc-1	E2JKY8	dnc-1	Dynein associated protein domain-containing protein	0.5379	0.8023	E2JKY8	13.023	13.5621	13.4115	13.3024	13.218	13.0786
312	-0.6425	13.6995	1.589	0.6684	nonDE	nonDE	iars-2	E2JL04	iars-2	isoleucine--tRNA ligase	0.0258	0.2146	E2JL04	14.2161	14.2184	14.2875	13.393	13.7135	13.688
313	0.4846	16.0771	0.7376	0.2881	nonDE	nonDE	hpo-34	E3W743	hpo-34	Protein kinase domain-containing protein	0.183	0.5151	E3W743	15.5245	15.6825	15.7571	16.5522	16.1023	15.7635
314	0.4283	12.9751	1.069	0.4458	nonDE	nonDE	Y10G11A.1	E4MYG2	Y10G11A.1	5'-nucleotidase	0.0853	0.3582	E4MYG2	12.4431	13.2908	12.7917	13.2976	13.3364	13.1765
315	0.272	13.3836	0.6729	0.2576	nonDE	nonDE	ints-2	E5QCH1	ints-2	INTegrator complex Subunit homolog	0.2124	0.5526	E5QCH1	13.3308	13.0028	13.2315	13.5746	13.1844	13.6221
316	0.3479	15.1033	0.6167	0.2347	nonDE	nonDE	nstp-5	E5QCI0	nstp-5	UDP-galactose transporter	0.2417	0.5826	E5QCI0	15.0023	14.4165	15.1896	14.9071	15.5634	15.1818
317	-0.3211	13.8109	0.9325	0.3809	nonDE	nonDE	nhr-49	E5QCI8	nhr-49	NR LBD domain-containing protein	0.1168	0.416	E5QCI8	14.0399	13.78	14.2805	13.8279	13.6676	13.6417
318	-0.3924	13.628	1.1545	0.481	nonDE	nonDE	Y38E10A.22	E8MDV8	Y38E10A.22	GLOBIN domain-containing protein	0.0701	0.3303	E8MDV8	13.4771	13.96	13.6368	13.3609	13.1959	13.3397
319	0.0263	15.3385	0.0507	0.0164	nonDE	nonDE	zfr-1	E9RKC7	zfr-1	DZF domain-containing protein	0.8897	0.9628	E9RKC7	15.3644	15.5417	15.1107	15.4339	15.1561	15.5058
320	-0.0485	13.6191	0.0537	0.0173	nonDE	nonDE	otub-3	F5GU86	otub-3	OTU domain-containing protein	0.8836	0.961	F5GU86	13.4446	13.349	14.2602	13.4165	0	13.8558
321	-0.2159	18.7153	0.3728	0.1299	nonDE	nonDE	iff-1	G1K0V8	iff-1	Eukaryotic translation initiation factor 5A	0.4238	0.7415	G1K0V8	18.8787	18.9276	18.6066	18.7119	18.5029	18.5504
322		11.76			nonDE	nonDE	iff-1	G1K0V9	iff-1	Translation elongation factor IF5A C-terminal domain-containing protein			G1K0V9	0	0	0	11.358	11.9386	11.9005
323	0.3548	13.3368	1.0313	0.4243	nonDE	nonDE	mpz-1	G1K0W3	mpz-1	PDZ domain-containing protein	0.093	0.3764	G1K0W3	12.8875	13.327	13.0714	13.3844	13.3916	13.5744
324	0.3364	14.5929	0.9917	0.4089	nonDE	nonDE	pgp-6	G1K0X0	pgp-6	p-GlycoProtein related	0.1019	0.39	G1K0X0	14.7118	14.3318	14.4282	14.7222	14.6508	15.108
325	-0.041	12.6596	0.0583	0.02	nonDE	nonDE	Y56A3A.16	G2HK08	Y56A3A.16	Rubicon Homology domain-containing protein	0.8745	0.9549	G2HK08	0	12.3735	12.9873	12.8107	12.4359	12.6717
326	-0.4516	14.1877	1.1037	0.4632	nonDE	nonDE	Y66D12A.8	G2HK16	Y66D12A.8	STING ER exit protein	0.0788	0.3442	G2HK16	14.1292	14.3069	14.4416	13.8013	13.8806	0
327	-0.5311	13.5234	1.1385	0.4759	nonDE	nonDE	pri-1	G3MTW9	pri-1	DNA primase small subunit	0.0727	0.3343	G3MTW9	13.9678	13.6622	13.8308	13.761	13.1993	12.9073
328	-0.1861	14.4243	0.1891	0.0645	nonDE	nonDE	tlk-1	G3MTX3	tlk-1	Protein kinase domain-containing protein	0.6471	0.8621	G3MTX3	14.6849	14.9299	14.6182	14.6267	14.4153	14.6326
329	-0.0822	13.7075	0.0885	0.0283	nonDE	nonDE	F55A11.6	G3MU11	F55A11.6	GST C-terminal domain-containing protein	0.8156	0.937	G3MU11	0	13.5029	13.5785	13.621	12.8844	13.87
330	-1.5165	14.1707	0.8481	0.3408	nonDE	nonDE	ZC434.9	G3MU28	ZC434.9	ShKT domain-containing protein	0.1419	0.4563	G3MU28	14.9137	15.9613	13.3456	0	13.2237	0
331	0.0606	13.9816	0.0966	0.0312	nonDE	nonDE	C51E3.9	G3MU39	C51E3.9	Methyltransf_11 domain-containing protein	0.8006	0.9307	G3MU39	14.2714	13.4828	14.1904	14.0595	14.1798	13.887
332	-0.31	13.5726	0.764	0.3018	nonDE	nonDE	rrf-1	G3MU40	rrf-1	RNA-directed RNA polymerase	0.1722	0.4991	G3MU40	13.4955	13.5349	13.936	13.1378	13.4385	13.46
333	0.0965	16.498	0.2352	0.0823	nonDE	nonDE	math-33	G3MU79	math-33	Ubiquitin carboxyl-terminal hydrolase 7	0.5818	0.8273	G3MU79	16.4123	16.7215	16.3624	16.707	16.4799	16.5989
334	0.0409	12.7977	0.0757	0.0255	nonDE	nonDE	G3MVE8	G3MVE8	G3MVE8	RIN-1	0.84	0.9429	G3MVE8	12.5786	12.8373	12.5181	12.6382	12.5653	12.8531
335	-0.1182	13.6371	0.2968	0.1046	nonDE	nonDE	F38A1.8	G4RYA5	F38A1.8	SRP54-type proteins GTP-binding domain-containing protein	0.5049	0.786	G4RYA5	13.6106	13.8675	13.598	13.5754	13.508	13.6382
336	0.5825	15.3611	1.267	0.5282	nonDE	nonDE	spc-1	G4S034	spc-1	Spectrin alpha chain	0.0541	0.2963	G4S034	14.8626	15.4029	14.8699	15.3694	16.1878	15.3257
337	0.9427	13.9339	1.5085	0.6343	nonDE	nonDE	Y39G10AR.9	G4SF15	Y39G10AR.9	WD_REPEATS_REGION domain-containing protein	0.031	0.2321	G4SF15	0	13.207	0	13.82	14.6858	13.9435
338	-0.2367	14.0478	0.4478	0.1613	nonDE	nonDE	F25E2.2	G4SF79	F25E2.2	Ig-like domain-containing protein	0.3566	0.6898	G4SF79	14.1662	14.6776	13.7245	13.9156	14.0314	13.9109
339	1.2034	16.9575	1.7034	0.7295	upReg	nonDE	pqn-52	G4SL51	pqn-52	DUF1080 domain-containing protein	0.0198	0.1864	G4SL51	16.469	15.7927	15.8277	17.5809	17.2868	16.8319
340	-0.0835	18.5194	0.0965	0.0312	nonDE	nonDE	ttn-1	G4SLH0	ttn-1	Titin homolog	0.8008	0.9307	G4SLH0	18.1858	18.4341	19.1456	18.4639	17.9294	19.1218
341	-0.5399	16.3746	1.7136	0.7305	nonDE	nonDE	hrpu-2	G4SPY0	hrpu-2	RRM domain-containing protein	0.0193	0.186	G4SPY0	16.8816	16.7955	16.9573	16.66	16.0239	16.3308
342	0.4535	14.2501	0.8448	0.3396	nonDE	nonDE	slc-36.2	G4SQY7	slc-36.2	Amino acid transporter transmembrane domain-containing protein	0.1429	0.4575	G4SQY7	14.0217	14.1927	13.8905	14.5144	14.415	14.5361
343	0.2226	14.9088	0.7355	0.2869	nonDE	nonDE	abtm-1	G4SRS5	abtm-1	ABC transmembrane type-1 domain-containing protein	0.1839	0.5165	G4SRS5	14.851	14.6805	14.872	14.9769	14.9644	15.1299
344	0.7753	14.1601	0.9292	0.3798	nonDE	nonDE	ND1	G4XR16	ND1	NADH-ubiquinone oxidoreductase chain 1	0.1177	0.417	G4XR16	14.3836	13.1559	14.62	15.2711	14.8802	14.334
345	-0.3618	15.6624	0.8924	0.3624	nonDE	nonDE	cir-1	G5EBE3	cir-1	CBF1-interacting co-repressor CIR N-terminal domain-containing protein	0.1281	0.4341	G5EBE3	15.7695	16.1891	15.9565	15.5616	15.2524	16.0157
346	1.0933	13.8772	0.8045	0.3189	nonDE	nonDE	pud-2.1	G5EBF3	pud-2.1	Up-regulated in Daf-2 domain-containing protein	0.1569	0.4798	G5EBF3	13.5154	13.5578	12.8517	13.3488	16.2863	13.5696
347	-0.0014	14.4804	0.0024	0.0013	nonDE	nonDE	lgmn-1	G5EBF4	lgmn-1	legumain	0.9945	0.997	G5EBF4	14.5314	14.2261	14.763	14.5046	14.6813	14.3304
348	-0.2489	13.4888	0.5811	0.2186	nonDE	nonDE	rde-4	G5EBF5	rde-4	DRBM domain-containing protein	0.2624	0.6045	G5EBF5	13.8199	13.2013	13.756	13.4588	13.347	13.2247
349	-0.193	14.1308	0.3026	0.1082	nonDE	nonDE	lrs-2	G5EBH2	lrs-2	leucine--tRNA ligase	0.4982	0.7794	G5EBH2	14.3173	14.061	14.2631	13.7416	13.8151	14.5057
350	-0.3441	15.3612	0.7657	0.3024	nonDE	nonDE	4D656	G5EBI0	4D656	Endoplasmic reticulum transmembrane protein	0.1715	0.4985	G5EBI0	15.8548	15.9861	15.1659	15.4305	15.4954	15.0486
351	0.9368	14.4322	1.9118	0.8155	nonDE	nonDE	mlt-4	G5EBJ4	mlt-4	ANK_REP_REGION domain-containing protein	0.0123	0.1529	G5EBJ4	12.8852	13.3819	14.2578	14.4242	14.2256	14.6855
352	-0.3468	17.278	0.6634	0.2545	nonDE	nonDE	fbp-1	G5EBJ7	fbp-1	fructose-bisphosphatase	0.2171	0.5566	G5EBJ7	17.7017	17.3849	17.5609	16.7335	17.8175	17.0562
353	-0.0106	14.8817	0.0154	0.0049	nonDE	nonDE	pbo-4	G5EBK1	pbo-4	Na(+)/H(+) exchanger protein 7	0.9653	0.9888	G5EBK1	14.8595	15.3004	14.637	14.7855	14.854	15.1256
354	0.6206	13.4998	1.8882	0.8075	nonDE	nonDE	erm-1	G5EBK3	erm-1	Moesin/ezrin/radixin homolog 1	0.0129	0.1558	G5EBK3	13.0697	13.1514	13.1064	13.6623	14.1338	13.3934
355	0.4809	13.4296	1.1995	0.4959	nonDE	nonDE	atg-7	G5EBK4	atg-7	Ubiquitin-like modifier-activating enzyme ATG7	0.0632	0.3192	G5EBK4	0	13.0152	13.3123	13.7018	13.6383	13.5937
356	-0.1389	13.4553	0.3368	0.1201	nonDE	nonDE	ras-1	G5EBK8	ras-1	GTP binding protein	0.4605	0.7583	G5EBK8	13.5324	13.1569	13.6571	13.2428	13.3091	13.3777
357	1.1239	14.3297	1.2048	0.4985	nonDE	nonDE	B0019.2	G5EBL4	B0019.2	SPK domain-containing protein	0.0624	0.3173	G5EBL4	0	13.4931	13.7294	15.5174	13.7411	14.9469
358	0.1068	13.5565	0.1751	0.0617	nonDE	nonDE	ego-2	G5EBN5	ego-2	BRO1 domain-containing protein	0.6682	0.8676	G5EBN5	13.4278	13.5921	13.2953	13.8483	13.2806	13.5067
359	0.2974	17.988	0.5751	0.2163	nonDE	nonDE	frm-1	G5EBP4	frm-1	Moesin/ezrin/radixin homolog 1	0.266	0.6077	G5EBP4	17.299	17.7728	17.7967	18.266	17.4063	18.0886
360	1.5	16.5743	4.5386	2.1255	upReg	upReg	ZC247.1	G5EBP5	ZC247.1	63 kDa sperm flagellar membrane protein	0	0.0075	G5EBP5	15.4483	15.2823	15.2731	17.0237	16.4981	16.9816
361	1.326	15.85	2.8974	1.2398	upReg	nonDE	gdi-1	G5EBR1	gdi-1	Rab GDP dissociation inhibitor	0.0013	0.0576	G5EBR1	15.2514	14.8863	15.2605	16.1884	17.1445	16.0433
362	-0.0442	14.9598	0.0462	0.0156	nonDE	nonDE	mog-3	G5EBT5	mog-3	Pre-mRNA-splicing factor CWC25 homolog	0.8991	0.9647	G5EBT5	14.3869	15.4738	15.1263	14.782	14.4707	15.6016
363	0.1322	14.5333	0.309	0.1101	nonDE	nonDE	F17C11.12	G5EBT8	F17C11.12	Major facilitator superfamily (MFS) profile domain-containing protein	0.4909	0.776	G5EBT8	14.4606	14.743	14.3161	14.481	14.6186	14.8166
364	0.1229	14.5739	0.162	0.0577	nonDE	nonDE	T12D8.9	G5EBU8	T12D8.9	Protein PFC0760c-like	0.6887	0.8756	G5EBU8	14.0469	14.643	14.6526	14.7721	13.9203	15.0188
365	-0.3963	16.3731	0.9031	0.3684	nonDE	nonDE	pgl-3	G5EBV6	pgl-3	Guanyl-specific ribonuclease pgl-3	0.125	0.4282	G5EBV6	16.2131	16.6605	16.3526	16.1808	15.6688	16.1876
366	-0.0864	13.8405	0.1743	0.0616	nonDE	nonDE	usp-50	G5EBW2	usp-50	USP domain-containing protein	0.6695	0.8678	G5EBW2	13.9086	13.7889	14.0125	13.6533	13.85	13.9474
367	-0.1115	14.6112	0.1699	0.0599	nonDE	nonDE	fecl-1	G5EBW5	fecl-1	FErroChelatase-Like	0.6762	0.8712	G5EBW5	15.1729	14.5683	14.8037	15.1447	14.4138	14.652
368	-0.4993	13.5525	1.1139	0.4671	nonDE	nonDE	klp-18	G5EBX0	klp-18	Kinesin motor domain-containing protein	0.0769	0.3411	G5EBX0	13.5318	14.3111	13.572	13.4959	13.1391	13.2819
369	-0.3986	14.7106	0.8412	0.3365	nonDE	nonDE	cyl-1	G5EBX3	cyl-1	Cyclin L homolog cyl-1	0.1441	0.4608	G5EBX3	15.0018	14.7214	15.3196	14.4794	14.2538	15.114
370	-0.2095	14.0577	0.474	0.1703	nonDE	nonDE	crn-3	G5EBX6	crn-3	Cell death-related nuclease 3	0.3357	0.6756	G5EBX6	14.1683	14.1825	14.1555	14.0698	13.8311	13.977
371	-0.2374	14.2401	0.4059	0.146	nonDE	nonDE	rtfo-1	G5EBY0	rtfo-1	RNA polymerase-associated protein RTF1 homolog	0.3927	0.7145	G5EBY0	14.439	14.7929	13.9379	14.3552	13.7011	14.4012
372	0.4099	14.988	0.9569	0.3915	nonDE	nonDE	nmy-2	G5EBY3	nmy-2	Myosin-11	0.1104	0.406	G5EBY3	14.2535	14.6111	14.3431	14.919	14.7065	14.812
373	-0.1529	13.4185	0.3214	0.114	nonDE	nonDE	xpf-1	G5EBZ1	xpf-1	ERCC4 domain-containing protein	0.4771	0.7691	G5EBZ1	13.7099	13.292	13.8289	13.5494	13.2262	13.5966
374	-0.1503	17.9879	0.3096	0.1101	nonDE	nonDE	let-418	G5EBZ4	let-418	Protein let-418	0.4902	0.776	G5EBZ4	17.969	18.1038	18.147	18.0165	17.481	18.2714
375	0.3218	12.9754	0.3429	0.1228	nonDE	nonDE	ark-1	G5EBZ8	ark-1	Ack-related non-receptor tyrosine kinase	0.454	0.7536	G5EBZ8	12.4251	0	13.1868	12.8896	0	13.366
376	0.0584	17.2916	0.0738	0.0255	nonDE	nonDE	evl-14	G5EC05	evl-14	Cnd1 domain-containing protein	0.8437	0.9429	G5EC05	17.0947	17.006	17.6922	17.1803	16.8507	17.9371
377	0.0068	14.1861	0.0128	0.0049	nonDE	nonDE	cept-1	G5EC09	cept-1	Choline/ethanolaminephosphotransferase 1-like	0.9709	0.9888	G5EC09	14.3506	14.1601	14.0698	14.2276	14.1291	14.2443
378	0.542	13.6045	0.532	0.1968	nonDE	nonDE	lec-9	G5EC10	lec-9	Galectin	0.2938	0.6356	G5EC10	13.5655	13.3392	13.4309	13.2675	15.3281	13.3658
379	-0.3415	13.7894	1.0196	0.4232	nonDE	nonDE	epc-1	G5EC14	epc-1	Enhancer of polycomb-like protein	0.0956	0.3774	G5EC14	14.1762	13.8377	14.0003	13.6558	13.5513	13.7828
380	-0.062	14.639	0.1495	0.0528	nonDE	nonDE	hcf-1	G5EC23	hcf-1	Host cell factor homolog hcf-1	0.7088	0.8855	G5EC23	14.6613	14.8307	14.5722	14.7284	14.5277	14.622
381	0.0626	15.9802	0.1463	0.0512	nonDE	nonDE	ptp-2	G5EC24	ptp-2	Tyrosine-protein phosphatase non-receptor type ptp-2	0.714	0.8889	G5EC24	15.9308	15.958	15.7889	16.0846	15.745	16.036
382	0.2827	14.812	0.5527	0.2076	nonDE	nonDE	cept-2	G5EC25	cept-2	Choline/EthanolaminePhosphoTransferase	0.2801	0.62	G5EC25	14.9605	14.4364	14.8689	15.3389	14.8995	14.8756
383	0.1401	16.2918	0.2141	0.0746	nonDE	nonDE	alh-6	G5EC31	alh-6	Multifunctional fusion protein	0.6108	0.8421	G5EC31	16.3341	16.3251	16.0541	16.1403	16.9922	16.0012
384	-0.1472	13.53	0.3108	0.1101	nonDE	nonDE	zen-4	G5EC43	zen-4	Kinesin-like protein	0.4889	0.776	G5EC43	13.3589	13.5381	13.6236	13.4245	13.0787	13.5756
385	-0.028	14.486	0.0321	0.0091	nonDE	nonDE	2O16	G5EC67	2O16	2O16	0.9288	0.9793	G5EC67	14.2338	14.2632	15.0288	14.2986	14.0106	15.1326
386	0.0882	13.0514	0.1129	0.038	nonDE	nonDE	gst-20	G5EC71	gst-20	Glutathione S-transferase	0.771	0.9162	G5EC71	13.0715	0	13.2051	13.205	13.7081	12.7664
387	-0.2715	15.0057	0.5097	0.1847	nonDE	nonDE	oma-1	G5EC86	oma-1	CCCH-type zinc finger protein oma-1	0.3092	0.6536	G5EC86	15.1639	15.0322	15.0925	14.9283	14.7929	14.753
388	0.4077	13.6073	0.6255	0.2375	nonDE	nonDE	dpy-11	G5EC91	dpy-11	Thioredoxin domain-containing protein	0.2368	0.5787	G5EC91	13.6129	13.2968	13.3612	13.7289	14.0999	13.6651
389	-0.1703	13.2481	0.2274	0.0787	nonDE	nonDE	nhx-4	G5ECB7	nhx-4	Sodium/hydrogen exchanger	0.5924	0.8343	G5ECB7	13.3018	12.7269	13.6617	13.0089	13.1107	0
390	-0.2109	17.1706	0.6111	0.2331	nonDE	nonDE	ins-18	G5ECC6	ins-18	Ceinsulin-1	0.2448	0.5847	G5ECC6	17.3203	17.4795	17.2716	17.0908	17.3537	16.9941
391	-0.359	13.7893	1.2405	0.5154	nonDE	nonDE	usp-48	G5ECC7	usp-48	Ubiquitin carboxyl-terminal hydrolase usp-48	0.0575	0.3052	G5ECC7	13.8197	13.9243	13.9568	13.5735	13.3625	13.6878
392	-0.6192	14.8234	1.9704	0.8436	nonDE	nonDE	mrps-27	G5ECC9	mrps-27	Ig-like domain-containing protein	0.0107	0.1434	G5ECC9	15.4179	15.0718	15.4386	14.5609	14.9197	14.5901
393	0.1814	13.2132	0.3632	0.1268	nonDE	nonDE	lam-3	G5ECE3	lam-3	Laminin subunit alpha lam-3	0.4333	0.7468	G5ECE3	12.6625	13.0943	12.9627	12.8332	13.2185	13.2119
394	0.5722	13.3651	0.6313	0.2394	nonDE	nonDE	C34E7.4	G5ECE7	C34E7.4	Uncharacterized protein	0.2337	0.5762	G5ECE7	0	12.9941	12.8813	13.0472	14.3425	13.1399
395	0.0843	13.1369	0.1355	0.0472	nonDE	nonDE	bmk-1	G5ECF4	bmk-1	Kinesin-like protein	0.7319	0.8971	G5ECF4	12.6668	13.1274	13.2346	13.2417	12.7031	13.3369
396	0.1814	15.0005	0.5061	0.184	nonDE	nonDE	dsc-4	G5ECG7	dsc-4	Microsomal triglyceride transfer protein homolog	0.3118	0.6546	G5ECG7	14.8547	14.9327	15.0415	15.0853	15.3318	14.9559
397	-0.1149	13.9623	0.3053	0.109	nonDE	nonDE	hda-3	G5ECH0	hda-3	Histone deacetylase	0.4951	0.7781	G5ECH0	13.8791	14.0792	14.0104	13.8563	13.7328	14.0349
398	-0.1506	13.9232	0.2575	0.0904	nonDE	nonDE	mog-7	G5ECH1	mog-7	GCF C-terminal domain-containing protein	0.5527	0.8121	G5ECH1	14.5329	13.9026	13.7148	13.8825	13.7416	14.0744
399	0.0452	14.2566	0.0821	0.0267	nonDE	nonDE	ppfr-1	G5ECH5	ppfr-1	Serine/threonine-protein phosphatase 4 regulatory subunit 1	0.8278	0.9404	G5ECH5	13.9081	14.26	14.2802	14.3765	13.9617	14.2456
400	-0.1669	15.0485	0.3433	0.1228	nonDE	nonDE	cdk-5	G5ECH7	cdk-5	Cyclin-dependent-like kinase 5	0.4536	0.7536	G5ECH7	15.0903	15.2442	15.2171	15.4014	14.7097	14.9396
401	-1.227	14.4661	4.2838	1.9832	downReg	downReg	fars-2	G5ECI8	fars-2	phenylalanine--tRNA ligase	0.0001	0.0104	G5ECI8	15.4186	15.2419	15.2264	14.2642	14.1053	13.8365
402	-0.2641	15.5761	0.6449	0.2446	nonDE	nonDE	mec-8	G5ECJ4	mec-8	Mec-8 protein	0.2265	0.5694	G5ECJ4	15.7723	15.6029	15.8508	15.7386	15.0684	15.6268
403	-0.0115	14.5926	0.0113	0.0048	nonDE	nonDE	csk-1	G5ECJ6	csk-1	Tyrosine-protein kinase csk-1	0.9744	0.989	G5ECJ6	14.7536	15.2518	13.8656	14.9197	14.3806	14.5363
404	0.0501	13.1134	0.0804	0.0263	nonDE	nonDE	dnbp-1	G5ECK4	dnbp-1	SH3 domain-containing protein	0.831	0.9412	G5ECK4	12.7949	13.4569	12.8174	12.8834	13.3581	12.9781
405	0.0006	15.9752	0.0012	0.0006	nonDE	nonDE	dli-1	G5ECK7	dli-1	Dynein light intermediate chain	0.9972	0.9986	G5ECK7	16.0676	15.8036	16.0698	16.1618	16.0239	15.7572
406	-0.0984	13.0491	0.1947	0.0663	nonDE	nonDE	unc-26	G5ECL2	unc-26	Synaptojanin	0.6386	0.8583	G5ECL2	13.1984	13.1682	12.7148	12.8293	13.1695	12.7875
407	0.0159	13.4095	0.0273	0.0078	nonDE	nonDE	prp-21	G5ECL3	prp-21	Pre-RNA processing 21	0.9391	0.9821	G5ECL3	13.1141	13.6567	13.0613	13.268	13.4787	13.1328
408	0.4774	13.0114	0.6168	0.2347	nonDE	nonDE	exc-5	G5ECM5	exc-5	DH domain-containing protein	0.2417	0.5826	G5ECM5	12.4432	12.6517	0	12.5774	0	13.4723
409	-0.673	19.2646	2.5936	1.0925	nonDE	nonDE	tufm-1	G5ECM6	tufm-1	Elongation factor Tu, mitochondrial	0.0025	0.0808	G5ECM6	19.7282	19.8307	19.462	19.0499	18.8606	19.0915
410	-0.2399	14.3241	0.3607	0.1261	nonDE	nonDE	sel-5	G5ECQ3	sel-5	Serine/threonine-protein kinase sel-5	0.4359	0.748	G5ECQ3	14.2191	14.5385	14.3986	14.3343	13.4114	14.6908
411	0.916	13.9697	1.3527	0.5649	nonDE	nonDE	T25C12.3	G5ECR0	T25C12.3	EGF-like domain-containing protein	0.0444	0.2723	G5ECR0	13.0383	13.7846	13.6551	13.7482	15.3963	14.0816
412	0.1507	15.4461	0.3562	0.1251	nonDE	nonDE	cpt-2	G5ECS9	cpt-2	Calponin-homology (CH) domain-containing protein	0.4403	0.7497	G5ECS9	15.5982	15.5708	15.2686	15.5888	15.8112	15.4898
413	0.0545	13.8648	0.0673	0.0227	nonDE	nonDE	skr-1	G5ECU1	skr-1	Skp1-related protein	0.8564	0.949	G5ECU1	13.7303	14.4028	13.1506	13.6878	14.1191	13.6404
414	0.5045	20.8729	1.3912	0.5857	nonDE	nonDE	F01G4.6	G5ECU3	F01G4.6	Phosphate carrier protein, mitochondrial	0.0406	0.2596	G5ECU3	20.4335	20.439	20.5836	21.0589	20.8444	21.0665
415	-0.1347	20.6437	0.2733	0.0968	nonDE	nonDE	F44E5.4	G5ECU5	F44E5.4	Heat shock protein 70	0.5329	0.8002	G5ECU5	20.3111	20.5193	20.4642	20.4564	19.9329	20.5011
416	0.3474	14.2762	0.2165	0.0754	nonDE	nonDE	G5ECU9	G5ECU9	G5ECU9	Putative potassium channel subunit n2P24	0.6074	0.8406	G5ECU9	13.1551	14.5068	15.2229	0	13.9076	15.3772
417	0.1191	15.1141	0.1508	0.0531	nonDE	nonDE	alh-3	G5ECV9	alh-3	10-formyltetrahydrofolate dehydrogenase	0.7066	0.8849	G5ECV9	14.9121	15.3961	15.1365	15.0943	16.0106	14.697
418	-0.2277	13.1902	0.3442	0.1228	nonDE	nonDE	ehbp-1	G5ECW3	ehbp-1	EH domain-binding protein 1	0.4527	0.7536	G5ECW3	13.0237	13.9134	12.6067	13.0038	13.0988	12.7579
419	0.7915	13.9751	1.5529	0.652	nonDE	nonDE	dpt-1	G5ECW7	dpt-1	Dipeptidyl peptidase 3	0.028	0.2229	G5ECW7	13.371	13.7298	13.5972	13.8088	15.168	14.096
420	0.9254	15.565	2.2345	0.9353	nonDE	nonDE	dlg-1	G5ECY0	dlg-1	Disks large homolog 1	0.0058	0.1161	G5ECY0	14.6426	15.4392	14.5991	15.9432	15.9181	15.5959
421	0.8442	14.7177	2.1202	0.8997	nonDE	nonDE	hum-5	G5ECZ0	hum-5	Myosin IA	0.0076	0.126	G5ECZ0	14.095	14.1076	13.9947	15.4373	14.5379	14.7546
422	-0.2732	14.1955	0.5762	0.2167	nonDE	nonDE	bpl-1	G5ECZ9	bpl-1	BPL/LPL catalytic domain-containing protein	0.2653	0.6071	G5ECZ9	14.5314	14.4991	13.7801	13.8765	13.8899	14.2244
423	0.4185	16.0518	0.7941	0.315	nonDE	nonDE	pdi-3	G5ED07	pdi-3	Protein disulfide-isomerase	0.1607	0.4842	G5ED07	15.603	16.2205	15.9078	16.2449	16.8982	15.8437
424	-0.468	15.7384	1.362	0.5688	nonDE	nonDE	unc-1	G5ED08	unc-1	Band 7 domain-containing protein	0.0435	0.2699	G5ED08	15.9186	16.2124	16.1702	15.2799	15.7309	15.8865
425	-0.2717	13.0352	0.8777	0.3538	nonDE	nonDE	hpo-11	G5ED17	hpo-11	Protein kinase domain-containing protein	0.1325	0.4428	G5ED17	13.0938	13.3874	13.033	12.9023	12.938	12.8588
426	0.0165	15.8889	0.0303	0.0086	nonDE	nonDE	rpoa-1	G5ED21	rpoa-1	DNA-directed RNA polymerase subunit	0.9327	0.9803	G5ED21	15.8475	15.8959	15.869	15.803	15.6933	16.1656
427	-0.2026	13.677	0.281	0.1	nonDE	nonDE	mel-46	G5ED26	mel-46	ATP-dependent RNA helicase	0.5236	0.7943	G5ED26	13.1629	14.4645	13.5467	13.6906	13.5416	13.3343
428	-0.0272	18.9056	0.0358	0.011	nonDE	nonDE	ucr-2.1	G5ED31	ucr-2.1	Peptidase_M16 domain-containing protein	0.9208	0.9749	G5ED31	19.2965	19.0045	18.8617	19.1509	19.2799	18.6505
429	-0.1849	16.1147	0.3999	0.1434	nonDE	nonDE	rme-8	G5ED36	rme-8	Endocytosis protein RME-8	0.3982	0.7188	G5ED36	16.109	16.2225	16.3042	16.2588	15.5652	16.257
430	-0.0568	13.2792	0.1149	0.0387	nonDE	nonDE	2024-09-01	G5ED39	2024-09-01	Separin homolog sep-1	0.7675	0.9147	G5ED39	13.3028	13.1855	13.3342	13.4246	12.9102	13.3172
431	0.1685	18.1224	0.4188	0.1503	nonDE	nonDE	cand-1	G5ED41	cand-1	Cullin-associated NEDD8-dissociated protein 1	0.3812	0.7074	G5ED41	17.7545	18.0744	17.9175	18.2726	17.9162	18.0633
432	0.3143	14.0837	0.8142	0.3222	nonDE	nonDE	fat-5	G5ED44	fat-5	Delta(9)-fatty-acid desaturase fat-5	0.1534	0.4762	G5ED44	13.9292	13.6719	13.8883	14.4971	13.9839	13.9513
433	-0.0584	13.3555	0.0776	0.0255	nonDE	nonDE	mcrs-1	G5ED60	mcrs-1	FHA domain-containing protein	0.8363	0.9429	G5ED60	13.5853	13.5252	13.3091	13.4198	13.0564	13.7683
434	0.071	15.3315	0.18	0.0633	nonDE	nonDE	klp-7	G5ED75	klp-7	Kinesin-like protein	0.6606	0.8644	G5ED75	15.2956	15.3181	15.1641	15.4643	15.2326	15.2939
435	-0.469	13.8006	1.1699	0.485	nonDE	nonDE	dcp-66	G5ED89	dcp-66	Transcription factor dcp-66	0.0676	0.3274	G5ED89	13.8854	14.5575	13.7456	13.3789	13.6425	13.7601
436	0.2184	14.7556	0.4908	0.1749	nonDE	nonDE	yars-1	G5ED95	yars-1	Tyrosine--tRNA ligase	0.323	0.6684	G5ED95	14.2558	14.9	14.408	14.7366	14.87	14.6124
437	-0.3633	14.4425	0.6193	0.2347	nonDE	nonDE	tag-65	G5ED97	tag-65	CID domain-containing protein	0.2403	0.5826	G5ED97	14.4343	14.9256	14.5206	14.552	13.5827	14.6558
438	-0.4189	14.7646	0.7576	0.2985	nonDE	nonDE	ppgn-1	G5EDB6	ppgn-1	AAA+ ATPase domain-containing protein	0.1747	0.5029	G5EDB6	14.9083	15.6576	14.4492	14.6544	14.6426	14.4614
439	0.9907	13.3713	1.11	0.4664	nonDE	nonDE	unc-25	G5EDB7	unc-25	Glutamate decarboxylase 1	0.0776	0.3416	G5EDB7	12.698	12.9122	0	13.0659	14.7506	13.5708
440	1.5548	14.3724	2.6678	1.1248	upReg	nonDE	vha-4	G5EDB8	vha-4	V-type proton ATPase 21 kDa proteolipid subunit c''	0.0021	0.075	G5EDB8	13.5171	13.556	13.8387	14.4924	16.136	14.9477
441	-0.1717	15.4207	0.299	0.1061	nonDE	nonDE	arl-8	G5EDC6	arl-8	ADP-ribosylation factor-like protein 8B	0.5024	0.7832	G5EDC6	15.3818	15.6751	15.425	15.1148	15.8813	14.9706
442	-0.4656	15.5724	0.8989	0.3656	nonDE	nonDE	tba-4	G5EDD4	tba-4	Tubulin alpha chain	0.1262	0.4309	G5EDD4	15.5652	15.9533	15.4976	15.1593	15.5354	14.9246
443	-0.2923	13.1343	0.6545	0.2489	nonDE	nonDE	hpl-2	G5EDE2	hpl-2	Chromobox protein homolog hpl-2	0.2216	0.5638	G5EDE2	13.1604	13.3782	13.5004	12.7558	13.2648	13.1414
444	0.5446	13.7519	1.0434	0.429	nonDE	nonDE	ile-1	G5EDE8	ile-1	ERGIC-53-like protein	0.0905	0.3724	G5EDE8	13.0896	13.8759	13.9608	13.8852	14.5971	14.0779
445	-1.0982	16.2623	3.6672	1.6554	downReg	downReg	tufm-2	G5EDF5	tufm-2	Elongation factor Tu, mitochondrial	0.0002	0.0221	G5EDF5	17.3706	17.0349	17.015	16.1239	15.7555	16.2464
446	-0.009	14.6657	0.0132	0.0049	nonDE	nonDE	sek-1	G5EDF7	sek-1	Dual specificity mitogen-activated protein kinase kinase sek-1	0.9701	0.9888	G5EDF7	15.1147	14.3918	14.7791	14.8934	14.9946	14.3707
447	0.0005	14.3831	0.0009	0.0005	nonDE	nonDE	M03C11.8	G5EDG2	M03C11.8	SWI/SNF-related matrix-associated actin-dependent regulator of chromatin subfamily A containing DEAD/H box 1 homolog	0.998	0.9987	G5EDG2	14.4184	14.2025	14.1752	14.3732	13.8877	14.5368
448	-0.1015	13.5454	0.1823	0.0634	nonDE	nonDE	drh-1	G5EDI8	drh-1	Dicer-related helicase	0.6572	0.8642	G5EDI8	13.9185	13.3675	13.6023	13.682	13.2731	13.6287
449	-0.3254	14.1103	0.7626	0.3009	nonDE	nonDE	cest-2.1	G5EDJ7	cest-2.1	Carboxylesterase type B domain-containing protein	0.1727	0.5001	G5EDJ7	14.5236	14.3052	13.9066	13.9757	13.8372	13.9463
450	-0.0672	13.8395	0.1037	0.0345	nonDE	nonDE	trip-4	G5EDK1	trip-4	ASC-1	0.7876	0.9237	G5EDK1	13.7298	14.0685	13.5725	13.9825	13.3832	13.8035
451	-0.23	15.4891	0.4749	0.1703	nonDE	nonDE	air-1	G5EDL3	air-1	Aurora kinase	0.3351	0.6756	G5EDL3	15.584	15.4185	15.6047	15.5862	14.9629	15.3683
452	0.1053	14.6945	0.1957	0.0664	nonDE	nonDE	R05H10.3	G5EDL4	R05H10.3	Dot/Icm T4SS effector	0.6373	0.8582	G5EDL4	14.6818	14.269	14.7224	14.9747	14.3707	14.6438
453	0.173	13.3178	0.4062	0.146	nonDE	nonDE	nrfl-1	G5EDM4	nrfl-1	Na(+)/H(+) exchange regulatory cofactor-like protein nrfl-1	0.3925	0.7145	G5EDM4	13.2658	13.2567	12.947	13.2526	13.5891	13.1469
454	-0.0956	12.5966	0.2013	0.0692	nonDE	nonDE	tim-1	G5EDN3	tim-1	Protein timeless homolog	0.6291	0.8527	G5EDN3	12.757	12.2712	12.5784	12.4063	12.4275	12.486
455	0.949	13.4291	1.041	0.4288	nonDE	nonDE	vab-19	G5EDN8	vab-19	ANK_REP_REGION domain-containing protein	0.091	0.3726	G5EDN8	12.4152	0	0	12.8661	0	13.8623
456	0.0677	13.9867	0.0625	0.0214	nonDE	nonDE	Y32F6A.5	G5EDP0	Y32F6A.5	Retinoid-inducible serine carboxypeptidase	0.8659	0.952	G5EDP0	13.8105	0	14.0537	14.0448	14.7585	13.1961
457	0.1996	16.4125	0.3041	0.1088	nonDE	nonDE	daf-22	G5EDP2	daf-22	Non-specific lipid-transfer protein-like 2	0.4965	0.7784	G5EDP2	16.2992	16.6957	16.5219	16.5524	17.3937	16.1694
458	0.2837	13.6212	0.6919	0.267	nonDE	nonDE	fmo-1	G5EDP6	fmo-1	Flavin-containing monooxygenase	0.2033	0.5408	G5EDP6	13.2719	13.4535	13.893	13.8344	13.6073	14.0278
459	-0.0633	13.7162	0.1326	0.0466	nonDE	nonDE	aap-1	G5EDP9	aap-1	Phosphoinositide 3-kinase adapter subunit	0.7368	0.8982	G5EDP9	13.6928	13.7759	13.6349	13.6161	13.4515	13.8462
460	0.5758	16.4348	1.7047	0.7295	nonDE	nonDE	hmg-12	G5EDQ2	hmg-12	High mobility group protein hmg-12	0.0197	0.1864	G5EDQ2	15.8407	15.7632	16.2132	16.6484	16.2388	16.6575
461	0.3289	12.8599	0.4658	0.1677	nonDE	nonDE	sur-6	G5EDR3	sur-6	Serine/threonine-protein phosphatase 2A regulatory subunit sur-6	0.3422	0.6797	G5EDR3	12.9832	12.2132	13.1132	12.9054	13.6977	12.6932
462	-0.1725	16.9874	0.3945	0.1407	nonDE	nonDE	pod-1	G5EDS2	pod-1	DUF1899 domain-containing protein	0.4032	0.7233	G5EDS2	17.1016	17.2141	16.9371	17.1529	16.6117	16.9705
463	0.1747	15.086	0.4176	0.1503	nonDE	nonDE	lin-35	G5EDT1	lin-35	Retinoblastoma-like protein homolog lin-35	0.3823	0.7074	G5EDT1	14.9096	14.7519	15.1151	15.2049	14.8247	15.2712
464	0.0757	13.7781	0.1651	0.0585	nonDE	nonDE	ubr-5	G5EDT9	ubr-5	E3 ubiquitin-protein ligase UBR5	0.6837	0.874	G5EDT9	13.647	13.6142	13.9266	13.9527	13.5864	13.8757
465	0.2016	13.4696	0.4078	0.146	nonDE	nonDE	pld-1	G5EDU3	pld-1	Phospholipase	0.391	0.7145	G5EDU3	13.2769	13.4577	13.6472	13.7749	13.5846	13.6269
466	0.0978	18.7514	0.1631	0.0577	nonDE	nonDE	cey-4	G5EDV3	cey-4	CSD domain-containing protein	0.6869	0.8756	G5EDV3	18.4825	18.5667	18.9658	18.7111	18.3891	19.2083
467	-0.1969	14.0476	0.2228	0.0768	nonDE	nonDE	VF13D12L.3	G5EDW8	VF13D12L.3	Malate dehydrogenase	0.5987	0.8379	G5EDW8	14.1715	14.5549	0	13.9914	14.6754	13.8323
468	0.1128	14.1537	0.1978	0.0681	nonDE	nonDE	ints-7	G5EDW9	ints-7	Integrator complex subunit 7	0.6342	0.8548	G5EDW9	14.0563	13.9207	14.3712	14.4628	13.9004	14.3236
469	0.0719	12.5525	0.1017	0.0338	nonDE	nonDE	piki-1	G5EDY0	piki-1	Phosphatidylinositol 3-kinase piki-1	0.7911	0.9251	G5EDY0	0	12.3338	12.4955	12.3793	12.3603	12.7199
470	-0.182	16.4676	0.5089	0.1847	nonDE	nonDE	wars-1	G5EDY2	wars-1	tryptophan--tRNA ligase	0.3098	0.6536	G5EDY2	16.5035	16.5933	16.326	16.1749	16.4125	16.2892
471	0.578	14.2563	0.6307	0.2394	nonDE	nonDE	umps-1	G5EDZ2	umps-1	Uridine 5'-monophosphate synthase	0.234	0.5762	G5EDZ2	13.7397	14.4189	13.791	13.8523	15.8232	14.0082
472	0.4755	14.6986	1.2398	0.5154	nonDE	nonDE	unc-43	G5EDZ5	unc-43	calcium/calmodulin-dependent protein kinase	0.0576	0.3052	G5EDZ5	14.4784	14.5571	14.4728	14.7528	15.4102	14.7717
473	0.3394	13.693	0.534	0.1985	nonDE	nonDE	cdr-4	G5EDZ7	cdr-4	CaDmium Responsive	0.2924	0.6331	G5EDZ7	0	13.7152	13.0335	13.4922	13.9353	0
474	-0.1569	13.7634	0.4073	0.146	nonDE	nonDE	daf-18	G5EE01	daf-18	Phosphatidylinositol 3,4,5-trisphosphate 3-phosphatase and dual-specificity protein phosphatase daf-18	0.3915	0.7145	G5EE01	13.6346	14.1043	13.7554	13.6001	13.6963	13.7274
475	0.5006	16.433	1.31	0.55	nonDE	nonDE	hip-1	G5EE04	hip-1	STI1 domain-containing protein	0.049	0.2818	G5EE04	15.7699	16.2777	15.6347	16.1763	16.419	16.5887
476	-0.0579	14.8338	0.1156	0.039	nonDE	nonDE	ccr-4	G5EE09	ccr-4	poly(A)-specific ribonuclease	0.7664	0.914	G5EE09	14.8453	15.084	14.6881	14.6655	15.0529	14.7255
477	0.1515	12.748	0.1614	0.0577	nonDE	nonDE	F39H2.3	G5EE11	F39H2.3	Aminomethyltransferase folate-binding domain-containing protein	0.6897	0.8756	G5EE11	13.1513	12.4206	0	12.6622	13.6011	12.5489
478	0.6616	16.7225	1.7639	0.7544	nonDE	nonDE	T04F3.1	G5EE32	T04F3.1	Aminotransferase class I/classII domain-containing protein	0.0172	0.176	G5EE32	15.6454	16.4769	16.0682	16.9385	16.3974	16.8393
479	-0.1697	13.046	0.176	0.0621	nonDE	nonDE	dhgd-1	G5EE46	dhgd-1	FAD-binding PCMH-type domain-containing protein	0.6668	0.8668	G5EE46	13.0052	12.8238	14.0211	12.4774	13.6757	13.1878
480	-0.148	15.3627	0.222	0.0768	nonDE	nonDE	src-1	G5EE56	src-1	Tyrosine protein-kinase src-1	0.5997	0.8379	G5EE56	15.3304	15.8687	15.2214	15.5836	15.2089	15.1841
481	-0.0662	15.0364	0.1017	0.0338	nonDE	nonDE	F12F6.1	G5EE62	F12F6.1	DDE_Tnp_1_7 domain-containing protein	0.7912	0.9251	G5EE62	14.6343	15.2575	15.1261	15.2899	14.6835	14.8459
482	0.1508	12.408	0.3273	0.116	nonDE	nonDE	cogc-1	G5EE66	cogc-1	Conserved oligomeric Golgi complex subunit 1	0.4707	0.7657	G5EE66	12.2384	0	12.2889	12.4426	12.2971	12.5038
483	0.4098	15.0804	1.061	0.4408	nonDE	nonDE	mrp-5	G5EE72	mrp-5	Multidrug resistance-associated protein 5	0.0869	0.3624	G5EE72	14.9413	14.5213	15.0488	15.2926	15.0899	15.3585
484	0.0691	12.5567	0.1585	0.0566	nonDE	nonDE	rskn-1	G5EE78	rskn-1	Ribosomal protein S6 kinase	0.6942	0.8779	G5EE78	12.6972	12.4514	12.3845	12.4865	12.6091	12.645
485	-0.02	15.5482	0.0365	0.011	nonDE	nonDE	F21D5.7	G5EE80	F21D5.7	Signal recognition particle 54 kDa protein	0.9193	0.9749	G5EE80	15.5065	15.3102	15.6372	15.4256	15.2808	15.6874
486	0.7665	13.123	2.4431	1.0256	nonDE	nonDE	gon-2	G5EE91	gon-2	LSDAT_euk domain-containing protein	0.0036	0.0943	G5EE91	12.4161	12.8709	12.4901	13.1994	13.2086	13.6686
487	0.0491	16.5274	0.093	0.0309	nonDE	nonDE	slc-25a10	G5EE96	slc-25a10	Mitochondrial dicarboxylate carrier	0.8072	0.9314	G5EE96	16.5109	16.2086	16.7175	16.5551	16.2763	16.7529
488	-0.2206	17.2438	0.3838	0.1359	nonDE	nonDE	rbm-25	G5EE97	rbm-25	RRM domain-containing protein	0.4132	0.7313	G5EE97	17.1417	17.6237	17.1902	17.2707	16.5128	17.5103
489	1.5009	14.2974	1.9076	0.8138	upReg	nonDE	nex-1	G5EEA8	nex-1	Annexin	0.0124	0.1535	G5EEA8	13.7522	13.303	13.5672	14.9283	16.2794	13.9174
490	0.8687	14.6765	0.9979	0.4119	nonDE	nonDE	dpy-14	G5EEB6	dpy-14	COLlagen structural	0.1005	0.3874	G5EEB6	14.0584	14.3604	14.3328	15.4353	15.4642	14.4584
491	0.5236	16.5516	1.6506	0.7023	nonDE	nonDE	elo-1	G5EEE5	elo-1	Elongation of long chain fatty acids protein 1	0.0224	0.1985	G5EEE5	16.3796	16.2679	16.0642	16.7967	16.6364	16.8493
492		13.326			nonDE	nonDE	T09F3.2	G5EEG6	T09F3.2	Carrier protein (C2)			G5EEG6	13.7425	13.6311	13.2525	0	0	0
493	0.4553	13.3643	1.2377	0.5154	nonDE	nonDE	smu-1	G5EEG7	smu-1	Smu-1 suppressor of mec-8 and unc-52 protein	0.0579	0.3052	G5EEG7	13.3251	13.1098	12.9974	13.3257	13.9511	13.5212
494	0.0602	15.9539	0.1057	0.0352	nonDE	nonDE	ivd-1	G5EEH6	ivd-1	Isovaleryl-CoA dehydrogenase, mitochondrial	0.784	0.9221	G5EEH6	16.2365	15.9463	15.9028	16.1552	16.4204	15.6905
495	0.113	15.5504	0.2771	0.0994	nonDE	nonDE	npp-10	G5EEH9	npp-10	Nuclear pore complex protein Nup98-Nup96	0.5283	0.7955	G5EEH9	15.3375	15.5569	15.2374	15.7068	15.4097	15.3542
496	1.6087	15.3091	2.5843	1.0878	upReg	nonDE	asp-1	G5EEI4	asp-1	Aspartic protease 1	0.0026	0.0817	G5EEI4	14.4647	14.2233	14.5385	15.4241	17.1512	15.4772
497	0.1832	14.0021	0.2301	0.0794	nonDE	nonDE	noca-1	G5EEK3	noca-1	Non-centrosomal microtubule array protein 1	0.5887	0.8329	G5EEK3	13.1482	14.3694	13.798	13.8934	13.6012	14.3705
498	0.0354	13.0116	0.0493	0.0163	nonDE	nonDE	Y45F3A.1	G5EEK4	Y45F3A.1	Filament-like plant protein 7	0.8926	0.9633	G5EEK4	13.5158	12.8005	12.9253	13.15	0	13.0818
499	0.9912	15.4863	1.9282	0.8231	nonDE	nonDE	vha-5	G5EEK9	vha-5	V-type proton ATPase 116 kDa subunit a 2	0.0118	0.1503	G5EEK9	14.8706	15.118	15.0622	15.5028	16.8025	15.7193
500	0.1222	13.9377	0.2516	0.0883	nonDE	nonDE	ldb-1	G5EEL0	ldb-1	LIM domain-binding protein 1	0.5602	0.816	G5EEL0	13.9494	13.7819	14.4023	14.3202	13.9683	14.2117
501	-0.0183	13.8264	0.0359	0.011	nonDE	nonDE	nhr-70	G5EEL3	nhr-70	Nuclear Hormone Receptor family	0.9207	0.9749	G5EEL3	13.7607	13.9531	13.9631	14.0344	13.7117	13.8757
502	0.2021	14.9457	0.5623	0.2113	nonDE	nonDE	hmg-11	G5EEL9	hmg-11	HMG	0.2739	0.6148	G5EEL9	14.8585	14.9345	14.6001	15.0905	14.8012	15.1076
503	-0.1046	16.4363	0.2171	0.0758	nonDE	nonDE	zyg-9	G5EEM5	zyg-9	Zygote defective protein 9	0.6066	0.8398	G5EEM5	16.4162	16.6739	16.2482	16.5551	16.1398	16.3296
504		13.4523			nonDE	nonDE	tap-1	G5EEM6	tap-1	TGF-beta-activated kinase 1 and MAP3K7-binding protein 1			G5EEM6	0	0	0	0	13.36	12.9677
505	-0.7237	12.8946	2.2097	0.9252	nonDE	nonDE	ipla-1	G5EEM9	ipla-1	Intracellular phospholipase A1	0.0062	0.1188	G5EEM9	13.7205	13.0996	13.0913	12.6872	12.6274	12.4258
506	-0.0912	13.9967	0.1595	0.0566	nonDE	nonDE	ced-5	G5EEN3	ced-5	CED-5	0.6926	0.8779	G5EEN3	13.8876	14.0957	14.2893	14.1106	13.5537	14.3347
507	-0.7068	13.5373	2.492	1.0409	nonDE	nonDE	rad-54.l	G5EEN6	rad-54.l	DNA repair and recombination protein RAD54-like	0.0032	0.091	G5EEN6	14.3385	13.8675	13.8915	13.2747	13.2402	13.4622
508	0.5244	15.818	1.7066	0.7295	nonDE	nonDE	sftb-1	G5EEQ8	sftb-1	Splicing factor 3B subunit 1 domain-containing protein	0.0197	0.1864	G5EEQ8	15.4599	15.249	15.6691	16.1689	15.69	16.0923
509	0.4239	14.8433	1.0581	0.4391	nonDE	nonDE	alg-1	G5EES3	alg-1	Protein argonaute-2	0.0875	0.3638	G5EES3	14.6098	14.7606	14.82	14.9025	15.6729	14.8868
510	0.2085	14.5501	0.4957	0.1774	nonDE	nonDE	ufd-3	G5EES6	ufd-3	Ubiquitin fusion degradation protein 3 homolog	0.3194	0.6647	G5EES6	14.4808	14.1937	14.6035	14.5436	14.8415	14.5183
511	0.7718	14.0821	2.3199	0.9737	nonDE	nonDE	txl-1	G5EES9	txl-1	Thioredoxin-like protein	0.0048	0.1062	G5EES9	13.872	13.6392	13.3463	14.2009	14.7904	14.1815
512	-0.25	13.4933	0.4857	0.1744	nonDE	nonDE	dut-1	G5EET2	dut-1	Deoxyuridinetriphosphatase	0.3268	0.6693	G5EET2	13.7531	13.4385	13.4995	13.3403	13.4117	13.1891
513	0.6192	14.5501	1.8365	0.7803	nonDE	nonDE	cdr-6	G5EET3	cdr-6	CaDmium Responsive	0.0146	0.1658	G5EET3	14.1648	14.2231	14.4036	14.6153	15.2177	14.8161
514	0.1423	14.564	0.3169	0.1134	nonDE	nonDE	trr-1	G5EEV2	trr-1	Transcription-associated protein 1	0.482	0.7702	G5EEV2	14.4562	14.2577	14.5946	14.7111	14.2752	14.7491
515	0.0314	15.9767	0.0366	0.011	nonDE	nonDE	pud-3	G5EEV5	pud-3	5C820	0.9192	0.9749	G5EEV5	16.0141	15.9912	16.1512	16.1847	16.0281	16.0378
516	0.1089	13.9296	0.2909	0.1037	nonDE	nonDE	daf-15	G5EEV7	daf-15	Raptor N-terminal CASPase-like domain-containing protein	0.5118	0.7876	G5EEV7	13.8626	13.8534	13.7664	14.0107	13.7661	14.0324
517	-0.3568	14.4269	0.7574	0.2985	nonDE	nonDE	F54E12.2	G5EEW5	F54E12.2	Transcription termination factor 2	0.1748	0.5029	G5EEW5	14.442	14.6686	14.4979	14.4366	13.6799	14.4217
518	0.0562	13.5229	0.0673	0.0227	nonDE	nonDE	sig-7	G5EEW6	sig-7	Peptidyl-prolyl cis-trans isomerase sig-7	0.8564	0.949	G5EEW6	13.7199	12.9648	13.6705	13.966	13.5285	13.0293
519	-0.1847	13.8366	0.4287	0.1544	nonDE	nonDE	F49C12.15	G5EEX7	F49C12.15	Serine/arginine repetitive matrix protein 2-like	0.3726	0.7008	G5EEX7	13.9594	14.0043	13.8898	13.8766	13.7772	13.6458
520	-0.116	14.7909	0.2555	0.0899	nonDE	nonDE	pbrm-1	G5EEY5	pbrm-1	Bromo domain-containing protein	0.5553	0.813	G5EEY5	14.7356	15.0284	14.9267	15.0732	14.5032	14.7664
521	-0.0401	15.4266	0.0856	0.0283	nonDE	nonDE	ZK1010.2	G5EEZ0	ZK1010.2	DUF155 domain-containing protein	0.8211	0.937	G5EEZ0	15.4638	15.2692	15.5871	15.5631	15.2696	15.3671
522	0.3899	13.0101	0.7181	0.2785	nonDE	nonDE	W09G3.7	G5EEZ1	W09G3.7	Williams-Beuren syndrome chromosomal region 16 protein	0.1914	0.5267	G5EEZ1	12.645	12.9692	12.7239	12.9441	13.8325	12.7312
523	0.3701	16.2524	0.8835	0.3578	nonDE	nonDE	W07E11.1	G5EF05	W07E11.1	glutamate synthase (NADH)	0.1308	0.4388	G5EF05	15.927	16.2939	15.9999	16.1669	16.9257	16.2386
524	0.3865	15.4527	0.8491	0.3408	nonDE	nonDE	fld-1	G5EF48	fld-1	TLC domain-containing protein fld-1	0.1415	0.4562	G5EF48	15.142	15.1917	15.3511	15.6724	15.2235	15.9484
525	-0.0673	15.4986	0.1441	0.0506	nonDE	nonDE	swsn-4	G5EF53	swsn-4	SWI/SNF chromatin remodeling complex core catalytic subunit swsn-4	0.7176	0.89	G5EF53	15.5599	15.5339	15.6127	15.774	15.2717	15.459
526	-0.1076	14.5626	0.1945	0.0663	nonDE	nonDE	popl-5	G5EF59	popl-5	Ribonuclease P/MRP protein subunit POP5	0.639	0.8583	G5EF59	14.3627	14.5894	14.772	14.2184	14.4693	14.7136
527	-0.0611	14.8231	0.0957	0.0312	nonDE	nonDE	taf-5	G5EF68	taf-5	Transcription initiation factor TFIID subunit 5	0.8022	0.9307	G5EF68	15.0005	14.306	14.9624	14.6394	14.3972	15.049
528	-0.1077	17.1171	0.2491	0.0876	nonDE	nonDE	G5EF72	G5EF72	G5EF72	G protein a(S) subunit	0.5635	0.8174	G5EF72	17.2918	17.1817	17.1646	17.0232	16.912	17.3798
529	-0.2314	13.6221	0.4894	0.1749	nonDE	nonDE	sars-2	G5EF77	sars-2	serine--tRNA ligase	0.324	0.6684	G5EF77	14.0245	13.7974	13.3364	13.6033	13.3883	13.4725
530	-0.1532	14.5128	0.3754	0.1311	nonDE	nonDE	gip-2	G5EF84	gip-2	Gamma-tubulin interacting protein 2	0.4213	0.7395	G5EF84	14.595	14.6229	14.5422	14.6554	14.1751	14.4701
531	1.5083	13.7229	2.9292	1.243	upReg	nonDE	Y48G10A.1	G5EF86	Y48G10A.1	S-formylglutathione hydrolase	0.0012	0.0571	G5EF86	12.8736	13.1479	12.7673	13.9643	15.233	14.1163
532	-0.4285	13.2161	0.9827	0.4036	nonDE	nonDE	sfa-1	G5EF97	sfa-1	Branchpoint-bridging protein	0.1041	0.3948	G5EF97	13.6688	13.2666	13.4657	12.9548	12.8472	13.3136
533	0.1024	13.6628	0.2323	0.0802	nonDE	nonDE	cpn-1	G5EFB5	cpn-1	CPN-1	0.5857	0.8313	G5EFB5	13.4678	13.9278	13.6248	13.8277	13.6055	13.8943
534	-0.5238	15.8537	1.7338	0.7411	nonDE	nonDE	rab-8	G5EFC1	rab-8	Rab8	0.0185	0.1815	G5EFC1	16.2911	16.2402	15.9732	15.8486	15.5559	15.5287
535	-0.3019	14.1469	0.9587	0.3915	nonDE	nonDE	cdc-5l	G5EFC4	cdc-5l	Cell division cycle 5-like protein	0.11	0.406	G5EFC4	14.5116	14.285	14.7023	14.217	14.1231	14.2531
536	-0.3929	15.2083	1.2192	0.5043	nonDE	nonDE	dap-3	G5EFC8	dap-3	Small ribosomal subunit protein mS29	0.0604	0.3131	G5EFC8	15.8256	15.2771	15.7162	15.2465	15.2751	15.1187
537	0.0727	13.3288	0.0894	0.0286	nonDE	nonDE	F46C5.9	G5EFD7	F46C5.9	WD_REPEATS_REGION domain-containing protein	0.8139	0.9362	G5EFD7	12.9307	13.4511	13.6922	13.3619	13.8897	13.0406
538	-0.1346	12.1819	0.2183	0.0758	nonDE	nonDE	sup-17	G5EFD9	sup-17	Disintegrin and metalloproteinase domain-containing protein 10 homolog	0.605	0.8398	G5EFD9	12.1956	12.3573	12.2947	11.8334	12.4624	0
539	0.3106	13.7025	0.6681	0.2561	nonDE	nonDE	eps-8	G5EFE0	eps-8	Epidermal growth factor receptor pathway substrate 8 splice variant B	0.2147	0.5545	G5EFE0	13.1367	13.7042	13.6176	13.9984	13.4033	13.9887
540	-0.0919	14.6614	0.0756	0.0255	nonDE	nonDE	H03A11.2	G5EFE3	H03A11.2	NLPC_P60 domain-containing protein	0.8402	0.9429	G5EFE3	14.1491	14.9871	14.5981	15.274	14.7095	13.4752
541	-0.3341	12.4244	1.0018	0.4139	nonDE	nonDE	sem-4	G5EFF4	sem-4	Spalt-like protein sem-4	0.0996	0.3856	G5EFF4	12.5736	12.682	12.6766	12.1303	12.3848	12.4147
542	0.4172	14.3148	1.0128	0.4199	nonDE	nonDE	erp-44.1	G5EFF8	erp-44.1	Thioredoxin domain-containing protein	0.0971	0.3802	G5EFF8	14.1743	14.2402	13.8817	14.2704	15.0282	14.2493
543	-0.3698	13.0078	1.0333	0.4258	nonDE	nonDE	eif-2bdelta	G5EFF9	eif-2bdelta	Translation initiation factor eIF-2B subunit delta	0.0926	0.3752	G5EFF9	13.5437	13.0105	13.0652	12.6594	13.097	12.7535
544	0.2384	14.4991	0.4338	0.1567	nonDE	nonDE	sel-1	G5EFG0	sel-1	S5 DRBM domain-containing protein	0.3683	0.6971	G5EFG0	14.5693	14.8059	13.8057	14.7629	14.7434	14.3899
545	-0.2751	17.8151	0.7374	0.2881	nonDE	nonDE	abcf-2	G5EFG4	abcf-2	ABC transporter domain-containing protein	0.183	0.5151	G5EFG4	17.7974	17.8704	17.9994	17.6591	17.2789	17.904
546	0.0387	16.7904	0.0443	0.0145	nonDE	nonDE	W09C5.1	G5EFH0	W09C5.1	Ribosome biogenesis protein NSA2 homolog	0.9031	0.9672	G5EFH0	17.0927	16.1661	17.1137	16.7444	16.4237	17.3206
547	-0.1456	13.5964	0.2894	0.1032	nonDE	nonDE	srp-6	G5EFH4	srp-6	Serine or cysteine protease inhibitor	0.5135	0.7884	G5EFH4	13.9381	13.3669	13.6483	13.4753	13.7683	13.273
548	0.171	13.6976	0.4418	0.1596	nonDE	nonDE	agef-1	G5EFH7	agef-1	SEC7 domain-containing protein	0.3616	0.6925	G5EFH7	13.4815	13.3803	13.841	13.868	13.5811	13.7669
549	0.3033	12.5297	0.5819	0.2186	nonDE	nonDE	cbs-1	G5EFH8	cbs-1	Cystathionine beta-synthase cbs-1	0.2619	0.6045	G5EFH8	12.254	12.4387	12.2275	12.0721	13.2014	12.5567
550	1.5167	15.4439	2.1382	0.9021	upReg	nonDE	lec-5	G5EFI4	lec-5	Galectin	0.0073	0.1253	G5EFI4	14.5606	14.5962	14.7335	15.6675	17.4042	15.3686
551	0.1152	14.7635	0.2269	0.0787	nonDE	nonDE	capg-1	G5EFJ4	capg-1	Condensin complex subunit capg-1	0.5931	0.8343	G5EFJ4	14.677	14.545	14.6533	14.9291	14.2887	15.0032
552	0.1712	12.952	0.4708	0.1688	nonDE	nonDE	wdfy-3	G5EFJ7	wdfy-3	WD repeat and FYVE domain-containing protein 3	0.3382	0.678	G5EFJ7	12.7068	12.903	12.8106	12.9141	12.9078	13.1121
553	0.0669	14.0056	0.123	0.0429	nonDE	nonDE	rict-1	G5EFK2	rict-1	RICTOR_N domain-containing protein	0.7534	0.9059	G5EFK2	13.9042	13.9053	14.02	14.3019	13.5576	14.1706
554	0.1791	16.6563	0.2795	0.0996	nonDE	nonDE	arf-3	G5EFK4	arf-3	ADP-ribosylation factor	0.5254	0.7951	G5EFK4	16.8539	16.0292	16.8836	16.8267	16.9645	16.5128
555	0.7618	16.3237	1.6437	0.6979	nonDE	nonDE	vab-10	G5EFM4	vab-10	Nesprin-1	0.0227	0.2005	G5EFM4	15.231	16.1232	15.65	16.7714	16.2877	16.2305
556	-0.7764	14.6694	1.0575	0.4391	nonDE	nonDE	gldr-2	G5EFM8	gldr-2	PAP-associated domain-containing protein	0.0876	0.3638	G5EFM8	15.3186	15.011	14.9388	14.9452	13.2832	14.7107
557	0.4633	14.586	1.2076	0.4985	nonDE	nonDE	ZK1321.4	G5EFP2	ZK1321.4	PDZ domain-containing protein	0.062	0.3173	G5EFP2	14.3683	14.3524	14.0249	14.7474	14.4179	14.9703
558	0.3829	13.8713	1.3416	0.5644	nonDE	nonDE	mrp-4	G5EFP3	mrp-4	Multidrug resistance-associated protein 1	0.0455	0.2726	G5EFP3	13.6303	13.7206	13.5106	14.0803	13.7933	14.1366
559	0.2276	13.7494	0.5781	0.2175	nonDE	nonDE	acl-7	G5EFP8	acl-7	Dihydroxyacetone phosphate acyltransferase	0.2642	0.606	G5EFP8	13.8989	13.6512	13.4033	13.8736	14.0416	13.7208
560	0.0427	15.2792	0.0805	0.0263	nonDE	nonDE	mca-1	G5EFR6	mca-1	Plasma membrane calcium-transporting ATPase mca-1	0.8309	0.9412	G5EFR6	15.0661	15.4984	15.1705	15.2483	15.2137	15.401
561	-0.3337	13.7855	0.3564	0.1251	nonDE	nonDE	msi-1	G5EFS2	msi-1	RNA-binding protein Musashi homolog 1	0.4401	0.7497	G5EFS2	13.505	14.3792	13.9822	13.7153	14.1608	12.9892
562	0.2936	17.3017	0.4469	0.1613	nonDE	nonDE	F45D11.15	G5EFS5	F45D11.15	B30.2/SPRY domain-containing protein	0.3574	0.6898	G5EFS5	17.5086	16.6121	17.5735	17.4556	17.3974	17.7219
563	-0.5876	14.3765	1.1125	0.4671	nonDE	nonDE	ATP6	G5EFS7	ATP6	ATP synthase subunit a	0.0772	0.3411	G5EFS7	15.0986	14.4545	15.0302	14.6263	14.0798	14.1145
564	-0.4692	14.9563	1.3378	0.5622	nonDE	nonDE	ltah-1.1	G5EFT4	ltah-1.1	Aminopeptidase ltah-1.1	0.0459	0.274	G5EFT4	15.572	15.4924	15.1784	14.7734	15.258	14.8037
565	0.631	14.5637	0.9367	0.383	nonDE	nonDE	ant-1.4	G5EFU2	ant-1.4	ADP/ATP translocase	0.1157	0.414	G5EFU2	0	13.5995	14.5446	14.6438	14.4092	15.0563
566	-0.0704	14.8981	0.1461	0.0512	nonDE	nonDE	cdk-7	G5EFV5	cdk-7	Cyclin-dependent kinase 7	0.7143	0.8889	G5EFV5	14.7972	14.9072	14.9693	14.7552	14.6291	15.0781
567	0.9885	13.6078	1.3167	0.5543	nonDE	nonDE	catp-4	G5EFV6	catp-4	Sodium/potassium-transporting ATPase subunit alpha	0.0482	0.2791	G5EFV6	12.7298	13.2609	13.3039	0	13.5782	14.5952
568	0.4147	14.5628	1.2964	0.5436	nonDE	nonDE	sec-31	G5EFY6	sec-31	WD_REPEATS_REGION domain-containing protein	0.0505	0.286	G5EFY6	14.2967	14.4233	13.989	14.4711	14.9057	14.5763
569	0.4623	14.9895	0.62	0.2349	nonDE	nonDE	ipgm-1	G5EFZ1	ipgm-1	2,3-bisphosphoglycerate-independent phosphoglycerate mutase	0.2399	0.5823	G5EFZ1	14.7091	14.8546	14.755	15.0004	16.1333	14.5719
570	0.1358	16.4116	0.1986	0.0683	nonDE	nonDE	dhs-12	G5EG13	dhs-12	NAD(P)-binding protein	0.6329	0.8544	G5EG13	16.548	16.6147	16.2371	16.7572	16.8603	16.1896
571	-0.2646	16.5214	0.5315	0.1966	nonDE	nonDE	cacn-1	G5EG14	cacn-1	Splicing factor Cactin	0.2941	0.6359	G5EG14	16.9287	16.6029	16.3728	16.467	15.9874	16.6564
572	0.0324	13.7331	0.0267	0.0074	nonDE	nonDE	R151.8A	G5EG26	R151.8A	R151.8A protein	0.9404	0.9831	G5EG26	13.7734	14.4285	13.928	13.9486	14.2027	0
573	-0.0469	16.1543	0.062	0.0214	nonDE	nonDE	emb-27	G5EG38	emb-27	Cell division cycle protein 16 homolog	0.8671	0.952	G5EG38	16.0693	15.9517	16.1968	16.5344	15.3593	16.1835
574	-0.045	13.8498	0.08	0.0261	nonDE	nonDE	T04A11.1	G5EG50	T04A11.1	Phenazine biosynthesis-like domain-containing protein	0.8317	0.9418	G5EG50	14.1308	13.4834	14.0468	13.7756	13.8922	13.8582
575	-0.247	15.1944	0.4836	0.1737	nonDE	nonDE	nrde-2	G5EG51	nrde-2	Nuclear exosome regulator NRDE2	0.3284	0.6704	G5EG51	15.4407	15.2474	15.393	15.2099	14.625	15.5051
576	0.0464	15.1149	0.0939	0.0309	nonDE	nonDE	unc-45	G5EG62	unc-45	UNC-45	0.8056	0.9314	G5EG62	14.7803	15.2704	14.9285	15.1872	14.8505	15.0809
577	0.1324	13.538	0.2796	0.0996	nonDE	nonDE	hid-1	G5EG65	hid-1	HID-1	0.5253	0.7951	G5EG65	13.4771	13.2515	13.1093	13.3924	13.1872	13.6555
578	-0.0412	14.7043	0.0755	0.0255	nonDE	nonDE	T24B8.7	G5EG81	T24B8.7	UBA domain-containing protein	0.8404	0.9429	G5EG81	14.6385	14.7598	14.7022	14.9107	14.3575	14.7089
579	-0.0703	15.9699	0.1618	0.0577	nonDE	nonDE	ragc-1	G5EGB3	ragc-1	Ras-related GTP-binding protein C	0.6889	0.8756	G5EGB3	16.0524	15.8239	16.0556	15.9057	15.9185	15.8966
580	0.1489	13.3671	0.4201	0.1507	nonDE	nonDE	abts-2	G5EGB9	abts-2	Anion transporter ABTS-2	0.3801	0.7068	G5EGB9	13.124	13.3508	13.3036	13.3493	13.3319	13.5441
581	0.2051	13.1833	0.2468	0.0875	nonDE	nonDE	DY3.8	G5EGC1	DY3.8	SWEET sugar transporter	0.5665	0.8175	G5EGC1	13.3476	12.6018	13.5339	13.8508	13.5156	12.7322
582	-0.2451	14.5099	0.4869	0.1744	nonDE	nonDE	dpy-26	G5EGE9	dpy-26	Condensin complex subunit dpy-26	0.3259	0.6693	G5EGE9	14.6322	14.5399	14.5892	14.628	13.8677	14.5304
583	0.097	16.2619	0.1938	0.0663	nonDE	nonDE	uso-1	G5EGG0	uso-1	Uso1_p115_head domain-containing protein	0.6401	0.8585	G5EGG0	16.1518	16.1054	16.0234	16.3649	15.79	16.4166
584	-0.048	12.246	0.0636	0.0214	nonDE	nonDE	lir-2	G5EGH3	lir-2	C2H2-type domain-containing protein	0.8638	0.952	G5EGH3	12.317	12.2132	12.2439	12.21	0	0
585	-0.07	14.2758	0.1473	0.0515	nonDE	nonDE	set-16	G5EGI1	set-16	PHD-type domain-containing protein	0.7124	0.8883	G5EGI1	14.2268	14.604	14.3613	14.5075	14.0573	14.4172
586	-0.2826	13.5803	0.771	0.304	nonDE	nonDE	ida-1	G5EGJ5	ida-1	Receptor-type tyrosine-protein phosphatase-like ida-1	0.1694	0.4966	G5EGJ5	13.8255	13.556	13.8093	13.5463	13.4693	13.3274
587	0.4861	16.5079	1.2382	0.5154	nonDE	nonDE	tln-1	G5EGK1	tln-1	FERM domain-containing protein	0.0578	0.3052	G5EGK1	15.9731	16.5669	16.0146	16.8658	16.8041	16.343
588	-0.0314	13.9067	0.0471	0.0157	nonDE	nonDE	din-1	G5EGK6	din-1	Daf-12-interacting protein 1	0.8972	0.9644	G5EGK6	14.224	14.0693	13.4265	14.099	13.6877	13.8389
589	-0.0033	17.4531	0.0071	0.0036	nonDE	nonDE	let-92	G5EGK8	let-92	Serine/threonine-protein phosphatase 2A catalytic subunit	0.9839	0.9918	G5EGK8	17.5095	17.4834	17.3469	17.3499	17.5177	17.4623
590	0.098	16.322	0.2014	0.0692	nonDE	nonDE	T28D6.6	G5EGL2	T28D6.6	GTP-binding protein 128up	0.6289	0.8527	G5EGL2	16.3559	16.0312	16.3511	16.6187	16.077	16.3364
591	0.3264	13.6321	1.0981	0.4588	nonDE	nonDE	fat-6	G5EGN2	fat-6	Delta(9)-fatty-acid desaturase fat-6	0.0798	0.3477	G5EGN2	13.4545	13.2614	13.5192	13.6996	13.7252	13.7896
592	0.8919	14.2697	1.4086	0.5943	nonDE	nonDE	vha-6	G5EGP4	vha-6	V-type proton ATPase 116 kDa subunit a 3	0.039	0.2545	G5EGP4	13.2641	14.2248	13.7108	14.1672	15.2503	14.458
593	0.0189	14.8104	0.035	0.0109	nonDE	nonDE	cpz-1	G5EGP8	cpz-1	Cathepsin Z-1	0.9226	0.9751	G5EGP8	14.5992	14.8795	14.9686	14.8129	14.9031	14.7879
594	0.1132	13.4168	0.2562	0.0903	nonDE	nonDE	klp-12	G5EGS3	klp-12	Kinesin-like protein klp-12	0.5544	0.8123	G5EGS3	13.3828	13.6272	13.0494	13.4337	13.4845	13.4808
595	0.1286	14.5613	0.2718	0.0967	nonDE	nonDE	gbf-1	G5EGS5	gbf-1	Golgi-specific brefeldin A-resistance guanine nucleotide exchange factor 1 homolog	0.5348	0.8005	G5EGS5	14.4213	14.3928	14.5827	14.9651	14.5021	14.3154
596	0.9234	17.7951	2.5801	1.0878	nonDE	nonDE	COX2	G5EGS6	COX2	Cytochrome c oxidase subunit 2	0.0026	0.0817	G5EGS6	17.2524	17.4994	17.2088	17.9584	18.6722	18.1002
597	0.3299	14.1154	0.7667	0.3027	nonDE	nonDE	clh-5	G5EGT4	clh-5	Chloride channel protein	0.1711	0.4981	G5EGT4	14.0454	13.5913	14.1445	14.5229	14.2095	14.0385
598	-0.2964	21.2621	0.4971	0.1783	nonDE	nonDE	iffb-1	G5EGT7	iffb-1	Eukaryotic translation initiation factor 5B	0.3183	0.6633	G5EGT7	21.3132	21.3286	21.5722	20.8881	20.6108	21.8258
599	0.4072	14.6247	0.8727	0.3507	nonDE	nonDE	egl-30	G5EGU1	egl-30	EGL-30	0.134	0.4459	G5EGU1	14.4808	14.3089	14.4727	14.7422	14.939	14.8027
600	0.1474	14.6322	0.3194	0.114	nonDE	nonDE	ddx-15	G8JY03	ddx-15	RNA helicase	0.4792	0.7691	G8JY03	14.6405	14.5236	14.7877	14.6249	15.1077	14.6613
601	-0.5225	13.0133	1.4775	0.6272	nonDE	nonDE	acl-6	G8JY39	acl-6	Phospholipid/glycerol acyltransferase domain-containing protein	0.0333	0.236	G8JY39	13.4121	13.1848	0	12.7262	12.9671	12.6343
602	-0.2333	13.9006	0.4822	0.1729	nonDE	nonDE	mes-3	G8JY65	mes-3	Polycomb protein mes-3	0.3294	0.6716	G8JY65	14.0129	14.1953	13.8943	13.8382	13.3244	14.2401
603	1.6491	19.3522	1.992	0.8499	upReg	nonDE	ifc-2	G8JY94	ifc-2	Intermediate filament protein ifc-2	0.0102	0.1413	G8JY94	18.3229	18.0616	18.37	20.3323	20.2494	19.12
604	-0.0683	14.1773	0.1103	0.0375	nonDE	nonDE	ctn-1	G8JYB2	ctn-1	Alpha-catulin	0.7756	0.9174	G8JYB2	14.2408	14.4149	13.929	14.4898	14.1898	13.7002
605	-0.0566	15.0782	0.1398	0.0495	nonDE	nonDE	wdr-4	G8XYY6	wdr-4	tRNA (guanine-N(7)-)-methyltransferase non-catalytic subunit	0.7249	0.8923	G8XYY6	15.1737	15.0493	15.0596	14.9676	15.1026	15.0426
606	-0.5948	13.988	0.4767	0.1707	nonDE	nonDE	Y48C3A.14	H1UBJ6	Y48C3A.14	DNA topoisomerase	0.3337	0.675	H1UBJ6	13.6422	15.02	13.7479	13.5419	0	0
607	0.2628	13.062	0.3339	0.119	nonDE	nonDE	map-2	H1UBK1	map-2	Methionine aminopeptidase 2	0.4635	0.7604	H1UBK1	12.8424	13.3239	12.6207	12.9244	14.05	12.6009
608	0.1062	14.6119	0.2053	0.0697	nonDE	nonDE	zoo-1	H1UBK9	zoo-1	Tight junction protein ZO-1	0.6232	0.8516	H1UBK9	14.5252	14.6707	14.5096	14.7547	14.3237	14.9458
609	-0.4441	14.4934	0.8219	0.326	nonDE	nonDE	M03C11.3	H2FLG4	M03C11.3	PH domain-containing protein	0.1507	0.472	H2FLG4	14.5401	14.6574	14.7273	14.0512	13.61	14.9312
610	0.0873	14.3766	0.1524	0.0541	nonDE	nonDE	stl-1	H2FLJ1	stl-1	Stomatin-like protein stl-1	0.7041	0.8828	H2FLJ1	13.9357	14.4354	14.584	14.2104	14.4054	14.6013
611	-0.0196	13.6472	0.042	0.0129	nonDE	nonDE	T10C6.6	H2FLL6	T10C6.6	Major facilitator superfamily (MFS) profile domain-containing protein	0.9077	0.9708	H2FLL6	13.561	13.7113	13.5035	13.7093	13.4404	13.5673
612	0.5078	13.6829	0.7616	0.3002	nonDE	nonDE	ttr-24	H2KMI9	ttr-24	DUF4150 domain-containing protein	0.1732	0.5009	H2KMI9	13.5383	12.5073	13.9778	14.3095	13.6754	13.5619
613	0.0728	14.2743	0.115	0.0387	nonDE	nonDE	ints-8	H2KML7	ints-8	INTegrator complex Subunit homolog	0.7674	0.9147	H2KML7	14.1427	14.0458	14.2772	14.3991	13.8264	14.4586
614	-0.4127	13.6855	1.0624	0.4416	nonDE	nonDE	C06A5.3	H2KY56	C06A5.3	NADH dehydrogenase [ubiquinone] 1 beta subcomplex subunit 7	0.0866	0.3617	H2KY56	14.1196	13.8801	13.9278	13.6545	13.1745	13.8603
615	0.0833	15.5388	0.1544	0.0549	nonDE	nonDE	Y37E11B.10	H2KY66	Y37E11B.10	BRCT domain-containing protein	0.7008	0.8812	H2KY66	15.6871	15.1805	15.378	15.4669	15.1955	15.8332
616	0.1895	15.0859	0.3567	0.1251	nonDE	nonDE	cyp-34a9	H2KY68	cyp-34a9	CYtochrome P450 family	0.4399	0.7497	H2KY68	14.9198	15.0837	15.0631	15.0559	15.4076	15.1716
617	-0.7143	13.3669	2.1023	0.8864	nonDE	nonDE	B0336.7	H2KY76	B0336.7	THAP-type domain-containing protein	0.0079	0.1299	H2KY76	13.8918	13.65	13.6057	12.9254	0	13.0777
618	-0.0785	13.2605	0.1111	0.0379	nonDE	nonDE	alfa-1	H2KYA3	alfa-1	ALS/FTD Associated gene homolog	0.7742	0.9164	H2KYA3	13.501	13.2261	12.5202	12.8338	12.931	13.2471
619	-0.0626	14.789	0.1039	0.0345	nonDE	nonDE	ttc-7	H2KYB6	ttc-7	Tetratricopeptide repeat protein 7 N-terminal domain-containing protein	0.7872	0.9237	H2KYB6	15.1591	14.8797	14.9088	14.5134	15.1209	15.1254
620	0.1054	15.009	0.1506	0.053	nonDE	nonDE	grld-1	H2KYB8	grld-1	RRM domain-containing protein	0.707	0.8851	H2KYB8	14.6577	14.4983	15.3824	15.0444	14.7058	15.1044
621	0.0323	14.4627	0.0463	0.0156	nonDE	nonDE	nra-4	H2KYE0	nra-4	Nicotinic receptor-associated protein 4	0.899	0.9647	H2KYE0	14.2718	14.7332	14.4935	14.3379	15.0608	14.1965
622	-0.2049	14.0895	0.3957	0.1417	nonDE	nonDE	spat-3	H2KYH3	spat-3	E3 ubiquitin-protein ligase RING2 homolog spat-3	0.402	0.7216	H2KYH3	13.877	14.2992	14.1782	13.7523	13.5902	14.3974
623	0.0819	13.2173	0.1316	0.0462	nonDE	nonDE	C07A12.7	H2KYH5	C07A12.7	TOM1-like protein 2	0.7386	0.8992	H2KYH5	13.2848	12.9045	13.0312	13.2598	13.2869	12.9195
624	0.0841	13.0198	0.1131	0.038	nonDE	nonDE	C06A6.2	H2KYH8	C06A6.2	MADF domain-containing protein	0.7708	0.9162	H2KYH8	0	12.6884	12.9814	13.431	12.5401	12.786
625	-0.291	12.6947	0.6311	0.2394	nonDE	nonDE	cyk-1	H2KYI3	cyk-1	WAPL domain-containing protein	0.2339	0.5762	H2KYI3	12.9364	12.5716	12.8985	12.3964	12.6259	0
626	-0.3097	12.5681	0.8594	0.3466	nonDE	nonDE	cgef-1	H2KYI7	cgef-1	DH domain-containing protein	0.1382	0.4502	H2KYI7	12.8521	12.7489	12.5168	12.3507	12.1824	12.6555
627	1.4222	14.2658	2.4776	1.0409	upReg	nonDE	mtch-1	H2KYJ5	mtch-1	Mitochondrial carrier	0.0033	0.091	H2KYJ5	13.3363	13.7831	13.3953	14.6685	15.849	14.2638
628	0.069	13.4205	0.1338	0.0466	nonDE	nonDE	vps-45	H2KYN0	vps-45	Vacuolar protein sorting-associated protein 45	0.7348	0.8982	H2KYN0	13.2624	13.5919	13.2007	13.3481	13.3679	13.5459
629	-0.1575	13.8471	0.3507	0.1232	nonDE	nonDE	pkg-2	H2KYN1	pkg-2	cGMP-dependent protein kinase	0.446	0.7531	H2KYN1	13.9564	13.794	14.2388	13.6472	13.7327	14.137
630	-0.9109	16.2486	3.7175	1.6875	nonDE	nonDE	acdh-13	H2KYN3	acdh-13	Acyl-CoA dehydrogenase family member 9, mitochondrial	0.0002	0.0205	H2KYN3	17.0622	16.8411	16.9309	16.042	15.9081	16.1515
631	-0.2221	15.1491	0.4438	0.1599	nonDE	nonDE	lntl-1	H2KYP1	lntl-1	LIN-24 (Twenty-four) Like	0.3599	0.692	H2KYP1	15.5181	14.9878	15.5327	15.1531	15.1226	15.0965
632	-0.0669	15.337	0.0862	0.0283	nonDE	nonDE	ncx-2	H2KYP2	ncx-2	Calx-beta domain-containing protein	0.8199	0.937	H2KYP2	15.3315	15.7983	15.3084	15.2946	15.7758	15.1671
633	0.0656	13.9876	0.0962	0.0312	nonDE	nonDE	gyg-1	H2KYQ5	gyg-1	Glycogenin-1	0.8012	0.9307	H2KYQ5	14.1956	13.9159	14.2734	14.0529	14.5755	13.9533
634	-0.1965	16.6275	0.3554	0.1251	nonDE	nonDE	vig-1	H2KYR1	vig-1	Hyaluronan/mRNA-binding protein domain-containing protein	0.4412	0.7497	H2KYR1	16.7052	16.8574	16.5729	16.7439	16.1492	16.6527
635	0.3809	14.1058	0.9194	0.376	nonDE	nonDE	srr-4	H2KYR4	srr-4	Serpentine Receptor, class R	0.1204	0.4208	H2KYR4	13.6501	13.577	14.35	14.2454	14.0398	14.4345
636	-0.469	13.0332	1.4737	0.6272	nonDE	nonDE	F25B4.8	H2KYR8	F25B4.8	CENP-V/GFA domain-containing protein	0.0336	0.236	H2KYR8	13.4178	13.2388	13.1467	12.65	12.7761	12.9701
637	-0.0032	13.2529	0.0043	0.002	nonDE	nonDE	npl-4.1	H2KYU6	npl-4.1	Nuclear protein localization protein 4 homolog 1	0.9902	0.9954	H2KYU6	13.1972	13.6992	13.1837	13.2763	13.7453	13.0488
638	0.0989	14.2106	0.205	0.0697	nonDE	nonDE	C18B2.5	H2KYV3	C18B2.5	G domain-containing protein	0.6237	0.8516	H2KYV3	14.1404	14.1044	14.176	14.3992	14.4256	13.893
639	0.147	15.5533	0.2942	0.1038	nonDE	nonDE	frm-4	H2KYZ6	frm-4	FERM domain-containing protein	0.5079	0.7874	H2KYZ6	15.5419	15.2255	15.4008	15.6509	15.1226	15.8358
640	-0.083	16.1988	0.1806	0.0633	nonDE	nonDE	clec-266	H2KZ06	clec-266	C-type lectin domain-containing protein	0.6597	0.8644	H2KZ06	16.2325	15.9822	16.1577	16.1736	15.78	16.1701
641	-0.2289	13.5972	0.5897	0.2225	nonDE	nonDE	tres-1	H2KZ16	tres-1	Treslin_N domain-containing protein	0.2572	0.5991	H2KZ16	13.6991	13.785	13.6242	13.71	13.137	13.5747
642	-0.2852	15.0205	0.4707	0.1688	nonDE	nonDE	hpo-10	H2KZ29	hpo-10	SAC3/GANP/THP3 conserved domain-containing protein	0.3383	0.678	H2KZ29	15.3049	14.9794	15.1411	14.7638	14.2895	15.5168
643	-0.1367	12.989	0.3295	0.117	nonDE	nonDE	Y110A7A.9	H2KZ40	Y110A7A.9	WD_REPEATS_REGION domain-containing protein	0.4683	0.7638	H2KZ40	12.82	13.3167	12.9451	12.7921	12.9659	12.9136
644	-0.0966	13.6084	0.1664	0.0591	nonDE	nonDE	Y110A7A.15	H2KZ41	Y110A7A.15	Similarity	0.6817	0.8728	H2KZ41	13.3558	13.7002	13.566	13.254	13.609	13.469
645	0.5391	13.2398	1.3978	0.5876	nonDE	nonDE	skpo-3	H2KZ53	skpo-3	ShKT domain-containing protein	0.04	0.2584	H2KZ53	12.6481	13.2486	12.8357	13.5107	13.624	13.2148
646	0.1094	14.6068	0.1486	0.0526	nonDE	nonDE	C37C3.1	H2KZ84	C37C3.1	NADAR domain-containing protein	0.7103	0.8859	H2KZ84	14.8675	13.934	14.5893	14.3254	14.3326	15.0611
647	-0.3123	13.9712	0.7371	0.2881	nonDE	nonDE	Y48G9A.9	H2KZ95	Y48G9A.9	Protein-tyrosine phosphatase	0.1832	0.5151	H2KZ95	14.1627	13.9783	14.5551	13.9799	13.7364	14.0429
648	-0.0227	13.5511	0.0256	0.007	nonDE	nonDE	nhr-88	H2KZA1	nhr-88	Nuclear hormone receptor E75	0.9429	0.984	H2KZA1	13.9533	13.0951	13.9559	13.873	13.5286	13.5346
649	-0.1978	14.5151	0.3596	0.1261	nonDE	nonDE	F38A5.2	H2KZA2	F38A5.2	TraB domain-containing protein	0.437	0.748	H2KZA2	14.6756	15.2079	14.4919	14.5049	14.9935	14.2837
650	0.8123	14.4344	0.8747	0.3518	nonDE	nonDE	pqn-22	H2KZA3	pqn-22	Zasp-like motif domain-containing protein	0.1334	0.4448	H2KZA3	12.9601	14.1592	14.0082	15.1941	14.8782	13.4922
651	0.1147	14.1653	0.1945	0.0663	nonDE	nonDE	R148.3	H2KZA5	R148.3	DUF2846 domain-containing protein	0.6391	0.8583	H2KZA5	13.9601	14.6515	13.8773	14.4475	14.3485	14.0369
652	0.1074	16.1651	0.1816	0.0633	nonDE	nonDE	R148.5	H2KZA6	R148.5	PID domain-containing protein	0.6583	0.8644	H2KZA6	16.4363	15.7354	15.7414	16.257	15.8366	16.1418
653	-0.0846	14.6104	0.1532	0.0543	nonDE	nonDE	F58F9.3	H2KZC6	F58F9.3	S1 motif domain-containing protein	0.7027	0.8825	H2KZC6	14.7008	14.5667	14.613	14.9163	14.5292	14.1813
654	-0.104	18.2832	0.1941	0.0663	nonDE	nonDE	csr-1	H2KZD5	csr-1	Piwi domain-containing protein	0.6395	0.8583	H2KZD5	18.2161	18.1932	18.362	18.3945	17.7947	18.2702
655	-0.6803	15.7689	1.9864	0.8499	nonDE	nonDE	acdh-1	H2KZG6	acdh-1	Short/branched chain specific acyl-CoA dehydrogenase, mitochondrial	0.0103	0.1413	H2KZG6	16.6619	16.2231	16.2385	15.4913	16.0927	15.4986
656	-0.4081	14.205	0.4641	0.1675	nonDE	nonDE	Y37E11AL.3	H2KZH7	Y37E11AL.3	Retrotransposon gag protein	0.3435	0.6801	H2KZH7	14.4283	14.3794	14.3599	14.273	13.3293	14.3412
657	0.259	15.0262	0.5164	0.1893	nonDE	nonDE	glrx-3	H2KZJ5	glrx-3	Glutaredoxin 3	0.3045	0.6467	H2KZJ5	14.7144	15.2829	14.7419	14.8665	15.6328	15.0168
658	-0.1163	13.7824	0.2429	0.0863	nonDE	nonDE	F36D4.5	H2KZK4	F36D4.5	Desumoylating isopeptidase 1 homolog	0.5716	0.8199	H2KZK4	13.7762	14.1861	13.8285	13.9465	13.785	13.7105
659	0.1682	13.7085	0.2543	0.0897	nonDE	nonDE	dpf-3	H2KZK7	dpf-3	Dipeptidyl Peptidase Four (IV) family	0.5568	0.8134	H2KZK7	13.7086	13.9287	13.4134	13.8125	14.2575	13.4852
660	0.2134	13.4719	0.3468	0.1228	nonDE	nonDE	W04B5.3	H2KZL1	W04B5.3	Galectin domain-containing protein	0.45	0.7536	H2KZL1	13.3906	13.2428	13.6163	14.016	13.5049	13.3691
661	-0.777	14.4986	1.4974	0.6304	nonDE	nonDE	yars-2	H2KZL6	yars-2	Tyrosine--tRNA ligase	0.0318	0.2342	H2KZL6	14.7397	15.1496	14.8355	14.2281	13.4307	14.7352
662	-0.7258	14.4567	1.2195	0.5043	nonDE	nonDE	F08F8.9	H2KZP2	F08F8.9	Uncharacterized protein	0.0603	0.3131	H2KZP2	14.8759	15.3073	14.9544	14.5678	13.7856	14.6067
663	0.1201	14.4096	0.2068	0.0703	nonDE	nonDE	T28B4.1	H2KZV2	T28B4.1	F-box domain-containing protein	0.6212	0.8506	H2KZV2	14.7152	14.1815	14.3967	14.5854	14.4902	14.5781
664	-0.1799	13.732	0.4178	0.1503	nonDE	nonDE	F23H11.4	H2KZV4	F23H11.4	Rho-GAP domain-containing protein	0.3821	0.7074	H2KZV4	13.5227	14.1517	13.8937	13.7715	13.4871	13.7697
665	-0.1031	14.5874	0.2507	0.0882	nonDE	nonDE	T04C9.1	H2KZV6	T04C9.1	Rho GTPase-activating protein 26	0.5614	0.8162	H2KZV6	14.5122	14.5812	14.6229	14.6015	14.2986	14.5069
666	0.0062	12.9553	0.0065	0.0035	nonDE	nonDE	mlp-1	H2KZV8	mlp-1	LIM zinc-binding domain-containing protein	0.9851	0.9921	H2KZV8	12.9069	12.9342	12.955	12.7124	13.7696	12.3326
667	0.1879	13.4985	0.3552	0.1251	nonDE	nonDE	frm-2	H2KZV9	frm-2	Moesin/ezrin/radixin homolog 1	0.4413	0.7497	H2KZV9	13.619	12.9711	13.4633	13.805	13.1942	13.618
668	-0.0055	12.8452	0.0095	0.0045	nonDE	nonDE	T13C2.6	H2KZX4	T13C2.6	EGF-like domain-containing protein	0.9783	0.9897	H2KZX4	12.6116	13.1548	12.7532	12.6442	12.9471	12.9118
669	0.0077	13.2851	0.0074	0.0037	nonDE	nonDE	F49E8.7	H2KZY3	F49E8.7	BACK domain-containing protein	0.983	0.9916	H2KZY3	13.4536	13.1564	13.393	13.9891	12.9876	13.0493
670	-0.344	14.831	0.6835	0.2625	nonDE	nonDE	ZK354.2	H2KZZ9	ZK354.2	Protein kinase domain-containing protein	0.2072	0.5464	H2KZZ9	15.2408	14.9672	15.0894	14.563	14.5544	15.1481
671	-0.2997	15.7079	0.4926	0.1752	nonDE	nonDE	T22F3.2	H2L010	T22F3.2	USP domain-containing protein	0.3216	0.668	H2L010	16.2984	15.3412	15.9764	15.5601	15.1114	16.0452
672	0.1066	14.1579	0.1494	0.0528	nonDE	nonDE	cas-1	H2L023	cas-1	Adenylyl cyclase-associated protein	0.709	0.8855	H2L023	13.8052	14.6609	13.981	14.1749	14.6382	13.9537
673	-0.1844	13.4375	0.3254	0.115	nonDE	nonDE	F41H10.3	H2L025	F41H10.3	RNA-directed RNA polymerase	0.4727	0.7673	H2L025	13.6763	13.4565	13.6942	13.5008	13.1896	13.5833
674	-0.0059	17.0347	0.0104	0.0045	nonDE	nonDE	pmp-5	H2L034	pmp-5	ABC transporter domain-containing protein	0.9763	0.9896	H2L034	17.2915	16.7269	17.0709	17.0415	16.8542	17.1759
675	-0.0837	13.157	0.2176	0.0758	nonDE	nonDE	trpp-8	H2L043	trpp-8	Trafficking protein particle complex subunit 8	0.6059	0.8398	H2L043	13.2187	13.2814	13.2413	13.1058	13.1132	13.2713
676	1.4771	15.2012	1.9856	0.8499	upReg	nonDE	pqn-52	H2L044	pqn-52	DUF1080 domain-containing protein	0.0103	0.1413	H2L044	14.8027	14.4566	13.4227	16.0793	15.8088	15.2253
677	0.2621	15.5828	0.614	0.2347	nonDE	nonDE	tns-1	H2L045	tns-1	Tensin homolog	0.2432	0.5826	H2L045	15.5969	15.2316	15.2775	15.9469	15.3617	15.5836
678	-0.5361	19.939	1.5931	0.6708	nonDE	nonDE	F46H5.7	H2L049	F46H5.7	AMPK1_CBM domain-containing protein	0.0255	0.2134	H2L049	19.8658	20.5624	19.9912	19.6003	19.512	19.6989
679	0.0697	14.7447	0.1621	0.0577	nonDE	nonDE	ubxn-3	H2L056	ubxn-3	UBX domain-containing protein 3	0.6885	0.8756	H2L056	14.5291	14.7525	14.5452	14.8203	14.5412	14.6746
680	-0.0621	12.5924	0.0758	0.0255	nonDE	nonDE	txt-6	H2L073	txt-6	Transcellular chaperone signaling (X)cross tissue	0.8398	0.9429	H2L073	12.032	0	12.8209	12.2282	12.4866	12.3783
681	1.222	14.6378	1.7423	0.7442	upReg	nonDE	grl-16	H2L083	grl-16	Ground-like domain-containing protein	0.0181	0.1802	H2L083	13.2805	13.7761	14.263	15.1266	15.0971	14.7619
682	0.1078	13.2335	0.1717	0.0606	nonDE	nonDE	F56B3.11	H2L085	F56B3.11	TIM21-like protein, mitochondrial	0.6735	0.8698	H2L085	13.1581	13.2021	13.1999	12.9148	13.9004	13.0683
683	0.1586	14.2875	0.3607	0.1261	nonDE	nonDE	F56B3.4	H2L086	F56B3.4	RNA polymerase II-associated protein 1 N-terminal domain-containing protein	0.4358	0.748	H2L086	13.9436	14.3794	13.9406	14.3755	13.967	14.397
684	-0.2016	14.3937	0.6007	0.2276	nonDE	nonDE	H14E04.2	H2L0A4	H14E04.2	PNP_UDP_1 domain-containing protein	0.2508	0.5921	H2L0A4	14.4349	14.564	14.4686	14.2888	14.4017	14.1722
685	0.0765	16.7142	0.1367	0.0477	nonDE	nonDE	H05C05.1	H2L0A8	H05C05.1	RRM domain-containing protein	0.7299	0.896	H2L0A8	16.4377	16.6209	16.6972	16.6527	16.2522	17.0805
686	0.094	14.656	0.2066	0.0702	nonDE	nonDE	emc-1	H2L0C0	emc-1	ER membrane protein complex subunit 1	0.6215	0.8507	H2L0C0	14.7711	14.3591	14.6927	14.5636	14.7815	14.7599
687	-0.3847	16.6182	1.0697	0.4458	nonDE	nonDE	Y77E11A.7	H2L0E0	Y77E11A.7	SET domain-containing protein	0.0852	0.3582	H2L0E0	16.7545	16.9459	16.9279	16.7529	16.0876	16.6336
688	0.6276	15.4491	2.2835	0.9496	nonDE	nonDE	mct-4	H2L0E5	mct-4	Major facilitator superfamily (MFS) profile domain-containing protein	0.0052	0.1123	H2L0E5	14.9364	15.2386	15.1602	15.605	15.8064	15.8066
689	-0.284	13.9743	0.6247	0.2375	nonDE	nonDE	gei-4	H2L0F6	gei-4	BZIP domain-containing protein	0.2373	0.5787	H2L0F6	14.0493	14.3252	13.9227	14.0234	13.3787	14.0433
690	0.4031	15.4521	0.9528	0.3898	nonDE	nonDE	wapl-1	H2L0H5	wapl-1	Wings apart-like protein homolog 1	0.1115	0.4075	H2L0H5	15.0871	14.7227	15.4888	15.5822	15.2079	15.7177
691	0.3301	16.0336	0.4616	0.1665	nonDE	nonDE	lfi-1	H2L0I4	lfi-1	Lin-5	0.3455	0.6815	H2L0I4	15.3784	15.9027	15.437	16.093	16.1764	15.4391
692	-0.1093	14.677	0.195	0.0663	nonDE	nonDE	hum-8	H2L0I7	hum-8	Myosin motor domain-containing protein	0.6382	0.8583	H2L0I7	14.8395	14.8666	14.4417	14.7208	14.2254	14.8736
693	-0.422	14.0694	1.0878	0.4546	nonDE	nonDE	fnip-2	H2L0I8	fnip-2	UDENN FNIP1/2-type domain-containing protein	0.0817	0.3511	H2L0I8	14.4968	14.4145	14.3406	13.8126	14.0385	14.135
694	-0.2386	14.9749	0.7573	0.2985	nonDE	nonDE	T07D3.9	H2L0J4	T07D3.9	HotDog ACOT-type domain-containing protein	0.1749	0.5029	H2L0J4	15.1923	15.0401	15.2379	15.0528	14.8186	14.883
695	0.2925	20.0104	0.6057	0.2311	nonDE	nonDE	pod-2	H2L0M0	pod-2	acetyl-CoA carboxylase	0.2479	0.5874	H2L0M0	19.9494	19.4619	19.5716	19.7568	19.6306	20.473
696	1.3131	14.688	1.3024	0.5456	upReg	nonDE	irg-8	H2L0Q1	irg-8	Downstream Of DAF-16 (Regulated by DAF-16)	0.0498	0.2847	H2L0Q1	12.965	0	14.4019	14.5586	16.1793	14.2518
697	0.0715	15.625	0.1331	0.0466	nonDE	nonDE	ral-1	H2L0Q6	ral-1	Small monomeric GTPase	0.736	0.8982	H2L0Q6	15.5355	15.2495	15.9026	15.5524	15.6024	15.7475
698	0.6794	13.1919	1.4725	0.6272	nonDE	nonDE	epg-9	H2L0S0	epg-9	Autophagy-related protein 101	0.0337	0.236	H2L0S0	13.4	12.2813	12.9754	13.5721	13.7248	13.3978
699	-0.6535	14.8926	1.6617	0.7097	nonDE	nonDE	Y119D3B.12	H2L0S8	Y119D3B.12	Luc7-like protein 3	0.0218	0.1951	H2L0S8	16.0068	15.2164	15.718	15.071	14.6364	15.2734
700	0.074	14.002	0.1755	0.0618	nonDE	nonDE	cyld-1	H2L265	cyld-1	USP domain-containing protein	0.6675	0.8673	H2L265	13.8009	14.0775	13.7299	14.0747	13.8596	13.8961
701	-0.0863	13.6863	0.1452	0.0512	nonDE	nonDE	F40F8.11	H2L297	F40F8.11	NADAR domain-containing protein	0.7158	0.8889	H2L297	14.0423	13.5772	13.7178	13.8132	13.589	13.6761
702	-0.1064	14.709	0.1955	0.0664	nonDE	nonDE	F19B6.1	H2L2A8	F19B6.1	Uridine kinase	0.6375	0.8582	H2L2A8	14.505	14.9312	14.6258	14.8146	14.4806	14.4477
703	-0.6518	15.5128	1.4108	0.5944	nonDE	nonDE	F46B6.5	H2L2B2	F46B6.5	LisH domain-containing protein	0.0388	0.2545	H2L2B2	15.9585	16.1131	15.7275	15.2487	14.8828	15.7122
704	1.1152	14.3076	2.353	0.9866	upReg	nonDE	atn-1	H2L2C8	atn-1	Alpha-actinin, sarcomeric	0.0044	0.1031	H2L2C8	13.9312	13.2094	13.9202	14.8561	15.3381	14.2122
705	-0.219	13.2557	0.2332	0.0809	nonDE	nonDE	C50B6.3	H2L2E3	C50B6.3	DUF3452 domain-containing protein	0.5845	0.83	H2L2E3	13.1665	12.5179	14.0586	12.5152	12.9262	13.6444
706	0.8735	18.2081	1.1842	0.4905	nonDE	nonDE	pyc-1	H2L2E4	pyc-1	Pyruvate carboxylase subunit B	0.0654	0.3232	H2L2E4	17.3434	16.936	18.2024	18.1328	17.7816	19.1878
707	0.011	20.9816	0.0222	0.0057	nonDE	nonDE	tba-1	H2L2E8	tba-1	Tubulin alpha chain	0.9502	0.9869	H2L2E8	21.035	20.7822	21.0152	20.8127	20.9215	21.1312
708	0.1731	15.808	0.4676	0.168	nonDE	nonDE	pqn-27	H2L2J5	pqn-27	Prion-like-(Q/N-rich)-domain-bearing protein	0.3407	0.6792	H2L2J5	15.6172	15.3774	15.7174	15.9102	15.6235	15.6974
709	0.0571	13.6351	0.1031	0.0345	nonDE	nonDE	Y57G11C.33	H2L2L2	Y57G11C.33	Golgin subfamily A member 7/ERF4 domain-containing protein	0.7887	0.9237	H2L2L2	13.965	13.5656	13.4847	13.6994	13.7583	0
710	0.363	13.5526	0.921	0.377	nonDE	nonDE	Y79H2A.3	H8ESF8	Y79H2A.3	C2H2-type domain-containing protein	0.12	0.4197	H8ESF8	13.0809	13.4525	13.2869	14.0445	13.2932	13.5716
711	0.8803	17.1146	1.1923	0.4916	nonDE	nonDE	idh-1	H9G2T4	idh-1	Isocitrate dehydrogenase [NADP]	0.0642	0.3224	H9G2T4	16.8427	16.4873	16.4641	17.1088	18.6062	16.7202
712	0.8989	14.0073	2.2181	0.9272	nonDE	nonDE	dur-1	H9G2U2	dur-1	Dauer Up-Regulated	0.0061	0.1183	H9G2U2	13.3293	13.8492	13.1594	14.3626	14.4939	14.1781
713	0.6213	14.0089	1.1584	0.481	nonDE	nonDE	F10D11.6	H9G2Z8	F10D11.6	BPI1 domain-containing protein	0.0694	0.3303	H9G2Z8	0	13.3618	13.5034	14.2072	14.074	13.8804
714	-0.4486	17.1263	1.0888	0.455	nonDE	nonDE	R13H4.2	H9G321	R13H4.2	Uncharacterized protein	0.0815	0.3507	H9G321	17.4009	17.3864	17.0901	16.9021	16.6199	17.0096
715	1.564	16.5316	2.2081	0.9252	upReg	nonDE	unc-52	H9G352	unc-52	Basement membrane proteoglycan	0.0062	0.1188	H9G352	14.8019	15.5746	15.7482	16.9818	16.8447	16.9903
716	0.16	14.5242	0.3923	0.14	nonDE	nonDE	acl-2	I2HA82	acl-2	Phospholipid/glycerol acyltransferase domain-containing protein	0.4052	0.7244	I2HA82	14.6864	14.3319	14.416	14.7927	14.6298	14.4917
717	-0.3189	17.2169	0.8193	0.3253	nonDE	nonDE	F53B6.4	I2HA90	F53B6.4	Major sperm protein	0.1516	0.4729	I2HA90	17.4961	17.2108	17.324	16.8896	16.7499	17.4347
718	0.041	14.0805	0.0418	0.0129	nonDE	nonDE	F28C6.8	I2HA91	F28C6.8	TYR_PHOSPHATASE_2 domain-containing protein	0.9083	0.9708	I2HA91	14.573	13.8074	14.1961	14.1755	14.5023	14.0215
719	0.8797	14.2422	0.9003	0.3664	nonDE	nonDE	col-184	I2HA94	col-184	Nematode cuticle collagen N-terminal domain-containing protein	0.1258	0.4302	I2HA94	12.6777	14.3322	13.9343	14.9922	14.6539	13.9374
720	-0.4854	13.3328	0.828	0.3305	nonDE	nonDE	F01G4.4	I2HAE5	F01G4.4	CNH domain-containing protein	0.1486	0.4672	I2HAE5	13.8313	13.7928	13.2503	13.5435	0	12.7352
721	0.5692	14.5942	0.9117	0.3722	nonDE	nonDE	lec-3	I2HAG1	lec-3	Galectin	0.1226	0.4244	I2HAG1	14.4231	14.2908	14.4981	14.6104	15.8732	14.436
722	0.2662	12.9579	0.4037	0.1454	nonDE	nonDE	rpl-30	I2HAJ2	rpl-30	Large ribosomal subunit protein eL30	0.3947	0.7155	I2HAJ2	12.6132	12.7353	12.8748	12.3724	13.6937	12.9558
723	0.0291	16.072	0.0358	0.011	nonDE	nonDE	rab-7	I7FN66	rab-7	Rab-7 (Fragment)	0.9208	0.9749	I7FN66	16.4458	15.7582	16.2506	16.2557	16.5464	15.74
724	0.1202	15.3249	0.1197	0.041	nonDE	nonDE	rab-1	I7FW32	rab-1	Rab-1 (Fragment)	0.7591	0.91	I7FW32	15.4758	15.2791	14.8337	15.1576	16.2251	14.5665
725	-0.1019	15.2074	0.2056	0.0697	nonDE	nonDE	rab-6.2	I7FW36	rab-6.2	Rab-6.2 (Fragment)	0.6229	0.8516	I7FW36	15.4149	14.9319	15.4852	15.0045	15.2784	15.2432
726	-0.3033	14.7008	0.8364	0.333	nonDE	nonDE	rab-14	I7FW40	rab-14	Ras-related protein Rab-14 (Fragment)	0.1458	0.4645	I7FW40	15.1994	14.6953	14.7751	14.5042	14.615	14.6409
727	0.1587	15.0074	0.4787	0.1714	nonDE	nonDE	rab-5	I7FXD3	rab-5	Rab-5 (Fragment)	0.3321	0.6739	I7FXD3	14.8315	14.8338	14.9754	15.134	14.9526	15.0302
728	0.0802	20.3908	0.0819	0.0266	nonDE	nonDE	his-57	J7S164	his-57	Histone H2A	0.8282	0.9405	J7S164	20.625	19.974	19.8065	20.8411	20.3807	19.4242
729	-0.1449	14.7445	0.2773	0.0994	nonDE	nonDE	let-526	J7SA49	let-526	ARID domain-containing protein	0.5281	0.7955	J7SA49	15.0657	14.6687	15.2227	15.022	14.6535	14.8469
730	0.8812	19.3524	2.1353	0.9021	nonDE	nonDE	his-40	K7ZUH9	his-40	Histone H3	0.0073	0.1253	K7ZUH9	19.2144	18.291	18.6686	19.7372	19.457	19.6234
731	0.0713	15.0861	0.1245	0.0429	nonDE	nonDE	hpo-27	K8ERU3	hpo-27	HEAT repeat protein	0.7508	0.9059	K8ERU3	14.6984	15.0619	15.0166	15.0518	14.5957	15.3433
732	0.0772	13.0217	0.1281	0.0441	nonDE	nonDE	atg-4.1	K8ESC5	atg-4.1	Cysteine protease atg-4.1	0.7446	0.9034	K8ESC5	13.2404	12.6805	12.9489	12.8237	13.4893	12.7882
733	-0.0153	13.6967	0.017	0.005	nonDE	nonDE	cls-2	K8ESK4	cls-2	TOG domain-containing protein	0.9616	0.9886	K8ESK4	13.5908	14.0253	13.3872	13.6789	13.6	13.6785
734	0.3496	13.946	0.8578	0.3457	nonDE	nonDE	Y16B4A.2	K8ESM2	Y16B4A.2	Carboxypeptidase	0.1387	0.4512	K8ESM2	13.9565	13.5193	13.9826	14.0526	14.5371	13.9175
735	-0.2564	13.5699	0.5923	0.2232	nonDE	nonDE	cup-14	K8ESM7	cup-14	RUN domain-containing protein	0.2557	0.5982	K8ESM7	13.4751	13.8005	13.6516	13.663	13.0277	13.4674
736	-0.2032	13.7739	0.3544	0.1251	nonDE	nonDE	T28B11.1	K8F7S4	T28B11.1	F-box domain-containing protein	0.4422	0.7497	K8F7S4	13.9018	14.2167	13.9204	14.0392	13.6128	13.7774
737	-0.1293	14.4131	0.3775	0.1322	nonDE	nonDE	gtf-2H4	K8F7X5	gtf-2H4	General transcription factor IIH subunit 4	0.4193	0.7376	K8F7X5	14.3971	14.511	14.4544	14.272	14.2796	14.423
738	-0.0326	14.2429	0.0367	0.011	nonDE	nonDE	Y69H2.7	K8F7X9	Y69H2.7	ATP-dependent DNA helicase	0.919	0.9749	K8F7X9	13.8296	14.0842	14.8976	14.3302	14.1486	14.2346
739	0.0785	14.1935	0.1528	0.0543	nonDE	nonDE	nish-1	K8F807	nish-1	PX domain-containing protein	0.7034	0.8825	K8F807	14.2799	14.0328	14.3573	14.4881	14.0486	14.3689
740	-0.15	17.2672	0.3057	0.1092	nonDE	nonDE	imph-1	K8FE02	imph-1	K Homology domain-containing protein	0.4946	0.7777	K8FE02	17.2763	17.2845	17.3462	17.5948	16.8445	17.0179
741	-1.0059	14.3261	2.9109	1.2398	downReg	nonDE	snt-2	K8FE10	snt-2	Synaptotagmin 2	0.0012	0.0576	K8FE10	14.9897	14.9149	14.8498	13.9633	13.998	13.7754
742	-0.1547	14.104	0.3622	0.1266	nonDE	nonDE	C09G9.1	L8E6N6	C09G9.1	GtrA domain-containing protein	0.4343	0.7472	L8E6N6	14.3664	14.0778	14.3345	14.011	14.0903	14.2132
743	-0.0564	14.4787	0.1138	0.0382	nonDE	nonDE	F55F10.1	L8E6W9	F55F10.1	Midasin	0.7696	0.9158	L8E6W9	14.3986	14.6641	14.5848	14.6411	14.2346	14.6026
744	-0.479	13.133	0.9568	0.3915	nonDE	nonDE	R11D1.1	L8E955	R11D1.1	WD_REPEATS_REGION domain-containing protein	0.1105	0.406	L8E955	13.5361	13.5577	13.0719	12.5466	12.7181	13.4641
745	1.7057	18.9121	2.1868	0.9129	upReg	nonDE	ifb-2	M1Z854	ifb-2	Intermediate filament protein ifb-2	0.0065	0.1222	M1Z854	17.8233	17.6796	17.8902	19.9877	19.8288	18.6935
746	0.523	15.9448	0.6473	0.2459	nonDE	nonDE	snr-3	M1ZJ32	snr-3	LSM domain-containing protein	0.2253	0.5677	M1ZJ32	16.0249	14.8257	16.2056	16.6126	16.6154	15.3971
747	-0.3749	15.6847	0.954	0.3904	nonDE	nonDE	pud-4	M1ZJ62	pud-4	Up-regulated in Daf-2 domain-containing protein	0.1112	0.407	M1ZJ62	15.5914	16.2269	15.8957	15.6386	15.462	15.4885
748	0.1208	14.1104	0.2075	0.0706	nonDE	nonDE	Y69A2AR.16	M1ZJV8	Y69A2AR.16	Importin-11	0.6202	0.85	M1ZJV8	13.8733	13.6301	14.5683	14.2968	14.1181	14.0193
749	-0.0855	14.5155	0.1337	0.0466	nonDE	nonDE	spk-1	M1ZJY1	spk-1	Protein kinase domain-containing protein	0.7349	0.8982	M1ZJY1	14.3015	14.4699	14.954	14.397	14.1169	14.955
750	0.4416	15.1168	1.4635	0.6205	nonDE	nonDE	C14C10.5	N1NTN5	C14C10.5	BLM10_mid domain-containing protein	0.0344	0.2396	N1NTN5	14.8177	14.9397	15.0656	15.3437	15.3074	15.4969
751	-0.3359	15.7014	0.7971	0.3158	nonDE	nonDE	rsp-7	O01159	rsp-7	Probable splicing factor, arginine/serine-rich 7	0.1595	0.4833	O01159	16.0447	15.8924	15.7044	15.5202	15.1694	15.9442
752	0.0242	16.2907	0.0291	0.008	nonDE	nonDE	F02E9.3	O01317	F02E9.3	Suppressor protein SRP40-like	0.9352	0.9817	O01317	16.8317	15.883	15.7428	16.5304	15.9019	16.0979
753	-0.2521	15.0492	0.752	0.2954	nonDE	nonDE	csn-2	O01422	csn-2	COP9 signalosome complex subunit 2	0.177	0.5065	O01422	15.1505	15.2337	15.0331	15.0978	14.7968	14.7664
754	-0.7839	13.0485	1.7488	0.7459	nonDE	nonDE	air-2	O01427	air-2	Aurora/IPL1-related protein kinase 2	0.0178	0.1795	O01427	13.8668	13.5235	12.8621	12.7605	12.8062	12.3339
755	0.1016	12.5289	0.1537	0.0546	nonDE	nonDE	B0207.7	O01429	B0207.7	Protein kinase domain-containing protein	0.7019	0.8819	O01429	12.6327	12.3388	12.3553	12.8473	12.2405	0
756	0.4221	14.5705	0.2873	0.1027	nonDE	nonDE	B0261.6	O01440	B0261.6	DUF4015 domain-containing protein	0.5161	0.7894	O01440	15.2189	13.8044	13.7115	14.667	0	0
757	-0.3388	13.3115	1.1898	0.4914	nonDE	nonDE	B0261.1	O01441	B0261.1	Myb-like domain-containing protein	0.0646	0.3226	O01441	13.4739	13.5575	13.2737	13.051	13.0239	13.2139
758	0.2055	14.1168	0.2655	0.0936	nonDE	nonDE	B0261.7	O01442	B0261.7	Zf-tcix domain-containing protein	0.5426	0.8062	O01442	14.1798	13.7212	13.7016	14.3291	14.0205	13.8695
759	0.1674	13.5438	0.265	0.0934	nonDE	nonDE	rnf-1	O01482	rnf-1	RING-type domain-containing protein	0.5433	0.8065	O01482	13.4211	0	12.8669	13.5527	13.4351	12.9464
760	0.1758	14.1739	0.3983	0.1427	nonDE	nonDE	ints-1	O01483	ints-1	DUF3677 domain-containing protein	0.3997	0.7199	O01483	14.1884	14.0508	13.9081	14.3497	13.8466	14.4781
761	-0.1222	13.9191	0.3067	0.1099	nonDE	nonDE	soap-1	O01485	soap-1	HEAT repeat-containing protein 5B	0.4935	0.7764	O01485	13.8616	14.0584	13.912	13.9142	13.6398	13.9112
762	0.6787	13.6917	0.8861	0.3594	nonDE	nonDE	tyr-4	O01497	tyr-4	ShKT domain-containing protein	0.13	0.4371	O01497	13.0126	14.1195	12.8776	13.9201	14.8216	13.3039
763	-0.5924	14.2689	1.479	0.6272	nonDE	nonDE	C48B6.2	O01513	C48B6.2	U3 small nucleolar ribonucleoprotein protein imp3	0.0332	0.236	O01513	15.0678	14.4947	14.3934	14.1288	14.0594	13.9905
764	1.3246	14.2126	1.7605	0.7539	upReg	nonDE	asp-6	O01530	asp-6	Aspartic protease 6	0.0174	0.1762	O01530	13.6152	13.6114	13.2745	14.2426	16.1744	14.0581
765	-0.1938	17.2378	0.486	0.1744	nonDE	nonDE	aars-2	O01541	aars-2	Alanine--tRNA ligase, cytoplasmic	0.3266	0.6693	O01541	17.1262	17.5686	17.2356	17.0562	17.3644	16.9284
766	0.439	18.51	1.2328	0.5121	nonDE	nonDE	cpn-3	O01542	cpn-3	Calponin-homology (CH) domain-containing protein	0.0585	0.3075	O01542	18.5536	18.3491	18.068	18.8039	18.994	18.4899
767	-0.0206	16.6391	0.0303	0.0086	nonDE	nonDE	mpc-2	O01578	mpc-2	Probable mitochondrial pyruvate carrier 2	0.9327	0.9803	O01578	16.517	16.2947	16.9311	16.3757	16.3055	16.9997
768	-0.0648	12.8459	0.1364	0.0475	nonDE	nonDE	rga-3	O01585	rga-3	Rho-GAP domain-containing protein	0.7304	0.8963	O01585	12.8814	12.9103	12.5251	12.7936	12.6549	12.6738
769	-0.0788	14.7008	0.188	0.0644	nonDE	nonDE	acds-10	O01590	acds-10	APH domain-containing protein	0.6486	0.8622	O01590	14.7645	14.6644	14.9481	14.8481	14.5318	14.7606
770	0.2155	14.2352	0.2108	0.073	nonDE	nonDE	cysl-3	O01592	cysl-3	Cysteine synthase 3	0.6154	0.8454	O01592	14.3317	14.8494	13.6889	13.9038	15.461	14.1518
771	-0.0135	15.9296	0.0198	0.0052	nonDE	nonDE	let-355	O01598	let-355	ATP-dependent RNA helicase DHX37	0.9554	0.9882	O01598	16.202	15.6665	15.9946	15.8455	15.6152	16.3621
772	-0.2631	15.5411	0.4686	0.168	nonDE	nonDE	T19H12.2	O01615	T19H12.2	Acidic leucine-rich nuclear phosphoprotein 32-related protein 2	0.3399	0.6792	O01615	15.558	16.0726	15.2592	15.6593	15.0597	15.3817
773	1.1307	14.605	2.3197	0.9737	upReg	nonDE	inx-12	O01634	inx-12	Innexin-12	0.0048	0.1062	O01634	14.1943	13.6558	13.8947	14.924	15.4816	14.7314
774	-0.2677	17.3435	0.3887	0.1381	nonDE	nonDE	jmjc-1	O01658	jmjc-1	Bifunctional lysine-specific demethylase and histidyl-hydroxylase NO66	0.4086	0.7276	O01658	18.4906	17.1177	17.5358	17.6854	17.3306	17.3251
775	0.099	15.7086	0.1828	0.0637	nonDE	nonDE	hmg-3	O01683	hmg-3	FACT complex subunit ssrp1-B	0.6565	0.8636	O01683	15.6588	15.3207	15.7558	15.9669	15.2624	15.8029
776	1.2194	15.8154	1.4081	0.5943	upReg	nonDE	C32F10.8	O01685	C32F10.8	alanine transaminase	0.0391	0.2545	O01685	15.332	15.336	14.905	15.8105	17.8545	15.5662
777	0.1028	12.9977	0.1694	0.0599	nonDE	nonDE	obr-4	O01686	obr-4	Oxysterol-binding protein	0.6771	0.8712	O01686	12.7113	13.0919	13.0863	13.3584	12.9055	12.9338
778	0.1443	14.5005	0.2664	0.094	nonDE	nonDE	rps-17	O01692	rps-17	Small ribosomal subunit protein eS17	0.5415	0.8053	O01692	14.3932	14.4921	14.3111	14.1237	15.039	14.4667
779	0.8585	14.1179	2.9072	1.2398	nonDE	nonDE	C09D4.1	O01735	C09D4.1	Uncharacterized MFS-type transporter C09D4.1	0.0012	0.0576	O01735	13.3845	13.5502	13.8902	14.4746	14.5846	14.3413
780	-0.2334	14.6631	0.3448	0.1228	nonDE	nonDE	F20H11.4	O01736	F20H11.4	Protein-tyrosine phosphatase	0.4521	0.7536	O01736	15.0234	14.4676	14.6996	14.2345	14.0188	15.237
781	-0.0595	13.0335	0.1115	0.038	nonDE	nonDE	let-765	O01737	let-765	Protein strawberry notch homolog	0.7735	0.9163	O01737	12.962	12.9415	13.0665	12.9092	12.7749	13.1074
782	0.0317	13.6521	0.0676	0.0227	nonDE	nonDE	apm-1	O01755	apm-1	MHD domain-containing protein	0.8558	0.949	O01755	13.7564	13.4419	13.872	13.7779	13.7	13.6877
783	0.0015	13.5763	0.0026	0.0013	nonDE	nonDE	F55A12.5	O01756	F55A12.5	Telomere_reg-2 domain-containing protein	0.9941	0.997	O01756	13.3463	13.7892	13.5484	13.6151	13.4377	13.6354
784	-0.1769	16.1307	0.3012	0.1073	nonDE	nonDE	nath-10	O01757	nath-10	RNA cytidine acetyltransferase	0.4998	0.7812	O01757	16.5696	15.7645	16.3347	16.1903	15.6335	16.3143
785	0.4263	13.5152	1.6014	0.676	nonDE	nonDE	ppk-1	O01759	ppk-1	PIPK domain-containing protein	0.025	0.2109	O01759	13.1274	13.1924	13.3582	13.7724	13.6833	13.501
786	0.8455	16.2628	2.5233	1.0604	nonDE	nonDE	unc-89	O01761	unc-89	Muscle M-line assembly protein unc-89	0.003	0.087	O01761	15.5675	15.7092	15.7899	16.7802	16.427	16.3959
787	1.038	14.0098	2.6486	1.1201	upReg	nonDE	ncbp-1	O01763	ncbp-1	Nuclear cap-binding protein subunit 1	0.0022	0.0758	O01763	13.2803	13.5223	13.5528	14.4066	14.7314	14.3313
788	-0.2018	13.4442	0.4049	0.146	nonDE	nonDE	egg-4	O01767	egg-4	Inactive protein-tyrosine phosphatase egg-4	0.3936	0.7145	O01767	13.0359	13.7361	13.4667	13.2176	13.0211	13.3945
789		13.9783			nonDE	nonDE	nekl-2	O01775	nekl-2	Serine/threonine-protein kinase nekl-2			O01775	0	0	0	13.5929	13.8765	13.9241
790	0.2608	13.949	0.3002	0.1067	nonDE	nonDE	W03F11.4	O01777	W03F11.4	WSN domain-containing protein	0.501	0.7822	O01777	14.2992	12.647	14.1045	13.8558	13.702	14.2755
791	0.122	15.6302	0.1663	0.0591	nonDE	nonDE	ule-1	O01780	ule-1	Chitin-binding type-2 domain-containing protein	0.6819	0.8728	O01780	15.3153	15.7429	15.4769	15.9194	15.4244	15.5574
792	-0.2652	16.5941	0.804	0.3189	nonDE	nonDE	him-1	O01789	him-1	Structural maintenance of chromosomes protein 1	0.157	0.4798	O01789	16.6448	16.8451	16.7337	16.5282	16.2277	16.6723
793	0.2696	18.642	0.4135	0.1488	nonDE	nonDE	rpl-7	O01802	rpl-7	Large ribosomal subunit protein uL30	0.3859	0.7099	O01802	18.2662	17.9678	19.1451	18.4578	18.5753	19.155
794	1.0919	14.8028	1.933	0.8245	upReg	nonDE	rab-11.1	O01803	rab-11.1	Ras-related protein rab-11.1	0.0117	0.1498	O01803	13.8095	14.5455	14.2474	14.9501	16.115	14.813
795	1.0141	13.7923	1.7833	0.7608	upReg	nonDE	got-2.1	O01804	got-2.1	Aspartate aminotransferase	0.0165	0.1734	O01804	13.0986	13.0476	13.5567	13.9703	15.19	13.5849
796	0.2099	16.1553	0.3578	0.1255	nonDE	nonDE	ssb-1	O01806	ssb-1	Lupus La protein	0.4388	0.7491	O01806	15.7502	16.3894	15.8568	16.33	16.4211	15.8748
797	1.6437	14.2568	1.9267	0.8231	upReg	nonDE	lbp-6	O01812	lbp-6	Fatty acid-binding protein homolog 6	0.0118	0.1503	O01812	13.3182	13.4518	13.1776	14.1419	16.4742	14.2627
798	0.1527	13.6851	0.364	0.1269	nonDE	nonDE	dhod-1	O01815	dhod-1	Dihydroorotate dehydrogenase (quinone), mitochondrial	0.4325	0.7466	O01815	13.6379	13.9099	13.3989	13.7853	13.8879	13.7315
799	-0.0655	15.8642	0.1142	0.0382	nonDE	nonDE	C53H9.2	O01826	C53H9.2	CP-type G domain-containing protein	0.7687	0.9158	O01826	15.737	15.8013	16.0409	15.7896	15.4048	16.1882
800	0.0792	18.9739	0.1429	0.0502	nonDE	nonDE	hil-5	O01833	hil-5	Histone H1.5	0.7196	0.8908	O01833	18.7691	18.6752	19.0841	18.9075	18.5675	19.2909
801	-0.0737	14.2679	0.1047	0.0348	nonDE	nonDE	glh-3	O01836	glh-3	ATP-dependent RNA helicase glh-3	0.7857	0.923	O01836	14.1992	14.6363	13.8601	14.3572	13.7191	14.3984
802	-0.0203	13.6855	0.0371	0.011	nonDE	nonDE	mtk-1	O01837	mtk-1	Protein kinase domain-containing protein	0.9182	0.9749	O01837	13.6208	13.9414	13.4102	13.633	13.5135	13.7648
803	-0.2028	14.5868	0.4572	0.1643	nonDE	nonDE	nrd-1	O01864	nrd-1	CID domain-containing protein	0.349	0.6851	O01864	14.7092	14.717	14.9564	14.9335	14.3147	14.5257
804	-0.3418	23.2926	0.6769	0.2594	nonDE	nonDE	rpl-24.1	O01868	rpl-24.1	Large ribosomal subunit protein eL24	0.2104	0.5503	O01868	23.5288	23.3076	23.5703	22.9234	22.7011	23.7568
805	-0.0912	15.1646	0.0934	0.0309	nonDE	nonDE	rps-10	O01869	rps-10	Plectin/S10 N-terminal domain-containing protein	0.8064	0.9314	O01869	15.2292	15.5866	14.8184	15.1093	15.9352	14.316
806	-0.2684	14.6081	0.6659	0.2552	nonDE	nonDE	coq-6	O01884	coq-6	Ubiquinone biosynthesis monooxygenase COQ6, mitochondrial	0.2158	0.5556	O01884	15.1578	14.8887	14.7437	14.6946	14.9468	14.3435
807	0.1622	14.0557	0.1869	0.0642	nonDE	nonDE	F59E12.8	O01898	F59E12.8	PBPe domain-containing protein	0.6502	0.8626	O01898	14.33	13.6136	14.2556	14.4952	14.2029	13.9878
808	-0.0124	15.7331	0.0138	0.0049	nonDE	nonDE	F59E12.9	O01900	F59E12.9	TFIIS central domain-containing protein	0.9687	0.9888	O01900	15.6989	15.4364	16.0247	15.569	15.0974	16.4563
809	0.5116	13.4654	0.5848	0.2205	nonDE	nonDE	bli-2	O01904	bli-2	Nematode cuticle collagen N-terminal domain-containing protein	0.2601	0.6018	O01904	12.7378	13.2609	13.1082	13.6901	13.6229	13.3285
810	-0.8809	14.3901	2.662	1.1239	nonDE	nonDE	bra-2	O01918	bra-2	MYND-type domain-containing protein	0.0022	0.0752	O01918	15.3202	15.1852	15.3142	14.6964	14.1028	14.3778
811	0.389	15.8274	0.7944	0.315	nonDE	nonDE	mboa-6	O01925	mboa-6	Lysophospholipid acyltransferase 5	0.1606	0.4842	O01925	15.7049	15.0113	15.9207	15.9892	15.6	16.2148
812	-0.159	13.5113	0.3915	0.14	nonDE	nonDE	tag-96	O01969	tag-96	Galactokinase	0.406	0.7244	O01969	13.7329	13.5618	13.6697	13.5347	13.2635	13.6892
813	0.3303	13.4867	0.7193	0.2785	nonDE	nonDE	eif-3.H	O01974	eif-3.H	Eukaryotic translation initiation factor 3 subunit H	0.1909	0.5267	O01974	13.5697	13.4915	13.2385	13.7931	14.2158	13.2818
814	0.9574	13.7465	1.7097	0.7295	nonDE	nonDE	efk-1	O01991	efk-1	Eukaryotic elongation factor 2 kinase	0.0195	0.1864	O01991	13.3705	0	12.6044	14.4557	13.763	13.6159
815	0.4715	19.686	1.3722	0.5718	nonDE	nonDE	rpl-4	O02056	rpl-4	Large ribosomal subunit protein uL4	0.0424	0.268	O02056	19.3775	19.1512	19.805	19.8143	19.9915	19.9424
816	0.3434	13.5849	0.757	0.2985	nonDE	nonDE	haf-2	O02086	haf-2	ABC-type antigen peptide transporter	0.175	0.5029	O02086	13.2057	13.0785	13.731	13.7438	13.3529	13.9489
817	0.4009	13.3868	0.6887	0.2642	nonDE	nonDE	msra-1	O02089	msra-1	peptide-methionine (S)-S-oxide reductase	0.2048	0.5443	O02089	13.3234	12.9938	12.6012	13.0677	13.8918	13.1616
818	0.2079	13.3758	0.6512	0.2473	nonDE	nonDE	rpb-4	O02092	rpb-4	RNA polymerase Rpb4/RPC9 core domain-containing protein	0.2233	0.5659	O02092	13.0474	13.1745	13.3531	13.4373	13.3113	13.45
819	-0.2703	15.0388	0.8895	0.3604	nonDE	nonDE	swsn-2.2	O02101	swsn-2.2	SWI/SNF chromatin-remodeling accessory subunit 2	0.129	0.4361	O02101	15.1649	15.2664	15.2774	15.0333	14.7641	15.1005
820	0.4865	13.852	0.9384	0.383	nonDE	nonDE	cdc-37	O02108	cdc-37	Probable Hsp90 co-chaperone cdc37	0.1152	0.414	O02108	13.351	13.4186	13.3451	14.3153	13.1839	14.0751
821	0.6544	14.1206	1.41	0.5944	nonDE	nonDE	pcn-1	O02115	pcn-1	Proliferating cell nuclear antigen	0.0389	0.2545	O02115	13.9239	13.7984	13.9078	14.3664	15.2373	13.9897
822	-0.062	15.9816	0.0814	0.0265	nonDE	nonDE	C46G7.2	O02141	C46G7.2	Uncharacterized protein	0.8291	0.9409	O02141	15.5963	16.1839	16.1977	16.0272	15.7805	15.9843
823	0.5531	14.0564	0.7257	0.2826	nonDE	nonDE	grd-14	O02153	grd-14	GRounDhog (Hedgehog-like family)	0.1881	0.5217	O02153	0	13.4971	13.5674	14.0999	14.101	14.0551
824	0.0399	19.3505	0.0511	0.0164	nonDE	nonDE	T09B4.5	O02155	T09B4.5	Uncharacterized protein	0.889	0.9628	O02155	19.527	18.8597	19.3852	19.3411	18.9894	19.5614
825	0.3157	14.2351	0.4359	0.1573	nonDE	nonDE	T09B4.8	O02158	T09B4.8	Alanine--glyoxylate aminotransferase 2, mitochondrial	0.3666	0.6962	O02158	14.1747	14.1637	14.0395	13.8133	15.3347	14.177
826	-0.433	15.6024	1.2922	0.5416	nonDE	nonDE	tin-44	O02161	tin-44	Probable mitochondrial import inner membrane translocase subunit tin-44	0.051	0.2873	O02161	15.9363	16.091	15.6943	15.5054	15.4868	15.4305
827	0.0727	14.5056	0.1549	0.055	nonDE	nonDE	aakg-2	O02168	aakg-2	CBS domain-containing protein	0.7001	0.881	O02168	14.6355	14.5143	14.5775	14.7558	14.3781	14.8115
828	0.2755	14.2133	0.8035	0.3189	nonDE	nonDE	oxa-1	O02207	oxa-1	OXA mitochondrial inner membrane insertase homolog	0.1572	0.4798	O02207	13.881	13.8762	14.2201	14.2673	14.1463	14.3902
829	0.1414	14.1189	0.2294	0.0792	nonDE	nonDE	tads-1	O02209	tads-1	Replication termination factor 2	0.5897	0.8333	O02209	13.7865	13.6975	14.5646	14.1267	14.142	14.2041
830	-0.4225	13.6644	0.7885	0.3106	nonDE	nonDE	aha-1	O02219	aha-1	Aryl hydrocarbon receptor nuclear translocator homolog	0.1627	0.4891	O02219	13.6771	14.057	13.7663	13.0638	13.758	0
831	-0.7205	14.5323	2.0151	0.8627	nonDE	nonDE	mrpl-34	O02220	mrpl-34	Large ribosomal subunit protein mL43	0.0097	0.1372	O02220	15.322	14.8024	15.3896	14.3516	14.3934	14.6076
832	0.1688	14.6142	0.2426	0.0863	nonDE	nonDE	gln-6	O02225	gln-6	glutamine synthetase	0.572	0.8199	O02225	14.0361	14.795	14.6298	14.1823	15.2054	14.5794
833	0.1454	14.4011	0.1802	0.0633	nonDE	nonDE	alh-7	O02266	alh-7	Aldehyde dehydrogenase domain-containing protein	0.6604	0.8644	O02266	14.6743	14.8816	14.0952	14.418	15.243	14.4264
834	0.8415	19.3241	2.1833	0.9129	nonDE	nonDE	pck-2	O02286	pck-2	phosphoenolpyruvate carboxykinase (GTP)	0.0066	0.1222	O02286	18.7781	18.9704	18.7749	19.4286	20.2872	19.332
835	-0.2089	13.3826	0.6475	0.2459	nonDE	nonDE	prmt-9	O02325	prmt-9	PRotein arginine MethylTransferase	0.2252	0.5677	O02325	13.5388	13.5271	13.4704	13.3948	13.3028	13.2122
836	-0.4337	13.8975	0.7718	0.3043	nonDE	nonDE	T23D8.3	O02327	T23D8.3	Protein LTV1 homolog	0.1691	0.4962	O02327	14.2978	13.7939	14.5622	13.8654	13.5197	13.9677
837	0.1951	18.6809	0.4766	0.1707	nonDE	nonDE	eif-3.C	O02328	eif-3.C	Eukaryotic translation initiation factor 3 subunit C	0.3337	0.675	O02328	18.2603	18.5777	18.6468	18.8758	18.3762	18.8183
838	0.0618	15.5267	0.0291	0.008	nonDE	nonDE	F35E12.2	O02355	F35E12.2	CUB-like domain-containing protein	0.9352	0.9817	O02355	14.7497	14.3745	16.1091	14.0276	0	16.2515
839	0.6863	15.7242	1.9765	0.8459	nonDE	nonDE	mua-6	O02365	mua-6	Intermediate filament protein ifa-2	0.0106	0.1426	O02365	15.1395	15.4922	14.9225	16.1115	16.0374	15.4642
840	0.0445	15.2304	0.0761	0.0255	nonDE	nonDE	ZK1073.1	O02485	ZK1073.1	Uncharacterized protein ZK1073.1	0.8392	0.9429	O02485	15.3746	15.3497	15.1501	15.1898	15.7432	15.0748
841	0.4216	18.9237	0.9614	0.3923	nonDE	nonDE	rpl-19	O02639	rpl-19	Large ribosomal subunit protein eL19	0.1093	0.4052	O02639	18.6445	18.4973	19.053	19.1652	18.7594	19.5351
842	0.9098	16.7181	1.328	0.5581	nonDE	nonDE	mdh-2	O02640	mdh-2	Malate dehydrogenase, mitochondrial	0.047	0.2766	O02640	16.3414	16.6102	16.0107	16.8037	18.3289	16.5592
843	-0.2719	15.8234	0.4326	0.1567	nonDE	nonDE	sucl-2	O02642	sucl-2	Succinate--CoA ligase [ADP/GDP-forming] subunit alpha, mitochondrial	0.3693	0.6971	O02642	16.0626	16.4176	15.8126	15.6884	16.4093	15.3794
844	-0.142	15.8951	0.2806	0.0998	nonDE	nonDE	gsp-3	O02658	gsp-3	Serine/threonine-protein phosphatase PP1-gamma	0.5241	0.7948	O02658	16.3618	15.6861	15.7687	15.9571	15.746	15.6876
845	0.6906	15.8791	0.8269	0.3297	nonDE	nonDE	lys-7	O16202	lys-7	Lysozyme-like protein 7	0.149	0.468	O16202	15.283	15.4298	15.2817	16.3462	16.427	15.2931
846	0.8957	15.233	1.2382	0.5154	nonDE	nonDE	phat-7	O16226	phat-7	ShKT domain-containing protein	0.0578	0.3052	O16226	14.6727	14.6436	14.5667	15.9588	15.7632	14.848
847	0.2477	15.95	0.45	0.1618	nonDE	nonDE	F44E7.4	O16249	F44E7.4	Insulin-degrading enzyme	0.3548	0.6889	O16249	15.8317	16.1509	15.6446	15.924	16.6711	15.7751
848	0.7827	15.7009	2.3174	0.9737	nonDE	nonDE	F44E7.9	O16254	F44E7.9	Rab5-interacting protein	0.0048	0.1062	O16254	15.1102	15.3936	15.5188	16.2721	16.188	15.9106
849	0.1596	15.6661	0.3541	0.1251	nonDE	nonDE	sti-1	O16259	sti-1	Stress-induced-phosphoprotein 1	0.4425	0.7497	O16259	15.382	15.8652	15.3444	15.5304	15.8908	15.6491
850	0.5126	14.5671	0.5053	0.1836	nonDE	nonDE	F32D1.5	O16294	F32D1.5	GMP reductase	0.3124	0.6553	O16294	13.8064	14.6905	14.5779	13.9146	16.0523	14.6458
851	-0.3519	16.6809	0.7547	0.297	nonDE	nonDE	mcm-7	O16297	mcm-7	DNA replication licensing factor MCM7	0.1759	0.5046	O16297	16.6984	17.0334	16.551	16.6165	16.0889	16.5215
852	0.3166	16.412	0.4785	0.1714	nonDE	nonDE	hpo-18	O16298	hpo-18	ATP synthase subunit epsilon, mitochondrial	0.3323	0.6739	O16298	16.1402	16.2648	16.1596	16.4378	16.7582	16.3182
853	0.1013	13.6066	0.1799	0.0633	nonDE	nonDE	cmd-1	O16305	cmd-1	Calmodulin	0.6608	0.8644	O16305	13.3716	13.5678	13.4333	13.6337	13.4799	13.563
854	-0.1298	17.6571	0.1489	0.0528	nonDE	nonDE	krr-1	O16311	krr-1	KRR1 small subunit processome component	0.7097	0.8856	O16311	17.3955	17.4345	18.0805	17.3515	16.887	18.2825
855	-0.0784	13.3444	0.0712	0.0241	nonDE	nonDE	C10B5.3	O16319	C10B5.3	Uncharacterized protein	0.8488	0.9459	O16319	13.6692	0	0	13.1907	13.9911	0
856	-0.0342	17.5224	0.0648	0.0217	nonDE	nonDE	rpt-2	O16368	rpt-2	Probable 26S proteasome regulatory subunit 4	0.8613	0.9513	O16368	17.3962	17.7374	17.4046	17.6631	17.5487	17.2237
857	-0.5795	14.5329	1.2056	0.4985	nonDE	nonDE	aps-1	O16369	aps-1	AP complex subunit sigma	0.0623	0.3173	O16369	14.7507	14.7772	15.1542	14.927	14.1264	13.89
858	1.1349	13.7769	1.7033	0.7295	upReg	nonDE	phat-5	O16420	phat-5	ShKT domain-containing protein	0.0198	0.1864	O16420	12.6861	0	13.28	14.6228	14.3904	13.3406
859	0.548	15.5246	0.2435	0.0863	nonDE	nonDE	phat-4	O16424	phat-4	ShKT domain-containing protein	0.5708	0.8198	O16424	14.7628	15.3767	0	15.5855	16.5823	14.6856
860	0.1208	14.5052	0.2739	0.0969	nonDE	nonDE	tag-196	O16454	tag-196	Cathepsin F	0.5323	0.8001	O16454	14.2817	14.2841	14.5883	14.438	14.3836	14.6947
861	0.414	14.7242	0.7489	0.2941	nonDE	nonDE	atg-18	O16466	atg-18	Autophagy-related protein 18	0.1783	0.508	O16466	14.2722	14.8724	14.852	14.8716	15.5235	14.8437
862	0.333	15.5825	0.8039	0.3189	nonDE	nonDE	natc-2	O16486	natc-2	N-acetyltransferase domain-containing protein	0.1571	0.4798	O16486	15.2388	15.1831	15.769	15.9524	15.5437	15.694
863	-0.2435	13.6205	0.5799	0.2179	nonDE	nonDE	B0238.11	O16487	B0238.11	HMG box domain-containing protein	0.2631	0.6054	O16487	13.8639	13.5451	13.8204	13.5269	13.2904	13.6816
864	0.0705	17.6441	0.1549	0.055	nonDE	nonDE	erfa-1	O16520	erfa-1	Eukaryotic peptide chain release factor subunit 1	0.7	0.881	O16520	17.5122	17.4312	17.7619	17.8355	17.4859	17.5955
865	0.7562	15.2195	1.8671	0.7979	nonDE	nonDE	hpo-19	O16521	hpo-19	NADH-cytochrome b5 reductase	0.0136	0.1593	O16521	14.7176	14.4154	15.1543	15.3109	15.7672	15.478
866	-0.8777	14.9138	2.9569	1.2569	nonDE	nonDE	dhs-13	O16619	dhs-13	DeHydrogenases, Short chain	0.0011	0.0553	O16619	15.95	15.4789	15.3957	14.9555	14.6025	14.6335
867	-0.2364	18.3388	0.3792	0.1333	nonDE	nonDE	apd-3	O16637	apd-3	AP-3 complex subunit delta	0.4176	0.7357	O16637	18.3227	18.2029	18.7178	17.9589	17.715	18.8601
868	0.6691	15.2217	2.0307	0.8658	nonDE	nonDE	nstp-4	O16658	nstp-4	UDP-N-acetylglucosamine/UDP-N-acetylgalactosamine transporter nstp-4	0.0093	0.1362	O16658	14.7356	14.5521	15.0771	15.4248	15.4648	15.4825
869	0.1914	13.1688	0.2023	0.0692	nonDE	nonDE	sdz-24	O16689	sdz-24	OB domain-containing protein	0.6277	0.8526	O16689	12.5345	12.9208	13.4391	12.5968	13.9117	12.96
870	0.1347	14.3943	0.2501	0.0878	nonDE	nonDE	alg-2	O16720	alg-2	Protein argonaute-2	0.5622	0.817	O16720	14.373	14.4342	14.1804	14.3298	14.9602	14.1017
871	-0.0934	12.7172	0.0899	0.0289	nonDE	nonDE	K09F6.3	O16728	K09F6.3	WSN domain-containing protein	0.813	0.9356	O16728	12.5754	12.3054	13.1788	12.0369	0	13.1494
872	-0.3274	13.8424	0.8681	0.3503	nonDE	nonDE	pqbp-1.1	O16786	pqbp-1.1	WW domain-containing protein	0.1355	0.4464	O16786	14.1056	14.0746	14.1126	14.0224	13.4401	13.8481
873	-1.5814	13.664	4.5758	2.1255	downReg	downReg	F10D2.10	O16919	F10D2.10	AB hydrolase-1 domain-containing protein	0	0.0075	O16919	15.3674	14.5316	15.1462	13.4887	13.3528	13.4595
874	-0.0113	15.1438	0.0225	0.0057	nonDE	nonDE	F25G6.9	O16928	F25G6.9	Signal recognition particle 14 kDa protein	0.9496	0.9869	O16928	15.1816	15.0584	15.1632	15.3008	14.9006	15.1681
875	0.0666	14.1498	0.1334	0.0466	nonDE	nonDE	symk-1	O16929	symk-1	DUF3453 domain-containing protein	0.7355	0.8982	O16929	13.9129	14.1468	14.1512	14.0664	13.9528	14.3914
876	0.1431	14.0635	0.1576	0.0565	nonDE	nonDE	ttb-1	O16991	ttb-1	Transcription initiation factor IIB	0.6957	0.8779	O16991	14.0832	14.0369	14.0757	15.0413	13.7374	13.8463
877	-0.0598	15.5107	0.0963	0.0312	nonDE	nonDE	sftb-2	O16997	sftb-2	PSP proline-rich domain-containing protein	0.801	0.9307	O16997	15.4621	15.5177	15.7233	15.589	15.0143	15.9204
878	-0.2907	12.9594	0.6143	0.2347	nonDE	nonDE	W03F9.1	O16999	W03F9.1	Zinc finger protein ZPR1 homolog	0.243	0.5826	O16999	13.072	13.6327	12.7038	12.7372	13.0407	12.7587
879	-0.6749	13.1744	0.9919	0.4089	nonDE	nonDE	natc-1	O17003	natc-1	Protein MAK10 homolog	0.1019	0.39	O17003	12.9377	13.6217	13.3972	13.3096	12.2379	12.3846
880	-1.0208	13.9064	1.7159	0.7314	downReg	nonDE	mrps-2	O17004	mrps-2	28S ribosomal protein S2, mitochondrial	0.0192	0.1856	O17004	14.8805	14.3187	14.386	13.519	12.7655	14.2383
881	-0.6981	14.3952	2.7309	1.1559	nonDE	nonDE	mrpl-4	O17005	mrpl-4	39S ribosomal protein L4, mitochondrial	0.0019	0.0698	O17005	14.9438	14.7956	15.1386	14.1531	14.3415	14.289
882	-0.0286	16.1068	0.049	0.0163	nonDE	nonDE	hpo-8	O17040	hpo-8	Very-long-chain (3R)-3-hydroxyacyl-CoA dehydratase hpo-8	0.8933	0.9633	O17040	16.1603	15.9288	16.1385	16.2283	15.6234	16.2901
883	-0.1761	16.8123	0.4222	0.1521	nonDE	nonDE	rpt-4	O17071	rpt-4	Probable 26S proteasome regulatory subunit 10B	0.3783	0.7046	O17071	16.8744	17.1005	16.53	16.7299	16.7612	16.4854
884	-0.6394	13.3627	1.4819	0.6272	nonDE	nonDE	lido-12	O17152	lido-12	LIn-8 Domain containing	0.033	0.236	O17152	13.4633	13.8822	13.8845	13.4833	12.8447	12.9839
885	-0.2284	18.2971	0.377	0.1319	nonDE	nonDE	C24H12.4	O17157	C24H12.4	ATP-dependent RNA helicase	0.4198	0.7382	O17157	18.399	18.0893	18.6435	18.0339	17.6804	18.7322
886	0.1813	12.6311	0.2264	0.0787	nonDE	nonDE	gmeb-1	O17208	gmeb-1	SAND domain-containing protein	0.5937	0.8343	O17208	12.5959	12.6447	12.9522	0	0	12.9123
887		13.6251			nonDE	nonDE	sqt-2	O17209	sqt-2	Nematode cuticle collagen N-terminal domain-containing protein			O17209	0	0	0	13.5876	13.2208	13.6692
888	0.5059	13.9923	0.7057	0.2729	nonDE	nonDE	fum-1	O17214	fum-1	Probable fumarate hydratase, mitochondrial	0.1969	0.5335	O17214	14.0594	13.8132	13.4593	13.8561	15.2899	13.7038
889	-0.295	16.8871	0.3515	0.1235	nonDE	nonDE	rps-22	O17218	rps-22	Ribosomal Protein, Small subunit	0.4452	0.7525	O17218	17.158	16.5489	17.7306	16.7652	17.0421	16.745
890	0.276	13.6303	0.3087	0.1101	nonDE	nonDE	mnat-1	O17245	mnat-1	CDK-activating kinase assembly factor MAT1	0.4913	0.776	O17245	12.5433	12.9005	14.3173	13.5992	13.2314	13.7583
891	-0.0837	15.5562	0.1467	0.0512	nonDE	nonDE	tomm-22	O17287	tomm-22	Mitochondrial import receptor subunit TOM22 homolog	0.7134	0.8889	O17287	15.5693	15.9119	15.5151	15.479	15.7131	15.5529
892	0.0355	13.0176	0.0702	0.024	nonDE	nonDE	C10E2.1	O17327	C10E2.1	FBA_2 domain-containing protein	0.8507	0.9463	O17327	12.7818	13.0795	12.8646	12.8849	12.7355	13.2119
893	0.0054	15.9846	0.008	0.0037	nonDE	nonDE	mct-6	O17328	mct-6	Major facilitator superfamily (MFS) profile domain-containing protein	0.9817	0.9916	O17328	15.814	16.2247	15.7748	15.9919	15.5255	16.3124
894	0.5312	14.5615	0.7995	0.3163	nonDE	nonDE	aagr-4	O17352	aagr-4	Glycoside hydrolase family 31 N-terminal domain-containing protein	0.1587	0.4828	O17352	14.096	14.3451	0	14.2714	15.551	14.433
895	-0.4029	13.7696	0.921	0.377	nonDE	nonDE	cpsf-2	O17403	cpsf-2	Probable cleavage and polyadenylation specificity factor subunit 2	0.1199	0.4197	O17403	14.2861	13.4703	14.1274	13.6294	13.4071	13.6386
896	0.6226	15.2338	1.6722	0.7125	nonDE	nonDE	hil-4	O17536	hil-4	Histone H1.4	0.0213	0.1939	O17536	14.8615	14.4323	14.7404	15.3035	15.3635	15.2349
897	0.1867	14.6003	0.2643	0.0933	nonDE	nonDE	BE10.1	O17551	BE10.1	RING-type domain-containing protein	0.5442	0.8066	O17551	15.0576	13.7699	14.3458	14.9104	14.4736	14.3492
898	0.2026	15.6694	0.3836	0.1359	nonDE	nonDE	rpl-38	O17570	rpl-38	Large ribosomal subunit protein eL38	0.4135	0.7313	O17570	15.36	15.3358	16.0117	15.5209	16.0833	15.7111
899	-0.1062	13.8212	0.1746	0.0617	nonDE	nonDE	fbxa-156	O17577	fbxa-156	F-box domain-containing protein	0.6689	0.8676	O17577	14.1321	13.4494	14.278	13.9685	13.5704	14.0019
900	0.2581	14.4082	0.6115	0.2331	nonDE	nonDE	pro-2	O17580	pro-2	Nucleolar complex protein 2 homolog	0.2446	0.5847	O17580	14.1353	14.2754	14.1216	14.4581	14.4285	14.4201
901	-0.258	14.6054	0.4154	0.1492	nonDE	nonDE	mau-2	O17581	mau-2	Maternal uncoordinated protein 2	0.3842	0.7093	O17581	14.5152	15.2686	15.1995	14.7104	14.4358	15.0632
902	-0.0158	14.2513	0.0183	0.005	nonDE	nonDE	spr-4	O17582	spr-4	Suppressor of presenilin protein 4	0.9588	0.9886	O17582	14.0934	14.0864	14.3201	13.8524	13.6848	14.9152
903	0.6447	13.877	1.5926	0.6708	nonDE	nonDE	pas-1	O17586	pas-1	Proteasome subunit alpha type-6	0.0255	0.2134	O17586	13.2886	13.6478	13.4587	13.8356	14.684	13.8095
904	0.0464	14.4244	0.0653	0.0217	nonDE	nonDE	ruvb-1	O17607	ruvb-1	RuvB-like 1	0.8604	0.9513	O17607	14.3548	14.7416	14.2607	14.3231	14.9447	14.2285
905	-0.1725	13.5122	0.3288	0.117	nonDE	nonDE	ech-1.1	O17612	ech-1.1	Enoyl-CoA hydratase	0.469	0.7638	O17612	13.6942	13.2429	14.0972	13.7466	13.4858	13.2844
906	0.0609	14.5035	0.1164	0.0392	nonDE	nonDE	C29F7.2	O17621	C29F7.2	CHK kinase-like domain-containing protein	0.7649	0.9137	O17621	14.6019	14.5913	14.1747	14.4603	14.7073	14.383
907	-0.0282	14.0191	0.0561	0.0184	nonDE	nonDE	C29F7.3	O17622	C29F7.3	UMP-CMP kinase 1	0.8789	0.9584	O17622	14.0392	14.2958	13.8529	14.0779	13.8999	14.1254
908	1.2535	14.3034	1.4863	0.6285	upReg	nonDE	C31C9.2	O17626	C31C9.2	D-3-phosphoglycerate dehydrogenase	0.0326	0.2353	O17626	13.5823	13.7143	13.6078	14.2144	16.4025	14.0482
909		12.8176			nonDE	nonDE	col-178	O17641	col-178	Nematode cuticle collagen N-terminal domain-containing protein			O17641	0	0	0	12.5037	0	12.4281
910	0.0477	13.9297	0.0675	0.0227	nonDE	nonDE	idh-2	O17643	idh-2	Isocitrate dehydrogenase [NADP]	0.8561	0.949	O17643	13.9266	13.9303	14.0499	13.5627	14.6707	13.8164
911	0.3022	13.6003	0.5653	0.2119	nonDE	nonDE	aspm-1	O17666	aspm-1	Calponin-homology (CH) domain-containing protein	0.2721	0.6139	O17666	13.112	13.2987	13.7521	13.9148	13.41	13.7447
912	0.1172	16.366	0.1465	0.0512	nonDE	nonDE	sams-1	O17680	sams-1	Probable S-adenosylmethionine synthase 1	0.7137	0.8889	O17680	16.4438	16.3648	16.3714	16.0177	17.3222	16.1918
913	-0.4249	15.4184	0.7855	0.3097	nonDE	nonDE	nasp-2	O17687	nasp-2	Tetratricopeptide SHNi-TPR domain-containing protein	0.1639	0.4901	O17687	15.3571	16.1755	15.2785	15.5042	14.856	15.1761
914	-0.7858	14.0904	1.9064	0.8138	nonDE	nonDE	C50B6.9	O17690	C50B6.9	Hydrolase_4 domain-containing protein	0.0124	0.1535	O17690	14.5101	14.6275	14.0766	0	13.6084	13.6295
915	0.4928	16.52	0.9112	0.3722	nonDE	nonDE	ril-1	O17694	ril-1	RNAi-Induced Longevity	0.1227	0.4244	O17694	16.3644	16.7162	16.4615	16.7354	17.4324	16.8527
916	0.0163	15.6032	0.0339	0.0104	nonDE	nonDE	hda-1	O17695	hda-1	Histone deacetylase 1	0.9249	0.9764	O17695	15.7013	15.6076	15.7133	15.9337	15.573	15.5643
917	0.499	13.0164	1.1463	0.4777	nonDE	nonDE	C55A6.6	O17721	C55A6.6	DeHydrogenases, Short chain	0.0714	0.3329	O17721	12.9915	12.7612	12.5857	13.0525	13.7251	13.0578
918	0.1073	13.5528	0.1775	0.0626	nonDE	nonDE	D1086.6	O17729	D1086.6	Secreted protein	0.6645	0.8658	O17729	13.1859	13.7443	13.3031	13.6688	13.2331	13.6532
919	-0.3596	15.1358	0.6182	0.2347	nonDE	nonDE	mpst-1	O17730	mpst-1	Putative thiosulfate sulfurtransferase mpst-1	0.2409	0.5826	O17730	15.3235	15.7822	14.9552	15.0568	15.4141	14.5113
920	-0.1695	25.0797	0.3087	0.1101	nonDE	nonDE	pyc-1	O17732	pyc-1	Pyruvate carboxylase 1	0.4913	0.776	O17732	25.5173	25.0138	24.8321	24.9277	24.6544	25.2725
921	0.179	15.2608	0.4018	0.1447	nonDE	nonDE	etc-1	O17736	etc-1	E3 ubiquitin-protein ligase etc-1	0.3965	0.7166	O17736	14.9723	14.8275	15.2073	15.4372	14.9484	15.1586
922	0.9723	16.3831	1.1891	0.4914	nonDE	nonDE	tkt-1	O17759	tkt-1	Transketolase-like pyrimidine-binding domain-containing protein	0.0647	0.3226	O17759	15.859	16.0842	15.5264	16.2311	18.1455	16.0099
923	-0.1108	14.1453	0.2141	0.0746	nonDE	nonDE	ech-8	O17761	ech-8	Enoyl-CoA Hydratase	0.6108	0.8421	O17761	14.0267	14.7007	14.4122	14.2694	14.1856	14.3523
924	0.4677	14.2359	1.7765	0.7569	nonDE	nonDE	pes-7	O17772	pes-7	Calponin-homology (CH) domain-containing protein	0.0167	0.175	O17772	13.895	14.0037	13.9892	14.527	14.2869	14.4772
925	0.1424	13.1978	0.2355	0.0824	nonDE	nonDE	F13A7.1	O17799	F13A7.1	Major sperm protein	0.5814	0.8271	O17799	13.447	12.6057	12.8573	13.2784	13.0586	13.0003
926	0.0921	18.3449	0.126	0.0434	nonDE	nonDE	pyk-1	O17836	pyk-1	Pyruvate kinase	0.7482	0.9048	O17836	18.3229	18.4405	18.294	18.2502	19.1069	17.9765
927	-0.2985	13.284	0.5778	0.2175	nonDE	nonDE	cyp-37b1	O17851	cyp-37b1	Cytochrome P450	0.2643	0.606	O17851	13.2349	13.9718	13.5053	12.8215	13.6569	13.3382
928	0.7352	12.9695	1.1751	0.4876	nonDE	nonDE	F55B11.3	O17893	F55B11.3	Secreted protein	0.0668	0.3254	O17893	12.2427	12.1669	12.921	12.7297	13.7057	13.1008
929	0.2097	14.0922	0.4507	0.1618	nonDE	nonDE	haf-3	O17895	haf-3	ABC transmembrane type-1 domain-containing protein	0.3543	0.6889	O17895	14.3163	14.0121	14.1514	14.524	14.2337	14.3514
930	-0.1823	15.8552	0.2113	0.0732	nonDE	nonDE	copz-1	O17901	copz-1	Probable coatomer subunit zeta	0.6148	0.8448	O17901	16.1454	15.4461	16.1263	15.7635	16.1902	15.2172
931	0.1438	13.1638	0.2643	0.0933	nonDE	nonDE	chd-1	O17909	chd-1	DNA helicase	0.5441	0.8066	O17909	13.0505	12.8005	13.1439	13.2631	12.6866	13.4765
932	-0.0924	19.1484	0.2293	0.0792	nonDE	nonDE	ran-1	O17915	ran-1	GTP-binding nuclear protein ran-1	0.5898	0.8333	O17915	19.2907	19.0587	19.2286	19.0301	19.0128	19.258
933	0.5573	17.0953	1.5356	0.6459	nonDE	nonDE	K01G5.5	O17919	K01G5.5	Putative H/ACA ribonucleoprotein complex subunit 4	0.0291	0.226	O17919	17.0268	16.359	16.7345	17.282	17.536	16.9743
934	-0.1774	18.7674	0.4722	0.1691	nonDE	nonDE	tbb-1	O17921	tbb-1	Tubulin beta chain	0.3371	0.6775	O17921	19.0468	18.8221	18.6284	18.7162	18.5646	18.6845
935	0.1085	14.0345	0.1854	0.0638	nonDE	nonDE	aipl-1	O17939	aipl-1	Anaphase-promoting complex subunit 4 WD40 domain-containing protein	0.6525	0.8635	O17939	13.997	14.2177	13.6423	13.7791	14.4864	13.917
936	0.4202	13.5118	1.057	0.4391	nonDE	nonDE	K10C3.5	O17944	K10C3.5	Tr-type G domain-containing protein	0.0877	0.3638	O17944	13.0176	13.0381	13.8166	13.6675	13.7753	13.69
937	0.0138	16.8013	0.0145	0.0049	nonDE	nonDE	dld-1	O17953	dld-1	Dihydrolipoyl dehydrogenase, mitochondrial	0.9672	0.9888	O17953	16.8852	17.1666	16.5813	16.5977	17.667	16.4097
938	0.3324	18.9458	0.6301	0.2392	nonDE	nonDE	top-1	O17966	top-1	DNA topoisomerase 1	0.2344	0.5765	O17966	19.0963	18.4766	18.7551	19.5527	18.6577	19.1146
939	1.0544	13.9812	1.8066	0.7635	upReg	nonDE	pes-9	O18000	pes-9	Peptidase M20 dimerisation domain-containing protein	0.0156	0.1724	O18000	13.3374	13.3326	13.434	13.9072	15.4242	13.9357
940	0.0844	15.5281	0.1615	0.0577	nonDE	nonDE	dhs-4	O18030	dhs-4	DeHydrogenases, Short chain	0.6894	0.8756	O18030	15.5998	15.3259	15.7137	15.745	15.3239	15.8238
941	-0.15	14.0307	0.4226	0.1521	nonDE	nonDE	tba-7	O18154	tba-7	Tubulin alpha chain	0.3779	0.7046	O18154	14.0927	14.2052	14.0863	13.8086	14.0494	14.0763
942	-0.3646	16.0926	0.9618	0.3923	nonDE	nonDE	ogt-1	O18158	ogt-1	UDP-N-acetylglucosamine--peptide N-acetylglucosaminyltransferase	0.1092	0.4052	O18158	16.3977	16.4054	16.6706	16.2283	15.8186	16.3329
943	0.4093	15.1643	1.1249	0.4708	nonDE	nonDE	pptr-1	O18178	pptr-1	Serine/threonine-protein phosphatase 2A regulatory subunit pptr-1	0.075	0.3383	O18178	14.5739	14.9859	15.0371	15.2154	15.1614	15.4482
944	-0.4731	14.2523	1.2367	0.5152	nonDE	nonDE	maea-1	O18188	maea-1	Macrophage erythroblast attacher	0.058	0.3053	O18188	14.6359	14.6329	14.688	14.0894	13.9437	14.5042
945	-1.0302	13.9813	3.1493	1.3645	downReg	downReg	noa-1	O18196	noa-1	G domain-containing protein	0.0007	0.0432	O18196	14.7343	15.1745	14.5276	13.7664	13.6382	13.9412
946	-0.6965	14.4361	2.0326	0.8658	nonDE	nonDE	mrpl-37	O18199	mrpl-37	Mitochondrial ribosomal protein l37	0.0093	0.1362	O18199	15.2728	14.7085	15.046	14.4003	14.3105	14.2268
947	0.1159	13.1673	0.2638	0.0932	nonDE	nonDE	mop-25.2	O18211	mop-25.2	MO25-like protein 2	0.5448	0.8068	O18211	12.9857	12.9196	12.9078	12.7967	13.2298	13.1342
948	-0.0366	13.8581	0.0296	0.0082	nonDE	nonDE	pno-1	O18216	pno-1	RNA-binding protein pno-1	0.9342	0.9812	O18216	14.7922	12.9771	14.3201	14.3785	13.4987	14.1025
949	0.4321	14.8493	1.3449	0.5644	nonDE	nonDE	Y57G11B.5	O18224	Y57G11B.5	DUF19 domain-containing protein	0.0452	0.2726	O18224	14.5636	14.6437	14.2795	15.1029	14.9695	14.7107
950	0.3529	14.9256	1.0101	0.4191	nonDE	nonDE	Y57G11C.3	O18229	Y57G11C.3	Putative 6-phosphogluconolactonase	0.0977	0.381	O18229	14.7307	14.574	14.8485	14.9154	15.4245	14.872
951	0.0939	15.1246	0.2179	0.0758	nonDE	nonDE	coq-3	O18235	coq-3	Ubiquinone biosynthesis O-methyltransferase, mitochondrial	0.6055	0.8398	O18235	15.079	14.9114	14.9828	14.9522	15.1387	15.1639
952	0.1064	13.5425	0.1806	0.0633	nonDE	nonDE	Y57G11C.14	O18238	Y57G11C.14	Uncharacterized protein	0.6597	0.8644	O18238	13.8914	13.0347	13.2777	13.4931	13.5678	13.4622
953	0.3946	19.2065	1.145	0.4777	nonDE	nonDE	sec-61.a	O18239	sec-61.a	Translocon Sec61/SecY plug domain-containing protein	0.0716	0.3329	O18239	18.8292	18.7798	19.0062	19.3534	18.9291	19.5165
954	0.5334	17.3644	1.0536	0.4368	nonDE	nonDE	rps-18	O18240	rps-18	Small ribosomal subunit protein uS13	0.0884	0.3658	O18240	16.9022	16.6816	17.4857	17.2268	18.1618	17.2812
955	0.6538	14.5718	1.3115	0.5506	nonDE	nonDE	rps-19	O18650	rps-19	Small ribosomal subunit protein eS19	0.0488	0.2814	O18650	14.2302	14.0426	14.1481	14.1372	15.3116	14.9337
956	0.007	18.1212	0.0094	0.0045	nonDE	nonDE	acs-2	O18693	acs-2	AMP-binding domain-containing protein	0.9787	0.9897	O18693	18.606	17.8909	17.9663	18.2427	17.9014	18.3402
957	-0.1794	13.0732	0.309	0.1101	nonDE	nonDE	cec-2	O44139	cec-2	Chromo domain-containing protein	0.4909	0.776	O44139	13.3556	12.6078	13.4225	13.1704	13.0107	12.6665
958	0.2222	15.5455	0.4623	0.167	nonDE	nonDE	perm-4	O44144	perm-4	PERMeable eggshell	0.3449	0.6808	O44144	15.6398	15.052	15.8227	15.9687	15.6419	15.5704
959	-0.3155	18.5559	0.8008	0.3166	nonDE	nonDE	perm-2	O44145	perm-2	Secreted protein	0.1582	0.4824	O44145	18.6836	18.9812	18.6155	18.6936	18.1674	18.473
960	-0.4363	14.3516	1.5291	0.6432	nonDE	nonDE	C49A9.6	O44150	C49A9.6	FHA domain-containing protein	0.0296	0.2274	O44150	14.7066	14.4221	14.5916	14.2682	13.9299	14.2132
961	-0.0174	13.7177	0.0303	0.0086	nonDE	nonDE	C49A9.5	O44151	C49A9.5	Uncharacterized protein	0.9325	0.9803	O44151	13.892	13.5161	13.8858	13.6211	13.6057	14.0151
962	-0.0498	14.2454	0.1089	0.0364	nonDE	nonDE	C49A9.2	O44154	C49A9.2	Telo_bind domain-containing protein	0.7782	0.9197	O44154	14.1169	14.4451	14.2005	14.2527	14.0416	14.3187
963	0.1545	13.57	0.1842	0.0638	nonDE	nonDE	pas-6	O44156	pas-6	Proteasome subunit alpha type-1	0.6543	0.8635	O44156	13.7932	13.5694	13.378	13.6172	14.5565	13.0304
964	-0.1433	12.7062	0.3191	0.1139	nonDE	nonDE	F15B10.3	O44167	F15B10.3	Skp1 domain-containing protein	0.4797	0.7694	O44167	12.7045	13.0723	12.6109	12.7877	12.3632	12.8069
965	-0.0998	15.664	0.1065	0.0353	nonDE	nonDE	B0273.1	O44170	B0273.1	PapD_N domain-containing protein	0.7824	0.9219	O44170	15.6469	15.4925	15.5833	14.7055	15.3268	16.391
966	-0.1487	15.6569	0.2897	0.1032	nonDE	nonDE	rfc-2	O44175	rfc-2	AAA+ ATPase domain-containing protein	0.5132	0.7884	O44175	15.4828	15.9161	15.6029	15.7175	15.2799	15.5582
967	-1.0726	14.0637	2.435	1.0256	downReg	nonDE	rme-2	O44191	rme-2	EGF-like domain-containing protein	0.0037	0.0943	O44191	14.2923	15.2645	14.514	13.8445	13.2125	13.7959
968	0.5251	16.8062	0.6167	0.2347	nonDE	nonDE	F37C4.5	O44400	F37C4.5	Protein F37C4.5	0.2417	0.5826	O44400	16.4064	16.9073	16.3541	16.6454	18.2409	16.3568
969	0.3846	16.1332	1.0222	0.4236	nonDE	nonDE	kgb-1	O44408	kgb-1	GLH-binding kinase 1	0.095	0.377	O44408	15.9707	15.6256	16.0398	16.453	16.0208	16.3161
970	-0.0867	15.2011	0.1547	0.055	nonDE	nonDE	T07A9.8	O44410	T07A9.8	Ribosomal RNA-processing protein 8	0.7003	0.881	O44410	15.3422	15.1943	15.1504	15.0815	14.7912	15.5541
971	0.197	18.0351	0.4372	0.1573	nonDE	nonDE	nog-1	O44411	nog-1	Nucleolar GTP-binding protein 1	0.3654	0.6962	O44411	17.965	17.4846	17.8496	18.0587	17.645	18.1863
972	-0.5974	12.7216	1.4045	0.5916	nonDE	nonDE	ears-2	O44413	ears-2	Probable glutamate--tRNA ligase, mitochondrial	0.0394	0.2561	O44413	12.82	12.7339	13.0937	12.0638	0	12.5064
973	-0.3321	13.4675	0.8062	0.3195	nonDE	nonDE	C02B10.6	O44448	C02B10.6	Protein-tyrosine phosphatase	0.1562	0.4792	O44448	13.6766	13.4768	13.5242	13.1005	13.0414	13.5393
974	-0.0402	16.4445	0.0524	0.0166	nonDE	nonDE	pdhb-1	O44451	pdhb-1	Pyruvate dehydrogenase E1 component subunit beta, mitochondrial	0.8863	0.9625	O44451	16.8586	16.2576	16.4151	16.408	16.9835	16.0191
975	-0.1324	19.2357	0.2135	0.0746	nonDE	nonDE	rpl-20	O44480	rpl-20	Large ribosomal subunit protein eL20	0.6117	0.8421	O44480	19.1271	18.9325	19.8902	18.9281	19.1774	19.4472
976	0.1571	18.8369	0.1793	0.0628	nonDE	nonDE	elks-1	O44490	elks-1	ELKS/RAB6-interacting/CAST family member 2	0.6618	0.8654	O44490	19.3308	18.7903	18.6851	19.2968	18.8713	19.1094
977	-0.0495	13.6879	0.0949	0.031	nonDE	nonDE	set-9	O44498	set-9	Histone-lysine N-methyltransferase set-9	0.8037	0.9311	O44498	13.5212	13.8899	13.8369	13.7938	13.3864	13.9195
978	0.0296	13.7925	0.0505	0.0164	nonDE	nonDE	gtf-2h1	O44499	gtf-2h1	BSD domain-containing protein	0.8902	0.9628	O44499	13.5128	14	13.6672	13.8402	13.4176	14.0109
979	-0.2778	14.291	0.6609	0.2535	nonDE	nonDE	ints-13	O44500	ints-13	Protein asunder	0.2183	0.5578	O44500	14.3987	14.4031	14.4113	14.369	13.7714	14.2393
980	0.3939	14.7403	1.0969	0.4587	nonDE	nonDE	fnta-1	O44501	fnta-1	EOG090X08PK	0.08	0.3478	O44501	14.5738	14.6575	14.3412	14.7466	15.0897	0
981	0.3989	13.3759	0.9252	0.3791	nonDE	nonDE	cogc-8	O44502	cogc-8	Conserved oligomeric Golgi complex subunit 8	0.1188	0.4177	O44502	13.1728	13.2895	12.436	13.2536	13.342	13.4995
982	-0.577	21.1665	1.893	0.8106	nonDE	nonDE	aass-1	O44503	aass-1	Saccharopine dehydrogenase	0.0128	0.1547	O44503	21.5637	21.3709	21.4736	20.9294	20.6865	21.0613
983	0.2744	15.1946	0.4856	0.1744	nonDE	nonDE	isp-1	O44512	isp-1	Cytochrome b-c1 complex subunit Rieske, mitochondrial	0.3269	0.6693	O44512	15.1683	15.2316	14.931	15.1056	16.0388	15.0098
984	-0.3602	14.8498	1.1619	0.4814	nonDE	nonDE	pmk-3	O44514	pmk-3	Mitogen-activated protein kinase pmk-3	0.0689	0.33	O44514	15.1418	15.1865	15.1139	14.9227	14.5146	14.9243
985	-0.4471	15.1369	1.2043	0.4985	nonDE	nonDE	F56A11.5	O44517	F56A11.5	MOSC domain-containing protein	0.0625	0.3173	O44517	15.2543	15.6562	15.1878	15.1745	14.5446	15.0378
986	-0.1024	13.2448	0.2694	0.0957	nonDE	nonDE	gex-2	O44518	gex-2	Cytoplasmic FMR1-interacting protein homolog	0.5377	0.8023	O44518	13.2768	13.1263	13.3843	13.1281	13.2273	13.1249
987	0.2151	13.5673	0.4343	0.1567	nonDE	nonDE	knl-2	O44548	knl-2	Kinetochore null protein 2	0.3679	0.6971	O44548	13.6502	12.9468	13.3175	13.5199	13.273	13.7669
988	-0.2377	15.8974	0.2952	0.1039	nonDE	nonDE	acdh-3	O44549	acdh-3	Short/branched chain specific acyl-CoA dehydrogenase, mitochondrial	0.5068	0.7872	O44549	16.6235	15.9374	15.986	15.7917	16.6007	15.4416
989	0.8519	13.6118	1.9681	0.8432	nonDE	nonDE	alh-5	O44555	alh-5	Aldehyde dehydrogenase	0.0108	0.1435	O44555	0	13.275	12.9633	13.6349	14.4922	13.786
990	0.638	16.7147	1.1475	0.4777	nonDE	nonDE	lam-1	O44565	lam-1	Laminin subunit beta-1	0.0712	0.3329	O44565	16.0833	16.4839	16.2097	16.9498	17.2646	16.4765
991	-0.2597	14.2865	0.5083	0.1847	nonDE	nonDE	W03F8.4	O44566	W03F8.4	EKC/KEOPS complex subunit TPRKB	0.3102	0.6536	O44566	14.5629	14.3141	14.4551	14.3803	14.5084	13.6642
992	-0.1247	13.4779	0.2144	0.0746	nonDE	nonDE	cyp-34a8	O44658	cyp-34a8	CYtochrome P450 family	0.6104	0.8421	O44658	13.5217	13.6456	13.3818	13.3121	13.4693	13.3934
993	-0.131	16.6152	0.0623	0.0214	nonDE	nonDE	nlp-31	O44662	nlp-31	Neuropeptide-like protein 31	0.8664	0.952	O44662	16.2128	16.5994	16.9395	15.7682	16.0423	17.5482
994	0.1086	14.0227	0.1255	0.0434	nonDE	nonDE	cpn-4	O44727	cpn-4	Calponin-homology (CH) domain-containing protein	0.7491	0.9048	O44727	14.5297	14.347	13.4429	14.4668	14.4184	13.7602
995	-0.199	12.992	0.3458	0.1228	nonDE	nonDE	prp-17	O44729	prp-17	WD_REPEATS_REGION domain-containing protein	0.451	0.7536	O44729	13.4654	13.2428	13.003	13.0377	13.3385	12.7379
996	0.0674	15.7038	0.0771	0.0255	nonDE	nonDE	ept-1	O44732	ept-1	EthanolaminePhosphoTransferase 1 homolog	0.8373	0.9429	O44732	15.8269	14.9519	16.1723	15.9707	15.1884	15.9942
997	-0.1805	13.8999	0.2402	0.0857	nonDE	nonDE	spg-20	O44735	spg-20	Inheritance of peroxisomes protein 1	0.5752	0.8209	O44735	14.0748	14.2723	13.5466	14.444	13.7715	13.1368
998	0.7464	13.9457	1.6013	0.676	nonDE	nonDE	app-1	O44750	app-1	Xaa-Pro aminopeptidase app-1	0.025	0.2109	O44750	13.7631	13.4903	13.4795	14.0043	15.0527	13.9152
999	0.0852	16.7036	0.1404	0.0495	nonDE	nonDE	F33D11.10	O44781	F33D11.10	RNA helicase	0.7237	0.8923	O44781	16.9589	16.2941	16.7896	16.7555	17.098	16.4448
1000	-0.1683	16.0212	0.3456	0.1228	nonDE	nonDE	vpr-1	O44782	vpr-1	Major sperm protein	0.4512	0.7536	O44782	16.0063	16.3778	15.9116	15.8394	15.8423	16.1091
1001	-0.036	11.7466	0.0499	0.0163	nonDE	nonDE	usp-39	O44787	usp-39	U4/U6.U5 tri-snRNP-associated protein 2	0.8914	0.9633	O44787	11.6562	0	11.8802	11.3577	11.9386	11.9002
1002	0.1912	13.9594	0.4494	0.1617	nonDE	nonDE	fgt-1	O44827	fgt-1	Facilitated glucose transporter protein 1	0.3553	0.6891	O44827	14.106	13.7557	13.7493	13.8261	14.0843	14.274
1003	0.8708	15.6135	2.6171	1.1068	nonDE	nonDE	inx-13	O44887	inx-13	Innexin	0.0024	0.0782	O44887	14.9652	15.0244	15.7016	16.0327	16.2859	15.9849
1004	0.0253	16.4064	0.026	0.007	nonDE	nonDE	ZK484.3	O44895	ZK484.3	Histone H1	0.942	0.984	O44895	17.0382	15.7274	16.2138	16.8023	16.0988	16.1542
1005	0.0653	15.1812	0.1257	0.0434	nonDE	nonDE	haf-9	O44897	haf-9	ABC-type antigen peptide transporter	0.7487	0.9048	O44897	15.2395	15.2667	15.0806	15.1874	15.3121	15.2831
1006	1.0367	16.3084	2.4853	1.0409	upReg	nonDE	pck-1	O44906	pck-1	phosphoenolpyruvate carboxykinase (GTP)	0.0033	0.091	O44906	15.6545	15.9204	15.6095	16.4173	17.4402	16.437
1007	-0.8174	15.9126	3.1967	1.3974	nonDE	nonDE	lonp-1	O44952	lonp-1	Lon protease homolog, mitochondrial	0.0006	0.0401	O44952	16.4685	16.6957	16.5104	15.8503	15.7366	15.6354
1008	0.6716	15.1915	2.0438	0.8658	nonDE	nonDE	spcs-1	O44953	spcs-1	Signal peptidase complex subunit 1	0.009	0.1362	O44953	14.9881	14.9947	14.7821	15.9661	15.5932	15.2202
1009	-0.1625	14.722	0.292	0.1038	nonDE	nonDE	sdha-2	O44954	sdha-2	Succinate dehydrogenase [ubiquinone] flavoprotein subunit, mitochondrial	0.5105	0.7874	O44954	14.9256	15.153	14.6394	14.652	15.2009	14.3775
1010	-0.2308	14.3811	0.4118	0.1479	nonDE	nonDE	riok-1	O44959	riok-1	Serine/threonine-protein kinase RIO1	0.3874	0.7114	O44959	14.2229	14.2619	14.9851	14.2576	13.8843	14.6356
1011	0.5977	14.8307	1.963	0.8417	nonDE	nonDE	teg-4	O44985	teg-4	Splicing factor 3B subunit 3	0.0109	0.144	O44985	14.4176	14.6315	14.4977	14.9194	15.4679	14.9525
1012	1.2129	15.515	0.6668	0.2555	nonDE	nonDE	col-49	O44989	col-49	Cuticle collagen 49	0.2154	0.5553	O44989	13.6578	16.0505	14.3786	16.2265	15.2167	16.2824
1013	-0.1016	16.6372	0.191	0.0651	nonDE	nonDE	lpd-6	O44991	lpd-6	Brix domain-containing protein	0.6442	0.8608	O44991	16.675	16.5168	16.6957	16.6722	16.1055	16.805
1014	1.018	14.1526	1.325	0.5569	upReg	nonDE	K12C11.1	O44995	K12C11.1	Aminopeptidase P N-terminal domain-containing protein	0.0473	0.2774	O44995	13.6346	13.4068	0	13.8189	15.5991	14.1982
1015	0.242	16.0843	0.5365	0.1989	nonDE	nonDE	W10C8.5	O45011	W10C8.5	arginine kinase	0.2907	0.6326	O45011	16.2704	15.9387	15.9837	16.1303	16.7631	16.0255
1016	0.0046	19.6742	0.0067	0.0035	nonDE	nonDE	nol-58	O45012	nol-58	Nop domain-containing protein	0.9848	0.9921	O45012	20.0016	19.1628	19.6118	19.8056	19.5305	19.4538
1017	1.1688	13.6208	2.1745	0.9126	upReg	nonDE	C35B1.5	O45060	C35B1.5	Thioredoxin domain-containing protein	0.0067	0.1223	O45060	12.8567	12.9544	0	13.752	14.8121	13.6591
1018	0.1051	14.2587	0.1376	0.0479	nonDE	nonDE	C11D2.4	O45069	C11D2.4	Queuosine 5'-phosphate N-glycosylase/hydrolase	0.7285	0.8956	O45069	14.3061	13.7148	14.4683	14.374	0	14.1622
1019	-0.0637	13.303	0.1429	0.0502	nonDE	nonDE	F53H1.3	O45074	F53H1.3	UDENN domain-containing protein	0.7196	0.8908	O45074	13.2908	13.6023	13.3364	13.3825	13.1811	13.4748
1020	-0.4439	16.5028	1.0777	0.4499	nonDE	nonDE	F53H1.4	O45075	F53H1.4	PHD-type domain-containing protein	0.0836	0.3549	O45075	16.795	16.7499	16.8472	16.5397	15.8677	16.6529
1021	0.3073	14.8659	1.0512	0.4356	nonDE	nonDE	mec-17	O45100	mec-17	Alpha-tubulin N-acetyltransferase 1	0.0889	0.3667	O45100	14.9128	14.5503	14.648	15.0575	14.9808	14.9946
1022	0.0478	15.3918	0.0597	0.0205	nonDE	nonDE	ech-5	O45106	ech-5	Enoyl-CoA hydratase domain-containing protein 2, mitochondrial	0.8716	0.9539	O45106	15.4504	15.4598	15.2766	15.2871	16.1294	14.9137
1023	-0.3331	13.0805	0.6274	0.2385	nonDE	nonDE	mrpl-2	O45110	mrpl-2	Ribosomal protein L2 C-terminal domain-containing protein	0.2358	0.5774	O45110	13.4861	12.7122	13.7063	13.1188	12.9004	12.8862
1024	-1.2166	16.6619	1.6657	0.71	downReg	nonDE	dlst-1	O45148	dlst-1	Dihydrolipoyllysine-residue succinyltransferase component of 2-oxoglutarate dehydrogenase complex, mitochondrial	0.0216	0.195	O45148	16.9434	18.0914	17.3948	16.1993	17.1694	15.4111
1025	0.059	12.6694	0.0725	0.025	nonDE	nonDE	folt-2	O45166	folt-2	Folate-like transporter 2	0.8462	0.9441	O45166	12.8407	0	12.3433	12.3003	13.0017	0
1026	1.422	15.1647	1.5434	0.6476	upReg	nonDE	ifc-1	O45168	ifc-1	Intermediate filament protein ifc-1	0.0286	0.2251	O45168	14.1612	14.156	14.2325	16.0354	15.8645	14.9158
1027	-0.0107	18.2452	0.0103	0.0045	nonDE	nonDE	nucl-1	O45181	nucl-1	RRM domain-containing protein	0.9765	0.9896	O45181	18.8527	17.7936	18.075	18.6618	17.9725	18.0548
1028	0.1758	16.4115	0.2455	0.0872	nonDE	nonDE	ads-1	O45218	ads-1	Alkyldihydroxyacetonephosphate synthase	0.5682	0.8181	O45218	16.7361	16.5968	16.2496	16.6437	17.2671	16.1992
1029	0.4418	16.1755	0.5988	0.2271	nonDE	nonDE	rpl-29	O45226	rpl-29	60S ribosomal protein L29	0.2519	0.5927	O45226	15.8998	15.5909	16.2491	15.884	15.9673	17.2138
1030	-0.253	12.5067	0.5042	0.1827	nonDE	nonDE	prdh-1	O45228	prdh-1	Proline dehydrogenase 1, mitochondrial	0.3132	0.6566	O45228	12.714	0	12.7429	12.1519	12.5919	12.6825
1031	0.1562	14.7245	0.2647	0.0933	nonDE	nonDE	mog-4	O45244	mog-4	Probable pre-mRNA-splicing factor ATP-dependent RNA helicase mog-4	0.5436	0.8066	O45244	14.6307	14.3816	14.6947	14.9565	14.2596	14.9594
1032	-0.65	15.1969	2.436	1.0256	nonDE	nonDE	dlat-2	O45279	dlat-2	2-oxoacid dehydrogenase acyltransferase catalytic domain-containing protein	0.0037	0.0943	O45279	15.8486	15.7191	15.4702	15.2217	14.9565	14.9096
1033	-1.1183	14.3179	3.1907	1.3974	downReg	downReg	lipt-1	O45303	lipt-1	BPL/LPL catalytic domain-containing protein	0.0006	0.0401	O45303	15.3303	15.1676	15.2642	14.1871	14.1054	14.1148
1034	0.0341	14.3623	0.0728	0.0251	nonDE	nonDE	tps-2	O45380	tps-2	Alpha,alpha-trehalose-phosphate synthase [UDP-forming] 2	0.8457	0.9438	O45380	14.0933	14.4475	14.2932	14.4455	14.1537	14.337
1035	-0.0219	20.7331	0.0313	0.0089	nonDE	nonDE	F21H7.5	O45386	F21H7.5	Major sperm protein	0.9305	0.9798	O45386	20.6845	20.4499	20.7803	20.4431	20.2495	21.1566
1036	0.0557	14.6235	0.1419	0.0501	nonDE	nonDE	F22B8.7	O45394	F22B8.7	MOSC domain-containing protein	0.7213	0.8911	O45394	14.5488	14.5635	14.5384	14.6473	14.6103	14.5602
1037	0.0907	13.6152	0.2021	0.0692	nonDE	nonDE	F22G12.4	O45398	F22G12.4	ANK_REP_REGION domain-containing protein	0.6278	0.8526	O45398	13.7223	13.3419	13.7203	13.865	13.633	13.5587
1038	0.6141	13.9637	1.4329	0.6052	nonDE	nonDE	exl-1	O45405	exl-1	Chloride intracellular channel exl-1	0.0369	0.2482	O45405	14.0765	0	13.4573	14.5705	14.5055	14.0671
1039	0.3462	16.5142	0.9077	0.3706	nonDE	nonDE	fkb-6	O45418	fkb-6	peptidylprolyl isomerase	0.1237	0.426	O45418	16.2426	16.5212	16.0681	16.5112	16.9737	16.3856
1040	-0.2819	24.6215	0.5776	0.2175	nonDE	nonDE	mccc-1	O45430	mccc-1	Methylcrotonoyl-CoA carboxylase subunit alpha, mitochondrial	0.2645	0.606	O45430	25.0175	24.803	24.3102	24.3648	24.1162	24.8039
1041	0.0606	14.9312	0.087	0.0283	nonDE	nonDE	F32B6.4	O45432	F32B6.4	SH2 domain-containing protein	0.8184	0.937	O45432	15.433	14.3113	14.7875	15.0395	14.8726	14.8015
1042	-0.4442	13.5214	1.2596	0.5251	nonDE	nonDE	nhr-4	O45436	nhr-4	Nuclear hormone receptor family member nhr-4	0.055	0.2985	O45436	13.9151	13.421	13.8595	13.3841	13.2295	13.2493
1043	1.3965	14.7941	1.4315	0.6047	upReg	nonDE	clec-63	O45444	clec-63	C-type LECtin	0.037	0.2485	O45444	14.3249	14.5444	12.85	14.4834	16.7195	14.706
1044	-0.0461	16.1148	0.0826	0.0269	nonDE	nonDE	F36D3.4	O45462	F36D3.4	Major sperm protein	0.8269	0.94	O45462	16.0979	15.9252	16.0525	15.8035	15.725	16.4089
1045	0.2909	15.0091	0.6954	0.2675	nonDE	nonDE	uev-1	O45495	uev-1	Ubiquitin-conjugating enzyme E2 variant 1	0.2017	0.5402	O45495	15.0487	14.9122	14.8632	15.1367	15.6405	14.9198
1046	0.0683	17.2709	0.0744	0.0255	nonDE	nonDE	rps-26	O45499	rps-26	Small ribosomal subunit protein eS26	0.8425	0.9429	O45499	17.0711	17.0007	17.7822	17.3406	16.7181	18.0002
1047	0.0518	13.6082	0.0844	0.0283	nonDE	nonDE	mtx-1	O45503	mtx-1	Metaxin-1 homolog	0.8233	0.937	O45503	13.4829	13.3702	13.5024	13.5413	13.7506	13.2189
1048	-1.3672	13.3422	4.6322	2.1398	downReg	downReg	argk-1	O45518	argk-1	arginine kinase	0	0.0072	O45518	14.1254	14.2003	14.0427	13.1159	12.6228	12.528
1049	-0.0135	15.6868	0.024	0.0065	nonDE	nonDE	ife-1	O45551	ife-1	Eukaryotic translation initiation factor 4E-1	0.9463	0.9852	O45551	15.6692	15.7709	15.4552	15.7969	15.373	15.6849
1050	0.3446	16.7216	0.3695	0.1291	nonDE	nonDE	acaa-2	O45552	acaa-2	3-ketoacyl-CoA thiolase, mitochondrial	0.4271	0.7428	O45552	16.7619	16.6886	16.5774	16.4149	18.1711	16.4759
1051	0.2065	16.9648	0.3021	0.108	nonDE	nonDE	cbd-1	O45599	cbd-1	Chitin-binding domain protein cbd-1	0.4987	0.7798	O45599	16.5419	17.1555	16.6339	17.0228	16.904	17.0241
1052	0.8949	16.6238	3.0128	1.2986	nonDE	nonDE	erfa-3	O45622	erfa-3	Tr-type G domain-containing protein	0.001	0.0503	O45622	15.6583	15.907	15.6552	16.6028	16.5933	16.7093
1053	-0.2125	14.4508	0.4532	0.1625	nonDE	nonDE	H40L08.1	O45628	H40L08.1	UBX domain-containing protein	0.3522	0.6879	O45628	14.6278	14.7648	14.2533	14.4977	14.0558	14.4548
1054	0.0187	14.7197	0.0192	0.005	nonDE	nonDE	asah-1	O45686	asah-1	Acid ceramidase	0.9568	0.9886	O45686	15.4572	14.3114	14.8785	15.111	15.0245	14.5677
1055	-1.1282	13.6459	3.8478	1.7593	downReg	downReg	M01E5.2	O45691	M01E5.2	Mitochondrial ribosome-associated GTPase 2	0.0001	0.0174	O45691	14.8554	14.6725	14.3919	13.3928	13.6335	13.5088
1056	0.0352	14.5045	0.0504	0.0164	nonDE	nonDE	apb-3	O45718	apb-3	AP-3 complex subunit beta	0.8903	0.9628	O45718	14.2381	14.7466	14.2824	14.3812	14.2565	14.7351
1057	-0.2486	14.1804	0.6209	0.2349	nonDE	nonDE	R74.8	O45722	R74.8	RING-type domain-containing protein	0.2394	0.5823	O45722	14.4158	14.2284	14.4564	14.3452	13.8448	14.1649
1058	-0.2382	17.9066	0.633	0.2398	nonDE	nonDE	cpl-1	O45734	cpl-1	Cathepsin L-like	0.2328	0.5757	O45734	18.1888	17.9569	17.6589	17.7911	17.7138	17.585
1059	-0.395	13.5459	0.8778	0.3538	nonDE	nonDE	arrd-17	O45782	arrd-17	Arrestin domain-containing protein 17	0.1325	0.4428	O45782	13.7735	13.7512	13.9803	13.5694	13.1126	13.6381
1060	0.0005	15.3702	0.0008	0.0005	nonDE	nonDE	T12D8.5	O45783	T12D8.5	Secreted protein	0.9981	0.9987	O45783	15.362	15.4855	15.3533	15.0974	15.4517	15.653
1061	0.0731	13.3425	0.1315	0.0462	nonDE	nonDE	wts-1	O45797	wts-1	Serine/threonine-protein kinase WARTS homolog	0.7388	0.8992	O45797	13.4591	13.4306	12.8125	13.4495	13.083	13.3889
1062	0.1161	18.9576	0.2279	0.0787	nonDE	nonDE	act-5	O45815	act-5	Actin	0.5916	0.8343	O45815	19.2594	18.8284	18.7157	18.9636	19.3678	18.8204
1063	-0.1199	13.1145	0.2027	0.0692	nonDE	nonDE	dkf-2	O45818	dkf-2	Serine/threonine-protein kinase dkf-2	0.627	0.8526	O45818	13.0859	13.1825	13.1531	13.109	13.0615	12.8913
1064	0.1058	14.4755	0.1106	0.0376	nonDE	nonDE	gyg-2	O45819	gyg-2	GlYcoGenin like	0.7752	0.9171	O45819	14.8011	14.0046	14.8848	14.5911	14.7475	0
1065	0.1508	23.5756	0.3685	0.1291	nonDE	nonDE	ant-1.1	O45865	ant-1.1	ADP/ATP translocase	0.4281	0.7428	O45865	23.4697	23.3018	23.5396	23.6771	23.298	23.7884
1066	-0.065	15.2715	0.1067	0.0353	nonDE	nonDE	W09H1.5	O45903	W09H1.5	Enoyl-[acyl-carrier-protein] reductase, mitochondrial	0.7822	0.9219	O45903	15.1975	15.6979	15.3334	15.1175	15.4494	15.4669
1067	1.244	17.0003	1.5257	0.6419	upReg	nonDE	lec-1	O45904	lec-1	Galectin	0.0298	0.2281	O45904	16.41	16.7048	16.2333	17.1214	18.9937	16.965
1068	-0.2796	17.2017	1.0197	0.4232	nonDE	nonDE	bckd-1A	O45924	bckd-1A	2-oxoisovalerate dehydrogenase subunit alpha, mitochondrial	0.0956	0.3774	O45924	17.3509	17.371	17.3442	17.0159	17.1845	17.0269
1069	-0.0369	15.0229	0.0809	0.0263	nonDE	nonDE	npp-18	O45933	npp-18	Nucleoporin SEH1	0.83	0.9412	O45933	15.1014	14.9272	14.9712	14.9668	15.147	14.7752
1070	0.7815	15.9595	1.2316	0.5116	nonDE	nonDE	Y43F4B.5	O45934	Y43F4B.5	Phosphoglucomutase-2	0.0587	0.3079	O45934	15.6076	15.2261	15.8066	16.0839	17.2934	15.6075
1071	-0.0979	13.5341	0.1979	0.0681	nonDE	nonDE	klp-19	O45935	klp-19	Kinesin-like protein klp-19	0.634	0.8548	O45935	13.2926	13.6109	13.3753	13.2006	13.1277	13.6568
1072	0.3272	14.8181	0.4405	0.1591	nonDE	nonDE	Y45F10C.2	O45941	Y45F10C.2	UPF0375 protein Y45F10C.2	0.3627	0.6933	O45941	14.3961	14.9423	14.5005	15.0234	14.8474	14.9497
1073	0.1674	19.6053	0.2609	0.0918	nonDE	nonDE	rpl-18	O45946	rpl-18	Large ribosomal subunit protein eL18	0.5484	0.8095	O45946	19.6979	19.1395	20.0518	19.768	19.9869	19.6363
1074	-0.2604	13.3279	0.5773	0.2175	nonDE	nonDE	iscu-1	O45948	iscu-1	NIF system FeS cluster assembly NifU N-terminal domain-containing protein	0.2647	0.606	O45948	13.731	13.4173	13.4827	13.1343	13.4323	0
1075	-0.3538	15.057	0.8681	0.3503	nonDE	nonDE	lin-38	O45950	lin-38	C2H2-type domain-containing protein	0.1355	0.4464	O45950	15.2737	15.2414	15.47	15.1669	14.5382	15.2187
1076	0.0529	13.0603	0.0768	0.0255	nonDE	nonDE	rle-1	O45962	rle-1	Regulation of longevity by E3 ubiquitin-protein ligase	0.8379	0.9429	O45962	13.0137	13.2863	12.7829	13.294	12.867	0
1077	0.5255	14.8339	0.9248	0.3791	nonDE	nonDE	tep-1	O46015	tep-1	TEP (ThiolEster containing Protein)	0.1189	0.4177	O46015	14.2574	14.6809	14.9003	14.6346	15.7034	15.0772
1078	-0.2265	15.082	0.6326	0.2398	nonDE	nonDE	F37C4.6	O61196	F37C4.6	Amine oxidase domain-containing protein	0.233	0.5757	O61196	15.5832	15.3637	15.1502	15.0554	15.2469	15.1155
1079	0.2988	16.3842	0.6568	0.2507	nonDE	nonDE	ogdh-1	O61199	ogdh-1	2-oxoglutarate dehydrogenase, mitochondrial	0.2204	0.5615	O61199	16.3667	16.2783	16.3363	16.3622	17.165	16.3504
1080	0.0332	13.4243	0.0636	0.0214	nonDE	nonDE	F39C12.1	O61201	F39C12.1	WD repeat protein mio zinc-ribbon like domain-containing protein	0.8637	0.952	O61201	13.3111	13.5209	13.4214	13.1992	13.3619	13.7918
1081	-0.1072	14.1572	0.202	0.0692	nonDE	nonDE	gip-1	O61208	gip-1	Gamma-tubulin complex component	0.6281	0.8526	O61208	14.0406	14.1836	14.1596	13.8407	13.8022	14.4192
1082	1.2776	17.219	1.5591	0.6534	upReg	nonDE	H17B01.2	O61209	H17B01.2	Collagen alpha-5(IV) chain	0.0276	0.2221	O61209	16.5416	16.5939	16.0747	18.1305	17.8606	17.0518
1083	0.0355	15.554	0.0756	0.0255	nonDE	nonDE	daf-31	O61219	daf-31	N-alpha-acetyltransferase daf-31	0.8402	0.9429	O61219	15.3408	15.3483	15.6597	15.6491	15.344	15.4622
1084	0.1602	13.4777	0.1772	0.0626	nonDE	nonDE	ctl-1	O61235	ctl-1	Catalase-2	0.6649	0.8658	O61235	13.1256	13.1811	13.6025	13.1013	14.2326	13.0559
1085	-0.2677	13.7371	0.5026	0.182	nonDE	nonDE	lys-10	O61518	lys-10	LYSozyme	0.3143	0.6577	O61518	13.9288	13.5855	14.0095	13.6385	13.9539	13.1282
1086	0.4293	13.2868	0.7797	0.3077	nonDE	nonDE	F17E9.4	O61522	F17E9.4	Transthyretin-like family protein	0.1661	0.4923	O61522	12.758	12.8281	13.5479	13.6035	13.3443	0
1087	0.0835	14.6517	0.1408	0.0495	nonDE	nonDE	unc-73	O61528	unc-73	CRAL-TRIO domain-containing protein	0.7231	0.8922	O61528	14.7072	14.6007	14.7628	14.7989	14.6504	14.872
1088	-0.7893	13.6458	1.8699	0.7979	nonDE	nonDE	taf-4	O61707	taf-4	Transcription initiation factor TFIID subunit 4	0.0135	0.1593	O61707	14.1649	14.0877	13.4596	12.8631	12.8986	13.5826
1089	0.1094	13.626	0.2078	0.0707	nonDE	nonDE	pqn-59	O61708	pqn-59	Protein lingerer	0.6197	0.8497	O61708	13.3137	13.3565	13.5716	13.5881	0	13.4587
1090	-0.3176	15.175	0.8566	0.3455	nonDE	nonDE	nfs-1	O61741	nfs-1	cysteine desulfurase	0.1391	0.4513	O61741	15.2781	15.6309	15.2854	14.897	15.3239	15.0207
1091	-0.2721	13.9736	0.694	0.267	nonDE	nonDE	rpn-10	O61742	rpn-10	26S proteasome non-ATPase regulatory subunit 4	0.2023	0.5408	O61742	14.253	14.2643	14.0226	14.1388	13.9386	13.6464
1092	0.8042	14.3594	1.8515	0.7873	nonDE	nonDE	B0205.10	O61747	B0205.10	Uncharacterized protein	0.0141	0.1632	O61747	14.0924	13.6074	13.4276	14.7155	14.6591	14.1656
1093	0.5178	14.4813	1.1669	0.4836	nonDE	nonDE	inx-15	O61786	inx-15	Innexin	0.0681	0.3284	O61786	14.2585	13.8028	14.6233	15.0124	14.2809	14.9447
1094	0.8292	13.4824	1.5742	0.6628	nonDE	nonDE	inx-16	O61787	inx-16	Innexin-16	0.0267	0.2174	O61787	12.9788	12.7484	13.4992	13.8152	13.9965	13.9022
1095	0.5844	14.1964	1.2527	0.5227	nonDE	nonDE	R12E2.11	O61790	R12E2.11	Orotate phosphoribosyltransferase	0.0559	0.3001	O61790	13.9182	13.8414	13.9457	14.7782	14.5668	14.1133
1096	-0.7272	13.3711	2.2976	0.9582	nonDE	nonDE	mrps-6	O61791	mrps-6	Small ribosomal subunit protein bS6m	0.005	0.1101	O61791	13.7368	14.3348	13.9775	13.2609	13.5207	13.086
1097	0.0102	13.8075	0.0119	0.0049	nonDE	nonDE	rpn-8	O61792	rpn-8	MPN domain-containing protein	0.9731	0.9888	O61792	13.9081	14.3145	13.4837	13.6961	14.551	13.4897
1098	0.1697	16.0596	0.3273	0.116	nonDE	nonDE	B0511.6	O61815	B0511.6	ATP-dependent RNA helicase	0.4707	0.7657	O61815	16.1741	15.7112	16.1602	16.4477	15.839	16.2679
1099	-1.2082	14.0512	4.4504	2.072	downReg	downReg	mrps-30	O61818	mrps-30	Mitochondrial Ribosomal Protein, Small	0	0.0085	O61818	15.0998	14.7627	15.0526	13.8168	13.6248	13.8488
1100	0.5186	15.0558	1.395	0.5869	nonDE	nonDE	eif-3.E	O61820	eif-3.E	Eukaryotic translation initiation factor 3 subunit E	0.0403	0.2589	O61820	14.3007	14.9356	14.743	15.2981	15.1974	15.0397
1101	0.2418	14.8429	0.5589	0.2102	nonDE	nonDE	chd-7	O61845	chd-7	Chromodomain and Helicase Domain protein	0.2761	0.6163	O61845	14.4393	14.8985	14.7222	14.9926	14.6905	15.1023
1102	0.5336	13.0682	0.8633	0.3486	nonDE	nonDE	T26C12.1	O61856	T26C12.1	2-hydroxyacyl-CoA lyase 2	0.137	0.4481	O61856	12.4711	13.0564	12.7774	12.711	14.134	13.0608
1103	-0.0281	19.9426	0.0395	0.0112	nonDE	nonDE	F59B1.2	O61880	F59B1.2	Secreted protein	0.9131	0.9746	O61880	20.2418	19.945	19.5288	19.7074	20.0167	19.9071
1104	0.021	12.4053	0.0312	0.0089	nonDE	nonDE	W02G9.3	O61900	W02G9.3	THUMP domain-containing protein	0.9306	0.9798	O61900	12.0926	0	12.7001	12.4508	12.5055	12.2956
1105	-0.0595	16.843	0.1174	0.0393	nonDE	nonDE	lin-40	O61907	lin-40	DIOX_N domain-containing protein	0.7632	0.9134	O61907	16.7078	17.1488	16.7592	16.9658	16.5365	16.9351
1106	0.182	13.9202	0.3451	0.1228	nonDE	nonDE	ife-3	O61955	ife-3	Eukaryotic translation initiation factor 4E-3	0.4517	0.7536	O61955	13.5834	14.1223	13.7573	14.1683	13.6097	14.231
1107	0.0216	14.9993	0.0451	0.015	nonDE	nonDE	ttr-47	O61977	ttr-47	Transthyretin-like family protein	0.9013	0.966	O61977	15.0457	15.0828	14.8395	14.9065	15.1634	14.9629
1108	0.0638	13.188	0.0862	0.0283	nonDE	nonDE	mut-16	O62011	mut-16	MUTator	0.8199	0.937	O62011	12.7209	13.3347	13.2886	13.3991	0	12.958
1109	-0.2696	14.2667	0.7108	0.2758	nonDE	nonDE	lin-66	O62020	lin-66	GATA-type domain-containing protein	0.1946	0.5299	O62020	14.4112	14.3581	14.3642	14.2814	13.8805	14.1626
1110	0.082	13.662	0.0628	0.0214	nonDE	nonDE	ule-4	O62053	ule-4	UPF0375 protein ule-4	0.8654	0.952	O62053	13.1989	14.195	13.5912	13.6081	13.648	13.975
1111	1.0323	14.5961	1.5187	0.6391	upReg	nonDE	pbs-2	O62102	pbs-2	Proteasome subunit beta	0.0303	0.2295	O62102	14.0651	14.0849	14.1059	14.5723	16.2497	14.5308
1112	0.4635	15.4453	0.539	0.2005	nonDE	nonDE	eif-6	O62106	eif-6	Eukaryotic translation initiation factor 6	0.289	0.6302	O62106	15.2627	15.3977	15.2812	14.9618	16.9196	15.4508
1113	0.3093	13.6784	0.2567	0.0903	nonDE	nonDE	acox-1.3	O62138	acox-1.3	Acyl-coenzyme A oxidase acox-1.3	0.5537	0.8122	O62138	0	13.9223	12.6185	13.5941	0	13.5653
1114	0.2896	14.0522	0.6173	0.2347	nonDE	nonDE	acox-1.1	O62140	acox-1.1	Acyl-coenzyme A oxidase acox-1.1	0.2414	0.5826	O62140	13.6619	14.1504	13.9978	13.9786	14.7062	13.994
1115	0.9482	13.6739	1.5805	0.6639	nonDE	nonDE	F09B12.3	O62146	F09B12.3	Putative phospholipase B-like 2	0.0263	0.2168	O62146	12.9352	13.5444	13.0749	13.7163	14.9123	13.7705
1116	-0.0103	15.989	0.0077	0.0037	nonDE	nonDE	aly-2	O62183	aly-2	Chromatin target of PRMT1 protein C-terminal domain-containing protein	0.9825	0.9916	O62183	16.0498	15.11	16.9897	15.9737	15.7976	16.3473
1117	-0.0813	14.7651	0.0883	0.0283	nonDE	nonDE	rsr-1	O62185	rsr-1	PWI domain-containing protein	0.8161	0.937	O62185	14.4294	15.3342	14.955	14.6744	14.2697	15.5307
1118	0.0519	16.2376	0.1015	0.0337	nonDE	nonDE	F32A11.1	O62198	F32A11.1	Mitochondrial import inner membrane translocase subunit Tim21	0.7916	0.9253	O62198	16.153	16.4979	16.0007	16.3862	16.1603	16.2608
1119	0.086	15.4988	0.1423	0.0501	nonDE	nonDE	phm-2	O62203	phm-2	Pharyngeal muscle protein 2	0.7206	0.891	O62203	15.4114	15.1882	15.3295	15.5115	14.9762	15.6995
1120	-0.0299	14.0703	0.0376	0.011	nonDE	nonDE	cey-1	O62213	cey-1	CSD domain-containing protein	0.917	0.9749	O62213	14.3834	14.099	14.0301	13.6314	14.6919	14.0995
1121	-0.8493	14.0263	2.4333	1.0256	nonDE	nonDE	F33A8.4	O62214	F33A8.4	Zinc finger CCHC domain-containing protein 4	0.0037	0.0943	O62214	15.3098	14.47	14.7112	14.0881	13.8539	14.0011
1122	-0.2437	13.041	0.2931	0.1038	nonDE	nonDE	pole-1	O62218	pole-1	DNA polymerase epsilon catalytic subunit	0.5092	0.7874	O62218	0	13.0561	0	12.4254	13.1043	12.9074
1123	-0.124	13.5971	0.2888	0.1031	nonDE	nonDE	F33H2.2	O62219	F33H2.2	Protein FAM91A1	0.5142	0.7886	O62219	13.4945	13.8879	13.6934	13.4437	13.4656	13.7946
1124	0.2857	14.5172	0.9248	0.3791	nonDE	nonDE	rbpl-1	O62235	rbpl-1	E3 ubiquitin-protein ligase RBBP6	0.1189	0.4177	O62235	14.4716	14.3289	14.1601	14.5858	14.467	14.7651
1125	0.1421	14.6667	0.1273	0.0437	nonDE	nonDE	cope-1	O62246	cope-1	Coatomer subunit epsilon	0.746	0.9043	O62246	14.7763	13.9591	15.0331	15.3537	15.14	13.7011
1126	0.2203	14.6273	0.443	0.1596	nonDE	nonDE	dcap-2	O62255	dcap-2	m7GpppN-mRNA hydrolase dcap-2	0.3606	0.6925	O62255	14.1841	14.5083	14.5095	14.7028	14.1705	14.9896
1127	-0.5774	15.8683	1.3436	0.5644	nonDE	nonDE	F53F8.5	O62258	F53F8.5	SAM domain-containing protein	0.0453	0.2726	O62258	16.9615	16.0305	16.1591	16.0642	15.6233	15.7315
1128	-0.0212	13.9315	0.0317	0.0089	nonDE	nonDE	arrd-10	O62274	arrd-10	Arrestin C-terminal-like domain-containing protein	0.9296	0.9798	O62274	14.0493	13.7605	13.8855	14.2212	13.5449	13.8657
1129	-0.1119	14.9972	0.2698	0.0957	nonDE	nonDE	ttr-51	O62289	ttr-51	Transthyretin-like family protein	0.5373	0.8023	O62289	15.1067	14.9336	14.7274	14.6948	14.8729	14.8642
1130	-0.9274	14.6587	3.2712	1.419	nonDE	nonDE	M01G12.9	O62317	M01G12.9	Decapping nuclease	0.0005	0.0381	O62317	15.678	15.6327	15.5761	14.904	14.4135	14.7872
1131	-0.1963	13.3432	0.3289	0.117	nonDE	nonDE	rbm-28	O62325	rbm-28	RRM domain-containing protein	0.4689	0.7638	O62325	14.1444	13.4048	13.2528	13.7156	13.0413	13.4563
1132	0.2745	16.5567	1.016	0.4213	nonDE	nonDE	gpx-2	O62327	gpx-2	Glutathione peroxidase 2	0.0964	0.3791	O62327	16.4404	16.3238	16.3196	16.6206	16.654	16.6327
1133	0.2023	13.6018	0.2914	0.1038	nonDE	nonDE	agl-1	O62334	agl-1	Glycogen debranching enzyme	0.5112	0.7874	O62334	13.178	13.8392	13.5785	13.7866	14.111	13.3049
1134	-0.1266	15.1062	0.3082	0.1101	nonDE	nonDE	fdps-1	O62336	fdps-1	Farnesyl pyrophosphate synthase	0.4918	0.776	O62336	15.3503	14.9992	15.1956	15.0916	14.8494	15.2243
1135	-0.41	16.8225	1.1752	0.4876	nonDE	nonDE	R07E5.15	O62342	R07E5.15	Major sperm protein	0.0668	0.3254	O62342	17.039	16.7416	16.9236	16.6145	16.1102	16.7494
1136	-0.1032	14.5256	0.1721	0.0606	nonDE	nonDE	slc-25a21	O62347	slc-25a21	Mitochondrial 2-oxodicarboxylate carrier	0.6728	0.8697	O62347	14.5174	14.1986	15.0793	14.4324	14.4416	14.6118
1137	-0.1644	14.6167	0.2026	0.0692	nonDE	nonDE	dnj-17	O62360	dnj-17	J domain-containing protein	0.6272	0.8526	O62360	14.5635	14.3009	15.4812	14.582	14.1251	15.1454
1138	1.1168	15.4606	1.158	0.481	nonDE	nonDE	W01D2.1	O62388	W01D2.1	Ribosomal protein L37	0.0695	0.3303	O62388	14.4127	15.0774	14.2957	14.9253	15.4126	16.7983
1139	0.5283	14.6253	0.7606	0.2997	nonDE	nonDE	lys-1	O62415	lys-1	Lysozyme-like protein 1	0.1735	0.5016	O62415	14.0728	14.2243	14.3369	14.4057	15.3054	14.5078
1140	-0.2067	15.3112	0.3601	0.1261	nonDE	nonDE	ttbk-8.1	O62426	ttbk-8.1	Protein kinase domain-containing protein	0.4364	0.748	O62426	15.9024	14.9917	15.3446	15.4068	14.9722	15.2396
1141	-0.4051	18.525	0.625	0.2375	nonDE	nonDE	qars-1	O62431	qars-1	Probable glutamine--tRNA ligase	0.2372	0.5787	O62431	18.0812	18.5959	19.302	18.1203	17.9577	18.6857
1142	0.8762	15.9328	0.8347	0.3323	nonDE	nonDE	dpy-4	O62432	dpy-4	Nematode cuticle collagen N-terminal domain-containing protein	0.1463	0.4653	O62432	15.6398	14.9462	14.8846	16.5925	15.4897	16.0169
1143	0.0396	15.1646	0.0682	0.0227	nonDE	nonDE	Y45F10D.7	O62477	Y45F10D.7	WD_REPEATS_REGION domain-containing protein	0.8546	0.949	O62477	15.0395	14.873	15.5278	15.2807	14.9321	15.3462
1144	-0.3513	12.6433	1.0128	0.4199	nonDE	nonDE	sas-6	O62479	sas-6	Spindle assembly abnormal protein 6	0.0971	0.3802	O62479	12.7349	12.9285	12.5702	12.1108	12.608	12.461
1145	-1.0841	15.8781	3.6532	1.6554	downReg	downReg	ZK550.3	O62512	ZK550.3	Peptidase M3A/M3B catalytic domain-containing protein	0.0002	0.0221	O62512	16.7789	16.6988	16.4701	15.6162	15.4984	15.5809
1146	-1.2965	13.6919	3.1133	1.3452	downReg	downReg	phyh-1	O62514	phyh-1	phytanoyl-CoA dioxygenase	0.0008	0.0452	O62514	14.5459	14.4453	14.1322	12.9243	12.7433	13.5662
1147		13.3732			nonDE	nonDE	ZK550.6	O62515	ZK550.6	Probable phytanoyl-CoA dioxygenase			O62515	0	0	0	13.4669	12.8701	14.0284
1148	-0.4244	16.2516	0.7759	0.3065	nonDE	nonDE	ZK795.3	O62518	ZK795.3	Brix domain-containing protein ZK795.3	0.1675	0.4937	O62518	16.8755	16.1679	16.4706	16.3758	15.9545	15.9103
1149	0.3332	13.6604	0.9245	0.3791	nonDE	nonDE	ipmk-1	O62519	ipmk-1	Kinase	0.119	0.4177	O62519	13.2856	13.3725	13.5524	13.5179	13.8461	13.8461
1150	0.0309	15.0495	0.0671	0.0227	nonDE	nonDE	tsg-101	O76258	tsg-101	Tumor susceptibility gene 101 protein	0.8568	0.949	O76258	14.9315	15.1762	14.9639	15.0696	14.9587	15.1359
1151	0.078	18.2872	0.1739	0.0616	nonDE	nonDE	egl-4	O76360	egl-4	cGMP-dependent protein kinase egl-4	0.67	0.8678	O76360	18.1806	18.3396	18.0816	18.4719	18.0165	18.3474
1152	-0.2688	13.6252	0.3289	0.117	nonDE	nonDE	tut-1	O76365	tut-1	Cytoplasmic tRNA 2-thiolation protein 1	0.4689	0.7638	O76365	14.0557	13.7918	13.2723	14.0684	12.6798	13.5652
1153	-0.164	16.2969	0.3418	0.1228	nonDE	nonDE	rpt-5	O76371	rpt-5	26S protease regulatory subunit 6A	0.4552	0.7536	O76371	16.273	16.6533	16.0882	16.2645	16.3672	15.8908
1154	-0.1531	13.7446	0.3555	0.1251	nonDE	nonDE	T10B5.3	O76407	T10B5.3	Small-subunit processome Utp12 domain-containing protein	0.4411	0.7497	O76407	13.8812	13.6232	13.7074	13.4883	13.6109	13.6533
1155	0.0227	13.3856	0.0391	0.0112	nonDE	nonDE	hcp-1	O76447	hcp-1	HoloCentric chromosome binding Protein	0.9139	0.9746	O76447	13.1546	13.5125	13.0521	13.3328	13.2613	13.1934
1156	0.1724	13.5183	0.2203	0.0768	nonDE	nonDE	ZK1055.7	O76449	ZK1055.7	DUF4139 domain-containing protein	0.6022	0.8379	O76449	13.6785	13.7081	13.4385	13.4645	14.5443	13.3335
1157	-0.038	14.1742	0.0736	0.0255	nonDE	nonDE	smg-2	O76512	smg-2	Regulator of nonsense transcripts 1	0.8441	0.9429	O76512	13.9935	14.1706	14.419	14.3627	13.9595	14.1471
1158	-0.14	14.3243	0.3026	0.1082	nonDE	nonDE	F13C5.2	O76561	F13C5.2	Bromo domain-containing protein	0.4982	0.7794	O76561	14.597	14.3908	14.6219	14.2734	14.2583	14.6583
1159	0.4593	14.1156	0.9668	0.3935	nonDE	nonDE	rpn-11	O76577	rpn-11	26S proteasome non-ATPase regulatory subunit 14	0.1079	0.4041	O76577	13.7903	14.0756	13.5236	14.1746	14.7752	13.8176
1160	-0.411	14.3154	0.6832	0.2625	nonDE	nonDE	pid-3	O76616	pid-3	Protein pid-3	0.2074	0.5464	O76616	14.8633	14.213	14.3685	14.5419	13.7186	13.9514
1161	-0.7597	14.6108	2.1394	0.9021	nonDE	nonDE	M01G5.1	O76686	M01G5.1	Casc1_N domain-containing protein	0.0073	0.1253	O76686	15.2651	15.2277	15.088	14.7941	13.9971	14.5104
1162	0.0812	13.5482	0.1983	0.0683	nonDE	nonDE	tmem-120	O76687	tmem-120	Transmembrane protein 120 homolog	0.6334	0.8545	O76687	13.4619	13.4128	13.4547	13.5111	13.4734	13.5884
1163	-0.3717	15.3199	0.8939	0.3634	nonDE	nonDE	glh-4	O76743	glh-4	ATP-dependent RNA helicase glh-4	0.1277	0.4331	O76743	15.2909	15.7921	15.1627	15.2096	14.8425	15.0785
1164	0.407	15.7181	1.2392	0.5154	nonDE	nonDE	mca-2	O76833	mca-2	Calcium-transporting ATPase	0.0576	0.3052	O76833	15.6345	15.5987	15.4147	15.9808	15.9556	15.9325
1165	0.5566	14.4908	0.6487	0.2463	nonDE	nonDE	mig-6	O76840	mig-6	Papilin	0.2245	0.5671	O76840	13.9764	14.8569	13.8983	14.3782	15.277	14.7461
1166	0.5191	15.2543	1.9474	0.8316	nonDE	nonDE	hsp-16.48	P02513	hsp-16.48	Heat shock protein Hsp-16.48/Hsp-16.49	0.0113	0.1474	P02513	14.8425	14.5609	14.9593	15.3004	15.2736	15.3459
1167	1.0675	19.9449	2.5376	1.0604	upReg	nonDE	unc-54	P02566	unc-54	Myosin-4	0.0029	0.087	P02566	19.3806	19.1388	18.9398	20.3713	20.5889	19.7015
1168	1.2378	17.4448	2.2288	0.9324	upReg	nonDE	myo-1	P02567	myo-1	Myosin-1	0.0059	0.1169	P02567	16.9586	16.4649	16.3686	17.8019	18.4977	17.206
1169	0.2669	15.3031	0.5432	0.2026	nonDE	nonDE	his-11	P04255	his-11	Histone H2B 1	0.2863	0.6272	P04255	15.3798	14.6932	15.431	15.7203	15.4177	15.1667
1170	-0.3416	19.4172	0.4474	0.1613	nonDE	nonDE	gpd-1	P04970	gpd-1	Glyceraldehyde-3-phosphate dehydrogenase 1	0.357	0.6898	P04970	20.0755	19.594	19.5659	19.1677	20.2855	18.7573
1171	-0.605	22.3295	1.4352	0.6057	nonDE	nonDE	vit-2	P05690	vit-2	Vitellogenin-2	0.0367	0.2479	P05690	22.2319	23.0193	22.9205	22.0635	22.4013	21.8919
1172	-0.6919	20.9473	1.6951	0.7242	nonDE	nonDE	vit-5	P06125	vit-5	Vitellogenin-5	0.0202	0.1887	P06125	21.1272	21.485	21.3486	20.8521	20.6132	20.42
1173	-0.4555	13.9508	1.3034	0.5459	nonDE	nonDE	hsp-16.2	P06582	hsp-16.2	Heat shock protein hsp-16.2	0.0497	0.2845	P06582	14.1684	14.2595	13.9676	13.7075	13.4338	13.8875
1174	-0.1681	20.2163	0.4172	0.1503	nonDE	nonDE	hsp-1	P09446	hsp-1	Heat shock protein hsp-1	0.3827	0.7074	P09446	20.1459	20.5051	20.1908	20.0058	20.2923	20.0396
1175	0.2179	17.8287	0.4033	0.1454	nonDE	nonDE	ubq-1	P0CG71	ubq-1	Polyubiquitin-A	0.3951	0.7156	P0CG71	17.8183	17.7711	17.3806	18.0259	17.8137	17.7841
1176	0.8968	18.22	1.427	0.6027	nonDE	nonDE	act-1	P0DM41	act-1	Actin-1	0.0374	0.2496	P0DM41	17.8339	17.3153	17.4356	18.1723	19.3611	17.7419
1177	0.5846	14.1878	1.2553	0.5234	nonDE	nonDE	gst-1	P10299	gst-1	Glutathione S-transferase P	0.0555	0.2996	P10299	14.1984	13.7482	13.8178	14.4616	15.0957	13.9609
1178	0.6665	16.0577	1.6506	0.7023	nonDE	nonDE	unc-15	P10567	unc-15	Paramyosin	0.0224	0.1985	P10567	15.7765	15.4364	15.6935	16.4075	16.6885	15.8099
1179	0.5552	21.2175	1.5462	0.6494	nonDE	nonDE	his-24	P10771	his-24	Histone 24	0.0284	0.2242	P10771	21.155	20.4009	20.7809	21.2312	21.3029	21.4682
1180	1.2561	20.7185	2.4207	1.0256	upReg	nonDE	act-2	P10984	act-2	Actin-2	0.0038	0.0943	P10984	19.6889	19.9716	19.5763	20.274	21.799	20.9322
1181	-0.8126	19.6917	2.88	1.2398	nonDE	nonDE	hsp-6	P11141	hsp-6	Heat shock protein hsp-6	0.0013	0.0576	P11141	20.2042	20.5675	20.0358	19.3583	19.6169	19.3945
1182	1.1614	13.6529	0.9899	0.4088	nonDE	nonDE	sqt-1	P12114	sqt-1	Cuticle collagen sqt-1	0.1023	0.3901	P12114	0	0	12.4894	13.999	13.5219	13.4316
1183	-0.0118	15.7314	0.0214	0.0056	nonDE	nonDE	mec-7	P12456	mec-7	Tubulin beta-1 chain	0.9518	0.9871	P12456	16.0442	15.4909	15.8249	15.845	15.7225	15.757
1184	1.4407	17.4	3.0684	1.3243	upReg	upReg	myo-3	P12844	myo-3	Myosin-3	0.0009	0.0474	P12844	16.2532	16.4737	16.3716	17.8515	18.2197	17.3494
1185	1.1273	17.3458	2.1503	0.9021	upReg	nonDE	myo-2	P12845	myo-2	Myosin-2	0.0071	0.1253	P12845	16.8238	16.5482	16.337	17.6966	18.3571	17.0373
1186	0.7219	18.8191	2.1611	0.9043	nonDE	nonDE	hil-2	P15796	hil-2	Histone H1.2	0.0069	0.1247	P15796	18.5711	18.1627	18.4445	18.863	19.0246	19.4562
1187	-0.3163	15.6969	1.0228	0.4236	nonDE	nonDE	ama-1	P16356	ama-1	DNA-directed RNA polymerase II subunit RPB1	0.0949	0.377	P16356	15.9075	15.9978	15.7958	15.7432	15.3827	15.6263
1188	1.2653	18.3646	2.0326	0.8658	upReg	nonDE	emb-9	P17139	emb-9	Collagen alpha-1(IV) chain	0.0093	0.1362	P17139	17.7766	17.3735	17.1216	19.0017	18.5428	18.5231
1189	1.3094	17.7827	2.5282	1.0604	upReg	nonDE	let-2	P17140	let-2	Collagen alpha-2(IV) chain	0.003	0.087	P17140	17.2818	16.6362	16.5998	18.5331	18.2157	17.6971
1190	0.6753	14.4119	0.4049	0.146	nonDE	nonDE	gpd-2	P17329	gpd-2	Glyceraldehyde-3-phosphate dehydrogenase 2	0.3936	0.7145	P17329	14.4487	14.2634	14.0029	14.1093	17.0734	13.5583
1191	-0.3719	14.4101	0.6632	0.2545	nonDE	nonDE	gpd-4	P17331	gpd-4	Glyceraldehyde-3-phosphate dehydrogenase 4	0.2172	0.5566	P17331	15.0013	14.8407	14.3919	14.1564	14.9473	14.0144
1192	1.1718	14.6337	1.8828	0.8038	upReg	nonDE	gpb-1	P17343	gpb-1	Guanine nucleotide-binding protein subunit beta-1	0.0131	0.1571	P17343	13.8287	14.1656	14.0117	14.4694	16.2218	14.8302
1193	0.1923	15.9005	0.3456	0.1228	nonDE	nonDE	kin-3	P18334	kin-3	Casein kinase II subunit alpha	0.4512	0.7536	P18334	15.7718	15.5637	15.8973	15.991	16.3383	15.4804
1194	0.7198	18.8505	0.5927	0.2232	nonDE	nonDE	col-8	P18833	col-8	Cuticle collagen 8	0.2554	0.5981	P18833	17.1835	18.9791	18.5006	19.3326	19.0609	18.4291
1195	-0.5853	21.8555	1.3997	0.5886	nonDE	nonDE	vit-4	P18947	vit-4	Vitellogenin-4	0.0398	0.2579	P18947	21.8738	22.2467	22.2883	21.7164	21.5435	21.3928
1196	-0.7153	22.2262	1.82	0.7717	nonDE	nonDE	vit-6	P18948	vit-6	Vitellogenin-6	0.0151	0.1692	P18948	22.2977	22.8189	22.8209	22.0511	21.9139	21.8267
1197	0.0273	17.829	0.0558	0.0183	nonDE	nonDE	mlc-1	P19625	mlc-1	Myosin regulatory light chain 1	0.8794	0.9587	P19625	17.8803	17.8414	17.666	17.9815	17.8929	17.5951
1198	-0.0743	13.8424	0.0673	0.0227	nonDE	nonDE	mlc-2	P19626	mlc-2	Myosin regulatory light chain 2	0.8565	0.949	P19626	14.4076	13.772	13.8673	14.2523	14.1999	13.3718
1199	0.297	13.3657	0.5861	0.2214	nonDE	nonDE	deb-1	P19826	deb-1	Vinculin	0.2594	0.6006	P19826	12.9459	12.875	13.4654	13.6521	13.6448	12.8804
1200	1.6021	13.8667	1.9259	0.8231	upReg	nonDE	cyc-2.1	P19974	cyc-2.1	Cytochrome c 2.1	0.0119	0.1503	P19974	12.6702	13.5026	12.8028	13.8713	15.9468	13.9639
1201	-0.4117	18.2123	1.1872	0.4914	nonDE	nonDE	hsp-4	P20163	hsp-4	Endoplasmic reticulum chaperone BiP homolog	0.065	0.3226	P20163	18.2592	18.7435	18.2675	17.992	18.2533	17.7898
1202	-0.0192	12.9356	0.0392	0.0112	nonDE	nonDE	unc-104	P23678	unc-104	Kinesin-like protein unc-104	0.9138	0.9746	P23678	12.8646	13.1647	12.984	12.8843	13.0147	13.0568
1203	0.3506	13.6235	0.6017	0.2283	nonDE	nonDE	cpr-1	P25807	cpr-1	Gut-specific cysteine proteinase	0.2502	0.5912	P25807	13.2403	13.1051	13.8779	13.7646	14.2536	13.257
1204	-0.3307	17.976	0.8611	0.3479	nonDE	nonDE	hsp-3	P27420	hsp-3	Heat shock 70 kDa protein C	0.1377	0.4489	P27420	17.9023	18.4936	18.1316	17.764	18.1147	17.6566
1205	0.3165	19.5514	0.291	0.1037	nonDE	nonDE	ahcy-1	P27604	ahcy-1	Adenosylhomocysteinase	0.5116	0.7876	P27604	19.6246	19.1397	19.5763	19.1617	21.0916	19.0365
1206	-0.1076	18.6633	0.2203	0.0768	nonDE	nonDE	inf-1	P27639	inf-1	Eukaryotic initiation factor 4A	0.6022	0.8379	P27639	18.8908	18.8075	18.516	18.7247	18.648	18.5186
1207	0.6168	13.5455	1.0257	0.4236	nonDE	nonDE	crt-1	P27798	crt-1	Calreticulin	0.0943	0.377	P27798	13.0206	13.3723	13.3321	13.4651	14.7518	13.3585
1208	-0.2172	13.0114	0.6589	0.2518	nonDE	nonDE	ptp-1	P28191	ptp-1	Tyrosine-protein phosphatase 1	0.2193	0.56	P28191	12.9583	13.276	13.1108	12.9618	12.9339	12.7978
1209	1.2248	12.7695	1.6171	0.6834	upReg	nonDE	kin-10	P28548	kin-10	Casein kinase II subunit beta	0.0242	0.2073	P28548	12.013	12.6055	0	0	13.5341	0
1210	0.1187	19.886	0.1745	0.0617	nonDE	nonDE	eef-2	P29691	eef-2	Elongation factor 2	0.6691	0.8676	P29691	19.6384	20.14	19.8353	19.6971	20.63	19.6425
1211	0.1113	16.5846	0.2349	0.0823	nonDE	nonDE	kin-2	P30625	kin-2	cAMP-dependent protein kinase regulatory subunit	0.5822	0.8275	P30625	16.433	16.8646	16.3058	16.6403	16.8308	16.4662
1212	0.6056	15.0926	1.0054	0.4167	nonDE	nonDE	unc-32	P30628	unc-32	V-type proton ATPase 116 kDa subunit a 1	0.0988	0.3831	P30628	14.6678	15.0343	14.6463	14.9163	16.0481	15.2007
1213	-0.1035	14.0908	0.1765	0.0624	nonDE	nonDE	lin-9	P30630	lin-9	Protein lin-9	0.666	0.8662	P30630	13.977	14.2616	14.0108	14.202	13.4393	14.2976
1214	0.1214	15.542	0.1689	0.0599	nonDE	nonDE	asna-1	P30632	asna-1	ATPase asna-1	0.6778	0.8712	P30632	15.0089	15.8668	15.3302	15.2026	16.0582	15.3095
1215	-0.2439	14.4773	0.5892	0.2225	nonDE	nonDE	trxr-2	P30635	trxr-2	Probable glutathione reductase 2	0.2575	0.5991	P30635	14.6582	14.9034	14.5417	14.2633	14.4079	14.7002
1216	-0.1899	14.8998	0.4423	0.1596	nonDE	nonDE	R08D7.1	P30640	R08D7.1	BUD13 homolog	0.3612	0.6925	P30640	15.1606	15.0474	14.5454	14.6402	14.7093	14.8343
1217		12.6425			nonDE	nonDE	rpap-2	P30641	rpap-2	Putative RNA polymerase II subunit B1 CTD phosphatase rpap-2			P30641	12.6444	12.8932	12.5566	0	0	0
1218	0.4973	15.5531	1.6089	0.6798	nonDE	nonDE	eif-3.D	P30642	eif-3.D	Eukaryotic translation initiation factor 3 subunit D	0.0246	0.209	P30642	15.2441	15.3493	15.2911	15.8096	16.0958	15.471
1219	-0.3996	15.194	0.6529	0.2483	nonDE	nonDE	ZK643.5	P30651	ZK643.5	Uncharacterized protein ZK643.5	0.2224	0.5645	P30651	15.0984	15.9165	15.2533	15.1525	14.5133	15.4037
1220	-0.3906	14.5269	0.4463	0.1613	nonDE	nonDE	sod-2	P31161	sod-2	Superoxide dismutase [Mn] 1, mitochondrial	0.3579	0.6898	P31161	14.5746	15.1428	14.8861	13.8163	15.6099	14.0053
1221	-0.0762	13.0689	0.0703	0.024	nonDE	nonDE	R107.2	P32740	R107.2	ATP-dependent (S)-NAD(P)H-hydrate dehydratase	0.8506	0.9463	P32740	12.992	13.4522	13.2155	0	13.8092	12.4783
1222	-0.1436	16.1242	0.3543	0.1251	nonDE	nonDE	hars-1	P34183	hars-1	Histidine--tRNA ligase	0.4423	0.7497	P34183	16.3137	16.0619	16.3147	16.2403	16.0466	15.9728
1223	-1.5249	19.5689	5.4197	2.6263	downReg	downReg	B0303.3	P34255	B0303.3	Probable 3-ketoacyl-CoA thiolase	0	0.0024	P34255	20.771	20.8412	20.5808	19.3797	19.0901	19.1486
1224	0.2653	12.9724	0.7308	0.2854	nonDE	nonDE	vps-33.1	P34260	vps-33.1	Vacuolar protein sorting-associated protein 33A	0.1859	0.5183	P34260	13.0035	12.5981	12.827	12.8365	13.0681	13.3201
1225	-0.3493	14.1565	0.5895	0.2225	nonDE	nonDE	B0303.11	P34261	B0303.11	Solute carrier family 12 protein B0303.11	0.2573	0.5991	P34261	13.9575	14.0131	14.7339	13.5145	13.6522	14.4899
1226	-0.1875	13.8173	0.5296	0.1961	nonDE	nonDE	fli-1	P34268	fli-1	Protein flightless-1 homolog	0.2954	0.6366	P34268	13.8653	14.0317	13.8077	13.7612	13.608	13.7732
1227	0.4713	13.7544	1.802	0.7626	nonDE	nonDE	C02C2.6	P34274	C02C2.6	TIP41-like protein	0.0158	0.1728	P34274	13.4839	13.702	13.4052	13.9762	14.1322	13.8965
1228	-0.5169	13.4159	0.7158	0.2785	nonDE	nonDE	knl-1	P34278	knl-1	Kinetochore null protein 1	0.1924	0.5267	P34278	13.3049	14.1287	13.4789	13.1206	0	0
1229	-0.0262	15.0757	0.0473	0.0157	nonDE	nonDE	C02F5.3	P34280	C02F5.3	Uncharacterized GTP-binding protein C02F5.3	0.8967	0.9644	P34280	15.1026	14.92	15.3822	15.199	14.8984	15.2288
1230	-0.6963	13.8708	1.629	0.6881	nonDE	nonDE	cids-1	P34281	cids-1	CID domain-containing protein 1	0.0235	0.2051	P34281	13.9106	14.2514	14.2203	13.4428	12.9523	13.8984
1231	-0.3251	13.6163	0.8625	0.3484	nonDE	nonDE	henn-1	P34283	henn-1	Small RNA 2'-O-methyltransferase	0.1372	0.4484	P34283	13.8521	13.4569	13.9691	13.5193	13.3242	13.4595
1232	0.5684	14.5723	0.5061	0.184	nonDE	nonDE	pbs-6	P34286	pbs-6	Proteasome subunit beta type-1	0.3118	0.6546	P34286	14.7459	14.4449	14.459	14.5057	16.5585	14.2907
1233	-0.1385	13.3137	0.1841	0.0638	nonDE	nonDE	rha-2	P34305	rha-2	Putative ATP-dependent RNA helicase rha-2	0.6545	0.8635	P34305	13.4677	13.765	12.8123	13.3931	13.08	13.1564
1234	-0.5697	14.7591	1.6662	0.71	nonDE	nonDE	C06G4.1	P34307	C06G4.1	KH domain-containing protein C06G4.1	0.0216	0.195	P34307	15.1992	15.1339	14.953	14.6358	14.3367	14.6045
1235	1.2705	15.7565	2.723	1.1549	upReg	nonDE	clp-1	P34308	clp-1	Calpain clp-1	0.0019	0.07	P34308	14.8495	15.2017	14.9362	15.8977	17.0545	15.8468
1236	-0.0078	14.3936	0.0119	0.0049	nonDE	nonDE	cyk-7	P34325	cyk-7	Cytokinesis defective protein 7	0.9729	0.9888	P34325	14.4157	14.7078	14.0723	14.6646	14.1919	14.3159
1237	-0.2233	14.6166	0.2136	0.0746	nonDE	nonDE	hsp-12.2	P34328	hsp-12.2	Heat shock protein Hsp-12.2	0.6115	0.8421	P34328	15.1718	14.8655	15.0842	14.1858	15.5779	14.688
1238	-0.3222	15.9171	0.7397	0.2886	nonDE	nonDE	plk-1	P34331	plk-1	Serine/threonine-protein kinase plk-1	0.1821	0.5145	P34331	15.9282	16.1769	15.8466	15.8614	15.2514	15.8721
1239	0.3226	17.4686	0.6855	0.2627	nonDE	nonDE	rpl-21	P34334	rpl-21	Large ribosomal subunit protein eL21	0.2063	0.5462	P34334	17.0888	17.0156	17.7625	17.437	17.4649	17.9329
1240	0.0997	17.5739	0.2265	0.0787	nonDE	nonDE	egl-45	P34339	egl-45	Eukaryotic translation initiation factor 3 subunit A	0.5936	0.8343	P34339	17.4052	17.6414	17.2826	17.7485	17.3442	17.5356
1241	0.4164	14.7015	1.4885	0.6285	nonDE	nonDE	ran-2	P34342	ran-2	Ran GTPase-activating protein 2	0.0325	0.2353	P34342	14.3187	14.249	14.4954	14.8745	14.813	14.6247
1242	0.1193	15.6287	0.3081	0.1101	nonDE	nonDE	npp-15	P34343	npp-15	Nuclear pore complex protein 15	0.4919	0.776	P34343	15.3935	15.6184	15.4444	15.6572	15.4201	15.7368
1243	0.285	13.3681	0.2724	0.0967	nonDE	nonDE	tag-250	P34344	tag-250	Putative protein tag-250	0.5341	0.8005	P34344	13.5192	14.2346	12.2135	13.6923	13.6399	13.4901
1244	0.8197	13.6421	0.8118	0.3212	nonDE	nonDE	let-754	P34346	let-754	Adenylate kinase	0.1542	0.4773	P34346	13.4945	14.0198	12.5254	0	15.0515	13.281
1245	-0.156	14.4497	0.4282	0.1544	nonDE	nonDE	acox-1.5	P34355	acox-1.5	Probable acyl-coenzyme A oxidase acox-1.5	0.3731	0.7008	P34355	14.5896	14.9352	14.6862	14.7147	14.5152	14.5128
1246	0.1072	17.1486	0.2051	0.0697	nonDE	nonDE	prp-8	P34369	prp-8	Pre-mRNA-splicing factor 8 homolog	0.6235	0.8516	P34369	17.0682	16.8724	17.2405	17.2652	16.7773	17.4602
1247	0.3417	12.7336	0.5342	0.1985	nonDE	nonDE	far-1	P34382	far-1	Fatty-acid and retinol-binding protein 1	0.2923	0.6331	P34382	12.2009	12.7676	12.3192	12.5083	13.4396	12.3651
1248	0.9843	14.0451	1.6398	0.6977	nonDE	nonDE	far-2	P34383	far-2	Fatty-acid and retinol-binding protein 2	0.0229	0.2006	P34383	13.5172	13.7825	13.1539	13.7677	15.3741	14.2646
1249	-1.0738	14.9688	3.8512	1.7593	downReg	downReg	mrpl-44	P34384	mrpl-44	Large ribosomal subunit protein mL44	0.0001	0.0174	P34384	15.6721	15.8887	15.373	14.5628	14.5023	14.6473
1250	-0.7272	19.9891	1.6145	0.6825	nonDE	nonDE	F02A9.10	P34385	F02A9.10	Probable methylcrotonoyl-CoA carboxylase beta chain, mitochondrial	0.0243	0.2077	P34385	20.383	20.4388	20.2553	19.4366	19.9792	19.4795
1251	-0.8967	14.0908	3.0496	1.315	nonDE	nonDE	mrps-9	P34388	mrps-9	Small ribosomal subunit protein uS9m	0.0009	0.0484	P34388	14.8389	14.7909	14.5629	13.6565	14.1149	13.7311
1252	-0.3597	14.0383	0.7872	0.3106	nonDE	nonDE	F44B9.2	P34423	F44B9.2	Uncharacterized protein F44B9.2	0.1632	0.4891	P34423	14.4438	14.3543	14.0793	14.1706	13.4424	14.1853
1253	-0.3844	14.9772	0.8534	0.3438	nonDE	nonDE	cit-1.2	P34424	cit-1.2	Cyclin-T1.2	0.1401	0.4531	P34424	15.5739	15.4038	14.8661	14.9214	14.5694	15.1997
1254	-0.2785	14.6636	0.7392	0.2886	nonDE	nonDE	lin-36	P34427	lin-36	Protein lin-36	0.1823	0.5145	P34427	14.8068	14.9594	14.8115	14.8864	14.2275	14.6283
1255	-0.4958	13.5464	0.4562	0.1638	nonDE	nonDE	F44B9.8	P34429	F44B9.8	Probable replication factor C subunit 5	0.3498	0.6858	P34429	13.2673	14.1401	0	0	13.3701	13.0457
1256	-0.7515	13.5357	0.6102	0.2331	nonDE	nonDE	retr-1	P34431	retr-1	Retrotransposon-like protein 1	0.2454	0.5847	P34431	14.2841	13.293	0	13.2665	12.8076	0
1257	-0.4526	15.7185	1.2792	0.5335	nonDE	nonDE	F44E2.8	P34438	F44E2.8	Uncharacterized protein F44E2.8	0.0526	0.2928	P34438	15.6361	16.1711	16.0438	15.7156	15.3494	15.4282
1258	-0.3286	13.7074	1.1051	0.4634	nonDE	nonDE	emb-30	P34441	emb-30	Abnormal embryogenesis protein 30	0.0785	0.3441	P34441	13.9102	14.0437	13.9111	13.8309	13.5399	13.5085
1259	-0.8559	14.8554	2.8167	1.1994	nonDE	nonDE	F54C8.4	P34442	F54C8.4	Probable tyrosine-protein phosphatase F54C8.4	0.0015	0.0632	P34442	15.4497	15.4478	15.5018	14.9798	14.2729	14.5788
1260	0.2729	19.0669	0.6085	0.2324	nonDE	nonDE	aco-2	P34455	aco-2	Probable aconitate hydratase, mitochondrial	0.2463	0.5855	P34455	19.0357	19.1238	18.8381	19.1474	19.7176	18.9513
1261	0.294	14.8432	0.4716	0.1688	nonDE	nonDE	vha-14	P34462	vha-14	V-type proton ATPase subunit D	0.3376	0.678	P34462	14.6809	14.9449	14.7769	14.6535	15.8851	14.7462
1262	0.0241	16.0374	0.0497	0.0163	nonDE	nonDE	clu-1	P34466	clu-1	Clustered mitochondria protein homolog	0.8919	0.9633	P34466	16.0437	16.0208	16.1129	16.0101	16.0816	16.1579
1263	0.1527	15.4498	0.3425	0.1228	nonDE	nonDE	tbg-1	P34475	tbg-1	Tubulin gamma chain	0.4544	0.7536	P34475	15.1705	15.3961	15.0606	15.6244	15.0246	15.4362
1264	0.0774	13.2359	0.1157	0.039	nonDE	nonDE	rpac-19	P34476	rpac-19	Probable DNA-directed RNA polymerases I and III subunit RPAC2	0.7661	0.914	P34476	13.0601	13.697	13.0896	13.3133	0	13.4059
1265	0.7916	14.6894	2.4279	1.0256	nonDE	nonDE	ubc-7	P34477	ubc-7	Probable ubiquitin-conjugating enzyme E2 7	0.0037	0.0943	P34477	13.9083	14.4912	13.9896	14.6233	15.1677	14.9728
1266	-0.0514	13.3153	0.0998	0.0334	nonDE	nonDE	mtss-1	P34496	mtss-1	Single-stranded DNA-binding protein, mitochondrial	0.7946	0.926	P34496	13.3249	13.397	13.4143	13.2671	13.6851	13.0298
1267	-0.1835	15.0076	0.3163	0.1131	nonDE	nonDE	mog-1	P34498	mog-1	Probable pre-mRNA-splicing factor ATP-dependent RNA helicase mog-1	0.4828	0.7707	P34498	14.9749	14.8879	15.5542	15.2227	14.5049	15.1389
1268	0.3215	14.1265	0.8093	0.3204	nonDE	nonDE	ttr-2	P34500	ttr-2	Transthyretin-like protein 2	0.1551	0.4782	P34500	13.4599	13.8485	14.0984	14.1633	14.0282	14.1797
1269	-0.0938	14.3589	0.1674	0.0594	nonDE	nonDE	vms-1	P34511	vms-1	tRNA endonuclease vms-1	0.6802	0.8722	P34511	14.4196	14.5331	14.2036	14.5377	14.0251	14.3123
1270	-0.3023	12.9525	0.7105	0.2758	nonDE	nonDE	grp-1	P34512	grp-1	GTP exchange factor for ARFs 1	0.1948	0.5299	P34512	12.8651	13.5596	13.0423	13.0034	12.8598	12.6969
1271	0.1956	17.9323	0.4642	0.1675	nonDE	nonDE	K11H3.3	P34519	K11H3.3	Putative tricarboxylate transport protein, mitochondrial	0.3434	0.6801	P34519	18.1059	17.4859	17.7764	18.0365	17.806	18.1125
1272	0.0253	15.9925	0.0322	0.0091	nonDE	nonDE	K12H4.3	P34524	K12H4.3	Ribosome biogenesis protein BRX1 homolog	0.9286	0.9793	P34524	16.3756	15.3346	16.095	16.0285	15.8597	15.9931
1273	0.6432	14.9086	1.5774	0.6634	nonDE	nonDE	spcs-3	P34525	spcs-3	Signal peptidase complex subunit 3	0.0265	0.2171	P34525	14.4797	14.5909	14.7646	15.6392	15.0577	15.068
1274	0.1762	12.8225	0.2027	0.0692	nonDE	nonDE	K12H4.7	P34528	K12H4.7	Putative serine protease K12H4.7	0.6271	0.8526	P34528	12.7443	0	12.8204	12.7974	13.6201	12.458
1275	-0.1468	14.9801	0.3536	0.1249	nonDE	nonDE	dcr-1	P34529	dcr-1	Endoribonuclease dcr-1	0.443	0.75	P34529	15.0533	14.9737	14.9442	14.9158	14.5363	15.0787
1276	-0.4668	13.7536	1.6197	0.6848	nonDE	nonDE	R05D3.12	P34534	R05D3.12	Putative DNA topoisomerase 2, mitochondrial	0.024	0.2066	P34534	14.0894	14.1186	13.8162	13.4928	13.4276	13.7033
1277	-0.1182	15.7913	0.2729	0.0968	nonDE	nonDE	unc-116	P34540	unc-116	Kinesin heavy chain	0.5334	0.8002	P34540	15.9601	15.9642	15.7047	15.8017	15.892	15.5806
1278	0.0075	13.3575	0.0097	0.0045	nonDE	nonDE	R05D3.9/R05D3.10	P34542	R05D3.9/R05D3.10	Uncharacterized protein R05D3.9	0.9779	0.9897	P34542	13.5935	13.122	13.7856	13.2076	14.0435	13.2724
1279	-0.5943	14.1937	1.6866	0.7206	nonDE	nonDE	met-2	P34544	met-2	Histone-lysine N-methyltransferase met-2	0.0206	0.1903	P34544	14.389	14.3724	14.6434	14.2201	13.514	13.8877
1280	-0.1911	14.0454	0.3469	0.1228	nonDE	nonDE	cbp-1	P34545	cbp-1	Protein cbp-1	0.4499	0.7536	P34545	13.9513	14.7447	14.2176	14.052	13.8769	14.4116
1281	0.5243	14.2631	1.1286	0.4723	nonDE	nonDE	alx-1	P34552	alx-1	Apoptosis-linked gene 2-interacting protein X 1	0.0744	0.337	P34552	13.8453	14.2552	13.5779	14.3503	14.9274	13.9737
1282	-0.3302	16.0842	0.7878	0.3106	nonDE	nonDE	cdk-1	P34556	cdk-1	Cyclin-dependent kinase 1	0.163	0.4891	P34556	16.1996	16.0539	16.1649	16.1178	15.3668	15.943
1283	0.8949	16.4749	1.5004	0.6313	nonDE	nonDE	ech-6	P34559	ech-6	Probable enoyl-CoA hydratase, mitochondrial	0.0316	0.2337	P34559	15.8386	16.4158	15.9151	16.5919	17.8722	16.3899
1284	-0.5721	13.9376	1.3375	0.5622	nonDE	nonDE	rmd-1	P34560	rmd-1	Regulator of microtubule dynamics protein 1	0.046	0.274	P34560	14.4575	14.0153	14.4164	14.1317	13.6333	13.4078
1285	-0.268	12.4553	0.6156	0.2347	nonDE	nonDE	T16H12.3	P34566	T16H12.3	Uncharacterized protein T16H12.3	0.2423	0.5826	P34566	12.6025	12.488	0	12.2753	12.2793	0
1286	0.1982	19.1396	0.5523	0.2076	nonDE	nonDE	chc-1	P34574	chc-1	Probable clathrin heavy chain 1	0.2804	0.62	P34574	18.9422	19.0607	19.0874	19.409	18.9712	19.3048
1287	0.7155	18.1866	1.1182	0.4671	nonDE	nonDE	cts-1	P34575	cts-1	Probable citrate synthase, mitochondrial	0.0762	0.3411	P34575	17.9418	17.8676	17.6821	17.9363	19.4705	18.2313
1288	0.4444	13.8724	0.9735	0.3987	nonDE	nonDE	mua-3	P34576	mua-3	Transmembrane cell adhesion receptor mua-3	0.1063	0.3993	P34576	13.2639	13.9028	13.4293	14.2364	13.8113	13.8816
1289	-0.0561	16.2494	0.0853	0.0283	nonDE	nonDE	T26G10.1	P34580	T26G10.1	Putative ATP-dependent RNA helicase T26G10.1	0.8217	0.937	P34580	16.2717	16.1405	16.4324	16.228	15.7547	16.6935
1290	0.1018	14.1342	0.2217	0.0768	nonDE	nonDE	mtx-2	P34599	mtx-2	Metaxin-2 homolog	0.6002	0.8379	P34599	14.3526	14.2301	13.822	14.2499	14.1697	14.2905
1291	-0.7763	15.6385	2.3576	0.9866	nonDE	nonDE	ZK1098.2	P34601	ZK1098.2	Uncharacterized protein ZK1098.2	0.0044	0.1031	P34601	16.3906	16.2143	16.342	15.6006	15.3375	15.68
1292	-0.2529	13.6331	0.7823	0.3077	nonDE	nonDE	ZK1098.4	P34604	ZK1098.4	Probable translation initiation factor eIF-2B subunit alpha	0.1651	0.4923	P34604	13.7693	13.7297	13.6468	13.3014	13.6977	13.3878
1293	0.0164	13.0664	0.0219	0.0057	nonDE	nonDE	mut-7	P34607	mut-7	Exonuclease mut-7	0.9508	0.9869	P34607	13.221	13.1371	12.7399	13.0748	12.9954	13.077
1294	0.3706	12.7101	0.6096	0.2328	nonDE	nonDE	unc-16	P34609	unc-16	JNK-interacting protein	0.2457	0.585	P34609	12.6716	12.3148	0	12.4448	13.2588	12.8879
1295	0.3162	12.6608	0.5527	0.2076	nonDE	nonDE	ZK1236.1	P34617	ZK1236.1	Translation factor GUF1 homolog, mitochondrial	0.2801	0.62	P34617	12.3783	12.1428	13.0211	13.0339	12.8058	12.6512
1296	-0.8065	14.7299	1.3302	0.5581	nonDE	nonDE	cec-1	P34618	cec-1	Chromo domain-containing protein cec-1	0.0467	0.2766	P34618	15.8509	14.6696	15.7096	15.0264	14.4658	14.3184
1297	0.5709	13.1379	0.6141	0.2347	nonDE	nonDE	lap-1	P34629	lap-1	Leucine aminopeptidase 1	0.2432	0.5826	P34629	12.7866	12.9955	0	12.8131	14.4936	13.0792
1298	0.0388	13.3574	0.0759	0.0255	nonDE	nonDE	ubxn-4	P34631	ubxn-4	UBX domain-containing protein 4	0.8396	0.9429	P34631	13.1401	13.4551	13.4173	13.1126	13.5254	13.491
1299	-0.1809	19.5597	0.2388	0.0845	nonDE	nonDE	ZK512.2	P34640	ZK512.2	Probable ATP-dependent RNA helicase DDX55 homolog	0.5771	0.8233	P34640	19.3346	19.3771	19.9427	19.1544	18.8274	20.1301
1300	0.3028	14.3709	0.6286	0.2387	nonDE	nonDE	sec-16A.1	P34643	sec-16A.1	Protein transport protein sec-16A.1	0.2352	0.5772	P34643	14.1161	14.2938	13.8561	14.3202	14.0933	14.7608
1301	0.2031	14.4777	0.3292	0.117	nonDE	nonDE	ZK512.8	P34646	ZK512.8	Uncharacterized protein ZK512.8	0.4686	0.7638	P34646	14.7822	13.7277	14.3388	14.8276	14.3578	14.2725
1302	-0.3625	16.8997	0.8945	0.3634	nonDE	nonDE	mcm-6	P34647	mcm-6	DNA replication licensing factor mcm-6	0.1275	0.4331	P34647	16.9789	17.2196	16.7332	16.814	16.263	16.7671
1303	-0.1281	13.4197	0.2822	0.1006	nonDE	nonDE	riok-3	P34649	riok-3	Serine/threonine-protein kinase RIO3	0.5221	0.7933	P34649	13.5999	13.2246	13.653	13.5675	13.2477	13.2779
1304	0.931	13.4098	1.3669	0.5715	nonDE	nonDE	ZK632.4	P34650	ZK632.4	Probable mannose-6-phosphate isomerase	0.043	0.2682	P34650	12.9605	13.0293	12.9496	13.4485	14.9129	13.3709
1305	0.2488	13.1501	0.2457	0.0872	nonDE	nonDE	cnx-1	P34652	cnx-1	Calnexin	0.5679	0.8181	P34652	12.628	13.1368	0	12.9221	13.9591	12.5125
1306	-0.4897	12.0772	0.7164	0.2785	nonDE	nonDE	panl-3	P34653	panl-3	PAN2-PAN3 deadenylation complex subunit PAN3	0.1921	0.5267	P34653	12.0169	12.441	11.9373	11.6421	0	0
1307	-0.2366	13.2095	0.4702	0.1688	nonDE	nonDE	ZK632.11	P34656	ZK632.11	Uncharacterized protein ZK632.11	0.3387	0.678	P34656	13.7367	13.2072	13.2065	13.1327	13.1612	0
1308	0.1846	14.4659	0.4611	0.1664	nonDE	nonDE	ZK632.12	P34657	ZK632.12	Uncharacterized protein ZK632.12	0.3459	0.6817	P34657	14.4593	14.0986	14.5609	14.6148	14.3883	14.6694
1309	-0.5519	14.4584	0.9285	0.3797	nonDE	nonDE	ZK637.12	P34658	ZK637.12	Uncharacterized protein ZK637.12	0.1179	0.4172	P34658	15.2824	14.562	14.3285	14.7161	13.5518	14.2491
1310	0.1546	14.8054	0.2471	0.0875	nonDE	nonDE	ufm-1	P34661	ufm-1	Ubiquitin-fold modifier 1	0.5661	0.8175	P34661	14.9761	14.448	15.0823	14.9621	15.3451	14.6633
1311	-0.5482	21.9542	0.8196	0.3253	nonDE	nonDE	rpl-35	P34662	rpl-35	Large ribosomal subunit protein uL29	0.1515	0.4729	P34662	22.1285	22.3988	22.5189	21.6425	21.0374	22.7217
1312	-0.1227	14.5651	0.3301	0.117	nonDE	nonDE	coq-5	P34666	coq-5	2-methoxy-6-polyprenyl-1,4-benzoquinol methylase, mitochondrial	0.4676	0.7638	P34666	14.6299	14.6815	14.8511	14.6995	14.6046	14.4903
1313	-0.7623	16.0326	2.2767	0.9475	nonDE	nonDE	ZK686.2	P34668	ZK686.2	Putative ATP-dependent RNA helicase ZK686.2	0.0053	0.1128	P34668	16.946	16.4968	16.3808	16.14	15.5908	15.8059
1314	0.7277	15.0966	1.5325	0.6454	nonDE	nonDE	ZK686.3	P34669	ZK686.3	Probable dolichyl-diphosphooligosaccharide--protein glycosyltransferase subunit 3	0.0293	0.2262	P34669	14.3643	15.0948	14.7276	14.9192	15.9638	15.487
1315	0.5471	13.6285	0.8178	0.3242	nonDE	nonDE	cap-1	P34685	cap-1	F-actin-capping protein subunit alpha	0.1521	0.474	P34685	13.1551	13.8519	13.0762	13.3746	14.7743	13.5755
1316	0.4755	13.3172	1.4573	0.6153	nonDE	nonDE	cap-2	P34686	cap-2	F-actin-capping protein subunit beta	0.0349	0.2425	P34686	13.0639	13.0784	13.0349	0	13.5823	13.4867
1317	-0.3544	18.4012	1.0487	0.4337	nonDE	nonDE	glh-1	P34689	glh-1	ATP-dependent RNA helicase glh-1	0.0894	0.3684	P34689	18.4691	18.8266	18.4379	18.3544	18.0252	18.2908
1318	-0.1501	16.2977	0.3705	0.1291	nonDE	nonDE	tba-2	P34690	tba-2	Tubulin alpha-2 chain	0.4261	0.7428	P34690	16.6679	16.1172	16.269	16.2461	16.2005	16.1572
1319	-0.2951	16.7369	0.8369	0.3331	nonDE	nonDE	hsp-16.1	P34696	hsp-16.1	Heat shock protein Hsp-16.1/Hsp-16.11	0.1456	0.4644	P34696	16.7892	17.0164	16.5545	16.6411	16.2402	16.5935
1320	0.0576	15.0217	0.1166	0.0392	nonDE	nonDE	emb-5	P34703	emb-5	Suppressor of Ty 6 homolog	0.7645	0.9137	P34703	15.0213	15.1799	14.8004	15.3187	14.81	15.0456
1321	-0.1756	13.1275	0.437	0.1573	nonDE	nonDE	sdc-3	P34706	sdc-3	Zinc finger protein sdc-3	0.3656	0.6962	P34706	13.2354	13.1849	13.2417	12.9503	12.8014	13.3834
1322	0.2664	12.8098	0.5375	0.1993	nonDE	nonDE	pgp-1	P34712	pgp-1	Multidrug resistance protein pgp-1	0.2901	0.632	P34712	12.8504	12.4496	12.9318	12.7792	12.7698	13.4821
1323	0.2393	13.5458	0.5607	0.2111	nonDE	nonDE	tpa-1	P34722	tpa-1	Protein kinase C-like 1	0.275	0.615	P34722	13.1267	13.8167	13.4715	13.6279	13.7219	13.7832
1324	-0.1153	14.2051	0.28	0.0996	nonDE	nonDE	mei-1	P34808	mei-1	Meiotic spindle formation protein mei-1	0.5248	0.7951	P34808	14.2807	14.1846	14.2055	14.1663	13.9648	14.1937
1325	0.4832	16.7701	1.4958	0.6298	nonDE	nonDE	unc-18	P34815	unc-18	Acetylcholine regulator unc-18	0.0319	0.2345	P34815	16.4172	16.5019	16.5256	17.332	16.6502	16.9121
1326	-0.1175	15.7268	0.3262	0.1152	nonDE	nonDE	pkc-1	P34885	pkc-1	Protein kinase C-like 1B	0.4718	0.7671	P34885	15.9412	15.7786	15.9595	15.7676	15.7842	15.7751
1327	0.4449	14.5277	1.1177	0.4671	nonDE	nonDE	let-70	P35129	let-70	Ubiquitin-conjugating enzyme E2 2	0.0763	0.3411	P35129	14.5108	14.1047	14.4053	14.3696	15.1211	14.8647
1328	-0.0943	15.066	0.1541	0.0548	nonDE	nonDE	unc-101	P35602	unc-101	AP-1 complex subunit mu-1-I	0.7013	0.8814	P35602	15.1129	14.6616	15.3139	14.9674	14.5922	15.2459
1329	-0.0899	19.4781	0.1232	0.0429	nonDE	nonDE	dpy-23	P35603	dpy-23	AP-2 complex subunit mu	0.753	0.9059	P35603	19.2682	19.3452	19.9006	19.1681	19.0342	20.042
1330	-0.4098	19.2428	0.599	0.2271	nonDE	nonDE	ubl-1	P37165	ubl-1	Ubiquitin-like protein 1-ribosomal protein eS31 fusion protein	0.2517	0.5927	P37165	20.0599	18.6508	20.063	19.167	18.9822	19.3953
1331	0.1453	17.6293	0.1909	0.0651	nonDE	nonDE	unc-87	P37806	unc-87	Protein unc-87	0.6443	0.8608	P37806	16.7516	17.6728	17.1116	17.2837	17.2487	17.4397
1332	0.1994	17.1888	0.6361	0.2408	nonDE	nonDE	dyn-1	P39055	dyn-1	Dynamin	0.2312	0.5744	P39055	16.9767	17.1884	17.0883	17.2758	17.2312	17.3445
1333	0.1672	13.7273	0.4511	0.1618	nonDE	nonDE	mpk-1	P39745	mpk-1	Mitogen-activated protein kinase mpk-1	0.3539	0.6889	P39745	13.6753	13.7324	13.6491	13.7123	14.086	13.7601
1334	0.0601	13.8423	0.1204	0.0414	nonDE	nonDE	trd-1	P41842	trd-1	Tetratricopeptide repeat-containing protein trd-1	0.7579	0.9092	P41842	13.8868	13.8246	13.81	14.1871	13.9601	13.5546
1335	-0.2628	12.9133	0.5309	0.1964	nonDE	nonDE	T20B12.3	P41843	T20B12.3	Uncharacterized protein T20B12.3	0.2945	0.6362	P41843	13.6094	12.6918	13.2066	13.0163	12.9566	12.7466
1336	-0.2234	14.5368	0.4542	0.163	nonDE	nonDE	T20B12.7	P41847	T20B12.7	Anamorsin homolog	0.3514	0.6871	P41847	14.5753	15.037	14.3568	14.3019	14.7903	14.2066
1337	-0.0456	14.7378	0.0876	0.0283	nonDE	nonDE	hmg-4	P41848	hmg-4	FACT complex subunit SSRP1-A	0.8173	0.937	P41848	14.7702	14.7901	14.6292	14.9716	14.3619	14.7192
1338	-0.203	17.032	0.4072	0.146	nonDE	nonDE	isw-1	P41877	isw-1	Chromatin-remodeling complex ATPase chain isw-1	0.3916	0.7145	P41877	17.0129	17.1642	16.8807	16.9833	16.3916	17.0739
1339	-0.0456	13.9535	0.0946	0.031	nonDE	nonDE	F37A4.1	P41879	F37A4.1	Uncharacterized protein F37A4.1	0.8043	0.9311	P41879	13.9574	13.6585	14.1053	14.0294	13.8346	13.7203
1340	-0.2385	12.3047	0.7021	0.2717	nonDE	nonDE	bath-41	P41886	bath-41	BTB and MATH domain-containing protein 41	0.1986	0.5349	P41886	12.3415	12.4197	12.3605	11.9172	12.209	12.28
1341	0.5129	17.729	1.0798	0.4513	nonDE	nonDE	par-5	P41932	par-5	14-3-3-like protein 1	0.0832	0.3537	P41932	17.5534	17.3976	17.3966	17.6363	18.6453	17.6048
1342	0.3644	15.6726	0.7308	0.2854	nonDE	nonDE	tbb-4	P41937	tbb-4	Tubulin beta-4 chain	0.1858	0.5183	P41937	15.0157	15.9707	15.4405	15.7647	15.8672	15.8881
1343	0.3865	13.6837	0.5515	0.2072	nonDE	nonDE	B0272.3	P41938	B0272.3	Probable 3-hydroxyacyl-CoA dehydrogenase B0272.3	0.2808	0.6206	P41938	13.6641	13.5685	13.7928	13.6184	15.0024	13.5641
1344	0.3601	13.1162	0.5586	0.2102	nonDE	nonDE	D1044.6	P41954	D1044.6	Uncharacterized protein D1044.6	0.2763	0.6163	P41954	12.5741	12.9622	12.8862	12.4084	13.456	13.6384
1345	0.7211	14.2729	1.3001	0.5442	nonDE	nonDE	mev-1	P41956	mev-1	Succinate dehydrogenase cytochrome b560 subunit, mitochondrial	0.0501	0.2856	P41956	14.1593	13.9177	13.8711	14.3453	15.4144	14.3516
1346	-0.2059	17.4993	0.4475	0.1613	nonDE	nonDE	cct-1	P41988	cct-1	T-complex protein 1 subunit alpha	0.3569	0.6898	P41988	17.5967	17.7857	17.5691	17.3197	17.8694	17.1445
1347	0.2527	12.5916	0.5193	0.1911	nonDE	nonDE	ggtb-1	P41992	ggtb-1	Probable geranylgeranyl transferase type-2 subunit beta	0.3024	0.6441	P41992	12.2623	12.4906	12.4815	12.5729	13.176	12.2435
1348	0.1256	15.3146	0.1331	0.0466	nonDE	nonDE	cpg-2	P41996	cpg-2	Chondroitin proteoglycan-2	0.736	0.8982	P41996	14.7181	15.9519	15.2211	15.7132	15.3625	15.1921
1349	-0.2175	13.3563	0.4911	0.1749	nonDE	nonDE	nhr-10	P41999	nhr-10	Nuclear hormone receptor family member nhr-10	0.3228	0.6684	P41999	13.5342	13.2185	13.7645	13.361	13.0179	13.4858
1350	0.186	19.3727	0.3583	0.1256	nonDE	nonDE	kin-19	P42168	kin-19	Casein kinase I isoform alpha	0.4382	0.7489	P42168	19.2905	18.7953	19.5178	19.4177	19.0518	19.6921
1351	1.0697	14.788	1.3232	0.5564	upReg	nonDE	cpr-6	P43510	cpr-6	Cathepsin B-like cysteine proteinase 6	0.0475	0.2777	P43510	14.0522	14.6564	13.8349	14.769	16.5543	14.4292
1352	-0.2227	13.8625	0.4328	0.1567	nonDE	nonDE	aak-1	P45894	aak-1	5'-AMP-activated protein kinase catalytic subunit alpha-1	0.3691	0.6971	P45894	13.8356	14.1051	13.8495	13.8698	13.545	0
1353	-0.2824	14.1133	0.5976	0.2264	nonDE	nonDE	T09A5.5	P45965	T09A5.5	Uncharacterized protein T09A5.5	0.2526	0.5937	P45965	14.3932	14.2207	14.8509	14.3551	14.3345	13.928
1354	-0.4096	14.1942	1.1044	0.4634	nonDE	nonDE	cec-3	P45968	cec-3	Chromo domain-containing protein cec-3	0.0786	0.3441	P45968	14.2885	14.1348	14.7609	14.1219	13.6921	14.1414
1355	-0.3505	14.1603	0.8692	0.3503	nonDE	nonDE	lin-5	P45970	lin-5	Spindle apparatus protein lin-5	0.1352	0.4464	P45970	13.989	14.6001	14.1156	13.8519	13.7978	14.0034
1356	0.1496	15.4849	0.3147	0.1122	nonDE	nonDE	ostb-1	P45971	ostb-1	Dolichyl-diphosphooligosaccharide--protein glycosyltransferase 48 kDa subunit	0.4845	0.7724	P45971	15.6006	15.4052	15.4406	15.463	15.9715	15.4606
1357	0.0658	15.8625	0.1009	0.0336	nonDE	nonDE	C01G6.5	P46012	C01G6.5	Uncharacterized protein C01G6.5	0.7927	0.9256	P46012	15.5864	15.7459	15.9048	15.7524	15.3598	16.3223
1358	-0.1212	17.0569	0.2508	0.0882	nonDE	nonDE	rpt-3	P46502	rpt-3	Probable 26S proteasome regulatory subunit 6B	0.5613	0.8162	P46502	17.0878	17.4182	16.8338	17.0504	17.1376	16.7881
1359	0.2896	17.3597	0.8972	0.3643	nonDE	nonDE	nmt-1	P46548	nmt-1	Probable glycylpeptide N-tetradecanoyltransferase	0.1267	0.4322	P46548	17.2379	17.2876	17.1778	17.6843	17.6129	17.2747
1360	-0.2288	14.4978	0.4412	0.1594	nonDE	nonDE	kin-18	P46549	kin-18	Serine/threonine-protein kinase SULU	0.3621	0.6928	P46549	14.4956	14.7805	14.6182	14.1155	14.355	14.7372
1361	0.1986	16.3529	0.349	0.1228	nonDE	nonDE	cct-6	P46550	cct-6	T-complex protein 1 subunit zeta	0.4477	0.7536	P46550	16.3912	16.2264	16.3032	16.5111	16.9943	16.0112
1362	-0.3205	15.596	0.6499	0.2464	nonDE	nonDE	cdk-12	P46551	cdk-12	Cyclin-dependent kinase 12	0.2239	0.5671	P46551	15.8538	15.7372	15.8109	15.6051	14.9401	15.8952
1363	-0.0485	15.669	0.0974	0.0314	nonDE	nonDE	lcmt-1	P46554	lcmt-1	Leucine carboxyl methyltransferase 1	0.7992	0.9303	P46554	15.681	15.7554	15.5821	15.6435	15.4305	15.7991
1364	0.2613	14.6235	0.7188	0.2785	nonDE	nonDE	mnp-1	P46557	mnp-1	Matrix non-peptidase homolog 1	0.1911	0.5267	P46557	14.262	14.7385	14.6398	14.7322	14.8506	14.8414
1365	-0.1261	14.4455	0.3314	0.117	nonDE	nonDE	ckb-2	P46559	ckb-2	Choline kinase B2	0.4663	0.7638	P46559	14.5118	14.3699	14.439	14.3867	14.4203	14.1355
1366	0.4087	19.0198	0.4539	0.1629	nonDE	nonDE	atp-2	P46561	atp-2	ATP synthase subunit beta, mitochondrial	0.3517	0.6872	P46561	19.1365	18.982	18.698	18.8846	20.5126	18.6453
1367	0.2588	13.8802	0.1906	0.0651	nonDE	nonDE	alh-9	P46562	alh-9	Putative aldehyde dehydrogenase family 7 member A1 homolog	0.6448	0.8608	P46562	13.8379	13.9042	13.6833	13.2466	15.673	13.2821
1368	1.4547	15.7805	1.7183	0.7321	upReg	nonDE	aldo-2	P46563	aldo-2	Fructose-bisphosphate aldolase 2	0.0191	0.1853	P46563	14.8486	15.4346	14.6208	15.7496	17.9326	15.5859
1369	-0.4467	14.9751	1.5639	0.6547	nonDE	nonDE	gop-3	P46576	gop-3	SAM50-like protein gop-3	0.0273	0.2214	P46576	15.1083	15.3595	15.1571	14.7991	14.6527	14.833
1370	-0.2654	14.3446	0.6432	0.2435	nonDE	nonDE	sumv-1	P46582	sumv-1	Protein sumv-1	0.2274	0.5708	P46582	14.4009	14.5459	14.5446	14.2153	13.969	14.511
1371	0.2915	18.1456	0.649	0.2463	nonDE	nonDE	rps-0	P46769	rps-0	Small ribosomal subunit protein uS2	0.2244	0.5671	P46769	17.9374	17.8053	18.0988	18.0577	18.7149	17.9434
1372	0.462	13.4772	0.6819	0.2618	nonDE	nonDE	klc-2	P46822	klc-2	Kinesin light chain	0.208	0.5473	P46822	12.9723	13.5608	0	13.8056	13.3421	14.0379
1373	-0.05	16.9685	0.0622	0.0214	nonDE	nonDE	stt-3	P46975	stt-3	Dolichyl-diphosphooligosaccharide--protein glycosyltransferase subunit stt-3	0.8665	0.952	P46975	16.8977	16.5732	17.2592	16.8396	16.3526	17.388
1374	0.3768	16.8376	0.5733	0.2161	nonDE	nonDE	cct-2	P47207	cct-2	T-complex protein 1 subunit beta	0.2671	0.6079	P47207	16.5314	16.9336	16.4082	16.7012	17.8315	16.4709
1375	0.2259	16.675	0.5476	0.2048	nonDE	nonDE	cct-4	P47208	cct-4	T-complex protein 1 subunit delta	0.2834	0.624	P47208	16.2867	16.662	16.4761	16.5666	17.0137	16.5221
1376	-0.0375	15.2226	0.0384	0.011	nonDE	nonDE	cct-5	P47209	cct-5	T-complex protein 1 subunit epsilon	0.9154	0.9749	P47209	15.2805	15.5993	15.0216	14.9004	16.1532	14.7352
1377	0.0599	20.6105	0.0707	0.024	nonDE	nonDE	rpl-6	P47991	rpl-6	Large ribosomal subunit protein eL6	0.8497	0.9463	P47991	20.4353	20.1105	21.3664	20.6291	20.3729	21.0899
1378	0.3835	14.7979	0.774	0.3058	nonDE	nonDE	C05D11.1	P48053	C05D11.1	Uncharacterized protein C05D11.1	0.1682	0.4946	P48053	14.7225	14.4442	14.7237	14.6895	15.6464	14.7049
1379	-0.181	21.8104	0.3379	0.1209	nonDE	nonDE	rps-14	P48150	rps-14	Small ribosomal subunit protein uS11	0.4593	0.7571	P48150	21.8717	21.6316	22.3071	21.9295	21.47	21.8679
1380	-0.1868	19.4724	0.3295	0.117	nonDE	nonDE	rps-3	P48152	rps-3	Small ribosomal subunit protein uS3	0.4683	0.7638	P48152	19.5479	19.2465	20.0136	19.2225	19.6814	19.3437
1381	0.0532	21.3668	0.0586	0.02	nonDE	nonDE	rps-1	P48154	rps-1	Small ribosomal subunit protein eS1	0.8738	0.9549	P48154	21.2041	20.8663	22.1137	21.4606	20.9932	21.8899
1382	-0.2389	20.8579	0.4429	0.1596	nonDE	nonDE	rps-8	P48156	rps-8	Small ribosomal subunit protein eS8	0.3607	0.6925	P48156	20.7904	20.7125	21.3706	20.6814	20.3246	21.151
1383	-0.1683	21.0604	0.3328	0.1181	nonDE	nonDE	rpl-23	P48158	rpl-23	Large ribosomal subunit protein uL14	0.4647	0.762	P48158	21.065	20.8392	21.5988	20.907	20.9261	21.1649
1384	0.8452	14.7889	1.9151	0.8155	nonDE	nonDE	rpl-25.1	P48162	rpl-25.1	Large ribosomal subunit protein uL23A	0.0122	0.1529	P48162	14.2918	14.1417	14.4923	14.814	15.8768	14.7707
1385	-0.0968	21.192	0.1691	0.0599	nonDE	nonDE	rpl-36.A	P48166	rpl-36.A	Large ribosomal subunit protein eL42	0.6775	0.8712	P48166	21.4879	21.206	21.018	20.9239	20.8845	21.6132
1386	-0.2544	15.5267	0.5626	0.2113	nonDE	nonDE	gsp-2	P48727	gsp-2	Serine/threonine-protein phosphatase PP1-beta	0.2738	0.6148	P48727	15.6319	15.7847	15.7971	15.3564	15.8809	15.2133
1387	0.1851	13.7945	0.1721	0.0606	nonDE	nonDE	mag-1	P49029	mag-1	Protein mago nashi homolog	0.6728	0.8697	P49029	14.3308	14.0117	13.0078	13.9618	14.6328	13.3111
1388	0.3444	17.3294	0.5728	0.2161	nonDE	nonDE	rps-5	P49041	rps-5	Small ribosomal subunit protein uS7	0.2674	0.6079	P49041	17.1531	16.8978	17.4056	17.5116	17.9668	17.0112
1389	0.1352	14.5015	0.2755	0.0981	nonDE	nonDE	imp-2	P49049	imp-2	Intramembrane protease 2	0.5302	0.7978	P49049	14.5441	14.0076	14.6024	14.6031	14.4422	14.5145
1390	0.428	17.8112	0.6629	0.2545	nonDE	nonDE	rpl-33	P49180	rpl-33	Large ribosomal subunit protein eL33	0.2173	0.5566	P49180	17.3433	16.8601	18.3484	17.7372	17.8709	18.2276
1391	0.6566	16.8739	1.2034	0.4985	nonDE	nonDE	rpl-36	P49181	rpl-36	Large ribosomal subunit protein eL36	0.0626	0.3173	P49181	16.3851	16.1656	17.1501	17.3493	16.6167	17.7048
1392	0.3911	14.5063	0.6309	0.2394	nonDE	nonDE	rps-12	P49196	rps-12	Small ribosomal subunit protein eS12	0.2339	0.5762	P49196	14.1844	14.3391	14.2725	14.4524	15.2143	14.3024
1393	-0.0307	14.8674	0.0378	0.011	nonDE	nonDE	rps-21	P49197	rps-21	Small ribosomal subunit protein eS21	0.9167	0.9749	P49197	14.6303	14.7363	15.0421	14.206	14.8594	15.2511
1394	-1.4641	13.8099	2.0718	0.8673	downReg	nonDE	mrps-14	P49391	mrps-14	Small ribosomal subunit protein uS14m	0.0085	0.1357	P49391	14.5444	14.1844	13.6786	0	12.6717	0
1395	-0.7762	16.3389	2.0341	0.8658	nonDE	nonDE	mrps-18C	P49404	mrps-18C	Large ribosomal subunit protein uL3m	0.0092	0.1362	P49404	17.0541	16.699	17.196	16.3199	15.8764	16.4244
1396	-0.0469	20.8163	0.0632	0.0214	nonDE	nonDE	rpl-5	P49405	rpl-5	Large ribosomal subunit protein uL18	0.8646	0.952	P49405	20.8761	20.267	21.4066	20.7305	20.746	20.9326
1397	0.2553	14.8574	0.7587	0.2985	nonDE	nonDE	F08C6.2	P49583	F08C6.2	Putative choline-phosphate cytidylyltransferase	0.1743	0.5029	P49583	14.672	14.5778	14.5715	14.7527	14.9998	14.8345
1398	-0.5844	13.5621	1.8179	0.7711	nonDE	nonDE	fem-2	P49594	fem-2	Protein phosphatase fem-2	0.0152	0.1694	P49594	13.5633	14.2903	13.934	13.3959	13.2855	13.3531
1399	-0.5606	15.7818	1.4721	0.6272	nonDE	nonDE	ppm-1.G	P49595	ppm-1.G	Protein phosphatase ppm-1.G	0.0337	0.236	P49595	16.1434	16.2273	15.8433	15.7205	15.2714	15.5404
1400	0.4337	13.5893	0.9796	0.4022	nonDE	nonDE	ppm-2	P49596	ppm-2	Probable protein phosphatase 2C T23F11.1	0.1048	0.3961	P49596	13.4239	13.6194	13.0017	13.5942	14.2629	13.4891
1401	0.2085	17.8073	0.6138	0.2347	nonDE	nonDE	phb-2	P50093	phb-2	Mitochondrial prohibitin complex protein 2	0.2433	0.5826	P50093	17.7231	17.7547	17.6811	18.0868	18.0105	17.6872
1402	0.7508	15.1879	0.8282	0.3305	nonDE	nonDE	hsp-60	P50140	hsp-60	Chaperonin homolog Hsp-60, mitochondrial	0.1485	0.4672	P50140	14.6808	15.4655	14.5214	15.0634	16.9033	14.9535
1403	0.1718	15.4788	0.254	0.0897	nonDE	nonDE	sams-3	P50305	sams-3	Probable S-adenosylmethionine synthase 3	0.5571	0.8134	P50305	15.4915	15.2949	15.5101	15.2356	16.3216	15.2546
1404	0.9872	15.8267	1.4109	0.5944	nonDE	nonDE	mel-32	P50432	mel-32	Serine hydroxymethyltransferase	0.0388	0.2545	P50432	14.9771	15.6737	15.2007	15.6746	17.4244	15.714
1405	-0.4851	14.2928	1.3197	0.5559	nonDE	nonDE	pelo-1	P50444	pelo-1	Protein pelota homolog	0.0479	0.278	P50444	14.8932	14.4716	14.7731	14.6505	13.9774	14.0547
1406	-0.0711	22.5359	0.0729	0.0251	nonDE	nonDE	rpl-3	P50880	rpl-3	Large ribosomal subunit protein uL3	0.8454	0.9438	P50880	22.2076	22.3483	23.185	22.3755	21.8841	23.268
1407	0.2357	20.2683	0.5232	0.1939	nonDE	nonDE	rps-2	P51403	rps-2	Small ribosomal subunit protein uS5	0.2997	0.6399	P51403	20.1202	19.684	20.5345	20.3808	20.3521	20.3128
1408	0.6601	15.8184	1.7338	0.7411	nonDE	nonDE	rps-13	P51404	rps-13	Small ribosomal subunit protein uS15	0.0185	0.1815	P51404	15.2278	15.3152	15.8556	15.9082	16.5024	15.9683
1409	-0.1252	17.4679	0.2426	0.0863	nonDE	nonDE	goa-1	P51875	goa-1	Guanine nucleotide-binding protein G(o) subunit alpha	0.5721	0.8199	P51875	17.803	17.7083	17.7809	17.6546	17.845	17.417
1410	-1.2616	14.7653	3.5164	1.5681	downReg	downReg	cyn-1	P52009	cyn-1	Peptidyl-prolyl cis-trans isomerase 1	0.0003	0.027	P52009	15.916	16.125	15.5338	14.4607	14.8834	14.4459
1411	0.3816	15.2655	0.4325	0.1567	nonDE	nonDE	cyn-3	P52011	cyn-3	Peptidyl-prolyl cis-trans isomerase 3	0.3694	0.6971	P52011	15.309	15.3868	14.8931	15.3126	16.6145	14.8065
1412	-0.7236	16.4122	1.9633	0.8417	nonDE	nonDE	cyn-4	P52012	cyn-4	Peptidyl-prolyl cis-trans isomerase 4	0.0109	0.144	P52012	17.5653	17.0719	17.1091	16.7767	16.19	16.6088
1413	0.8816	14.1414	1.413	0.5944	nonDE	nonDE	cyn-5	P52013	cyn-5	Peptidyl-prolyl cis-trans isomerase 5	0.0386	0.2545	P52013	13.6975	13.7566	13.7135	14.2685	15.5702	13.9736
1414	0.8947	15.4431	1.0661	0.4442	nonDE	nonDE	cyn-7	P52015	cyn-7	Peptidyl-prolyl cis-trans isomerase 7	0.0859	0.3596	P52015	15.1092	15.312	14.8167	15.4802	17.2972	15.1444
1415	-0.4141	14.5606	1.0404	0.4288	nonDE	nonDE	cyn-8	P52016	cyn-8	Peptidyl-prolyl cis-trans isomerase 8	0.0911	0.3726	P52016	15.2506	15.017	14.9795	14.8518	14.1669	14.9861
1416	-0.2525	19.6282	0.7761	0.3065	nonDE	nonDE	tbb-2	P52275	tbb-2	Tubulin beta-2 chain	0.1675	0.4937	P52275	19.9936	19.7127	19.5606	19.4437	19.5064	19.5596
1417	-0.5768	14.0306	1.5332	0.6454	nonDE	nonDE	T24H10.1	P52652	T24H10.1	Putative transcription elongation factor S-II	0.0293	0.2262	P52652	14.3829	14.859	14.1338	13.9488	14.1402	13.5563
1418	0.2387	16.8721	0.4249	0.153	nonDE	nonDE	tars-1	P52709	tars-1	Threonine--tRNA ligase, cytoplasmic	0.3759	0.7031	P52709	16.6227	16.9614	16.7014	16.6519	17.6459	16.7038
1419	0.8481	17.6197	1.2712	0.5303	nonDE	nonDE	alh-8	P52713	alh-8	Probable methylmalonate-semialdehyde dehydrogenase [acylating], mitochondrial	0.0536	0.2949	P52713	17.3241	17.5145	16.9835	17.6847	19.1872	17.4944
1420	0.4874	16.2626	0.6354	0.2407	nonDE	nonDE	ctsa-1.1	P52717	ctsa-1.1	Serine carboxypeptidase ctsa-1.1	0.2315	0.5745	P52717	16.0187	15.9889	16.236	15.9471	17.6147	16.144
1421	-0.3497	17.4186	0.3637	0.1269	nonDE	nonDE	rpl-39	P52814	rpl-39	Large ribosomal subunit protein eL39	0.4328	0.7466	P52814	17.4105	17.2523	17.8899	16.4274	16.782	18.2941
1422	-0.493	21.0633	0.6511	0.2473	nonDE	nonDE	rpl-22	P52819	rpl-22	Large ribosomal subunit protein eL22	0.2233	0.5659	P52819	20.9928	21.1023	22.1696	20.8782	20.2716	21.636
1423	0.161	19.3835	0.1864	0.064	nonDE	nonDE	rps-25	P52821	rps-25	Small ribosomal subunit protein eS25	0.651	0.863	P52821	19.2882	18.4686	20.1465	19.3868	19.3146	19.6847
1424	0.2114	14.5204	0.3624	0.1266	nonDE	nonDE	dad-1	P52872	dad-1	Dolichyl-diphosphooligosaccharide--protein glycosyltransferase subunit dad-1	0.4341	0.7472	P52872	14.3255	14.4787	14.5836	14.1948	14.5785	15.2488
1425	-0.3269	15.9264	0.6145	0.2347	nonDE	nonDE	T05H10.6	P52899	T05H10.6	Probable pyruvate dehydrogenase E1 component subunit alpha, mitochondrial	0.243	0.5826	P52899	16.2809	15.933	16.2096	15.789	16.3199	15.3341
1426	-0.1313	22.7893	0.3365	0.1201	nonDE	nonDE	eft-3	P53013	eft-3	Elongation factor 1-alpha	0.4608	0.7583	P53013	22.8997	22.851	22.7718	22.7794	22.5961	22.7533
1427	-0.293	13.7906	0.7992	0.3163	nonDE	nonDE	rfc-4	P53016	rfc-4	Replication factor C subunit 4	0.1588	0.4828	P53016	13.7846	13.9845	13.8189	13.6763	13.3416	13.691
1428	0.2283	17.8139	0.4086	0.1462	nonDE	nonDE	msp-19	P53017	msp-19	Major sperm protein 19/31/40/45/50/51/53/59/61/65/81/113/142	0.3903	0.7141	P53017	17.915	17.6218	17.6032	17.7681	18.5162	17.5406
1429	-0.317	15.709	0.9958	0.4104	nonDE	nonDE	arx-2	P53489	arx-2	Actin-related protein 2	0.101	0.3887	P53489	16.1256	16.0406	15.7488	15.5748	15.8021	15.5872
1430	0.2273	15.8036	0.6179	0.2347	nonDE	nonDE	acly-1	P53585	acly-1	Probable ATP-citrate synthase	0.2411	0.5826	P53585	15.6421	15.7235	15.6343	15.7851	16.225	15.6717
1431	-0.5993	20.8312	2.1228	0.8997	nonDE	nonDE	suca-1	P53588	suca-1	Succinate--CoA ligase [ADP-forming] subunit beta, mitochondrial	0.0075	0.126	P53588	21.3592	21.303	20.9321	20.6579	20.49	20.6484
1432	-0.1655	15.4922	0.2483	0.0875	nonDE	nonDE	sucg-1	P53589	sucg-1	Succinate--CoA ligase [GDP-forming] subunit beta, mitochondrial	0.5645	0.8175	P53589	15.6885	15.914	15.2557	15.2725	16.0477	15.0415
1433	-1.4883	17.7098	3.9945	1.8446	downReg	downReg	sucl-1	P53596	sucl-1	Succinate--CoA ligase [ADP/GDP-forming] subunit alpha, mitochondrial	0.0001	0.0143	P53596	19.2906	19.0663	18.7479	17.5706	17.8429	17.2265
1434	0.091	12.6462	0.1565	0.0556	nonDE	nonDE	cchl-1	P53703	cchl-1	Probable holocytochrome-c-type synthase	0.6974	0.8798	P53703	12.3191	12.985	12.38	12.336	12.8168	12.8044
1435	-0.5668	14.3747	1.3528	0.5649	nonDE	nonDE	algn-11	P53993	algn-11	GDP-Man:Man(3)GlcNAc(2)-PP-Dol alpha-1,2-mannosyltransferase	0.0444	0.2723	P53993	14.4736	14.7888	14.4815	14.2882	13.4202	14.3351
1436	-0.2582	14.8457	0.4361	0.1573	nonDE	nonDE	F44G4.1	P54073	F44G4.1	Brix domain-containing protein F44G4.1	0.3663	0.6962	P54073	15.167	14.7303	14.9589	14.4479	14.2635	15.3702
1437	1.001	14.2617	1.0163	0.4213	nonDE	nonDE	aldo-1	P54216	aldo-1	Fructose-bisphosphate aldolase 1	0.0963	0.3791	P54216	13.6826	14.2642	13.458	14.0399	16.3962	13.9718
1438	0.1857	18.0372	0.4062	0.146	nonDE	nonDE	eef-1G	P54412	eef-1G	Probable elongation factor 1-gamma	0.3925	0.7145	P54412	17.9747	18.1461	17.9167	18.1452	18.529	17.9202
1439	-0.2992	16.431	0.7264	0.2829	nonDE	nonDE	bcat-1	P54688	bcat-1	Branched-chain-amino-acid aminotransferase, cytosolic	0.1878	0.5213	P54688	16.8981	16.8493	16.3882	16.1638	16.594	16.4804
1440	0.1891	17.5094	0.2633	0.093	nonDE	nonDE	cdc-48.1	P54811	cdc-48.1	Transitional endoplasmic reticulum ATPase homolog 1	0.5454	0.8073	P54811	17.2174	17.8566	17.3818	17.3798	18.3964	17.2468
1441	0.2929	14.2153	0.365	0.1275	nonDE	nonDE	cdc-48.2	P54812	cdc-48.2	Transitional endoplasmic reticulum ATPase homolog 2	0.4315	0.7457	P54812	14.2136	14.2406	14.4394	14.4612	15.4063	13.9046
1442	-0.1583	15.9448	0.2721	0.0967	nonDE	nonDE	lex-1	P54816	lex-1	Tat-binding homolog 7	0.5344	0.8005	P54816	15.7288	16.2274	15.8551	15.9558	15.3059	16.0748
1443	-0.7293	16.5508	2.8008	1.1893	nonDE	nonDE	alh-13	P54889	alh-13	Probable delta-1-pyrroline-5-carboxylate synthase	0.0016	0.0647	P54889	17.2533	17.1204	16.8321	16.2096	16.3933	16.4151
1444	-0.6591	18.6884	1.7072	0.7295	nonDE	nonDE	vit-1	P55155	vit-1	Vitellogenin-1	0.0196	0.1864	P55155	18.5592	19.1817	19.1705	18.4799	18.2082	18.2462
1445	0.0115	14.0852	0.0119	0.0049	nonDE	nonDE	cth-2	P55216	cth-2	Putative cystathionine gamma-lyase 2	0.973	0.9888	P55216	14.6302	14.4135	13.5928	14.092	14.7874	13.7916
1446	-0.2065	15.6271	0.382	0.135	nonDE	nonDE	smo-1	P55853	smo-1	Small ubiquitin-related modifier	0.4149	0.7328	P55853	15.7983	15.4253	15.8997	15.7475	15.6486	15.1078
1447	1.1486	14.3275	2.4175	1.0256	upReg	nonDE	asp-3	P55956	asp-3	Aspartic protease 3	0.0038	0.0943	P55956	13.8478	13.3817	13.8925	14.8588	15.5271	14.1819
1448	0.0386	15.5764	0.0541	0.0174	nonDE	nonDE	arx-6	P58798	arx-6	Probable actin-related protein 2/3 complex subunit 4	0.8828	0.9607	P58798	15.7406	15.838	15.4617	15.3771	16.3472	15.4319
1449	0.5505	16.46	0.6646	0.2546	nonDE	nonDE	rpl-12	P61866	rpl-12	Large ribosomal subunit protein uL11	0.2165	0.5564	P61866	15.9757	16.521	16.2256	16.3093	17.9253	16.1391
1450	0.7764	21.6563	1.0512	0.4356	nonDE	nonDE	his-1	P62784	his-1	Histone H4	0.0889	0.3667	P62784	21.7368	20.3125	21.0204	22.1935	22.0147	21.1907
1451	0.0655	14.532	0.1261	0.0434	nonDE	nonDE	cdc-14	P81299	cdc-14	Tyrosine-protein phosphatase cdc-14	0.7481	0.9048	P81299	14.4514	14.4664	14.4706	14.7355	14.1481	14.7011
1452	0.2677	12.7896	0.4365	0.1573	nonDE	nonDE	F28H1.4	P83386	F28H1.4	MARVEL domain-containing protein	0.366	0.6962	P83386	12.6681	12.5418	0	12.3303	13.2466	13.0412
1453	-0.1458	15.4333	0.3098	0.1101	nonDE	nonDE	acly-2	P90731	acly-2	ATP-citrate synthase	0.49	0.776	P90731	15.1868	15.6896	15.6779	15.3182	15.6505	15.1482
1454	0.0966	20.1314	0.2252	0.0777	nonDE	nonDE	eat-6	P90735	eat-6	Sodium/potassium-transporting ATPase subunit alpha	0.5954	0.8363	P90735	20.1027	20.3249	19.9467	20.1039	20.325	20.2352
1455	0.1508	13.9912	0.213	0.0744	nonDE	nonDE	wht-2	P90746	wht-2	ABC transporter domain-containing protein	0.6123	0.8425	P90746	13.9242	13.4843	14.5616	14.4252	14.2255	13.7719
1456	-0.0924	14.8448	0.2019	0.0692	nonDE	nonDE	catp-8	P90747	catp-8	Probable manganese-transporting ATPase catp-8	0.6281	0.8526	P90747	14.9139	15.0372	14.6372	14.8718	14.5039	14.9353
1457	0.6162	13.3733	2.1826	0.9129	nonDE	nonDE	pafo-1	P90783	pafo-1	RNA polymerase II-associated factor 1 homolog	0.0066	0.1222	P90783	12.8172	12.7459	13.1811	13.6621	13.5759	13.355
1458	-1.1937	16.2396	3.8366	1.7593	downReg	downReg	D2030.2	P90788	D2030.2	ATP-dependent Clp protease ATP-binding subunit clpX-like, mitochondrial	0.0001	0.0174	P90788	17.1261	17.297	16.7694	16.1296	15.6308	15.8509
1459	-0.1993	16.7396	0.3045	0.1089	nonDE	nonDE	D2030.3	P90790	D2030.3	Fanconi anemia group I protein	0.496	0.7783	P90790	16.5182	16.5411	17.2342	16.301	16.2337	17.1608
1460	0.3991	14.7503	0.6366	0.2408	nonDE	nonDE	gpdh-3	P90795	gpdh-3	Probable glycerol-3-phosphate dehydrogenase, mitochondrial	0.2309	0.5744	P90795	14.4461	14.7059	14.7154	14.6968	15.8267	14.5412
1461	-0.1879	14.648	0.4103	0.1474	nonDE	nonDE	F10C2.4	P90829	F10C2.4	DNA polymerase delta catalytic subunit	0.3888	0.7122	P90829	14.5784	15.0753	14.4795	14.7051	14.2828	14.5816
1462	0.0133	12.6799	0.0173	0.005	nonDE	nonDE	rtcb-1	P90838	rtcb-1	RNA-splicing ligase RtcB homolog	0.961	0.9886	P90838	13.2292	12.4217	12.5088	12.8606	12.9674	12.3715
1463	0.1609	13.6528	0.3626	0.1266	nonDE	nonDE	smgl-1	P90841	smgl-1	Neuroblastoma-amplified sequence	0.4339	0.7472	P90841	13.6768	13.5264	13.4994	13.8815	13.6649	13.639
1464	0.9135	14.7332	1.8449	0.7841	nonDE	nonDE	F26E4.3	P90850	F26E4.3	Uncharacterized peptidase C1-like protein F26E4.3	0.0143	0.1644	P90850	14.2138	13.9825	13.8893	15.1538	14.9349	14.7373
1465	0.1081	16.3629	0.2856	0.102	nonDE	nonDE	F36A2.7	P90860	F36A2.7	Cytochrome c oxidase subunit 4	0.5181	0.7907	P90860	16.2086	16.2274	16.2568	16.355	16.3131	16.3489
1466	0.8426	13.8678	1.2853	0.5381	nonDE	nonDE	pbs-7	P90868	pbs-7	Proteasome subunit beta	0.0518	0.2897	P90868	13.3537	13.517	13.3214	13.5198	15.1735	14.0266
1467	0.0047	14.7496	0.0074	0.0037	nonDE	nonDE	F49C12.9	P90879	F49C12.9	UBA domain-containing protein	0.9831	0.9916	P90879	14.574	15.02	14.3827	14.6056	14.4947	14.8906
1468	-0.2117	16.338	0.3932	0.14	nonDE	nonDE	rde-12	P90897	rde-12	DEAD-box ATP-dependent RNA helicase rde-12	0.4044	0.7244	P90897	16.1221	16.7558	16.3173	16.4704	15.7224	16.3672
1469	0.7745	16.447	1.4796	0.6272	nonDE	nonDE	ifa-4	P90900	ifa-4	Intermediate filament protein ifa-4	0.0331	0.236	P90900	15.6865	15.9786	15.9217	17.0974	16.8544	15.9583
1470	0.839	14.2483	1.5593	0.6534	nonDE	nonDE	gfi-2	P90902	gfi-2	ANK_REP_REGION domain-containing protein	0.0276	0.2221	P90902	13.4916	14.6736	13.5883	15.113	14.6754	14.482
1471	-0.14	16.2666	0.3357	0.1197	nonDE	nonDE	lin-53	P90916	lin-53	Probable histone-binding protein lin-53	0.4616	0.7592	P90916	16.4276	16.5873	16.2225	16.2158	16.4621	16.1394
1472	-0.172	15.2411	0.4175	0.1503	nonDE	nonDE	K07A12.1	P90919	K07A12.1	Nulp1-pending protein	0.3824	0.7074	P90919	15.348	15.2732	15.5062	15.2997	14.8983	15.4134
1473	0.0571	13.2336	0.0456	0.0153	nonDE	nonDE	asg-1	P90921	asg-1	Probable ATP synthase subunit g 1, mitochondrial	0.9004	0.9653	P90921	12.9336	12.9544	13.3725	12.2896	14.3053	12.8371
1474	0.0995	13.8262	0.2653	0.0935	nonDE	nonDE	hbs-1	P90922	hbs-1	Tr-type G domain-containing protein	0.5428	0.8062	P90922	13.6727	13.7825	13.8154	13.8292	13.8339	13.906
1475	0.6215	13.911	1.3228	0.5564	nonDE	nonDE	pah-1	P90925	pah-1	Phenylalanine-4-hydroxylase	0.0476	0.2777	P90925	13.3268	0	13.6412	13.8708	14.5099	13.9356
1476	0.2038	15.9327	0.5492	0.2058	nonDE	nonDE	uaf-1	P90978	uaf-1	Splicing factor U2AF 65 kDa subunit	0.2823	0.6226	P90978	15.7494	16.1633	15.7957	16.1517	16.0774	16.0908
1477	0.0393	13.8065	0.0507	0.0164	nonDE	nonDE	rps-29	P90983	rps-29	Small ribosomal subunit protein uS14	0.8899	0.9628	P90983	13.4886	13.526	14.3858	13.7181	13.8926	13.9075
1478	0.127	16.8042	0.277	0.0994	nonDE	nonDE	misc-1	P90992	misc-1	Mitochondrial 2-oxoglutarate/malate carrier protein	0.5284	0.7955	P90992	16.9598	16.4098	16.6903	16.9038	16.5773	16.9598
1479	0.2454	13.7366	0.5424	0.2026	nonDE	nonDE	djr-1.1	P90994	djr-1.1	Glutathione-independent glyoxalase DJR-1.1	0.2868	0.6272	P90994	14.0234	13.4308	13.1995	13.8023	13.8923	13.6952
1480	0.4156	13.7688	0.8304	0.3311	nonDE	nonDE	csn-5	P91001	csn-5	COP9 signalosome complex subunit 5	0.1478	0.4666	P91001	13.7217	13.1072	13.8061	14.1163	14.2211	13.5446
1481	-0.1951	14.7494	0.3551	0.1251	nonDE	nonDE	dhs-1	P91013	dhs-1	Retinol dehydrogenase 12-like	0.4415	0.7497	P91013	15.0814	14.5867	14.7684	14.928	14.2693	14.6537
1482	-0.326	13.4605	1.2233	0.5063	nonDE	nonDE	hpo-32	P91017	hpo-32	Remorin_C domain-containing protein	0.0598	0.3116	P91017	13.4882	13.6384	13.5235	13.2871	13.1342	13.2509
1483	0.3632	16.076	0.8864	0.3594	nonDE	nonDE	C07D8.6	P91020	C07D8.6	NADP-dependent oxidoreductase domain-containing protein	0.1299	0.4371	P91020	15.9001	16.1869	15.647	16.2584	16.6458	15.9194
1484	-0.3118	12.95	0.508	0.1847	nonDE	nonDE	C10G11.8	P91025	C10G11.8	AAA+ ATPase domain-containing protein	0.3105	0.6536	P91025	13.5968	12.5711	12.9291	13.1614	12.5568	12.4433
1485	0.0839	16.1646	0.1682	0.0595	nonDE	nonDE	sptl-1	P91079	sptl-1	Serine palmitoyltransferase 1	0.6789	0.872	P91079	16.1225	16.3258	15.7114	16.3047	15.9405	16.1662
1486	-0.0325	13.798	0.0612	0.0212	nonDE	nonDE	C24A11.1	P91090	C24A11.1	Zf-RING_14 domain-containing protein	0.8686	0.9523	P91090	14.0039	13.5998	13.5287	13.9029	13.5808	13.5512
1487	0.1001	16.7444	0.1709	0.0602	nonDE	nonDE	pqn-15	P91094	pqn-15	Prion-like-(Q/N-rich)-domain-bearing protein	0.6747	0.8706	P91094	16.8484	16.5466	16.454	16.5569	16.4054	17.1871
1488	0.1467	14.0723	0.2157	0.0748	nonDE	nonDE	C32E12.1	P91122	C32E12.1	SAM domain-containing protein	0.6085	0.8418	P91122	14.0835	13.5983	13.7637	13.5841	13.688	14.6135
1489	-1.0018	13.0022	2.4767	1.0409	downReg	nonDE	pmlr-1	P91125	pmlr-1	FHA domain-containing protein	0.0033	0.091	P91125	14.1669	13.0442	13.6699	12.675	12.5291	12.6714
1490	0.111	18.6674	0.2135	0.0746	nonDE	nonDE	rpl-13	P91128	rpl-13	Large ribosomal subunit protein eL13	0.6117	0.8421	P91128	18.6754	18.4017	19.027	18.8056	18.5979	19.0337
1491	-0.019	13.8322	0.0373	0.011	nonDE	nonDE	ubr-1	P91133	ubr-1	E3 ubiquitin-protein ligase ubr-1	0.9176	0.9749	P91133	13.7668	13.946	13.9113	13.9448	13.6654	13.9566
1492	1.8717	14.4496	2.5348	1.0604	upReg	nonDE	adss-1	P91134	adss-1	Adenylosuccinate synthetase	0.0029	0.087	P91134	13.4783	13.2925	13.382	14.6254	16.6765	14.4661
1493	-0.2798	14.8879	0.8194	0.3253	nonDE	nonDE	C37H5.5	P91136	C37H5.5	Nucleolar complex protein 3 homolog	0.1516	0.4729	P91136	15.2459	15.0561	15.0092	14.9544	14.6281	14.8892
1494	0.0412	14.3444	0.0618	0.0214	nonDE	nonDE	C43E11.9	P91154	C43E11.9	60S ribosome subunit biogenesis protein NIP7 homolog	0.8674	0.952	P91154	14.485	14.0692	14.4097	14.5439	14.6721	13.8715
1495	-0.2066	12.253	0.3688	0.1291	nonDE	nonDE	cdc-6	P91155	cdc-6	Cell division control protein	0.4277	0.7428	P91155	11.9596	12.013	12.4358	11.6774	12.1816	0
1496	0.3622	12.5155	0.4321	0.1567	nonDE	nonDE	acin-1	P91156	acin-1	SAP domain-containing protein	0.3698	0.6971	P91156	0	0	12.1873	12.854	12.5067	12.2878
1497	0.0682	15.5391	0.1617	0.0577	nonDE	nonDE	syf-1	P91175	syf-1	Pre-mRNA-splicing factor SYF1	0.6891	0.8756	P91175	15.4522	15.6742	15.4967	15.6263	15.4623	15.739
1498	-0.6935	16.3534	2.4687	1.0409	nonDE	nonDE	D2092.4	P91194	D2092.4	Thioredoxin domain-containing protein	0.0034	0.091	P91194	16.8795	16.7272	17.0469	16.1415	16.0887	16.3428
1499	0.0308	12.565	0.0554	0.0181	nonDE	nonDE	ppfr-2	P91198	ppfr-2	Protein Phosphatase Four Regulatory subunit	0.8802	0.9592	P91198	12.2912	12.8276	12.5311	12.6504	12.7424	12.3495
1500	-0.2206	19.2619	0.2848	0.1016	nonDE	nonDE	srpa-72	P91240	srpa-72	Signal recognition particle subunit SRP72	0.5191	0.7914	P91240	18.9564	19.3446	19.7766	18.9682	18.5419	19.9058
1501	-0.0185	14.6993	0.0315	0.0089	nonDE	nonDE	dnj-9	P91243	dnj-9	J domain-containing protein	0.93	0.9798	P91243	14.7744	14.9949	14.402	14.6739	14.583	14.8588
1502	1.3657	13.783	1.664	0.71	upReg	nonDE	col-73	P91250	col-73	Nematode cuticle collagen N-terminal domain-containing protein	0.0217	0.195	P91250	12.5047	13.3099	12.6579	14.1861	14.5338	13.8497
1503	0.408	14.4499	0.9831	0.4036	nonDE	nonDE	F25B4.7	P91270	F25B4.7	ADP/ATP translocase	0.104	0.3948	P91270	14.3078	13.7659	14.7103	14.636	14.7397	14.6322
1504	-0.1928	16.6873	0.359	0.126	nonDE	nonDE	ima-2	P91276	ima-2	Importin subunit alpha-2	0.4375	0.7482	P91276	16.6696	16.8476	16.5068	16.7796	16.2336	16.4324
1505	-0.065	17.1774	0.1399	0.0495	nonDE	nonDE	hrpk-1	P91277	hrpk-1	Heterogeneous nuclear ribonucleoprotein K homolog	0.7246	0.8923	P91277	17.2322	17.4048	17.0712	17.3244	17.0517	17.1372
1506	-0.3993	13.5342	0.7019	0.2717	nonDE	nonDE	F27C1.6	P91280	F27C1.6	Small-subunit processome	0.1987	0.5349	P91280	14.4042	13.7345	13.1865	13.4401	13.3518	13.3353
1507	0.4418	14.7192	0.5549	0.208	nonDE	nonDE	atp-3	P91283	atp-3	ATP synthase subunit O, mitochondrial	0.2787	0.6194	P91283	14.4861	14.6847	14.7972	14.81	16.1624	14.321
1508	0.3823	13.3682	0.5411	0.2023	nonDE	nonDE	vha-10	P91303	vha-10	Probable V-type proton ATPase subunit G	0.2877	0.6277	P91303	12.7136	13.6339	13.1177	13.2658	14.2799	13.0664
1509	-0.2344	14.1226	0.2935	0.1038	nonDE	nonDE	cey-2	P91306	cey-2	CSD domain-containing protein	0.5087	0.7874	P91306	14.2128	14.2313	14.4378	14.5843	14.1898	13.4046
1510	0.3163	14.1074	0.811	0.3208	nonDE	nonDE	F46F11.1	P91309	F46F11.1	Inositol hexakisphosphate and diphosphoinositol-pentakisphosphate kinase	0.1545	0.4777	P91309	13.7148	14.2203	13.5895	14.217	14.0378	14.2188
1511	-0.9007	13.6732	1.7696	0.7559	nonDE	nonDE	F53E10.1	P91321	F53E10.1	MOSC domain-containing protein	0.017	0.1754	P91321	14.1424	14.3808	13.825	0	13.5802	12.8504
1512	-0.1864	19.6406	0.271	0.0963	nonDE	nonDE	F55F8.2	P91340	F55F8.2	ATP-dependent RNA helicase	0.5358	0.8011	P91340	19.6387	19.4155	20.0884	19.2515	19.1114	20.2204
1513	-0.05	14.666	0.1056	0.0352	nonDE	nonDE	F55F8.3	P91341	F55F8.3	Periodic tryptophan protein 2 homolog	0.7841	0.9221	P91341	14.6897	14.589	14.8922	14.8896	14.4966	14.6347
1514	-0.2262	14.6964	0.5148	0.1882	nonDE	nonDE	wdr-12	P91343	wdr-12	Ribosome biogenesis protein WDR12 homolog	0.3057	0.6483	P91343	14.8392	15.0465	14.5511	14.3937	14.5909	14.7735
1515	-0.0479	13.6453	0.0476	0.0157	nonDE	nonDE	spd-5	P91349	spd-5	Spindle-defective protein 5	0.8962	0.9644	P91349	13.0367	14.5143	13.2758	13.5136	13.4132	13.7564
1516	0.1314	16.12	0.2924	0.1038	nonDE	nonDE	npp-6	P91350	npp-6	Nuclear Pore complex Protein	0.51	0.7874	P91350	16.1349	15.8565	16.0985	16.4113	15.8898	16.1832
1517	0.0086	12.4811	0.0118	0.0049	nonDE	nonDE	fncm-1	P91352	fncm-1	FANCM (Fanconi anemia complex component M) homolog	0.9732	0.9888	P91352	12.2827	12.4366	12.4473	12.3975	0	0
1518	-0.0188	20.6337	0.0158	0.0049	nonDE	nonDE	rpl-15	P91374	rpl-15	Large ribosomal subunit protein eL15	0.9643	0.9888	P91374	20.3471	20.0875	21.4401	20.4019	19.9971	21.4191
1519	0.0722	14.7957	0.1413	0.0497	nonDE	nonDE	ostd-1	P91390	ostd-1	Dolichyl-diphosphooligosaccharide--protein glycosyltransferase subunit 2	0.7223	0.8919	P91390	15.0922	14.6204	14.996	15.0524	15.0294	14.8434
1520	-0.4841	15.5019	1.0941	0.4573	nonDE	nonDE	cey-3	P91398	cey-3	CSD domain-containing protein	0.0805	0.3489	P91398	15.4807	15.8559	15.9063	15.4051	15.2038	15.1817
1521	-0.6373	14.1153	1.1108	0.4667	nonDE	nonDE	klp-15	P91400	klp-15	Kinesin motor domain-containing protein	0.0775	0.3414	P91400	14.0821	14.2827	14.423	13.7369	0	13.5137
1522	0.0716	12.8223	0.1263	0.0434	nonDE	nonDE	ctnb-1	P91401	ctnb-1	Beta-catenin-like protein 1 N-terminal domain-containing protein	0.7477	0.9048	P91401	13.0114	12.2314	12.7967	12.6344	12.7896	12.8303
1523	0.6666	14.2795	0.7868	0.3106	nonDE	nonDE	pgk-1	P91427	pgk-1	Probable phosphoglycerate kinase	0.1634	0.4891	P91427	13.9944	14.1439	13.6179	14.1469	15.8655	13.7436
1524	0.0824	12.8535	0.179	0.0627	nonDE	nonDE	hum-6	P91443	hum-6	Unconventional myosin heavy chain 6	0.6622	0.8655	P91443	12.9593	12.653	12.9381	12.972	12.6958	13.1298
1525	-0.0009	15.3968	0.0011	0.0006	nonDE	nonDE	npp-7	P91457	npp-7	RanBP2-type domain-containing protein	0.9974	0.9986	P91457	14.9989	15.534	15.005	15.3365	14.9074	15.2912
1526	-0.0271	14.4157	0.0348	0.0109	nonDE	nonDE	mrrf-1	P91478	mrrf-1	Ribosome-recycling factor, mitochondrial	0.9229	0.9751	P91478	14.4604	14.3595	14.7315	14.8516	14.1744	14.444
1527	-1.0314	14.1349	1.7797	0.7587	downReg	nonDE	T20F5.7	P91483	T20F5.7	RING-type domain-containing protein	0.0166	0.1743	P91483	14.982	14.4324	15.0249	14.5637	13.0091	13.7723
1528	-0.1046	15.4697	0.1875	0.0644	nonDE	nonDE	T23H2.3	P91494	T23H2.3	Transcription termination factor 2	0.6494	0.8622	P91494	15.2397	15.6017	15.3952	15.4348	15.0814	15.4067
1529	0.1431	15.6659	0.2335	0.081	nonDE	nonDE	npp-12	P91495	npp-12	BIG2 domain-containing protein	0.5842	0.8299	P91495	15.4231	16.091	15.6508	15.7049	16.2288	15.6606
1530	-0.5331	13.5633	1.8697	0.7979	nonDE	nonDE	nse-1	P91501	nse-1	Phorbol-ester/DAG-type domain-containing protein	0.0135	0.1593	P91501	13.8267	13.9847	13.7768	13.2825	13.4389	13.2676
1531	0.6857	14.283	1.3676	0.5715	nonDE	nonDE	usp-5	P91502	usp-5	Ubiquitin carboxyl-terminal hydrolase	0.0429	0.2682	P91502	13.7851	14.0059	14.1236	14.3707	15.3888	14.2122
1532	0.3676	14.1494	1.1129	0.4671	nonDE	nonDE	fbxa-64	P91522	fbxa-64	F-box domain-containing protein	0.0771	0.3411	P91522	13.6673	14.1345	13.8431	14.1831	14.4801	14.0845
1533	0.6275	13.5704	0.8633	0.3486	nonDE	nonDE	ZC204.12	P91544	ZC204.12	MATH domain-containing protein	0.137	0.4481	P91544	13.4606	12.2979	13.9996	13.9163	14.2537	13.4707
1534	0.1116	16.6006	0.2689	0.0957	nonDE	nonDE	maph-1.1	P91859	maph-1.1	Microtubule-associated protein homolog maph-1.1	0.5384	0.8023	P91859	16.3998	16.8309	16.4667	16.6937	16.7042	16.6342
1535	-0.3584	12.6581	1.1575	0.481	nonDE	nonDE	snpc-4	P91868	snpc-4	snRNA-activating protein complex subunit 4 homolog	0.0696	0.3303	P91868	13.0244	13.0523	12.7662	12.6948	12.6444	12.4286
1536	-0.0892	18.1082	0.2371	0.0832	nonDE	nonDE	fasn-1	P91871	fasn-1	Carrier domain-containing protein	0.5793	0.8256	P91871	18.0587	18.2261	18.1692	18.0852	17.9601	18.1411
1537	0.1418	15.6632	0.3973	0.142	nonDE	nonDE	mec-12	P91910	mec-12	Tubulin alpha-3 chain	0.4006	0.7211	P91910	15.6129	15.5128	15.7039	15.664	15.7566	15.8345
1538	0.0805	14.0829	0.0753	0.0255	nonDE	nonDE	rla-1	P91913	rla-1	Large ribosomal subunit protein P1	0.8408	0.9429	P91913	14.0141	13.8349	14.2725	13.2726	14.876	14.2142
1539	0.0006	17.5437	0.0005	0.0005	nonDE	nonDE	rpl-27	P91914	rpl-27	Large ribosomal subunit protein eL27	0.9987	0.9987	P91914	17.3938	16.826	18.4043	17.2836	17.3715	17.9709
1540	0.0917	17.6442	0.2204	0.0768	nonDE	nonDE	ola-1	P91917	ola-1	Obg-like ATPase 1	0.602	0.8379	P91917	17.5668	17.6336	17.5981	17.8763	17.5355	17.6618
1541	0.0128	16.1315	0.0171	0.005	nonDE	nonDE	snr-2	P91918	snr-2	Probable small nuclear ribonucleoprotein-associated protein B	0.9614	0.9886	P91918	16.4113	16.0411	16.0305	15.9189	16.5453	16.0572
1542	0.5972	13.4137	2.3622	0.9866	nonDE	nonDE	F53F1.2	P91997	F53F1.2	NADP-dependent oxidoreductase domain-containing protein	0.0043	0.1031	P91997	13.0083	13.0868	13.3106	13.8136	13.7498	13.6338
1543	-0.0174	14.9238	0.0285	0.008	nonDE	nonDE	cpz-2	P92005	cpz-2	cathepsin X	0.9365	0.9818	P92005	15.3036	15.108	14.5825	14.9291	15.0754	14.9372
1544	-0.3005	16.3003	0.6281	0.2387	nonDE	nonDE	let-502	P92199	let-502	Rho-associated protein kinase let-502	0.2355	0.5772	P92199	16.2296	16.613	16.4156	16.1407	15.6514	16.5645
1545	-0.4905	19.1763	1.344	0.5644	nonDE	nonDE	ucr-1	P98080	ucr-1	Cytochrome b-c1 complex subunit 1, mitochondrial	0.0453	0.2726	P98080	19.6539	19.8379	19.3426	19.1538	19.2723	18.9367
1546	0.1744	14.8591	0.3402	0.1224	nonDE	nonDE	hipr-1	Q02328	hipr-1	Huntington interacting protein related 1	0.4569	0.7543	Q02328	14.6451	15.1341	14.2915	15.0855	14.7585	14.7499
1547	-0.0118	13.8465	0.0234	0.0063	nonDE	nonDE	ZK370.4	Q02331	ZK370.4	Patatin-like phospholipase domain-containing protein ZK370.4	0.9476	0.9856	Q02331	14.0373	13.7584	13.6731	13.9259	13.6067	13.9009
1548	0.0176	15.5495	0.0273	0.0078	nonDE	nonDE	pdhk-2	Q02332	pdhk-2	Probable [pyruvate dehydrogenase (acetyl-transferring)] kinase, mitochondrial	0.9391	0.9821	Q02332	15.6553	15.3917	15.564	15.6845	15.49	15.4895
1549	-0.2938	15.956	0.7375	0.2881	nonDE	nonDE	tomm-70	Q02335	tomm-70	Mitochondrial import receptor subunit tomm-70	0.183	0.5151	Q02335	15.9558	16.2459	16.2834	16.0256	15.5009	16.0772
1550	0.0231	15.2126	0.0325	0.0093	nonDE	nonDE	ced-10	Q03206	ced-10	Ras-related protein ced-10	0.9278	0.9789	Q03206	15.2548	14.8768	15.4811	15.0373	15.3871	15.2578
1551	0.0197	16.4617	0.0281	0.008	nonDE	nonDE	ctr-9	Q03560	ctr-9	RNA polymerase-associated protein CTR9	0.9373	0.9818	Q03560	16.2135	16.366	16.6514	16.499	15.9305	16.8606
1552	-0.1533	15.7607	0.2923	0.1038	nonDE	nonDE	B0464.6	Q03564	B0464.6	Uncharacterized protein B0464.6	0.5102	0.7874	Q03564	15.7865	15.9306	15.5572	15.8335	15.2181	15.7628
1553	0.0592	13.1133	0.0518	0.0165	nonDE	nonDE	C38C10.2	Q03567	C38C10.2	Uncharacterized transporter slc-17.2	0.8877	0.9626	Q03567	12.6003	0	13.5553	12.5317	13.6462	13.2331
1554	-0.4173	13.8409	0.694	0.267	nonDE	nonDE	C38C10.3	Q03568	C38C10.3	Uncharacterized protein C38C10.3	0.2023	0.5408	Q03568	14.6465	13.5196	14.2289	14.1515	13.7304	13.2611
1555	-0.3351	15.7783	0.6713	0.2575	nonDE	nonDE	rgr-1	Q03570	rgr-1	Mediator of RNA polymerase II transcription subunit 14	0.2131	0.5528	Q03570	15.7303	15.8454	16.0856	15.2037	15.2789	16.1736
1556	-0.2598	20.9215	0.4763	0.1706	nonDE	nonDE	dars-1	Q03577	dars-1	Aspartate--tRNA ligase, cytoplasmic	0.334	0.6751	Q03577	20.6632	21.0044	21.2397	20.6295	20.2542	21.2442
1557	-0.2532	16.8603	0.654	0.2488	nonDE	nonDE	rnr-1	Q03604	rnr-1	Ribonucleoside-diphosphate reductase large subunit	0.2218	0.564	Q03604	16.9873	16.8316	16.9612	16.8362	16.496	16.6882
1558	-0.148	13.8047	0.2599	0.0913	nonDE	nonDE	T23G5.2	Q03606	T23G5.2	CRAL-TRIO domain-containing protein T23G5.2	0.5497	0.8104	Q03606	14.0632	13.6593	14.1212	14.0426	13.4766	13.8804
1559	-0.8068	13.7354	3.0774	1.3254	nonDE	nonDE	saeg-2	Q03615	saeg-2	Suppressor of activated egl-4 protein 2	0.0008	0.0473	Q03615	14.3213	14.2685	14.35	13.6496	13.506	13.3639
1560	0.1093	13.8627	0.1883	0.0645	nonDE	nonDE	lrp-1	Q04833	lrp-1	Low-density lipoprotein receptor-related protein	0.6481	0.8621	Q04833	13.5286	14.246	13.885	13.7862	14.2037	13.9976
1561	-0.0136	16.8512	0.0219	0.0057	nonDE	nonDE	rpn-3	Q04908	rpn-3	26S proteasome non-ATPase regulatory subunit 3	0.9508	0.9869	Q04908	16.806	17.1316	16.5837	16.9497	16.8298	16.7009
1562	0.5946	16.4562	0.9748	0.3995	nonDE	nonDE	hsp-110	Q05036	hsp-110	Heat shock protein 110	0.106	0.3986	Q05036	15.8915	16.5533	16.1195	16.6068	17.5618	16.1796
1563	0.2233	16.1343	0.2674	0.0948	nonDE	nonDE	cdc-42	Q05062	cdc-42	Cell division control protein 42 homolog	0.5403	0.8039	Q05062	16.4364	15.3859	16.4921	16.2806	16.7531	15.9507
1564	0.1129	12.8787	0.1062	0.0353	nonDE	nonDE	ule-2	Q067X2	ule-2	Uterine Lumin Expressed/locailized	0.7831	0.922	Q067X2	12.7217	13.3237	12.5153	12.4259	13.5631	12.9104
1565	0.2891	13.8916	0.4419	0.1596	nonDE	nonDE	F13H6.3	Q07085	F13H6.3	Esterase CM06B1	0.3615	0.6925	Q07085	13.8877	13.999	13.3057	13.4798	14.5035	14.0764
1566	-0.4708	13.2872	1.4512	0.6121	nonDE	nonDE	lin-45	Q07292	lin-45	Raf homolog serine/threonine-protein kinase	0.0354	0.2443	Q07292	13.2569	13.636	13.4263	12.8975	13.0886	12.9207
1567	0.3542	13.9658	0.9143	0.3738	nonDE	nonDE	unc-60	Q07749	unc-60	Actin-depolymerizing factor 2, isoform c	0.1218	0.4229	Q07749	13.97	13.3865	13.9345	13.9994	14.4148	13.9394
1568	0.2212	16.2336	0.4294	0.1549	nonDE	nonDE	unc-60	Q07750	unc-60	Actin-depolymerizing factor 1, isoforms a/b	0.372	0.7001	Q07750	16.4248	15.782	16.0077	16.2161	16.7159	15.9461
1569	-0.0971	13.3355	0.178	0.0626	nonDE	nonDE	sre-1	Q09213	sre-1	Serpentine receptor class epsilon-1	0.6637	0.8658	Q09213	13.6375	13.3805	13.1249	13.5357	13.253	13.0629
1570	0.2087	14.4608	0.4361	0.1573	nonDE	nonDE	B0495.5	Q09214	B0495.5	Uncharacterized protein B0495.5	0.3664	0.6962	Q09214	14.1504	14.4195	14.5429	14.6661	14.7496	14.3232
1571	0.3342	14.6965	0.5523	0.2076	nonDE	nonDE	B0495.7	Q09216	B0495.7	Putative endoplasmic reticulum metallopeptidase 1-A	0.2803	0.62	Q09216	14.478	14.0692	14.775	14.6791	14.9439	14.7017
1572	-0.5656	16.724	1.0338	0.4258	nonDE	nonDE	B0495.8	Q09217	B0495.8	Uncharacterized protein B0495.8	0.0925	0.3752	Q09217	17.6424	17.3992	17.1588	17.0057	16.4773	17.0205
1573	0.4189	12.8782	0.965	0.3927	nonDE	nonDE	cpna-2	Q09221	cpna-2	Copine family protein 2	0.1084	0.4048	Q09221	0	12.7581	12.4095	12.7096	13.3273	12.9711
1574	0.3643	13.7439	0.6993	0.2703	nonDE	nonDE	nrf-6	Q09225	nrf-6	Nose resistant to fluoxetine protein 6	0.1999	0.5367	Q09225	13.1171	13.6945	13.7195	13.9107	13.8824	13.8309
1575	-0.1946	17.7829	0.5613	0.2113	nonDE	nonDE	copd-1	Q09236	copd-1	Probable coatomer subunit delta	0.2746	0.6148	Q09236	17.8791	18.1136	17.6886	17.7102	17.6297	17.7577
1576	0.2754	13.9166	0.5942	0.2241	nonDE	nonDE	gyf-1	Q09237	gyf-1	GYF domain-containing protein gyf-1	0.2546	0.5969	Q09237	13.3179	14.0927	13.2989	13.8844	13.6565	13.9948
1577	0.1694	13.0078	0.3679	0.1291	nonDE	nonDE	C16C10.3	Q09249	C16C10.3	Uncharacterized protein C16C10.3	0.4286	0.7428	Q09249	12.911	12.5462	13.1769	12.9194	13.2565	12.9665
1578	-0.2029	13.6438	0.3599	0.1261	nonDE	nonDE	mrps-31	Q09261	mrps-31	Small ribosomal subunit protein mS31	0.4366	0.748	Q09261	14.1662	13.9443	13.6764	13.6297	13.9608	13.5877
1579	-0.7704	13.7283	1.2227	0.5063	nonDE	nonDE	C32D5.10	Q09268	C32D5.10	Uncharacterized RING finger protein C32D5.10	0.0599	0.3116	Q09268	13.8703	14.6765	14.0311	12.8072	13.3556	14.104
1580	0.0232	13.1477	0.037	0.011	nonDE	nonDE	C45G9.5	Q09278	C45G9.5	Uncharacterized protein C45G9.5	0.9184	0.9749	Q09278	12.958	13.2832	13.4153	13.0599	13.6822	12.9842
1581	0.1505	15.8055	0.4171	0.1503	nonDE	nonDE	tofu-6	Q09293	tofu-6	Embryonic developmental protein tofu-6	0.3827	0.7074	Q09293	15.6092	15.6023	15.7701	15.955	15.7508	15.7273
1582	0.3888	14.1833	0.5233	0.1939	nonDE	nonDE	EEED8.10	Q09299	EEED8.10	Putative RNA-binding protein EEED8.10	0.2997	0.6399	Q09299	13.0075	14.3318	14.5878	14.4351	14.5013	14.1572
1583	0.2062	14.3552	0.3258	0.115	nonDE	nonDE	fbf-2	Q09312	fbf-2	Fem-3 mRNA-binding factor 2	0.4723	0.7673	Q09312	14.2061	13.6877	14.4743	14.759	13.828	14.3996
1584	-0.9701	14.1849	1.108	0.4651	nonDE	nonDE	nop-1	Q09314	nop-1	Pseudocleavage protein nop-1	0.078	0.3427	Q09314	14.4384	14.9268	14.5716	14.5038	0	12.8472
1585	-0.3679	14.8427	1.3114	0.5506	nonDE	nonDE	F25B5.5	Q09316	F25B5.5	CDK5RAP1-like protein	0.0488	0.2814	Q09316	15.3392	15.1039	15.2641	14.8904	14.7059	15.0073
1586	-0.3735	14.2069	0.8839	0.3578	nonDE	nonDE	pcf-11	Q09345	pcf-11	Polyadenylation and cleavage factor homolog 11	0.1307	0.4388	Q09345	14.4693	14.6522	14.402	14.401	13.7789	14.2234
1587	0.1009	14.7997	0.1986	0.0683	nonDE	nonDE	ufd-2	Q09349	ufd-2	Ubiquitin conjugation factor E4 ufd-2	0.633	0.8544	Q09349	14.5755	14.518	14.8688	14.9651	14.4734	14.8266
1588	-0.2814	13.8849	0.2771	0.0994	nonDE	nonDE	aqp-10	Q09369	aqp-10	Putative aquaporin-10	0.5283	0.7955	Q09369	13.7801	13.7877	14.7558	13.2371	13.9834	14.2587
1589	-0.1428	14.4455	0.3436	0.1228	nonDE	nonDE	npp-24	Q09372	npp-24	Protein npp-24	0.4533	0.7536	Q09372	14.4408	14.7445	14.3059	14.2019	14.5618	14.299
1590	0.0989	13.4519	0.1732	0.0613	nonDE	nonDE	fzy-1	Q09373	fzy-1	WD repeat-containing protein fzy-1	0.6711	0.8684	Q09373	13.3417	12.9302	13.5161	13.5045	13.0263	13.5537
1591	0.198	13.7027	0.4641	0.1675	nonDE	nonDE	ZK177.8	Q09374	ZK177.8	Uncharacterized protein ZK177.8	0.3435	0.6801	Q09374	13.4213	13.5437	13.48	13.9004	13.5588	13.5797
1592	0.07	15.5354	0.1458	0.0512	nonDE	nonDE	cid-1	Q09409	cid-1	RNA uridylyltransferase	0.7148	0.8889	Q09409	15.3405	15.667	15.4666	15.7087	15.2695	15.7059
1593	0.034	13.4555	0.0478	0.0157	nonDE	nonDE	pgam-5	Q09422	pgam-5	Serine/threonine-protein phosphatase Pgam5, mitochondrial	0.8958	0.9644	Q09422	13.1903	13.6801	13.7952	13.179	13.8134	13.7751
1594	-0.9351	13.9928	1.8792	0.8018	nonDE	nonDE	mex-6	Q09436	mex-6	Zinc finger protein mex-6	0.0132	0.1578	Q09436	14.2041	14.9192	14.0572	13.8697	13.2541	13.2512
1595	0.066	14.5253	0.1457	0.0512	nonDE	nonDE	ubh-4	Q09444	ubh-4	Ubiquitin carboxyl-terminal hydrolase ubh-4	0.715	0.8889	Q09444	14.4705	14.6097	14.2424	14.457	14.6144	14.4492
1596	-0.6533	15.9504	1.7885	0.7626	nonDE	nonDE	C05C10.3	Q09450	C05C10.3	Probable succinyl-CoA:3-ketoacid coenzyme A transferase, mitochondrial	0.0163	0.1728	Q09450	16.7267	16.6822	16.2525	15.757	16.3613	15.5832
1597	0.064	12.4619	0.1309	0.0458	nonDE	nonDE	C16C10.2	Q09462	C16C10.2	Probable U3 small nucleolar RNA-associated protein 11	0.7397	0.8999	Q09462	12.5622	12.3852	12.3439	12.5643	12.5715	12.3475
1598	-0.9323	14.5499	2.2031	0.9229	nonDE	nonDE	C16C10.8	Q09464	C16C10.8	Uncharacterized protein C16C10.8	0.0063	0.1194	Q09464	15.8956	14.9199	15.2438	14.7119	14.3779	14.1726
1599	0.2506	13.3811	0.4116	0.1479	nonDE	nonDE	tdo-2	Q09474	tdo-2	Tryptophan 2,3-dioxygenase	0.3876	0.7114	Q09474	13.3372	13.1224	13.2287	13.29	14.1727	12.9774
1600	0.0579	17.331	0.1344	0.0466	nonDE	nonDE	C28H8.3	Q09475	C28H8.3	Uncharacterized helicase C28H8.3	0.7339	0.8982	Q09475	17.34	17.2238	17.2528	17.4039	17.1192	17.4673
1601	-0.3942	15.6875	0.8753	0.3519	nonDE	nonDE	C30G12.2	Q09486	C30G12.2	DeHydrogenases, Short chain	0.1333	0.4447	Q09486	15.7835	15.9981	15.6336	15.5157	15.456	15.2607
1602	0.0363	14.8619	0.0218	0.0057	nonDE	nonDE	C32D5.8	Q09489	C32D5.8	Thioredoxin domain-containing protein	0.951	0.9869	Q09489	14.6232	15.3342	14.615	13.9402	16.5101	14.2312
1603	-0.3802	14.4052	0.9929	0.4089	nonDE	nonDE	C34C12.2	Q09495	C34C12.2	Fibronectin type-III domain-containing protein	0.1016	0.39	Q09495	14.7278	14.5665	14.5722	14.2994	13.9642	14.4625
1604	0.2203	13.8909	0.3914	0.14	nonDE	nonDE	pph-6	Q09496	pph-6	Serine/threonine-protein phosphatase 6 catalytic subunit	0.406	0.7244	Q09496	0	13.911	13.7897	14.1111	14.4289	13.6719
1605	-0.0218	14.1469	0.0265	0.0074	nonDE	nonDE	rsu-1	Q09497	rsu-1	Ras suppressor protein 1	0.9407	0.9831	Q09497	14.078	14.4042	0	13.825	14.6658	14.167
1606	1.5007	16.768	1.8005	0.7626	upReg	nonDE	ifp-1	Q09501	ifp-1	Intermediate filament protein ifp-1	0.0158	0.1728	Q09501	15.7096	15.4781	16.0942	17.7177	17.5659	16.5002
1607	0.2004	15.1928	0.3075	0.1101	nonDE	nonDE	C45G9.9	Q09507	C45G9.9	Uncharacterized protein C45G9.9	0.4926	0.776	Q09507	15.7511	14.6657	14.7758	15.2838	15.3147	15.1953
1608	-0.1028	16.4877	0.1169	0.0392	nonDE	nonDE	sdha-1	Q09508	sdha-1	Succinate dehydrogenase [ubiquinone] flavoprotein subunit, mitochondrial	0.764	0.9137	Q09508	16.7758	16.8561	16.5794	16.3246	17.5214	16.057
1609	-0.3683	14.2927	0.9219	0.377	nonDE	nonDE	F25B5.6	Q09509	F25B5.6	Putative folylpolyglutamate synthase	0.1197	0.4197	Q09509	15.0194	14.422	14.6698	14.2832	14.4829	14.24
1610	0.6991	13.9312	1.4402	0.6068	nonDE	nonDE	mlc-4	Q09510	mlc-4	Myosin regulatory light chain	0.0363	0.2473	Q09510	13.0136	0	13.2992	14.1092	13.7187	13.7384
1611	0.1978	15.3671	0.4873	0.1744	nonDE	nonDE	ttll-12	Q09512	ttll-12	Tubulin--tyrosine ligase-like protein 12	0.3256	0.6693	Q09512	15.2613	15.0953	15.0935	15.654	15.0592	15.3303
1612	0.2778	17.0332	0.9179	0.375	nonDE	nonDE	let-767	Q09517	let-767	Very-long-chain 3-oxooacyl-coA reductase let-767	0.1208	0.4217	Q09517	16.9793	16.9055	16.7147	17.197	17.1668	17.0692
1613	-0.4756	13.9126	1.5375	0.6461	nonDE	nonDE	E02H1.1	Q09522	E02H1.1	Probable dimethyladenosine transferase	0.029	0.2259	Q09522	14.1597	14.0026	14.3231	13.5713	13.5508	13.9366
1614	-1.3828	14.2123	4.7225	2.1844	downReg	downReg	eral-1	Q09523	eral-1	GTPase Era, mitochondrial	0	0.0065	Q09523	15.4652	15.332	15.1153	14.0627	13.6266	14.0749
1615	-0.1501	12.9244	0.3154	0.1127	nonDE	nonDE	E02H1.6	Q09527	E02H1.6	Adenylate kinase isoenzyme 6 homolog	0.4837	0.7715	Q09527	13.1511	13.1031	12.8099	12.9258	13.086	12.6019
1616	-0.2957	14.7704	0.7665	0.3027	nonDE	nonDE	mog-5	Q09530	mog-5	Probable pre-mRNA-splicing factor ATP-dependent RNA helicase mog-5	0.1712	0.4981	Q09530	15.0725	14.8407	15.1005	14.8896	14.4403	14.7968
1617	0.2343	14.5837	0.7161	0.2785	nonDE	nonDE	F07F6.4	Q09531	F07F6.4	Uncharacterized protein F07F6.4	0.1923	0.5267	Q09531	14.495	14.41	14.3403	14.6835	14.5528	14.7117
1618	-0.1646	21.6087	0.3836	0.1359	nonDE	nonDE	rpl-10	Q09533	rpl-10	Large ribosomal subunit protein uL16	0.4135	0.7313	Q09533	21.754	21.5557	21.795	21.5565	21.2608	21.7936
1619	0.376	13.2718	0.9864	0.4063	nonDE	nonDE	grk-1	Q09537	grk-1	G protein-coupled receptor kinase 1	0.1032	0.3924	Q09537	12.7211	12.9235	13.3204	13.2869	13.2223	13.5837
1620	-0.1573	15.4442	0.2471	0.0875	nonDE	nonDE	tpp-2	Q09541	tpp-2	Tripeptidyl-peptidase 2	0.5661	0.8175	Q09541	15.4541	15.9458	15.4016	15.1628	16.0086	15.1583
1621	0.2851	16.5913	0.6252	0.2375	nonDE	nonDE	paa-1	Q09543	paa-1	Probable serine/threonine-protein phosphatase PP2A regulatory subunit	0.237	0.5787	Q09543	16.32	16.2645	16.4304	16.8456	16.5711	16.4533
1622	0.5852	14.2647	0.8326	0.3318	nonDE	nonDE	F58F12.1	Q09544	F58F12.1	ATP synthase subunit delta, mitochondrial	0.147	0.4658	Q09544	13.5569	13.8027	14.2675	13.6887	15.0719	14.6221
1623	-0.1785	14.7368	0.1976	0.0681	nonDE	nonDE	sdhb-1	Q09545	sdhb-1	Succinate dehydrogenase [ubiquinone] iron-sulfur subunit, mitochondrial	0.6344	0.8548	Q09545	15.0319	15.2424	14.5114	14.0978	15.6439	14.5086
1624	0.1302	14.3372	0.2212	0.0768	nonDE	nonDE	gmps-1	Q09580	gmps-1	Probable GMP synthase [glutamine-hydrolyzing]	0.6008	0.8379	Q09580	14.4452	14.129	14.3261	14.1529	14.9622	14.1755
1625	0.0844	14.5813	0.1177	0.0395	nonDE	nonDE	metr-1	Q09582	metr-1	Probable methionine synthase	0.7626	0.913	Q09582	14.6945	14.2856	14.5148	14.9441	14.3253	14.4787
1626	0.6272	13.7172	1.3666	0.5715	nonDE	nonDE	pas-7	Q09583	pas-7	Proteasome subunit alpha type-3	0.043	0.2682	Q09583	13.3248	13.2096	13.5055	13.746	14.616	13.5596
1627	0.0551	14.7179	0.0939	0.0309	nonDE	nonDE	rnp-7	Q09584	rnp-7	U1 small nuclear ribonucleoprotein 70 kDa	0.8055	0.9314	Q09584	14.5598	14.5079	14.9559	14.8146	14.3378	15.0365
1628	-0.1676	14.2724	0.4416	0.1596	nonDE	nonDE	hira-1	Q09589	hira-1	Protein HIRA	0.3617	0.6925	Q09589	14.2659	14.5721	14.2356	14.2464	14.0386	14.2856
1629	0.1206	14.4352	0.1844	0.0638	nonDE	nonDE	emb-8	Q09590	emb-8	NADPH--cytochrome P450 reductase	0.654	0.8635	Q09590	14.118	14.8673	14.3626	14.4078	15.0429	14.259
1630	-0.0021	15.2775	0.0039	0.002	nonDE	nonDE	mix-1	Q09591	mix-1	Mitotic chromosome and X-chromosome-associated protein mix-1	0.9911	0.9955	Q09591	15.1625	15.3426	15.2024	15.4394	14.9515	15.3102
1631	-0.3731	13.5459	1.156	0.481	nonDE	nonDE	M106.2	Q09592	M106.2	Regulatory protein zeste	0.0698	0.3303	Q09592	13.7812	13.8763	13.7942	13.4351	13.529	13.3681
1632	-0.4068	15.7736	0.9092	0.3711	nonDE	nonDE	cdl-1	Q09599	cdl-1	Histone RNA hairpin-binding protein	0.1233	0.4255	Q09599	16.0424	16.1475	15.9811	15.786	15.2712	15.8934
1633	0.0314	12.727	0.0645	0.0217	nonDE	nonDE	vps-11	Q09600	vps-11	Vacuolar protein sorting-associated protein 11 homolog	0.8619	0.9513	Q09600	12.5746	12.9196	12.6586	12.6175	12.7715	12.8579
1634	-0.6048	14.7729	2.0218	0.8627	nonDE	nonDE	npp-19	Q09601	npp-19	Nucleoporin NUP35	0.0095	0.1372	Q09601	14.8253	15.361	14.87	14.2865	14.4524	14.5031
1635	-0.4515	14.3496	0.7225	0.2797	nonDE	nonDE	ech-4	Q09603	ech-4	ACB domain-containing protein	0.1895	0.5251	Q09603	14.8277	14.9698	14.4875	13.8204	15.1511	13.9591
1636	0.0357	15.0567	0.0519	0.0165	nonDE	nonDE	gst-36	Q09607	gst-36	Probable glutathione S-transferase gst-36	0.8874	0.9626	Q09607	15.1677	14.918	15.2482	14.957	15.7087	14.7754
1637	0.0148	19.2314	0.0134	0.0049	nonDE	nonDE	puf-12	Q09622	puf-12	Pumilio domain-containing protein 12	0.9697	0.9888	Q09622	18.8075	19.0529	19.6302	18.9292	18.475	20.1307
1638	0.2274	14.4057	0.2593	0.0912	nonDE	nonDE	ZK673.2	Q09629	ZK673.2	Probable adenylate kinase isoenzyme ZK673.2	0.5504	0.8105	Q09629	14.9593	14.8343	13.6706	14.7176	15.2826	14.1464
1639	-0.0233	13.9272	0.0388	0.0111	nonDE	nonDE	ZK1128.1	Q09644	ZK1128.1	Protein arginine methyltransferase NDUFAF7 homolog, mitochondrial	0.9145	0.9747	Q09644	14.1105	13.9108	14.0772	13.8562	13.9994	14.173
1640		12.8522			nonDE	nonDE	gstk-1	Q09652	gstk-1	Glutathione S-transferase kappa 1			Q09652	12.7547	12.6326	13.1693	0	0	0
1641	-0.1006	16.8278	0.2235	0.0768	nonDE	nonDE	ZK1320.9	Q09657	ZK1320.9	Acetyl-CoA hydrolase	0.5977	0.8379	Q09657	16.926	17.0896	16.8998	16.8028	17.056	16.7547
1642	-0.1397	13.2693	0.3619	0.1266	nonDE	nonDE	cyp-44A1	Q09660	cyp-44A1	Probable cytochrome P450 CYP44	0.4346	0.7472	Q09660	13.4007	13.1811	13.4781	13.3653	13.1659	13.1095
1643	-0.1958	15.8779	0.3661	0.128	nonDE	nonDE	C53C9.2	Q09936	C53C9.2	Uncharacterized protein C53C9.2	0.4305	0.7447	Q09936	15.7341	16.3434	15.7331	15.6879	15.5962	15.9391
1644	-0.0585	13.6281	0.0947	0.031	nonDE	nonDE	C18A3.3	Q09958	C18A3.3	Probable rRNA-processing protein EBP2 homolog	0.8041	0.9311	Q09958	13.6149	13.4127	13.5131	13.0658	13.4264	13.8731
1645	-0.2533	16.3047	0.5903	0.2225	nonDE	nonDE	C17G10.1	Q09973	C17G10.1	uS12 prolyl 3-hydroxylase	0.2569	0.5991	Q09973	16.5276	16.3055	16.547	16.2436	15.8382	16.5385
1646	0.3539	12.8533	0.3828	0.1355	nonDE	nonDE	lys-8	Q09975	lys-8	LYSozyme	0.4142	0.732	Q09975	12.8561	12.4634	12.2711	12.7677	13.483	12.4016
1647	0.009	16.0905	0.0138	0.0049	nonDE	nonDE	dhs-6	Q09979	dhs-6	SCP2 domain-containing protein	0.9688	0.9888	Q09979	16.1733	16.154	15.9982	15.976	16.6325	15.7439
1648	0.0317	14.2474	0.0491	0.0163	nonDE	nonDE	ani-2	Q09994	ani-2	Anillin-like protein 2	0.893	0.9633	Q09994	13.9613	14.2592	13.8591	14.2501	13.9421	13.9824
1649	-0.2759	18.4959	0.4742	0.1703	nonDE	nonDE	lars-1	Q09996	lars-1	Leucine--tRNA ligase	0.3356	0.6756	Q09996	18.3585	18.321	19.077	18.2022	17.9859	18.7407
1650	0.0443	15.9942	0.1082	0.0361	nonDE	nonDE	nsf-1	Q09EE7	nsf-1	Vesicle-fusing ATPase	0.7794	0.9202	Q09EE7	15.8866	16.0727	15.9205	16.0505	15.9807	15.9814
1651	0.8401	15.0576	2.1785	0.9126	nonDE	nonDE	tax-6	Q0G819	tax-6	Serine/threonine-protein phosphatase 2B catalytic subunit	0.0066	0.1223	Q0G819	14.5311	15.0723	14.7975	15.3853	15.9757	15.5603
1652	0.1338	14.6369	0.3207	0.114	nonDE	nonDE	ugt-23	Q0G821	ugt-23	UDP-glucuronosyltransferase	0.4778	0.7691	Q0G821	14.6113	14.5078	14.6242	14.7625	14.9384	14.4438
1653	-0.2984	14.7781	0.7868	0.3106	nonDE	nonDE	M106.3	Q0G839	M106.3	Prostaglandin reductase 2	0.1634	0.4891	Q0G839	14.7477	15.2264	14.7254	14.5425	14.7939	14.468
1654	-0.2517	13.243	0.4131	0.1486	nonDE	nonDE	gpcp-2	Q10003	gpcp-2	Putative glycerophosphocholine phosphodiesterase GPCPD1 homolog 2	0.3863	0.7102	Q10003	12.968	13.9225	13.2554	12.9965	13.2641	0
1655	0.8907	13.6821	0.5526	0.2076	nonDE	nonDE	T25E4.1	Q10014	T25E4.1	Uncharacterized protein T25E4.1	0.2802	0.62	Q10014	0	0	13.0544	14.7414	14.0137	13.0801
1656	0.9739	13.0079	1.3204	0.5559	nonDE	nonDE	rsp-5	Q10021	rsp-5	Probable splicing factor, arginine/serine-rich 5	0.0478	0.278	Q10021	12.6188	13.3006	12.102	14.303	0	12.9925
1657	-0.0474	15.6431	0.0821	0.0267	nonDE	nonDE	gars-1	Q10039	gars-1	Glycine--tRNA ligase	0.8278	0.9404	Q10039	15.929	15.6019	15.7663	15.4783	16.132	15.5447
1658	-0.0152	15.0008	0.024	0.0065	nonDE	nonDE	unc-50	Q10045	unc-50	Protein unc-50	0.9463	0.9852	Q10045	15.0699	15.257	14.6951	15.156	14.623	15.1974
1659	0.2012	14.8449	0.5233	0.1939	nonDE	nonDE	T10F2.2	Q10050	T10F2.2	Mitochondrial ornithine transporter 1	0.2997	0.6399	Q10050	14.8564	14.4838	14.6657	15.0213	14.6197	14.9686
1660	0.2765	15.012	0.7001	0.2703	nonDE	nonDE	prp-19	Q10051	prp-19	Pre-mRNA-processing factor 19	0.1995	0.5367	Q10051	14.8881	15.1055	14.8541	15.0028	15.5977	15.0768
1661	-0.349	14.851	0.931	0.3802	nonDE	nonDE	F52C9.3	Q10123	F52C9.3	Uncharacterized protein F52C9.3	0.1172	0.4167	Q10123	14.9071	15.0605	14.7833	14.7863	14.2066	14.711
1662	-0.1377	14.6995	0.1398	0.0495	nonDE	nonDE	pqe-1	Q10124	pqe-1	Putative RNA exonuclease pqe-1	0.7248	0.8923	Q10124	15.0059	14.7957	14.4382	14.7835	14.3318	14.7113
1663	-0.3329	13.3092	1.067	0.4445	nonDE	nonDE	mrps-16	Q10129	mrps-16	Small ribosomal subunit protein bS16m	0.0857	0.3594	Q10129	13.4932	13.7008	13.53	13.0248	13.4878	13.2127
1664	0.6453	20.3382	1.4417	0.6073	nonDE	nonDE	F46H5.3	Q10454	F46H5.3	Probable arginine kinase F46H5.3	0.0362	0.247	Q10454	20.1368	20.2634	19.8809	20.5	21.373	20.344
1665	-0.0419	13.1814	0.093	0.0309	nonDE	nonDE	dpy-18	Q10576	dpy-18	Prolyl 4-hydroxylase subunit alpha-1	0.8072	0.9314	Q10576	13.1042	13.2218	13.2789	13.1908	13.2851	13.0034
1666	-0.0451	16.2982	0.1112	0.0379	nonDE	nonDE	rpb-2	Q10578	rpb-2	DNA-directed RNA polymerase II subunit RPB2	0.7741	0.9164	Q10578	16.2904	16.2558	16.3157	16.1688	16.2542	16.3038
1667	-0.5334	14.0461	1.3699	0.5715	nonDE	nonDE	cyb-1	Q10653	cyb-1	G2/mitotic-specific cyclin-B1	0.0427	0.2682	Q10653	14.3777	14.5124	14.2966	13.708	0	14.0163
1668	1.2868	14.8992	1.4466	0.6095	upReg	nonDE	tpi-1	Q10657	tpi-1	Triosephosphate isomerase	0.0358	0.2458	Q10657	14.3047	14.3329	14.285	14.9864	17.1758	14.6206
1669	0.37	18.9427	0.5079	0.1847	nonDE	nonDE	icl-1	Q10663	icl-1	Bifunctional glyoxylate cycle protein	0.3106	0.6536	Q10663	18.771	19.1221	18.7442	18.8494	19.9921	18.9059
1670	-0.498	15.1292	1.5005	0.6313	nonDE	nonDE	mek-2	Q10664	mek-2	Dual specificity mitogen-activated protein kinase kinase mek-2	0.0316	0.2337	Q10664	15.4294	15.5576	15.2595	14.9716	14.7403	15.0405
1671	0.0621	13.4195	0.1557	0.0554	nonDE	nonDE	rnp-1	Q10667	rnp-1	RNA-binding protein rnp-1	0.6987	0.8803	Q10667	13.1863	13.2098	13.3425	13.4058	13.1958	13.3233
1672	0.4082	15.1807	0.692	0.267	nonDE	nonDE	glt-1	Q10901	glt-1	Excitatory amino acid transporter	0.2032	0.5408	Q10901	15.1953	14.7075	15.2969	15.6076	15.2896	15.5271
1673	0.1052	17.0801	0.2033	0.0692	nonDE	nonDE	B0252.5	Q10918	B0252.5	Uncharacterized protein B0252.5	0.6261	0.8526	Q10918	17.2523	16.5513	16.8023	17.1581	16.8282	16.9351
1674	0.5743	15.9538	1.1885	0.4914	nonDE	nonDE	arf-1.2	Q10943	arf-1.2	ADP-ribosylation factor 1-like 2	0.0648	0.3226	Q10943	15.9532	15.1287	15.9955	16.0898	16.6145	16.0959
1675	-0.4258	13.4182	1.0015	0.4139	nonDE	nonDE	B0361.2/B0361.1	Q10946	B0361.2/B0361.1	CWF19-like protein 2 homolog	0.0997	0.3856	Q10946	14.0698	13.6468	13.8715	13.4509	13.0399	13.8198
1676	1.1936	13.2345	2.4698	1.0409	upReg	nonDE	psd-1	Q10949	psd-1	Phosphatidylserine decarboxylase proenzyme, mitochondrial	0.0034	0.091	Q10949	0	0	12.2401	13.2204	13.6821	13.3986
1677	-0.2745	13.7939	0.6567	0.2507	nonDE	nonDE	B0361.6	Q10950	B0361.6	Putative methyltransferase B0361.6	0.2205	0.5615	Q10950	14.0181	13.8657	14.0006	13.3379	13.9076	13.8155
1678	0.2807	15.401	0.5812	0.2186	nonDE	nonDE	pdi-6	Q11067	pdi-6	Protein disulfide-isomerase A6 homolog	0.2623	0.6045	Q11067	15.2189	15.5372	15.115	15.4716	16.0633	15.1783
1679	0.1856	16.1261	0.4819	0.1728	nonDE	nonDE	B0416.5	Q11073	B0416.5	Uncharacterized protein B0416.5	0.3297	0.6717	Q11073	15.9893	15.909	16.0194	15.9207	16.2278	16.326
1680	-0.2338	14.2007	0.5906	0.2225	nonDE	nonDE	lin-13	Q11107	lin-13	Zinc finger protein lin-13	0.2567	0.5991	Q11107	14.4251	14.4277	14.3831	14.2261	13.8983	14.4101
1681	0.9876	14.5924	0.8948	0.3634	nonDE	nonDE	lmp-1	Q11117	lmp-1	LAMP family protein lmp-1	0.1274	0.4331	Q11117	0	13.9002	0	14.2697	15.9117	14.482
1682		12.9767			nonDE	nonDE	cht-1	Q11174	cht-1	Probable endochitinase			Q11174	0	0	0	12.5275	14.0063	12.8082
1683	0.8952	13.5081	1.2255	0.5077	nonDE	nonDE	unc-78	Q11176	unc-78	Actin-interacting protein 1	0.0595	0.3107	Q11176	12.9078	13.437	12.7767	13.2053	14.9295	13.6723
1684	-0.2738	15.2041	0.5708	0.2155	nonDE	nonDE	txdc-9	Q11183	txdc-9	Thioredoxin domain-containing protein 9	0.2686	0.6088	Q11183	14.9317	15.4693	15.2905	14.7099	14.843	15.3171
1685	-0.2674	15.2827	0.4517	0.1618	nonDE	nonDE	popl-1	Q11188	popl-1	Ribonucleases P/MRP protein subunit popl-1	0.3535	0.6889	Q11188	16.045	14.9699	15.7282	15.3563	15.2892	15.2954
1686	-0.4754	13.947	1.3604	0.5688	nonDE	nonDE	mrps-17	Q11189	mrps-17	Small ribosomal subunit protein uS17m	0.0436	0.2699	Q11189	14.3989	14.2665	14.1489	13.3614	14.0613	13.9654
1687	-0.2207	15.0324	0.4548	0.163	nonDE	nonDE	let-721	Q11190	let-721	Electron transfer flavoprotein-ubiquinone oxidoreductase, mitochondrial	0.3509	0.6871	Q11190	15.3105	15.3242	15.0867	14.814	15.5105	14.7351
1688	-0.1272	14.3884	0.2408	0.0857	nonDE	nonDE	sor-3	Q11193	sor-3	Sop-2-related protein 3	0.5744	0.8209	Q11193	14.5215	14.4266	14.767	14.4244	14.1965	14.7128
1689	1.3593	17.1209	1.2289	0.5104	nonDE	nonDE	sodh-1	Q17334	sodh-1	Alcohol dehydrogenase 1	0.059	0.3088	Q17334	16.3966	16.6606	16.308	16.8696	19.6778	16.8957
1690	0.6304	13.8673	0.9001	0.3664	nonDE	nonDE	H24K24.3	Q17335	H24K24.3	Alcohol dehydrogenase class-3	0.1259	0.4302	Q17335	13.4399	13.5703	13.5496	13.659	15.2388	13.5532
1691	0.1122	14.8984	0.2004	0.0688	nonDE	nonDE	let-858	Q17336	let-858	Pre-mRNA-splicing factor CWC22 homolog	0.6304	0.8534	Q17336	14.8426	14.7018	15.0487	15.3102	14.5398	15.0797
1692	-0.2672	15.0506	0.3927	0.14	nonDE	nonDE	gld-1	Q17339	gld-1	Female germline-specific tumor suppressor gld-1	0.4048	0.7244	Q17339	14.6831	15.587	14.5542	14.9843	14.5221	14.5162
1693	0.4955	16.9936	1.4137	0.5944	nonDE	nonDE	unc-44	Q17343	unc-44	AO13 ankyrin	0.0386	0.2545	Q17343	16.467	17.1043	16.6384	17.3958	17.2657	17.0346
1694	-0.205	13.7466	0.4443	0.1601	nonDE	nonDE	ccf-1	Q17345	ccf-1	CCR4-NOT transcription complex subunit 7	0.3595	0.6917	Q17345	13.959	13.842	13.6022	13.2748	13.8414	13.6721
1695	0.1105	14.6082	0.1909	0.0651	nonDE	nonDE	snr-1	Q17348	snr-1	Small nuclear ribonucleoprotein Sm D3	0.6443	0.8608	Q17348	14.33	14.7063	14.441	14.4418	15.0303	14.3366
1696	0.17	15.4505	0.4252	0.153	nonDE	nonDE	usp-14	Q17361	usp-14	Ubiquitin carboxyl-terminal hydrolase 14	0.3757	0.7031	Q17361	15.1098	15.5191	15.3709	15.6083	15.5815	15.3199
1697	-0.1283	16.0232	0.2959	0.1042	nonDE	nonDE	cul-1	Q17389	cul-1	Cullin-1	0.5059	0.7867	Q17389	16.0842	15.835	16.0868	15.9595	15.5598	16.1017
1698	-0.0011	14.3444	0.002	0.0012	nonDE	nonDE	cul-2	Q17390	cul-2	Cullin-2	0.9954	0.9974	Q17390	14.113	14.4918	14.4572	14.3608	14.409	14.2889
1699	-0.0682	14.0855	0.1338	0.0466	nonDE	nonDE	cul-3	Q17391	cul-3	Cullin-3	0.7348	0.8982	Q17391	13.8722	14.0359	14.2491	14.2641	13.795	13.8936
1700	0.0865	14.802	0.1691	0.0599	nonDE	nonDE	lin-24	Q17410	lin-24	CABIT domain-containing protein	0.6774	0.8712	Q17410	14.5481	14.9614	14.848	14.7691	14.6751	15.1727
1701	-0.23	15.2992	0.4374	0.1573	nonDE	nonDE	B0024.11	Q17426	B0024.11	Putative pseudouridine synthase B0024.11	0.3652	0.6962	Q17426	15.8369	15.2949	15.2265	15.4872	14.8128	15.3682
1702	0.2252	16.581	0.6709	0.2574	nonDE	nonDE	sart-3	Q17430	sart-3	Nuclear RNA-binding protein sart-3	0.2134	0.5528	Q17430	16.4143	16.41	16.5536	16.8712	16.4478	16.7344
1703	-0.07	13.6975	0.0745	0.0255	nonDE	nonDE	leo-1	Q17431	leo-1	RNA polymerase-associated protein LEO1	0.8425	0.9429	Q17431	13.5479	14.3082	13.6913	14.1356	13.5239	13.678
1704	-0.4282	15.337	1.173	0.4862	nonDE	nonDE	B0035.3	Q17432	B0035.3	Macro domain-containing protein	0.0671	0.3265	Q17432	15.7103	15.8318	15.6437	15.417	15.3833	15.1008
1705	0.8088	15.0484	1.7475	0.7459	nonDE	nonDE	hacl-1	Q17475	hacl-1	2-hydroxyacyl-CoA lyase 1	0.0179	0.1795	Q17475	14.6564	14.6652	14.633	15.1719	16.2395	14.9697
1706	-1.0495	13.5636	4.2326	1.9832	downReg	downReg	B0334.5	Q17477	B0334.5	UPF0551 protein C8orf38-like protein, mitochondrial	0.0001	0.0104	Q17477	14.4527	14.2274	14.3039	13.2686	13.1914	13.3757
1707	-0.0793	14.1711	0.0781	0.0255	nonDE	nonDE	unc-44	Q17489	unc-44	Trans-sialidase	0.8354	0.9429	Q17489	13.9361	15.0018	13.739	13.9306	14.8621	13.6465
1708	-0.2072	15.4951	0.5734	0.2161	nonDE	nonDE	B0395.3	Q17499	B0395.3	Choline/carnitine acyltransferase domain-containing protein	0.267	0.6079	Q17499	15.7635	15.3979	15.6997	15.6179	15.3621	15.2595
1709	-0.6616	15.2139	1.4821	0.6272	nonDE	nonDE	rmd-3	Q17510	rmd-3	Regulator of microtubule dynamics protein 1	0.033	0.236	Q17510	15.639	15.1218	15.5735	14.8306	14.3383	15.1805
1710	0.8433	14.1879	1.7866	0.7626	nonDE	nonDE	nduf-11	Q17512	nduf-11	NADH-ubiquinone oxidoreductase subunit B14.7	0.0163	0.1728	Q17512	13.7523	13.8391	13.8814	14.3377	15.213	14.452
1711	-0.1273	14.2965	0.1576	0.0565	nonDE	nonDE	fask-1	Q17532	fask-1	RAP domain-containing protein	0.6956	0.8779	Q17532	14.8171	13.856	14.7163	14.668	14.0563	14.2832
1712	-0.3301	15.6022	0.6066	0.2315	nonDE	nonDE	C01B10.8	Q17539	C01B10.8	Methyltransferase domain-containing protein	0.2474	0.5868	Q17539	15.7668	15.7748	15.775	15.8101	15.1813	15.3349
1713	-0.1142	14.2876	0.2467	0.0875	nonDE	nonDE	cest-5.2	Q17542	cest-5.2	Carboxylesterase type B domain-containing protein	0.5666	0.8175	Q17542	14.3436	14.197	14.3126	14.3902	13.8246	14.2958
1714	0.6022	14.3051	1.166	0.4836	nonDE	nonDE	C01B10.3	Q17543	C01B10.3	Endonuclease/exonuclease/phosphatase family protein	0.0682	0.3284	Q17543	14.4313	13.8385	13.8146	14.3938	15.2112	14.2861
1715	0.6152	13.9671	1.5812	0.6639	nonDE	nonDE	rml-4	Q17556	rml-4	NAD(P)-binding domain-containing protein	0.0262	0.2168	Q17556	13.7686	13.817	13.6924	14.3587	14.7689	13.9959
1716	0.4191	14.5847	1.2605	0.5251	nonDE	nonDE	sco-1	Q17557	sco-1	Thioredoxin domain-containing protein	0.0549	0.2985	Q17557	14.0815	14.2931	14.3028	14.6059	14.9327	14.396
1717	-1.0955	14.38	2.4248	1.0256	downReg	nonDE	gtf-2f1	Q17558	gtf-2f1	Transcription initiation factor IIF subunit alpha	0.0038	0.0943	Q17558	15.3341	15.2207	14.8278	14.5738	14.0451	13.4772
1718	0.0279	17.6585	0.0348	0.0109	nonDE	nonDE	aly-1	Q17561	aly-1	Chromatin target of PRMT1 protein C-terminal domain-containing protein	0.923	0.9751	Q17561	17.5685	17.2659	18.2753	17.5763	17.4397	18.1774
1719	-0.2216	13.9414	0.5576	0.2096	nonDE	nonDE	ddi-1	Q17569	ddi-1	Protein DDI1 homolog 1	0.277	0.6172	Q17569	13.981	14.3042	13.9781	13.6216	14.1735	13.8032
1720	1.669	15.4368	2.5248	1.0604	upReg	nonDE	aqp-2	Q17571	aqp-2	Aquaporin-9	0.003	0.087	Q17571	14.687	14.0428	14.6768	15.329	17.2002	15.8844
1721	0.4909	13.814	1.3678	0.5715	nonDE	nonDE	mtrr-1	Q17574	mtrr-1	Methionine synthase reductase	0.0429	0.2682	Q17574	13.4005	13.5333	13.5522	13.7817	14.448	13.7289
1722	-0.0836	15.1236	0.1038	0.0345	nonDE	nonDE	acs-7	Q17577	acs-7	Acyl-CoA synthetase 7	0.7875	0.9237	Q17577	14.6306	15.3689	15.5018	15.2058	14.5917	15.4531
1723	4.2477	15.9865	7.7669	4.2746	upReg	upReg	mlt-2	Q17583	mlt-2	ANK_REP_REGION domain-containing protein	0	0.0001	Q17583	0	12.8988	12.7755	16.9909	16.7635	17.5001
1724	0.1685	13.2969	0.3546	0.1251	nonDE	nonDE	nhr-17	Q17589	nhr-17	Nuclear Hormone Receptor family	0.4419	0.7497	Q17589	13.3845	13.1654	13.3771	13.4714	13.2095	13.7516
1725	0.0816	14.4604	0.1079	0.0361	nonDE	nonDE	npp-14	Q17602	npp-14	Nuclear pore complex protein 14	0.78	0.9202	Q17602	13.8888	14.6707	0	14.0743	14.632	14.3777
1726	-0.2606	14.9158	0.3593	0.1261	nonDE	nonDE	rpl-24.2	Q17606	rpl-24.2	Probable ribosome biogenesis protein RLP24	0.4372	0.748	Q17606	15.3598	14.9648	15.248	15.0177	14.825	14.9481
1727	0.2411	14.4109	0.526	0.1948	nonDE	nonDE	cel-1	Q17607	cel-1	mRNA-capping enzyme	0.2978	0.6386	Q17607	14.4502	14.0021	14.4315	14.7359	14.3217	14.5494
1728	0.7123	14.5567	2.42	1.0256	nonDE	nonDE	arrd-25	Q17624	arrd-25	Arrestin C-terminal-like domain-containing protein	0.0038	0.0943	Q17624	14.1642	14.1118	13.8895	14.6827	14.991	14.6288
1729	0.039	16.3633	0.0306	0.0086	nonDE	nonDE	spch-1	Q17626	spch-1	SPerm CHromatin enriched	0.932	0.9803	Q17626	17.2427	15.2197	16.566	16.2894	15.9487	16.9075
1730	-0.209	15.2205	0.5355	0.1988	nonDE	nonDE	dis-3	Q17632	dis-3	Probable exosome complex exonuclease RRP44	0.2914	0.6327	Q17632	15.3911	15.3137	15.3016	15.2393	14.7899	15.3501
1731	-0.0434	15.2282	0.0517	0.0165	nonDE	nonDE	C05C12.5	Q17648	C05C12.5	Phosphoprotein	0.8878	0.9626	Q17648	15.8927	15.0477	14.5918	15.2382	15.1775	14.9863
1732	0.9299	12.5908	1.0412	0.4288	nonDE	nonDE	C06A6.4	Q17686	C06A6.4	N-acyl-aliphatic-L-amino acid amidohydrolase	0.091	0.3726	Q17686	12.6892	11.9536	12.1102	12.2639	14.0978	0
1733	0.0511	15.3925	0.0869	0.0283	nonDE	nonDE	mthf-1	Q17693	mthf-1	Probable methylenetetrahydrofolate reductase (NADPH)	0.8186	0.937	Q17693	15.6203	15.172	15.2395	15.62	15.4235	15.1417
1734	0.7256	14.5497	1.7265	0.7352	nonDE	nonDE	stdh-1	Q17703	stdh-1	Putative steroid dehydrogenase 1	0.0188	0.184	Q17703	14.3295	13.6856	0	15.0087	14.469	14.7217
1735	0.5507	15.3605	1.7956	0.7626	nonDE	nonDE	stdh-3	Q17704	stdh-3	Putative steroid dehydrogenase 3	0.016	0.1728	Q17704	15.3197	14.8256	15.1955	15.6358	15.8444	15.5126
1736	0.2878	12.9633	0.6641	0.2546	nonDE	nonDE	C06E7.4	Q17732	C06E7.4	SH2 domain-containing protein	0.2167	0.5564	Q17732	12.7709	12.7746	12.5846	13.1559	12.8398	0
1737	0.0831	15.4405	0.1493	0.0528	nonDE	nonDE	ain-1	Q17740	ain-1	ALG-1 INteracting protein	0.7091	0.8855	Q17740	15.0572	15.6344	15.3511	15.8019	15.2878	15.2022
1738	-0.0195	14.3234	0.0374	0.011	nonDE	nonDE	ufl-1	Q17750	ufl-1	E3 UFM1-protein ligase 1 homolog	0.9176	0.9749	Q17750	14.1178	14.4594	14.2487	14.4492	14.0448	14.2734
1739	-0.1614	16.9149	0.4308	0.156	nonDE	nonDE	T25B9.9	Q17761	T25B9.9	6-phosphogluconate dehydrogenase, decarboxylating	0.3708	0.6983	Q17761	17.1063	17.1601	16.7948	16.7796	17.0101	16.7875
1740	-0.1041	13.8931	0.1138	0.0382	nonDE	nonDE	atp-5	Q17763	atp-5	ATP synthase subunit d, mitochondrial	0.7695	0.9158	Q17763	13.859	14.6738	13.8017	13.6518	14.8315	13.5388
1741	0.6604	15.3531	0.7744	0.3058	nonDE	nonDE	pdi-2	Q17770	pdi-2	Protein disulfide-isomerase 2	0.1681	0.4946	Q17770	14.6405	15.7532	14.7428	15.2379	16.7177	15.1619
1742	-0.6922	13.5416	2.8893	1.2398	nonDE	nonDE	nhr-35	Q17771	nhr-35	Nuclear hormone receptor family member nhr-35	0.0013	0.0576	Q17771	14.0611	14.0014	13.9549	13.2791	13.3151	13.3467
1743	-0.0317	14.8089	0.039	0.0112	nonDE	nonDE	nuc-1	Q17778	nuc-1	Deoxyribonuclease-2	0.9141	0.9746	Q17778	15.2491	14.4912	14.642	14.5024	15.2809	14.5041
1744	-0.2914	13.6533	0.683	0.2625	nonDE	nonDE	hgrs-1	Q17796	hgrs-1	Hepatocyte growth factor-regulated tyrosine kinase substrate	0.2075	0.5464	Q17796	13.5797	13.8664	13.7028	13.0296	13.5189	13.7262
1745	-0.008	14.5367	0.0136	0.0049	nonDE	nonDE	C08B6.8	Q17819	C08B6.8	Probable oligoribonuclease	0.9693	0.9888	Q17819	14.5382	14.6374	14.6283	14.7198	14.797	14.2629
1746	0.2231	14.4714	0.6673	0.2556	nonDE	nonDE	aos-1	Q17820	aos-1	SUMO-activating enzyme subunit aos-1	0.2151	0.5551	Q17820	14.511	14.2904	14.3683	14.5444	14.8113	14.4833
1747	-0.3416	12.9681	1.0731	0.4481	nonDE	nonDE	C08F8.2	Q17828	C08F8.2	ATP-dependent RNA helicase SUV3 homolog, mitochondrial	0.0845	0.3563	Q17828	13.2535	13.2323	13.0804	12.6407	12.9887	12.912
1748	-0.3788	13.5003	1.2905	0.5416	nonDE	nonDE	C08F8.3	Q17829	C08F8.3	Uncharacterized protein	0.0512	0.2873	Q17829	13.5972	13.8391	13.5966	13.3048	13.4452	13.1466
1749	-0.2735	18.7054	0.478	0.1712	nonDE	nonDE	vgln-1	Q17832	vgln-1	K Homology domain-containing protein	0.3327	0.6742	Q17832	18.6147	19.1579	18.6287	18.783	18.4044	18.3933
1750	0.0135	13.1634	0.0248	0.0066	nonDE	nonDE	pak-1	Q17850	pak-1	Serine/threonine-protein kinase pak-1	0.9446	0.9848	Q17850	13.033	13.0406	13.4409	13.3425	12.998	13.2143
1751	-0.5397	14.9578	1.1322	0.4724	nonDE	nonDE	C09B9.2	Q17852	C09B9.2	Transmembrane protein	0.0738	0.337	Q17852	15.416	15.2353	15.1939	14.7247	14.1946	15.3067
1752	-0.0467	15.3522	0.0928	0.0309	nonDE	nonDE	npp-23	Q17872	npp-23	WD_REPEATS_REGION domain-containing protein	0.8076	0.9314	Q17872	15.529	15.6181	15.1463	15.4944	15.4233	15.2357
1753	0.1572	14.6144	0.2145	0.0746	nonDE	nonDE	nuo-1	Q17880	nuo-1	NADH dehydrogenase [ubiquinone] flavoprotein 1, mitochondrial	0.6102	0.8421	Q17880	15.0274	14.5526	14.3477	14.5405	15.4752	14.3838
1754	0.0137	14.8746	0.0198	0.0052	nonDE	nonDE	fubl-1	Q17935	fubl-1	K Homology domain-containing protein	0.9555	0.9882	Q17935	14.6374	15.3653	14.52	14.8181	15.1216	14.6241
1755	0.0853	16.6142	0.1876	0.0644	nonDE	nonDE	akt-1	Q17941	akt-1	Serine/threonine-protein kinase akt-1	0.6492	0.8622	Q17941	16.6671	16.2917	16.6181	16.7263	16.3988	16.7077
1756	0.1699	14.3667	0.4876	0.1744	nonDE	nonDE	dohh-1	Q17949	dohh-1	Deoxyhypusine hydroxylase	0.3254	0.6693	Q17949	14.3092	14.2259	14.1607	14.4962	14.4243	14.285
1757	0.4012	13.711	0.8285	0.3305	nonDE	nonDE	C14A4.9	Q17956	C14A4.9	C6 domain-containing protein	0.1484	0.4672	Q17956	13.2536	13.6255	13.7849	13.7423	14.1694	0
1758	0.3927	14.6694	0.9471	0.3872	nonDE	nonDE	wdr-5.1	Q17963	wdr-5.1	WD repeat-containing protein wdr-5.1	0.113	0.41	Q17963	14.6567	14.3226	14.531	0	15.0616	14.7306
1759	0.7412	15.5717	1.1292	0.4723	nonDE	nonDE	pdi-1	Q17967	pdi-1	Protein disulfide-isomerase 1	0.0743	0.337	Q17967	14.9367	15.6097	14.9813	15.4884	16.8219	15.441
1760	-0.6172	13.3111	1.6404	0.6977	nonDE	nonDE	C14C10.2	Q17972	C14C10.2	ERAP1_C domain-containing protein	0.0229	0.2006	Q17972	13.9264	13.2474	13.6309	12.9107	12.6757	13.3666
1761	-0.8233	15.7264	3.2698	1.419	nonDE	nonDE	mma-1	Q17974	mma-1	Leucine-rich PPR motif-containing protein, mitochondrial	0.0005	0.0381	Q17974	16.3477	16.5285	16.2694	15.7305	15.4115	15.5337
1762	1.5657	16.2742	2.8789	1.2398	upReg	nonDE	got-2.2	Q17994	got-2.2	Aspartate aminotransferase	0.0013	0.0576	Q17994	15.4462	15.6179	15.1548	16.5358	17.8247	16.5556
1763	0.3946	13.5318	1.1944	0.4931	nonDE	nonDE	flu-2	Q18026	flu-2	Kynureninase	0.0639	0.3213	Q18026	13.3023	12.9864	13.5448	13.7196	13.4842	13.8136
1764	0.2501	13.5088	0.581	0.2186	nonDE	nonDE	prx-3	Q18028	prx-3	Peroxisomal assembly protein PEX3	0.2624	0.6045	Q18028	13.1225	13.4835	13.3857	13.9425	13.4214	13.3783
1765	0.0739	14.6522	0.1675	0.0594	nonDE	nonDE	nnt-1	Q18031	nnt-1	proton-translocating NAD(P)(+) transhydrogenase	0.68	0.8722	Q18031	14.7587	14.3533	14.6406	14.6278	14.5577	14.7889
1766	0.3064	16.4442	0.3763	0.1317	nonDE	nonDE	thoc-2	Q18033	thoc-2	THO complex subunit 2	0.4205	0.7385	Q18033	15.9443	15.7113	16.9146	16.46	15.8573	17.1721
1767	-0.0529	13.4693	0.0298	0.0084	nonDE	nonDE	nfx-1	Q18034	nfx-1	Transcriptional repressor NF-X1 homolog	0.9336	0.9809	Q18034	12.9169	14.4835	13.9049	0	0	13.7156
1768	-0.2126	15.8325	0.5035	0.1823	nonDE	nonDE	C16A3.5	Q18036	C16A3.5	NADH dehydrogenase [ubiquinone] 1 beta subcomplex subunit 9	0.3137	0.6572	Q18036	16.2047	16.2011	15.9489	15.9798	16.1404	15.5967
1769	-0.0668	14.6647	0.0566	0.0188	nonDE	nonDE	znf-622	Q18037	znf-622	C2H2-type domain-containing protein	0.8778	0.9576	Q18037	14.9554	15.462	13.9576	0	15.0746	14.3752
1770	-0.2704	18.8278	0.5464	0.2042	nonDE	nonDE	let-716	Q18038	let-716	S1 motif domain-containing protein	0.2842	0.6249	Q18038	19.5253	18.7456	19.0297	18.9415	18.6025	18.9454
1771	0.3976	17.2621	0.56	0.2107	nonDE	nonDE	oatr-1	Q18040	oatr-1	Probable ornithine aminotransferase, mitochondrial	0.2754	0.6156	Q18040	17.297	17.1415	16.9124	17.1586	18.4352	16.9498
1772	0.3939	19.064	0.9675	0.3936	nonDE	nonDE	dim-1	Q18066	dim-1	Disorganized muscle protein 1	0.1078	0.4041	Q18066	18.6988	19.0388	18.8296	19.2394	19.6412	18.8682
1773	0.0038	17.5511	0.0042	0.002	nonDE	nonDE	C18B2.3	Q18074	C18B2.3	Uncharacterized protein	0.9904	0.9954	Q18074	17.3602	17.3582	17.779	17.5847	17.0282	17.8959
1774	0.1722	14.5291	0.1865	0.064	nonDE	nonDE	C18B2.4	Q18075	C18B2.4	GRAM domain-containing protein	0.6509	0.863	Q18075	15.2823	14.8369	14.1303	14.6083	15.2357	0
1775	0.5368	15.5241	1.3445	0.5644	nonDE	nonDE	tomm-40	Q18090	tomm-40	Mitochondrial import receptor subunit TOM40 homolog	0.0452	0.2726	Q18090	14.9367	15.5513	15.2725	15.6354	16.2503	15.4852
1776	-0.0779	13.6445	0.142	0.0501	nonDE	nonDE	C18E9.2	Q18093	C18E9.2	Translocation protein SEC62	0.7211	0.8911	Q18093	13.4603	13.8275	13.4976	13.5207	13.1865	13.8445
1777	0.2717	16.949	0.8864	0.3594	nonDE	nonDE	rpn-2	Q18115	rpn-2	26S proteasome non-ATPase regulatory subunit 1	0.1299	0.4371	Q18115	16.7326	16.7777	16.8378	16.9979	17.2341	16.9312
1778	0.7243	13.824	2.2596	0.9407	nonDE	nonDE	C25A11.2	Q18140	C25A11.2	BTB domain-containing protein	0.0055	0.1146	Q18140	13.4486	13.3671	13.4473	14.2255	14.237	13.9737
1779	0.6766	14.0873	1.7639	0.7544	nonDE	nonDE	cht-3	Q18143	cht-3	Chitinase-like protein C25A8.4	0.0172	0.176	Q18143	13.5514	13.7191	13.8636	14.0207	14.9426	14.2006
1780	0.7913	13.6232	1.3439	0.5644	nonDE	nonDE	dpyd-1	Q18164	dpyd-1	Dihydropyrimidine dehydrogenase [NADP(+)]	0.0453	0.2726	Q18164	13.1714	13.4662	13.1203	13.7383	15.0015	13.3922
1781	0.2521	14.4582	0.7958	0.3151	nonDE	nonDE	eif-2d	Q18186	eif-2d	SUI1 domain-containing protein	0.16	0.4841	Q18186	14.326	14.222	14.1213	14.6713	14.4043	14.3499
1782	-0.3242	15.7682	0.1495	0.0528	nonDE	nonDE	C26B2.2	Q18193	C26B2.2	Membrane-associated kinase regulator	0.7087	0.8855	Q18193	16.4555	15.4864	15.7908	17.8825	13.886	14.9916
1783	-0.4245	13.6465	0.87	0.3503	nonDE	nonDE	C26B9.6	Q18199	C26B9.6	RING-type domain-containing protein	0.1349	0.4464	Q18199	14.4698	13.6721	13.6881	13.7827	13.5122	13.2617
1784	-0.0305	16.0704	0.0493	0.0163	nonDE	nonDE	ran-3	Q18211	ran-3	Regulator of chromosome condensation	0.8927	0.9633	Q18211	16.1317	16.0485	16.4489	16.211	16.459	15.8675
1785	0.2079	17.2695	0.669	0.2565	nonDE	nonDE	hel-1	Q18212	hel-1	Spliceosome RNA helicase DDX39B homolog	0.2143	0.5539	Q18212	17.2035	17.088	17.1276	17.3326	17.4898	17.2204
1786	-0.4364	12.6212	1.4843	0.6274	nonDE	nonDE	mmab-1	Q18218	mmab-1	Cobalamin adenosyltransferase-like domain-containing protein	0.0328	0.2358	Q18218	12.9519	13.048	12.7751	12.2321	12.6677	12.5661
1787	-0.2166	14.5446	0.4272	0.154	nonDE	nonDE	ntl-9	Q18224	ntl-9	CCR4-NOT transcription complex subunit 9	0.3739	0.7015	Q18224	14.4292	15.1261	14.3279	14.4898	14.2043	14.5393
1788	0.365	21.0045	0.3561	0.1251	nonDE	nonDE	rps-30	Q18231	rps-30	Ubiquitin-like domain-containing protein	0.4404	0.7497	Q18231	20.8898	20.0274	20.8302	20.0012	20.8628	21.9785
1789	-0.2537	12.6243	0.4841	0.1739	nonDE	nonDE	smc-5	Q18237	smc-5	Structural maintenance of chromosomes protein 5	0.328	0.6701	Q18237	12.4951	12.8235	12.5695	12.1558	12.5197	12.4515
1790	-0.1596	13.2757	0.2106	0.0729	nonDE	nonDE	dsh-2	Q18239	dsh-2	DiSHevelled related	0.6158	0.8454	Q18239	13.1973	13.3198	13.8783	13.2451	13.3184	13.3533
1791	-0.2021	14.349	0.5102	0.1847	nonDE	nonDE	rad-26	Q18241	rad-26	Helicase ARIP4	0.3089	0.6536	Q18241	14.4209	14.5367	14.6182	14.4878	14.0893	14.3923
1792	0.2264	14.7215	0.4358	0.1573	nonDE	nonDE	C27B7.5	Q18244	C27B7.5	CCHC-type domain-containing protein	0.3666	0.6962	Q18244	14.2516	14.7448	13.9867	14.9667	14.3012	14.3946
1793	0.1582	13.0159	0.1837	0.0638	nonDE	nonDE	rap-1	Q18246	rap-1	Ras-related protein Rap-1	0.655	0.8635	Q18246	13.2855	12.6127	13.1541	12.7495	14.0153	12.7621
1794	-0.4431	13.9945	1.2952	0.5432	nonDE	nonDE	C27F2.4	Q18257	C27F2.4	Methyltransferase BUD23	0.0507	0.2863	Q18257	14.1105	14.3586	14.4183	13.6613	14.0309	13.8659
1795	-0.7621	13.4122	1.5065	0.6332	nonDE	nonDE	vps-22	Q18258	vps-22	Vacuolar-sorting protein SNF8	0.0312	0.2327	Q18258	13.5953	13.9944	13.6151	12.4778	13.0284	13.4123
1796	-0.1601	13.2645	0.2285	0.0789	nonDE	nonDE	sec-15	Q18286	sec-15	Exocyst complex component 6	0.5909	0.8338	Q18286	0	13.2666	0	12.9203	13.2793	13.1198
1797	-0.1753	15.3808	0.2694	0.0957	nonDE	nonDE	C29F5.1	Q18310	C29F5.1	START domain-containing protein	0.5377	0.8023	Q18310	15.8114	14.8571	15.7682	15.6121	15.2518	15.0469
1798	-0.3169	15.4134	0.6642	0.2546	nonDE	nonDE	C29H12.2	Q18315	C29H12.2	Sugar phosphate transporter domain-containing protein	0.2167	0.5564	Q18315	15.4477	15.4812	15.38	14.9327	14.8924	15.5332
1799	0.5881	17.5722	0.3291	0.117	nonDE	nonDE	rars-2	Q18316	rars-2	arginine--tRNA ligase	0.4687	0.7638	Q18316	16.3345	16.5039	17.7137	17.026	16.055	19.2353
1800	0.0498	15.7183	0.0879	0.0283	nonDE	nonDE	rbmx-2	Q18318	rbmx-2	RRM domain-containing protein	0.8168	0.937	Q18318	15.9797	15.5129	15.51	15.609	15.5273	16.0157
1801	0.1279	15.269	0.1527	0.0543	nonDE	nonDE	hil-1	Q18336	hil-1	Histone H1.X	0.7036	0.8825	Q18336	15.0964	15.422	15.3298	15.3721	14.6827	16.1769
1802	0.1013	14.194	0.2369	0.0832	nonDE	nonDE	C31H1.1	Q18340	C31H1.1	DUF148 domain-containing protein	0.5796	0.8257	Q18340	14.0372	13.909	14.0639	14.2489	13.8363	14.2287
1803	-1.4238	14.6706	3.0306	1.3091	downReg	downReg	C33A12.1	Q18359	C33A12.1	Probable NADH dehydrogenase [ubiquinone] 1 alpha subcomplex subunit 5	0.0009	0.0491	Q18359	15.6807	16.3013	15.7898	14.2751	15.2266	13.9987
1804	-0.3585	15.2914	0.7973	0.3158	nonDE	nonDE	C33F10.12	Q18390	C33F10.12	Phosphate carrier protein, mitochondrial	0.1595	0.4833	Q18390	15.3494	15.5704	15.5658	15.0598	14.9424	15.408
1805	-0.248	13.6344	0.64	0.2425	nonDE	nonDE	tag-322	Q18407	tag-322	Uncharacterized protein	0.2291	0.5722	Q18407	14.0468	13.6473	13.7722	13.7153	13.5588	13.4483
1806	-0.0459	13.5501	0.0661	0.0222	nonDE	nonDE	rsp-6	Q18409	rsp-6	Probable splicing factor, arginine/serine-rich 6	0.8587	0.9502	Q18409	14.139	13.3989	13.9701	14.0882	13.8191	13.4629
1807	-0.4031	13.3375	1.3191	0.5559	nonDE	nonDE	zgpa-1	Q18418	zgpa-1	Zinc finger CCCH-type with G patch domain-containing protein	0.048	0.278	Q18418	13.7241	13.5867	13.5897	13.2761	13.2639	13.1513
1808	-0.0858	13.4574	0.0958	0.0312	nonDE	nonDE	C34D4.4	Q18449	C34D4.4	Uncharacterized Golgi apparatus membrane protein-like protein C34D4.4	0.802	0.9307	Q18449	14.0285	13.1651	13.1128	13.4872	13.2121	0
1809	0.6203	13.0781	0.7694	0.3032	nonDE	nonDE	rsd-3	Q18453	rsd-3	ENTH domain-containing protein	0.1701	0.4975	Q18453	0	12.1254	0	0	12.7458	0
1810	0.2574	16.349	0.6934	0.267	nonDE	nonDE	C35A5.8	Q18476	C35A5.8	Importin N-terminal domain-containing protein	0.2026	0.5408	Q18476	15.986	16.0105	16.2678	16.5443	16.0436	16.4485
1811	-0.4386	14.192	1.6538	0.7031	nonDE	nonDE	coq-8	Q18486	coq-8	Atypical kinase coq-8, mitochondrial	0.0222	0.1981	Q18486	14.5926	14.4525	14.3703	14.0709	13.9284	14.1001
1812	1.032	15.0807	2.1029	0.8864	upReg	nonDE	C36A4.4	Q18493	C36A4.4	Probable UDP-N-acetylglucosamine pyrophosphorylase	0.0079	0.1299	Q18493	14.1737	14.8181	14.5756	15.3832	16.3049	14.9752
1813	0.0797	15.4448	0.1425	0.0502	nonDE	nonDE	maph-1.3	Q18494	maph-1.3	Microtubule-associated protein futsch	0.7203	0.8909	Q18494	15.2209	15.742	15.2656	15.7159	15.5892	15.1626
1814	0.3277	15.5585	0.6102	0.2331	nonDE	nonDE	acs-19	Q18496	acs-19	Acetyl-coenzyme A synthetase	0.2454	0.5847	Q18496	15.8393	15.0332	15.3108	15.5623	16.06	15.5442
1815	0.1067	16.1977	0.2008	0.069	nonDE	nonDE	mel-28	Q18508	mel-28	Protein mel-28	0.6298	0.853	Q18508	16.2403	15.8249	16.0336	16.5112	15.796	16.1116
1816	0.2468	16.2809	0.3685	0.1291	nonDE	nonDE	C39D10.7	Q18529	C39D10.7	Chitin-binding type-2 domain-containing protein	0.4281	0.7428	Q18529	15.7868	16.5285	15.9649	16.376	16.3552	16.2894
1817	-0.4365	14.0653	1.1556	0.481	nonDE	nonDE	prcc-1	Q18535	prcc-1	Proline-rich protein PRCC	0.0699	0.3303	Q18535	14.0024	14.6594	14.2698	13.8027	13.6752	14.1442
1818	-0.1708	15.5745	0.335	0.1195	nonDE	nonDE	rfc-3	Q18547	rfc-3	Replication factor C subunit 3	0.4624	0.7594	Q18547	15.4472	15.9084	15.3587	15.6934	15.0619	15.4466
1819	-0.0031	15.8647	0.0041	0.002	nonDE	nonDE	ttbk-8.2	Q18553	ttbk-8.2	Protein kinase domain-containing protein	0.9906	0.9954	Q18553	16.4109	15.8079	15.4305	16.1484	15.6283	15.8633
1820	0.0265	15.2935	0.0206	0.0055	nonDE	nonDE	pks-1	Q18559	pks-1	Fatty acid synthase	0.9537	0.9874	Q18559	15.239	0	15.4183	16.1518	15.4143	14.4993
1821	0.1567	14.2955	0.3679	0.1291	nonDE	nonDE	pmp-1	Q18597	pmp-1	ABC transporter domain-containing protein	0.4287	0.7428	Q18597	14.0163	14.0666	14.3373	14.252	14.0471	14.5912
1822	0.2194	15.0915	0.4849	0.1744	nonDE	nonDE	pmp-2	Q18598	pmp-2	Peroxisomal Membrane Protein related	0.3274	0.6693	Q18598	14.9006	14.6429	15.0877	15.2774	14.9094	15.1026
1823	-0.1505	19.8195	0.2747	0.0974	nonDE	nonDE	acer-1	Q18599	acer-1	Acetyl-CoA hydrolase	0.5313	0.799	Q18599	20.2089	19.9817	19.9605	19.8482	20.2049	19.6464
1824	0.4893	13.5106	0.745	0.2917	nonDE	nonDE	C44B7.11	Q18600	C44B7.11	Putative endoplasmic reticulum metallopeptidase 1-B	0.1799	0.5109	Q18600	13.9408	13.8268	12.6478	14.3311	14.0159	13.5364
1825	1.1094	13.6253	1.2641	0.5277	upReg	nonDE	lec-4	Q18625	lec-4	Galectin	0.0544	0.2967	Q18625	13.1696	13.196	13.0207	13.9271	15.5082	13.2792
1826	-0.5331	15.5872	0.937	0.383	nonDE	nonDE	dhs-18	Q18639	dhs-18	Hydroxysteroid dehydrogenase-like protein 2	0.1156	0.414	Q18639	15.8349	15.631	16.1246	14.7137	15.5944	15.6832
1827	-0.8983	13.9894	2.3994	1.0109	nonDE	nonDE	C46A5.6	Q18650	C46A5.6	Uncharacterized protein	0.004	0.0975	Q18650	14.0605	14.8111	14.5255	13.8753	13.562	13.265
1828	0.3748	13.5335	0.3475	0.1228	nonDE	nonDE	C46C2.2	Q18655	C46C2.2	Major facilitator superfamily (MFS) profile domain-containing protein	0.4493	0.7536	Q18655	0	0	13.1795	12.8816	13.901	13.8804
1829	0.4117	13.0737	1.2523	0.5227	nonDE	nonDE	C47D12.2	Q18668	C47D12.2	Dymeclin	0.0559	0.3001	Q18668	12.6738	12.6038	13.1532	13.3837	13.0826	13.1995
1830	-0.1789	14.9881	0.1888	0.0645	nonDE	nonDE	rrp-1	Q18674	rrp-1	Ribosomal RNA processing protein 1 homolog	0.6475	0.8621	Q18674	14.8446	14.6309	15.589	14.7617	14.0678	15.6983
1831	-0.3963	16.3588	0.9271	0.3793	nonDE	nonDE	sars-1	Q18678	sars-1	Probable serine--tRNA ligase, cytoplasmic	0.1183	0.4176	Q18678	16.6879	16.4491	16.7285	16.0693	16.7153	15.8919
1832	0.7938	12.8424	0.4791	0.1715	nonDE	nonDE	pyp-1	Q18680	pyp-1	Inorganic pyrophosphatase 1	0.3318	0.6738	Q18680	0	12.2865	0	12.172	14.5108	12.5578
1833	0.0953	13.4034	0.2197	0.0765	nonDE	nonDE	C47E12.2	Q18683	C47E12.2	ADP/ATP translocase	0.6029	0.8386	Q18683	13.4472	13.091	13.5248	13.4614	13.297	13.5903
1834	0.3313	15.266	0.9559	0.3915	nonDE	nonDE	unc-112	Q18685	unc-112	Protein unc-112	0.1107	0.406	Q18685	15.3512	14.8259	15.1533	15.4775	15.4878	15.3592
1835	-0.0952	20.3863	0.2631	0.093	nonDE	nonDE	daf-21	Q18688	daf-21	Heat shock protein 90	0.5457	0.8073	Q18688	20.3194	20.4676	20.4241	20.3227	20.3517	20.251
1836	-1.9109	13.441	4.2664	1.9832	downReg	downReg	nuaf-1	Q18726	nuaf-1	Probable complex I intermediate-associated protein 30, mitochondrial	0.0001	0.0104	Q18726	14.341	14.6719	14.5968	12.7172	0	12.5342
1837	-0.1329	13.6763	0.2272	0.0787	nonDE	nonDE	C50F4.1	Q18739	C50F4.1	CHK kinase-like domain-containing protein	0.5926	0.8343	Q18739	14.0627	13.5296	13.8485	13.7837	13.6077	13.6506
1838	0.5203	13.0766	0.4558	0.1638	nonDE	nonDE	snr-4	Q18786	snr-4	Probable small nuclear ribonucleoprotein Sm D2	0.3501	0.6858	Q18786	13.162	13.1791	12.4015	12.4559	14.4131	0
1839	-0.1107	17.445	0.2782	0.0994	nonDE	nonDE	rpt-1	Q18787	rpt-1	26S proteasome regulatory subunit 7	0.527	0.7955	Q18787	17.481	17.6089	17.2771	17.4813	17.2977	17.2558
1840	-0.2591	15.3923	0.8254	0.3287	nonDE	nonDE	bre-1	Q18801	bre-1	GDP-mannose 4,6 dehydratase 1	0.1495	0.4692	Q18801	15.7504	15.3993	15.4063	15.2588	15.2179	15.3021
1841	0.0229	14.4248	0.0256	0.007	nonDE	nonDE	asg-2	Q18803	asg-2	Probable ATP synthase subunit g 2, mitochondrial	0.9428	0.984	Q18803	14.1371	14.0638	14.8971	14.2771	14.8827	14.0072
1842	0.421	13.1619	0.962	0.3923	nonDE	nonDE	C53B7.2	Q18805	C53B7.2	TIL domain-containing protein	0.1091	0.4052	Q18805	13.0324	13.1634	12.6805	13.487	13.5885	13.0639
1843	-0.1022	16.1899	0.2524	0.0889	nonDE	nonDE	C53D6.7	Q18813	C53D6.7	Galectin	0.5592	0.8149	Q18813	16.3478	16.0216	16.2131	16.152	15.9511	16.1727
1844	-0.0578	14.3345	0.1373	0.0479	nonDE	nonDE	ben-1	Q18817	ben-1	Tubulin beta chain	0.729	0.8956	Q18817	14.4736	14.4229	14.4357	14.3111	14.4931	14.3545
1845	0.6636	15.9943	1.1274	0.4723	nonDE	nonDE	lam-2	Q18823	lam-2	Laminin-like protein lam-2	0.0746	0.337	Q18823	15.415	15.7369	15.3966	16.1964	16.5676	15.7753
1846	-0.074	13.5926	0.1643	0.0582	nonDE	nonDE	rfc-1	Q18841	rfc-1	Replication factor C subunit 1	0.6851	0.8745	Q18841	13.4086	13.6333	13.6224	13.4879	13.4108	13.5436
1847	-1.1136	14.1183	2.6105	1.1049	downReg	nonDE	C54G4.7	Q18852	C54G4.7	AB hydrolase-1 domain-containing protein	0.0025	0.0785	Q18852	15.5722	14.6871	15.3765	14.1621	13.9602	14.1727
1848	0.4264	14.1199	0.9787	0.4018	nonDE	nonDE	cyc-1	Q18853	cyc-1	Cytochrome c domain-containing protein	0.105	0.3965	Q18853	14.1616	13.5622	14.0399	14.1598	14.737	14.1459
1849	0.0179	12.816	0.023	0.0061	nonDE	nonDE	C54G4.9	Q18854	C54G4.9	RAP domain-containing protein	0.9484	0.9862	Q18854	0	0	12.8029	12.6561	12.8255	12.9807
1850	0.1815	18.603	0.3807	0.1341	nonDE	nonDE	sft-4	Q18864	sft-4	Surfeit locus protein 4 homolog	0.4162	0.7343	Q18864	18.4324	18.2453	18.6162	18.7486	18.1848	18.9052
1851	-0.142	13.1441	0.2877	0.1027	nonDE	nonDE	C56A3.5	Q18877	C56A3.5	Leucine-rich repeat-containing protein	0.5156	0.7894	Q18877	13.4323	13.1934	0	13.1665	13.3772	12.9688
1852	-0.0993	14.3245	0.1438	0.0505	nonDE	nonDE	cav-2	Q18879	cav-2	Caveolin-2	0.7181	0.8903	Q18879	14.0923	14.7185	14.0948	14.1803	13.9798	14.4476
1853	0.1266	13.9276	0.2406	0.0857	nonDE	nonDE	icd-1	Q18885	icd-1	Transcription factor BTF3 homolog	0.5746	0.8209	Q18885	13.4917	14.2539	13.8956	13.7561	14.1033	14.1616
1854	-0.2704	15.8837	0.7122	0.276	nonDE	nonDE	cgp-1	Q18905	cgp-1	GTP-binding protein cgp-1	0.194	0.5297	Q18905	15.9729	16.0589	15.9997	15.7795	15.4258	16.015
1855	-0.1057	14.1989	0.1499	0.0528	nonDE	nonDE	Q18907	Q18907	Q18907	Cleavage stimulation factor	0.7081	0.8855	Q18907	14.5004	14.056	14.2223	14.3977	13.9257	14.1382
1856	-0.6021	14.596	1.0249	0.4236	nonDE	nonDE	cebp-1	Q18909	cebp-1	CCAAT/enhancer-binding protein homolog 1	0.0944	0.377	Q18909	15.2841	14.9942	15.0468	14.2685	14.3195	14.9306
1857	0.0726	15.382	0.1665	0.0591	nonDE	nonDE	snap-1	Q18921	snap-1	Alpha-soluble NSF attachment protein	0.6816	0.8728	Q18921	15.3077	15.4596	15.0249	15.3855	15.3013	15.3231
1858	0.4436	13.1571	1.0278	0.4236	nonDE	nonDE	cah-2	Q18932	cah-2	Putative carbonic anhydrase-like protein 2	0.0938	0.377	Q18932	13.0625	12.4488	13.1916	13.6367	13.1712	13.2261
1859	-0.5031	13.7021	1.5087	0.6343	nonDE	nonDE	prp-38	Q18942	prp-38	Pre-mRNA-splicing factor 38	0.031	0.2321	Q18942	13.9421	14.0884	13.6387	13.3065	13.14	13.7132
1860	0.225	18.0261	0.4872	0.1744	nonDE	nonDE	D1054.10	Q18943	D1054.10	DUF1525 domain-containing protein	0.3257	0.6693	Q18943	17.6639	17.9546	17.903	18.2149	17.7913	18.1902
1861	0.1809	17.4648	0.4752	0.1704	nonDE	nonDE	ule-3	Q18947	ule-3	Uterine Lumin Expressed/locailized	0.3348	0.6755	Q18947	17.3279	17.3981	17.4167	17.6766	17.3911	17.6177
1862	0.1399	15.0446	0.2704	0.0959	nonDE	nonDE	eat-3	Q18965	eat-3	Dynamin-like 120 kDa protein, mitochondrial	0.5366	0.8019	Q18965	14.4367	15.2516	14.7497	14.9038	14.8298	15.1241
1863	0.1126	14.7235	0.1501	0.0528	nonDE	nonDE	eif-3.F	Q18967	eif-3.F	Eukaryotic translation initiation factor 3 subunit F	0.7078	0.8855	Q18967	14.9425	14.567	14.7816	15.049	15.0728	14.5071
1864	-0.5351	14.8081	1.6868	0.7206	nonDE	nonDE	rab-39	Q18969	rab-39	Ras-related protein rab-39	0.0206	0.1903	Q18969	15.2474	15.0606	14.9022	14.4417	14.3195	14.8437
1865	0.0901	15.6251	0.1989	0.0683	nonDE	nonDE	ecps-1	Q18983	ecps-1	ECm29 Proteasome adaptor and Scaffold	0.6326	0.8544	Q18983	15.4056	15.6281	15.4322	15.7341	15.3167	15.6853
1866	-0.2358	16.1577	0.7951	0.315	nonDE	nonDE	pyr-1	Q18990	pyr-1	CAD protein	0.1603	0.4842	Q18990	16.2367	16.3574	16.151	16.0949	15.9283	16.0145
1867	-0.296	14.9046	0.8777	0.3538	nonDE	nonDE	eif-2bepsilon	Q18994	eif-2bepsilon	eIF-2B GDP-GTP exchange factor subunit epsilon	0.1325	0.4428	Q18994	15.0101	15.2759	14.9861	14.8445	14.5556	14.984
1868	1.8216	15.2212	4.9352	2.2879	upReg	upReg	nap-1	Q19007	nap-1	Nucleosome assembly protein 1-like 1	0	0.0052	Q19007	14.2565	14.3712	14.0827	15.9513	16.4916	15.7325
1869	-0.4526	14.1969	0.5894	0.2225	nonDE	nonDE	timm-17b.2	Q19012	timm-17b.2	Translocase, Inner Mitochondrial Membrane	0.2574	0.5991	Q19012	13.8424	14.8527	14.164	14.2966	13.416	13.7886
1870	0.0303	17.0593	0.0613	0.0212	nonDE	nonDE	dhc-1	Q19020	dhc-1	Dynein heavy chain, cytoplasmic	0.8683	0.9523	Q19020	16.9189	17.0184	17.1211	17.1899	16.7672	17.1923
1871	-0.2892	13.5182	0.3312	0.117	nonDE	nonDE	rcq-5	Q19046	rcq-5	ATP-dependent DNA helicase	0.4665	0.7638	Q19046	13.6782	14.0053	13.6696	0	12.8055	14.1848
1872	0.3058	12.951	0.5739	0.2161	nonDE	nonDE	mrp-3	Q19048	mrp-3	ABC transmembrane type-1 domain-containing protein	0.2667	0.6079	Q19048	12.6466	12.4659	13.0373	13.2927	12.6105	13.1639
1873	0.3165	13.5941	0.5616	0.2113	nonDE	nonDE	eif-2A	Q19052	eif-2A	Eukaryotic translation initiation factor 2A	0.2744	0.6148	Q19052	13.2501	13.8894	13.2322	13.5439	14.2183	13.5592
1874	-0.9017	18.6964	3.4551	1.5305	nonDE	nonDE	acdh-12	Q19057	acdh-12	Very long-chain specific acyl-CoA dehydrogenase, mitochondrial	0.0004	0.0295	Q19057	19.5391	19.3495	19.3897	18.6682	18.5556	18.3492
1875	0.3744	14.1742	0.6157	0.2347	nonDE	nonDE	maoc-1	Q19058	maoc-1	MaoC-like domain-containing protein	0.2423	0.5826	Q19058	14.3159	14.0805	13.9462	14.1836	15.2297	14.0526
1876	0.7896	13.1637	0.6369	0.2408	nonDE	nonDE	pho-1	Q19076	pho-1	Intestinal acid phosphatase	0.2307	0.5744	Q19076	12.6196	0	0	12.7481	14.3236	13.1559
1877	0.5201	13.4109	1.0119	0.4199	nonDE	nonDE	dpf-4	Q19086	dpf-4	Peptidase S9 prolyl oligopeptidase catalytic domain-containing protein	0.0973	0.3802	Q19086	13.1686	13.0977	12.9737	13.053	14.2657	13.4815
1878	0.4977	13.5931	0.5161	0.1893	nonDE	nonDE	ard-1	Q19102	ard-1	3-hydroxyacyl-CoA dehydrogenase type-2	0.3047	0.6467	Q19102	13.3872	13.7558	13.2167	13.5681	15.1919	13.0926
1879	-0.1284	13.3554	0.3395	0.1222	nonDE	nonDE	skih-2	Q19103	skih-2	Helicase SKI2W	0.4576	0.7547	Q19103	13.4704	13.4445	13.3741	13.349	13.1869	13.3679
1880	0.1938	16.8405	0.2731	0.0968	nonDE	nonDE	aps-2	Q19123	aps-2	AP complex subunit sigma	0.5333	0.8002	Q19123	16.4759	16.3947	17.4034	16.789	16.8257	17.2407
1881	0.3982	15.1563	0.6706	0.2574	nonDE	nonDE	asb-2	Q19126	asb-2	ATP synthase F(0) complex subunit B2, mitochondrial	0.2135	0.5528	Q19126	15.2026	15.1872	14.8392	15.1865	16.1761	15.061
1882	-0.5415	16.2138	0.9986	0.4121	nonDE	nonDE	gfat-1	Q19130	gfat-1	glutamine--fructose-6-phosphate transaminase (isomerizing)	0.1003	0.3872	Q19130	16.5087	16.6368	16.4212	16.2863	16.0748	15.5811
1883	0.1804	15.4672	0.5429	0.2026	nonDE	nonDE	npp-5	Q19131	npp-5	Nuclear pore complex protein 5	0.2865	0.6272	Q19131	15.4254	15.2375	15.3705	15.6618	15.3854	15.5274
1884	-0.191	12.8532	0.4895	0.1749	nonDE	nonDE	F07A11.4	Q19132	F07A11.4	Ubiquitin carboxyl-terminal hydrolase	0.324	0.6684	Q19132	13.1211	12.8148	12.9812	12.9057	12.8228	12.6156
1885	-0.1599	15.0455	0.3201	0.114	nonDE	nonDE	F07A5.2	Q19138	F07A5.2	Expressed conserved protein	0.4785	0.7691	Q19138	15.3211	14.9795	15.1753	15.0554	14.9327	15.008
1886	0.1473	18.4963	0.2685	0.0955	nonDE	nonDE	rpl-11.2	Q19162	rpl-11.2	Large ribosomal subunit protein uL5B	0.5389	0.8026	Q19162	18.1765	18.0233	18.5271	18.0581	18.4187	18.6919
1887	0.5454	12.5996	1.5048	0.6331	nonDE	nonDE	appg-2	Q19182	appg-2	Activated in Blocked Unfolded protein response	0.0313	0.2328	Q19182	12.1778	12.313	12.3129	12.9496	12.9544	12.5358
1888	-0.2831	14.2996	0.5557	0.2082	nonDE	nonDE	pole-2	Q19196	pole-2	Probable DNA polymerase epsilon subunit 2	0.2782	0.6191	Q19196	14.3954	14.6582	14.1983	14.2233	13.8262	14.3532
1889	0.7045	14.287	2.3695	0.9878	nonDE	nonDE	sto-1	Q19200	sto-1	Stomatin-1	0.0043	0.1029	Q19200	13.8848	13.8913	14.0063	14.4426	14.9792	14.4741
1890	-0.2472	14.5947	0.3839	0.1359	nonDE	nonDE	apy-1	Q19202	apy-1	Apyrase apy-1	0.4131	0.7313	Q19202	14.4911	14.5829	15.2354	14.6378	14.282	14.6482
1891	1.2513	13.661	3.4431	1.5305	upReg	upReg	snrp-40.1	Q19211	snrp-40.1	WD_REPEATS_REGION domain-containing protein	0.0004	0.0295	Q19211	12.5208	13.153	12.988	14.0709	14.0362	14.3085
1892	-0.0608	13.5088	0.0604	0.0209	nonDE	nonDE	dhs-25	Q19246	dhs-25	Estradiol 17-beta-dehydrogenase 8	0.8702	0.953	Q19246	13.8276	13.864	13.2974	13.0346	14.5664	13.2055
1893	1.1054	13.8348	3.3563	1.4767	upReg	upReg	sec-6	Q19262	sec-6	Exocyst complex component 3	0.0004	0.0334	Q19262	12.78	13.0176	13.0949	14.226	13.7781	14.2048
1894	0.3258	15.5386	0.4501	0.1618	nonDE	nonDE	F09E5.3	Q19264	F09E5.3	Putative deoxyribose-phosphate aldolase	0.3547	0.6889	Q19264	15.1828	15.3311	15.5003	15.4502	16.5627	14.9789
1895	-0.2266	15.1292	0.405	0.146	nonDE	nonDE	algn-2	Q19265	algn-2	Alpha-1,3/1,6-mannosyltransferase ALG2	0.3935	0.7145	Q19265	15.216	15.3079	14.9997	15.0165	14.5822	15.2453
1896	-0.0957	15.6274	0.2121	0.0738	nonDE	nonDE	pkc-3	Q19266	pkc-3	Protein kinase C-like 3	0.6137	0.8437	Q19266	15.5073	15.6346	15.8335	15.5496	15.3875	15.7511
1897	-0.1325	16.4854	0.3344	0.1192	nonDE	nonDE	hach-1	Q19278	hach-1	3-hydroxyisobutyryl-CoA hydrolase, mitochondrial	0.4631	0.76	Q19278	16.8131	16.522	16.4204	16.4124	16.6045	16.3412
1898	0.6432	16.8838	1.4929	0.6285	nonDE	nonDE	ifb-1	Q19289	ifb-1	Intermediate filament protein ifb-1	0.0321	0.2353	Q19289	16.2142	16.4889	16.2422	17.2374	17.1822	16.4555
1899	-0.4583	14.5343	1.1576	0.481	nonDE	nonDE	mat-3	Q19294	mat-3	Cell division cycle protein 23 homolog	0.0696	0.3303	Q19294	14.668	15.0787	14.7495	14.4299	14.0777	14.6139
1900	0.0078	15.2084	0.0103	0.0045	nonDE	nonDE	F10E7.5	Q19302	F10E7.5	Ribosome assembly factor mrt4	0.9766	0.9896	Q19302	15.3512	14.7806	15.4967	15.177	14.7772	15.6979
1901	-0.083	12.9773	0.096	0.0312	nonDE	nonDE	pfas-1	Q19311	pfas-1	Probable phosphoribosylformylglycinamidine synthase	0.8017	0.9307	Q19311	13.1127	0	12.9518	12.3786	13.5714	12.8976
1902	-0.1067	17.1608	0.2595	0.0913	nonDE	nonDE	rpn-5	Q19324	rpn-5	PCI domain-containing protein	0.5501	0.8105	Q19324	17.2751	16.9911	17.2748	17.1545	16.8665	17.1999
1903	-0.1199	19.2059	0.2928	0.1038	nonDE	nonDE	tsn-1	Q19328	tsn-1	Staphylococcal nuclease domain-containing protein	0.5096	0.7874	Q19328	19.1335	19.4587	19.2579	19.3697	19.139	18.9818
1904	-0.4978	14.5809	1.1786	0.4885	nonDE	nonDE	tag-151	Q19329	tag-151	Pre-rRNA-processing protein TSR1 homolog	0.0663	0.3247	Q19329	15.4142	14.7379	14.6832	14.6652	14.1603	14.5162
1905	0.0139	15.1346	0.0185	0.005	nonDE	nonDE	mig-32	Q19336	mig-32	Polycomb group RING finger protein 3 homolog mig-32	0.9582	0.9886	Q19336	14.8492	15.1817	15.4591	14.9415	14.8549	15.7352
1906	0.2564	13.4327	0.7948	0.315	nonDE	nonDE	mon-2	Q19338	mon-2	Monensin-resistant homolog 2	0.1604	0.4842	Q19338	13.3471	13.0578	13.3487	13.6372	13.3367	13.5489
1907	0.1869	15.6552	0.586	0.2214	nonDE	nonDE	acs-14	Q19339	acs-14	4-coumarate--CoA ligase	0.2594	0.6006	Q19339	15.4451	15.6315	15.6391	15.6881	15.7706	15.8177
1908	-0.6511	16.6351	2.3936	1.0084	nonDE	nonDE	vwa-8	Q19346	vwa-8	VWFA domain-containing protein	0.004	0.0981	Q19346	17.2906	17.1356	17.0817	16.7276	16.3019	16.525
1909	0.3433	13.531	0.5264	0.1948	nonDE	nonDE	rfl-1	Q19360	rfl-1	NEDD8-activating enzyme E1 catalytic subunit	0.2976	0.6386	Q19360	13.3803	13.728	13.12	14.0914	13.4139	0
1910	0.0605	13.2521	0.0854	0.0283	nonDE	nonDE	F12F6.7	Q19366	F12F6.7	Probable DNA polymerase delta small subunit	0.8215	0.937	Q19366	12.9694	13.583	13.5114	13.151	13.6791	0
1911	0.1766	15.0416	0.4144	0.1488	nonDE	nonDE	sec-24.1	Q19371	sec-24.1	Protein transport protein Sec24C	0.3851	0.7099	Q19371	14.9137	15.1408	14.8459	15.2219	15.2879	14.9201
1912	-0.0736	13.6153	0.136	0.0475	nonDE	nonDE	acp-5	Q19390	acp-5	ACid Phosphatase family	0.7311	0.8964	Q19390	13.6811	13.5093	13.5022	13.7905	13.1256	13.5556
1913	-0.3548	15.0222	0.7585	0.2985	nonDE	nonDE	F13D12.5	Q19393	F13D12.5	Transmembrane protein	0.1744	0.5029	Q19393	14.1618	14.7892	14.6721	14.3337	14.0834	14.1416
1914	-0.4736	15.1842	1.1557	0.481	nonDE	nonDE	dylt-1	Q19416	dylt-1	DYnein Light chain (Tctex type)	0.0699	0.3303	Q19416	15.6793	15.338	15.4631	15.4052	14.5562	15.0982
1915	0.8521	14.6986	1.1879	0.4914	nonDE	nonDE	ttx-7	Q19420	ttx-7	Inositol monophosphatase ttx-7	0.0649	0.3226	Q19420	14.0746	14.5065	14.2395	14.499	16.3109	14.5672
1916	-0.0656	13.3283	0.1044	0.0346	nonDE	nonDE	F13H8.2	Q19433	F13H8.2	Small-subunit processome Utp12 domain-containing protein	0.7863	0.9233	Q19433	13.2045	13.7778	13.2936	13.2221	13.3578	13.4992
1917	0.8195	15.0337	1.1658	0.4836	nonDE	nonDE	upb-1	Q19437	upb-1	CN hydrolase domain-containing protein	0.0683	0.3284	Q19437	14.3652	15.0286	14.3383	14.7947	16.5024	14.8934
1918	0.36	13.1601	0.5507	0.2067	nonDE	nonDE	git-1	Q19467	git-1	Arf-GAP domain-containing protein	0.2814	0.6213	Q19467	13.1918	0	0	13.6535	13.4502	0
1919	0.0982	12.7729	0.158	0.0566	nonDE	nonDE	mboa-7	Q19468	mboa-7	Lysophospholipid acyltransferase 7	0.6951	0.8779	Q19468	12.5519	0	13.0721	12.6897	13.0802	12.9605
1920	-0.8682	14.1973	1.1545	0.481	nonDE	nonDE	tba-5	Q19490	tba-5	Tubulin alpha chain	0.0701	0.3303	Q19490	14.4007	0	14.7909	14.0442	14.059	13.0795
1921	-0.1418	13.6635	0.3419	0.1228	nonDE	nonDE	rsd-6	Q19491	rsd-6	Tudor domain-containing protein	0.4551	0.7536	Q19491	13.5729	13.6071	13.9624	13.5822	13.4383	13.6965
1922	0.0785	14.4639	0.1125	0.038	nonDE	nonDE	nhr-45	Q19496	nhr-45	Nuclear Hormone Receptor family	0.7717	0.9162	Q19496	14.6123	14.2928	14.604	14.866	13.9137	14.9649
1923	0.0795	13.5529	0.1452	0.0512	nonDE	nonDE	vps-36	Q19519	vps-36	Vacuolar protein-sorting-associated protein 36	0.7158	0.8889	Q19519	13.4026	13.5043	13.4536	13.3498	13.8562	13.3932
1924	-0.222	13.9109	0.6413	0.2431	nonDE	nonDE	ctf-4	Q19520	ctf-4	Minichromosome loss protein Mcl1 middle region domain-containing protein	0.2284	0.5714	Q19520	13.9425	14.0715	14.115	13.8876	13.7661	13.8093
1925	0.1511	12.653	0.2934	0.1038	nonDE	nonDE	acy-1	Q19523	acy-1	Guanylate cyclase domain-containing protein	0.5089	0.7874	Q19523	12.6626	12.5212	0	12.5394	12.7832	12.9062
1926	-0.4801	16.7812	1.5525	0.652	nonDE	nonDE	rpa-1	Q19537	rpa-1	Probable replication factor A 73 kDa subunit	0.028	0.2229	Q19537	16.8257	17.3212	16.89	16.6985	16.3393	16.5587
1927	-0.1709	16.4909	0.295	0.1039	nonDE	nonDE	utp-20	Q19545	utp-20	DRIM domain-containing protein	0.507	0.7873	Q19545	16.8848	16.2858	16.7063	16.6691	15.9536	16.7415
1928	-0.2402	17.6816	0.6231	0.2363	nonDE	nonDE	abcf-1	Q19554	abcf-1	ABC transporter domain-containing protein	0.2382	0.5804	Q19554	17.6765	17.7657	17.934	17.5247	17.2661	17.8646
1929	0.104	15.7677	0.2226	0.0768	nonDE	nonDE	scc-3	Q19555	scc-3	Cohesin subunit scc-3	0.5989	0.8379	Q19555	15.766	15.465	15.5964	15.8081	15.393	15.9381
1930	0.224	14.3157	0.6092	0.2328	nonDE	nonDE	gpa-12	Q19572	gpa-12	Guanine nucleotide-binding protein alpha-12 subunit	0.2459	0.5851	Q19572	14.2001	14.1545	14.2844	14.3686	0	14.5055
1931	0.0517	16.4267	0.1063	0.0353	nonDE	nonDE	pab-2	Q19579	pab-2	Polyadenylate-binding protein	0.7828	0.922	Q19579	16.2493	16.4026	16.4223	16.6387	16.4667	16.1238
1932	1.33	17.7717	1.6779	0.7151	upReg	nonDE	vha-12	Q19626	vha-12	V-type proton ATPase subunit B 1	0.021	0.1927	Q19626	16.7835	17.468	16.9284	17.6994	19.7611	17.7095
1933	0.2478	15.4447	0.685	0.2627	nonDE	nonDE	czw-1	Q19642	czw-1	Centromere/kinetochore protein zw10 homolog	0.2065	0.5462	Q19642	15.0843	15.2006	15.2962	15.5747	15.1458	15.6038
1934	1.3001	13.5133	2.3294	0.9737	upReg	nonDE	F20D6.11	Q19655	F20D6.11	Rieske domain-containing protein	0.0047	0.1062	Q19655	12.8146	12.7742	12.8272	13.6075	15.0569	13.6519
1935	-0.7243	13.456	2.321	0.9737	nonDE	nonDE	F21C10.10	Q19660	F21C10.10	Precorrin-2 dehydrogenase	0.0048	0.1062	Q19660	14.2616	14.1947	13.8441	13.4714	13.5786	13.0774
1936	-0.1452	14.497	0.2856	0.102	nonDE	nonDE	F21C10.9	Q19661	F21C10.9	N-acetyltransferase domain-containing protein	0.5181	0.7907	Q19661	14.6433	14.5783	14.7297	14.6464	14.3488	14.5204
1937	0.4909	13.8039	0.9774	0.401	nonDE	nonDE	F21C10.7	Q19663	F21C10.7	Ig-like domain-containing protein	0.1053	0.3972	Q19663	13.3878	13.6457	13.5223	14.406	14.1372	13.4854
1938	-0.3233	13.8094	0.9538	0.3904	nonDE	nonDE	rde-2	Q19672	rde-2	SH2 domain-containing protein	0.1112	0.407	Q19672	14.087	14.0075	13.9869	13.899	13.7543	13.458
1939	-0.3044	16.6312	0.7791	0.3075	nonDE	nonDE	F21D5.1	Q19680	F21D5.1	Phosphoacetylglucosamine mutase	0.1663	0.4926	Q19680	16.6593	17.116	16.4755	16.5245	16.2852	16.5281
1940	-0.8062	14.5398	2.1237	0.8997	nonDE	nonDE	F21D5.5	Q19683	F21D5.5	Uncharacterized protein F21D5.5	0.0075	0.126	Q19683	15.4721	15.0346	15.4215	14.9094	14.6071	13.9932
1941	-0.3229	17.068	0.6214	0.2349	nonDE	nonDE	gfat-2	Q19699	gfat-2	glutamine--fructose-6-phosphate transaminase (isomerizing)	0.2391	0.5822	Q19699	17.2166	17.0466	17.501	17.2069	16.655	16.9337
1942	0.016	16.7825	0.0283	0.008	nonDE	nonDE	eif-3.G	Q19706	eif-3.G	Eukaryotic translation initiation factor 3 subunit G	0.9369	0.9818	Q19706	16.7542	16.9754	16.5805	16.8203	16.7821	16.7557
1943	-0.2387	17.1467	0.6925	0.267	nonDE	nonDE	fars-3	Q19713	fars-3	Phenylalanine--tRNA ligase beta subunit	0.203	0.5408	Q19713	17.5154	17.1898	17.369	16.9782	17.3262	17.0537
1944	-0.2418	17.1513	0.4494	0.1617	nonDE	nonDE	F22B5.10	Q19714	F22B5.10	Calcium load-activated calcium channel homolog	0.3553	0.6891	Q19714	17.4465	17.1327	17.3893	17.1841	16.8269	17.2321
1945	-0.2509	17.7804	0.8004	0.3166	nonDE	nonDE	nars-1	Q19722	nars-1	Asparagine--tRNA ligase, cytoplasmic	0.1584	0.4824	Q19722	17.8094	17.8485	18.1286	17.6683	17.6811	17.6845
1946	-0.2145	17.0648	0.3598	0.1261	nonDE	nonDE	prpf-4	Q19727	prpf-4	Serine/threonine-protein kinase PRP4 homolog	0.4367	0.748	Q19727	16.8769	17.3907	17.2872	16.9854	16.4212	17.5047
1947	0.0559	13.513	0.0857	0.0283	nonDE	nonDE	ekl-1	Q19731	ekl-1	Tudor domain-containing protein	0.821	0.937	Q19731	13.6149	14.0109	13.4679	13.8706	13.6369	0
1948	0.5693	17.3667	1.6721	0.7125	nonDE	nonDE	hil-3	Q19743	hil-3	Histone H1.3	0.0213	0.1939	Q19743	17.2764	16.5877	16.9535	17.4134	17.3994	17.7127
1949	0.4335	13.3966	1.1964	0.4944	nonDE	nonDE	inx-3	Q19746	inx-3	Innexin-3	0.0636	0.3204	Q19746	12.993	12.8554	13.4339	13.5786	13.4544	13.5497
1950	0.3013	16.1045	0.4545	0.163	nonDE	nonDE	dlat-1	Q19749	dlat-1	Dihydrolipoyllysine-residue acetyltransferase component of pyruvate dehydrogenase complex, mitochondrial	0.3512	0.6871	Q19749	16.1135	16.2614	15.7471	16.1079	17.0745	15.8435
1951	0.2135	13.8204	0.5644	0.2116	nonDE	nonDE	fntb-1	Q19752	fntb-1	Protein farnesyltransferase subunit beta	0.2726	0.6143	Q19752	13.6308	13.4709	13.8772	13.8439	14.0932	13.6822
1952	-0.1396	17.3463	0.2025	0.0692	nonDE	nonDE	F23B12.7	Q19753	F23B12.7	Uncharacterized protein F23B12.7	0.6273	0.8526	Q19753	17.8708	16.9711	17.5511	17.5333	16.8851	17.5557
1953	0.2247	14.4705	0.4317	0.1566	nonDE	nonDE	tomm-20	Q19766	tomm-20	Mitochondrial import receptor subunit TOM20 homolog	0.3701	0.6973	Q19766	14.1405	14.5696	14.2283	14.1237	15.0127	14.4759
1954	0.4286	13.8981	1.0991	0.4592	nonDE	nonDE	ppm-1.A	Q19775	ppm-1.A	Protein phosphatase ppm-1.A	0.0796	0.3474	Q19775	13.4983	13.7406	13.6741	13.9229	14.5416	13.7341
1955	0.4488	14.6699	0.4755	0.1704	nonDE	nonDE	ifd-2	Q19782	ifd-2	Intermediate filament protein ifd-2	0.3346	0.6755	Q19782	14.0804	14.4317	14.3307	15.1208	14.8807	14.1879
1956	-0.1655	15.4645	0.3487	0.1228	nonDE	nonDE	F26A1.1	Q19805	F26A1.1	Non-structural maintenance of chromosomes element 4	0.448	0.7536	Q19805	15.583	15.5008	15.406	15.3626	15.002	15.6288
1957	0.1275	12.8389	0.2418	0.0861	nonDE	nonDE	nhl-2	Q19818	nhl-2	RING-type E3 ubiquitin transferase	0.573	0.8201	Q19818	12.4185	12.9326	12.9509	12.9505	12.9005	12.8335
1958	0.0941	13.1411	0.2273	0.0787	nonDE	nonDE	tag-340	Q19819	tag-340	START domain-containing protein	0.5925	0.8343	Q19819	12.9679	13.1264	13.1534	13.1548	13.0875	13.2876
1959	-0.0125	16.5221	0.0146	0.0049	nonDE	nonDE	F26F4.2	Q19823	F26F4.2	PDZ domain-containing protein	0.9669	0.9888	Q19823	17.1401	16.3701	15.9638	16.6813	16.371	16.3842
1960	0.1622	14.7304	0.4048	0.146	nonDE	nonDE	cee-1	Q19824	cee-1	Conserved Edge Expressed protein	0.3937	0.7145	Q19824	14.5982	14.3474	14.6728	14.8326	14.5257	14.7468
1961	-0.2534	18.8002	0.357	0.1251	nonDE	nonDE	rars-1	Q19825	rars-1	Probable arginine--tRNA ligase, cytoplasmic	0.4395	0.7497	Q19825	18.3331	18.6881	19.4099	18.4762	18.0965	19.0984
1962	0.048	15.425	0.0742	0.0255	nonDE	nonDE	rpb-8	Q19826	rpb-8	Probable DNA-directed RNA polymerases I, II, and III subunit RPABC3	0.8429	0.9429	Q19826	15.7922	15.0292	15.5551	15.4681	15.5302	15.5222
1963	-0.2212	14.9188	0.4851	0.1744	nonDE	nonDE	pei-1	Q19838	pei-1	BTB domain-containing protein	0.3273	0.6693	Q19838	15.3957	14.6677	14.726	14.77	14.5767	14.7793
1964	-0.3099	22.9643	0.6201	0.2349	nonDE	nonDE	pcca-1	Q19842	pcca-1	Propionyl-CoA carboxylase alpha chain, mitochondrial	0.2398	0.5823	Q19842	23.336	23.2529	22.6459	22.7081	22.3947	23.2023
1965	0.2813	15.0786	0.3637	0.1269	nonDE	nonDE	vrk-1	Q19848	vrk-1	Serine/threonine-protein kinase VRK1	0.4328	0.7466	Q19848	14.6819	14.3766	15.2892	15.1422	14.3091	15.7402
1966	1.0668	14.2401	1.9005	0.813	upReg	nonDE	F28B4.3	Q19853	F28B4.3	EGF-like domain-containing protein	0.0126	0.1538	Q19853	13.4337	13.7248	13.9726	14.3	15.683	14.3485
1967	0.3182	12.9972	0.4804	0.172	nonDE	nonDE	cpf-1	Q19864	cpf-1	Cleavage stimulation factor 50 kDa subunit	0.3308	0.6729	Q19864	12.9786	0	0	13.2466	13.42	13.2237
1968	-0.0672	20.2628	0.1121	0.038	nonDE	nonDE	rpl-26	Q19869	rpl-26	Large ribosomal subunit protein uL24	0.7724	0.9163	Q19869	20.2921	20.4317	20.2664	19.8785	20.1916	20.7185
1969	-0.0399	14.9021	0.079	0.0258	nonDE	nonDE	wdr-46	Q19873	wdr-46	BING4 C-terminal domain-containing protein	0.8338	0.9423	Q19873	15.1418	14.7614	15.083	14.8916	14.8102	15.1646
1970	0.1449	22.0954	0.158	0.0566	nonDE	nonDE	rps-23	Q19877	rps-23	Small ribosomal subunit protein uS12	0.6951	0.8779	Q19877	21.9667	21.5674	22.7371	22.5093	21.5308	22.6659
1971	-0.0833	15.4479	0.1643	0.0582	nonDE	nonDE	hum-1	Q19901	hum-1	Unconventional myosin-Ie	0.685	0.8745	Q19901	15.509	15.3422	15.538	15.5699	14.9856	15.5839
1972	-0.4551	16.0003	1.6234	0.685	nonDE	nonDE	sqv-4	Q19905	sqv-4	UDP-glucose 6-dehydrogenase	0.0238	0.2065	Q19905	16.245	16.252	16.0565	15.8081	15.6982	15.6817
1973	0.1854	14.3314	0.3916	0.14	nonDE	nonDE	tut-2	Q19906	tut-2	Cytoplasmic tRNA 2-thiolation protein 2	0.4058	0.7244	Q19906	14.0398	14.3554	14.2383	14.379	14.6963	14.1145
1974	-0.2532	13.9704	0.5533	0.2076	nonDE	nonDE	F32D8.4	Q19965	F32D8.4	PIH1 N-terminal domain-containing protein	0.2797	0.62	Q19965	14.1087	14.0159	14.2177	14.0723	13.3755	14.135
1975	-0.4666	14.8037	1.0304	0.424	nonDE	nonDE	sec-61.G	Q19967	sec-61.G	Protein transport protein Sec61 subunit gamma	0.0932	0.3767	Q19967	15.2135	15.2253	14.6292	14.3001	15.0471	14.3211
1976	-0.067	16.8839	0.1229	0.0429	nonDE	nonDE	ima-3	Q19969	ima-3	Importin subunit alpha-3	0.7534	0.9059	Q19969	17.1905	16.76	16.8367	17.1241	16.6521	16.81
1977	0.0991	16.1539	0.1292	0.0448	nonDE	nonDE	cec-5	Q19973	cec-5	Chromo domain-containing protein	0.7426	0.902	Q19973	16.6467	15.6556	16.3348	16.7086	15.8549	16.3708
1978	-0.2408	15.5395	0.3529	0.1246	nonDE	nonDE	nol-10	Q19974	nol-10	NUC153 domain-containing protein	0.4437	0.7505	Q19974	15.3077	15.5655	16.078	15.2836	14.8617	16.0836
1979	0.1698	13.4443	0.322	0.114	nonDE	nonDE	F33G12.3	Q19987	F33G12.3	Transposase_22 domain-containing protein	0.4764	0.7691	Q19987	13.3305	12.8611	13.5929	13.6114	13.0957	13.5867
1980	-0.5369	14.21	1.4266	0.6027	nonDE	nonDE	F33H1.4	Q19991	F33H1.4	C2H2-type domain-containing protein	0.0374	0.2496	Q19991	14.4747	14.7575	14.7102	14.2675	14.3236	13.7405
1981	-0.8028	15.5441	0.7163	0.2785	nonDE	nonDE	abt-2	Q1RS86	abt-2	ABC transporter domain-containing protein	0.1922	0.5267	Q1RS86	16.0426	15.4016	16.1839	15.7894	13.4797	15.9507
1982	0.0172	13.761	0.019	0.005	nonDE	nonDE	tag-343	Q1XFY2	tag-343	RNA polymerase II-associated factor 1 homolog	0.9573	0.9886	Q1XFY2	13.3258	0	13.6404	13.7973	13.2034	0
1983	-0.3702	23.344	0.3509	0.1232	nonDE	nonDE	rps-24	Q1XFY9	rps-24	Small ribosomal subunit protein eS24	0.4458	0.7531	Q1XFY9	23.2216	23.0557	24.5993	23.2247	22.4633	24.078
1984	-0.4228	13.1744	1.3419	0.5644	nonDE	nonDE	acl-5	Q1ZXU8	acl-5	Phospholipid/glycerol acyltransferase domain-containing protein	0.0455	0.2726	Q1ZXU8	13.5108	13.3319	13.6423	13.2306	12.97	13.016
1985	-0.1905	14.1422	0.1841	0.0638	nonDE	nonDE	F35A5.1	Q20007	F35A5.1	Titin-like	0.6544	0.8635	Q20007	13.5158	14.7971	14.7852	14.0086	13.6502	14.8679
1986	0.279	13.9549	0.4353	0.1572	nonDE	nonDE	dhs-20	Q20012	dhs-20	Retinol dehydrogenase 7	0.3671	0.6963	Q20012	13.7754	13.5397	13.9991	14.3926	13.2846	14.474
1987	0.7549	13.7227	1.0689	0.4458	nonDE	nonDE	pfn-2	Q20025	pfn-2	Profilin-2	0.0853	0.3582	Q20025	13.7794	12.6615	13.8469	13.8588	14.5095	0
1988	-0.3938	14.1167	0.2572	0.0904	nonDE	nonDE	F35D11.4	Q20034	F35D11.4	CYTH domain-containing protein	0.5531	0.8121	Q20034	14.4234	13.3785	14.8232	15.226	13.8908	12.3268
1989	-0.1137	13.5725	0.2404	0.0857	nonDE	nonDE	mlcd-1	Q20048	mlcd-1	Malonyl-CoA decarboxylase, mitochondrial	0.5749	0.8209	Q20048	13.8254	13.4942	13.6393	13.6206	13.5214	13.4759
1990	-0.2734	15.1392	0.6773	0.2594	nonDE	nonDE	idhg-1	Q20049	idhg-1	Isocitrate dehydrogenase [NAD] subunit, mitochondrial	0.2102	0.5502	Q20049	15.4728	15.4453	15.2559	15.0997	15.3486	14.9053
1991	0.0655	13.5638	0.1031	0.0345	nonDE	nonDE	asb-1	Q20053	asb-1	ATP synthase F(0) complex subunit B1, mitochondrial	0.7887	0.9237	Q20053	13.5559	13.6691	13.5228	13.3905	14.238	13.3158
1992	0.0346	12.9215	0.0375	0.011	nonDE	nonDE	erh-2	Q20057	erh-2	Enhancer of rudimentary homolog 2	0.9173	0.9749	Q20057	13.0664	12.9585	12.5748	12.9012	0	0
1993	-0.2572	16.2215	0.6425	0.2432	nonDE	nonDE	F35G12.12	Q20058	F35G12.12	26S proteasome non-ATPase regulatory subunit 5	0.2278	0.5712	Q20058	16.0602	16.4335	16.3226	16.2654	15.6751	16.104
1994	-0.1252	14.5996	0.284	0.1013	nonDE	nonDE	wdr-48	Q20059	wdr-48	WD repeat-containing protein 48 homolog	0.5199	0.7919	Q20059	14.5586	14.8315	14.5558	14.8209	14.3458	14.4036
1995	-0.3319	15.2632	0.7188	0.2785	nonDE	nonDE	smc-4	Q20060	smc-4	Structural maintenance of chromosomes protein 4	0.1911	0.5267	Q20060	15.2064	15.6125	15.2753	15.2257	14.6875	15.1852
1996	0.971	13.6675	1.2058	0.4985	nonDE	nonDE	marb-1	Q20062	marb-1	Isochorismatase-like domain-containing protein	0.0623	0.3173	Q20062	13.2678	13.3637	12.9584	13.5118	15.4265	13.5648
1997	0.0697	13.2321	0.149	0.0528	nonDE	nonDE	phy-2	Q20065	phy-2	Prolyl 4-hydroxylase subunit alpha-2	0.7096	0.8856	Q20065	13.2127	13.0942	13.4126	13.4272	13.4405	13.0608
1998	0.3598	12.8616	0.6475	0.2459	nonDE	nonDE	nprl-3	Q20069	nprl-3	GATOR complex protein NPRL3	0.2252	0.5677	Q20069	12.9302	12.2948	12.8674	13.1963	12.9183	0
[truncated: 1,129 more rows]

## Sheet: (2) MLT-2 Up Down
Gene	log2 FC	adjusted_p		% Up in MLT-2		Gene	N2_1	N2_2	N2_3	N2 Avg	MLT2_1	MLT2_2	MLT2_3	MLT-2 Avg		% (3/3) Up in MLT-2
mlt-2	4.2477	0.0001		p<0.05 and >2-fold Up 12		iff-1	ND	ND	ND	ND	11.358	11.9386	11.9005	11.7324		52.9412
itsn-1	2.9249	0.0002		p<0.05 and <2-fold Down 32		K09G1.1	ND	ND	ND	ND	12.6953	13.0376	12.8184	12.8504
nap-1	1.8216	0.0052		27.2727		cht-1	ND	ND	ND	ND	12.5275	14.0063	12.8082	13.114
lea-1	1.6972	0.0203				ZK550.6	ND	ND	ND	ND	13.4669	12.8701	14.0284	13.4551
ZC247.1	1.5	0.0075				sqt-2	ND	ND	ND	ND	13.5876	13.2208	13.6692	13.4925
myo-3	1.4407	0.0474				C18C4.7	ND	ND	ND	ND	13.8624	13.3291	13.673	13.6215
T19C4.1	1.3402	0.0383				asp-2	ND	ND	ND	ND	13.2011	14.2036	13.6144	13.673
eas-1	1.313	0.0383				nekl-2	ND	ND	ND	ND	13.5929	13.8765	13.9241	13.7978
hmr-1	1.268	0.0221				ZK856.7	ND	ND	ND	ND	13.6829	15.347	14.1629	14.3976
snrp-40.1	1.2513	0.0295				gpa-17	12.4802	12.5856	12.2492	12.4383	ND	ND	ND	ND
sec-6	1.1054	0.0334				rpap-2	12.6444	12.8932	12.5566	12.6981	ND	ND	ND	ND
jac-1	1.0574	0.0236				let-99	12.9271	13.0527	12.4228	12.8009	ND	ND	ND	ND
mrpl-38	-1.0029	0.0188				gstk-1	12.7547	12.6326	13.1693	12.8522	ND	ND	ND	ND
noa-1	-1.0302	0.0432				Y57A10A.8	12.9362	13.2024	12.5122	12.8836	ND	ND	ND	ND
mrpl-15	-1.0342	0.0174				acdh-2	13.7117	13.3242	12.2057	13.0805	ND	ND	ND	ND
mrps-35	-1.0353	0.0126				T09F3.2	13.7425	13.6311	13.2525	13.542	ND	ND	ND	ND
B0334.5	-1.0495	0.0104				bca-2	14.3926	13.896	14.6547	14.3144	ND	ND	ND	ND
mrps-22	-1.0658	0.0295
mrpl-44	-1.0738	0.0174
mrpl-13	-1.0799	0.0401
ZK550.3	-1.0841	0.0221
tufm-2	-1.0982	0.0221
M01F1.3	-1.1033	0.0104
lipt-1	-1.1183	0.0401
M01E5.2	-1.1282	0.0174
M04B2.4	-1.1477	0.0133
D2030.2	-1.1937	0.0174
mrps-30	-1.2082	0.0085
sir-2.2	-1.2097	0.0104
fars-2	-1.227	0.0104
cyn-1	-1.2616	0.027
phyh-1	-1.2965	0.0452
argk-1	-1.3672	0.0072
gfm-1	-1.3688	0.0052
eral-1	-1.3828	0.0065
C33A12.1	-1.4238	0.0491
sucl-1	-1.4883	0.0143
B0303.3	-1.5249	0.0024
tsfm-1	-1.5462	0.0065
F10D2.10	-1.5814	0.0075
glrx-5	-1.7585	0.001
pycr-1	-1.8248	0.0104
nuaf-1	-1.9109	0.0104
Y73C8B.3	-1.9958	0.0002

## Sheet: (3) MLT-2 Filter-1
Gene (21)	UniProt ID	Description	log2 FC	Fold Change	adjusted_p	N2_1	N2_2	N2_3	N2 Avg	MLT-2_1	MLT-2_2	MLT-2_3	MLT-2 Avg	Pdpy-7::mNG FC	Ratio FC MLT-2 to Pdpy-7::mNG	Comments		Combined Pdpy-7::mNG Upregulated (288)	FC		Filter-1
ZK856.7	Q23642	Secreted protein	NA	NA	NA	ND	ND	ND	ND	13.6829	15.347	14.1629	14.3976	ND	NA			aldo-2	131.944	>10-fold Up in Pdpy-7::mNG vs N2	Targets detected in all bait replicates AND >2-fold up versus N2 AND adujsted p < 0.05
nekl-2	O01775	Serine/threonine-protein kinase nekl-2	NA	NA	NA	ND	ND	ND	ND	13.5929	13.8765	13.9241	13.7978	ND	NA			nap-1	58.2769	AND p < 0.05	Targets detected in all bait replicates AND absent in all N2 replicates
asp-2	Q86NE0	Peptidase A1 domain-containing protein	NA	NA	NA	ND	ND	ND	ND	13.2011	14.2036	13.6144	13.673	ND	NA			ZC247.1	45.4498
C18C4.7	A0A2C9C3A0	Golgin-84	NA	NA	NA	ND	ND	ND	ND	13.8624	13.3291	13.673	13.6215	ND	NA			mua-6	28.1005
sqt-2	O17209	Nematode cuticle collagen N-terminal domain-containing protein	NA	NA	NA	ND	ND	ND	ND	13.5876	13.2208	13.6692	13.4925	ND	NA			rpn-11	27.4262
ZK550.6	O62515	Probable phytanoyl-CoA dioxygenase	NA	NA	NA	ND	ND	ND	ND	13.4669	12.8701	14.0284	13.4551	3.43245	NA			F46H5.7	25.5388
cht-1	Q11174	Probable endochitinase	NA	NA	NA	ND	ND	ND	ND	12.5275	14.0063	12.8082	13.114	ND	NA			hip-1	19.4884
K09G1.1	Q9XVL1	MARVEL domain-containing protein	NA	NA	NA	ND	ND	ND	ND	12.6953	13.0376	12.8184	12.8504	ND	NA			arrd-25	16.8386
iff-1	G1K0V9	Translation elongation factor IF5A C-terminal domain-containing protein	NA	NA	NA	ND	ND	ND	ND	11.358	11.9386	11.9005	11.7324	ND	NA			eef-1B.2	15.8628
mlt-2	Q17583	ANK_REP_REGION domain-containing protein	4.2477	18.997	0.0001	ND	12.8988	12.7755	12.8371	16.9909	16.7635	17.5001	17.0848	ND	NA			ampd-1	15.7113
itsn-1	Q9U2T9	Intersectin-1	2.9249	7.59421	0.0002	13.4203	13.9946	13.1823	13.5324	16.3372	16.3549	16.6798	16.4573	13.2794	0.571877			inx-12	15.457
nap-1	Q19007	Nucleosome assembly protein 1-like 1	1.8216	3.53473	0.0052	14.2565	14.3712	14.0827	14.2368	15.9513	16.4916	15.7325	16.0585	58.2769	0.060654			C39D10.8	14.6609
lea-1	A0A486WTP6	Plant Late Embryo Abundant (LEA) related	1.6972	3.24271	0.0203	13.3434	12.6321	12.135	12.7035	14.3777	14.0783	14.7462	14.4007	12.5733	0.257904			ifb-1	14.6258
ZC247.1	G5EBP5	63 kDa sperm flagellar membrane protein	1.5	2.82843	0.0075	15.4483	15.2823	15.2731	15.3346	17.0237	16.4981	16.9816	16.8345	45.4498	0.0622319			C05C8.7	13.5131
myo-3	P12844	Myosin-3	1.4407	2.71453	0.0474	16.2532	16.4737	16.3716	16.3662	17.8515	18.2197	17.3494	17.8069	ND	NA			itsn-1	13.2794
T19C4.1	Q22570	Secretory carrier membrane protein	1.3402	2.53186	0.0383	13.4409	ND	13.6365	13.5387	14.8841	14.4988	15.2538	14.8789	ND	NA			vha-9	12.7803
eas-1	Q20263	Probable Golgi transport protein 1	1.313	2.48458	0.0383	ND	13.5048	13.4359	13.4703	14.9486	14.505	14.8964	14.7833	ND	NA			rla-0	12.7097
hmr-1	Q967F4	Cadherin-related hmr-1	1.268	2.40827	0.0221	13.1616	13.7557	13.6706	13.5293	14.5688	15.2247	14.5986	14.7974	ND	NA			lea-1	12.5733
snrp-40.1	Q19211	WD_REPEATS_REGION domain-containing protein	1.2513	2.38056	0.0295	12.5208	13.153	12.988	12.8873	14.0709	14.0362	14.3085	14.1385	ND	NA			acbp-3	11.9609
sec-6	Q19262	Exocyst complex component 3	1.1054	2.15159	0.0334	12.78	13.0176	13.0949	12.9642	14.226	13.7781	14.2048	14.0696	3.21355	0.669536			ZK1307.1	11.4106
jac-1	A0A078BPM1	Fibronectin type-III domain-containing protein	1.0574	2.08118	0.0236	13.505	13.5374	13.8046	13.6157	15.0278	14.5461	14.4453	14.6731	3.09099	0.673305			erfa-3	11.1537
																		Y71F9AL.9	11.1474
																		C23G10.2	10.739
																		tdo-2	10.4783
																		nucl-1	10.268
																		comt-3	9.92692	5-to 10-fold Up in Ppdy-7::mNG vs N2
																		clic-1	9.81032	AND p < 0.05
																		T20B12.7	8.97086
																		pfd-2	8.53255
																		gln-3	8.46151
																		nbet-1	8.27167
																		C01B10.3	7.26564
																		haly-1	7.25623
																		R12E2.11	7.05663
																		ivns-1	6.73557
																		rsd-3	6.56157
																		F54C8.7	6.42786
																		pah-1	6.31549
																		pck-2	6.25922
																		F13E6.1	6.22737
																		did-2	6.17566
																		pmt-2	6.16149
																		pezo-1	6.0233
																		ras-2	6.00275
																		bpnt-1	5.92487
																		fln-2	5.90868
																		uba-1	5.81602
																		anc-1	5.79978
																		mog-4	5.79721
																		rpn-8	5.69789
																		dnj-11	5.54135
																		xrn-1	5.49866
																		acsd-1	5.48974
																		tth-1	5.48845
																		vha-7	5.41477
																		B0280.9	5.39125
																		Y53G8AR.6	5.35564
																		hpd-1	5.33296
																		mct-3	5.30563
																		ssb-1	5.30453
																		hprt-1	5.29604
																		rml-5	5.21884
																		C29F7.2	5.18723
																		dnc-4	5.1494
																		F27D4.4	5.14422
																		cogc-8	5.03816
																		cash-1	5.01013
																		alx-1	4.97862	2- to 5-fold Up in Ppdy-7::mNG vs N2
																		czw-1	4.86089	AND p < 0.05
																		rla-1	4.83032
																		prdx-2	4.80814
																		cnnm-1	4.78412
																		pud-2.1	4.7641
																		fmo-3	4.58186
																		kmo-1	4.56294
																		teg-4	4.51665
																		F17C11.11	4.42893
																		natc-1	4.4027
																		inx-5	4.39401
																		exc-15	4.22692
																		icd-1	4.15157
																		F42A10.5	4.12231
																		mbf-1	4.08763
																		Y39A3CL.4	4.08033
																		ret-1	4.07761
																		imb-3	4.06736
																		mdt-6	4.04297
																		dpyd-1	4.0405
																		inx-13	4.03456
																		C06E1.9	4.03391
																		C07D8.6	4.02412
																		K02B12.7	4.00865
																		skr-3	4.00591
																		glna-1	4.00058
																		fkb-6	3.902
																		T02G5.7	3.79791
																		dnbp-1	3.79438
																		lbp-6	3.7549
																		dcap-1	3.74775
																		saps-1	3.73042
																		ppfr-4	3.69991
																		unc-57	3.68793
																		lfi-1	3.64959
																		Y55F3AM.13	3.64422
																		nud-1	3.61202
																		eftu-2	3.60346
																		snap-29	3.59517
																		F38A1.8	3.59345
																		acly-2	3.57954
																		F37C4.5	3.57489
																		skr-16	3.57247
																		npp-16	3.56994
																		tes-1	3.53295
																		Y39G8B.1	3.52754
																		F58B3.4	3.50949
																		txl-1	3.47273
																		eef-1B.1	3.46245
																		ZK550.6	3.43245
																		F57B9.1	3.42262
																		ufd-3	3.41046
																		pwp-1	3.3905
																		Y92H12BM.1	3.36135
																		cec-1	3.31281
																		argk-1	3.29885
																		tcer-1	3.26684
																		bli-3	3.24049
																		pfkb-1.1	3.2164
																		sec-6	3.21355
																		frl-1	3.20542
																		C05D11.8	3.19784
																		T22D1.3	3.17191
																		C37A2.7	3.16794
																		alfa-1	3.13869
																		dhp-1	3.13809
																		erm-1	3.13292
																		cap-2	3.11927
																		jac-1	3.09099
																		eif-2A	3.07281
																		mak-2	3.04241
																		rml-4	3.03996
																		ran-2	3.03508
																		C36A4.4	3.02163
																		vgln-1	2.9844
																		sma-1	2.96043
																		sly-1	2.93599
																		mdt-4	2.91401
																		daf-22	2.91083
																		M05D6.2	2.90634
																		alh-9	2.8937
																		metr-1	2.89208
																		del-6	2.88986
																		sna-2	2.88444
																		atx-2	2.87236
																		C07A12.7	2.85351
																		ckb-2	2.8418
																		cey-1	2.8384
																		lem-2	2.82561
																		unc-33	2.82447
																		usp-48	2.82446
																		maoc-1	2.82437
																		F56C9.10	2.79843
																		fah-1	2.79118
																		tap-1	2.7584
																		snx-1	2.75089
																		aqp-8	2.74142
																		F25H8.2	2.72867
																		K07E3.4	2.72772
																		pgl-1	2.72375
																		taap-1	2.70622
																		sams-1	2.69504
																		Y82E9BR.14	2.69265
																		C37C3.2	2.68275
																		hgrs-1	2.68065
																		tfg-1	2.6793
																		vha-12	2.66557
																		cap-1	2.65567
																		cth-2	2.64596
																		eif-3.j	2.63494
																		F17A9.5	2.62603
																		Y55F3AM.9	2.62507
																		unc-44	2.62218
																		ZK909.3	2.61565
																		vps-28	2.61298
																		ekl-1	2.60958
																		cas-1	2.60036
																		mag-1	2.59333
																		vps-32.1	2.59312
																		dnc-1	2.57395
																		sta-1	2.57074
																		Y50D4A.4	2.53606
																		R31.2	2.52864
																		ZC373.5	2.51368
																		T05H10.1	2.51354
																		npp-21	2.51049
																		pix-1	2.4947
																		copz-1	2.49445
																		Y39A1A.3	2.46588
																		acly-1	2.46331
																		cpf-2	2.45573
																		W07E11.1	2.44814
																		rde-4	2.44798
																		vha-13	2.44694
																		tald-1	2.43743
																		ears-1	2.43175
																		hsp-110	2.42258
																		tomm-20	2.40433
																		dcs-1	2.38965
																		rps-21	2.38409
																		rps-0	2.37404
																		mtrr-1	2.3732
																		Y45G5AM.3	2.36135
																		eef-1G	2.35895
																		vha-8	2.34472
																		clp-1	2.33677
																		ubc-7	2.32007
																		D1014.4	2.31945
																		epn-1	2.30746
																		sld-5	2.29421
																		R05H10.1	2.28707
																		cogc-5	2.28455
																		fbxa-65	2.28333
																		Y18H1A.4	2.27953
																		vha-10	2.27774
																		pat-12	2.27347
																		T04F3.1	2.25276
																		gyf-1	2.2527
																		ubc-19	2.24163
																		ubxn-2	2.23535
																		eea-1	2.23256
																		tct-1	2.22887
																		rhi-1	2.22731
																		znf-622	2.21729
																		syx-18	2.20106
																		vab-10	2.1934
																		Y48G10A.1	2.19151
																		ifg-1	2.18217
																		F56B3.4	2.1758
																		VF13D12L.3	2.17546
																		qars-1	2.16424
																		usp-5	2.15698
																		glrx-3	2.14614
																		dnj-16	2.14606
																		vha-14	2.14022
																		dhs-3	2.13089
																		mel-32	2.12686
																		F21C10.9	2.11455
																		Y116A8C.27	2.11041
																		oma-1	2.10181
																		mct-4	2.09503
																		mel-46	2.09114
																		tra-4	2.08716
																		ptrn-1	2.07908
																		icd-2	2.07473
																		vha-11	2.06211
																		tiar-1	2.05419
																		F53F1.2	2.04107
																		smgl-1	2.03859
																		ctg-1	2.0303
																		ipla-1	2.0183
																		acs-13	2.01621
																		map-2	2.00514
																		dnj-19	ND	Detected in All Pdpy-7::mNG replicates
																		acin-1	ND	AND absent in all N2 replicates
																		C30F12.5	ND
																		R08E3.3	ND
																		Y62E10A.13	ND
																		ZK632.4	ND
																		C44H4.4	ND
																		W05B5.1	ND
																		R102.2	ND
																		haao-1	ND
																		lbp-7	ND
																		brap-2	ND
																		luc-7l3	ND
																		ddl-2	ND
																		cbl-1	ND
																		C44B7.7	ND
																		K09G1.1	ND
																		ZC196.2	ND
																		T01B7.5	ND
																		Y56A3A.7	ND
																		znf-207	ND
																		T28F4.5	ND
																		scb-1	ND
																		Y94H6A.10	ND
																		ttc-36	ND
																		prx-14	ND
																		yop-1	ND

## Sheet: (4) MLT-2 Filter-2
Gene (15)	UniProt ID	Description	log2 FC	Fold Change	Adj. P Val	N2_1	N2_2	N2_3	N2 Avg	MLT-2_1	MLT-2_2	MLT-2_3	MLT-2 Avg	Pdpy-7::mNG FC	Ratio FC MLT-2 to Pdpy-7::mNG	Comments		Combined Pdpy-7::mNG Upregulated (288)	FC		Filter-2
ZK856.7	Q23642	Secreted protein	NA	NA	NA	ND	ND	ND	ND	13.6829	15.347	14.1629	14.3976	ND	NA	epidermally expressed proteins/genes (black)		aldo-2	131.944	>10-fold Up in Pdpy-7::mNG vs N2	Targets detected in all bait replicates AND >2-fold up versus N2 AND adujsted p < 0.05
nekl-2	O01775	Serine/threonine-protein kinase nekl-2	NA	NA	NA	ND	ND	ND	ND	13.5929	13.8765	13.9241	13.7978	ND	NA	proteins/genes lacking evidence of epidermal expression (dark red)		nap-1	58.2769	AND p < 0.05	Targets detected in all bait replicates AND absent in all N2 replicates
asp-2	Q86NE0	Peptidase A1 domain-containing protein	NA	NA	NA	ND	ND	ND	ND	13.2011	14.2036	13.6144	13.673	ND	NA			ZC247.1	45.4498		Remove all targets with Pdpy-7::mNG Up >5-fold versus N2 control (all red and orange)
C18C4.7	A0A2C9C3A0	Golgin-84	NA	NA	NA	ND	ND	ND	ND	13.8624	13.3291	13.673	13.6215	ND	NA			mua-6	28.1005		Remove targets with Pdpy-7::mNG Up 2- to 5-fold AND FC ratio of bait to Pdpy-7::mNG <1.5 (subset of yellow)
sqt-2	O17209	Nematode cuticle collagen N-terminal domain-containing protein	NA	NA	NA	ND	ND	ND	ND	13.5876	13.2208	13.6692	13.4925	ND	NA			rpn-11	27.4262
ZK550.6	O62515	Probable phytanoyl-CoA dioxygenase	NA	NA	NA	ND	ND	ND	ND	13.4669	12.8701	14.0284	13.4551	3.43245	NA			F46H5.7	25.5388
cht-1	Q11174	Probable endochitinase	NA	NA	NA	ND	ND	ND	ND	12.5275	14.0063	12.8082	13.114	ND	NA			hip-1	19.4884
K09G1.1	Q9XVL1	MARVEL domain-containing protein	NA	NA	NA	ND	ND	ND	ND	12.6953	13.0376	12.8184	12.8504	ND	NA			arrd-25	16.8386
iff-1	G1K0V9	Translation elongation factor IF5A C-terminal domain-containing protein	NA	NA	NA	ND	ND	ND	ND	11.358	11.9386	11.9005	11.7324	ND	NA			eef-1B.2	15.8628
mlt-2	Q17583	ANK_REP_REGION domain-containing protein	4.2477	18.997	0.0001	ND	12.8988	12.7755	12.8371	16.9909	16.7635	17.5001	17.0848	ND	NA			ampd-1	15.7113
myo-3	P12844	Myosin-3	1.4407	2.71453	0.0474	16.2532	16.4737	16.3716	16.3662	17.8515	18.2197	17.3494	17.8069	ND	NA			inx-12	15.457
T19C4.1	Q22570	Secretory carrier membrane protein	1.3402	2.53186	0.0383	13.4409	ND	13.6365	13.5387	14.8841	14.4988	15.2538	14.8789	ND	NA			C39D10.8	14.6609
eas-1	Q20263	Probable Golgi transport protein 1	1.313	2.48458	0.0383	ND	13.5048	13.4359	13.4703	14.9486	14.505	14.8964	14.7833	ND	NA			ifb-1	14.6258
hmr-1	Q967F4	Cadherin-related hmr-1	1.268	2.40827	0.0221	13.1616	13.7557	13.6706	13.5293	14.5688	15.2247	14.5986	14.7974	ND	NA			C05C8.7	13.5131
snrp-40.1	Q19211	WD_REPEATS_REGION domain-containing protein	1.2513	2.38056	0.0295	12.5208	13.153	12.988	12.8873	14.0709	14.0362	14.3085	14.1385	ND	NA			itsn-1	13.2794
																		vha-9	12.7803
																		rla-0	12.7097
																		lea-1	12.5733
																		acbp-3	11.9609
																		ZK1307.1	11.4106
																		erfa-3	11.1537
																		Y71F9AL.9	11.1474
																		C23G10.2	10.739
																		tdo-2	10.4783
																		nucl-1	10.268
																		comt-3	9.92692	5-to 10-fold Up in Ppdy-7::mNG vs N2
																		clic-1	9.81032	AND p < 0.05
																		T20B12.7	8.97086
																		pfd-2	8.53255
																		gln-3	8.46151
																		nbet-1	8.27167
																		C01B10.3	7.26564
																		haly-1	7.25623
																		R12E2.11	7.05663
																		ivns-1	6.73557
																		rsd-3	6.56157
																		F54C8.7	6.42786
																		pah-1	6.31549
																		pck-2	6.25922
																		F13E6.1	6.22737
																		did-2	6.17566
																		pmt-2	6.16149
																		pezo-1	6.0233
																		ras-2	6.00275
																		bpnt-1	5.92487
																		fln-2	5.90868
																		uba-1	5.81602
																		anc-1	5.79978
																		mog-4	5.79721
																		rpn-8	5.69789
																		dnj-11	5.54135
																		xrn-1	5.49866
																		acsd-1	5.48974
																		tth-1	5.48845
																		vha-7	5.41477
																		B0280.9	5.39125
																		Y53G8AR.6	5.35564
																		hpd-1	5.33296
																		mct-3	5.30563
																		ssb-1	5.30453
																		hprt-1	5.29604
																		rml-5	5.21884
																		C29F7.2	5.18723
																		dnc-4	5.1494
																		F27D4.4	5.14422
																		cogc-8	5.03816
																		cash-1	5.01013
																		alx-1	4.97862	2- to 5-fold Up in Ppdy-7::mNG vs N2
																		czw-1	4.86089	AND p < 0.05
																		rla-1	4.83032
																		prdx-2	4.80814
																		cnnm-1	4.78412
																		pud-2.1	4.7641
																		fmo-3	4.58186
																		kmo-1	4.56294
																		teg-4	4.51665
																		F17C11.11	4.42893
																		natc-1	4.4027
																		inx-5	4.39401
																		exc-15	4.22692
																		icd-1	4.15157
																		F42A10.5	4.12231
																		mbf-1	4.08763
																		Y39A3CL.4	4.08033
																		ret-1	4.07761
																		imb-3	4.06736
																		mdt-6	4.04297
																		dpyd-1	4.0405
																		inx-13	4.03456
																		C06E1.9	4.03391
																		C07D8.6	4.02412
																		K02B12.7	4.00865
																		skr-3	4.00591
																		glna-1	4.00058
																		fkb-6	3.902
																		T02G5.7	3.79791
																		dnbp-1	3.79438
																		lbp-6	3.7549
																		dcap-1	3.74775
																		saps-1	3.73042
																		ppfr-4	3.69991
																		unc-57	3.68793
																		lfi-1	3.64959
																		Y55F3AM.13	3.64422
																		nud-1	3.61202
																		eftu-2	3.60346
																		snap-29	3.59517
																		F38A1.8	3.59345
																		acly-2	3.57954
																		F37C4.5	3.57489
																		skr-16	3.57247
																		npp-16	3.56994
																		tes-1	3.53295
																		Y39G8B.1	3.52754
																		F58B3.4	3.50949
																		txl-1	3.47273
																		eef-1B.1	3.46245
																		ZK550.6	3.43245
																		F57B9.1	3.42262
																		ufd-3	3.41046
																		pwp-1	3.3905
																		Y92H12BM.1	3.36135
																		cec-1	3.31281
																		argk-1	3.29885
																		tcer-1	3.26684
																		bli-3	3.24049
																		pfkb-1.1	3.2164
																		sec-6	3.21355
																		frl-1	3.20542
																		C05D11.8	3.19784
																		T22D1.3	3.17191
																		C37A2.7	3.16794
																		alfa-1	3.13869
																		dhp-1	3.13809
																		erm-1	3.13292
																		cap-2	3.11927
																		jac-1	3.09099
																		eif-2A	3.07281
																		mak-2	3.04241
																		rml-4	3.03996
																		ran-2	3.03508
																		C36A4.4	3.02163
																		vgln-1	2.9844
																		sma-1	2.96043
																		sly-1	2.93599
																		mdt-4	2.91401
																		daf-22	2.91083
																		M05D6.2	2.90634
																		alh-9	2.8937
																		metr-1	2.89208
																		del-6	2.88986
																		sna-2	2.88444
																		atx-2	2.87236
																		C07A12.7	2.85351
																		ckb-2	2.8418
																		cey-1	2.8384
																		lem-2	2.82561
																		unc-33	2.82447
																		usp-48	2.82446
																		maoc-1	2.82437
																		F56C9.10	2.79843
																		fah-1	2.79118
																		tap-1	2.7584
																		snx-1	2.75089
																		aqp-8	2.74142
																		F25H8.2	2.72867
																		K07E3.4	2.72772
																		pgl-1	2.72375
																		taap-1	2.70622
																		sams-1	2.69504
																		Y82E9BR.14	2.69265
																		C37C3.2	2.68275
																		hgrs-1	2.68065
																		tfg-1	2.6793
																		vha-12	2.66557
																		cap-1	2.65567
																		cth-2	2.64596
																		eif-3.j	2.63494
																		F17A9.5	2.62603
																		Y55F3AM.9	2.62507
																		unc-44	2.62218
																		ZK909.3	2.61565
																		vps-28	2.61298
																		ekl-1	2.60958
																		cas-1	2.60036
																		mag-1	2.59333
																		vps-32.1	2.59312
																		dnc-1	2.57395
																		sta-1	2.57074
																		Y50D4A.4	2.53606
																		R31.2	2.52864
																		ZC373.5	2.51368
																		T05H10.1	2.51354
																		npp-21	2.51049
																		pix-1	2.4947
																		copz-1	2.49445
																		Y39A1A.3	2.46588
																		acly-1	2.46331
																		cpf-2	2.45573
																		W07E11.1	2.44814
																		rde-4	2.44798
																		vha-13	2.44694
																		tald-1	2.43743
																		ears-1	2.43175
																		hsp-110	2.42258
																		tomm-20	2.40433
																		dcs-1	2.38965
																		rps-21	2.38409
																		rps-0	2.37404
																		mtrr-1	2.3732
																		Y45G5AM.3	2.36135
																		eef-1G	2.35895
																		vha-8	2.34472
																		clp-1	2.33677
																		ubc-7	2.32007
																		D1014.4	2.31945
																		epn-1	2.30746
																		sld-5	2.29421
																		R05H10.1	2.28707
																		cogc-5	2.28455
																		fbxa-65	2.28333
																		Y18H1A.4	2.27953
																		vha-10	2.27774
																		pat-12	2.27347
																		T04F3.1	2.25276
																		gyf-1	2.2527
																		ubc-19	2.24163
																		ubxn-2	2.23535
																		eea-1	2.23256
																		tct-1	2.22887
																		rhi-1	2.22731
																		znf-622	2.21729
																		syx-18	2.20106
																		vab-10	2.1934
																		Y48G10A.1	2.19151
																		ifg-1	2.18217
																		F56B3.4	2.1758
																		VF13D12L.3	2.17546
																		qars-1	2.16424
																		usp-5	2.15698
																		glrx-3	2.14614
																		dnj-16	2.14606
																		vha-14	2.14022
																		dhs-3	2.13089
																		mel-32	2.12686
																		F21C10.9	2.11455
																		Y116A8C.27	2.11041
																		oma-1	2.10181
																		mct-4	2.09503
																		mel-46	2.09114
																		tra-4	2.08716
																		ptrn-1	2.07908
																		icd-2	2.07473
																		vha-11	2.06211
																		tiar-1	2.05419
																		F53F1.2	2.04107
																		smgl-1	2.03859
																		ctg-1	2.0303
																		ipla-1	2.0183
																		acs-13	2.01621
																		map-2	2.00514
																		dnj-19	ND	Detected in All Pdpy-7::mNG replicates
																		acin-1	ND	AND absent in all N2 replicates
																		C30F12.5	ND
																		R08E3.3	ND
																		Y62E10A.13	ND
																		ZK632.4	ND
																		C44H4.4	ND
																		W05B5.1	ND
																		R102.2	ND
																		haao-1	ND
																		lbp-7	ND
																		brap-2	ND
																		luc-7l3	ND
																		ddl-2	ND
																		cbl-1	ND
																		C44B7.7	ND
																		K09G1.1	ND
																		ZC196.2	ND
																		T01B7.5	ND
																		Y56A3A.7	ND
																		znf-207	ND
																		T28F4.5	ND
																		scb-1	ND
																		Y94H6A.10	ND
																		ttc-36	ND
																		prx-14	ND
																		yop-1	ND

## Sheet: (5) MLT-4 Raw
index	logFC	average_intensity	negLog10rawP	negLog10adjP	sig.pval.fct	sig.FDR.fct	internal_title_column	uniprot_id	gene_symbol	description	p	adjusted_p	internal_id_for_brushing	N2_1	N2_2	N2_3	MLT4_1	MLT4_2	MLT4_3
0	0.3933	12.5	0.9013	0.3802	nonDE	nonDE	unc-31	A0A061ACJ2	unc-31	Calcium-dependent secretion activator	0.1255	0.4167	A0A061ACJ2	12.0001	12.4222	12.6116	12.8381	12.6937	12.682
1	-0.4436	15.9425	1.4097	0.6274	nonDE	nonDE	cars-1	A0A061ACL3	cars-1	cysteine--tRNA ligase	0.0389	0.2358	A0A061ACL3	16.12	16.1542	16.1829	15.6929	15.6149	15.8185
2	-0.7579	13.7853	2.6192	1.3682	nonDE	nonDE	rbr-2	A0A061ACP3	rbr-2	[histone H3]-trimethyl-L-lysine(4) demethylase	0.0024	0.0428	A0A061ACP3	14.1332	14.1828	14.1937	13.6933	13.4702	13.0725
3	0.3103	17.4739	1.1117	0.4859	nonDE	nonDE	copg-1	A0A061ACR1	copg-1	Coatomer subunit gamma	0.0773	0.3267	A0A061ACR1	17.1468	17.3457	17.2516	17.5029	17.5907	17.5814
4	0.662	17.1634	2.2764	1.1293	nonDE	nonDE	unc-22	A0A061ACT3	unc-22	Twitchin	0.0053	0.0742	A0A061ACT3	16.5938	16.659	16.7292	17.373	17.0647	17.5304
5	-0.0917	14.121	0.1387	0.0516	nonDE	nonDE	pezo-1	A0A061ACU2	pezo-1	Piezo-type mechanosensitive ion channel component 1	0.7267	0.8879	A0A061ACU2	14.0202	14.1135	14.477	14.011	13.8403	14.4844
6	0.7452	13.0814	1.1529	0.5116	nonDE	nonDE	cas-2	A0A061ACX4	cas-2	C-CAP/cofactor C-like domain-containing protein	0.0703	0.3079	A0A061ACX4	13.2037	13.1325	12.0497	13.2211	13.4362	13.9642
7	0.0531	16.3602	0.0617	0.0207	nonDE	nonDE	dip-2	A0A061AD00	dip-2	DMAP1-binding domain-containing protein	0.8676	0.9534	A0A061AD00	16.2333	16.5608	16.5691	16.2719	16.4993	16.7513
8	0.5534	15.7747	0.9399	0.4041	nonDE	nonDE	epi-1	A0A061AD21	epi-1	Laminin-like protein epi-1	0.1148	0.3944	A0A061AD21	15.1251	15.6861	15.4089	15.5623	15.6799	16.638
9	0.1004	14.7194	0.2061	0.0761	nonDE	nonDE	kdin-1	A0A061AD39	kdin-1	KAP NTPase domain-containing protein	0.6222	0.8392	A0A061AD39	14.6252	14.8267	14.5343	14.9268	14.7427	14.618
10	-0.0248	12.7437	0.0478	0.0154	nonDE	nonDE	T12G3.2	A0A061AD51	T12G3.2	Protein kinase domain-containing protein	0.8958	0.9652	A0A061AD51	12.6008	12.8508	12.5776	12.4103	12.6528	12.8915
11	0.0974	15.7064	0.1546	0.0578	nonDE	nonDE	mask-1	A0A061AJK8	mask-1	K Homology domain-containing protein	0.7005	0.8753	A0A061AJK8	15.5626	15.9167	15.6772	15.8574	16.1026	15.4886
12	0.272	14.9112	0.4894	0.1869	nonDE	nonDE	sop-3	A0A078BPF6	sop-3	Mediator of RNA polymerase II transcription subunit 1.1	0.324	0.6503	A0A078BPF6	14.841	14.5949	15.1463	15.0612	15.0838	15.2532
13	0.8916	14.2654	3.0276	1.6116	nonDE	nonDE	jac-1	A0A078BPM1	jac-1	Fibronectin type-III domain-containing protein	0.0009	0.0245	A0A078BPM1	13.505	13.5374	13.8046	14.5045	14.5708	14.4466
14	-0.1936	14.68	0.4804	0.1839	nonDE	nonDE	ntl-11	A0A078BTL9	ntl-11	CCR4-NOT transcription complex subunit 11	0.3308	0.6547	A0A078BTL9	14.7831	15.0044	14.9195	14.6304	14.9694	14.5266
15	-0.0632	12.6032	0.1261	0.0456	nonDE	nonDE	Y105E8A.25	A0A0K3AQN0	Y105E8A.25	DH domain-containing protein	0.748	0.9003	A0A0K3AQN0	12.4575	12.7394	12.7274	12.2546	12.6872	12.793
16	-0.0442	15.0281	0.0977	0.0348	nonDE	nonDE	pgp-2	A0A0K3AQN5	pgp-2	p-GlycoProtein related	0.7986	0.923	A0A0K3AQN5	15.0816	14.9	15.1003	15.1118	14.7963	15.0412
17	0.1598	13.6735	0.3321	0.1261	nonDE	nonDE	M05B5.3	A0A0K3AQQ6	M05B5.3	Flocculation protein FLO11-like	0.4655	0.7479	A0A0K3AQQ6	14.0335	13.6497	13.3286	13.8811	13.7886	13.8216
18	0.0327	14.982	0.0365	0.0122	nonDE	nonDE	lev-11	A0A0K3AQT4	lev-11	Tropomyosin	0.9193	0.9723	A0A0K3AQT4	14.4396	14.1175	15.3713	15.1549	14.4225	14.449
19	-0.145	14.2861	0.3936	0.1497	nonDE	nonDE	lpd-3	A0A0K3AQT9	lpd-3	Fragile site-associated protein C-terminal domain-containing protein	0.4041	0.7085	A0A0K3AQT9	14.2621	14.5859	14.3481	14.3536	14.187	14.2206
20	-0.0247	13.7098	0.0514	0.0158	nonDE	nonDE	max-2	A0A0K3AQV8	max-2	Non-specific serine/threonine protein kinase	0.8884	0.9643	A0A0K3AQV8	13.7143	14.0362	13.7477	13.7855	13.7917	13.8469
21	-0.4688	13.5766	1.0352	0.4473	nonDE	nonDE	egl-27	A0A0K3AQW8	egl-27	Egg-laying defective protein 27	0.0922	0.357	A0A0K3AQW8	13.3908	14.0328	13.8584	13.4362	13.1476	0
22	0.0152	13.6651	0.0296	0.0089	nonDE	nonDE	nurf-1	A0A0K3AR10	nurf-1	DDT domain-containing protein	0.9341	0.9796	A0A0K3AR10	13.704	13.8866	13.4503	13.7248	13.6937	13.6678
23	-0.015	13.3934	0.03	0.009	nonDE	nonDE	F22G12.5	A0A0K3AR51	F22G12.5	PH domain-containing protein	0.9333	0.9795	A0A0K3AR51	13.2855	13.5496	13.2665	13.3975	13.1971	13.462
24	-0.3108	12.5115	0.6017	0.2321	nonDE	nonDE	Y43H11AL.1	A0A0K3AR60	Y43H11AL.1	PHD-type domain-containing protein	0.2502	0.586	A0A0K3AR60	12.4414	12.759	12.7379	12.0276	12.6431	0
25	-0.4429	14.4144	1.3768	0.6132	nonDE	nonDE	ncl-1	A0A0K3ARF3	ncl-1	B-box type zinc finger protein ncl-1	0.042	0.2437	A0A0K3ARF3	14.3245	14.8665	14.7791	14.0853	14.3728	14.1833
26		14.3144			nonDE	nonDE	bca-2	A0A0K3ARK9	bca-2	Carbonic anhydrase			A0A0K3ARK9	14.3926	13.896	14.6547	0	0	0
27	-0.6422	13.6279	0.8206	0.337	nonDE	nonDE	etr-1	A0A0K3ARP1	etr-1	RRM domain-containing protein	0.1512	0.4603	A0A0K3ARP1	14.2371	14.071	13.823	0	13.4015	0
28	0.9093	15.1758	1.1747	0.5183	nonDE	nonDE	laat-1	A0A0K3ARR4	laat-1	Lysosomal amino acid transporter 1	0.0669	0.3032	A0A0K3ARR4	14.3744	14.5285	14.8022	14.9959	15.5304	15.9067
29	0.5203	15.5986	1.3599	0.6132	nonDE	nonDE	feh-1	A0A0K3ARY0	feh-1	Amyloid beta A4 protein-binding family B member 2-like	0.0437	0.2437	A0A0K3ARY0	15.0498	15.3791	15.3003	15.6497	15.5518	16.0888
30	0.7282	15.716	2.1183	1.0334	nonDE	nonDE	pei-2	A0A0K3AS98	pei-2	BTB domain-containing protein	0.0076	0.0926	A0A0K3AS98	15.851	15.262	15.2989	15.8847	16.3237	16.3882
31	0.1166	14.3329	0.2228	0.0788	nonDE	nonDE	gck-1	A0A0K3ASB9	gck-1	Protein kinase domain-containing protein	0.5987	0.8341	A0A0K3ASB9	14.4259	14.6836	13.8957	14.4817	14.2762	14.5971
32	0.0677	13.7286	0.0925	0.0324	nonDE	nonDE	Y50D4B.4	A0A0K3ASH9	Y50D4B.4	PAW domain-containing protein	0.8081	0.9281	A0A0K3ASH9	13.4076	13.8626	13.8364	13.8501	13.5239	13.9357
33	-0.0152	13.6262	0.0258	0.0074	nonDE	nonDE	eor-2	A0A0K3ASL2	eor-2	EOR-2	0.9424	0.9831	A0A0K3ASL2	13.6295	13.8329	13.4168	13.8332	13.5334	13.4671
34	0.1974	13.5768	0.2097	0.0773	nonDE	nonDE	cdf-1	A0A0K3ASM2	cdf-1	Zinc transporter 1	0.617	0.837	A0A0K3ASM2	13.7706	14.1677	12.3402	13.4709	13.7207	13.6793
35	0.3418	15.1904	0.9846	0.422	nonDE	nonDE	fln-2	A0A0K3ASN4	fln-2	FiLamiN (Actin binding protein) homolog	0.1036	0.3784	A0A0K3ASN4	14.9795	14.8723	14.7713	15.3569	14.9432	15.3482
36	-0.6651	13.5245	2.2236	1.0938	nonDE	nonDE	bet-2	A0A0K3ASR2	bet-2	Bromo domain-containing protein	0.006	0.0806	A0A0K3ASR2	13.6776	13.9349	13.9617	13.2924	13.0876	13.1991
37	0.0852	12.868	0.1491	0.0571	nonDE	nonDE	egl-15	A0A0K3ASS4	egl-15	receptor protein-tyrosine kinase	0.7095	0.8767	A0A0K3ASS4	13.0248	12.3526	13.1125	13.1264	12.7426	12.8766
38	-0.3066	12.2914	0.796	0.3265	nonDE	nonDE	ergo-1	A0A0K3ASS5	ergo-1	Piwi domain-containing protein	0.16	0.4716	A0A0K3ASS5	12.739	12.357	12.4186	12.1479	12.2487	0
39	1.234	14.4453	3.3717	1.8127	upReg	upReg	comt-3	A0A0K3AT05	comt-3	Catechol O-methyltransferase domain-containing protein 1	0.0004	0.0154	A0A0K3AT05	14.0097	0	13.3922	15.1169	14.916	14.772
40	0.0663	15.4178	0.0774	0.0259	nonDE	nonDE	Y50D4A.1	A0A0K3AT22	Y50D4A.1	HTH myb-type domain-containing protein	0.8367	0.9421	A0A0K3AT22	15.9117	14.8217	15.3934	15.7387	15.5592	15.0278
41	-0.242	13.051	0.3467	0.1312	nonDE	nonDE	tbh-1	A0A0K3ATC0	tbh-1	DOMON domain-containing protein	0.4501	0.7393	A0A0K3ATC0	13.2227	12.9905	13.0096	13.0716	12.7938	12.6312
42	-0.0892	14.1891	0.1766	0.0646	nonDE	nonDE	nsy-1	A0A0K3ATZ5	nsy-1	mitogen-activated protein kinase kinase kinase	0.666	0.8618	A0A0K3ATZ5	14.1332	14.4251	14.3239	14.1586	14.1558	14.3001
43	-0.2501	13.9828	0.4545	0.1726	nonDE	nonDE	imp-3	A0A0K3AUD2	imp-3	IntraMembrane Protease (IMPAS) family	0.3511	0.672	A0A0K3AUD2	14.4046	13.8642	13.6775	13.7157	13.5396	13.9406
44	0.2245	18.1434	0.3641	0.1379	nonDE	nonDE	prdx-2	A0A0K3AUJ9	prdx-2	Peroxiredoxin prdx-2	0.4324	0.7279	A0A0K3AUJ9	18.0198	18.4139	17.5753	18.2669	18.1658	18.2499
45	0.0462	13.924	0.0859	0.0297	nonDE	nonDE	wrm-1	A0A0K3AUT2	wrm-1	Armadillo repeat-containing protein wrm-1	0.8206	0.9338	A0A0K3AUT2	13.8954	14.2887	13.7313	13.9593	14.0904	14.0043
46	0.093	12.4978	0.114	0.0394	nonDE	nonDE	cyp-33c5	A0A0K3AUW1	cyp-33c5	CYtochrome P450 family	0.7692	0.9133	A0A0K3AUW1	12.605	0	12.3973	12.5942	0	0
47	0.2126	15.0728	0.5539	0.2134	nonDE	nonDE	mrck-1	A0A0K3AUZ7	mrck-1	non-specific serine/threonine protein kinase	0.2793	0.6118	A0A0K3AUZ7	14.6866	14.8963	15.2128	15.0208	15.0951	15.3178
48	-0.1995	13.0306	0.1658	0.0612	nonDE	nonDE	T22H9.1	A0A0K3AV58	T22H9.1	rRNA biogenesis protein RRP36	0.6827	0.8687	A0A0K3AV58	12.9394	13.0889	12.9766	12.1596	12.3384	13.9086
49	-0.05	14.4733	0.0978	0.0348	nonDE	nonDE	T08B1.1	A0A0K3AVV4	T08B1.1	Major facilitator superfamily (MFS) profile domain-containing protein	0.7983	0.923	A0A0K3AVV4	14.7846	14.3264	14.3152	14.347	14.284	14.6453
50	0.5004	14.0198	1.0198	0.4392	nonDE	nonDE	rga-4	A0A0K3AW57	rga-4	Rho-GAP domain-containing protein	0.0955	0.3637	A0A0K3AW57	13.6307	14.0104	13.8231	14.3497	14.8261	13.7895
51	0.1279	14.5189	0.2114	0.0773	nonDE	nonDE	gld-2	A0A0K3AWQ7	gld-2	PAP-associated domain-containing protein	0.6146	0.837	A0A0K3AWQ7	14.2274	14.9301	14.4831	14.5654	15.0091	14.4498
52	0.0216	16.5618	0.032	0.01	nonDE	nonDE	arid-1	A0A0K3AXH1	arid-1	AT-rich interactive domain-containing protein arid-1	0.9289	0.9771	A0A0K3AXH1	16.8372	16.4588	16.5792	16.7356	16.5006	16.704
53	-0.2718	13.352	0.2688	0.1005	nonDE	nonDE	mct-2	A0A0M7RFF6	mct-2	MFS domain-containing protein	0.5385	0.7933	A0A0M7RFF6	13.6574	13.8753	13.3216	12.6472	13.9229	13.4688
54	0.0707	14.9287	0.148	0.0568	nonDE	nonDE	ubr-4	A0A0S4XR36	ubr-4	UBR-type domain-containing protein	0.7113	0.8773	A0A0S4XR36	14.682	14.9813	14.9199	14.9755	14.9641	14.8557
55	0.1025	15.2082	0.1884	0.0689	nonDE	nonDE	ccar-1	A0A0S4XR43	ccar-1	SAP domain-containing protein	0.648	0.8534	A0A0S4XR43	14.9004	15.3097	14.8395	15.3421	14.7647	15.2503
56	-0.0474	15.5213	0.0883	0.0303	nonDE	nonDE	ulp-2	A0A0S4XR45	ulp-2	Ubiquitin-like protease family profile domain-containing protein	0.8161	0.9327	A0A0S4XR45	15.6033	15.2815	15.5931	15.5116	15.553	15.2713
57	-0.2066	14.2417	0.3814	0.1457	nonDE	nonDE	taf-6.1	A0A0S4XRY0	taf-6.1	TAF6 C-terminal HEAT repeat domain-containing protein	0.4155	0.715	A0A0S4XRY0	14.7354	14.2656	14.3262	14.5934	13.992	14.1221
58	0.1736	14.2464	0.4163	0.1581	nonDE	nonDE	sago-1	A0A0T7CIX3	sago-1	Piwi-like protein	0.3834	0.6948	A0A0T7CIX3	14.1965	14.3061	14.1074	14.1542	14.3368	14.6399
59	0.0795	14.6447	0.1644	0.0612	nonDE	nonDE	K02C4.3	A0A131MAU8	K02C4.3	USP domain-containing protein	0.6848	0.8687	A0A131MAU8	14.7066	14.4401	14.6046	14.6604	14.8961	14.4333
60	0.9537	15.3037	1.2363	0.549	nonDE	nonDE	daf-4	A0A131MB12	daf-4	Serine/threonine-protein kinase receptor	0.058	0.2825	A0A131MB12	14.6275	14.1721	15.5617	16.3134	15.487	15.422
61	0.2482	15.1401	0.7598	0.3076	nonDE	nonDE	acs-22	A0A131MB92	acs-22	Fatty Acid CoA Synthetase family	0.1739	0.4925	A0A131MB92	15.1648	14.9126	14.9615	15.2185	15.2567	15.3083
62	-0.2934	14.825	0.8597	0.3594	nonDE	nonDE	coh-1	A0A131MBD0	coh-1	Rad21_Rec8 domain-containing protein	0.1381	0.4371	A0A131MBD0	14.9353	15.002	15.1506	14.8711	14.6441	14.6925
63	0.3011	15.2614	0.8718	0.3639	nonDE	nonDE	imb-2	A0A131MBF9	imb-2	Importin N-terminal domain-containing protein	0.1343	0.4326	A0A131MBF9	14.9615	15.2536	15.0378	15.147	15.4972	15.5119
64	-0.0414	13.2365	0.0575	0.0191	nonDE	nonDE	trpp-11	A0A131MBH5	trpp-11	Trafficking protein particle complex subunit 11 domain-containing protein	0.876	0.9569	A0A131MBH5	12.8014	13.6486	13.4808	13.0315	13.1184	13.6568
65	-0.1268	13.5659	0.2117	0.0773	nonDE	nonDE	utx-1	A0A131MBT2	utx-1	JmjC domain-containing protein	0.6142	0.837	A0A131MBT2	13.2435	13.879	13.673	13.523	13.4204	0
66	0.3038	14.4073	0.3469	0.1312	nonDE	nonDE	irg-7	A0A131MBU3	irg-7	Protein irg-7	0.4499	0.7393	A0A131MBU3	13.706	14.476	13.9739	14.5264	13.8294	14.7114
67	0.1354	13.8952	0.3458	0.1312	nonDE	nonDE	tbc-14	A0A164D380	tbc-14	Rab-GAP TBC domain-containing protein	0.451	0.7393	A0A164D380	13.8066	13.9108	13.7731	13.9929	14.1365	13.7673
68	-0.3097	14.0414	0.7613	0.3076	nonDE	nonDE	ash-2	A0A168H287	ash-2	B30.2/SPRY domain-containing protein	0.1733	0.4925	A0A168H287	14.3868	13.9116	14.2604	13.7268	13.7849	14.118
69	0.2001	15.1257	0.2537	0.0912	nonDE	nonDE	irld-1	A0A168H459	irld-1	Receptor L-domain domain-containing protein	0.5576	0.8107	A0A168H459	15.1221	15.4909	15.2775	15.4575	15.1926	15.8406
70	-0.1705	16.3199	0.4506	0.1705	nonDE	nonDE	unc-132	A0A168H9Z7	unc-132	NadR/Ttd14 AAA domain-containing protein	0.3543	0.6753	A0A168H9Z7	16.4913	16.2604	16.4133	16.1124	16.1867	16.3545
71	-0.8029	12.8925	2.8773	1.5323	nonDE	nonDE	cec-4	A0A1B4Z3W4	cec-4	Chromodomain protein	0.0013	0.0294	A0A1B4Z3W4	13.1777	13.4145	13.4504	12.4109	12.4442	12.7789
72	0.1071	13.6496	0.171	0.0635	nonDE	nonDE	Y56A3A.31	A0A1C3NSJ2	Y56A3A.31	SOSS complex subunit A homolog	0.6745	0.8641	A0A1C3NSJ2	13.7276	13.1998	14.0527	14.019	13.6939	13.5883
73	1.2951	15.2049	2.0258	0.9656	upReg	nonDE	ajm-1	A0A1C3NSL9	ajm-1	Apical junction molecule	0.0094	0.1082	A0A1C3NSL9	14.4437	14.5662	14.421	15.2018	15.275	16.8391
74	-1.4198	12.821	1.5465	0.7004	downReg	nonDE	zyg-8	A0A1I6CM54	zyg-8	Doublecortin-like and CAM kinase-like protein	0.0284	0.1993	A0A1I6CM54	12.8744	14.0623	13.0588	0	11.9121	0
75	-0.0891	16.6337	0.1251	0.0456	nonDE	nonDE	C40H1.7	A0A1I6CM73	C40H1.7	Fungal lipase-like domain-containing protein	0.7496	0.9003	A0A1I6CM73	16.8138	16.6882	16.8934	16.954	16.3017	16.8723
76	0.3101	13.4795	0.7683	0.3123	nonDE	nonDE	aakg-1	A0A1I6CM85	aakg-1	CBS domain-containing protein	0.1705	0.4872	A0A1I6CM85	13.5302	13.0489	13.3549	13.3073	13.8862	13.6708
77	-0.2783	14.0057	0.6832	0.2713	nonDE	nonDE	W02H5.2	A0A1I6CMB1	W02H5.2	SOCS box domain-containing protein	0.2074	0.5354	A0A1I6CMB1	14.1621	14.1891	14.2089	13.9935	14.0127	13.7191
78	0.2447	14.768	0.5126	0.1942	nonDE	nonDE	taf-3	A0A1I6CMF0	taf-3	PHD-type domain-containing protein	0.3072	0.6394	A0A1I6CMF0	14.8188	14.257	14.6931	14.8865	14.5662	15.0502
79	1.1354	13.8199	2.7468	1.4515	upReg	upReg	vab-10	A0A1N7SYN7	vab-10	Calponin-homology (CH) domain-containing protein	0.0018	0.0354	A0A1N7SYN7	13.1843	12.7623	13.6117	14.2529	14.2204	14.4914
80	0.9288	16.3591	2.6198	1.3682	nonDE	nonDE	vab-10	A0A1N7SYN9	vab-10	Spectrin beta chain	0.0024	0.0428	A0A1N7SYN9	15.5642	15.95	15.9554	16.5781	16.4832	17.1947
81	0.3009	16.7695	0.8113	0.3343	nonDE	nonDE	eif-3.l	A0A1N7SYP6	eif-3.l	Eukaryotic translation initiation factor 3 subunit L	0.1544	0.4631	A0A1N7SYP6	16.5134	16.7897	16.595	16.9586	17.1767	16.6655
82	0.2579	15.6412	0.72	0.2874	nonDE	nonDE	npp-25	A0A1N7SYQ5	npp-25	Transmembrane protein 33	0.1905	0.5159	A0A1N7SYQ5	15.5968	15.5796	15.2548	15.5889	15.6582	15.9579
83	0.1001	13.233	0.1317	0.0481	nonDE	nonDE	fust-1	A0A1N7SYQ6	fust-1	RNA-binding protein FUS	0.7385	0.8952	A0A1N7SYQ6	13.3697	13.2362	13.0765	12.8452	13.6796	13.4581
84	0.8055	16.634	0.5556	0.2143	nonDE	nonDE	unc-2	A0A1N7SYT0	unc-2	EF-hand domain-containing protein	0.2782	0.6105	A0A1N7SYT0	16.6062	17.0437	14.9466	15.5664	17.0668	18.3797
85	-0.5533	14.6956	1.9094	0.9082	nonDE	nonDE	ate-1	A0A1N7SZF7	ate-1	Arginyl-tRNA--protein transferase 1	0.0123	0.1235	A0A1N7SZF7	14.9302	14.8772	15.1968	14.4507	14.4283	14.4654
86	1.4456	18.9043	2.6035	1.3609	upReg	upReg	unc-52	A0A1T5HUZ1	unc-52	Basement membrane-specific heparan sulfate proteoglycan core protein	0.0025	0.0436	A0A1T5HUZ1	17.9496	18.1555	17.9143	18.7083	19.2827	20.3652
87	-0.088	14.5129	0.1513	0.0573	nonDE	nonDE	argn-1	A0A1X7RC97	argn-1	arginase	0.7058	0.8765	A0A1X7RC97	14.9023	14.5925	14.5236	14.615	14.9685	14.1707
88	1.2957	16.1553	1.548	0.701	upReg	nonDE	2024-06-01	A0A2C9C2T0	2024-06-01	BZIP domain-containing protein	0.0283	0.1991	A0A2C9C2T0	16.169	14.6802	15.2016	15.8362	17.2285	16.8732
89	-0.316	13.0015	0.2199	0.0788	nonDE	nonDE	acdh-2	A0A2C9C2X1	acdh-2	Acyl-CoA_dh_N domain-containing protein	0.6026	0.8341	A0A2C9C2X1	13.7117	13.3242	12.2057	12.7645	0	0
90	0.2239	14.0894	0.5288	0.2006	nonDE	nonDE	unc-68	A0A2C9C2X2	unc-68	Ryanodine receptor 44F	0.2959	0.6301	A0A2C9C2X2	14.0568	13.7361	13.943	14.3908	13.799	14.2178
91	-0.2586	14.7847	0.3727	0.1417	nonDE	nonDE	unc-108	A0A2C9C2Y0	unc-108	Ras-related protein Rab-2	0.4239	0.7215	A0A2C9C2Y0	15.316	14.3282	14.9816	15.2354	14.1697	14.4449
92	0.1921	13.665	0.3057	0.1145	nonDE	nonDE	vhp-1	A0A2C9C2Y5	vhp-1	Dual specificity protein phosphatase 7	0.4947	0.7682	A0A2C9C2Y5	13.198	13.3881	14.1532	14.0241	13.6507	13.6409
93	1.6602	14.9248	3.502	1.897	upReg	upReg	afd-1	A0A2C9C357	afd-1	FHA domain-containing protein	0.0003	0.0127	A0A2C9C357	13.1645	14.3623	14.3016	15.5908	15.8918	15.3263
94	0.7723	13.5247	1.9343	0.9174	nonDE	nonDE	ampd-1	A0A2C9C377	ampd-1	AMP deaminase	0.0116	0.121	A0A2C9C377	13.142	12.9048	12.9469	13.9253	13.7353	13.6498
95		13.7041			nonDE	nonDE	C18C4.7	A0A2C9C3A0	C18C4.7	Golgin-84			A0A2C9C3A0	0	0	0	14.0862	13.1898	14.084
96	0.9024	18.0211	2.7595	1.4527	nonDE	nonDE	anc-1	A0A2C9C3A7	anc-1	Calponin-homology (CH) domain-containing protein	0.0017	0.0353	A0A2C9C3A7	17.2153	17.9258	17.2939	18.4939	18.3993	18.249
97	0.2293	13.6443	0.4393	0.167	nonDE	nonDE	rme-1	A0A2C9C3Z4	rme-1	Dynamin-type G domain-containing protein	0.3636	0.6807	A0A2C9C3Z4	13.2989	13.8909	0	13.8092	13.6366	14.0268
98	0.2716	15.2998	0.6287	0.2444	nonDE	nonDE	jmjd-5	A0A2I2LDX7	jmjd-5	N-acetyltransferase domain-containing protein	0.2351	0.5697	A0A2I2LDX7	14.8173	15.4978	15.1738	15.1238	15.5723	15.6077
99	-0.1578	13.0277	0.3405	0.1296	nonDE	nonDE	lid-1	A0A2K5ATL6	lid-1	AB hydrolase-1 domain-containing protein	0.4565	0.7419	A0A2K5ATL6	13.1726	12.7356	13.3985	12.9734	13.092	12.768
100	0.1898	16.641	0.5071	0.1936	nonDE	nonDE	rskn-2	A0A2K5ATM0	rskn-2	Ribosomal protein S6 kinase	0.3111	0.6403	A0A2K5ATM0	16.5582	16.6753	16.4177	16.7887	16.5279	16.904
101	-0.13	14.0467	0.3165	0.119	nonDE	nonDE	swsn-7	A0A2K5ATP7	swsn-7	ARID domain-containing protein	0.4825	0.7603	A0A2K5ATP7	14.1013	14.3078	13.9184	14.0372	14.0689	13.8314
102	-0.0234	13.2547	0.0489	0.0155	nonDE	nonDE	C25H3.11	A0A2K5ATQ3	C25H3.11	Ricin B-type lectin domain-containing protein	0.8936	0.9648	A0A2K5ATQ3	13.4046	13.4434	13.126	13.4397	13.1853	13.2787
103	0.4458	12.6386	1.5652	0.7114	nonDE	nonDE	C09E7.7	A0A2K5ATT5	C09E7.7	RING-type domain-containing protein	0.0272	0.1943	A0A2K5ATT5	12.3858	12.2855	12.518	12.688	12.8892	12.9496
104	-0.0999	13.2889	0.2127	0.0773	nonDE	nonDE	C14B9.8	A0A2K5ATT8	C14B9.8	Phosphorylase b kinase regulatory subunit	0.6128	0.837	A0A2K5ATT8	13.6261	13.4544	12.9996	13.2165	13.272	13.2921
105	-0.1897	16.7373	0.4998	0.1907	nonDE	nonDE	akap-1	A0A2K5ATU5	akap-1	Tudor domain-containing protein	0.3164	0.6446	A0A2K5ATU5	16.8391	16.9563	16.6683	16.8292	16.5472	16.5182
106	0.1011	13.3416	0.0758	0.0253	nonDE	nonDE	dnpp-1	A0A2K5ATU7	dnpp-1	Aspartyl aminopeptidase	0.8399	0.9434	A0A2K5ATU7	13.3965	12.8467	12.982	13.576	12.9131	13.0396
107	-0.1293	14.8412	0.1647	0.0612	nonDE	nonDE	rpn-13	A0A2K5ATW5	rpn-13	Proteasomal ubiquitin receptor ADRM1	0.6844	0.8687	A0A2K5ATW5	14.5072	15.3323	14.9034	14.3455	15.29	14.7195
108	-0.1977	12.8077	0.4056	0.1543	nonDE	nonDE	C14A11.6	A0A2K5ATZ7	C14A11.6	ANK_REP_REGION domain-containing protein	0.393	0.701	A0A2K5ATZ7	13.0086	13.2	12.7938	12.6749	12.6958	13.0385
109	-0.1629	13.9899	0.1951	0.0717	nonDE	nonDE	M02E1.4	A0A2K5AU18	M02E1.4	Uncharacterized protein	0.6381	0.8478	A0A2K5AU18	13.6619	14.3944	13.6134	14.0669	13.1191	13.9951
110	0.0893	15.7597	0.1389	0.0516	nonDE	nonDE	kin-1	A0A2X0T496	kin-1	Protein kinase domain-containing protein	0.7262	0.8879	A0A2X0T496	15.608	15.4387	15.8602	15.6486	15.3165	16.2097
111	-0.544	14.5379	1.2703	0.5648	nonDE	nonDE	mec-2	A0A3B1DQJ7	mec-2	Band 7 domain-containing protein	0.0537	0.2724	A0A3B1DQJ7	15.1209	14.9847	14.3534	14.4009	14.4498	13.9762
112	0.0243	15.6517	0.047	0.0148	nonDE	nonDE	madd-3	A0A3B1E657	madd-3	Protein kinase domain-containing protein	0.8974	0.9666	A0A3B1E657	15.6787	15.71	15.6242	15.6383	15.5991	15.8482
113	-0.0734	12.5175	0.0698	0.0242	nonDE	nonDE	Y18H1A.2	A0A3P6MY32	Y18H1A.2	CBF1-interacting co-repressor CIR N-terminal domain-containing protein	0.8515	0.9458	A0A3P6MY32	13.0332	12.2477	12.4397	0	12.5002	0
114	-0.3551	14.0231	0.8962	0.3768	nonDE	nonDE	tsr-1	A0A3P6NNQ0	tsr-1	Xpo1 domain-containing protein	0.127	0.42	A0A3P6NNQ0	14.2447	14.3008	14.0898	14.0161	13.9252	13.6289
115	-0.0912	15.0742	0.2158	0.0782	nonDE	nonDE	swsn-1	A0A3P6NNV9	swsn-1	SANT domain-containing protein	0.6085	0.8352	A0A3P6NNV9	15.0832	15.3237	15.1642	15.037	15.1569	15.1037
116	-0.4243	14.7918	1.1999	0.5344	nonDE	nonDE	arx-3	A0A3P6PCS5	arx-3	Actin-related protein 2/3 complex subunit	0.0631	0.2921	A0A3P6PCS5	15.1203	14.6562	15.2814	14.4606	14.7555	14.5689
117	2.7713	14.193	5.5925	3.3315	upReg	upReg	lea-1	A0A486WTP6	lea-1	Plant Late Embryo Abundant (LEA) related	0	0.0005	A0A486WTP6	13.3434	12.6321	12.135	15.526	15.6497	15.2486
118	0.0817	13.8454	0.1836	0.067	nonDE	nonDE	lmd-3	A0A486WTT8	lmd-3	LysM domain-containing protein	0.6553	0.857	A0A486WTT8	13.675	14.0011	13.6329	13.9795	13.8531	13.7216
119	0.0693	13.9943	0.1527	0.0578	nonDE	nonDE	scpl-4	A0A486WU22	scpl-4	Mitochondrial import inner membrane translocase subunit TIM50	0.7036	0.8753	A0A486WU22	13.8417	14.1918	13.9116	14.0487	14.2471	13.8572
120	-0.0145	15.7696	0.0266	0.0079	nonDE	nonDE	rha-1	A0A486WUJ5	rha-1	RNA helicase	0.9405	0.982	A0A486WUJ5	15.9231	15.7933	15.7631	15.6903	15.7955	15.9503
121	-0.0098	15.2194	0.0182	0.0048	nonDE	nonDE	M142.5	A0A486WUL5	M142.5	LSM12 anticodon-binding domain-containing protein	0.959	0.9889	A0A486WUL5	15.1108	15.3849	15.1253	15.3571	14.9776	15.257
122	0.8627	15.6336	2.9775	1.5779	nonDE	nonDE	sma-1	A0A486WUT8	sma-1	Spectrin beta chain	0.0011	0.0264	A0A486WUT8	14.8737	15.4705	15.0296	15.9742	16.0377	15.95
123	0.6304	13.8222	0.4987	0.1907	nonDE	nonDE	F56A4.3	A0A486WUX8	F56A4.3	GST N-terminal domain-containing protein	0.3171	0.6446	A0A486WUX8	0	13.3211	13.3279	14.1961	13.6426	14.026
124	-0.2121	18.1666	0.5666	0.2196	nonDE	nonDE	Y37E3.17	A0A486WV52	Y37E3.17	Dimethylglycine dehydrogenase, mitochondrial	0.2713	0.6031	A0A486WV52	18.3175	18.2353	18.0279	18.117	17.8208	18.0066
125	0.3175	14.2674	1.0411	0.4505	nonDE	nonDE	dab-1	A0A486WV70	dab-1	PID domain-containing protein	0.091	0.3544	A0A486WV70	14.2364	14.2616	13.8907	14.4614	14.478	14.402
126	-0.1196	15.7954	0.2471	0.088	nonDE	nonDE	dyci-1	A0A486WV95	dyci-1	WD_REPEATS_REGION domain-containing protein	0.5661	0.8165	A0A486WV95	15.6797	16.3197	15.8036	15.6469	15.8231	15.9742
127	-0.6043	14.2932	1.6768	0.783	nonDE	nonDE	T20B3.1	A0A486WVT5	T20B3.1	Choline/carnitine acyltransferase domain-containing protein	0.021	0.1648	A0A486WVT5	14.5963	13.9927	14.7377	13.7327	13.7429	14.0382
128	-0.4012	15.9776	1.2605	0.5616	nonDE	nonDE	epg-3	A0A486WWI5	epg-3	Transmembrane protein 49	0.0549	0.2744	A0A486WWI5	16.3378	16.4665	16.1448	15.7755	15.8057	16.1645
129	0.2429	14.432	0.2904	0.1081	nonDE	nonDE	alh-4	A0A486WWU7	alh-4	Aldehyde dehydrogenase	0.5123	0.7796	A0A486WWU7	14.0268	14.0421	14.2092	14.1762	14.0135	14.8172
130	0.2592	15.2422	0.7971	0.3272	nonDE	nonDE	ifg-1	A0A486WX07	ifg-1	MIF4G domain-containing protein	0.1596	0.4708	A0A486WX07	14.9377	15.3171	15.1114	15.4525	15.4274	15.2638
131	0.3611	13.0465	0.5744	0.2218	nonDE	nonDE	npp-21	A0A486WX27	npp-21	TPR_MLP1_2 domain-containing protein	0.2664	0.6	A0A486WX27	12.5332	13.3608	12.6966	13.1853	13.2963	13.1924
132	0.1195	13.1292	0.267	0.1	nonDE	nonDE	F56C9.10	A0A486WX46	F56C9.10	BCAS3 domain-containing protein	0.5408	0.7944	A0A486WX46	13.2215	13.2322	12.719	13.2494	13.1626	13.1192
133	0.2273	14.475	0.3172	0.1192	nonDE	nonDE	F54D11.4	A0A486WXG9	F54D11.4	DEK_C domain-containing protein	0.4817	0.7599	A0A486WXG9	13.7755	14.4118	14.7346	14.5085	14.4616	14.6335
134	0.366	13.7072	0.5558	0.2143	nonDE	nonDE	vps-39	A0A486WXM5	vps-39	CNH domain-containing protein	0.2781	0.6105	A0A486WXM5	13.7205	13.2795	13.4895	13.2805	14.0763	14.2308
135	-0.4628	13.0475	0.5666	0.2196	nonDE	nonDE	dnj-25	A0A486WXP9	dnj-25	J domain-containing protein	0.2713	0.6031	A0A486WXP9	13.6452	0	0	13.1722	13.1927	0
136	0.139	15.282	0.3335	0.1271	nonDE	nonDE	acl-14	A0A486WXW2	acl-14	Phospholipid/glycerol acyltransferase domain-containing protein	0.464	0.7463	A0A486WXW2	15.333	15.4173	15.0144	15.4431	15.2158	15.5227
137	0.3028	14.7103	0.864	0.3615	nonDE	nonDE	cash-1	A0A486WY88	cash-1	Striatin N-terminal domain-containing protein	0.1368	0.435	A0A486WY88	14.2485	14.8432	14.624	14.7875	14.8399	14.9967
138	-0.2891	13.667	0.6972	0.2741	nonDE	nonDE	W08G11.3	A0A486WYQ4	W08G11.3	Trichohyalin	0.2008	0.532	A0A486WYQ4	13.7316	14.1433	13.8309	13.5595	13.5936	13.6853
139	0.6089	14.9697	1.3462	0.6052	nonDE	nonDE	ifa-1	A0A4V0IIR6	ifa-1	Intermediate filament protein A	0.0451	0.2482	A0A4V0IIR6	14.6594	14.8402	14.5031	14.9727	15.1642	15.6927
140	0.6153	20.6398	1.415	0.6301	nonDE	nonDE	F49E2.5	A0A4V0IJD5	F49E2.5	Translation initiation factor IF-2	0.0385	0.2344	A0A4V0IJD5	20.2362	20.0043	20.6561	20.9725	21.1729	20.5973
141	0.3043	14.629	0.3945	0.1497	nonDE	nonDE	F49E2.5	A0A4V0IJF1	F49E2.5	Translation initiation factor IF-2	0.4032	0.7085	A0A4V0IJF1	14.3076	14.0564	14.9298	14.9991	14.8529	14.3546
142	-0.2655	13.3131	0.5294	0.2006	nonDE	nonDE	lron-7	A0A4V0IJI7	lron-7	LRRCT domain-containing protein	0.2955	0.6301	A0A4V0IJI7	13.3895	13.5306	13.4471	13.62	12.8018	13.1489
143	0.9628	14.1179	3.8287	2.1226	nonDE	nonDE	frm-5.2	A0A4V0IJR4	frm-5.2	FERM domain (Protein4.1-ezrin-radixin-moesin) family	0.0001	0.0075	A0A4V0IJR4	13.3633	13.7432	13.5115	14.5408	14.4241	14.5414
144	0.4766	15.3878	1.3941	0.6194	nonDE	nonDE	eps-8	A0A4V0IJW4	eps-8	SH3 domain-containing protein	0.0404	0.2402	A0A4V0IJW4	15.1583	15.0018	14.9338	15.548	15.2888	15.6869
145	-0.4322	15.823	0.9331	0.3997	nonDE	nonDE	him-4	A0A4V0IK01	him-4	Ig-like domain-containing protein	0.1167	0.3984	A0A4V0IK01	15.7146	16.5637	15.8921	15.7698	15.3502	15.7539
146	0.3878	19.5426	1.0718	0.4665	nonDE	nonDE	fln-2	A0A4V0IK09	fln-2	Calponin-homology (CH) domain-containing protein	0.0848	0.3416	A0A4V0IK09	19.1736	19.6057	19.3419	19.7372	19.5835	19.9639
147	-0.088	13.3361	0.1033	0.0369	nonDE	nonDE	sec-16a.2	A0A4V0IKA6	sec-16a.2	Protein transport protein sec16	0.7883	0.9186	A0A4V0IKA6	0	13.9363	13.0962	13.3683	13.1564	13.7601
148	0.0979	14.203	0.2209	0.0788	nonDE	nonDE	pkc-2	A0A4V0IKF6	pkc-2	Protein kinase C	0.6014	0.8341	A0A4V0IKF6	13.9386	14.141	14.3076	14.2973	14.0468	14.3367
149	0.1314	13.3195	0.3493	0.1326	nonDE	nonDE	rbc-1	A0A4V0IKG1	rbc-1	RAVE complex protein Rav1 C-terminal domain-containing protein	0.4474	0.737	A0A4V0IKG1	13.1605	13.2827	13.3054	13.5165	13.2319	13.3945
150	0.1927	14.2825	0.524	0.1992	nonDE	nonDE	pkn-1	A0A4V0IL76	pkn-1	protein kinase C	0.2992	0.632	A0A4V0IL76	14.1315	14.3017	14.2306	14.541	14.5363	14.1644
151	-0.018	13.5319	0.0163	0.0047	nonDE	nonDE	nova-1	A0A4V0ILI5	nova-1	K Homology domain-containing protein	0.9632	0.9893	A0A4V0ILI5	0	13.7757	13.0818	12.9786	13.8427	0
152	1.1023	13.4704	1.648	0.765	upReg	nonDE	pes-8	A0A4V0INE6	pes-8	Patterned Expression Site	0.0225	0.1718	A0A4V0INE6	13.0967	12.7929	12.5575	13.108	13.817	14.8292
153	0.3673	14.0138	0.4785	0.1838	nonDE	nonDE	acs-17	A0A4V0ING4	acs-17	AMP-binding domain-containing protein	0.3323	0.655	A0A4V0ING4	13.9565	13.828	13.5486	14.095	0	14.1949
154	-0.0052	19.4202	0.0073	0.0023	nonDE	nonDE	T23E7.2	A0A5E4LWN1	T23E7.2	Fibronectin type-III domain-containing protein	0.9834	0.9946	A0A5E4LWN1	19.2922	19.7243	19.4613	19.2473	19.2616	19.9533
155	-0.8888	13.8409	1.2928	0.5737	nonDE	nonDE	nhr-48	A0A5E4LX31	nhr-48	Nuclear receptor domain-containing protein	0.051	0.2669	A0A5E4LX31	14.2259	13.9225	14.5774	13.3531	0	0
156	2.0129	16.6143	4.074	2.2985	upReg	upReg	nmy-1	A0A5E4LXR0	nmy-1	Myosin-11	0.0001	0.005	A0A5E4LXR0	15.1531	15.9316	15.6148	16.8765	17.6154	18.2462
157	0.9131	14.3696	2.4878	1.2885	nonDE	nonDE	ifc-2	A0A5E4LYE2	ifc-2	Intermediate filament protein ifc-2	0.0033	0.0515	A0A5E4LYE2	14.0131	13.8935	13.8762	14.8592	14.4728	15.1903
158	-0.0757	13.5704	0.1536	0.0578	nonDE	nonDE	dhcr-24	A0A5E4LZ56	dhcr-24	FAD-binding PCMH-type domain-containing protein	0.7022	0.8753	A0A5E4LZ56	13.7484	13.3765	13.6326	13.4935	13.3309	13.706
159	-0.4092	15.6243	1.0112	0.4354	nonDE	nonDE	K09E9.3	A0A5E4LZ74	K09E9.3	Transcription initiation factor TFIID subunit 5	0.0974	0.3669	A0A5E4LZ74	16.174	15.8265	15.9706	15.6833	15.2004	15.8598
160	-0.5923	13.0185	1.2357	0.549	nonDE	nonDE	syd-9	A0A5E4M3Q4	syd-9	Zinc finger protein syd-9	0.0581	0.2825	A0A5E4M3Q4	0	13.7963	13.1068	12.7253	13.1513	12.7012
161	-0.0017	15.2721	0.0032	0.0011	nonDE	nonDE	let-413	A0A5K1I8A6	let-413	PDZ domain-containing protein	0.9927	0.9975	A0A5K1I8A6	15.3229	15.5169	15.0049	15.4542	15.1901	15.1952
162	0.2608	14.1481	0.4503	0.1705	nonDE	nonDE	bed-2	A0A5K1IAD3	bed-2	BED-type domain-containing protein	0.3545	0.6753	A0A5K1IAD3	14.2529	13.6074	14.1436	14.1201	14.4041	0
163	-0.4441	13.4373	0.9479	0.4058	nonDE	nonDE	znf-598	A0A5K1ICF1	znf-598	RING-type E3 ubiquitin transferase	0.1127	0.3928	A0A5K1ICF1	13.5236	14.0452	13.6838	12.8437	13.7878	13.2889
164	-1.1426	14.1974	3.6875	2.0285	downReg	downReg	bet-1	A0A5S9MM65	bet-1	Bromodomain-containing protein bet-1	0.0002	0.0094	A0A5S9MM65	14.7195	15.097	14.7725	13.6128	13.585	13.9634
[truncated: 2,963 more rows]

## Sheet: (6) MLT-4 Up Down
Gene	log2 FC	adjusted_p		% Up in MLT-4		Gene	N2_1	N2_2	N2_3	N2 Avg	MLT4_1	MLT4_2	MLT4_3	MLT-4 Avg		% (3/3) Up in MLT-4
[truncated: 202 more rows]

[truncated: 3 more sheets: (7) MLT-4 Filter-1, (8) MLT-4 Filter-2, (9) Overlaps Filter-2]
