# Supplementary material for: Integrating endogenous TurboID and data-independent acquisition mass spectrometry for in vivo proximity labeling
Source: EMBO J. 2025 Dec 11;45(2):592–632. doi: 10.1038/s44318-025-00660-5 (PMC12811337; doi:10.1038/s44318-025-00660-5)
Supplement: Supplementary file 8 — Dataset EV6 [file 44318_2025_660_MOESM8_ESM.xlsx]

## Sheet: Contents
Summary	Combined results for Exp 6 (NEKL–MLT TurboID)
Tabs:
1	NEKL-2::TurboID Raw data
2	NEKL-2::TurboID Filter-1 TurboID Upreg, TurboID downreg, TurboID only, N2 only
3	NEKL-2::TurboID Filter-1 w/ color labels
4	NEKL-2::TurboID Filter-2 w/ color labels
5	NEKL-3::TurboID Raw data
6	NEKL-3::TurboID Filter-1 TurboID Upreg, TurboID downreg, TurboID only, N2 only
7	NEKL-3::TurboID Filter-1 w/ color labels
8	NEKL-3::TurboID Filter-2 w/ color labels
9	MLT-2::TurboID Raw data
10	MLT-2::TurboID Filter-1 TurboID Upreg, TurboID downreg, TurboID only, N2 only
11	MLT-2::TurboID Filter-1 w/ color labels
12	MLT-2::TurboID Filter-2 w/ color labels
13	MLT-3::TurboID Raw data
14	MLT-3::TurboID Filter-1 TurboID Upreg, TurboID downreg, TurboID only, N2 only
15	MLT-3::TurboID Filter-1 w/ color labels
16	MLT-3::TurboID Filter-2 w/ color labels
17	MLT-4::TurboID Raw data
18	MLT-4::TurboID Filter-1 TurboID Upreg, TurboID downreg, TurboID only, N2 only
19	MLT-4::TurboID Filter-1 w/ color labels
20	MLT-4::TurboID Filter-2 w/ color labels
21	Filter-2 protein overlaps
22	Combined N2 upregulated overlaps between samples

## Sheet: (1) NEKL-2 Raw
FastaHeaders	UniProtIds	Genes	ProteinDescriptions	FoundInDB	Organisms	CV	PEP	Cscore	UsedInNormalizationSet	uniprot_id	gene_symbol	description	N2_1	N2_2	N2_3	NEKL2_1	NEKL2_2	NEKL2_3	MLT4_3	logFC	CI.L	CI.R	average_intensity	t	B	P.Value	adj.P.Val	sig.PVal	sig.FDR
>tr|A0A061ACK7|A0A061ACK7_CAEEL Phosphoserine phosphatase OS=Caenorhabditis elegans OX=6239 GN=CELE_Y62E10A.13 PE=1 SV=1	A0A061ACK7	Y62E10A.13	Phosphoserine phosphatase	TRUE	Caenorhabditis elegans	1.19972	1.08641e-08	49.2294	FALSE	A0A061ACK7	Y62E10A.13	Phosphoserine phosphatase	NA	NA	NA	NA	9.84948	NA	NA	NA	NA	NA	11.8327	NA	NA	NA	NA	NA	NA
>tr|A0A061ACQ8|A0A061ACQ8_CAEEL E3 ubiquitin-protein ligase OS=Caenorhabditis elegans OX=6239 GN=CELE_Y92H12A.2 PE=1 SV=1	A0A061ACQ8	Y92H12A.2	E3 ubiquitin-protein ligase	TRUE	Caenorhabditis elegans	0.547008	5.04607e-14	55.9491	FALSE	A0A061ACQ8	Y92H12A.2	E3 ubiquitin-protein ligase	13.7724	13.9632	13.8993	13.6702	13.9917	14.0436	13.6792	0.0235253	-0.300297	0.347348	13.9445	0.153593	-7.40406	0.879788	0.913655	0	0
>sp|A0A061ACU2|PIEZ1_CAEEL Piezo-type mechanosensitive ion channel component 1 OS=Caenorhabditis elegans OX=6239 GN=pezo-1 PE=1 SV=1	A0A061ACU2	pezo-1	Piezo-type mechanosensitive ion channel component 1	TRUE	Caenorhabditis elegans	0.888235	2.25111e-07	47.2392	FALSE	A0A061ACU2	pezo-1	Piezo-type mechanosensitive ion channel component 1	13.7757	13.9076	13.7664	14.4916	14.4109	14.3311	14.1986	0.594627	0.402926	0.786329	14.4727	6.5556	3.75446	5.47372e-06	4.68307e-05	0	0
>tr|A0A061ACY0|A0A061ACY0_CAEEL palmitoyl-protein hydrolase OS=Caenorhabditis elegans OX=6239 GN=ath-1 PE=1 SV=1	A0A061ACY0	ath-1	palmitoyl-protein hydrolase	TRUE	Caenorhabditis elegans	0.462342	1.70655e-09	50.3305	FALSE	A0A061ACY0	ath-1	palmitoyl-protein hydrolase	12.0089	12.3132	11.8983	11.4026	11.7301	11.5042	NA	-0.527827	-1.00265	-0.0530084	11.9476	-2.37665	-4.87772	0.031736	0.0618	0	0
>tr|A0A061AD00|A0A061AD00_CAEEL DMAP1-binding domain-containing protein OS=Caenorhabditis elegans OX=6239 GN=dip-2 PE=1 SV=1	A0A061AD00	dip-2	DMAP1-binding domain-containing protein	TRUE	Caenorhabditis elegans	0.328443	2.45215e-08	48.7233	FALSE	A0A061AD00	dip-2	DMAP1-binding domain-containing protein	13.178	13.3993	13.4634	13.5728	13.4755	13.4321	13.269	0.146524	-0.0457717	0.338819	13.3958	1.61039	-6.14394	0.126135	0.194897	0	0
>tr|A0A061AD72|A0A061AD72_CAEEL KAP NTPase domain-containing protein OS=Caenorhabditis elegans OX=6239 GN=kdin-1 PE=1 SV=1	A0A061AD72	kdin-1	KAP NTPase domain-containing protein	TRUE	Caenorhabditis elegans	0.448424	2.95312e-16	59.2527	FALSE	A0A061AD72	kdin-1	KAP NTPase domain-containing protein	14.6864	14.6952	14.6289	15.0135	14.9082	15.0763	14.519	0.329206	0.169064	0.489349	14.7904	4.34463	-0.766365	0.000462106	0.0017984	0	0
>tr|A0A061AKV1|A0A061AKV1_CAEEL UDP-glucuronosyltransferase OS=Caenorhabditis elegans OX=6239 GN=ugt-21 PE=1 SV=1	A0A061AKV1	ugt-21	UDP-glucuronosyltransferase	TRUE	Caenorhabditis elegans	0.323415	0.00150895	35.3228	FALSE	A0A061AKV1	ugt-21	UDP-glucuronosyltransferase	12.4372	12.4998	12.6811	11.8642	NA	12.6854	12.7915	-0.264539	-0.759573	0.230494	12.7195	-1.17006	-6.60568	0.26567	0.359677	0	0
>tr|A0A078BS51|A0A078BS51_CAEEL BED-type domain-containing protein OS=Caenorhabditis elegans OX=6239 GN=CELE_Y105C5A.15 PE=4 SV=1	A0A078BS51	Y105C5A.15	BED-type domain-containing protein	TRUE	Caenorhabditis elegans	0.553051	1.97046e-05	43.4218	FALSE	A0A078BS51	Y105C5A.15	BED-type domain-containing protein	NA	NA	NA	11.7167	NA	12.2552	NA	NA	NA	NA	12.001	NA	NA	NA	NA	NA	NA
>tr|A0A0K3AQN0|A0A0K3AQN0_CAEEL DH domain-containing protein OS=Caenorhabditis elegans OX=6239 GN=CELE_Y105E8A.25 PE=1 SV=1	A0A0K3AQN0	Y105E8A.25	DH domain-containing protein	TRUE	Caenorhabditis elegans	0.342274	1.01621e-12	54.3738	FALSE	A0A0K3AQN0	Y105E8A.25	DH domain-containing protein	14.1278	14.0994	14.0602	14.6706	14.5575	14.5991	14.1258	0.513301	0.348958	0.677644	14.3509	6.60106	3.84133	5.02945e-06	4.32299e-05	0	0
>tr|A0A0K3AQN5|A0A0K3AQN5_CAEEL p-GlycoProtein related OS=Caenorhabditis elegans OX=6239 GN=pgp-2 PE=1 SV=1	A0A0K3AQN5	pgp-2	p-GlycoProtein related	TRUE	Caenorhabditis elegans	0.314767	8.62835e-12	53.2548	FALSE	A0A0K3AQN5	pgp-2	p-GlycoProtein related	15.3824	15.5905	15.7313	15.7441	15.632	15.6657	15.3587	0.11253	-0.0743085	0.299368	15.4316	1.2729	-6.60001	0.220568	0.308211	0	0
>tr|A0A0K3AQW3|A0A0K3AQW3_CAEEL Protein CIP2A OS=Caenorhabditis elegans OX=6239 GN=B0432.7 PE=1 SV=1	A0A0K3AQW3	B0432.7	Protein CIP2A	TRUE	Caenorhabditis elegans	0.420597	6.77879e-07	46.4281	FALSE	A0A0K3AQW3	B0432.7	Protein CIP2A	13.0172	13.2644	12.8881	12.9841	12.6793	12.6868	12.92	-0.273153	-0.602563	0.0562578	12.8145	-1.75312	-5.92757	0.0980814	0.158615	0	0
>tr|A0A0K3AR51|A0A0K3AR51_CAEEL PH domain-containing protein OS=Caenorhabditis elegans OX=6239 GN=CELE_F22G12.5 PE=1 SV=1	A0A0K3AR51	F22G12.5	PH domain-containing protein	TRUE	Caenorhabditis elegans	0.487185	1.93976e-11	52.8228	FALSE	A0A0K3AR51	F22G12.5	PH domain-containing protein	12.7375	12.7689	12.6177	12.4218	12.7398	12.7507	12.8066	-0.0706269	-0.279184	0.13793	12.7447	-0.715711	-7.15005	0.484102	0.579981	0	0
>tr|A0A0K3ARN9|A0A0K3ARN9_CAEEL PB1 domain-containing protein OS=Caenorhabditis elegans OX=6239 GN=CELE_Y50D4B.1 PE=1 SV=1	A0A0K3ARN9	Y50D4B.1	PB1 domain-containing protein	TRUE	Caenorhabditis elegans	0.435435	3.116e-08	48.571	FALSE	A0A0K3ARN9	Y50D4B.1	PB1 domain-containing protein	14.1054	14.0649	13.5144	12.8692	NA	NA	13.8111	-1.02565	-1.59575	-0.45555	13.5482	-3.98323	-1.83969	0.00235415	0.00699996	-1	-1
>tr|A0A0K3AS36|A0A0K3AS36_CAEEL Intersectin-1 OS=Caenorhabditis elegans OX=6239 GN=itsn-1 PE=1 SV=1	A0A0K3AS36	itsn-1	Intersectin-1	TRUE	Caenorhabditis elegans	0.915869	2.27266e-15	57.765	FALSE	A0A0K3AS36	itsn-1	Intersectin-1	12.3902	13.3226	12.1075	16.9213	16.777	16.9748	15.9671	4.28424	3.80333	4.76515	16.0163	18.8396	19.1803	1.38626e-12	5.6929e-10	1	1
>tr|A0A0K3ASH9|A0A0K3ASH9_CAEEL PAW domain-containing protein OS=Caenorhabditis elegans OX=6239 GN=CELE_Y50D4B.4 PE=1 SV=1	A0A0K3ASH9	Y50D4B.4	PAW domain-containing protein	TRUE	Caenorhabditis elegans	0.656203	1.28923e-08	49.1244	FALSE	A0A0K3ASH9	Y50D4B.4	PAW domain-containing protein	NA	12.084	NA	13.1832	13.6291	13.2773	12.0916	1.27917	0.464064	2.09427	12.9609	3.47457	-2.71805	0.00556721	0.014319	1	1
>tr|A0A0K3AUD2|A0A0K3AUD2_CAEEL IntraMembrane Protease (IMPAS) family OS=Caenorhabditis elegans OX=6239 GN=imp-3 PE=1 SV=1	A0A0K3AUD2	imp-3	IntraMembrane Protease (IMPAS) family	TRUE	Caenorhabditis elegans	0.410639	1.46884e-12	54.1827	FALSE	A0A0K3AUD2	imp-3	IntraMembrane Protease (IMPAS) family	13.0578	12.8661	12.9308	12.707	12.6987	12.8867	12.5924	-0.187415	-0.538431	0.163602	12.7031	-1.12903	-6.76778	0.275025	0.370037	0	0
>tr|A0A0K3AUI7|A0A0K3AUI7_CAEEL Pry-1 Interacting and CABIN1 Domain containing OS=Caenorhabditis elegans OX=6239 GN=picd-1 PE=1 SV=1	A0A0K3AUI7	picd-1	Pry-1 Interacting and CABIN1 Domain containing	TRUE	Caenorhabditis elegans	0.435981	1.91756e-06	45.609	FALSE	A0A0K3AUI7	picd-1	Pry-1 Interacting and CABIN1 Domain containing	11.8419	12.0335	11.1965	11.3943	11.5084	NA	11.5709	-0.239311	-0.779646	0.301023	11.5168	-0.946897	-6.84251	0.359214	0.460192	0	0
>sp|A0A0K3AUJ9|PRDX_CAEEL Peroxiredoxin prdx-2 OS=Caenorhabditis elegans OX=6239 GN=prdx-2 PE=1 SV=1	A0A0K3AUJ9	prdx-2	Peroxiredoxin prdx-2	TRUE	Caenorhabditis elegans	0.904942	5.38303e-10	50.9918	FALSE	A0A0K3AUJ9	prdx-2	Peroxiredoxin prdx-2	16.7797	16.6781	16.6395	17.2101	16.9899	16.8287	16.3327	0.310463	-0.113272	0.734197	17.082	1.54946	-6.23239	0.140247	0.212876	0	0
>sp|A0A0K3AV08|MLK1_CAEEL Mitogen-activated protein kinase kinase kinase mlk-1 OS=Caenorhabditis elegans OX=6239 GN=mlk-1 PE=1 SV=1	A0A0K3AV08	mlk-1	Mitogen-activated protein kinase kinase kinase mlk-1	TRUE	Caenorhabditis elegans	0.463487	1.85409e-07	47.3765	FALSE	A0A0K3AV08	mlk-1	Mitogen-activated protein kinase kinase kinase mlk-1	13.1544	13.2695	12.8208	12.4419	11.4569	11.4928	12.1126	-1.28436	-1.75384	-0.814869	12.3917	-5.7853	2.2148	2.47397e-05	0.000162701	-1	-1
>tr|A0A0K3AVL7|A0A0K3AVL7_CAEEL Large neutral amino acids transporter small subunit 1 OS=Caenorhabditis elegans OX=6239 GN=aat-3 PE=1 SV=1	A0A0K3AVL7	aat-3	Large neutral amino acids transporter small subunit 1	TRUE	Caenorhabditis elegans	0.295018	0.00282192	34.3361	FALSE	A0A0K3AVL7	aat-3	Large neutral amino acids transporter small subunit 1	NA	12.3463	12.244	NA	NA	NA	NA	NA	NA	NA	11.7472	NA	NA	NA	NA	NA	NA
>tr|A0A0K3AVV4|A0A0K3AVV4_CAEEL Major facilitator superfamily (MFS) profile domain-containing protein OS=Caenorhabditis elegans OX=6239 GN=CELE_T08B1.1 PE=1 SV=1	A0A0K3AVV4	T08B1.1	Major facilitator superfamily (MFS) profile domain-containing protein	TRUE	Caenorhabditis elegans	0.318116	2.64302e-10	51.3922	FALSE	A0A0K3AVV4	T08B1.1	Major facilitator superfamily (MFS) profile domain-containing protein	14.4377	14.1868	14.4073	13.6658	13.5471	13.7027	14.1572	-0.70544	-0.987417	-0.423463	14.0045	-5.28736	1.22371	6.49295e-05	0.000357644	0	0
>tr|A0A0K3AWP8|A0A0K3AWP8_CAEEL Bridge-like lipid transfer protein family member 1 C-terminal domain-containing protein OS=Caenorhabditis elegans OX=6239 GN=lpd-3 PE=1 SV=1	A0A0K3AWP8	lpd-3	Bridge-like lipid transfer protein family member 1 C-terminal domain-containing protein	TRUE	Caenorhabditis elegans	0.362719	7.04327e-14	55.7698	FALSE	A0A0K3AWP8	lpd-3	Bridge-like lipid transfer protein family member 1 C-terminal domain-containing protein	13.7296	13.6351	13.8176	14.0313	13.9023	14.1285	13.7219	0.293252	0.0915693	0.494935	13.9078	3.07302	-3.47024	0.00703069	0.0174399	0	0
>sp|A0A0K3AXH1|ARID1_CAEEL AT-rich interactive domain-containing protein arid-1 OS=Caenorhabditis elegans OX=6239 GN=arid-1 PE=3 SV=1	A0A0K3AXH1	arid-1	AT-rich interactive domain-containing protein arid-1	TRUE	Caenorhabditis elegans	0.336881	3.21333e-06	45.177	FALSE	A0A0K3AXH1	arid-1	AT-rich interactive domain-containing protein arid-1	14.1521	14.0227	14.5476	14.2147	13.7879	12.9085	14.0898	-0.603755	-1.14573	-0.0617825	13.7033	-2.35585	-4.88993	0.0311504	0.0608519	0	0
>tr|A0A0S4XR36|A0A0S4XR36_CAEEL UBR-type domain-containing protein OS=Caenorhabditis elegans OX=6239 GN=ubr-4 PE=1 SV=1	A0A0S4XR36	ubr-4	UBR-type domain-containing protein	TRUE	Caenorhabditis elegans	0.291561	1.52268e-12	54.164	FALSE	A0A0S4XR36	ubr-4	UBR-type domain-containing protein	14.9954	15.123	15.1203	15.3728	15.3285	15.3053	15.3222	0.255954	0.0955269	0.41638	15.2304	3.37192	-2.84557	0.00371496	0.0101557	0	0
>tr|A0A0S4XR43|A0A0S4XR43_CAEEL SAP domain-containing protein OS=Caenorhabditis elegans OX=6239 GN=ccar-1 PE=1 SV=1	A0A0S4XR43	ccar-1	SAP domain-containing protein	TRUE	Caenorhabditis elegans	0.522963	2.13388e-06	45.5212	FALSE	A0A0S4XR43	ccar-1	SAP domain-containing protein	13.0085	12.8562	12.5828	12.0452	10.977	11.5438	12.6787	-1.29384	-1.95496	-0.632713	12.1705	-4.15978	-1.26475	0.00078635	0.00279995	-1	-1
>tr|A0A0T7CIX3|A0A0T7CIX3_CAEEL Piwi-like protein OS=Caenorhabditis elegans OX=6239 GN=sago-1 PE=1 SV=1	A0A0T7CIX3	sago-1	Piwi-like protein	TRUE	Caenorhabditis elegans	0.215608	1.01524e-11	53.1684	FALSE	A0A0T7CIX3	sago-1	Piwi-like protein	13.9107	13.9371	13.8953	14.2276	14.3603	14.0249	14.7769	0.289899	0.0745673	0.505231	14.2493	2.84532	-3.93546	0.0113673	0.0259603	0	0
>tr|A0A0U1RML5|A0A0U1RML5_CAEEL Piwi domain-containing protein OS=Caenorhabditis elegans OX=6239 GN=sago-2 PE=1 SV=1	A0A0U1RML5	sago-2	Piwi domain-containing protein	TRUE	Caenorhabditis elegans	1.25118	1.51837e-11	52.9539	FALSE	A0A0U1RML5	sago-2	Piwi domain-containing protein	10.9341	12.0137	11.9111	12.8789	12.7833	12.6863	12.8298	1.16323	0.720213	1.60625	12.6689	5.55275	1.74552	3.91496e-05	0.000234517	1	1
>tr|A0A131MBD0|A0A131MBD0_CAEEL Rad21_Rec8 domain-containing protein OS=Caenorhabditis elegans OX=6239 GN=coh-1 PE=1 SV=1	A0A131MBD0	coh-1	Rad21_Rec8 domain-containing protein	TRUE	Caenorhabditis elegans	0.328791	4.20556e-13	54.8312	FALSE	A0A131MBD0	coh-1	Rad21_Rec8 domain-containing protein	14.4505	14.2718	14.2085	13.3055	13.4971	13.4476	13.868	-0.893556	-1.18474	-0.602372	13.6186	-6.48592	3.61765	6.25817e-06	5.23308e-05	0	0
>tr|A0A131MBF9|A0A131MBF9_CAEEL Importin N-terminal domain-containing protein OS=Caenorhabditis elegans OX=6239 GN=imb-2 PE=1 SV=1	A0A131MBF9	imb-2	Importin N-terminal domain-containing protein	TRUE	Caenorhabditis elegans	0.322873	7.28892e-14	55.7514	FALSE	A0A131MBF9	imb-2	Importin N-terminal domain-containing protein	16.4718	16.2807	16.2121	16.2221	16.1476	16.1639	16.1038	-0.143654	-0.320156	0.0328484	16.1111	-1.72012	-5.97862	0.103969	0.166347	0	0
>tr|A0A131MBT2|A0A131MBT2_CAEEL JmjC domain-containing protein OS=Caenorhabditis elegans OX=6239 GN=utx-1 PE=1 SV=1	A0A131MBT2	utx-1	JmjC domain-containing protein	TRUE	Caenorhabditis elegans	0.238234	3.21622e-05	42.8533	FALSE	A0A131MBT2	utx-1	JmjC domain-containing protein	14.3904	13.8602	14.19	13.7289	13.6688	13.671	14.2736	-0.457311	-0.854854	-0.0597679	13.9755	-2.43272	-4.74578	0.026701	0.0534309	0	0
>sp|A0A131MBU3|IRG7_CAEEL Protein irg-7 OS=Caenorhabditis elegans OX=6239 GN=irg-7 PE=2 SV=1	A0A131MBU3	irg-7	Protein irg-7	TRUE	Caenorhabditis elegans	0.667284	1.16078e-07	47.7017	FALSE	A0A131MBU3	irg-7	Protein irg-7	15.3057	14.837	14.7727	13.1782	14.3925	13.8835	14.6695	-1.15377	-2.21848	-0.0890637	14.1654	-2.29168	-5.00852	0.0353877	0.0675583	-1	0
>tr|A0A131MD37|A0A131MD37_CAEEL Trafficking protein particle complex subunit 11 domain-containing protein OS=Caenorhabditis elegans OX=6239 GN=trpp-11 PE=1 SV=1	A0A131MD37	trpp-11	Trafficking protein particle complex subunit 11 domain-containing protein	TRUE	Caenorhabditis elegans	0.380764	6.88684e-09	49.5063	FALSE	A0A131MD37	trpp-11	Trafficking protein particle complex subunit 11 domain-containing protein	14.0426	14.0322	14.0482	13.8843	13.8958	13.8364	14.3562	-0.168841	-0.368407	0.0307253	14.1079	-1.78806	-5.87246	0.0920061	0.149892	0	0
>tr|A0A163UT65|A0A163UT65_CAEEL Estradiol 17-beta-dehydrogenase 8 OS=Caenorhabditis elegans OX=6239 GN=dhs-11 PE=1 SV=1	A0A163UT65	dhs-11	Estradiol 17-beta-dehydrogenase 8	TRUE	Caenorhabditis elegans	0.461042	3.47148e-06	45.1105	FALSE	A0A163UT65	dhs-11	Estradiol 17-beta-dehydrogenase 8	13.0324	12.8841	12.8069	13.6144	13.1924	12.9314	12.5457	0.338237	-0.257442	0.933916	12.8397	1.20081	-6.68614	0.246789	0.338078	0	0
>tr|A0A164D380|A0A164D380_CAEEL Rab-GAP TBC domain-containing protein OS=Caenorhabditis elegans OX=6239 GN=tbc-14 PE=1 SV=1	A0A164D380	tbc-14	Rab-GAP TBC domain-containing protein	TRUE	Caenorhabditis elegans	0.431575	3.42103e-13	54.9385	FALSE	A0A164D380	tbc-14	Rab-GAP TBC domain-containing protein	14.842	14.9991	15.0819	15.1961	15.0198	15.1691	14.982	0.154022	-0.0205489	0.328592	15.1339	1.86468	-5.74944	0.0799808	0.134124	0	0
>sp|A0A1C3NSL9|AJM1_CAEEL Apical junction molecule OS=Caenorhabditis elegans OX=6239 GN=ajm-1 PE=1 SV=1	A0A1C3NSL9	ajm-1	Apical junction molecule	TRUE	Caenorhabditis elegans	0.443682	6.48628e-11	52.169	FALSE	A0A1C3NSL9	ajm-1	Apical junction molecule	14.4084	13.3734	13.9285	13.7034	15.2235	14.2304	14.5098	0.482338	-0.252943	1.21762	13.9139	1.38727	-6.45481	0.183821	0.264978	0	0
>tr|A0A1C3NSQ4|A0A1C3NSQ4_CAEEL SOSS complex subunit A homolog OS=Caenorhabditis elegans OX=6239 GN=CELE_Y56A3A.31 PE=1 SV=1	A0A1C3NSQ4	Y56A3A.31	SOSS complex subunit A homolog	TRUE	Caenorhabditis elegans	0.356964	1.20473e-08	49.1661	FALSE	A0A1C3NSQ4	Y56A3A.31	SOSS complex subunit A homolog	12.6566	12.7807	12.7593	12.5286	12.5907	12.4096	13.0508	-0.222588	-0.719159	0.273984	12.9114	-0.947945	-6.95419	0.356841	0.458186	0	0
>tr|A0A1D3PCL0|A0A1D3PCL0_CAEEL DUF3402 domain-containing protein OS=Caenorhabditis elegans OX=6239 GN=farl-11 PE=1 SV=1	A0A1D3PCL0	farl-11	DUF3402 domain-containing protein	TRUE	Caenorhabditis elegans	0.345656	5.07017e-13	54.7342	FALSE	A0A1D3PCL0	farl-11	DUF3402 domain-containing protein	13.0078	13.3423	13.319	13.3856	13.2699	13.2565	13.0923	0.0810022	-0.146738	0.308742	13.3131	0.751709	-7.12303	0.462736	0.561297	0	0
>tr|A0A1I6CM66|A0A1I6CM66_CAEEL Ral GTPase-activating protein subunit alpha/beta N-terminal domain-containing protein OS=Caenorhabditis elegans OX=6239 GN=hgap-2 PE=1 SV=1	A0A1I6CM66	hgap-2	Ral GTPase-activating protein subunit alpha/beta N-terminal domain-containing protein	TRUE	Caenorhabditis elegans	0.341866	1.95146e-11	52.8195	FALSE	A0A1I6CM66	hgap-2	Ral GTPase-activating protein subunit alpha/beta N-terminal domain-containing protein	15.3212	15.2178	15.4419	15.3747	15.6941	15.5489	15.29	0.212267	0.00832768	0.416206	15.4092	2.19975	-5.17431	0.0422778	0.0789292	0	0
>tr|A0A1I6CM73|A0A1I6CM73_CAEEL Fungal lipase-like domain-containing protein OS=Caenorhabditis elegans OX=6239 GN=C40H1.7 PE=1 SV=1	A0A1I6CM73	C40H1.7	Fungal lipase-like domain-containing protein	TRUE	Caenorhabditis elegans	0.161371	3.61759e-08	48.4753	FALSE	A0A1I6CM73	C40H1.7	Fungal lipase-like domain-containing protein	15.1096	14.8265	14.8172	15.4458	15.3576	15.3198	15.1374	0.456656	0.228607	0.684705	15.0235	4.23208	-1.00749	0.000587154	0.00219204	0	0
>tr|A0A1I6CMB1|A0A1I6CMB1_CAEEL SOCS box domain-containing protein OS=Caenorhabditis elegans OX=6239 GN=CELE_W02H5.2 PE=1 SV=1	A0A1I6CMB1	W02H5.2	SOCS box domain-containing protein	TRUE	Caenorhabditis elegans	0.299979	9.95291e-09	49.283	FALSE	A0A1I6CMB1	W02H5.2	SOCS box domain-containing protein	13.9835	13.6965	13.4641	13.7599	13.4592	13.6575	13.5082	-0.089164	-0.53541	0.357082	13.4089	-0.422551	-7.32267	0.67808	0.757156	0	0
>tr|A0A1N7SYP3|A0A1N7SYP3_CAEEL Microtubule-actin cross-linking factor 1 OS=Caenorhabditis elegans OX=6239 GN=vab-10 PE=1 SV=1	A0A1N7SYP3	vab-10	Microtubule-actin cross-linking factor 1	TRUE	Caenorhabditis elegans	0.295796	2.95312e-16	59.2527	FALSE	A0A1N7SYP3	vab-10	Microtubule-actin cross-linking factor 1	15.6099	15.0284	15.5439	16.3073	16.5593	16.3385	16.4606	1.00762	0.64414	1.37111	16.0417	5.86205	2.37091	2.12275e-05	0.000143694	1	1
>tr|A0A1N7SYW0|A0A1N7SYW0_CAEEL Ligand-Gated ion Channel OS=Caenorhabditis elegans OX=6239 GN=lgc-45 PE=1 SV=1	A0A1N7SYW0	lgc-45	Ligand-Gated ion Channel	TRUE	Caenorhabditis elegans	0.220929	0.000160489	40.5535	FALSE	A0A1N7SYW0	lgc-45	Ligand-Gated ion Channel	NA	NA	NA	NA	NA	NA	NA	NA	NA	NA	10.2521	NA	NA	NA	NA	NA	NA
>tr|A0A1N7SYW5|A0A1N7SYW5_CAEEL EF-hand domain-containing protein OS=Caenorhabditis elegans OX=6239 GN=CELE_F43B10.1 PE=1 SV=1	A0A1N7SYW5	F43B10.1	EF-hand domain-containing protein	TRUE	Caenorhabditis elegans	0.567644	0.000209726	40.0607	FALSE	A0A1N7SYW5	F43B10.1	EF-hand domain-containing protein	12.4464	12.7079	11.4911	11.8693	13.0725	11.2849	13.6529	-0.139566	-1.35505	1.07591	11.8646	-0.244066	-7.38498	0.810383	0.864159	0	0
>tr|A0A1N7SZF6|A0A1N7SZF6_CAEEL Protein kinase domain-containing protein OS=Caenorhabditis elegans OX=6239 GN=CELE_ZC581.9 PE=3 SV=1	A0A1N7SZF6	ZC581.9	Protein kinase domain-containing protein	TRUE	Caenorhabditis elegans	0.391792	0.000196698	40.1834	FALSE	A0A1N7SZF6	ZC581.9	Protein kinase domain-containing protein	13.9678	13.6372	13.592	NA	NA	12.2924	13.372	-1.43998	-1.81819	-1.06176	12.8626	-8.13324	6.03344	8.36909e-07	1.06296e-05	-1	-1
>tr|A0A1T5HUK9|A0A1T5HUK9_CAEEL CBS domain-containing protein OS=Caenorhabditis elegans OX=6239 GN=aakg-1 PE=1 SV=1	A0A1T5HUK9	aakg-1	CBS domain-containing protein	TRUE	Caenorhabditis elegans	0.268837	1.39218e-13	55.4083	FALSE	A0A1T5HUK9	aakg-1	CBS domain-containing protein	14.4623	14.4522	14.2984	14.8997	14.6411	14.635	14.2514	0.320982	0.102037	0.539927	14.5615	3.09841	-3.41771	0.00666157	0.0166923	0	0
>tr|A0A1X7RBQ0|A0A1X7RBQ0_CAEEL SOCS box domain-containing protein OS=Caenorhabditis elegans OX=6239 GN=C39D10.11 PE=4 SV=1	A0A1X7RBQ0	C39D10.11	SOCS box domain-containing protein	TRUE	Caenorhabditis elegans	0.256718	2.82695e-10	51.3546	FALSE	A0A1X7RBQ0	C39D10.11	SOCS box domain-containing protein	13.0013	13.1918	13.1545	12.852	12.4315	12.6483	13.6672	-0.471921	-0.875816	-0.0680251	12.9435	-2.48356	-4.66452	0.0248834	0.0504493	0	0
>tr|A0A1X7RC97|A0A1X7RC97_CAEEL Arginase OS=Caenorhabditis elegans OX=6239 GN=argn-1 PE=1 SV=1	A0A1X7RC97	argn-1	Arginase	TRUE	Caenorhabditis elegans	0.491489	5.06747e-15	57.2604	FALSE	A0A1X7RC97	argn-1	Arginase	15.5641	15.0408	15.4106	15.8972	15.7291	16.0336	15.9706	0.548139	0.218481	0.877797	15.8412	3.51537	-2.54561	0.00274624	0.00794219	0	0
>tr|A0A2C9C2Y0|A0A2C9C2Y0_CAEEL Ras-related protein Rab-2 OS=Caenorhabditis elegans OX=6239 GN=unc-108 PE=1 SV=1	A0A2C9C2Y0	unc-108	Ras-related protein Rab-2	TRUE	Caenorhabditis elegans	0.510813	3.40017e-12	53.7452	FALSE	A0A2C9C2Y0	unc-108	Ras-related protein Rab-2	16.7866	16.3254	16.3228	15.4109	14.927	15.1917	15.3652	-1.30169	-1.66046	-0.94293	15.4594	-7.67236	5.7679	7.76091e-07	9.95984e-06	-1	-1
>tr|A0A2C9C377|A0A2C9C377_CAEEL AMP deaminase OS=Caenorhabditis elegans OX=6239 GN=ampd-1 PE=1 SV=1	A0A2C9C377	ampd-1	AMP deaminase	TRUE	Caenorhabditis elegans	1.63533	6.8799e-11	52.1367	FALSE	A0A2C9C377	ampd-1	AMP deaminase	13.6209	13.621	13.8213	16.03	15.809	16.0453	14.6153	2.27373	2.06429	2.48318	15.7111	22.9438	22.3685	5.07795e-14	4.69203e-11	1	1
>tr|A0A2C9C3A0|A0A2C9C3A0_CAEEL Golgin-84 OS=Caenorhabditis elegans OX=6239 GN=C18C4.7 PE=1 SV=1	A0A2C9C3A0	C18C4.7	Golgin-84	TRUE	Caenorhabditis elegans	0.716029	3.79586e-08	48.4443	FALSE	A0A2C9C3A0	C18C4.7	Golgin-84	11.124	13.1979	12.9227	12.5102	12.3784	12.2997	12.4142	-0.0187835	-0.815016	0.777449	12.6441	-0.0498886	-7.4152	0.96081	0.971878	0	0
>tr|A0A2C9C3E8|A0A2C9C3E8_CAEEL Ryanodine receptor OS=Caenorhabditis elegans OX=6239 GN=unc-68 PE=1 SV=1	A0A2C9C3E8	unc-68	Ryanodine receptor	TRUE	Caenorhabditis elegans	0.326703	5.38758e-12	53.5035	FALSE	A0A2C9C3E8	unc-68	Ryanodine receptor	13.0387	13.0637	13.1527	12.4762	12.5167	12.5524	12.9518	-0.569938	-0.820509	-0.319367	12.7861	-4.80717	0.218412	0.000174501	0.000817432	0	0
>tr|A0A2K5ATM8|A0A2K5ATM8_CAEEL BSD domain-containing protein OS=Caenorhabditis elegans OX=6239 GN=C16C2.4 PE=1 SV=1	A0A2K5ATM8	C16C2.4	BSD domain-containing protein	TRUE	Caenorhabditis elegans	0.956687	0.000329344	39.0968	FALSE	A0A2K5ATM8	C16C2.4	BSD domain-containing protein	NA	NA	NA	NA	NA	NA	NA	NA	NA	NA	12.9261	NA	NA	NA	NA	NA	NA
>tr|A0A2K5ATR5|A0A2K5ATR5_CAEEL Ricin B-type lectin domain-containing protein OS=Caenorhabditis elegans OX=6239 GN=C25H3.11 PE=1 SV=1	A0A2K5ATR5	C25H3.11	Ricin B-type lectin domain-containing protein	TRUE	Caenorhabditis elegans	0.381419	5.72282e-09	49.6175	FALSE	A0A2K5ATR5	C25H3.11	Ricin B-type lectin domain-containing protein	12.0843	12.536	12.4448	12.4978	12.4284	12.0953	11.9839	-0.0145081	-0.299074	0.270058	12.2835	-0.107751	-7.41039	0.915483	0.94068	0	0
>tr|A0A2K5ATR7|A0A2K5ATR7_CAEEL E2 ubiquitin-conjugating enzyme OS=Caenorhabditis elegans OX=6239 GN=ubc-26 PE=1 SV=1	A0A2K5ATR7	ubc-26	E2 ubiquitin-conjugating enzyme	TRUE	Caenorhabditis elegans	0.393988	0.0003566	38.906	FALSE	A0A2K5ATR7	ubc-26	E2 ubiquitin-conjugating enzyme	13.6489	13.4135	13.101	13.6647	13.8108	13.8043	13.5755	0.372143	0.00693699	0.737349	13.8166	2.15487	-5.2555	0.0462629	0.0848995	0	0
>tr|A0A2R8F5A8|A0A2R8F5A8_CAEEL Complex 1 LYR protein domain-containing protein OS=Caenorhabditis elegans OX=6239 GN=CELE_F53G2.12 PE=3 SV=1	A0A2R8F5A8	F53G2.12	Complex 1 LYR protein domain-containing protein	TRUE	Caenorhabditis elegans	0.236031	5.75608e-06	44.6608	FALSE	A0A2R8F5A8	F53G2.12	Complex 1 LYR protein domain-containing protein	13.4088	13.6287	13.9831	14.5391	14.4546	14.2704	14.0893	0.747845	0.378717	1.11697	13.8997	4.28449	-0.907635	0.000533906	0.00204066	0	0
>tr|A0A3P6NNQ0|A0A3P6NNQ0_CAEEL Xpo1 domain-containing protein OS=Caenorhabditis elegans OX=6239 GN=tsr-1 PE=1 SV=1	A0A3P6NNQ0	tsr-1	Xpo1 domain-containing protein	TRUE	Caenorhabditis elegans	0.46205	5.3298e-09	49.6601	FALSE	A0A3P6NNQ0	tsr-1	Xpo1 domain-containing protein	14.0823	14.0172	14.0421	13.84	14.1291	14.22	13.9023	0.0158573	-0.176519	0.208234	14.0857	0.174208	-7.4005	0.863806	0.90326	0	0
>tr|A0A3P6NP42|A0A3P6NP42_CAEEL Glycolipid transfer protein domain-containing protein OS=Caenorhabditis elegans OX=6239 GN=tag-296 PE=1 SV=1	A0A3P6NP42	tag-296	Glycolipid transfer protein domain-containing protein	TRUE	Caenorhabditis elegans	0.588489	6.04708e-09	49.5845	FALSE	A0A3P6NP42	tag-296	Glycolipid transfer protein domain-containing protein	12.2829	12.6294	12.29	12.854	12.396	12.4034	12.2522	0.150407	-0.175198	0.476011	12.373	0.976606	-6.92665	0.342824	0.443525	0	0
>tr|A0A3P6PCP8|A0A3P6PCP8_CAEEL GRIP domain-containing protein OS=Caenorhabditis elegans OX=6239 GN=golg-4 PE=1 SV=1	A0A3P6PCP8	golg-4	GRIP domain-containing protein	TRUE	Caenorhabditis elegans	0.894307	9.94566e-11	51.9345	FALSE	A0A3P6PCP8	golg-4	GRIP domain-containing protein	NA	12.2358	NA	13.1225	NA	12.6197	NA	0.635356	-0.580976	1.85169	12.8238	1.15652	-6.32963	0.273123	0.368015	0	0
>tr|A0A3P6PCS5|A0A3P6PCS5_CAEEL Actin-related protein 2/3 complex subunit OS=Caenorhabditis elegans OX=6239 GN=arx-3 PE=1 SV=1	A0A3P6PCS5	arx-3	Actin-related protein 2/3 complex subunit	TRUE	Caenorhabditis elegans	0.34789	5.48175e-13	54.6938	FALSE	A0A3P6PCS5	arx-3	Actin-related protein 2/3 complex subunit	16.6323	16.4018	16.5168	16.1617	15.948	16.1654	16.0199	-0.425273	-0.612583	-0.237963	16.1842	-4.79844	0.199943	0.000177707	0.0008293	0	0
>tr|A0A486WUL5|A0A486WUL5_CAEEL AD domain-containing protein OS=Caenorhabditis elegans OX=6239 GN=CELE_M142.5 PE=1 SV=1	A0A486WUL5	M142.5	AD domain-containing protein	TRUE	Caenorhabditis elegans	0.44094	3.18822e-08	48.5563	FALSE	A0A486WUL5	M142.5	AD domain-containing protein	14.599	14.3551	14.5494	15.1756	15.1901	14.9497	14.991	0.603949	0.397788	0.81011	15.0634	6.19137	3.04841	1.08961e-05	8.32069e-05	0	0
>tr|A0A486WVT5|A0A486WVT5_CAEEL Choline/carnitine acyltransferase domain-containing protein OS=Caenorhabditis elegans OX=6239 GN=CELE_T20B3.1 PE=1 SV=1	A0A486WVT5	T20B3.1	Choline/carnitine acyltransferase domain-containing protein	TRUE	Caenorhabditis elegans	0.357025	1.8071e-11	52.8608	FALSE	A0A486WVT5	T20B3.1	Choline/carnitine acyltransferase domain-containing protein	14.4376	14.4854	14.5553	13.7813	13.9098	14.112	14.2108	-0.558401	-0.782264	-0.334538	14.3086	-5.27178	1.19144	6.70183e-05	0.000366419	0	0
>tr|A0A486WVV5|A0A486WVV5_CAEEL Fibronectin type-III domain-containing protein OS=Caenorhabditis elegans OX=6239 GN=C34F6.10 PE=1 SV=1	A0A486WVV5	C34F6.10	Fibronectin type-III domain-containing protein	TRUE	Caenorhabditis elegans	0.447368	1.93294e-10	51.5668	FALSE	A0A486WVV5	C34F6.10	Fibronectin type-III domain-containing protein	12.0815	12.6963	12.3834	11.7363	11.7913	12.2208	12.3843	-0.47095	-0.778347	-0.163552	12.4202	-3.23846	-3.12748	0.00495359	0.0130032	0	0
>tr|A0A486WWC6|A0A486WWC6_CAEEL Dimethylglycine dehydrogenase, mitochondrial OS=Caenorhabditis elegans OX=6239 GN=CELE_Y37E3.17 PE=1 SV=1	A0A486WWC6	Y37E3.17	Dimethylglycine dehydrogenase, mitochondrial	TRUE	Caenorhabditis elegans	0.21718	4.85673e-12	53.5581	FALSE	A0A486WWC6	Y37E3.17	Dimethylglycine dehydrogenase, mitochondrial	18.9152	18.526	18.6282	19.0487	19.0519	19.0034	19.0022	0.344875	0.154256	0.535494	18.64	3.82374	-1.88343	0.00140757	0.00455949	0	0
>tr|A0A486WWU7|A0A486WWU7_CAEEL Aldehyde dehydrogenase OS=Caenorhabditis elegans OX=6239 GN=alh-4 PE=1 SV=1	A0A486WWU7	alh-4	Aldehyde dehydrogenase	TRUE	Caenorhabditis elegans	0.449084	1.79855e-11	52.8633	FALSE	A0A486WWU7	alh-4	Aldehyde dehydrogenase	13.3812	13.3794	13.4355	12.9706	13.2186	13.2209	13.2362	-0.262036	-0.609413	0.0853404	13.2641	-1.5951	-6.16645	0.129652	0.199347	0	0
>tr|A0A486WX07|A0A486WX07_CAEEL MIF4G domain-containing protein OS=Caenorhabditis elegans OX=6239 GN=ifg-1 PE=1 SV=1	A0A486WX07	ifg-1	MIF4G domain-containing protein	TRUE	Caenorhabditis elegans	0.51168	2.0375e-11	52.7964	FALSE	A0A486WX07	ifg-1	MIF4G domain-containing protein	13.7892	13.9435	13.7957	14.1006	14.4008	14.1403	13.8991	0.371105	0.173059	0.569152	14.057	3.96024	-1.59073	0.00105009	0.00355089	0	0
>tr|A0A486WX27|A0A486WX27_CAEEL TPR_MLP1_2 domain-containing protein OS=Caenorhabditis elegans OX=6239 GN=npp-21 PE=1 SV=1	A0A486WX27	npp-21	TPR_MLP1_2 domain-containing protein	TRUE	Caenorhabditis elegans	0.81495	1.95355e-10	51.5609	FALSE	A0A486WX27	npp-21	TPR_MLP1_2 domain-containing protein	12.3041	12.7768	12.4551	13.1765	12.9018	12.6461	12.4121	0.396149	-0.07684	0.869139	12.8466	1.77122	-5.89935	0.095001	0.154137	0	0
>tr|A0A486WXP9|A0A486WXP9_CAEEL J domain-containing protein OS=Caenorhabditis elegans OX=6239 GN=dnj-25 PE=1 SV=1	A0A486WXP9	dnj-25	J domain-containing protein	TRUE	Caenorhabditis elegans	0.797841	2.1895e-09	50.1855	FALSE	A0A486WXP9	dnj-25	J domain-containing protein	11.9933	12.5016	12.6618	11.6863	11.9352	12.4098	11.7114	-0.375106	-0.945022	0.194811	12.417	-1.39189	-6.44874	0.182442	0.263504	0	0
>tr|A0A486WXW2|A0A486WXW2_CAEEL Phospholipid/glycerol acyltransferase domain-containing protein OS=Caenorhabditis elegans OX=6239 GN=acl-14 PE=1 SV=1	A0A486WXW2	acl-14	Phospholipid/glycerol acyltransferase domain-containing protein	TRUE	Caenorhabditis elegans	0.338167	2.17903e-11	52.7603	FALSE	A0A486WXW2	acl-14	Phospholipid/glycerol acyltransferase domain-containing protein	15.4324	15.5814	15.8159	15.5056	15.3309	15.4228	15.5761	-0.190109	-0.400697	0.0204781	15.5853	-1.90794	-5.67849	0.0738245	0.125592	0	0
>tr|A0A486WXX8|A0A486WXX8_CAEEL PID domain-containing protein OS=Caenorhabditis elegans OX=6239 GN=dab-1 PE=1 SV=1	A0A486WXX8	dab-1	PID domain-containing protein	TRUE	Caenorhabditis elegans	0.31577	1.18982e-12	54.2921	FALSE	A0A486WXX8	dab-1	PID domain-containing protein	14.0325	14.3137	14.4518	15.0115	14.707	14.6629	14.5692	0.527803	0.232048	0.823557	14.5015	3.77199	-1.99546	0.00157578	0.00499922	0	0
>tr|A0A486WY26|A0A486WY26_CAEEL BCAS3 domain-containing protein OS=Caenorhabditis elegans OX=6239 GN=CELE_F56C9.10 PE=1 SV=1	A0A486WY26	F56C9.10	BCAS3 domain-containing protein	TRUE	Caenorhabditis elegans	1.20025	3.18954e-09	49.9648	FALSE	A0A486WY26	F56C9.10	BCAS3 domain-containing protein	12.5379	12.4158	12.3601	11.9825	12.0898	12.0628	12.1863	-0.392905	-0.636573	-0.149237	12.7199	-3.40786	-2.76966	0.00343947	0.00953657	0	0
>tr|A0A486WY88|A0A486WY88_CAEEL Striatin N-terminal domain-containing protein OS=Caenorhabditis elegans OX=6239 GN=cash-1 PE=1 SV=1	A0A486WY88	cash-1	Striatin N-terminal domain-containing protein	TRUE	Caenorhabditis elegans	1.07147	1.47875e-14	56.6297	FALSE	A0A486WY88	cash-1	Striatin N-terminal domain-containing protein	13.9296	13.4219	13.771	14.8512	15.1893	15.0822	14.1064	1.33338	1.00047	1.6663	14.6494	8.46783	7.13649	2.04647e-07	3.76307e-06	1	1
>tr|A0A4V0IJV5|A0A4V0IJV5_CAEEL FERM domain (Protein4.1-ezrin-radixin-moesin) family OS=Caenorhabditis elegans OX=6239 GN=frm-5.2 PE=4 SV=1;>tr|A0A8S4QDD1|A0A8S4QDD1_CAEEL FERM domain (Protein4.1-ezrin-radixin-moesin) family OS=Caenorhabditis elegans OX=6239 GN=frm-5.1 PE=1 SV=1	A0A4V0IJV5;A0A8S4QDD1	frm-5.2;frm-5.1	FERM domain (Protein4.1-ezrin-radixin-moesin) family	TRUE	Caenorhabditis elegans	0.301851	1.0383e-11	53.1565	FALSE	A0A4V0IJV5	frm-5.2	FERM domain (Protein4.1-ezrin-radixin-moesin) family	11.7783	12.3886	12.3828	12.6061	12.4356	12.591	12.6789	0.361014	0.0511829	0.670844	12.4661	2.46319	-4.6869	0.0250488	0.0506963	0	0
>tr|A0A4V0IKJ4|A0A4V0IKJ4_CAEEL RAVE complex protein Rav1 C-terminal domain-containing protein OS=Caenorhabditis elegans OX=6239 GN=rbc-1 PE=1 SV=1	A0A4V0IKJ4	rbc-1	RAVE complex protein Rav1 C-terminal domain-containing protein	TRUE	Caenorhabditis elegans	0.392054	2.85584e-13	55.0324	FALSE	A0A4V0IKJ4	rbc-1	RAVE complex protein Rav1 C-terminal domain-containing protein	15.4906	15.413	15.4214	15.5098	15.4659	15.5567	15.3368	0.0691396	-0.0887105	0.22699	15.5158	0.925709	-6.9752	0.367841	0.468807	0	0
>tr|A0A4V0IKJ7|A0A4V0IKJ7_CAEEL Nucleolar protein 16 OS=Caenorhabditis elegans OX=6239 GN=CELE_F49E2.5 PE=1 SV=1	A0A4V0IKJ7	F49E2.5	Nucleolar protein 16	TRUE	Caenorhabditis elegans	0.470606	7.60491e-14	55.7287	FALSE	A0A4V0IKJ7	F49E2.5	Nucleolar protein 16	15.5788	15.2155	14.9103	14.9221	15.3348	14.5732	15.4005	-0.29151	-0.946161	0.36314	14.9533	-0.941691	-6.96011	0.359941	0.460805	0	0
>tr|A0A4V0ILI5|A0A4V0ILI5_CAEEL K Homology domain-containing protein OS=Caenorhabditis elegans OX=6239 GN=nova-1 PE=1 SV=1	A0A4V0ILI5	nova-1	K Homology domain-containing protein	TRUE	Caenorhabditis elegans	0.259792	1.54669e-10	51.6906	FALSE	A0A4V0ILI5	nova-1	K Homology domain-containing protein	12.8797	13.0398	13.1921	13.347	13.0486	12.979	13.1932	0.0876681	-0.365166	0.540502	12.9906	0.409418	-7.32839	0.687501	0.764902	0	0
>tr|A0A4V0ILM7|A0A4V0ILM7_CAEEL protein kinase C OS=Caenorhabditis elegans OX=6239 GN=pkn-1 PE=1 SV=1	A0A4V0ILM7	pkn-1	protein kinase C	TRUE	Caenorhabditis elegans	0.286244	2.11864e-11	52.7754	FALSE	A0A4V0ILM7	pkn-1	protein kinase C	14.5098	14.2981	14.3258	13.9887	13.889	14.0255	14.048	-0.410175	-0.600623	-0.219728	14.0252	-4.55184	-0.323709	0.00029805	0.0012662	0	0
>tr|A0A4V0INE6|A0A4V0INE6_CAEEL Patterned Expression Site OS=Caenorhabditis elegans OX=6239 GN=pes-8 PE=1 SV=1	A0A4V0INE6	pes-8	Patterned Expression Site	TRUE	Caenorhabditis elegans	0.721793	1.37127e-08	49.0863	FALSE	A0A4V0INE6	pes-8	Patterned Expression Site	NA	NA	10.9989	NA	14.6693	13.1029	14.0607	2.88716	1.08867	4.68564	12.872	3.51492	-2.50675	0.00453936	0.0120614	1	1
>tr|A0A4V0ING4|A0A4V0ING4_CAEEL long-chain-fatty-acid--CoA ligase OS=Caenorhabditis elegans OX=6239 GN=acs-17 PE=1 SV=1	A0A4V0ING4	acs-17	long-chain-fatty-acid--CoA ligase	TRUE	Caenorhabditis elegans	0.271842	5.85885e-09	49.6034	FALSE	A0A4V0ING4	acs-17	long-chain-fatty-acid--CoA ligase	14.071	14.2015	14.2536	13.5943	14.1596	13.9659	14.4339	-0.268779	-0.565118	0.027561	14.041	-1.91708	-5.66344	0.0726006	0.124034	0	0
>tr|A0A4V6M3U0|A0A4V6M3U0_CAEEL SH3 domain-containing protein OS=Caenorhabditis elegans OX=6239 GN=eps-8 PE=1 SV=1	A0A4V6M3U0	eps-8	SH3 domain-containing protein	TRUE	Caenorhabditis elegans	0.298494	3.92827e-12	53.6695	FALSE	A0A4V6M3U0	eps-8	SH3 domain-containing protein	15.8437	15.4404	15.4929	14.9568	14.871	15.188	15.4651	-0.58708	-0.850499	-0.323662	15.101	-4.71025	0.0131457	0.000213667	0.000961892	0	0
>tr|A0A4V6M3X3|A0A4V6M3X3_CAEEL Cadherin domain-containing protein OS=Caenorhabditis elegans OX=6239 GN=cdh-12 PE=1 SV=1	A0A4V6M3X3	cdh-12	Cadherin domain-containing protein	TRUE	Caenorhabditis elegans	0.517976	0.000725608	36.9205	FALSE	A0A4V6M3X3	cdh-12	Cadherin domain-containing protein	13.1084	12.5995	12.8346	12.1601	12.8857	11.9366	13.2274	-0.520031	-1.4263	0.386241	12.4465	-1.23507	-6.64329	0.237882	0.328186	0	0
>tr|A0A4V6M4Y3|A0A4V6M4Y3_CAEEL TropoNin T OS=Caenorhabditis elegans OX=6239 GN=tnt-3 PE=1 SV=1	A0A4V6M4Y3	tnt-3	TropoNin T	TRUE	Caenorhabditis elegans	0.412919	2.95412e-05	42.9554	FALSE	A0A4V6M4Y3	tnt-3	TropoNin T	12.7106	12.6443	12.6302	12.2721	12.9964	12.4182	12.5533	-0.0994633	-1.05181	0.852879	12.3844	-0.221995	-7.39042	0.827217	0.876547	0	0
>tr|A0A5E4LWH3|A0A5E4LWH3_CAEEL Protein tincar OS=Caenorhabditis elegans OX=6239 GN=CELE_K09F5.6 PE=1 SV=1	A0A5E4LWH3	K09F5.6	Protein tincar	TRUE	Caenorhabditis elegans	0.366654	9.22059e-06	44.2142	FALSE	A0A5E4LWH3	K09F5.6	Protein tincar	12.5993	12.9879	13.2681	12.0575	11.8201	11.8976	12.5767	-1.0267	-1.37255	-0.680841	12.3259	-6.2773	3.18981	9.5432e-06	7.45701e-05	-1	-1
>tr|A0A5E4LWV7|A0A5E4LWV7_CAEEL Lin-5 (Five) Interacting protein OS=Caenorhabditis elegans OX=6239 GN=lfi-1 PE=1 SV=1	A0A5E4LWV7	lfi-1	Lin-5 (Five) Interacting protein	TRUE	Caenorhabditis elegans	0.402529	1.33969e-14	56.6862	FALSE	A0A5E4LWV7	lfi-1	Lin-5 (Five) Interacting protein	15.0372	14.6105	14.8916	16.6359	16.7924	16.6622	16.8602	1.8504	1.5364	2.16439	16.1881	12.4581	12.8395	7.79012e-10	5.33191e-08	1	1
>tr|A0A5E4LZ74|A0A5E4LZ74_CAEEL Transcription initiation factor TFIID subunit 5 OS=Caenorhabditis elegans OX=6239 GN=CELE_K09E9.3 PE=1 SV=1	A0A5E4LZ74	K09E9.3	Transcription initiation factor TFIID subunit 5	TRUE	Caenorhabditis elegans	0.41688	0.00170998	35.1143	FALSE	A0A5E4LZ74	K09E9.3	Transcription initiation factor TFIID subunit 5	13.1887	12.8161	NA	11.6497	NA	NA	11.731	-1.35275	-2.11732	-0.58818	12.3206	-4.03919	-1.99728	0.00330485	0.0092606	-1	-1
>tr|A0A5E4LZG5|A0A5E4LZG5_CAEEL Serine-rich adhesin for platelets OS=Caenorhabditis elegans OX=6239 GN=CELE_H11E01.3 PE=1 SV=1	A0A5E4LZG5	H11E01.3	Serine-rich adhesin for platelets	TRUE	Caenorhabditis elegans	0.258909	1.00959e-09	50.6333	FALSE	A0A5E4LZG5	H11E01.3	Serine-rich adhesin for platelets	13.7092	13.7612	13.539	13.872	13.6797	13.608	13.9108	0.0500517	-0.379621	0.479725	13.5263	0.246346	-7.38451	0.808455	0.86285	0	0
>tr|A0A5E4LZM9|A0A5E4LZM9_CAEEL GRIP domain-containing protein OS=Caenorhabditis elegans OX=6239 GN=CELE_T23F2.2 PE=1 SV=1	A0A5E4LZM9	T23F2.2	GRIP domain-containing protein	TRUE	Caenorhabditis elegans	0.366715	3.65752e-08	48.4682	FALSE	A0A5E4LZM9	T23F2.2	GRIP domain-containing protein	11.4162	12.2436	11.792	11.5087	11.3335	10.8919	11.4527	-0.572589	-1.35017	0.204987	11.2302	-1.55727	-6.2212	0.138387	0.210312	0	0
>tr|A0A5K1ICF1|A0A5K1ICF1_CAEEL RING-type E3 ubiquitin transferase OS=Caenorhabditis elegans OX=6239 GN=znf-598 PE=1 SV=1	A0A5K1ICF1	znf-598	RING-type E3 ubiquitin transferase	TRUE	Caenorhabditis elegans	0.907212	3.74871e-07	46.8706	FALSE	A0A5K1ICF1	znf-598	RING-type E3 ubiquitin transferase	10.8788	NA	NA	NA	11.4599	11.2053	14.2516	0.453787	-0.794182	1.70176	11.5389	0.873644	-6.60037	0.413457	0.513487	0	0
>tr|A0A5S9MML0|A0A5S9MML0_CAEEL E3 ubiquitin-protein ligase OS=Caenorhabditis elegans OX=6239 GN=CELE_F10G7.10 PE=1 SV=1	A0A5S9MML0	F10G7.10	E3 ubiquitin-protein ligase	TRUE	Caenorhabditis elegans	0.938138	1.70396e-10	51.6369	FALSE	A0A5S9MML0	F10G7.10	E3 ubiquitin-protein ligase	10.8277	11.6029	11.3624	10.8311	10.6189	10.7654	10.7171	-0.525846	-0.981234	-0.0704579	11.2153	-2.44197	-4.72827	0.0262074	0.052633	0	0
>tr|A0A5S9MQG4|A0A5S9MQG4_CAEEL Rho-GAP domain-containing protein OS=Caenorhabditis elegans OX=6239 GN=CELE_Y92H12BL.7 PE=1 SV=1	A0A5S9MQG4	Y92H12BL.7	Rho-GAP domain-containing protein	TRUE	Caenorhabditis elegans	0.266651	5.01975e-07	46.6545	FALSE	A0A5S9MQG4	Y92H12BL.7	Rho-GAP domain-containing protein	14.8071	14.7778	14.7447	14.3098	14.2313	14.2987	14.5774	-0.496606	-0.690971	-0.30224	14.5006	-5.39989	1.45606	5.16988e-05	0.00029763	0	0
>tr|A0A679L8N0|A0A679L8N0_CAEEL NR LBD domain-containing protein OS=Caenorhabditis elegans OX=6239 GN=CELE_Y39E4B.10 PE=1 SV=1	A0A679L8N0	Y39E4B.10	NR LBD domain-containing protein	TRUE	Caenorhabditis elegans	0.288415	1.36359e-13	55.4192	FALSE	A0A679L8N0	Y39E4B.10	NR LBD domain-containing protein	14.6813	14.4991	14.3666	14.4093	14.5658	14.3856	14.4915	-0.0621008	-0.274528	0.150327	14.427	-0.617844	-7.21717	0.54505	0.637703	0	0
>tr|A0A679L8R0|A0A679L8R0_CAEEL C2 domain-containing protein OS=Caenorhabditis elegans OX=6239 GN=esyt-2 PE=1 SV=1	A0A679L8R0	esyt-2	C2 domain-containing protein	TRUE	Caenorhabditis elegans	0.349759	5.639e-13	54.6791	FALSE	A0A679L8R0	esyt-2	C2 domain-containing protein	14.2744	14.1353	14.1619	13.7007	13.4554	13.9097	13.9275	-0.501947	-0.754446	-0.249449	13.9017	-4.20139	-1.07332	0.000626874	0.00232157	0	0
>tr|A0A6V7QYI0|A0A6V7QYI0_CAEEL Aquaporin-9 OS=Caenorhabditis elegans OX=6239 GN=aqp-7 PE=1 SV=1	A0A6V7QYI0	aqp-7	Aquaporin-9	TRUE	Caenorhabditis elegans	0.480115	4.11473e-13	54.8426	FALSE	A0A6V7QYI0	aqp-7	Aquaporin-9	15.0864	15.6133	15.8138	14.1545	13.4184	14.5473	15.7247	-1.46446	-2.03298	-0.895938	15.304	-5.44748	1.53101	4.82994e-05	0.000281125	-1	-1
>tr|A0A6V7QZA6|A0A6V7QZA6_CAEEL rhomboid protease OS=Caenorhabditis elegans OX=6239 GN=rom-5 PE=4 SV=1	A0A6V7QZA6	rom-5	rhomboid protease	TRUE	Caenorhabditis elegans	0.365305	2.10655e-05	43.3471	FALSE	A0A6V7QZA6	rom-5	rhomboid protease	NA	12.5203	NA	12.9673	12.47	11.7574	NA	-0.122039	-1.37975	1.13568	12.2809	-0.212457	-7.0474	0.835472	0.882511	0	0
>tr|A0A7R9SUJ3|A0A7R9SUJ3_CAEEL cytochrome-b5 reductase OS=Caenorhabditis elegans OX=6239 GN=CELE_Y52B11A.3 PE=1 SV=1	A0A7R9SUJ3	Y52B11A.3	cytochrome-b5 reductase	TRUE	Caenorhabditis elegans	0.401945	4.08321e-08	48.3971	FALSE	A0A7R9SUJ3	Y52B11A.3	cytochrome-b5 reductase	13.6684	13.6229	13.3776	13.3916	13.5036	13.3024	13.4456	-0.157105	-0.351914	0.0377039	13.4741	-1.70441	-6.00276	0.10692	0.170189	0	0
>tr|A0A7R9SVJ0|A0A7R9SVJ0_CAEEL CC domain-containing protein OS=Caenorhabditis elegans OX=6239 GN=CELE_Y51H7C.13 PE=1 SV=1	A0A7R9SVJ0	Y51H7C.13	CC domain-containing protein	TRUE	Caenorhabditis elegans	1.11716	5.03682e-10	51.0295	FALSE	A0A7R9SVJ0	Y51H7C.13	CC domain-containing protein	14.006	13.163	14.0116	13.3822	17.5147	14.6364	16.2767	1.45092	-0.163388	3.06522	14.5059	1.90073	-5.69087	0.0749604	0.127206	0	0
>tr|A0A7R9SVK3|A0A7R9SVK3_CAEEL GBD/FH3 domain-containing protein OS=Caenorhabditis elegans OX=6239 GN=frl-1 PE=1 SV=1	A0A7R9SVK3	frl-1	GBD/FH3 domain-containing protein	TRUE	Caenorhabditis elegans	0.587992	4.74669e-11	52.3393	FALSE	A0A7R9SVK3	frl-1	GBD/FH3 domain-containing protein	13.6029	13.6453	13.9959	14.4804	14.729	14.594	13.8503	0.853085	0.616192	1.08998	14.3671	7.61084	5.69885	8.24737e-07	1.05475e-05	0	0
>tr|A0A7R9XMY7|A0A7R9XMY7_CAEEL Membralin OS=Caenorhabditis elegans OX=6239 GN=CELE_Y59C2A.2 PE=1 SV=1	A0A7R9XMY7	Y59C2A.2	Membralin	TRUE	Caenorhabditis elegans	0.519209	0.00143987	35.4036	FALSE	A0A7R9XMY7	Y59C2A.2	Membralin	NA	NA	NA	12.5784	NA	12.6972	NA	NA	NA	NA	12.7676	NA	NA	NA	NA	NA	NA
>tr|A0A8D9I628|A0A8D9I628_CAEEL 1-phosphatidylinositol-3-phosphate 5-kinase OS=Caenorhabditis elegans OX=6239 GN=ppk-3 PE=1 SV=1	A0A8D9I628	ppk-3	1-phosphatidylinositol-3-phosphate 5-kinase	TRUE	Caenorhabditis elegans	0.295253	9.61739e-09	49.3039	FALSE	A0A8D9I628	ppk-3	1-phosphatidylinositol-3-phosphate 5-kinase	17.9552	17.1628	17.5537	17.2947	17.05	17.3226	18.0376	-0.334763	-0.673751	0.00422538	17.2434	-2.08801	-5.37294	0.0526011	0.0946973	0	0
>tr|A0A8D9I6U5|A0A8D9I6U5_CAEEL Ubiquitin carboxyl-terminal hydrolase OS=Caenorhabditis elegans OX=6239 GN=usp-5 PE=1 SV=1	A0A8D9I6U5	usp-5	Ubiquitin carboxyl-terminal hydrolase	TRUE	Caenorhabditis elegans	0.608623	3.0367e-10	51.3145	FALSE	A0A8D9I6U5	usp-5	Ubiquitin carboxyl-terminal hydrolase	14.1448	14.1079	14.2459	14.9182	14.9757	14.9995	14.4574	0.7983	0.621752	0.974847	14.6312	9.55645	8.89945	3.66212e-08	1.01768e-06	0	0
>tr|A0A8D9MJW7|A0A8D9MJW7_CAEEL Chloride channel protein OS=Caenorhabditis elegans OX=6239 GN=clh-1 PE=1 SV=1	A0A8D9MJW7	clh-1	Chloride channel protein	TRUE	Caenorhabditis elegans	0.538002	6.61139e-08	48.0812	FALSE	A0A8D9MJW7	clh-1	Chloride channel protein	11.8622	12.6484	12.1664	12.2925	12.1072	12.4097	11.6317	0.0441599	-0.549905	0.638224	12.3995	0.157202	-7.40347	0.876994	0.912085	0	0
>tr|A0A8D9N0J4|A0A8D9N0J4_CAEEL HTH CENPB-type domain-containing protein OS=Caenorhabditis elegans OX=6239 GN=CELE_Y53G8AM.8 PE=1 SV=1	A0A8D9N0J4	Y53G8AM.8	HTH CENPB-type domain-containing protein	TRUE	Caenorhabditis elegans	0.248541	0.00499181	33.4469	FALSE	A0A8D9N0J4	Y53G8AM.8	HTH CENPB-type domain-containing protein	13.4452	12.9608	NA	NA	NA	NA	NA	NA	NA	NA	12.8317	NA	NA	NA	NA	NA	NA
>tr|A0A8S4QB65|A0A8S4QB65_CAEEL Mevalonate kinase OS=Caenorhabditis elegans OX=6239 GN=mvk-1 PE=1 SV=1	A0A8S4QB65	mvk-1	Mevalonate kinase	TRUE	Caenorhabditis elegans	0.370136	2.95312e-16	59.2527	FALSE	A0A8S4QB65	mvk-1	Mevalonate kinase	14.9847	14.8505	14.9967	14.6751	14.4808	14.7417	14.6464	-0.311431	-0.497666	-0.125197	14.8148	-3.53423	-2.50169	0.00262227	0.0076495	0	0
>tr|A0A8S4QBT6|A0A8S4QBT6_CAEEL ABC1 atypical kinase-like domain-containing protein OS=Caenorhabditis elegans OX=6239 GN=CELE_Y32H12A.7 PE=1 SV=1	A0A8S4QBT6	Y32H12A.7	ABC1 atypical kinase-like domain-containing protein	TRUE	Caenorhabditis elegans	0.245055	4.54164e-14	56.0062	FALSE	A0A8S4QBT6	Y32H12A.7	ABC1 atypical kinase-like domain-containing protein	14.0035	13.9939	13.94	13.8183	14.2584	13.7565	14.187	-0.0347155	-0.423028	0.353597	13.8802	-0.189063	-7.39765	0.852351	0.894968	0	0
>tr|A0A8S4QCB9|A0A8S4QCB9_CAEEL FHA domain-containing protein OS=Caenorhabditis elegans OX=6239 GN=edc-4 PE=1 SV=1	A0A8S4QCB9	edc-4	FHA domain-containing protein	TRUE	Caenorhabditis elegans	0.354962	6.51583e-13	54.6042	FALSE	A0A8S4QCB9	edc-4	FHA domain-containing protein	16.2889	15.9463	15.9056	16.0154	15.73	15.9476	15.9085	-0.149251	-0.379092	0.0805898	15.8996	-1.37241	-6.47427	0.188171	0.270299	0	0
>tr|A0A8S4QCF9|A0A8S4QCF9_CAEEL TLDc domain-containing protein OS=Caenorhabditis elegans OX=6239 GN=CELE_Y39A3CL.4 PE=1 SV=1	A0A8S4QCF9	Y39A3CL.4	TLDc domain-containing protein	TRUE	Caenorhabditis elegans	0.916314	4.90679e-10	51.0443	FALSE	A0A8S4QCF9	Y39A3CL.4	TLDc domain-containing protein	13.4731	14.1182	14.2121	15.3559	15.134	15.2649	14.7873	1.31712	1.02152	1.61271	15.1706	9.41793	8.67869	4.54574e-08	1.19156e-06	1	1
>tr|A0A8S4QCL7|A0A8S4QCL7_CAEEL PH domain-containing protein OS=Caenorhabditis elegans OX=6239 GN=pkhm-2 PE=1 SV=1	A0A8S4QCL7	pkhm-2	PH domain-containing protein	TRUE	Caenorhabditis elegans	0.330863	1.11282e-12	54.3268	FALSE	A0A8S4QCL7	pkhm-2	PH domain-containing protein	14.2835	14.1454	13.9958	14.146	14.2259	14.0901	13.8705	0.0123875	-0.184072	0.208847	14.0176	0.133261	-7.40714	0.895586	0.925899	0	0
>tr|A0A8S4QD99|A0A8S4QD99_CAEEL CTP synthase OS=Caenorhabditis elegans OX=6239 GN=ctps-1 PE=1 SV=1	A0A8S4QD99	ctps-1	CTP synthase	TRUE	Caenorhabditis elegans	0.571911	5.33148e-11	52.276	FALSE	A0A8S4QD99	ctps-1	CTP synthase	16.9616	16.8687	16.8571	17.4299	17.3683	17.616	16.9612	0.575643	0.378539	0.772747	17.3599	6.17235	3.01107	1.13006e-05	8.57636e-05	0	0
>tr|A0A8S4QGL9|A0A8S4QGL9_CAEEL ABC transporter domain-containing protein OS=Caenorhabditis elegans OX=6239 GN=wht-7 PE=1 SV=1	A0A8S4QGL9	wht-7	ABC transporter domain-containing protein	TRUE	Caenorhabditis elegans	0.312911	8.24159e-13	54.4824	FALSE	A0A8S4QGL9	wht-7	ABC transporter domain-containing protein	NA	11.7354	NA	12.2658	12.0251	11.9547	10.8858	0.346471	-0.476847	1.16979	11.5374	0.912902	-6.63921	0.378575	0.47984	0	0
>tr|A0A8S4SRX5|A0A8S4SRX5_CAEEL UDENN domain-containing protein OS=Caenorhabditis elegans OX=6239 GN=CELE_T26A5.6 PE=1 SV=1	A0A8S4SRX5	T26A5.6	UDENN domain-containing protein	TRUE	Caenorhabditis elegans	0.36515	2.63135e-11	52.6588	FALSE	A0A8S4SRX5	T26A5.6	UDENN domain-containing protein	13.4536	13.3663	13.2356	13.2752	13.1949	12.9086	13.1256	-0.225588	-0.459552	0.00837616	13.1409	-2.03779	-5.45942	0.0578103	0.102626	0	0
>tr|A0A9J5HVW4|A0A9J5HVW4_CAEEL Alternative N-terminal open reading frame of ZYX-1 OS=Caenorhabditis elegans OX=6239 GN=azyx-1 PE=4 SV=1	A0A9J5HVW4	azyx-1	Alternative N-terminal open reading frame of ZYX-1	TRUE	Caenorhabditis elegans	0.36747	1.90183e-14	56.4871	FALSE	A0A9J5HVW4	azyx-1	Alternative N-terminal open reading frame of ZYX-1	17.2917	16.6054	16.8185	16.4626	16.5262	16.3912	16.6357	-0.445205	-0.849672	-0.0407373	16.1422	-2.32777	-4.94202	0.0329424	0.0636129	0	0
>tr|A0A9S2|A0A9S2_CAEEL 5-oxoprolinase OS=Caenorhabditis elegans OX=6239 GN=CELE_Y38F2AR.12 PE=1 SV=2	A0A9S2	Y38F2AR.12	5-oxoprolinase	TRUE	Caenorhabditis elegans	0.424771	1.69955e-11	52.8936	FALSE	A0A9S2	Y38F2AR.12	5-oxoprolinase	12.9413	12.985	13.0544	13.5179	13.2849	13.5925	13.5707	0.47155	0.202882	0.740217	13.2852	3.70941	-2.12813	0.00179956	0.00557985	0	0
>tr|A2V8C3|A2V8C3_CAEEL Transthyretin-like family protein OS=Caenorhabditis elegans OX=6239 GN=ttr-42 PE=1 SV=1	A2V8C3	ttr-42	Transthyretin-like family protein	TRUE	Caenorhabditis elegans	0.544271	2.42915e-10	51.4394	FALSE	A2V8C3	ttr-42	Transthyretin-like family protein	12.2371	13.1435	13.2708	14.8131	14.4261	14.7331	13.7907	1.77367	1.29323	2.25411	14.0171	7.80726	5.99724	6.21559e-07	8.57194e-06	1	1
>tr|A3FPL3|A3FPL3_CAEEL Prion-like-(Q/N-rich)-domain-bearing protein OS=Caenorhabditis elegans OX=6239 GN=CELE_Y49E10.29 PE=4 SV=1	A3FPL3	Y49E10.29	Prion-like-(Q/N-rich)-domain-bearing protein	TRUE	Caenorhabditis elegans	0.293941	6.86052e-08	48.0566	FALSE	A3FPL3	Y49E10.29	Prion-like-(Q/N-rich)-domain-bearing protein	15.3323	15.3695	15.1183	15.6027	15.1639	15.5638	15.7748	0.17007	-0.230835	0.570976	15.2559	0.897121	-7.0013	0.382564	0.484563	0	0
>sp|A3QM97|CNNM1_CAEEL Metal transporter cnnm-1 OS=Caenorhabditis elegans OX=6239 GN=cnnm-1 PE=2 SV=1	A3QM97	cnnm-1	Metal transporter cnnm-1	TRUE	Caenorhabditis elegans	1.22828	6.57408e-10	50.8784	FALSE	A3QM97	cnnm-1	Metal transporter cnnm-1	13.5615	13.7554	13.9539	14.1299	14.1956	14.2114	13.6399	0.422015	0.149191	0.694839	14.4097	3.26918	-3.06174	0.00462883	0.0122551	0	0
>tr|A3QMB3|A3QMB3_CAEEL Vps8 domain-containing protein OS=Caenorhabditis elegans OX=6239 GN=vps-8 PE=1 SV=1	A3QMB3	vps-8	Vps8 domain-containing protein	TRUE	Caenorhabditis elegans	0.383321	9.62368e-09	49.3035	FALSE	A3QMB3	vps-8	Vps8 domain-containing protein	13.2364	13.2418	13.005	13.1641	13.1426	13.128	12.9428	-0.0161444	-0.375978	0.343689	13.0225	-0.0948742	-7.41176	0.925557	0.947869	0	0
>tr|A3QMB6|A3QMB6_CAEEL Acyl_transf_3 domain-containing protein OS=Caenorhabditis elegans OX=6239 GN=oac-59 PE=1 SV=2	A3QMB6	oac-59	Acyl_transf_3 domain-containing protein	TRUE	Caenorhabditis elegans	0.474783	6.94489e-07	46.4096	FALSE	A3QMB6	oac-59	Acyl_transf_3 domain-containing protein	NA	11.8432	11.5003	11.7416	11.1529	11.5485	11.2707	-0.190724	-0.670381	0.288933	11.7462	-0.855842	-6.92406	0.407028	0.50772	0	0
>tr|A3QMB7|A3QMB7_CAEEL MFS domain-containing protein OS=Caenorhabditis elegans OX=6239 GN=C42C1.8 PE=4 SV=1	A3QMB7	C42C1.8	MFS domain-containing protein	TRUE	Caenorhabditis elegans	0.503212	0.000325408	39.1251	FALSE	A3QMB7	C42C1.8	MFS domain-containing protein	NA	12.4439	12.2649	NA	13.4298	13.3548	12.8523	1.03791	0.468626	1.60719	13.457	3.95509	-1.7821	0.00177173	0.0055074	1	1
>tr|A3QMB9|A3QMB9_CAEEL Mitochondrial thiamine pyrophosphate carrier OS=Caenorhabditis elegans OX=6239 GN=hpo-12 PE=1 SV=1	A3QMB9	hpo-12	Mitochondrial thiamine pyrophosphate carrier	TRUE	Caenorhabditis elegans	0.278064	1.11167e-06	46.0458	FALSE	A3QMB9	hpo-12	Mitochondrial thiamine pyrophosphate carrier	14.2003	14.2677	14.3117	14.4356	14.6018	14.3234	14.2876	0.193657	0.0202119	0.367101	14.231	2.35974	-4.88117	0.0308022	0.0603952	0	0
>tr|A3QMC5|A3QMC5_CAEEL Large ribosomal subunit protein eL34 OS=Caenorhabditis elegans OX=6239 GN=rpl-34 PE=1 SV=1	A3QMC5	rpl-34	Large ribosomal subunit protein eL34	TRUE	Caenorhabditis elegans	0.439188	9.82743e-11	51.9411	FALSE	A3QMC5	rpl-34	Large ribosomal subunit protein eL34	19.1762	19.0191	19.216	18.9531	18.4787	18.8723	19.3012	-0.369083	-0.774311	0.0361453	19.2002	-1.92614	-5.64886	0.0715022	0.122518	0	0
>sp|A3QMC8|GMPPB_CAEEL Mannose-1-phosphate guanyltransferase beta OS=Caenorhabditis elegans OX=6239 GN=tag-335 PE=3 SV=1	A3QMC8	tag-335	Mannose-1-phosphate guanyltransferase beta	TRUE	Caenorhabditis elegans	0.349153	4.79228e-14	55.9771	FALSE	A3QMC8	tag-335	Mannose-1-phosphate guanyltransferase beta	16.1927	16.3824	16.5241	16.7444	16.5676	16.6391	16.6195	0.283953	0.072538	0.495368	16.6418	2.83859	-3.94903	0.0115287	0.02627	0	0
>tr|A5A8P5|A5A8P5_CAEEL C6 domain-containing protein OS=Caenorhabditis elegans OX=6239 GN=CELE_Y47G6A.33 PE=1 SV=1	A5A8P5	Y47G6A.33	C6 domain-containing protein	TRUE	Caenorhabditis elegans	0.620431	1.37853e-12	54.2156	FALSE	A5A8P5	Y47G6A.33	C6 domain-containing protein	NA	12.5873	12.5621	NA	NA	12.5276	12.9193	-0.0470732	-0.642929	0.548783	13.111	-0.17004	-6.99787	0.867502	0.905731	0	0
>tr|A5HWB2|A5HWB2_CAEEL Iron-sulfur cluster assembly 1 homolog, mitochondrial OS=Caenorhabditis elegans OX=6239 GN=CELE_Y39B6A.3 PE=3 SV=1	A5HWB2	Y39B6A.3	Iron-sulfur cluster assembly 1 homolog, mitochondrial	TRUE	Caenorhabditis elegans	0.239681	3.43347e-11	52.515	FALSE	A5HWB2	Y39B6A.3	Iron-sulfur cluster assembly 1 homolog, mitochondrial	13.3617	13.1249	13.2159	13.3345	13.047	13.1425	13.5242	-0.0595042	-0.439992	0.320984	13.0698	-0.330728	-7.35891	0.745015	0.814009	0	0
>sp|A5JYS0|PCS1_CAEEL Glutathione gamma-glutamylcysteinyltransferase OS=Caenorhabditis elegans OX=6239 GN=pcs-1 PE=1 SV=1	A5JYS0	pcs-1	Glutathione gamma-glutamylcysteinyltransferase	TRUE	Caenorhabditis elegans	0.431144	0.000300644	39.3072	FALSE	A5JYS0	pcs-1	Glutathione gamma-glutamylcysteinyltransferase	NA	12.7897	12.3652	NA	NA	NA	NA	NA	NA	NA	12.2048	NA	NA	NA	NA	NA	NA
>sp|A5JYW9|SIN3_CAEEL Paired amphipathic helix protein sin-3 OS=Caenorhabditis elegans OX=6239 GN=sin-3 PE=1 SV=1	A5JYW9	sin-3	Paired amphipathic helix protein sin-3	TRUE	Caenorhabditis elegans	0.336202	2.82888e-10	51.3542	FALSE	A5JYW9	sin-3	Paired amphipathic helix protein sin-3	13.8513	13.506	13.5889	13.6674	13.6881	13.7339	13.4549	0.0477383	-0.191783	0.28726	13.4899	0.421226	-7.3233	0.678986	0.757938	0	0
>sp|A5JYX5|DHS3_CAEEL Protein dhs-3 OS=Caenorhabditis elegans OX=6239 GN=dhs-3 PE=1 SV=1	A5JYX5	dhs-3	Protein dhs-3	TRUE	Caenorhabditis elegans	0.796681	4.81206e-13	54.7613	FALSE	A5JYX5	dhs-3	Protein dhs-3	13.3898	13.5115	13.5764	14.2086	13.8133	13.7481	13.6518	0.430757	0.0969689	0.764545	13.7266	2.72845	-4.17124	0.0145526	0.0319398	0	0
>sp|A5JYX8|NCLN_CAEEL Nicalin OS=Caenorhabditis elegans OX=6239 GN=nra-2 PE=1 SV=1	A5JYX8	nra-2	Nicalin	TRUE	Caenorhabditis elegans	0.409134	7.57495e-13	54.5261	FALSE	A5JYX8	nra-2	Nicalin	16.8682	16.9562	17.0643	17.1869	16.9003	17.1536	17.2523	0.117336	-0.0722785	0.30695	17.2746	1.30783	-6.55674	0.208727	0.294786	0	0
>tr|A5JYX9|A5JYX9_CAEEL Decapping nuclease OS=Caenorhabditis elegans OX=6239 GN=eol-1 PE=1 SV=3	A5JYX9	eol-1	Decapping nuclease	TRUE	Caenorhabditis elegans	0.533348	8.04362e-07	46.2972	FALSE	A5JYX9	eol-1	Decapping nuclease	13.32	13.3776	13.495	13.8706	14.2558	13.9165	13.6893	0.61678	0.334639	0.898921	13.7197	4.62015	-0.17825	0.000258126	0.0011277	0	0
>tr|A5PEY0|A5PEY0_CAEEL Transmembrane protein OS=Caenorhabditis elegans OX=6239 GN=CELE_Y37H2A.14 PE=1 SV=1	A5PEY0	Y37H2A.14	Transmembrane protein	TRUE	Caenorhabditis elegans	0.908621	0.00289763	34.2959	FALSE	A5PEY0	Y37H2A.14	Transmembrane protein	NA	NA	NA	NA	14.0405	12.5816	NA	NA	NA	NA	12.9801	NA	NA	NA	NA	NA	NA
>tr|A5PEY3|A5PEY3_CAEEL DNA-directed RNA polymerase OS=Caenorhabditis elegans OX=6239 GN=rpom-1 PE=1 SV=1	A5PEY3	rpom-1	DNA-directed RNA polymerase	TRUE	Caenorhabditis elegans	0.243178	1.66188e-11	52.9056	FALSE	A5PEY3	rpom-1	DNA-directed RNA polymerase	15.3609	15.2779	15.2872	15.2151	15.2138	15.1104	15.3719	-0.128891	-0.38738	0.129597	15.0352	-1.05384	-6.84874	0.307032	0.40551	0	0
>tr|A5Z2T6|A5Z2T6_CAEEL HTH OST-type domain-containing protein OS=Caenorhabditis elegans OX=6239 GN=lotr-1 PE=1 SV=1	A5Z2T6	lotr-1	HTH OST-type domain-containing protein	TRUE	Caenorhabditis elegans	0.467782	4.82638e-14	55.9732	FALSE	A5Z2T6	lotr-1	HTH OST-type domain-containing protein	13.3966	13.4058	13.4535	14.2822	14.6046	14.5691	13.7984	1.06666	0.84793	1.28538	14.025	10.3066	10.0115	1.23821e-08	4.4004e-07	1	1
>tr|A5Z2V1|A5Z2V1_CAEEL CID domain-containing protein OS=Caenorhabditis elegans OX=6239 GN=cids-2 PE=1 SV=1	A5Z2V1	cids-2	CID domain-containing protein	TRUE	Caenorhabditis elegans	0.32034	1.97157e-05	43.4212	FALSE	A5Z2V1	cids-2	CID domain-containing protein	12.8944	12.8786	12.6371	NA	NA	NA	NA	NA	NA	NA	12.2163	NA	NA	NA	NA	NA	NA
>tr|A5Z2W3|A5Z2W3_CAEEL Uncharacterized protein OS=Caenorhabditis elegans OX=6239 GN=CELE_R13H4.2 PE=1 SV=1	A5Z2W3	R13H4.2	Uncharacterized protein	TRUE	Caenorhabditis elegans	0.444449	8.19167e-13	54.4856	FALSE	A5Z2W3	R13H4.2	Uncharacterized protein	18.8415	18.5352	18.5412	17.8334	17.4843	17.814	18.8507	-0.92873	-1.35392	-0.503537	17.7382	-4.61921	-0.195514	0.000263768	0.00114906	0	0
>tr|A6PVA1|A6PVA1_CAEEL NudC domain-containing protein 1 OS=Caenorhabditis elegans OX=6239 GN=C44E4.5 PE=1 SV=1	A6PVA1	C44E4.5	NudC domain-containing protein 1	TRUE	Caenorhabditis elegans	0.559074	6.42797e-05	41.9609	FALSE	A6PVA1	C44E4.5	NudC domain-containing protein 1	NA	NA	12.0868	12.5778	12.5164	12.2017	12.42	0.345167	-0.317419	1.00775	12.2054	1.11375	-6.44023	0.283517	0.379392	0	0
>tr|A6ZJ46|A6ZJ46_CAEEL SH3 domain-containing protein OS=Caenorhabditis elegans OX=6239 GN=CELE_F49E2.2 PE=1 SV=1	A6ZJ46	F49E2.2	SH3 domain-containing protein	TRUE	Caenorhabditis elegans	0.406802	0.000336965	39.0426	FALSE	A6ZJ46	F49E2.2	SH3 domain-containing protein	11.6508	11.6743	11.9472	12.4662	12.4301	12.2244	NA	0.616177	0.212243	1.02011	11.6483	3.28333	-3.18186	0.00567938	0.0145367	0	0
>tr|A7DT40|A7DT40_CAEEL WD_REPEATS_REGION domain-containing protein OS=Caenorhabditis elegans OX=6239 GN=CELE_F49D11.10 PE=1 SV=2	A7DT40	F49D11.10	WD_REPEATS_REGION domain-containing protein	TRUE	Caenorhabditis elegans	0.308302	8.18385e-12	53.2828	FALSE	A7DT40	F49D11.10	WD_REPEATS_REGION domain-containing protein	16.1615	16.0092	16.0636	15.5354	15.1877	15.5221	15.745	-0.663005	-0.855792	-0.470218	15.7843	-7.26827	5.0842	1.49969e-06	1.67965e-05	0	0
>tr|A7DT45|A7DT45_CAEEL Uncharacterized protein OS=Caenorhabditis elegans OX=6239 GN=oxy-5 PE=1 SV=1	A7DT45	oxy-5	Uncharacterized protein	TRUE	Caenorhabditis elegans	0.311244	2.06545e-08	48.8314	FALSE	A7DT45	oxy-5	Uncharacterized protein	13.7046	13.4332	13.8565	13.6905	13.5721	13.6847	13.4377	-0.0156672	-0.403636	0.372302	13.6276	-0.0853999	-7.41266	0.932972	0.952559	0	0
>tr|A7DTF2|A7DTF2_CAEEL Oxysterol-binding protein OS=Caenorhabditis elegans OX=6239 GN=obr-1 PE=1 SV=1	A7DTF2	obr-1	Oxysterol-binding protein	TRUE	Caenorhabditis elegans	0.485939	2.89588e-13	55.0251	FALSE	A7DTF2	obr-1	Oxysterol-binding protein	12.8693	12.9746	12.9134	13.0364	12.8857	13.2283	13.0841	0.131038	-0.0905738	0.35265	13.1009	1.24968	-6.62824	0.228726	0.318167	0	0
>tr|A7DTF5|A7DTF5_CAEEL Homeobox protein cut-like OS=Caenorhabditis elegans OX=6239 GN=CELE_Y56A3A.7 PE=1 SV=1	A7DTF5	Y56A3A.7	Homeobox protein cut-like	TRUE	Caenorhabditis elegans	1.00974	1.2029e-07	47.6772	FALSE	A7DTF5	Y56A3A.7	Homeobox protein cut-like	NA	NA	NA	12.4117	12.7864	12.5509	12.5149	NA	NA	NA	13.0641	NA	NA	NA	NA	NA	NA
>tr|A7LPG5|A7LPG5_CAEEL CDGSH iron-sulfur domain-containing protein 2 homologue OS=Caenorhabditis elegans OX=6239 GN=cisd-1 PE=1 SV=1	A7LPG5	cisd-1	CDGSH iron-sulfur domain-containing protein 2 homologue	TRUE	Caenorhabditis elegans	0.590979	1.69381e-07	47.44	FALSE	A7LPG5	cisd-1	CDGSH iron-sulfur domain-containing protein 2 homologue	14.1565	13.656	14.1318	14.5213	14.1927	14.1651	14.2656	0.311599	-0.0156987	0.638897	14.3739	2.01278	-5.50268	0.0607005	0.107293	0	0
>tr|A7LPJ5|A7LPJ5_CAEEL DUF38 domain-containing protein OS=Caenorhabditis elegans OX=6239 GN=CELE_F10A3.17 PE=1 SV=1	A7LPJ5	F10A3.17	DUF38 domain-containing protein	TRUE	Caenorhabditis elegans	0.66038	2.61242e-09	50.0821	FALSE	A7LPJ5	F10A3.17	DUF38 domain-containing protein	12.9547	12.624	13.0693	13.8058	13.7963	13.6016	13.4923	0.851905	0.403974	1.29984	13.4945	4.02202	-1.4686	0.000933073	0.00322002	0	0
>tr|A8WFJ8|A8WFJ8_CAEEL RING-type domain-containing protein OS=Caenorhabditis elegans OX=6239 GN=rcs-1 PE=1 SV=1	A8WFJ8	rcs-1	RING-type domain-containing protein	TRUE	Caenorhabditis elegans	1.4794	1.72987e-09	50.3226	FALSE	A8WFJ8	rcs-1	RING-type domain-containing protein	11.6556	11.8906	11.4165	11.2027	12.033	11.9771	NA	0.083323	-0.830199	0.996844	11.7309	0.197866	-7.39548	0.846333	0.890674	0	0
>tr|A8WFK3|A8WFK3_CAEEL Alpha_adaptinC2 domain-containing protein OS=Caenorhabditis elegans OX=6239 GN=C33F10.4 PE=4 SV=1	A8WFK3	C33F10.4	Alpha_adaptinC2 domain-containing protein	TRUE	Caenorhabditis elegans	0.177731	0.0013701	35.4912	FALSE	A8WFK3	C33F10.4	Alpha_adaptinC2 domain-containing protein	NA	NA	NA	NA	NA	NA	NA	NA	NA	NA	12.8374	NA	NA	NA	NA	NA	NA
>tr|A8WFM5|A8WFM5_CAEEL DOMON domain-containing protein OS=Caenorhabditis elegans OX=6239 GN=CELE_F41D9.2 PE=4 SV=1	A8WFM5	F41D9.2	DOMON domain-containing protein	TRUE	Caenorhabditis elegans	0.265632	3.77126e-05	42.6579	FALSE	A8WFM5	F41D9.2	DOMON domain-containing protein	14.8125	14.3085	14.4059	14.2357	14.025	14.0608	14.0638	-0.40183	-0.693769	-0.10989	14.1413	-2.90915	-3.8065	0.00994688	0.0232976	0	0
>sp|A8WHP8|PLIN1_CAEEL Perilipin-1 homolog OS=Caenorhabditis elegans OX=6239 GN=plin-1 PE=1 SV=1	A8WHP8	plin-1	Perilipin-1 homolog	TRUE	Caenorhabditis elegans	0.391181	1.33192e-10	51.7733	FALSE	A8WHP8	plin-1	Perilipin-1 homolog	15.5721	15.4604	15.2297	15.4426	15.3044	15.3632	14.833	-0.0506158	-0.313794	0.212563	15.1219	-0.40647	-7.32968	0.689582	0.766525	0	0
>tr|A8WHS3|A8WHS3_CAEEL ShKT domain-containing protein OS=Caenorhabditis elegans OX=6239 GN=CELE_F23B12.4 PE=1 SV=2	A8WHS3	F23B12.4	ShKT domain-containing protein	TRUE	Caenorhabditis elegans	0.450956	0.000380494	38.745	FALSE	A8WHS3	F23B12.4	ShKT domain-containing protein	11.2957	NA	11.3192	NA	11.1858	NA	NA	-0.121655	-0.589009	0.3457	11.2054	-0.685818	-6.74313	0.525681	0.620848	0	0
>tr|A8WHT8|A8WHT8_CAEEL Aspartyl/asparaginy/proline hydroxylase domain-containing protein OS=Caenorhabditis elegans OX=6239 GN=CELE_K09A9.6 PE=1 SV=1	A8WHT8	K09A9.6	Aspartyl/asparaginy/proline hydroxylase domain-containing protein	TRUE	Caenorhabditis elegans	0.368073	7.25046e-12	53.3469	FALSE	A8WHT8	K09A9.6	Aspartyl/asparaginy/proline hydroxylase domain-containing protein	13.9054	13.9863	14.1056	13.1495	12.4046	13.2678	13.6121	-1.05845	-1.43849	-0.678404	13.3844	-5.88978	2.42348	2.01766e-05	0.000137334	-1	-1
>tr|A9CZN9|A9CZN9_CAEEL GCS light chain OS=Caenorhabditis elegans OX=6239 GN=CELE_E01A2.1 PE=1 SV=1	A9CZN9	E01A2.1	GCS light chain	TRUE	Caenorhabditis elegans	0.40303	7.08981e-08	48.0347	FALSE	A9CZN9	E01A2.1	GCS light chain	13.6634	13.2921	13.5617	13.271	13.3759	13.1389	13.2561	-0.243772	-0.496687	0.00914343	13.3529	-2.03705	-5.46069	0.0578921	0.102722	0	0
>tr|A9D0C6|A9D0C6_CAEEL WD_REPEATS_REGION domain-containing protein OS=Caenorhabditis elegans OX=6239 GN=CELE_T02H6.1 PE=1 SV=1	A9D0C6	T02H6.1	WD_REPEATS_REGION domain-containing protein	TRUE	Caenorhabditis elegans	0.691195	1.62643e-12	54.1297	FALSE	A9D0C6	T02H6.1	WD_REPEATS_REGION domain-containing protein	12.5736	12.6569	12.7558	12.7041	12.2119	12.0083	11.6854	-0.353987	-0.82467	0.116695	12.6495	-1.59046	-6.17323	0.130715	0.200549	0	0
>tr|A9D4S6|A9D4S6_CAEEL TPR_REGION domain-containing protein OS=Caenorhabditis elegans OX=6239 GN=syf-3 PE=1 SV=1	A9D4S6	syf-3	TPR_REGION domain-containing protein	TRUE	Caenorhabditis elegans	0.328542	8.27329e-12	53.277	FALSE	A9D4S6	syf-3	TPR_REGION domain-containing protein	15.7461	15.7648	15.6168	15.4879	15.4279	15.3828	15.9108	-0.27635	-0.552371	-0.0003301	15.5298	-2.11598	-5.32334	0.0497566	0.0904131	0	0
>tr|A9QY30|A9QY30_CAEEL Mitochondrial genome maintenance exonuclease 1 OS=Caenorhabditis elegans OX=6239 GN=C27H6.9 PE=1 SV=1	A9QY30	C27H6.9	Mitochondrial genome maintenance exonuclease 1	TRUE	Caenorhabditis elegans	0.275725	2.42428e-09	50.1259	FALSE	A9QY30	C27H6.9	Mitochondrial genome maintenance exonuclease 1	13.0407	13.2791	13.1697	12.9642	13.4156	13.1063	13.688	-0.00112465	-0.384502	0.382253	13.1136	-0.00620376	-7.4165	0.995125	0.996203	0	0
>tr|A9UJN4|A9UJN4_CAEEL Serine/threonine protein phosphatase 2A regulatory subunit OS=Caenorhabditis elegans OX=6239 GN=pptr-2 PE=1 SV=1	A9UJN4	pptr-2	Serine/threonine protein phosphatase 2A regulatory subunit	TRUE	Caenorhabditis elegans	0.492725	5.81377e-11	52.2288	FALSE	A9UJN4	pptr-2	Serine/threonine protein phosphatase 2A regulatory subunit	15.2281	15.4135	15.0217	15.7106	15.6292	15.7237	14.8639	0.466755	0.239552	0.693957	15.2854	4.34178	-0.772473	0.000464915	0.00180496	0	0
>tr|A9Z1L1|A9Z1L1_CAEEL Serpin domain-containing protein OS=Caenorhabditis elegans OX=6239 GN=srp-7 PE=1 SV=1	A9Z1L1	srp-7	Serpin domain-containing protein	TRUE	Caenorhabditis elegans	0.624785	8.02191e-09	49.4141	FALSE	A9Z1L1	srp-7	Serpin domain-containing protein	11.8767	12.3704	11.2622	12.8515	12.6424	12.9679	11.327	0.984205	0.449438	1.51897	12.383	3.91196	-1.77993	0.00131208	0.00430298	0	0
>tr|A9Z1L6|A9Z1L6_CAEEL K Homology domain-containing protein OS=Caenorhabditis elegans OX=6239 GN=ascc-1 PE=1 SV=1	A9Z1L6	ascc-1	K Homology domain-containing protein	TRUE	Caenorhabditis elegans	0.431263	1.56017e-14	56.5992	FALSE	A9Z1L6	ascc-1	K Homology domain-containing protein	13.8273	13.6197	13.6475	14.3126	14.2431	14.368	13.9318	0.60975	0.363673	0.855827	13.9838	5.23689	1.11908	7.19512e-05	0.000389358	0	0
>tr|B0M0L8|B0M0L8_CAEEL SHSP domain-containing protein OS=Caenorhabditis elegans OX=6239 GN=hsp-43 PE=1 SV=2	B0M0L8	hsp-43	SHSP domain-containing protein	TRUE	Caenorhabditis elegans	0.61091	6.90094e-10	50.8508	FALSE	B0M0L8	hsp-43	SHSP domain-containing protein	13.9533	13.6075	13.9891	16.1763	16.3443	16.2943	15.2598	2.42167	1.87286	2.97047	14.7459	9.33171	8.49144	5.49381e-08	1.37002e-06	1	1
>tr|B1GRK5|B1GRK5_CAEEL FMN hydroxy acid dehydrogenase domain-containing protein OS=Caenorhabditis elegans OX=6239 GN=CELE_F41E6.5 PE=1 SV=1	B1GRK5	F41E6.5	FMN hydroxy acid dehydrogenase domain-containing protein	TRUE	Caenorhabditis elegans	0.403166	1.06611e-11	53.1425	FALSE	B1GRK5	F41E6.5	FMN hydroxy acid dehydrogenase domain-containing protein	12.6231	12.9884	12.4413	14.0499	13.7543	13.5861	14.1639	1.1125	0.7933	1.4317	13.4221	7.36835	5.24339	1.28927e-06	1.47527e-05	1	1
>tr|B1GRL5|B1GRL5_CAEEL Trafficking protein particle complex subunit OS=Caenorhabditis elegans OX=6239 GN=trpp-1 PE=1 SV=2	B1GRL5	trpp-1	Trafficking protein particle complex subunit	TRUE	Caenorhabditis elegans	0.595884	1.55381e-15	58.0167	FALSE	B1GRL5	trpp-1	Trafficking protein particle complex subunit	11.8515	12.0358	11.9228	NA	11.5045	11.3637	NA	-0.502579	-1.64985	0.644689	11.7303	-0.936572	-6.85225	0.364325	0.465288	0	0
>tr|B1Q254|B1Q254_CAEEL Pyridoxal-dependent decarboxylase domain-containing protein 1 OS=Caenorhabditis elegans OX=6239 GN=C14H10.3 PE=1 SV=1	B1Q254	C14H10.3	Pyridoxal-dependent decarboxylase domain-containing protein 1	TRUE	Caenorhabditis elegans	0.406199	3.27781e-14	56.1843	FALSE	B1Q254	C14H10.3	Pyridoxal-dependent decarboxylase domain-containing protein 1	13.7126	14.3272	14.047	14.5273	14.3729	14.6122	14.3999	0.475188	0.207465	0.742912	14.3908	3.75122	-2.03872	0.00164492	0.00518296	0	0
>tr|B1V898|B1V898_CAEEL SMP-30/Gluconolactonase/LRE-like region domain-containing protein OS=Caenorhabditis elegans OX=6239 GN=poml-3 PE=1 SV=1	B1V898	poml-3	SMP-30/Gluconolactonase/LRE-like region domain-containing protein	TRUE	Caenorhabditis elegans	0.30504	1.9329e-08	48.873	FALSE	B1V898	poml-3	SMP-30/Gluconolactonase/LRE-like region domain-containing protein	15.5691	14.6211	15.3214	14.6909	14.8914	14.841	16.1474	-0.362789	-0.778739	0.05316	15.2688	-1.8445	-5.78258	0.0831488	0.138432	0	0
>tr|B1V899|B1V899_CAEEL Trafficking protein particle complex subunit 10 OS=Caenorhabditis elegans OX=6239 GN=trpp-10 PE=4 SV=2	B1V899	trpp-10	Trafficking protein particle complex subunit 10	TRUE	Caenorhabditis elegans	0.436266	3.00971e-06	45.233	FALSE	B1V899	trpp-10	Trafficking protein particle complex subunit 10	12.9975	13.1252	13.1696	12.6064	13.0819	13.0691	12.786	-0.178336	-0.51297	0.156299	13.1944	-1.12675	-6.77032	0.275927	0.370846	0	0
>sp|B1V8A0|SH3GH_CAEEL Endophilin-A homolog OS=Caenorhabditis elegans OX=6239 GN=unc-57 PE=1 SV=1	B1V8A0	unc-57	Endophilin-A homolog	TRUE	Caenorhabditis elegans	1.16758	1.83851e-09	50.2872	FALSE	B1V8A0	unc-57	Endophilin-A homolog	12.9335	NA	13.0344	13.2165	13.3448	13.0745	13.1023	0.228002	-0.105844	0.561849	13.6151	1.4508	-6.25985	0.166643	0.244506	0	0
>sp|B2D6K9|PPH6R_CAEEL Serine/threonine-protein phosphatase 6 regulatory subunit OS=Caenorhabditis elegans OX=6239 GN=saps-1 PE=1 SV=1	B2D6K9	saps-1	Serine/threonine-protein phosphatase 6 regulatory subunit	TRUE	Caenorhabditis elegans	0.853472	1.58215e-09	50.3744	FALSE	B2D6K9	saps-1	Serine/threonine-protein phosphatase 6 regulatory subunit	13.2748	13.3234	13.2489	14.3302	14.361	14.4221	13.3456	1.08874	0.908278	1.26921	14.1579	12.7505	13.2354	5.25698e-10	4.06728e-08	1	1
>sp|B2D6M2|LIN61_CAEEL Protein lin-61 OS=Caenorhabditis elegans OX=6239 GN=lin-61 PE=1 SV=1	B2D6M2	lin-61	Protein lin-61	TRUE	Caenorhabditis elegans	0.364326	1.01987e-10	51.9207	FALSE	B2D6M2	lin-61	Protein lin-61	14.7006	14.9889	14.8221	14.4082	14.6422	14.3249	14.4772	-0.378735	-0.594377	-0.163094	14.5059	-3.71191	-2.1228	0.00178995	0.00555936	0	0
>sp|B2FDA8|SMC3_CAEEL Structural maintenance of chromosomes protein 3 OS=Caenorhabditis elegans OX=6239 GN=smc-3 PE=1 SV=1	B2FDA8	smc-3	Structural maintenance of chromosomes protein 3	TRUE	Caenorhabditis elegans	0.260093	2.54875e-14	56.3233	FALSE	B2FDA8	smc-3	Structural maintenance of chromosomes protein 3	17.1287	16.9705	16.9867	16.5972	16.4787	16.5099	16.8315	-0.50001	-0.659292	-0.340728	16.6804	-6.63443	3.90493	4.72724e-06	4.13047e-05	0	0
>sp|B2MZD0|VPP4_CAEEL V-type proton ATPase 116 kDa subunit a 4 OS=Caenorhabditis elegans OX=6239 GN=vha-7 PE=2 SV=2	B2MZD0	vha-7	V-type proton ATPase 116 kDa subunit a 4	TRUE	Caenorhabditis elegans	1.06183	2.49155e-10	51.4252	FALSE	B2MZD0	vha-7	V-type proton ATPase 116 kDa subunit a 4	NA	NA	NA	11.3563	11.3381	11.7592	NA	NA	NA	NA	12.4482	NA	NA	NA	NA	NA	NA
>tr|B3CJ34|B3CJ34_CAEEL TOG domain-containing protein OS=Caenorhabditis elegans OX=6239 GN=gcn-1 PE=1 SV=3	B3CJ34	gcn-1	TOG domain-containing protein	TRUE	Caenorhabditis elegans	0.33574	3.22538e-15	57.5407	FALSE	B3CJ34	gcn-1	TOG domain-containing protein	18.468	18.2738	18.1152	18.6427	18.5638	18.6151	18.5282	0.321541	0.118245	0.524837	18.4793	3.34273	-2.90712	0.00395474	0.0106691	0	0
>tr|B3GWA1|B3GWA1_CAEEL RRM domain-containing protein OS=Caenorhabditis elegans OX=6239 GN=nono-1 PE=1 SV=1	B3GWA1	nono-1	RRM domain-containing protein	TRUE	Caenorhabditis elegans	0.348675	5.63603e-09	49.6267	FALSE	B3GWA1	nono-1	RRM domain-containing protein	16.2828	16.0586	16.3547	15.4711	15.1646	15.3278	15.5195	-0.910897	-1.129	-0.692794	15.6452	-8.82672	7.75486	1.1162e-07	2.31767e-06	0	0
>tr|B3KYC0|B3KYC0_CAEEL Methionine--tRNA ligase, mitochondrial OS=Caenorhabditis elegans OX=6239 GN=CELE_Y105E8A.20 PE=1 SV=1	B3KYC0	Y105E8A.20	Methionine--tRNA ligase, mitochondrial	TRUE	Caenorhabditis elegans	0.270739	1.66837e-07	47.4506	FALSE	B3KYC0	Y105E8A.20	Methionine--tRNA ligase, mitochondrial	14.6249	14.328	14.5386	14.2525	14.3442	13.9354	14.5353	-0.319813	-0.658184	0.0185578	13.9411	-1.9984	-5.52726	0.0623935	0.109812	0	0
>tr|B3WFV9|B3WFV9_CAEEL Anion exchange protein OS=Caenorhabditis elegans OX=6239 GN=abts-1 PE=1 SV=2	B3WFV9	abts-1	Anion exchange protein	TRUE	Caenorhabditis elegans	0.383057	2.33418e-13	55.1375	FALSE	B3WFV9	abts-1	Anion exchange protein	17.6228	17.1954	17.2758	16.4127	16.1918	16.473	16.6304	-1.00548	-1.24967	-0.761285	16.5683	-8.70221	7.55306	1.35838e-07	2.69923e-06	-1	-1
>tr|B3WFW5|B3WFW5_CAEEL Transmembrane 9 superfamily member OS=Caenorhabditis elegans OX=6239 GN=CELE_ZK858.6 PE=1 SV=1	B3WFW5	ZK858.6	Transmembrane 9 superfamily member	TRUE	Caenorhabditis elegans	0.542353	0.000187504	40.273	FALSE	B3WFW5	ZK858.6	Transmembrane 9 superfamily member	NA	12.0982	11.7446	NA	12.0652	11.697	NA	-0.0402882	-0.598676	0.5181	11.929	-0.157977	-7.20119	0.877217	0.912085	0	0
>tr|B3WFZ3|B3WFZ3_CAEEL BAAT/acyl-CoA thioester hydrolase protein OS=Caenorhabditis elegans OX=6239 GN=C31H5.6 PE=1 SV=1	B3WFZ3	C31H5.6	BAAT/acyl-CoA thioester hydrolase protein	TRUE	Caenorhabditis elegans	0.906847	3.05495e-06	45.2203	FALSE	B3WFZ3	C31H5.6	BAAT/acyl-CoA thioester hydrolase protein	12.9835	12.9354	12.4009	13.2236	13.0933	12.7541	12.5091	0.250365	-0.403119	0.903848	12.5797	0.824628	-7.06151	0.423922	0.523493	0	0
>tr|B6EU63|B6EU63_CAEEL Protein containing ALS2cr12 (ALS2CR12) signature OS=Caenorhabditis elegans OX=6239 GN=pals-37 PE=1 SV=2	B6EU63	pals-37	Protein containing ALS2cr12 (ALS2CR12) signature	TRUE	Caenorhabditis elegans	0.296311	0.00274025	34.3807	FALSE	B6EU63	pals-37	Protein containing ALS2cr12 (ALS2CR12) signature	NA	12.4878	12.506	12.9413	12.9276	12.9843	13.0382	0.454179	0.126259	0.782098	12.7132	3.10245	-3.6465	0.0117111	0.0265709	0	0
>tr|B6EU64|B6EU64_CAEEL Protein containing ALS2cr12 (ALS2CR12) signature OS=Caenorhabditis elegans OX=6239 GN=pals-39 PE=1 SV=1	B6EU64	pals-39	Protein containing ALS2cr12 (ALS2CR12) signature	TRUE	Caenorhabditis elegans	0.705566	0.000988755	36.1372	FALSE	B6EU64	pals-39	Protein containing ALS2cr12 (ALS2CR12) signature	10.9732	11.7852	11.2365	10.7036	NA	11.394	NA	-0.282832	-1.23934	0.673673	11.3591	-0.675049	-7.05844	0.517599	0.612959	0	0
>tr|B6EU65|B6EU65_CAEEL Uncharacterized protein OS=Caenorhabditis elegans OX=6239 GN=CELE_F58H1.8 PE=4 SV=1	B6EU65	F58H1.8	Uncharacterized protein	TRUE	Caenorhabditis elegans	0.227777	9.07791e-09	49.339	FALSE	B6EU65	F58H1.8	Uncharacterized protein	14.634	14.8314	14.8009	14.8156	14.78	14.6374	14.9718	-0.0111322	-0.23193	0.209666	14.6529	-0.106556	-7.41052	0.916417	0.940806	0	0
>tr|B6VQ93|B6VQ93_CAEEL Activated in Blocked Unfolded protein response OS=Caenorhabditis elegans OX=6239 GN=appg-1 PE=1 SV=1	B6VQ93	appg-1	Activated in Blocked Unfolded protein response	TRUE	Caenorhabditis elegans	0.385076	8.8926e-05	41.4991	FALSE	B6VQ93	appg-1	Activated in Blocked Unfolded protein response	NA	NA	11.605	NA	11.8146	NA	12.0907	0.209625	-0.772648	1.1919	11.7477	0.567763	-6.68251	0.597382	0.686396	0	0
>sp|B7FAS0|MCD1_CAEEL Modifier of cell death OS=Caenorhabditis elegans OX=6239 GN=mcd-1 PE=1 SV=1	B7FAS0	mcd-1	Modifier of cell death	TRUE	Caenorhabditis elegans	0.48279	2.09641e-08	48.8221	FALSE	B7FAS0	mcd-1	Modifier of cell death	13.8736	13.3629	13.1703	11.9133	12.8732	12.9787	11.926	-0.880551	-1.4706	-0.290504	12.5743	-3.17207	-3.30857	0.00610979	0.015467	0	0
>tr|B7WN63|B7WN63_CAEEL VWFA domain-containing protein OS=Caenorhabditis elegans OX=6239 GN=ints-6 PE=1 SV=1	B7WN63	ints-6	VWFA domain-containing protein	TRUE	Caenorhabditis elegans	0.422578	0.000266153	39.5753	FALSE	B7WN63	ints-6	VWFA domain-containing protein	12.3868	12.7064	13.119	12.3446	12.3197	NA	12.9189	-0.405225	-0.840907	0.0304557	12.7027	-2.00192	-5.43031	0.0658178	0.114692	0	0
>tr|B7WNA0|B7WNA0_CAEEL Pyruvate kinase OS=Caenorhabditis elegans OX=6239 GN=pyk-1 PE=1 SV=1	B7WNA0	pyk-1	Pyruvate kinase	TRUE	Caenorhabditis elegans	0.411737	1.95932e-15	57.8622	FALSE	B7WNA0	pyk-1	Pyruvate kinase	17.9319	17.6538	18.0011	17.441	17.5206	17.3365	17.2942	-0.429543	-0.737043	-0.122043	17.3037	-2.95274	-3.71834	0.00908417	0.0215501	0	0
>tr|B7WNB4|B7WNB4_CAEEL tRNA-uridine aminocarboxypropyltransferase 1 OS=Caenorhabditis elegans OX=6239 GN=CELE_Y53C12A.10 PE=1 SV=1	B7WNB4	Y53C12A.10	tRNA-uridine aminocarboxypropyltransferase 1	TRUE	Caenorhabditis elegans	0.344244	3.05165e-08	48.5843	FALSE	B7WNB4	Y53C12A.10	tRNA-uridine aminocarboxypropyltransferase 1	13.1933	14.2184	13.4883	13.7014	14.0851	14.1363	14.588	0.340937	-0.16076	0.842635	14.0235	1.43713	-6.38845	0.169382	0.247739	0	0
>tr|B9WRU1|B9WRU1_CAEEL B30.2/SPRY domain-containing protein OS=Caenorhabditis elegans OX=6239 GN=hrpu-1 PE=1 SV=1	B9WRU1	hrpu-1	B30.2/SPRY domain-containing protein	TRUE	Caenorhabditis elegans	0.907903	2.14285e-08	48.8083	FALSE	B9WRU1	hrpu-1	B30.2/SPRY domain-containing protein	NA	NA	12.0486	NA	12.019	11.315	NA	-0.381611	-2.15758	1.39436	12.1533	-0.501406	-6.87425	0.630482	0.716342	0	0
>sp|C0HKD6|SYWM_CAEEL Tryptophan--tRNA ligase, mitochondrial OS=Caenorhabditis elegans OX=6239 GN=wars-2 PE=2 SV=1	C0HKD6	wars-2	Tryptophan--tRNA ligase, mitochondrial	TRUE	Caenorhabditis elegans	0.285805	9.61656e-09	49.3039	FALSE	C0HKD6	wars-2	Tryptophan--tRNA ligase, mitochondrial	15.0467	14.6049	14.4824	14.3344	14.1039	14.0907	14.8811	-0.534992	-0.863432	-0.206552	14.2871	-3.44377	-2.69725	0.00320162	0.00903217	0	0
>sp|C0HLB3|VATL2_CAEEL V-type proton ATPase 16 kDa proteolipid subunit c 2 OS=Caenorhabditis elegans OX=6239 GN=vha-2 PE=2 SV=1;>sp|C0HLB4|VATL3_CAEEL V-type proton ATPase 16 kDa proteolipid subunit c 3 OS=Caenorhabditis elegans OX=6239 GN=vha-3 PE=2 SV=1	C0HLB3;C0HLB4	vha-2;vha-3	V-type proton ATPase 16 kDa proteolipid subunit c 2;V-type proton ATPase 16 kDa proteolipid subunit c 3	TRUE	Caenorhabditis elegans	0.478266	1.11905e-05	44.0215	FALSE	C0HLB3	vha-2	V-type proton ATPase 16 kDa proteolipid subunit c 2	14.9753	15.8124	15.8133	16.5725	17.5365	15.9582	16.4265	1.15538	0.379116	1.93165	15.9664	3.1476	-3.32042	0.00604598	0.0153264	1	1
>tr|C0VXV6|C0VXV6_CAEEL Large ribosomal subunit protein mL46 OS=Caenorhabditis elegans OX=6239 GN=mrpl-46 PE=1 SV=2	C0VXV6	mrpl-46	Large ribosomal subunit protein mL46	TRUE	Caenorhabditis elegans	0.272494	2.0115e-06	45.5698	FALSE	C0VXV6	mrpl-46	Large ribosomal subunit protein mL46	14.6336	14.8425	14.6474	14.8603	14.9133	14.8645	15.2661	0.171525	-0.0993721	0.442422	14.8656	1.33818	-6.51838	0.198854	0.283252	0	0
>tr|C0Z1Y6|C0Z1Y6_CAEEL Uncharacterized protein OS=Caenorhabditis elegans OX=6239 GN=CELE_F40G9.5 PE=1 SV=1	C0Z1Y6	F40G9.5	Uncharacterized protein	TRUE	Caenorhabditis elegans	0.729304	4.46999e-14	56.0148	FALSE	C0Z1Y6	F40G9.5	Uncharacterized protein	11.2762	11.62	11.0996	9.77135	NA	11.0279	10.1474	-0.932319	-1.73119	-0.13345	11.3972	-2.51194	-4.54024	0.0254275	0.0513271	0	0
>tr|C1P627|C1P627_CAEEL J domain-containing protein OS=Caenorhabditis elegans OX=6239 GN=dnj-16 PE=1 SV=1	C1P627	dnj-16	J domain-containing protein	TRUE	Caenorhabditis elegans	0.879491	7.67832e-07	46.3329	FALSE	C1P627	dnj-16	J domain-containing protein	NA	12.4096	12.9221	NA	11.4998	NA	13.2905	-1.16604	-2.04448	-0.287611	12.6431	-2.97924	-3.58885	0.0146073	0.0320407	-1	-1
>tr|C2BR94|C2BR94_CAEEL THO complex subunit 5 OS=Caenorhabditis elegans OX=6239 GN=thoc-5 PE=1 SV=1	C2BR94	thoc-5	THO complex subunit 5	TRUE	Caenorhabditis elegans	0.329407	2.84796e-14	56.2618	FALSE	C2BR94	thoc-5	THO complex subunit 5	14.1805	14.1412	14.1452	13.8626	13.7901	13.9915	14.0412	-0.274255	-0.443525	-0.104985	14.1196	-3.42426	-2.73495	0.00332053	0.00929749	0	0
>tr|C2BR97|C2BR97_CAEEL MIF4G domain-containing protein OS=Caenorhabditis elegans OX=6239 GN=smg-3 PE=1 SV=1	C2BR97	smg-3	MIF4G domain-containing protein	TRUE	Caenorhabditis elegans	0.490093	4.14374e-07	46.7969	FALSE	C2BR97	smg-3	MIF4G domain-containing protein	12.6277	12.8669	12.7375	12.0459	12.7612	12.8033	12.6362	-0.207237	-0.545775	0.131302	12.7046	-1.29431	-6.57355	0.213346	0.299819	0	0
>tr|C6KRG5|C6KRG5_CAEEL PH domain-containing protein OS=Caenorhabditis elegans OX=6239 GN=CELE_F14D12.1 PE=4 SV=1	C6KRG5	F14D12.1	PH domain-containing protein	TRUE	Caenorhabditis elegans	0.3426	0.00667252	32.9522	FALSE	C6KRG5	F14D12.1	PH domain-containing protein	NA	12.2541	NA	12.2536	12.3117	12.1024	13.082	-0.0316206	-0.379625	0.316384	12.6715	-0.196892	-7.05097	0.847046	0.891171	0	0
>tr|C6KRL2|C6KRL2_CAEEL GLOBIN domain-containing protein OS=Caenorhabditis elegans OX=6239 GN=CELE_F23D12.11 PE=1 SV=1	C6KRL2	F23D12.11	GLOBIN domain-containing protein	TRUE	Caenorhabditis elegans	0.640615	0.000101936	41.2942	FALSE	C6KRL2	F23D12.11	GLOBIN domain-containing protein	NA	NA	NA	NA	12.4495	12.0218	NA	NA	NA	NA	12.8848	NA	NA	NA	NA	NA	NA
>sp|C6KRN1|SAO1_CAEEL Suppressor of aph-1 OS=Caenorhabditis elegans OX=6239 GN=sao-1 PE=1 SV=1	C6KRN1	sao-1	Suppressor of aph-1	TRUE	Caenorhabditis elegans	0.765744	1.91694e-10	51.5714	FALSE	C6KRN1	sao-1	Suppressor of aph-1	NA	NA	10.996	12.2834	12.5946	12.5209	NA	1.47028	0.90483	2.03572	11.6117	5.75697	0.99107	0.000152488	0.000733472	1	1
>tr|C6KRN3|C6KRN3_CAEEL Protein YIPF OS=Caenorhabditis elegans OX=6239 GN=CELE_W02D9.2 PE=1 SV=1	C6KRN3	W02D9.2	Protein YIPF	TRUE	Caenorhabditis elegans	0.444411	6.7661e-09	49.5169	FALSE	C6KRN3	W02D9.2	Protein YIPF	12.3692	12.5246	12.9187	12.5233	12.4044	12.7864	12.8723	-0.0327789	-0.37898	0.313423	12.7606	-0.200213	-7.39536	0.84376	0.888554	0	0
>tr|C7FZU5|C7FZU5_CAEEL TspO/MBR family protein OS=Caenorhabditis elegans OX=6239 GN=tspo-1 PE=1 SV=1	C7FZU5	tspo-1	TspO/MBR family protein	TRUE	Caenorhabditis elegans	0.505499	9.9056e-08	47.8098	FALSE	C7FZU5	tspo-1	TspO/MBR family protein	12.9956	13.4895	13.5979	12.8255	13.0982	12.8363	13.7363	-0.440981	-0.910447	0.0284838	13.3421	-1.98646	-5.54771	0.0638581	0.111752	0	0
>sp|C7IVR4|PQN41_CAEEL Polyglutamine-repeat protein pqn-41 OS=Caenorhabditis elegans OX=6239 GN=pqn-41 PE=1 SV=2	C7IVR4	pqn-41	Polyglutamine-repeat protein pqn-41	TRUE	Caenorhabditis elegans	0.129043	0.00294491	34.2713	FALSE	C7IVR4	pqn-41	Polyglutamine-repeat protein pqn-41	13.244	12.8721	12.9448	NA	NA	NA	13.3294	NA	NA	NA	12.9015	NA	NA	NA	NA	NA	NA
>tr|C9IY21|C9IY21_CAEEL Uncharacterized protein OS=Caenorhabditis elegans OX=6239 GN=CELE_ZK1058.9 PE=1 SV=1	C9IY21	ZK1058.9	Uncharacterized protein	TRUE	Caenorhabditis elegans	0.299794	4.84536e-11	52.3281	FALSE	C9IY21	ZK1058.9	Uncharacterized protein	17.2736	17.014	17.1538	16.4045	16.1382	16.5302	17.1303	-0.789507	-1.13407	-0.444947	16.5652	-4.84526	0.284056	0.000164245	0.000775285	0	0
>tr|D0FK02|D0FK02_CAEEL Rab-like protein 3 OS=Caenorhabditis elegans OX=6239 GN=CELE_Y116A8C.10 PE=1 SV=1	D0FK02	Y116A8C.10	Rab-like protein 3	TRUE	Caenorhabditis elegans	0.522454	1.57028e-11	52.936	FALSE	D0FK02	Y116A8C.10	Rab-like protein 3	NA	12.1535	12.0878	NA	11.5157	11.6867	11.8161	-0.519472	-1.40528	0.366336	11.8435	-1.26224	-6.4104	0.228245	0.317738	0	0
>sp|D0PV95|DDX3_CAEEL ATP-dependent RNA helicase laf-1 OS=Caenorhabditis elegans OX=6239 GN=laf-1 PE=1 SV=1	D0PV95	laf-1	ATP-dependent RNA helicase laf-1	TRUE	Caenorhabditis elegans	0.478316	6.36088e-11	52.1796	FALSE	D0PV95	laf-1	ATP-dependent RNA helicase laf-1	16.1907	16.0316	16.1832	16.2404	16.3937	16.4188	16.4744	0.215799	0.0219635	0.409636	16.4268	2.35293	-4.89386	0.0312246	0.0609647	0	0
>tr|D0VWL6|D0VWL6_CAEEL Calponin-homology (CH) domain-containing protein OS=Caenorhabditis elegans OX=6239 GN=fln-2 PE=1 SV=4	D0VWL6	fln-2	Calponin-homology (CH) domain-containing protein	TRUE	Caenorhabditis elegans	0.320383	1.27638e-14	56.714	FALSE	D0VWL6	fln-2	Calponin-homology (CH) domain-containing protein	15.6336	15.0157	15.2356	17.0177	16.9433	17.2255	17.1513	1.76721	1.37273	2.16168	16.3862	9.47385	8.70938	4.44338e-08	1.17305e-06	1	1
>sp|D0Z5N4|E2AKB_CAEEL Eukaryotic translation initiation factor 2-alpha kinase gcn-2 OS=Caenorhabditis elegans OX=6239 GN=gcn-2 PE=1 SV=2	D0Z5N4	gcn-2	Eukaryotic translation initiation factor 2-alpha kinase gcn-2	TRUE	Caenorhabditis elegans	0.808572	6.89357e-07	46.4153	FALSE	D0Z5N4	gcn-2	Eukaryotic translation initiation factor 2-alpha kinase gcn-2	11.2541	12.1247	11.7482	12.4042	12.6985	12.3507	12.1022	0.775476	0.406811	1.14414	12.4039	4.44837	-0.558319	0.000377615	0.0015337	0	0
>tr|D0Z5P0|D0Z5P0_CAEEL GRIP domain-containing protein OS=Caenorhabditis elegans OX=6239 GN=sql-1 PE=1 SV=1	D0Z5P0	sql-1	GRIP domain-containing protein	TRUE	Caenorhabditis elegans	0.269134	1.14651e-08	49.1965	FALSE	D0Z5P0	sql-1	GRIP domain-containing protein	13.239	13.4584	13.5931	13.685	12.9237	13.3716	14.5917	-0.103357	-0.597661	0.390947	13.6545	-0.442189	-7.3138	0.664096	0.746729	0	0
>tr|D1MN80|D1MN80_CAEEL Enoyl-CoA hydratase domain-containing protein 3, mitochondrial OS=Caenorhabditis elegans OX=6239 GN=ech-2 PE=1 SV=1	D1MN80	ech-2	Enoyl-CoA hydratase domain-containing protein 3, mitochondrial	TRUE	Caenorhabditis elegans	0.416565	3.88295e-09	49.8486	FALSE	D1MN80	ech-2	Enoyl-CoA hydratase domain-containing protein 3, mitochondrial	14.1454	13.9676	14.0172	13.8121	14.1198	13.9989	14.1268	-0.0664508	-0.349168	0.216267	13.9459	-0.496753	-7.28714	0.625868	0.712195	0	0
>tr|D3YT30|D3YT30_CAEEL Protein kinase domain-containing protein OS=Caenorhabditis elegans OX=6239 GN=CELE_T12G3.2 PE=1 SV=1	D3YT30	T12G3.2	Protein kinase domain-containing protein	TRUE	Caenorhabditis elegans	0.288466	8.84124e-10	50.7094	FALSE	D3YT30	T12G3.2	Protein kinase domain-containing protein	12.6394	12.7001	12.5038	11.4463	11.9522	11.8325	12.2324	-0.870762	-1.19315	-0.548374	12.33	-5.71024	2.07626	2.82499e-05	0.000182122	0	0
>sp|D5MCN2|LARP1_CAEEL La-related protein 1 OS=Caenorhabditis elegans OX=6239 GN=larp-1 PE=4 SV=2	D5MCN2	larp-1	La-related protein 1	TRUE	Caenorhabditis elegans	0.448489	1.60718e-13	55.3328	FALSE	D5MCN2	larp-1	La-related protein 1	13.0777	13.2578	13.098	13.6713	13.5351	13.2158	12.7702	0.329544	-0.0268084	0.685897	13.2207	1.95552	-5.59976	0.0676643	0.117082	0	0
>tr|D5MCR3|D5MCR3_CAEEL RRM domain-containing protein OS=Caenorhabditis elegans OX=6239 GN=sup-26 PE=1 SV=1	D5MCR3	sup-26	RRM domain-containing protein	TRUE	Caenorhabditis elegans	0.34505	1.58748e-10	51.6761	FALSE	D5MCR3	sup-26	RRM domain-containing protein	14.956	14.5714	14.7503	14.0171	14.1499	14.156	14.1212	-0.651555	-0.892095	-0.411015	14.2134	-5.72475	2.11881	2.70178e-05	0.000175189	0	0
>tr|D6RYE4|D6RYE4_CAEEL RRM domain-containing protein OS=Caenorhabditis elegans OX=6239 GN=CELE_Y59E9AL.36 PE=1 SV=1	D6RYE4	Y59E9AL.36	RRM domain-containing protein	TRUE	Caenorhabditis elegans	0.356425	1.41213e-10	51.741	FALSE	D6RYE4	Y59E9AL.36	RRM domain-containing protein	12.5872	13.7005	13.6016	13.7083	13.6761	12.9994	13.2365	0.164838	-0.451053	0.780729	13.3102	0.566	-7.24886	0.579014	0.669808	0	0
>tr|D7SFJ0|D7SFJ0_CAEEL Phosphoglycolate phosphatase OS=Caenorhabditis elegans OX=6239 GN=CELE_F45E1.4 PE=4 SV=1	D7SFJ0	F45E1.4	Phosphoglycolate phosphatase	TRUE	Caenorhabditis elegans	0.390149	1.67628e-08	48.9619	FALSE	D7SFJ0	F45E1.4	Phosphoglycolate phosphatase	13.4548	12.5832	12.4485	11.768	13.056	12.9619	13.6768	-0.2335	-1.00199	0.534987	12.5888	-0.649609	-7.19498	0.526108	0.620848	0	0
>tr|D9N147|D9N147_CAEEL MARVEL domain-containing protein OS=Caenorhabditis elegans OX=6239 GN=CELE_K09G1.1 PE=1 SV=1	D9N147	K09G1.1	MARVEL domain-containing protein	TRUE	Caenorhabditis elegans	0.898689	3.24785e-06	45.1679	FALSE	D9N147	K09G1.1	MARVEL domain-containing protein	NA	NA	NA	12.4251	11.55	12.4948	NA	NA	NA	NA	12.7422	NA	NA	NA	NA	NA	NA
>tr|D9PTP5|D9PTP5_CAEEL PX domain-containing protein OS=Caenorhabditis elegans OX=6239 GN=snx-6 PE=1 SV=1	D9PTP5	snx-6	PX domain-containing protein	TRUE	Caenorhabditis elegans	0.478743	4.65276e-10	51.0743	FALSE	D9PTP5	snx-6	PX domain-containing protein	12.8558	13.2682	12.9085	13.2386	13.2171	13.3366	12.956	0.253275	0.0467802	0.459769	13.1406	2.59224	-4.43761	0.0192218	0.0404347	0	0
>tr|E0AHA7|E0AHA7_CAEEL Spectrin beta chain OS=Caenorhabditis elegans OX=6239 GN=unc-70 PE=1 SV=1	E0AHA7	unc-70	Spectrin beta chain	TRUE	Caenorhabditis elegans	0.369346	9.0205e-13	54.4356	FALSE	E0AHA7	unc-70	Spectrin beta chain	15.6127	15.4688	15.7435	15.7462	15.6744	15.6774	15.7658	0.090985	-0.113723	0.295693	15.7369	0.939349	-6.96244	0.361	0.462	0	0
>tr|E1B6W2|E1B6W2_CAEEL RAD50-interacting protein 1 OS=Caenorhabditis elegans OX=6239 GN=CELE_Y49E10.21 PE=1 SV=2	E1B6W2	Y49E10.21	RAD50-interacting protein 1	TRUE	Caenorhabditis elegans	0.474817	1.65502e-13	55.3174	FALSE	E1B6W2	Y49E10.21	RAD50-interacting protein 1	13.9074	14.1621	13.997	14.7545	14.6814	14.7896	14.1458	0.719696	0.52797	0.911421	14.5094	7.93345	6.26323	4.76338e-07	6.93128e-06	0	0
>tr|E2JKZ0|E2JKZ0_CAEEL Dynactin subunit 1 OS=Caenorhabditis elegans OX=6239 GN=dnc-1 PE=1 SV=1	E2JKZ0	dnc-1	Dynactin subunit 1	TRUE	Caenorhabditis elegans	0.716149	1.04857e-09	50.6116	FALSE	E2JKZ0	dnc-1	Dynactin subunit 1	13.4401	13.6241	13.423	14.1516	14.4521	14.3095	13.8671	0.808679	0.567727	1.04963	14.1444	7.09315	4.76385	2.04828e-06	2.15069e-05	0	0
>tr|E2JL04|E2JL04_CAEEL isoleucine--tRNA ligase OS=Caenorhabditis elegans OX=6239 GN=iars-2 PE=1 SV=2	E2JL04	iars-2	isoleucine--tRNA ligase	TRUE	Caenorhabditis elegans	0.349373	1.41006e-12	54.2039	FALSE	E2JL04	iars-2	isoleucine--tRNA ligase	16.8882	16.3113	16.324	15.993	15.8358	16.0162	16.4235	-0.559458	-0.853031	-0.265885	15.8198	-4.02781	-1.44672	0.000909734	0.00314351	0	0
>tr|E3W720|E3W720_CAEEL ULP_PROTEASE domain-containing protein OS=Caenorhabditis elegans OX=6239 GN=B0507.6 PE=4 SV=2	E3W720	B0507.6	ULP_PROTEASE domain-containing protein	TRUE	Caenorhabditis elegans	0.341386	4.53511e-05	42.4245	FALSE	E3W720	B0507.6	ULP_PROTEASE domain-containing protein	10.7231	11.7721	11.6819	10.153	10.9436	11.2796	12.0564	-0.600309	-1.425	0.22438	11.3383	-1.54724	-6.23614	0.141986	0.214867	0	0
>tr|E5QCH1|E5QCH1_CAEEL INTegrator complex Subunit homolog OS=Caenorhabditis elegans OX=6239 GN=ints-2 PE=1 SV=1	E5QCH1	ints-2	INTegrator complex Subunit homolog	TRUE	Caenorhabditis elegans	0.357254	6.38195e-10	50.8952	FALSE	E5QCH1	ints-2	INTegrator complex Subunit homolog	14.0794	13.9836	13.9585	13.5399	13.7384	13.6195	13.7409	-0.374555	-0.570562	-0.178549	13.8123	-4.03866	-1.42245	0.000887647	0.0030834	0	0
>tr|E5QCI3|E5QCI3_CAEEL Dol-P-Man:Man(5)GlcNAc(2)-PP-Dol alpha-1,3-mannosyltransferase OS=Caenorhabditis elegans OX=6239 GN=algn-3 PE=1 SV=1	E5QCI3	algn-3	Dol-P-Man:Man(5)GlcNAc(2)-PP-Dol alpha-1,3-mannosyltransferase	TRUE	Caenorhabditis elegans	0.736437	2.14438e-05	43.3271	FALSE	E5QCI3	algn-3	Dol-P-Man:Man(5)GlcNAc(2)-PP-Dol alpha-1,3-mannosyltransferase	NA	11.6432	11.5747	10.374	NA	11.921	11.1457	-0.461493	-1.28064	0.357651	11.7427	-1.24736	-6.42464	0.239389	0.329773	0	0
>sp|E9P860|ZNFX1_CAEEL NFX1-type zinc finger-containing protein 1 homolog OS=Caenorhabditis elegans OX=6239 GN=znfx-1 PE=1 SV=1	E9P860	znfx-1	NFX1-type zinc finger-containing protein 1 homolog	TRUE	Caenorhabditis elegans	0.754339	0.00486859	33.4877	FALSE	E9P860	znfx-1	NFX1-type zinc finger-containing protein 1 homolog	11.8108	NA	12.3047	NA	13.0353	12.7785	12.1415	0.849154	-0.0972583	1.79557	12.6736	2.01375	-5.36038	0.0732392	0.124743	0	0
>tr|E9P861|E9P861_CAEEL PHD-type domain-containing protein OS=Caenorhabditis elegans OX=6239 GN=taf-3 PE=4 SV=1	E9P861	taf-3	PHD-type domain-containing protein	TRUE	Caenorhabditis elegans	0.43623	7.31482e-06	44.4374	FALSE	E9P861	taf-3	PHD-type domain-containing protein	13.1516	13.2761	13.5956	12.633	12.4435	11.9276	13.0868	-1.00645	-1.45666	-0.556236	13.1666	-4.8947	-0.426451	0.00041867	0.00165764	-1	-1
>sp|E9P886|TTLL5_CAEEL Tubulin polyglutamylase ttll-5 OS=Caenorhabditis elegans OX=6239 GN=ttll-5 PE=2 SV=1	E9P886	ttll-5	Tubulin polyglutamylase ttll-5	TRUE	Caenorhabditis elegans	0.60063	0.000736365	36.8791	FALSE	E9P886	ttll-5	Tubulin polyglutamylase ttll-5	12.083	11.9654	11.3729	11.6928	11.3651	11.1783	10.8885	-0.395013	-1.04119	0.251168	11.279	-1.29937	-6.56671	0.212823	0.299654	0	0
>tr|E9RKC7|E9RKC7_CAEEL DZF domain-containing protein OS=Caenorhabditis elegans OX=6239 GN=zfr-1 PE=1 SV=1	E9RKC7	zfr-1	DZF domain-containing protein	TRUE	Caenorhabditis elegans	0.295287	4.27292e-09	49.7918	FALSE	E9RKC7	zfr-1	DZF domain-containing protein	14.4986	14.2434	14.3069	14.2902	14.4019	14.4953	14.3256	0.0461572	-0.136627	0.228942	14.3904	0.533695	-7.26735	0.600617	0.689618	0	0
>tr|F0IWS9|F0IWS9_CAEEL N-acetyltransferase domain-containing protein OS=Caenorhabditis elegans OX=6239 GN=CELE_R13D11.4 PE=1 SV=1	F0IWS9	R13D11.4	N-acetyltransferase domain-containing protein	TRUE	Caenorhabditis elegans	0.400874	1.88589e-12	54.0528	FALSE	F0IWS9	R13D11.4	N-acetyltransferase domain-containing protein	13.8002	14.0526	13.8701	12.7827	13.3177	12.7786	13.3444	-0.947948	-1.25585	-0.640045	13.2059	-6.50793	3.65325	6.0525e-06	5.10731e-05	0	0
>tr|F0IWT2|F0IWT2_CAEEL Unconventional myosin-IXa-like OS=Caenorhabditis elegans OX=6239 GN=hum-7 PE=1 SV=1	F0IWT2	hum-7	Unconventional myosin-IXa-like	TRUE	Caenorhabditis elegans	0.368206	1.05641e-12	54.3537	FALSE	F0IWT2	hum-7	Unconventional myosin-IXa-like	15.3372	15.0418	15.0669	14.2249	14.0029	14.2897	14.982	-0.976108	-1.23628	-0.71593	14.5235	-7.92904	6.25561	4.79881e-07	6.95175e-06	0	0
>tr|F1LIL6|F1LIL6_CAEEL Ameloblastin OS=Caenorhabditis elegans OX=6239 GN=CELE_F35D2.1 PE=4 SV=1	F1LIL6	F35D2.1	Ameloblastin	TRUE	Caenorhabditis elegans	0.336672	0.00323722	34.1272	FALSE	F1LIL6	F35D2.1	Ameloblastin	12.9624	12.0829	12.7303	NA	NA	NA	NA	NA	NA	NA	12.4164	NA	NA	NA	NA	NA	NA
>tr|F5GUC6|F5GUC6_CAEEL ATP-binding cassette sub-family D member 4 OS=Caenorhabditis elegans OX=6239 GN=pmp-3 PE=1 SV=1	F5GUC6	pmp-3	ATP-binding cassette sub-family D member 4	TRUE	Caenorhabditis elegans	0.408668	2.38156e-13	55.127	FALSE	F5GUC6	pmp-3	ATP-binding cassette sub-family D member 4	12.6941	13.1283	12.9323	12.4866	12.4928	12.5335	12.3376	-0.413882	-0.641388	-0.186376	12.6337	-3.84482	-1.83827	0.00134527	0.00437686	0	0
>tr|F5GUH2|F5GUH2_CAEEL Uncharacterized protein OS=Caenorhabditis elegans OX=6239 GN=CELE_W05B5.1 PE=1 SV=1	F5GUH2	W05B5.1	Uncharacterized protein	TRUE	Caenorhabditis elegans	0.70009	8.86072e-12	53.2407	FALSE	F5GUH2	W05B5.1	Uncharacterized protein	NA	NA	NA	12.4383	NA	12.4645	NA	NA	NA	NA	12.946	NA	NA	NA	NA	NA	NA
>tr|G2HK03|G2HK03_CAEEL MATH domain-containing protein OS=Caenorhabditis elegans OX=6239 GN=pqn-87 PE=1 SV=1	G2HK03	pqn-87	MATH domain-containing protein	TRUE	Caenorhabditis elegans	0.415362	2.35695e-12	53.9366	FALSE	G2HK03	pqn-87	MATH domain-containing protein	13.6025	13.1699	13.3463	13.8312	13.8451	13.8615	13.3495	0.47308	0.222523	0.723637	13.4242	3.99044	-1.52595	0.000984263	0.00336837	0	0
>tr|G2HK09|G2HK09_CAEEL Rubicon Homology domain-containing protein OS=Caenorhabditis elegans OX=6239 GN=CELE_Y56A3A.16 PE=1 SV=1	G2HK09	Y56A3A.16	Rubicon Homology domain-containing protein	TRUE	Caenorhabditis elegans	0.412768	0.000480606	38.1229	FALSE	G2HK09	Y56A3A.16	Rubicon Homology domain-containing protein	NA	NA	12.9628	11.8339	13.4698	12.9144	NA	-0.223477	-1.87778	1.43083	12.6925	-0.315226	-7.01616	0.76119	0.826243	0	0
>tr|G3MU11|G3MU11_CAEEL GST C-terminal domain-containing protein OS=Caenorhabditis elegans OX=6239 GN=CELE_F55A11.6 PE=1 SV=1	G3MU11	F55A11.6	GST C-terminal domain-containing protein	TRUE	Caenorhabditis elegans	0.319087	1.84819e-09	50.2842	FALSE	G3MU11	F55A11.6	GST C-terminal domain-containing protein	11.9482	11.6299	11.7418	NA	11.9892	11.9949	12.2994	0.218711	-0.171634	0.609057	12.0588	1.20582	-6.56725	0.248578	0.340276	0	0
>tr|G3MU29|G3MU29_CAEEL ShKT domain-containing protein OS=Caenorhabditis elegans OX=6239 GN=CELE_ZC434.9 PE=1 SV=1	G3MU29	ZC434.9	ShKT domain-containing protein	TRUE	Caenorhabditis elegans	0.558194	3.25399e-05	42.8391	FALSE	G3MU29	ZC434.9	ShKT domain-containing protein	NA	13.4415	13.5342	13.4121	13.2833	13.4784	13.6992	-0.0965789	-0.371116	0.177958	13.6142	-0.747217	-7.01485	0.46603	0.564736	0	0
>tr|G4RYA5|G4RYA5_CAEEL SRP54-type proteins GTP-binding domain-containing protein OS=Caenorhabditis elegans OX=6239 GN=CELE_F38A1.8 PE=1 SV=1	G4RYA5	F38A1.8	SRP54-type proteins GTP-binding domain-containing protein	TRUE	Caenorhabditis elegans	0.914623	7.46713e-13	54.5336	FALSE	G4RYA5	F38A1.8	SRP54-type proteins GTP-binding domain-containing protein	14.0592	14.0385	13.9215	14.6889	14.4995	14.6036	13.8947	0.590929	0.408136	0.773721	14.4562	6.83234	4.279	3.2838e-06	3.12807e-05	0	0
>tr|G4S3P8|G4S3P8_CAEEL Major facilitator superfamily (MFS) profile domain-containing protein OS=Caenorhabditis elegans OX=6239 GN=str-176 PE=1 SV=1	G4S3P8	str-176	Major facilitator superfamily (MFS) profile domain-containing protein	TRUE	Caenorhabditis elegans	0.556575	7.36426e-09	49.4658	FALSE	G4S3P8	str-176	Major facilitator superfamily (MFS) profile domain-containing protein	12.721	12.96	13.0817	13.4461	13.5271	12.9909	13.1543	0.400474	-0.108338	0.909286	13.3135	1.68275	-6.03941	0.113836	0.178689	0	0
>tr|G4SF79|G4SF79_CAEEL ShKT domain-containing protein OS=Caenorhabditis elegans OX=6239 GN=CELE_F25E2.2 PE=1 SV=2	G4SF79	F25E2.2	ShKT domain-containing protein	TRUE	Caenorhabditis elegans	0.596619	7.2536e-13	54.5486	FALSE	G4SF79	F25E2.2	ShKT domain-containing protein	13.3306	13.5807	13.7565	14.2247	14.3102	14.3745	14.4816	0.747225	0.431169	1.06328	14.3878	4.99814	0.611827	0.000118729	0.000596224	0	0
>tr|G4SG25|G4SG25_CAEEL F-box domain-containing protein OS=Caenorhabditis elegans OX=6239 GN=fbxa-4 PE=1 SV=1	G4SG25	fbxa-4	F-box domain-containing protein	TRUE	Caenorhabditis elegans	0.533738	2.44823e-08	48.7243	FALSE	G4SG25	fbxa-4	F-box domain-containing protein	13.0619	13.174	12.5887	14.0965	13.5886	13.5118	12.9322	0.790799	0.380775	1.20082	13.4341	4.07869	-1.3474	0.000826858	0.00292447	0	0
>tr|G4SL51|G4SL51_CAEEL DUF1080 domain-containing protein OS=Caenorhabditis elegans OX=6239 GN=pqn-52 PE=1 SV=1	G4SL51	pqn-52	DUF1080 domain-containing protein	TRUE	Caenorhabditis elegans	0.597624	6.6201e-16	58.6192	FALSE	G4SL51	pqn-52	DUF1080 domain-containing protein	17.1689	16.1887	16.779	15.6319	17.7364	16.7613	18.4762	-0.00231555	-1.06362	1.05899	17.2374	-0.00461398	-7.4165	0.996374	0.997183	0	0
>sp|G4SLH0|TTN1_CAEEL Titin homolog OS=Caenorhabditis elegans OX=6239 GN=ttn-1 PE=1 SV=2	G4SLH0	ttn-1	Titin homolog	TRUE	Caenorhabditis elegans	0.248088	2.95312e-16	59.2527	FALSE	G4SLH0	ttn-1	Titin homolog	16.244	15.5418	15.7939	15.3835	15.579	15.859	15.9233	-0.252732	-0.690274	0.184809	15.4863	-1.22153	-6.66178	0.239059	0.329441	0	0
>tr|G4SNJ8|G4SNJ8_CAEEL WW domain-containing protein OS=Caenorhabditis elegans OX=6239 GN=CELE_Y92H12BM.1 PE=1 SV=2	G4SNJ8	Y92H12BM.1	WW domain-containing protein	TRUE	Caenorhabditis elegans	0.679699	0.00021565	40.0064	FALSE	G4SNJ8	Y92H12BM.1	WW domain-containing protein	NA	11.5754	NA	11.1906	NA	11.2561	11.9448	-0.352004	-0.683475	-0.0205325	12.0544	-2.3221	-4.63101	0.0392609	0.0739593	0	0
>tr|G4SNP0|G4SNP0_CAEEL GPI ethanolamine phosphate transferase 1 OS=Caenorhabditis elegans OX=6239 GN=pign-1 PE=1 SV=2	G4SNP0	pign-1	GPI ethanolamine phosphate transferase 1	TRUE	Caenorhabditis elegans	0.53744	9.51058e-08	47.8374	FALSE	G4SNP0	pign-1	GPI ethanolamine phosphate transferase 1	12.421	12.3877	12.7596	12.4162	12.3955	12.3641	12.6666	-0.130836	-0.497461	0.235789	12.5204	-0.754672	-7.12066	0.461083	0.560182	0	0
>tr|G4SNS6|G4SNS6_CAEEL CP-type G domain-containing protein OS=Caenorhabditis elegans OX=6239 GN=mtg-1 PE=1 SV=2	G4SNS6	mtg-1	CP-type G domain-containing protein	TRUE	Caenorhabditis elegans	0.331816	3.20396e-11	52.5525	FALSE	G4SNS6	mtg-1	CP-type G domain-containing protein	14.8223	14.3826	14.4551	14.239	13.9719	13.8148	14.3681	-0.544788	-0.877076	-0.2125	13.8426	-3.46628	-2.64982	0.00305178	0.00866979	0	0
>tr|G4SPY0|G4SPY0_CAEEL RRM domain-containing protein OS=Caenorhabditis elegans OX=6239 GN=hrpu-2 PE=1 SV=2	G4SPY0	hrpu-2	RRM domain-containing protein	TRUE	Caenorhabditis elegans	0.613493	2.57879e-09	50.0897	FALSE	G4SPY0	hrpu-2	RRM domain-containing protein	15.4219	15.4322	15.4878	15.0246	15.2042	15.0239	14.7895	-0.363066	-0.66586	-0.060272	14.9814	-2.53442	-4.55005	0.0216537	0.0446857	0	0
>tr|G4SQY7|G4SQY7_CAEEL Amino acid transporter transmembrane domain-containing protein OS=Caenorhabditis elegans OX=6239 GN=slc-36.2 PE=1 SV=2	G4SQY7	slc-36.2	Amino acid transporter transmembrane domain-containing protein	TRUE	Caenorhabditis elegans	0.514671	1.12426e-09	50.5716	FALSE	G4SQY7	slc-36.2	Amino acid transporter transmembrane domain-containing protein	13.0259	13.5842	13.5288	13.0368	12.7034	13.0172	13.1028	-0.460501	-0.885369	-0.0356325	13.3757	-2.29213	-5.00768	0.0353557	0.0675321	0	0
>tr|G4SRS5|G4SRS5_CAEEL Iron-sulfur clusters transporter ABCB7, mitochondrial OS=Caenorhabditis elegans OX=6239 GN=abtm-1 PE=1 SV=1	G4SRS5	abtm-1	Iron-sulfur clusters transporter ABCB7, mitochondrial	TRUE	Caenorhabditis elegans	0.437862	6.25983e-10	50.9062	FALSE	G4SRS5	abtm-1	Iron-sulfur clusters transporter ABCB7, mitochondrial	13.9364	13.9852	14.1207	13.9194	13.9875	13.9512	13.9658	-0.0614226	-0.339046	0.216201	14.1668	-0.467589	-7.30179	0.646149	0.73055	0	0
>tr|G5EBE2|G5EBE2_CAEEL Rab-GAP TBC domain-containing protein OS=Caenorhabditis elegans OX=6239 GN=tbc-9 PE=1 SV=1	G5EBE2	tbc-9	Rab-GAP TBC domain-containing protein	TRUE	Caenorhabditis elegans	0.275131	5.40335e-12	53.502	FALSE	G5EBE2	tbc-9	Rab-GAP TBC domain-containing protein	13.8369	13.7355	13.6137	13.7092	13.8549	13.6365	13.5844	0.00483364	-0.186435	0.196102	13.5809	0.0534101	-7.41501	0.958042	0.970264	0	0
>tr|G5EBF0|G5EBF0_CAEEL Ras-related protein Rab OS=Caenorhabditis elegans OX=6239 GN=glo-1 PE=1 SV=1	G5EBF0	glo-1	Ras-related protein Rab	TRUE	Caenorhabditis elegans	0.435798	0.00351519	34.001	FALSE	G5EBF0	glo-1	Ras-related protein Rab	12.6479	12.1511	12.0122	11.7585	11.8917	11.9535	11.2997	-0.402453	-0.84478	0.0398731	11.6734	-1.94525	-5.62668	0.0714092	0.122416	0	0
>tr|G5EBF3|G5EBF3_CAEEL Up-regulated in Daf-2 domain-containing protein OS=Caenorhabditis elegans OX=6239 GN=pud-2.1 PE=1 SV=1	G5EBF3	pud-2.1	Up-regulated in Daf-2 domain-containing protein	TRUE	Caenorhabditis elegans	0.835943	1.6625e-10	51.6505	FALSE	G5EBF3	pud-2.1	Up-regulated in Daf-2 domain-containing protein	NA	NA	12.1145	12.2705	12.3222	12.4248	NA	0.224627	-0.690286	1.13954	12.8834	0.528447	-6.92432	0.605773	0.694459	0	0
>tr|G5EBF4|G5EBF4_CAEEL legumain OS=Caenorhabditis elegans OX=6239 GN=lgmn-1 PE=1 SV=1	G5EBF4	lgmn-1	legumain	TRUE	Caenorhabditis elegans	0.282716	1.41081e-10	51.7415	FALSE	G5EBF4	lgmn-1	legumain	13.7798	13.8638	13.7247	14.9372	14.5067	14.6966	14.3867	0.924098	0.63956	1.20864	14.0914	6.86388	4.33813	3.10006e-06	2.99943e-05	0	0
>tr|G5EBF5|G5EBF5_CAEEL DRBM domain-containing protein OS=Caenorhabditis elegans OX=6239 GN=rde-4 PE=1 SV=1	G5EBF5	rde-4	DRBM domain-containing protein	TRUE	Caenorhabditis elegans	0.711119	2.12146e-10	51.5149	FALSE	G5EBF5	rde-4	DRBM domain-containing protein	12.9353	13.4887	13.4614	14.0704	13.9659	13.8339	13.9081	0.661556	0.344115	0.978997	13.9446	4.40581	-0.641916	0.000409291	0.00163506	0	0
>tr|G5EBG6|G5EBG6_CAEEL HMG box domain-containing protein OS=Caenorhabditis elegans OX=6239 GN=gei-3 PE=4 SV=1	G5EBG6	gei-3	HMG box domain-containing protein	TRUE	Caenorhabditis elegans	0.559847	0.000325817	39.1221	FALSE	G5EBG6	gei-3	HMG box domain-containing protein	NA	NA	NA	NA	NA	11.3613	NA	NA	NA	NA	11.8364	NA	NA	NA	NA	NA	NA
>sp|G5EBH1|TAT5_CAEEL Probable phospholipid-transporting ATPase tat-5 OS=Caenorhabditis elegans OX=6239 GN=tat-5 PE=1 SV=1	G5EBH1	tat-5	Probable phospholipid-transporting ATPase tat-5	TRUE	Caenorhabditis elegans	0.463758	6.55176e-13	54.6013	FALSE	G5EBH1	tat-5	Probable phospholipid-transporting ATPase tat-5	13.2103	13.3319	13.4533	13.6824	13.4456	13.7638	13.2788	0.29875	0.0585896	0.538911	13.5491	2.62905	-4.36572	0.0178204	0.0380058	0	0
>tr|G5EBI0|G5EBI0_CAEEL Endoplasmic reticulum transmembrane protein OS=Caenorhabditis elegans OX=6239 GN=4D656 PE=1 SV=1	G5EBI0	4D656	Endoplasmic reticulum transmembrane protein	TRUE	Caenorhabditis elegans	0.43464	2.0726e-11	52.7872	FALSE	G5EBI0	4D656	Endoplasmic reticulum transmembrane protein	14.5289	14.6087	15.0658	14.8556	14.3878	14.8494	14.7191	-0.0368777	-0.386688	0.312933	14.9053	-0.222925	-7.3903	0.826328	0.876143	0	0
>sp|G5EBI4|CEEH1_CAEEL Epoxide hydrolase 1 OS=Caenorhabditis elegans OX=6239 GN=ceeh-1 PE=1 SV=1	G5EBI4	ceeh-1	Epoxide hydrolase 1	TRUE	Caenorhabditis elegans	0.448185	1.47723e-11	52.9686	FALSE	G5EBI4	ceeh-1	Epoxide hydrolase 1	13.9507	14.1824	14.0433	14.7524	14.5549	14.7493	14.4522	0.62674	0.396292	0.857187	14.4805	5.74789	2.16555	2.58106e-05	0.000168842	0	0
>tr|G5EBJ4|G5EBJ4_CAEEL ANK_REP_REGION domain-containing protein OS=Caenorhabditis elegans OX=6239 GN=mlt-4 PE=1 SV=1	G5EBJ4	mlt-4	ANK_REP_REGION domain-containing protein	TRUE	Caenorhabditis elegans	0.886531	2.40739e-14	56.3551	FALSE	G5EBJ4	mlt-4	ANK_REP_REGION domain-containing protein	11.4269	11.9574	11.2247	14.6312	14.1995	14.2197	16.0277	2.81381	2.44532	3.1823	13.4891	16.1486	16.7893	1.55559e-11	3.02602e-09	1	1
>tr|G5EBJ7|G5EBJ7_CAEEL fructose-bisphosphatase OS=Caenorhabditis elegans OX=6239 GN=fbp-1 PE=1 SV=1	G5EBJ7	fbp-1	fructose-bisphosphatase	TRUE	Caenorhabditis elegans	0.259198	5.8759e-13	54.6578	FALSE	G5EBJ7	fbp-1	fructose-bisphosphatase	18.6308	18.6339	18.6138	18.5803	18.3449	18.7272	18.7509	-0.0753809	-0.388394	0.237632	18.5523	-0.509096	-7.28066	0.617397	0.704507	0	0
>tr|G5EBJ9|G5EBJ9_CAEEL Flavin-containing monooxygenase OS=Caenorhabditis elegans OX=6239 GN=fmo-2 PE=1 SV=1	G5EBJ9	fmo-2	Flavin-containing monooxygenase	TRUE	Caenorhabditis elegans	0.587303	4.81485e-08	48.2899	FALSE	G5EBJ9	fmo-2	Flavin-containing monooxygenase	NA	NA	NA	13.6182	13.4085	13.3883	14.4979	NA	NA	NA	14.493	NA	NA	NA	NA	NA	NA
>sp|G5EBK1|PBO4_CAEEL Na(+)/H(+) exchanger protein 7 OS=Caenorhabditis elegans OX=6239 GN=pbo-4 PE=1 SV=1	G5EBK1	pbo-4	Na(+)/H(+) exchanger protein 7	TRUE	Caenorhabditis elegans	0.512431	5.38646e-10	50.9915	FALSE	G5EBK1	pbo-4	Na(+)/H(+) exchanger protein 7	12.9002	12.9962	13.122	13.043	13.3175	13.4546	12.789	0.265576	-0.0858239	0.616976	13.0186	1.59814	-6.16201	0.128972	0.198617	0	0
>tr|G5EBK3|G5EBK3_CAEEL Moesin/ezrin/radixin homolog 1 OS=Caenorhabditis elegans OX=6239 GN=erm-1 PE=1 SV=1	G5EBK3	erm-1	Moesin/ezrin/radixin homolog 1	TRUE	Caenorhabditis elegans	0.973464	3.0979e-12	53.7939	FALSE	G5EBK3	erm-1	Moesin/ezrin/radixin homolog 1	13.9109	14.0406	14.0363	14.2197	14.585	14.483	15.252	0.433314	0.126684	0.739943	14.6813	2.98707	-3.64805	0.00844791	0.0202224	0	0
>tr|G5EBK4|G5EBK4_CAEEL Ubiquitin-like modifier-activating enzyme ATG7 OS=Caenorhabditis elegans OX=6239 GN=atg-7 PE=1 SV=1	G5EBK4	atg-7	Ubiquitin-like modifier-activating enzyme ATG7	TRUE	Caenorhabditis elegans	0.299697	4.32803e-11	52.3895	FALSE	G5EBK4	atg-7	Ubiquitin-like modifier-activating enzyme ATG7	14.4367	14.4014	14.4252	14.5217	14.1408	14.4283	14.4467	-0.057508	-0.266127	0.151111	14.1947	-0.582597	-7.23905	0.567984	0.659318	0	0
>tr|G5EBK8|G5EBK8_CAEEL GTP binding protein OS=Caenorhabditis elegans OX=6239 GN=ras-1 PE=1 SV=1	G5EBK8	ras-1	GTP binding protein	TRUE	Caenorhabditis elegans	0.573947	3.16159e-09	49.97	FALSE	G5EBK8	ras-1	GTP binding protein	15.5918	15.4097	15.3354	13.8758	13.665	14.0085	14.853	-1.5958	-1.92692	-1.26468	14.2754	-10.1893	9.80075	1.52834e-08	5.18232e-07	-1	-1
>sp|G5EBN9|SNF3_CAEEL Sodium- and chloride-dependent betaine transporter OS=Caenorhabditis elegans OX=6239 GN=snf-3 PE=1 SV=1	G5EBN9	snf-3	Sodium- and chloride-dependent betaine transporter	TRUE	Caenorhabditis elegans	0.398646	9.95226e-09	49.283	FALSE	G5EBN9	snf-3	Sodium- and chloride-dependent betaine transporter	14.0697	14.4654	14.6079	14.5367	14.2741	14.2443	14.3219	-0.029292	-0.36107	0.302486	14.4538	-0.186661	-7.39813	0.854196	0.896142	0	0
>tr|G5EBP5|G5EBP5_CAEEL 63 kDa sperm flagellar membrane protein OS=Caenorhabditis elegans OX=6239 GN=CELE_ZC247.1 PE=1 SV=1	G5EBP5	ZC247.1	63 kDa sperm flagellar membrane protein	TRUE	Caenorhabditis elegans	1.10716	1.13538e-12	54.3163	FALSE	G5EBP5	ZC247.1	63 kDa sperm flagellar membrane protein	14.8601	14.1555	14.4846	17.5362	17.4772	17.7748	16.2378	3.09601	2.74574	3.44629	16.9979	18.6904	19.0751	1.54233e-12	5.70045e-10	1	1
>tr|G5EBQ3|G5EBQ3_CAEEL RNA-directed RNA polymerase OS=Caenorhabditis elegans OX=6239 GN=ego-1 PE=1 SV=1	G5EBQ3	ego-1	RNA-directed RNA polymerase	TRUE	Caenorhabditis elegans	0.315168	1.68863e-07	47.4421	FALSE	G5EBQ3	ego-1	RNA-directed RNA polymerase	13.4019	13.4946	13.1961	14.1589	14.1671	13.9726	13.8895	0.735318	0.540597	0.930039	13.863	7.98096	6.34518	4.39846e-07	6.58167e-06	0	0
>tr|G5EBS5|G5EBS5_CAEEL Rab27 OS=Caenorhabditis elegans OX=6239 GN=aex-6 PE=1 SV=1	G5EBS5	aex-6	Rab27	TRUE	Caenorhabditis elegans	0.549301	0.000156373	40.5989	FALSE	G5EBS5	aex-6	Rab27	13.7466	14.1342	14.2453	12.5449	12.4064	NA	12.6027	-1.56637	-2.02175	-1.11099	13.0687	-7.35398	4.60751	2.93309e-06	2.86791e-05	-1	-1
>tr|G5EBV3|G5EBV3_CAEEL Rac-like GTPase OS=Caenorhabditis elegans OX=6239 GN=mig-2 PE=1 SV=1	G5EBV3	mig-2	Rac-like GTPase	TRUE	Caenorhabditis elegans	0.478026	7.6528e-05	41.7168	FALSE	G5EBV3	mig-2	Rac-like GTPase	13.3726	12.2785	12.591	12.3368	12.3392	11.3623	11.392	-0.734602	-1.47495	0.0057414	12.0395	-2.17256	-5.27634	0.0515236	0.0931204	0	0
>sp|G5EBV6|PGL3_CAEEL Guanyl-specific ribonuclease pgl-3 OS=Caenorhabditis elegans OX=6239 GN=pgl-3 PE=1 SV=1	G5EBV6	pgl-3	Guanyl-specific ribonuclease pgl-3	TRUE	Caenorhabditis elegans	0.533075	4.82738e-10	51.0535	FALSE	G5EBV6	pgl-3	Guanyl-specific ribonuclease pgl-3	15.2251	15.4137	15.3766	16.9926	17.214	17.0654	16.3705	1.75221	1.53306	1.97137	16.3824	16.8977	17.6189	6.71264e-12	1.77214e-09	1	1
>tr|G5EBW2|G5EBW2_CAEEL ubiquitinyl hydrolase 1 OS=Caenorhabditis elegans OX=6239 GN=usp-50 PE=1 SV=1	G5EBW2	usp-50	ubiquitinyl hydrolase 1	TRUE	Caenorhabditis elegans	0.362356	5.81692e-07	46.5439	FALSE	G5EBW2	usp-50	ubiquitinyl hydrolase 1	13.6291	13.537	13.6889	14.1514	14.1289	14.0707	13.9545	0.498641	0.303311	0.693971	14.0121	5.39526	1.44652	5.21847e-05	0.000298196	0	0
>tr|G5EBW5|G5EBW5_CAEEL FErroChelatase-Like OS=Caenorhabditis elegans OX=6239 GN=fecl-1 PE=1 SV=1	G5EBW5	fecl-1	FErroChelatase-Like	TRUE	Caenorhabditis elegans	0.270197	1.72348e-10	51.6305	FALSE	G5EBW5	fecl-1	FErroChelatase-Like	16.9436	16.2212	16.5002	16.0723	16.0844	16.1634	16.3578	-0.448309	-0.741346	-0.155272	16.0389	-3.2335	-3.13696	0.00499933	0.0130953	0	0
>tr|G5EBX0|G5EBX0_CAEEL Kinesin motor domain-containing protein OS=Caenorhabditis elegans OX=6239 GN=klp-18 PE=1 SV=1	G5EBX0	klp-18	Kinesin motor domain-containing protein	TRUE	Caenorhabditis elegans	0.40608	1.33463e-14	56.6884	FALSE	G5EBX0	klp-18	Kinesin motor domain-containing protein	12.5981	13.0836	12.9995	14.6956	14.7227	14.6674	14.0193	1.80155	1.56644	2.03667	13.9353	16.1943	16.9538	1.30985e-11	2.74121e-09	1	1
>sp|G5EBX6|EXOSX_CAEEL Exosome complex component 10 homolog OS=Caenorhabditis elegans OX=6239 GN=crn-3 PE=1 SV=1	G5EBX6	crn-3	Exosome complex component 10 homolog	TRUE	Caenorhabditis elegans	0.471136	4.0275e-15	57.4017	FALSE	G5EBX6	crn-3	Exosome complex component 10 homolog	12.2198	12.7411	12.4733	11.989	11.9898	11.5296	10.6946	-0.641898	-1.32608	0.0422823	12.0924	-1.98408	-5.55174	0.0641455	0.111937	0	0
>sp|G5EBX9|PPE_CAEEL Serine/threonine-protein phosphatase with EF-hands pef-1 OS=Caenorhabditis elegans OX=6239 GN=pef-1 PE=1 SV=1	G5EBX9	pef-1	Serine/threonine-protein phosphatase with EF-hands pef-1	TRUE	Caenorhabditis elegans	0.346192	7.12859e-05	41.8172	FALSE	G5EBX9	pef-1	Serine/threonine-protein phosphatase with EF-hands pef-1	12.9965	12.9042	12.7606	12.3895	12.4164	12.3549	12.2474	-0.500162	-0.919078	-0.0812458	12.4151	-2.5378	-4.56198	0.0223312	0.0459238	0	0
>tr|G5EBY3|G5EBY3_CAEEL Myosin-11 OS=Caenorhabditis elegans OX=6239 GN=nmy-2 PE=1 SV=1	G5EBY3	nmy-2	Myosin-11	TRUE	Caenorhabditis elegans	0.666236	3.93806e-12	53.6682	FALSE	G5EBY3	nmy-2	Myosin-11	12.2035	12.0916	12.3535	13.9886	14.9152	13.9752	13.7948	2.07682	1.18208	2.97156	12.9892	4.90868	0.41481	0.000144501	0.000698136	1	1
>tr|G5EBZ1|G5EBZ1_CAEEL ERCC4 domain-containing protein OS=Caenorhabditis elegans OX=6239 GN=xpf-1 PE=1 SV=1	G5EBZ1	xpf-1	ERCC4 domain-containing protein	TRUE	Caenorhabditis elegans	0.587515	5.9659e-08	48.1492	FALSE	G5EBZ1	xpf-1	ERCC4 domain-containing protein	11.4895	11.9972	11.6555	11.4147	11.5209	11.4572	11.4891	-0.249755	-0.596234	0.0967238	11.5456	-1.52427	-6.26814	0.146365	0.220083	0	0
>sp|G5EBZ4|LE418_CAEEL Protein let-418 OS=Caenorhabditis elegans OX=6239 GN=let-418 PE=1 SV=1	G5EBZ4	let-418	Protein let-418	TRUE	Caenorhabditis elegans	0.404131	7.42431e-13	54.5366	FALSE	G5EBZ4	let-418	Protein let-418	15.6831	15.703	15.6954	15.4379	15.4949	15.3955	15.6782	-0.251073	-0.417017	-0.0851277	15.6845	-3.19763	-3.21143	0.00539297	0.013968	0	0
>sp|G5EBZ8|ARK1_CAEEL Ack-related non-receptor tyrosine kinase OS=Caenorhabditis elegans OX=6239 GN=ark-1 PE=2 SV=1	G5EBZ8	ark-1	Ack-related non-receptor tyrosine kinase	TRUE	Caenorhabditis elegans	0.306472	2.29332e-10	51.4715	FALSE	G5EBZ8	ark-1	Ack-related non-receptor tyrosine kinase	14.7514	14.8378	14.6468	14.1381	14.1677	14.3283	14.5142	-0.533977	-0.704701	-0.363253	14.3768	-6.6103	3.85895	4.94383e-06	4.26925e-05	0	0
>tr|G5EC05|G5EC05_CAEEL Cnd1 domain-containing protein OS=Caenorhabditis elegans OX=6239 GN=evl-14 PE=1 SV=1	G5EC05	evl-14	Cnd1 domain-containing protein	TRUE	Caenorhabditis elegans	0.38979	3.6525e-12	53.7077	FALSE	G5EC05	evl-14	Cnd1 domain-containing protein	15.0801	15.4288	15.162	14.5033	14.6951	14.5447	14.8543	-0.642603	-0.887453	-0.397753	14.7194	-5.54671	1.7571	3.84936e-05	0.000232852	0	0
>tr|G5EC09|G5EC09_CAEEL Choline/ethanolaminephosphotransferase 1-like OS=Caenorhabditis elegans OX=6239 GN=cept-1 PE=1 SV=1	G5EC09	cept-1	Choline/ethanolaminephosphotransferase 1-like	TRUE	Caenorhabditis elegans	0.627359	1.94404e-09	50.2548	FALSE	G5EC09	cept-1	Choline/ethanolaminephosphotransferase 1-like	12.1031	13.9822	13.5677	15.0292	14.7303	14.7146	14.5719	1.60704	0.865341	2.34874	14.6666	4.58208	-0.274216	0.000285097	0.00122383	1	1
>tr|G5EC10|G5EC10_CAEEL Galectin OS=Caenorhabditis elegans OX=6239 GN=lec-9 PE=1 SV=1	G5EC10	lec-9	Galectin	TRUE	Caenorhabditis elegans	0.602592	7.69323e-10	50.7888	FALSE	G5EC10	lec-9	Galectin	13.0659	13.049	12.959	12.5629	12.9727	12.9283	13.0503	-0.203299	-0.703326	0.296728	13.1776	-0.859816	-7.03438	0.402216	0.503279	0	0
>sp|G5EC23|HCF1_CAEEL Host cell factor homolog hcf-1 OS=Caenorhabditis elegans OX=6239 GN=hcf-1 PE=1 SV=1	G5EC23	hcf-1	Host cell factor homolog hcf-1	TRUE	Caenorhabditis elegans	0.340908	2.98796e-13	55.0088	FALSE	G5EC23	hcf-1	Host cell factor homolog hcf-1	15.0205	14.7432	14.8021	14.4059	14.4324	14.4809	14.5476	-0.415553	-0.601387	-0.229719	14.4936	-4.72601	0.0465592	0.000206736	0.000938691	0	0
>sp|G5EC24|PTP2_CAEEL Tyrosine-protein phosphatase non-receptor type ptp-2 OS=Caenorhabditis elegans OX=6239 GN=ptp-2 PE=1 SV=1	G5EC24	ptp-2	Tyrosine-protein phosphatase non-receptor type ptp-2	TRUE	Caenorhabditis elegans	0.30981	2.33406e-13	55.1375	FALSE	G5EC24	ptp-2	Tyrosine-protein phosphatase non-receptor type ptp-2	16.0291	15.8502	15.8105	15.4335	15.4368	15.5738	15.6367	-0.415262	-0.596678	-0.233846	15.6114	-4.83771	0.282946	0.000163746	0.00077491	0	0
>tr|G5EC25|G5EC25_CAEEL Choline/EthanolaminePhosphoTransferase OS=Caenorhabditis elegans OX=6239 GN=cept-2 PE=1 SV=1	G5EC25	cept-2	Choline/EthanolaminePhosphoTransferase	TRUE	Caenorhabditis elegans	0.365681	1.57839e-10	51.6793	FALSE	G5EC25	cept-2	Choline/EthanolaminePhosphoTransferase	14.4717	14.4483	14.6324	14.3951	14.4179	14.7643	14.8467	0.00828268	-0.234953	0.251518	14.6712	0.0719676	-7.41378	0.943486	0.959847	0	0
>tr|G5EC27|G5EC27_CAEEL Glucosamine 6-phosphate N-acetyltransferase OS=Caenorhabditis elegans OX=6239 GN=gna-2 PE=1 SV=1	G5EC27	gna-2	Glucosamine 6-phosphate N-acetyltransferase	TRUE	Caenorhabditis elegans	0.641151	9.9584e-08	47.8062	FALSE	G5EC27	gna-2	Glucosamine 6-phosphate N-acetyltransferase	NA	11.889	11.8866	NA	13.9133	11.4809	12.2077	0.809254	-0.554635	2.17314	12.4875	1.2771	-6.39241	0.223107	0.311171	0	0
>tr|G5EC31|G5EC31_CAEEL Multifunctional fusion protein OS=Caenorhabditis elegans OX=6239 GN=alh-6 PE=1 SV=1	G5EC31	alh-6	Multifunctional fusion protein	TRUE	Caenorhabditis elegans	0.289231	1.42966e-09	50.433	FALSE	G5EC31	alh-6	Multifunctional fusion protein	16.7334	16.1418	16.2627	16.7891	16.6906	16.6697	16.7158	0.337151	-0.0146685	0.68897	15.9829	2.02644	-5.47955	0.0591895	0.104873	0	0
>tr|G5EC34|G5EC34_CAEEL Major facilitator superfamily (MFS) profile domain-containing protein OS=Caenorhabditis elegans OX=6239 GN=CELE_F17C11.12 PE=1 SV=1	G5EC34	F17C11.12	Major facilitator superfamily (MFS) profile domain-containing protein	TRUE	Caenorhabditis elegans	0.450778	3.62269e-12	53.712	FALSE	G5EC34	F17C11.12	Major facilitator superfamily (MFS) profile domain-containing protein	12.6066	13.007	13.216	12.9984	12.2583	13.0084	12.6439	-0.188131	-0.605809	0.229546	13.0664	-0.952541	-6.94981	0.354575	0.45583	0	0
>tr|G5EC40|G5EC40_CAEEL Trehalase OS=Caenorhabditis elegans OX=6239 GN=tre-1 PE=1 SV=1	G5EC40	tre-1	Trehalase	TRUE	Caenorhabditis elegans	0.246598	1.2604e-06	45.9467	FALSE	G5EC40	tre-1	Trehalase	14.199	14.2882	14.2105	14.1487	14.6143	14.2331	13.944	0.0994872	-0.246178	0.445153	14.1466	0.608607	-7.22296	0.551067	0.643725	0	0
>tr|G5EC67|G5EC67_CAEEL 2O16 OS=Caenorhabditis elegans OX=6239 GN=2O16 PE=1 SV=1	G5EC67	2O16	2O16	TRUE	Caenorhabditis elegans	0.422634	0.000264089	39.592	FALSE	G5EC67	2O16	2O16	13.2819	13.3672	12.7801	12.9137	13.6068	13.1185	13.6912	0.0699396	-0.428162	0.568041	13.2691	0.298455	-7.36941	0.769322	0.832381	0	0
>tr|G5EC69|G5EC69_CAEEL Receptor-type tyrosine-protein phosphatase kappa OS=Caenorhabditis elegans OX=6239 GN=CELE_T13H5.1 PE=1 SV=1	G5EC69	T13H5.1	Receptor-type tyrosine-protein phosphatase kappa	TRUE	Caenorhabditis elegans	0.278719	0.000376752	38.7698	FALSE	G5EC69	T13H5.1	Receptor-type tyrosine-protein phosphatase kappa	14.9199	14.4247	14.2562	14.389	15.3356	14.9036	14.5319	0.342422	-0.200728	0.885572	14.598	1.33323	-6.52463	0.20058	0.284913	0	0
>tr|G5EC71|G5EC71_CAEEL Glutathione S-transferase OS=Caenorhabditis elegans OX=6239 GN=gst-20 PE=1 SV=1	G5EC71	gst-20	Glutathione S-transferase	TRUE	Caenorhabditis elegans	0.587643	1.08516e-14	56.8078	FALSE	G5EC71	gst-20	Glutathione S-transferase	12.7061	12.9078	12.9955	13.2091	12.789	13.2049	12.5293	0.197853	-0.0838966	0.479602	12.8883	1.48413	-6.32421	0.156487	0.232654	0	0
>sp|G5EC86|MOE1_CAEEL CCCH-type zinc finger protein oma-1 OS=Caenorhabditis elegans OX=6239 GN=oma-1 PE=1 SV=1	G5EC86	oma-1	CCCH-type zinc finger protein oma-1	TRUE	Caenorhabditis elegans	0.380655	1.10752e-09	50.5802	FALSE	G5EC86	oma-1	CCCH-type zinc finger protein oma-1	14.7277	15.1501	15.747	17.2916	16.7068	17.1246	17.3314	1.8327	1.08984	2.57556	16.7083	5.21731	1.05775	7.68158e-05	0.000413262	1	1
>tr|G5EC91|G5EC91_CAEEL Thioredoxin domain-containing protein OS=Caenorhabditis elegans OX=6239 GN=dpy-11 PE=1 SV=1	G5EC91	dpy-11	Thioredoxin domain-containing protein	TRUE	Caenorhabditis elegans	0.618015	7.33434e-12	53.3408	FALSE	G5EC91	dpy-11	Thioredoxin domain-containing protein	13.024	13.4606	13.4132	13.9047	14.3073	13.5565	13.9474	0.623548	0.241143	1.00595	13.7386	3.44834	-2.69046	0.00318417	0.00899887	0	0
>tr|G5ECB4|G5ECB4_CAEEL Apple domain-containing protein OS=Caenorhabditis elegans OX=6239 GN=srap-1 PE=1 SV=2	G5ECB4	srap-1	Apple domain-containing protein	TRUE	Caenorhabditis elegans	0.459886	2.76363e-06	45.3053	FALSE	G5ECB4	srap-1	Apple domain-containing protein	NA	NA	11.4895	NA	11.957	NA	11.9216	0.467491	-2.2371	3.17209	11.0881	0.459862	-6.74578	0.667003	0.748507	0	0
>tr|G5ECB5|G5ECB5_CAEEL Phenazine biosynthesis-like domain-containing protein OS=Caenorhabditis elegans OX=6239 GN=CELE_T04A11.2 PE=1 SV=1	G5ECB5	T04A11.2	Phenazine biosynthesis-like domain-containing protein	TRUE	Caenorhabditis elegans	0.552582	4.56542e-10	51.085	FALSE	G5ECB5	T04A11.2	Phenazine biosynthesis-like domain-containing protein	14.4702	14.3441	14.1724	13.8959	13.6666	13.9296	13.9211	-0.498219	-0.757823	-0.238615	14.0902	-4.05603	-1.38518	0.000855245	0.00299053	0	0
>tr|G5ECC3|G5ECC3_CAEEL Dynamin-type G domain-containing protein OS=Caenorhabditis elegans OX=6239 GN=rme-1 PE=1 SV=2	G5ECC3	rme-1	Dynamin-type G domain-containing protein	TRUE	Caenorhabditis elegans	0.460391	1.37492e-12	54.217	FALSE	G5ECC3	rme-1	Dynamin-type G domain-containing protein	18.8874	18.8332	18.687	19.3993	19.4111	19.4754	18.8514	0.626099	0.440968	0.81123	19.1313	7.14753	4.86377	1.85847e-06	1.99099e-05	0	0
>tr|G5ECC5|G5ECC5_CAEEL J domain-containing protein OS=Caenorhabditis elegans OX=6239 GN=CELE_Y39C12A.9 PE=4 SV=1	G5ECC5	Y39C12A.9	J domain-containing protein	TRUE	Caenorhabditis elegans	0.371946	0.000368508	38.8251	FALSE	G5ECC5	Y39C12A.9	J domain-containing protein	11.5072	NA	NA	NA	NA	NA	11.9399	NA	NA	NA	11.3579	NA	NA	NA	NA	NA	NA
>sp|G5ECC7|UBP48_CAEEL Ubiquitin carboxyl-terminal hydrolase usp-48 OS=Caenorhabditis elegans OX=6239 GN=usp-48 PE=1 SV=2	G5ECC7	usp-48	Ubiquitin carboxyl-terminal hydrolase usp-48	TRUE	Caenorhabditis elegans	0.872426	4.03688e-11	52.4273	FALSE	G5ECC7	usp-48	Ubiquitin carboxyl-terminal hydrolase usp-48	12.3515	12.4276	12.346	12.0688	12.7493	12.4426	12.5137	0.0452191	-0.28193	0.372368	12.6358	0.292226	-7.37151	0.773745	0.836188	0	0
>tr|G5ECC9|G5ECC9_CAEEL Ig-like domain-containing protein OS=Caenorhabditis elegans OX=6239 GN=mrps-27 PE=1 SV=1	G5ECC9	mrps-27	Ig-like domain-containing protein	TRUE	Caenorhabditis elegans	0.548743	2.59223e-14	56.3139	FALSE	G5ECC9	mrps-27	Ig-like domain-containing protein	14.3752	14.2091	14.2067	14.8247	14.6118	14.6701	14.7036	0.438518	0.128591	0.748446	14.3373	2.99107	-3.64048	0.00838564	0.0201129	0	0
>sp|G5ECE3|LAM3_CAEEL Laminin subunit alpha lam-3 OS=Caenorhabditis elegans OX=6239 GN=lam-3 PE=1 SV=1	G5ECE3	lam-3	Laminin subunit alpha lam-3	TRUE	Caenorhabditis elegans	0.346058	2.43818e-07	47.1822	FALSE	G5ECE3	lam-3	Laminin subunit alpha lam-3	11.0972	11.6417	11.6447	NA	10.9908	9.6338	12.2276	-1.14889	-2.08708	-0.210702	11.0175	-2.61812	-4.32159	0.0198082	0.0415264	-1	-1
>tr|G5ECF0|G5ECF0_CAEEL SH2 domain-containing protein OS=Caenorhabditis elegans OX=6239 GN=rin-1 PE=3 SV=1	G5ECF0	rin-1	SH2 domain-containing protein	TRUE	Caenorhabditis elegans	0.273709	2.22269e-05	43.2865	FALSE	G5ECF0	rin-1	SH2 domain-containing protein	NA	NA	NA	11.0026	10.0966	NA	NA	NA	NA	NA	10.4416	NA	NA	NA	NA	NA	NA
>tr|G5ECF4|G5ECF4_CAEEL Kinesin-like protein OS=Caenorhabditis elegans OX=6239 GN=bmk-1 PE=1 SV=1	G5ECF4	bmk-1	Kinesin-like protein	TRUE	Caenorhabditis elegans	0.39488	9.91199e-09	49.2855	FALSE	G5ECF4	bmk-1	Kinesin-like protein	NA	12.5746	12.8206	13.5304	13.7141	13.6584	13.1686	0.936712	0.623491	1.24993	13.41	6.35215	3.207	1.07314e-05	8.22887e-05	0	0
>tr|G5ECF6|G5ECF6_CAEEL Retrotransposon protein OS=Caenorhabditis elegans OX=6239 GN=CELE_F07B7.2 PE=1 SV=1	G5ECF6	F07B7.2	Retrotransposon protein	TRUE	Caenorhabditis elegans	0.487766	0.000279912	39.4662	FALSE	G5ECF6	F07B7.2	Retrotransposon protein	NA	NA	NA	14.0441	14.2844	14.0086	13.989	NA	NA	NA	14.2436	NA	NA	NA	NA	NA	NA
>sp|G5ECG7|MTP_CAEEL Microsomal triglyceride transfer protein homolog OS=Caenorhabditis elegans OX=6239 GN=dsc-4 PE=1 SV=1	G5ECG7	dsc-4	Microsomal triglyceride transfer protein homolog	TRUE	Caenorhabditis elegans	0.536243	2.15554e-11	52.7661	FALSE	G5ECG7	dsc-4	Microsomal triglyceride transfer protein homolog	13.5064	13.7327	14.0712	14.6205	14.6033	14.7802	14.6304	0.897899	0.616096	1.1797	14.6822	6.73402	4.09384	3.9327e-06	3.59784e-05	0	0
>tr|G5ECH0|G5ECH0_CAEEL Histone deacetylase OS=Caenorhabditis elegans OX=6239 GN=hda-3 PE=1 SV=1	G5ECH0	hda-3	Histone deacetylase	TRUE	Caenorhabditis elegans	0.343827	1.32901e-10	51.7746	FALSE	G5ECH0	hda-3	Histone deacetylase	14.4428	14.3698	14.5624	13.9779	13.6283	13.7779	14.2964	-0.663631	-0.898833	-0.42843	14.1325	-5.9632	2.59728	1.69256e-05	0.000119384	0	0
>sp|G5ECH5|PP4R1_CAEEL Serine/threonine-protein phosphatase 4 regulatory subunit 1 OS=Caenorhabditis elegans OX=6239 GN=ppfr-1 PE=1 SV=1	G5ECH5	ppfr-1	Serine/threonine-protein phosphatase 4 regulatory subunit 1	TRUE	Caenorhabditis elegans	0.344066	1.15881e-14	56.7697	FALSE	G5ECH5	ppfr-1	Serine/threonine-protein phosphatase 4 regulatory subunit 1	14.0428	14.137	13.8839	14.3513	14.3782	14.3715	14.1533	0.345777	0.160953	0.530602	14.2419	3.95394	-1.60426	0.00106438	0.00358937	0	0
>sp|G5ECH7|CDK5_CAEEL Cyclin-dependent-like kinase 5 OS=Caenorhabditis elegans OX=6239 GN=cdk-5 PE=1 SV=1	G5ECH7	cdk-5	Cyclin-dependent-like kinase 5	TRUE	Caenorhabditis elegans	0.262638	1.03709e-09	50.6179	FALSE	G5ECH7	cdk-5	Cyclin-dependent-like kinase 5	15.1054	14.9233	14.8915	14.5328	14.1734	14.2144	14.8153	-0.666561	-0.870808	-0.462313	14.5224	-6.89725	4.40053	2.91733e-06	2.86006e-05	0	0
>tr|G5ECI0|G5ECI0_CAEEL Seven TM Receptor OS=Caenorhabditis elegans OX=6239 GN=str-115 PE=4 SV=1	G5ECI0	str-115	Seven TM Receptor	TRUE	Caenorhabditis elegans	0.214127	8.03343e-05	41.6472	FALSE	G5ECI0	str-115	Seven TM Receptor	NA	13.7325	13.3829	14.1107	14.1753	14.0916	14.1963	0.568198	0.0436885	1.09271	14.064	2.30261	-4.89072	0.0355444	0.0678224	0	0
>tr|G5ECI8|G5ECI8_CAEEL phenylalanine--tRNA ligase OS=Caenorhabditis elegans OX=6239 GN=fars-2 PE=1 SV=1	G5ECI8	fars-2	phenylalanine--tRNA ligase	TRUE	Caenorhabditis elegans	0.356035	8.0972e-14	55.6953	FALSE	G5ECI8	fars-2	phenylalanine--tRNA ligase	15.6536	15.2945	15.3216	15.5456	15.5064	15.5656	15.8523	0.115969	-0.265603	0.497542	14.9533	0.642733	-7.20091	0.529233	0.62354	0	0
>tr|G5ECJ4|G5ECJ4_CAEEL Mec-8 protein OS=Caenorhabditis elegans OX=6239 GN=mec-8 PE=1 SV=1	G5ECJ4	mec-8	Mec-8 protein	TRUE	Caenorhabditis elegans	0.383399	7.14042e-08	48.03	FALSE	G5ECJ4	mec-8	Mec-8 protein	13.9939	13.6868	13.6125	12.3392	12.5592	12.4748	13.0062	-1.30664	-1.55966	-1.05363	12.9427	-10.9144	10.8676	5.36492e-09	2.27917e-07	-1	-1
>sp|G5ECJ6|CSK1_CAEEL Tyrosine-protein kinase csk-1 OS=Caenorhabditis elegans OX=6239 GN=csk-1 PE=1 SV=1	G5ECJ6	csk-1	Tyrosine-protein kinase csk-1	TRUE	Caenorhabditis elegans	0.422557	0.000134349	40.856	FALSE	G5ECJ6	csk-1	Tyrosine-protein kinase csk-1	13.2953	13.2088	13.6177	13.006	13.3042	13.417	13.6413	-0.131521	-0.506584	0.243542	13.397	-0.741575	-7.13067	0.468774	0.56669	0	0
>tr|G5ECJ8|G5ECJ8_CAEEL Flavin-containing monooxygenase OS=Caenorhabditis elegans OX=6239 GN=fmo-3 PE=1 SV=1	G5ECJ8	fmo-3	Flavin-containing monooxygenase	TRUE	Caenorhabditis elegans	0.854934	1.56764e-06	45.7725	FALSE	G5ECJ8	fmo-3	Flavin-containing monooxygenase	14.1651	14.0765	13.9287	14.4501	13.769	14.6793	13.7519	0.242695	-0.539683	1.02507	14.3414	0.656005	-7.19203	0.520869	0.615979	0	0
>tr|G5ECK4|G5ECK4_CAEEL SH3 domain-containing GRB2-like protein OS=Caenorhabditis elegans OX=6239 GN=dnbp-1 PE=1 SV=1	G5ECK4	dnbp-1	SH3 domain-containing GRB2-like protein	TRUE	Caenorhabditis elegans	0.584726	1.71438e-10	51.6335	FALSE	G5ECK4	dnbp-1	SH3 domain-containing GRB2-like protein	14.6625	14.9139	15.0515	15.2297	15.3426	15.5692	15.0571	0.504543	0.288215	0.720871	15.421	4.92922	0.475872	0.000135406	0.000662941	0	0
>tr|G5ECL1|G5ECL1_CAEEL T-complex protein 11-like protein 1 OS=Caenorhabditis elegans OX=6239 GN=CELE_M05D6.2 PE=1 SV=1	G5ECL1	M05D6.2	T-complex protein 11-like protein 1	TRUE	Caenorhabditis elegans	0.691551	6.44261e-16	58.6394	FALSE	G5ECL1	M05D6.2	T-complex protein 11-like protein 1	13.0369	13.0721	13.2247	13.4173	13.8405	13.6832	13.3924	0.535767	0.311964	0.759571	13.6535	5.05944	0.749201	0.000103478	0.000534899	0	0
>sp|G5ECL2|SYNJ_CAEEL Synaptojanin OS=Caenorhabditis elegans OX=6239 GN=unc-26 PE=1 SV=1	G5ECL2	unc-26	Synaptojanin	TRUE	Caenorhabditis elegans	0.329913	2.65842e-13	55.0697	FALSE	G5ECL2	unc-26	Synaptojanin	14.775	14.5571	14.6267	13.9316	13.9615	14.0354	14.3638	-0.676736	-0.851529	-0.501943	14.2227	-8.18253	6.68953	3.14661e-07	5.10082e-06	0	0
>tr|G5ECM1|G5ECM1_CAEEL RNA-directed RNA polymerase OS=Caenorhabditis elegans OX=6239 GN=rrf-1 PE=1 SV=1	G5ECM1	rrf-1	RNA-directed RNA polymerase	TRUE	Caenorhabditis elegans	0.276571	5.3902e-09	49.6534	FALSE	G5ECM1	rrf-1	RNA-directed RNA polymerase	14.5327	14.5316	14.3563	14.1776	14.415	14.2336	14.4589	-0.19813	-0.370432	-0.0258283	14.3582	-2.43026	-4.74867	0.026732	0.053464	0	0
>tr|G5ECM6|G5ECM6_CAEEL Elongation factor Tu, mitochondrial OS=Caenorhabditis elegans OX=6239 GN=tufm-1 PE=1 SV=1	G5ECM6	tufm-1	Elongation factor Tu, mitochondrial	TRUE	Caenorhabditis elegans	0.399791	4.20872e-13	54.8308	FALSE	G5ECM6	tufm-1	Elongation factor Tu, mitochondrial	23.3266	22.3833	22.5634	21.757	21.7788	22.0301	22.3334	-0.9025	-1.28998	-0.515016	21.9183	-4.92557	0.450229	0.00013955	0.000679548	0	0
>tr|G5ECN2|G5ECN2_CAEEL GPI inositol-deacylase OS=Caenorhabditis elegans OX=6239 GN=CELE_F17H10.1 PE=1 SV=1	G5ECN2	F17H10.1	GPI inositol-deacylase	TRUE	Caenorhabditis elegans	0.336927	1.04712e-11	53.152	FALSE	G5ECN2	F17H10.1	GPI inositol-deacylase	15.0284	14.7798	14.8439	14.4452	14.1745	14.2915	14.6976	-0.580304	-0.882355	-0.278253	14.4492	-4.06084	-1.37674	0.000848653	0.00297592	0	0
>sp|G5ECN5|STRD1_CAEEL STE20-related kinase adapter protein strd-1 OS=Caenorhabditis elegans OX=6239 GN=strd-1 PE=1 SV=1	G5ECN5	strd-1	STE20-related kinase adapter protein strd-1	TRUE	Caenorhabditis elegans	0.395324	1.1482e-09	50.5594	FALSE	G5ECN5	strd-1	STE20-related kinase adapter protein strd-1	14.1602	14.2028	14.2638	13.5891	13.7502	13.791	13.9794	-0.498824	-0.82968	-0.167968	13.9577	-3.18756	-3.23533	0.00553543	0.0142472	0	0
>sp|G5ECQ3|SEL5_CAEEL Serine/threonine-protein kinase sel-5 OS=Caenorhabditis elegans OX=6239 GN=sel-5 PE=2 SV=1	G5ECQ3	sel-5	Serine/threonine-protein kinase sel-5	TRUE	Caenorhabditis elegans	0.348023	4.19073e-05	42.5253	FALSE	G5ECQ3	sel-5	Serine/threonine-protein kinase sel-5	13.6908	14.0141	13.8334	13.4601	13.4588	13.7125	13.4034	-0.302327	-0.534452	-0.0702017	13.6584	-2.75263	-4.12143	0.013796	0.0305696	0	0
>tr|G5ECQ4|G5ECQ4_CAEEL Novel protein OS=Caenorhabditis elegans OX=6239 GN=sth-1 PE=1 SV=1	G5ECQ4	sth-1	Novel protein	TRUE	Caenorhabditis elegans	0.865508	6.75339e-08	48.0671	FALSE	G5ECQ4	sth-1	Novel protein	11.8481	12.223	12.2963	10.9397	14.497	12.9324	13.5621	0.667267	-0.662763	1.9973	12.5751	1.06097	-6.84117	0.303996	0.402136	0	0
>tr|G5ECR7|G5ECR7_CAEEL RNA polymerase II transcription factor SIII p18 subunit OS=Caenorhabditis elegans OX=6239 GN=elb-1 PE=1 SV=1	G5ECR7	elb-1	RNA polymerase II transcription factor SIII p18 subunit	TRUE	Caenorhabditis elegans	0.311597	2.03089e-13	55.2102	FALSE	G5ECR7	elb-1	RNA polymerase II transcription factor SIII p18 subunit	12.4614	12.9307	13.0195	13.7419	13.5394	13.3436	13.1988	0.737764	0.407172	1.06836	13.2199	4.71818	0.0206119	0.000212673	0.000959755	0	0
>tr|G5ECS4|G5ECS4_CAEEL Amine oxidase domain-containing protein OS=Caenorhabditis elegans OX=6239 GN=glf-1 PE=1 SV=1	G5ECS4	glf-1	Amine oxidase domain-containing protein	TRUE	Caenorhabditis elegans	0.522225	7.49923e-10	50.8034	FALSE	G5ECS4	glf-1	Amine oxidase domain-containing protein	12.6856	13.103	12.6391	11.3917	NA	NA	13.6531	-1.4175	-1.98513	-0.849882	12.9405	-5.33908	1.24569	9.29206e-05	0.000488527	-1	-1
>tr|G5ECS9|G5ECS9_CAEEL Calponin-homology (CH) domain-containing protein OS=Caenorhabditis elegans OX=6239 GN=cpt-2 PE=1 SV=2	G5ECS9	cpt-2	Calponin-homology (CH) domain-containing protein	TRUE	Caenorhabditis elegans	0.3443	3.72911e-12	53.6968	FALSE	G5ECS9	cpt-2	Calponin-homology (CH) domain-containing protein	16.4763	15.8315	16.0173	16.0376	15.8827	15.987	16.2344	-0.139257	-0.544538	0.266024	15.4715	-0.72665	-7.14188	0.477628	0.574834	0	0
>sp|G5ECU1|SKR1_CAEEL Skp1-related protein OS=Caenorhabditis elegans OX=6239 GN=skr-1 PE=1 SV=1	G5ECU1	skr-1	Skp1-related protein	TRUE	Caenorhabditis elegans	0.565464	2.33493e-08	48.7542	FALSE	G5ECU1	skr-1	Skp1-related protein	16.0015	15.7242	15.6472	15.2568	15.4822	15.6377	14.9273	-0.332067	-0.644079	-0.0200546	15.5618	-2.24985	-5.08416	0.0383619	0.0724134	0	0
>tr|G5ECU5|G5ECU5_CAEEL Heat shock protein 70 OS=Caenorhabditis elegans OX=6239 GN=CELE_F44E5.4 PE=1 SV=1	G5ECU5	F44E5.4	Heat shock protein 70	TRUE	Caenorhabditis elegans	0.335838	2.13523e-11	52.7712	FALSE	G5ECU5	F44E5.4	Heat shock protein 70	20.38	19.9789	20.5487	20.4474	20.1776	20.3612	20.0869	0.0261954	-0.355474	0.407865	19.9297	0.145145	-7.40539	0.886356	0.919958	0	0
>tr|G5ECV9|G5ECV9_CAEEL 10-formyltetrahydrofolate dehydrogenase OS=Caenorhabditis elegans OX=6239 GN=alh-3 PE=1 SV=1	G5ECV9	alh-3	10-formyltetrahydrofolate dehydrogenase	TRUE	Caenorhabditis elegans	0.362274	1.13667e-12	54.3158	FALSE	G5ECV9	alh-3	10-formyltetrahydrofolate dehydrogenase	18.6939	18.4216	18.4207	17.8981	17.6315	18.3486	17.6588	-0.552651	-0.955199	-0.150104	17.923	-2.90334	-3.82154	0.0101258	0.023612	0	0
>tr|G5ECW0|G5ECW0_CAEEL Calx-beta domain-containing protein OS=Caenorhabditis elegans OX=6239 GN=ncx-3 PE=1 SV=2	G5ECW0	ncx-3	Calx-beta domain-containing protein	TRUE	Caenorhabditis elegans	0.440151	8.84663e-06	44.2547	FALSE	G5ECW0	ncx-3	Calx-beta domain-containing protein	11.1842	12.1624	12.0043	11.6029	NA	11.503	NA	-0.230689	-1.16315	0.701775	11.4642	-0.536685	-7.1523	0.600913	0.689744	0	0
>tr|G5ECW3|G5ECW3_CAEEL EH domain-binding protein 1 OS=Caenorhabditis elegans OX=6239 GN=ehbp-1 PE=1 SV=1	G5ECW3	ehbp-1	EH domain-binding protein 1	TRUE	Caenorhabditis elegans	0.25188	2.60063e-13	55.0811	FALSE	G5ECW3	ehbp-1	EH domain-binding protein 1	15.3898	15.3599	15.2912	15.1741	14.8471	15.1126	15.2964	-0.302323	-0.520189	-0.0844563	15.091	-2.93274	-3.75816	0.0094595	0.0223259	0	0
>tr|G5ECW7|G5ECW7_CAEEL Dipeptidyl peptidase 3 OS=Caenorhabditis elegans OX=6239 GN=dpt-1 PE=1 SV=1	G5ECW7	dpt-1	Dipeptidyl peptidase 3	TRUE	Caenorhabditis elegans	0.444405	2.08416e-06	45.5407	FALSE	G5ECW7	dpt-1	Dipeptidyl peptidase 3	12.527	12.7204	12.5681	12.9035	13.5885	13.1554	12.9975	0.610679	0.163913	1.05745	12.8603	2.92237	-3.84395	0.0108147	0.0249663	0	0
>tr|G5ECX8|G5ECX8_CAEEL IST1 homolog OS=Caenorhabditis elegans OX=6239 GN=istr-1 PE=1 SV=1	G5ECX8	istr-1	IST1 homolog	TRUE	Caenorhabditis elegans	0.551213	0.000139911	40.7886	FALSE	G5ECX8	istr-1	IST1 homolog	NA	13.0417	NA	13.3011	13.0546	13.0342	NA	0.0882055	-0.537253	0.713664	13.3805	0.321953	-7.01454	0.755272	0.822234	0	0
>tr|G5ECX9|G5ECX9_CAEEL CaDmium Responsive OS=Caenorhabditis elegans OX=6239 GN=cdr-2 PE=1 SV=1	G5ECX9	cdr-2	CaDmium Responsive	TRUE	Caenorhabditis elegans	0.553718	7.94532e-13	54.5014	FALSE	G5ECX9	cdr-2	CaDmium Responsive	13.0453	12.9294	13.1217	13.5216	13.4261	13.3416	12.6585	0.397644	-0.111804	0.907092	13.017	1.65066	-6.08434	0.11772	0.183353	0	0
>sp|G5ECY0|DLG1_CAEEL Disks large homolog 1 OS=Caenorhabditis elegans OX=6239 GN=dlg-1 PE=1 SV=1	G5ECY0	dlg-1	Disks large homolog 1	TRUE	Caenorhabditis elegans	0.172968	4.03292e-10	51.155	FALSE	G5ECY0	dlg-1	Disks large homolog 1	14.3774	13.7668	14.4126	14.1993	14.5559	14.1888	14.8294	0.129065	-0.254425	0.512554	14.1537	0.711735	-7.15287	0.486575	0.581624	0	0
>tr|G5ECY4|G5ECY4_CAEEL Skp1-related protein OS=Caenorhabditis elegans OX=6239 GN=skr-8 PE=1 SV=1;>tr|G5EFA9|G5EFA9_CAEEL Skp1-related protein OS=Caenorhabditis elegans OX=6239 GN=skr-9 PE=2 SV=1;>tr|G5EG39|G5EG39_CAEEL Skp1-related protein OS=Caenorhabditis elegans OX=6239 GN=skr-10 PE=1 SV=1	G5ECY4;G5EFA9;G5EG39	skr-8;skr-9;skr-10	Skp1-related protein	TRUE	Caenorhabditis elegans	1.29366	1.63246e-05	43.6277	FALSE	G5ECY4	skr-8	Skp1-related protein	NA	NA	NA	12.0789	NA	12.921	NA	NA	NA	NA	12.9171	NA	NA	NA	NA	NA	NA
>tr|G5ECZ0|G5ECZ0_CAEEL Myosin IA OS=Caenorhabditis elegans OX=6239 GN=hum-5 PE=1 SV=1	G5ECZ0	hum-5	Myosin IA	TRUE	Caenorhabditis elegans	0.321025	1.07355e-13	55.5455	FALSE	G5ECZ0	hum-5	Myosin IA	16.0347	15.7226	15.9123	16.2306	16.3957	16.104	16.2424	0.353554	-0.010673	0.717782	15.7811	2.05272	-5.43439	0.0563096	0.100251	0	0
>tr|G5ECZ8|G5ECZ8_CAEEL PDZ domain-containing protein OS=Caenorhabditis elegans OX=6239 GN=mpz-1 PE=1 SV=2	G5ECZ8	mpz-1	PDZ domain-containing protein	TRUE	Caenorhabditis elegans	0.388327	1.88852e-13	55.2483	FALSE	G5ECZ8	mpz-1	PDZ domain-containing protein	13.5672	13.4552	13.6174	12.3543	12.2935	12.8087	12.6392	-1.06113	-1.38107	-0.741193	12.7378	-7.01194	4.59377	2.42565e-06	2.48344e-05	-1	-1
>tr|G5ED07|G5ED07_CAEEL Protein disulfide-isomerase OS=Caenorhabditis elegans OX=6239 GN=pdi-3 PE=1 SV=1	G5ED07	pdi-3	Protein disulfide-isomerase	TRUE	Caenorhabditis elegans	0.573294	2.16025e-11	52.765	FALSE	G5ED07	pdi-3	Protein disulfide-isomerase	12.9258	13.4659	13.5819	14.6323	14.8849	14.482	14.7803	1.34187	0.88162	1.80211	14.2895	6.16571	2.96803	1.18579e-05	8.8898e-05	1	1
>tr|G5ED17|G5ED17_CAEEL Protein kinase domain-containing protein OS=Caenorhabditis elegans OX=6239 GN=hpo-11 PE=1 SV=1	G5ED17	hpo-11	Protein kinase domain-containing protein	TRUE	Caenorhabditis elegans	0.481542	3.76229e-11	52.4655	FALSE	G5ED17	hpo-11	Protein kinase domain-containing protein	11.6989	12.1845	12.4771	12.0068	12.1712	11.6065	11.9041	-0.192061	-0.612384	0.228262	12.2759	-0.966319	-6.93659	0.347842	0.448891	0	0
>tr|G5ED21|G5ED21_CAEEL DNA-directed RNA polymerase subunit OS=Caenorhabditis elegans OX=6239 GN=rpoa-1 PE=1 SV=1	G5ED21	rpoa-1	DNA-directed RNA polymerase subunit	TRUE	Caenorhabditis elegans	0.330128	2.95312e-16	59.2527	FALSE	G5ED21	rpoa-1	DNA-directed RNA polymerase subunit	16.8481	16.7692	16.7009	16.2021	16.1466	16.3331	16.3365	-0.545453	-0.745761	-0.345146	16.4309	-5.75509	2.18008	2.54464e-05	0.000166755	0	0
>tr|G5ED26|G5ED26_CAEEL ATP-dependent RNA helicase OS=Caenorhabditis elegans OX=6239 GN=mel-46 PE=1 SV=1	G5ED26	mel-46	ATP-dependent RNA helicase	TRUE	Caenorhabditis elegans	0.71728	3.70134e-12	53.7007	FALSE	G5ED26	mel-46	ATP-dependent RNA helicase	13.247	13.5709	13.3851	13.7677	13.861	13.5726	13.5788	0.332743	0.0775172	0.587969	13.8551	2.75535	-4.11599	0.013718	0.0304514	0	0
>sp|G5ED29|ATX2_CAEEL Ataxin-2 homolog OS=Caenorhabditis elegans OX=6239 GN=atx-2 PE=1 SV=1	G5ED29	atx-2	Ataxin-2 homolog	TRUE	Caenorhabditis elegans	0.578763	2.79001e-06	45.2973	FALSE	G5ED29	atx-2	Ataxin-2 homolog	NA	12.0876	NA	13.3604	13.555	13.587	11.5686	1.41321	0.48383	2.34259	12.9294	3.2729	-2.87752	0.00579648	0.0147954	1	1
>tr|G5ED34|G5ED34_CAEEL Dynein light intermediate chain OS=Caenorhabditis elegans OX=6239 GN=dli-1 PE=1 SV=1	G5ED34	dli-1	Dynein light intermediate chain	TRUE	Caenorhabditis elegans	0.381115	2.6376e-10	51.3934	FALSE	G5ED34	dli-1	Dynein light intermediate chain	15.2841	15.2066	15.349	15.7053	15.2547	15.3863	15.3597	0.168861	-0.0623805	0.400102	15.4529	1.54332	-6.24107	0.141574	0.214406	0	0
>tr|G5ED36|G5ED36_CAEEL Endocytosis protein RME-8 OS=Caenorhabditis elegans OX=6239 GN=rme-8 PE=1 SV=1	G5ED36	rme-8	Endocytosis protein RME-8	TRUE	Caenorhabditis elegans	0.301992	4.97686e-13	54.7439	FALSE	G5ED36	rme-8	Endocytosis protein RME-8	16.7146	16.4748	16.4741	16.9183	16.8255	16.7811	16.6044	0.287089	0.125057	0.449122	16.6383	3.74461	-2.05285	0.00166843	0.00524365	0	0
>sp|G5ED39|SEP1_CAEEL Separin homolog sep-1 OS=Caenorhabditis elegans OX=6239 GN=sep-1 PE=1 SV=1	G5ED39	2024-09-01	Separin homolog sep-1	TRUE	Caenorhabditis elegans	0.59474	0.000179799	40.3503	FALSE	G5ED39	sep-1	Separin homolog sep-1	NA	12.0301	11.8602	12.6751	13.3048	12.7463	12.349	0.963523	0.506396	1.42065	12.4497	4.48023	-0.499874	0.000408225	0.00163464	0	0
>sp|G5ED41|CAND1_CAEEL Cullin-associated NEDD8-dissociated protein 1 OS=Caenorhabditis elegans OX=6239 GN=cand-1 PE=1 SV=1	G5ED41	cand-1	Cullin-associated NEDD8-dissociated protein 1	TRUE	Caenorhabditis elegans	0.332005	7.5127e-13	54.5304	FALSE	G5ED41	cand-1	Cullin-associated NEDD8-dissociated protein 1	19.2626	19.1218	18.9387	19.3099	19.2732	19.3805	19.1109	0.213482	0.0214939	0.40547	19.1471	2.35006	-4.8992	0.0314039	0.06125	0	0
>sp|G5ED44|FAT5_CAEEL Delta(9)-fatty-acid desaturase fat-5 OS=Caenorhabditis elegans OX=6239 GN=fat-5 PE=1 SV=1	G5ED44	fat-5	Delta(9)-fatty-acid desaturase fat-5	TRUE	Caenorhabditis elegans	0.487202	4.60554e-13	54.7841	FALSE	G5ED44	fat-5	Delta(9)-fatty-acid desaturase fat-5	13.889	13.9545	14.0421	14.0174	13.3298	13.9178	13.5132	-0.206901	-0.522222	0.108421	13.9006	-1.38717	-6.45496	0.183776	0.264978	0	0
>sp|G5ED45|HYL1_CAEEL Ceramide synthase hyl-1 OS=Caenorhabditis elegans OX=6239 GN=hyl-1 PE=1 SV=1	G5ED45	hyl-1	Ceramide synthase hyl-1	TRUE	Caenorhabditis elegans	0.772377	6.93406e-07	46.4108	FALSE	G5ED45	hyl-1	Ceramide synthase hyl-1	NA	11.4961	11.5698	11.7807	11.8154	12.7557	11.8594	0.584303	0.00139479	1.16721	12.1198	2.14309	-5.18379	0.0495223	0.0900759	0	0
>tr|G5ED63|G5ED63_CAEEL RNase H domain-containing protein OS=Caenorhabditis elegans OX=6239 GN=CELE_K12D12.5 PE=1 SV=1	G5ED63	K12D12.5	RNase H domain-containing protein	TRUE	Caenorhabditis elegans	0.603763	7.37109e-07	46.3642	FALSE	G5ED63	K12D12.5	RNase H domain-containing protein	11.3748	11.2666	11.9725	12.3589	12.0428	12.1531	11.5864	0.646955	0.178913	1.115	12.1711	2.92316	-3.78132	0.00971316	0.0228371	0	0
>tr|G5ED80|G5ED80_CAEEL EEA1 OS=Caenorhabditis elegans OX=6239 GN=eea-1 PE=1 SV=1	G5ED80	eea-1	EEA1	TRUE	Caenorhabditis elegans	0.831297	1.58271e-11	52.9317	FALSE	G5ED80	eea-1	EEA1	11.2249	11.5512	11.0662	11.7293	11.6252	11.5577	NA	0.356643	-0.0770107	0.790297	11.9079	1.77015	-5.90924	0.0992828	0.15996	0	0
>tr|G5ED95|G5ED95_CAEEL Tyrosine--tRNA ligase OS=Caenorhabditis elegans OX=6239 GN=yars-1 PE=1 SV=1	G5ED95	yars-1	Tyrosine--tRNA ligase	TRUE	Caenorhabditis elegans	0.480028	8.57317e-15	56.9455	FALSE	G5ED95	yars-1	Tyrosine--tRNA ligase	16.8518	16.9004	16.7576	17.1853	17.1315	17.2747	16.6029	0.360575	0.167692	0.553458	16.9459	3.95088	-1.61083	0.0010714	0.00360316	0	0
>tr|G5ED99|G5ED99_CAEEL Peroxisomal ATPase PEX1 OS=Caenorhabditis elegans OX=6239 GN=prx-1 PE=1 SV=1	G5ED99	prx-1	Peroxisomal ATPase PEX1	TRUE	Caenorhabditis elegans	0.391554	1.10448e-13	55.5304	FALSE	G5ED99	prx-1	Peroxisomal ATPase PEX1	12.2847	12.476	12.2059	11.5961	11.5659	12.2575	12.6752	-0.515706	-0.843089	-0.188323	12.4105	-3.33034	-2.9364	0.00408109	0.0109578	0	0
>tr|G5EDA8|G5EDA8_CAEEL Chitin-binding type-2 domain-containing protein OS=Caenorhabditis elegans OX=6239 GN=CELE_Y45F10B.13 PE=1 SV=1	G5EDA8	Y45F10B.13	Chitin-binding type-2 domain-containing protein	TRUE	Caenorhabditis elegans	0.505378	8.27697e-11	52.0354	FALSE	G5EDA8	Y45F10B.13	Chitin-binding type-2 domain-containing protein	13.6036	12.3786	13.017	13.3079	14.3328	14.2977	13.7961	0.979733	-0.115931	2.0754	13.1222	1.89101	-5.70685	0.0763223	0.128948	0	0
>sp|G5EDB2|MADD3_CAEEL Probable dual specificity protein kinase madd-3 OS=Caenorhabditis elegans OX=6239 GN=madd-3 PE=1 SV=1	G5EDB2	madd-3	Probable dual specificity protein kinase madd-3	TRUE	Caenorhabditis elegans	0.378119	3.41846e-08	48.5117	FALSE	G5EDB2	madd-3	Probable dual specificity protein kinase madd-3	16.3127	16.2176	16.2057	15.2393	14.8116	15.2583	15.859	-1.14231	-1.4015	-0.883115	15.5303	-9.31437	8.52683	5.26462e-08	1.33675e-06	-1	-1
>tr|G5EDB6|G5EDB6_CAEEL AAA+ ATPase domain-containing protein OS=Caenorhabditis elegans OX=6239 GN=ppgn-1 PE=1 SV=1	G5EDB6	ppgn-1	AAA+ ATPase domain-containing protein	TRUE	Caenorhabditis elegans	0.347389	3.27664e-15	57.5307	FALSE	G5EDB6	ppgn-1	AAA+ ATPase domain-containing protein	17.495	16.8704	17.0635	16.4293	16.3136	16.3171	16.8368	-0.789653	-1.09873	-0.480576	16.3996	-5.40083	1.44988	5.21148e-05	0.000298196	0	0
>tr|G5EDB7|G5EDB7_CAEEL Glutamate decarboxylase 1 OS=Caenorhabditis elegans OX=6239 GN=unc-25 PE=1 SV=1	G5EDB7	unc-25	Glutamate decarboxylase 1	TRUE	Caenorhabditis elegans	0.55726	1.08954e-08	49.2277	FALSE	G5EDB7	unc-25	Glutamate decarboxylase 1	15.4845	14.8468	14.7797	14.1422	15.7937	13.4992	14.7921	-0.558599	-1.85562	0.738419	14.2248	-0.91079	-6.98886	0.375526	0.477121	0	0
>sp|G5EDB8|VATO_CAEEL V-type proton ATPase 21 kDa proteolipid subunit c'' OS=Caenorhabditis elegans OX=6239 GN=vha-4 PE=2 SV=1	G5EDB8	vha-4	V-type proton ATPase 21 kDa proteolipid subunit c''	TRUE	Caenorhabditis elegans	0.533577	1.84351e-12	54.0646	FALSE	G5EDB8	vha-4	V-type proton ATPase 21 kDa proteolipid subunit c''	12.9018	13.5122	13.3017	13.5858	14.3867	13.3849	13.2528	0.54725	0.0976465	0.996853	13.4075	2.57407	-4.47518	0.0200407	0.0419188	0	0
>sp|G5EDB9|RPGF_CAEEL Rap guanine nucleotide exchange factor OS=Caenorhabditis elegans OX=6239 GN=pxf-1 PE=1 SV=1	G5EDB9	pxf-1	Rap guanine nucleotide exchange factor	TRUE	Caenorhabditis elegans	0.476423	2.51225e-05	43.146	FALSE	G5EDB9	pxf-1	Rap guanine nucleotide exchange factor	12.9849	12.8887	12.7098	12.8867	12.9273	12.7073	NA	-0.0207047	-0.395602	0.354193	12.8764	-0.11739	-7.40921	0.90806	0.935132	0	0
>tr|G5EDC6|G5EDC6_CAEEL ADP-ribosylation factor-like protein 8B OS=Caenorhabditis elegans OX=6239 GN=arl-8 PE=1 SV=1	G5EDC6	arl-8	ADP-ribosylation factor-like protein 8B	TRUE	Caenorhabditis elegans	0.269589	7.65586e-12	53.3181	FALSE	G5EDC6	arl-8	ADP-ribosylation factor-like protein 8B	16.3407	16.3452	16.362	16.2907	16.2236	16.3151	16.3401	-0.0728391	-0.253775	0.108097	16.1869	-0.850809	-7.04228	0.406963	0.50772	0	0
>tr|G5EDD1|G5EDD1_CAEEL Peptidase_M16 domain-containing protein OS=Caenorhabditis elegans OX=6239 GN=ucr-2.1 PE=1 SV=1	G5EDD1	ucr-2.1	Peptidase_M16 domain-containing protein	TRUE	Caenorhabditis elegans	0.338511	1.66514e-12	54.1175	FALSE	G5EDD1	ucr-2.1	Peptidase_M16 domain-containing protein	17.1411	16.7818	17.0949	17.222	16.7183	17.1032	17.01	0.00859169	-0.332711	0.349895	17.1354	0.0532282	-7.41502	0.958188	0.970264	0	0
>tr|G5EDD4|G5EDD4_CAEEL Tubulin alpha chain OS=Caenorhabditis elegans OX=6239 GN=tba-4 PE=1 SV=1	G5EDD4	tba-4	Tubulin alpha chain	TRUE	Caenorhabditis elegans	0.329949	2.59208e-07	47.1384	FALSE	G5EDD4	tba-4	Tubulin alpha chain	17.4407	17.3727	17.1811	18.4744	18.0463	18.2708	17.9521	0.932337	0.68338	1.1813	17.8937	7.9148	6.23098	4.91514e-07	7.06862e-06	0	0
>tr|G5EDD8|G5EDD8_CAEEL Skp1-related protein OS=Caenorhabditis elegans OX=6239 GN=skr-2 PE=1 SV=1	G5EDD8	skr-2	Skp1-related protein	TRUE	Caenorhabditis elegans	0.577409	0.00081997	36.588	FALSE	G5EDD8	skr-2	Skp1-related protein	NA	NA	NA	11.9684	12.4974	12.0032	NA	NA	NA	NA	11.7396	NA	NA	NA	NA	NA	NA
>tr|G5EDE8|G5EDE8_CAEEL ERGIC-53-like protein OS=Caenorhabditis elegans OX=6239 GN=ile-1 PE=1 SV=1	G5EDE8	ile-1	ERGIC-53-like protein	TRUE	Caenorhabditis elegans	0.683463	1.83794e-08	48.9045	FALSE	G5EDE8	ile-1	ERGIC-53-like protein	12.8624	12.9252	12.7709	12.1575	12.7721	12.6359	12.772	-0.330944	-0.774875	0.112987	12.9124	-1.57653	-6.19345	0.13389	0.204486	0	0
>tr|G5EDF5|G5EDF5_CAEEL Elongation factor Tu, mitochondrial OS=Caenorhabditis elegans OX=6239 GN=tufm-2 PE=1 SV=1	G5EDF5	tufm-2	Elongation factor Tu, mitochondrial	TRUE	Caenorhabditis elegans	0.34226	4.20885e-12	53.6333	FALSE	G5EDF5	tufm-2	Elongation factor Tu, mitochondrial	19.2279	18.6518	18.8003	18.1712	18.0243	18.0271	18.6882	-0.819123	-1.11428	-0.523968	18.1676	-5.8658	2.39912	2.05574e-05	0.000139413	0	0
>sp|G5EDF7|SEK1_CAEEL Dual specificity mitogen-activated protein kinase kinase sek-1 OS=Caenorhabditis elegans OX=6239 GN=sek-1 PE=1 SV=1	G5EDF7	sek-1	Dual specificity mitogen-activated protein kinase kinase sek-1	TRUE	Caenorhabditis elegans	0.333418	1.00241e-10	51.9302	FALSE	G5EDF7	sek-1	Dual specificity mitogen-activated protein kinase kinase sek-1	14.6873	14.5093	14.3823	14.0768	13.4811	14.0169	14.166	-0.668037	-0.973385	-0.362689	14.2085	-4.62446	-0.172641	0.000256972	0.00112398	0	0
>sp|G5EDG2|SMRCD_CAEEL SWI/SNF-related matrix-associated actin-dependent regulator of chromatin subfamily A containing DEAD/H box 1 homolog OS=Caenorhabditis elegans OX=6239 GN=M03C11.8 PE=3 SV=1	G5EDG2	M03C11.8	SWI/SNF-related matrix-associated actin-dependent regulator of chromatin subfamily A containing DEAD/H box 1 homolog	TRUE	Caenorhabditis elegans	0.42321	1.06248e-13	55.551	FALSE	G5EDG2	M03C11.8	SWI/SNF-related matrix-associated actin-dependent regulator of chromatin subfamily A containing DEAD/H box 1 homolog	14.5664	14.9144	14.8126	14.871	14.9942	14.7725	14.7178	0.114739	-0.0908944	0.320372	14.8985	1.17926	-6.71119	0.254897	0.347638	0	0
>tr|G5EDG8|G5EDG8_CAEEL Flavin-containing monooxygenase OS=Caenorhabditis elegans OX=6239 GN=fmo-4 PE=1 SV=1	G5EDG8	fmo-4	Flavin-containing monooxygenase	TRUE	Caenorhabditis elegans	0.616351	2.01748e-11	52.8017	FALSE	G5EDG8	fmo-4	Flavin-containing monooxygenase	13.1867	13.4316	13.4751	14.0993	13.5171	13.7194	13.843	0.414154	0.0849581	0.74335	13.8116	2.65981	-4.30674	0.0167699	0.0361197	0	0
>tr|G5EDH7|G5EDH7_CAEEL N-acetyltransferase domain-containing protein OS=Caenorhabditis elegans OX=6239 GN=anat-1 PE=1 SV=2	G5EDH7	anat-1	N-acetyltransferase domain-containing protein	TRUE	Caenorhabditis elegans	0.356869	1.08602e-08	49.2297	FALSE	G5EDH7	anat-1	N-acetyltransferase domain-containing protein	13.6585	13.7125	13.7601	13.7683	14.3156	14.0087	13.2114	0.320517	0.00591395	0.635119	13.6946	2.1538	-5.25692	0.0462986	0.0849228	0	0
>tr|G5EDI0|G5EDI0_CAEEL G-protein coupled receptors family 1 profile domain-containing protein OS=Caenorhabditis elegans OX=6239 GN=dcar-1 PE=2 SV=1	G5EDI0	dcar-1	G-protein coupled receptors family 1 profile domain-containing protein	TRUE	Caenorhabditis elegans	0.303917	3.96843e-12	53.6642	FALSE	G5EDI0	dcar-1	G-protein coupled receptors family 1 profile domain-containing protein	13.1437	13.1966	13.3662	13.0412	12.4811	12.4314	12.8087	-0.584265	-1.03774	-0.130787	12.8119	-2.7247	-4.17981	0.0146971	0.0321995	0	0
>tr|G5EDI2|G5EDI2_CAEEL Reticulon-like protein OS=Caenorhabditis elegans OX=6239 GN=ret-1 PE=1 SV=1	G5EDI2	ret-1	Reticulon-like protein	TRUE	Caenorhabditis elegans	1.00069	1.25845e-08	49.1392	FALSE	G5EDI2	ret-1	Reticulon-like protein	13.0355	12.9935	12.8288	13.8853	13.7432	13.5653	13.2774	0.778631	0.462285	1.09498	13.7279	5.20344	1.0398	7.79678e-05	0.000418195	0	0
>tr|G5EDI8|G5EDI8_CAEEL Dicer-related helicase OS=Caenorhabditis elegans OX=6239 GN=drh-1 PE=1 SV=1	G5EDI8	drh-1	Dicer-related helicase	TRUE	Caenorhabditis elegans	0.383736	4.66145e-12	53.5797	FALSE	G5EDI8	drh-1	Dicer-related helicase	14.0471	14.1725	14.3323	14.4031	14.5859	14.5471	14.5822	0.328038	0.126504	0.529572	14.4335	3.44008	-2.70147	0.00320974	0.00904206	0	0
>tr|G5EDJ3|G5EDJ3_CAEEL Equilibrative nucleoside transporter 1 OS=Caenorhabditis elegans OX=6239 GN=ent-1 PE=1 SV=1	G5EDJ3	ent-1	Equilibrative nucleoside transporter 1	TRUE	Caenorhabditis elegans	0.305474	2.81701e-11	52.622	FALSE	G5EDJ3	ent-1	Equilibrative nucleoside transporter 1	15.7731	15.773	16.246	16.0187	15.9361	16.0118	16.579	0.0581493	-0.180736	0.297035	16.2737	0.514454	-7.27783	0.613706	0.701553	0	0
>sp|G5EDJ4|SOC1_CAEEL Multisubstrate adapter protein soc-1 OS=Caenorhabditis elegans OX=6239 GN=soc-1 PE=1 SV=1	G5EDJ4	soc-1	Multisubstrate adapter protein soc-1	TRUE	Caenorhabditis elegans	0.663442	3.59708e-05	42.7165	FALSE	G5EDJ4	soc-1	Multisubstrate adapter protein soc-1	NA	11.8014	11.4816	11.2687	11.5315	10.5579	NA	-0.522141	-1.08143	0.0371504	11.6171	-2.06698	-5.35285	0.0643161	0.112181	0	0
>tr|G5EDJ7|G5EDJ7_CAEEL Carboxylesterase type B domain-containing protein OS=Caenorhabditis elegans OX=6239 GN=cest-2.1 PE=1 SV=1	G5EDJ7	cest-2.1	Carboxylesterase type B domain-containing protein	TRUE	Caenorhabditis elegans	0.235225	7.02731e-09	49.4941	FALSE	G5EDJ7	cest-2.1	Carboxylesterase type B domain-containing protein	13.0745	13.0944	12.7985	12.8713	13.1235	13.0042	13.1272	0.0105544	-0.308496	0.329604	12.8295	0.0699373	-7.41393	0.945081	0.960621	0	0
>tr|G5EDJ9|G5EDJ9_CAEEL SLC (SoLute Carrier) homolog OS=Caenorhabditis elegans OX=6239 GN=CELE_Y43C5B.3 PE=3 SV=1	G5EDJ9	Y43C5B.3	SLC (SoLute Carrier) homolog	TRUE	Caenorhabditis elegans	0.397313	5.45033e-10	50.9848	FALSE	G5EDJ9	Y43C5B.3	SLC (SoLute Carrier) homolog	11.7075	12.7855	12.8135	12.8674	13.1305	13.0485	12.9532	0.579979	0.0882255	1.07173	13.0155	2.49418	-4.62894	0.0235813	0.048073	0	0
>tr|G5EDK1|G5EDK1_CAEEL ASC-1 OS=Caenorhabditis elegans OX=6239 GN=trip-4 PE=1 SV=1	G5EDK1	trip-4	ASC-1	TRUE	Caenorhabditis elegans	0.472365	7.0287e-13	54.5649	FALSE	G5EDK1	trip-4	ASC-1	13.5425	13.6281	13.5782	14.2922	14.3346	14.4538	13.9104	0.777236	0.596715	0.957758	14.0678	9.09949	8.19023	7.30642e-08	1.70915e-06	0	0
>tr|G5EDL3|G5EDL3_CAEEL Aurora kinase OS=Caenorhabditis elegans OX=6239 GN=air-1 PE=1 SV=1	G5EDL3	air-1	Aurora kinase	TRUE	Caenorhabditis elegans	0.495986	1.58441e-12	54.1433	FALSE	G5EDL3	air-1	Aurora kinase	13.2547	13.5533	13.7099	14.502	14.7489	14.5346	14.3441	1.0892	0.84886	1.32954	14.2891	9.57794	8.93219	3.54714e-08	1.0163e-06	1	1
>tr|G5EDL4|G5EDL4_CAEEL Dot/Icm T4SS effector OS=Caenorhabditis elegans OX=6239 GN=CELE_R05H10.3 PE=1 SV=1	G5EDL4	R05H10.3	Dot/Icm T4SS effector	TRUE	Caenorhabditis elegans	0.265599	6.43302e-09	49.5473	FALSE	G5EDL4	R05H10.3	Dot/Icm T4SS effector	13.5422	13.6319	13.1958	13.1362	13.189	12.9521	13.3957	-0.364254	-0.658039	-0.0704691	13.2339	-2.62055	-4.38259	0.018143	0.0386716	0	0
>tr|G5EDL8|G5EDL8_CAEEL Aminotran_5 domain-containing protein OS=Caenorhabditis elegans OX=6239 GN=CELE_Y66A7A.4 PE=4 SV=1	G5EDL8	Y66A7A.4	Aminotran_5 domain-containing protein	TRUE	Caenorhabditis elegans	1.91686	1.48905e-08	49.0354	FALSE	G5EDL8	Y66A7A.4	Aminotran_5 domain-containing protein	15.6322	14.3398	14.1684	15.3264	14.2623	14.6977	15.4187	0.0486538	-1.07826	1.17557	15.4074	0.0917696	-7.41205	0.928057	0.949614	0	0
>tr|G5EDL9|G5EDL9_CAEEL PDZ domain-containing protein OS=Caenorhabditis elegans OX=6239 GN=CELE_ZK1321.4 PE=1 SV=1	G5EDL9	ZK1321.4	PDZ domain-containing protein	TRUE	Caenorhabditis elegans	0.52931	6.38903e-06	44.5644	FALSE	G5EDL9	ZK1321.4	PDZ domain-containing protein	14.3416	12.9835	14.2991	14.3617	15.3344	15.2799	14.9961	1.11725	-0.0164315	2.25094	13.958	2.09476	-5.36831	0.0530121	0.0953445	1	0
>sp|G5EDM4|NHRF1_CAEEL Na(+)/H(+) exchange regulatory cofactor-like protein nrfl-1 OS=Caenorhabditis elegans OX=6239 GN=nrfl-1 PE=1 SV=1	G5EDM4	nrfl-1	Na(+)/H(+) exchange regulatory cofactor-like protein nrfl-1	TRUE	Caenorhabditis elegans	0.488542	0.000286441	39.4155	FALSE	G5EDM4	nrfl-1	Na(+)/H(+) exchange regulatory cofactor-like protein nrfl-1	14.0271	13.0787	12.9064	12.8786	13.4779	13.4655	NA	-0.0634049	-0.706494	0.579685	12.9307	-0.215875	-7.39133	0.832869	0.880012	0	0
>tr|G5EDM5|G5EDM5_CAEEL Malate dehydrogenase OS=Caenorhabditis elegans OX=6239 GN=CELE_F36A2.3 PE=1 SV=1	G5EDM5	F36A2.3	Malate dehydrogenase	TRUE	Caenorhabditis elegans	0.730458	1.86826e-06	45.6303	FALSE	G5EDM5	F36A2.3	Malate dehydrogenase	NA	NA	NA	NA	12.4403	12.6251	NA	NA	NA	NA	13.1042	NA	NA	NA	NA	NA	NA
>sp|G5EDN3|TIM_CAEEL Protein timeless homolog OS=Caenorhabditis elegans OX=6239 GN=tim-1 PE=1 SV=1	G5EDN3	tim-1	Protein timeless homolog	TRUE	Caenorhabditis elegans	0.646218	1.02707e-08	49.2638	FALSE	G5EDN3	tim-1	Protein timeless homolog	10.3621	NA	10.7696	11.0149	10.6806	NA	NA	0.281882	-0.297591	0.861355	10.5873	1.07701	-6.61551	0.305614	0.403987	0	0
>tr|G5EDP0|G5EDP0_CAEEL Retinoid-inducible serine carboxypeptidase OS=Caenorhabditis elegans OX=6239 GN=CELE_Y32F6A.5 PE=1 SV=1	G5EDP0	Y32F6A.5	Retinoid-inducible serine carboxypeptidase	TRUE	Caenorhabditis elegans	0.440087	3.18046e-09	49.9665	FALSE	G5EDP0	Y32F6A.5	Retinoid-inducible serine carboxypeptidase	14.7701	14.6651	14.9005	15.2968	15.4704	15.4742	14.2444	0.635204	0.329461	0.940947	14.886	4.3915	-0.669221	0.00042008	0.00166055	0	0
>sp|G5EDP2|NLTP2_CAEEL Non-specific lipid-transfer protein-like 2 OS=Caenorhabditis elegans OX=6239 GN=daf-22 PE=1 SV=1	G5EDP2	daf-22	Non-specific lipid-transfer protein-like 2	TRUE	Caenorhabditis elegans	1.03135	6.2403e-10	50.908	FALSE	G5EDP2	daf-22	Non-specific lipid-transfer protein-like 2	15.1817	15.0728	15.1708	15.1235	14.9757	15.2501	14.6472	-0.0253215	-0.281562	0.230919	15.1153	-0.208849	-7.39351	0.837103	0.883981	0	0
>tr|G5EDP6|G5EDP6_CAEEL Flavin-containing monooxygenase OS=Caenorhabditis elegans OX=6239 GN=fmo-1 PE=1 SV=1	G5EDP6	fmo-1	Flavin-containing monooxygenase	TRUE	Caenorhabditis elegans	0.483911	2.61517e-11	52.6621	FALSE	G5EDP6	fmo-1	Flavin-containing monooxygenase	14.9923	14.7299	14.8433	14.2822	14.3457	14.2219	14.3355	-0.571892	-0.806291	-0.337494	14.4915	-5.15647	0.951821	8.47942e-05	0.000449641	0	0
>tr|G5EDP9|G5EDP9_CAEEL Phosphoinositide 3-kinase adapter subunit OS=Caenorhabditis elegans OX=6239 GN=aap-1 PE=1 SV=1	G5EDP9	aap-1	Phosphoinositide 3-kinase adapter subunit	TRUE	Caenorhabditis elegans	0.249358	5.16207e-09	49.6792	FALSE	G5EDP9	aap-1	Phosphoinositide 3-kinase adapter subunit	14.1753	13.9191	14.0141	13.5201	13.6157	13.779	14.0721	-0.397925	-0.618455	-0.177396	13.9014	-3.81353	-1.90531	0.00143879	0.00463844	0	0
>sp|G5EDQ2|HMG12_CAEEL High mobility group protein hmg-12 OS=Caenorhabditis elegans OX=6239 GN=hmg-12 PE=1 SV=1	G5EDQ2	hmg-12	High mobility group protein hmg-12	TRUE	Caenorhabditis elegans	0.58619	2.51566e-08	48.7071	FALSE	G5EDQ2	hmg-12	High mobility group protein hmg-12	12.7377	12.929	12.9225	12.2333	11.6214	12.2241	11.494	-0.836839	-1.37664	-0.297039	11.7973	-3.29521	-3.057	0.00473148	0.012509	0	0
>tr|G5EDQ6|G5EDQ6_CAEEL GRound-Like (Grd related) OS=Caenorhabditis elegans OX=6239 GN=grl-25 PE=4 SV=1	G5EDQ6	grl-25	GRound-Like (Grd related)	TRUE	Caenorhabditis elegans	0.441873	5.36318e-06	44.7253	FALSE	G5EDQ6	grl-25	GRound-Like (Grd related)	12.2763	12.4046	12.1381	NA	12.4207	NA	14.3577	0.147672	-0.39677	0.692115	12.8457	0.600529	-6.87892	0.560901	0.653353	0	0
>sp|G5EDR3|2AB1_CAEEL Serine/threonine-protein phosphatase 2A regulatory subunit sur-6 OS=Caenorhabditis elegans OX=6239 GN=sur-6 PE=1 SV=1	G5EDR3	sur-6	Serine/threonine-protein phosphatase 2A regulatory subunit sur-6	TRUE	Caenorhabditis elegans	0.589116	1.72841e-08	48.9428	FALSE	G5EDR3	sur-6	Serine/threonine-protein phosphatase 2A regulatory subunit sur-6	13.8073	13.947	14.3201	13.8964	14.102	14.2222	13.7133	0.0487593	-0.579114	0.676632	14.3241	0.164229	-7.40227	0.871547	0.908414	0	0
>tr|G5EDS8|G5EDS8_CAEEL Ribosomal RNA-processing protein 42 OS=Caenorhabditis elegans OX=6239 GN=exos-7 PE=1 SV=1	G5EDS8	exos-7	Ribosomal RNA-processing protein 42	TRUE	Caenorhabditis elegans	0.624952	2.10538e-07	47.2867	FALSE	G5EDS8	exos-7	Ribosomal RNA-processing protein 42	11.3294	11.8286	12.2077	NA	11.1608	11.4881	NA	-0.464059	-1.50266	0.574543	11.5485	-0.969279	-6.81845	0.350799	0.451918	0	0
>sp|G5EDT1|LIN35_CAEEL Retinoblastoma-like protein homolog lin-35 OS=Caenorhabditis elegans OX=6239 GN=lin-35 PE=1 SV=1	G5EDT1	lin-35	Retinoblastoma-like protein homolog lin-35	TRUE	Caenorhabditis elegans	0.315709	5.28272e-12	53.5139	FALSE	G5EDT1	lin-35	Retinoblastoma-like protein homolog lin-35	14.9441	14.6816	14.6335	13.9912	13.9684	14.1196	14.3956	-0.726671	-0.915616	-0.537726	14.2882	-8.12819	6.59723	3.44218e-07	5.50749e-06	0	0
>tr|G5EDT9|G5EDT9_CAEEL E3 ubiquitin-protein ligase UBR5 OS=Caenorhabditis elegans OX=6239 GN=ubr-5 PE=1 SV=1	G5EDT9	ubr-5	E3 ubiquitin-protein ligase UBR5	TRUE	Caenorhabditis elegans	0.513832	4.82642e-13	54.7598	FALSE	G5EDT9	ubr-5	E3 ubiquitin-protein ligase UBR5	13.0053	13.1979	13.0148	13.071	13.3212	13.0996	13.0609	0.0912809	-0.177924	0.360486	13.2867	0.716621	-7.14938	0.483555	0.579701	0	0
>tr|G5EDU1|G5EDU1_CAEEL Calcium-transporting ATPase OS=Caenorhabditis elegans OX=6239 GN=pmr-1 PE=1 SV=1	G5EDU1	pmr-1	Calcium-transporting ATPase	TRUE	Caenorhabditis elegans	0.406703	0.000370524	38.8115	FALSE	G5EDU1	pmr-1	Calcium-transporting ATPase	13.1504	13.0841	13.4233	13.1126	13.0924	12.9963	13.304	-0.152142	-0.603519	0.299235	13.1343	-0.712811	-7.15208	0.485927	0.581601	0	0
>tr|G5EDU2|G5EDU2_CAEEL Sodium/hydrogen exchanger OS=Caenorhabditis elegans OX=6239 GN=nhx-4 PE=1 SV=1	G5EDU2	nhx-4	Sodium/hydrogen exchanger	TRUE	Caenorhabditis elegans	0.39697	1.6057e-07	47.4773	FALSE	G5EDU2	nhx-4	Sodium/hydrogen exchanger	12.3951	13.0376	13.1467	12.6365	13.1499	12.836	13.0893	0.0143115	-0.378363	0.406986	12.9461	0.0770754	-7.41338	0.939491	0.957364	0	0
>tr|G5EDU3|G5EDU3_CAEEL Phospholipase OS=Caenorhabditis elegans OX=6239 GN=pld-1 PE=1 SV=1	G5EDU3	pld-1	Phospholipase	TRUE	Caenorhabditis elegans	0.413935	1.9281e-05	43.4459	FALSE	G5EDU3	pld-1	Phospholipase	12.987	12.8699	13.2099	13.112	12.5212	13.1399	12.1665	-0.0978782	-0.540897	0.345141	13.01	-0.467226	-7.30192	0.646452	0.730668	0	0
>tr|G5EDU4|G5EDU4_CAEEL EOR-1 OS=Caenorhabditis elegans OX=6239 GN=eor-1 PE=2 SV=1	G5EDU4	eor-1	EOR-1	TRUE	Caenorhabditis elegans	0.426392	0.000609312	37.4314	FALSE	G5EDU4	eor-1	EOR-1	12.3518	11.9853	12.108	NA	NA	NA	NA	NA	NA	NA	12.0476	NA	NA	NA	NA	NA	NA
>tr|G5EDV0|G5EDV0_CAEEL CPG4 domain-containing protein OS=Caenorhabditis elegans OX=6239 GN=CELE_E01G4.6 PE=1 SV=1	G5EDV0	E01G4.6	CPG4 domain-containing protein	TRUE	Caenorhabditis elegans	0.82549	6.52322e-06	44.5451	FALSE	G5EDV0	E01G4.6	CPG4 domain-containing protein	NA	12.1635	NA	11.153	NA	10.9523	NA	-1.11084	-1.74141	-0.480272	12.0021	-4.02173	-2.02367	0.00338948	0.00946139	-1	-1
>tr|G5EDV3|G5EDV3_CAEEL CSD domain-containing protein OS=Caenorhabditis elegans OX=6239 GN=cey-4 PE=1 SV=1	G5EDV3	cey-4	CSD domain-containing protein	TRUE	Caenorhabditis elegans	0.317771	1.07473e-10	51.8918	FALSE	G5EDV3	cey-4	CSD domain-containing protein	17.5786	17.6367	17.4939	18.0952	17.6587	17.8521	17.4788	0.298938	0.0616167	0.536258	17.7746	2.66218	-4.30067	0.016643	0.0358674	0	0
>tr|G5EDW8|G5EDW8_CAEEL Malate dehydrogenase OS=Caenorhabditis elegans OX=6239 GN=CELE_VF13D12L.3 PE=1 SV=1	G5EDW8	VF13D12L.3	Malate dehydrogenase	TRUE	Caenorhabditis elegans	0.587679	9.36088e-15	56.8939	FALSE	G5EDW8	VF13D12L.3	Malate dehydrogenase	13.8551	14.2719	13.9494	15.1315	15.2135	15.1703	13.9483	1.14629	0.921389	1.37118	14.5967	10.7722	10.6707	6.50386e-09	2.67092e-07	1	1
>tr|G5EDW9|G5EDW9_CAEEL Integrator complex subunit 7 OS=Caenorhabditis elegans OX=6239 GN=ints-7 PE=1 SV=1	G5EDW9	ints-7	Integrator complex subunit 7	TRUE	Caenorhabditis elegans	0.315871	3.38252e-10	51.2539	FALSE	G5EDW9	ints-7	Integrator complex subunit 7	13.7544	13.6662	13.9033	13.387	13.5342	13.3125	13.5737	-0.363397	-0.561767	-0.165028	13.6199	-3.87168	-1.78069	0.00126988	0.00417935	0	0
>sp|G5EDY0|PIKI1_CAEEL Phosphatidylinositol 3-kinase piki-1 OS=Caenorhabditis elegans OX=6239 GN=piki-1 PE=1 SV=1	G5EDY0	piki-1	Phosphatidylinositol 3-kinase piki-1	TRUE	Caenorhabditis elegans	0.505183	2.80088e-07	47.0826	FALSE	G5EDY0	piki-1	Phosphatidylinositol 3-kinase piki-1	11.0493	11.7102	11.4214	11.0492	11.221	11.3523	NA	-0.186167	-0.685268	0.312933	11.2699	-0.792848	-7.08972	0.43984	0.539724	0	0
>tr|G5EDY2|G5EDY2_CAEEL tryptophan--tRNA ligase OS=Caenorhabditis elegans OX=6239 GN=wars-1 PE=1 SV=1	G5EDY2	wars-1	tryptophan--tRNA ligase	TRUE	Caenorhabditis elegans	0.374454	7.58064e-15	57.0182	FALSE	G5EDY2	wars-1	tryptophan--tRNA ligase	17.4744	17.0886	17.0644	17.0396	17.0262	17.1076	16.8548	-0.151333	-0.369532	0.0668663	17.0114	-1.46579	-6.34947	0.161363	0.23856	0	0
>sp|G5EDZ2|UMPS_CAEEL Uridine 5'-monophosphate synthase OS=Caenorhabditis elegans OX=6239 GN=umps-1 PE=1 SV=1	G5EDZ2	umps-1	Uridine 5'-monophosphate synthase	TRUE	Caenorhabditis elegans	0.449062	1.24731e-11	53.0589	FALSE	G5EDZ2	umps-1	Uridine 5'-monophosphate synthase	16.2452	16.0977	16.0494	16.1013	15.7823	16.0844	16.1328	-0.141428	-0.4196	0.136744	16.2433	-1.07452	-6.82698	0.297939	0.395255	0	0
>tr|G5EDZ7|G5EDZ7_CAEEL CaDmium Responsive OS=Caenorhabditis elegans OX=6239 GN=cdr-4 PE=1 SV=1	G5EDZ7	cdr-4	CaDmium Responsive	TRUE	Caenorhabditis elegans	0.601163	6.49835e-10	50.885	FALSE	G5EDZ7	cdr-4	CaDmium Responsive	15.2132	14.832	14.9337	15.2663	15.2373	15.5101	14.4603	0.344863	0.0950457	0.594679	15.0114	2.91754	-3.78911	0.00976718	0.0229172	0	0
>sp|G5EDZ9|CPI1_CAEEL Cystatin cpi-1 OS=Caenorhabditis elegans OX=6239 GN=cpi-1 PE=1 SV=1	G5EDZ9	cpi-1	Cystatin cpi-1	TRUE	Caenorhabditis elegans	1.10826	0.000324516	39.1315	FALSE	G5EDZ9	cpi-1	Cystatin cpi-1	NA	NA	10.5833	NA	NA	NA	NA	NA	NA	NA	11.6135	NA	NA	NA	NA	NA	NA
>sp|G5EE01|PTEN_CAEEL Phosphatidylinositol 3,4,5-trisphosphate 3-phosphatase and dual-specificity protein phosphatase daf-18 OS=Caenorhabditis elegans OX=6239 GN=daf-18 PE=1 SV=1	G5EE01	daf-18	Phosphatidylinositol 3,4,5-trisphosphate 3-phosphatase and dual-specificity protein phosphatase daf-18	TRUE	Caenorhabditis elegans	0.438802	3.85536e-09	49.8528	FALSE	G5EE01	daf-18	Phosphatidylinositol 3,4,5-trisphosphate 3-phosphatase and dual-specificity protein phosphatase daf-18	NA	12.1108	12.8623	12.8713	13.5624	13.2609	12.7369	0.744979	0.268281	1.22168	12.636	3.36372	-2.91929	0.00485272	0.0127747	0	0
>tr|G5EE04|G5EE04_CAEEL STI1 domain-containing protein OS=Caenorhabditis elegans OX=6239 GN=hip-1 PE=1 SV=1	G5EE04	hip-1	STI1 domain-containing protein	TRUE	Caenorhabditis elegans	0.950805	1.16948e-12	54.301	FALSE	G5EE04	hip-1	STI1 domain-containing protein	13.2974	13.3469	13.7635	18.0063	17.9028	18.0663	15.2965	4.52252	4.22258	4.82247	16.1931	31.8695	27.2037	2.51246e-16	9.0144e-13	1	1
>tr|G5EE11|G5EE11_CAEEL Aminomethyltransferase folate-binding domain-containing protein OS=Caenorhabditis elegans OX=6239 GN=CELE_F39H2.3 PE=1 SV=1	G5EE11	F39H2.3	Aminomethyltransferase folate-binding domain-containing protein	TRUE	Caenorhabditis elegans	0.326691	2.27358e-10	51.4763	FALSE	G5EE11	F39H2.3	Aminomethyltransferase folate-binding domain-containing protein	12.5078	12.4866	12.3635	12.4756	12.4477	12.4038	12.6816	-0.0102462	-0.411353	0.390861	12.3467	-0.0540213	-7.41497	0.957567	0.970264	0	0
>tr|G5EE13|G5EE13_CAEEL SSD domain-containing protein OS=Caenorhabditis elegans OX=6239 GN=ptr-23 PE=1 SV=1	G5EE13	ptr-23	SSD domain-containing protein	TRUE	Caenorhabditis elegans	0.465758	3.41559e-12	53.7428	FALSE	G5EE13	ptr-23	SSD domain-containing protein	13.1651	13.4318	13.4002	12.6334	12.454	12.4353	13.1564	-0.82482	-1.18072	-0.468916	13.0009	-4.92562	0.311253	0.000166256	0.00078366	0	0
>tr|G5EE14|G5EE14_CAEEL P-type Cu(+) transporter OS=Caenorhabditis elegans OX=6239 GN=cua-1 PE=1 SV=1	G5EE14	cua-1	P-type Cu(+) transporter	TRUE	Caenorhabditis elegans	0.465696	6.1772e-11	52.1957	FALSE	G5EE14	cua-1	P-type Cu(+) transporter	12.5753	12.4107	12.5807	13.0921	12.9562	13.024	13.3028	0.501849	0.186567	0.81713	12.9905	3.36508	-2.86283	0.00378617	0.0102965	0	0
>tr|G5EE16|G5EE16_CAEEL Chorein N-terminal domain-containing protein OS=Caenorhabditis elegans OX=6239 GN=C44H4.4 PE=1 SV=1	G5EE16	C44H4.4	Chorein N-terminal domain-containing protein	TRUE	Caenorhabditis elegans	0.731811	9.79866e-11	51.9427	FALSE	G5EE16	C44H4.4	Chorein N-terminal domain-containing protein	NA	NA	NA	NA	NA	NA	NA	NA	NA	NA	12.2653	NA	NA	NA	NA	NA	NA
>tr|G5EE32|G5EE32_CAEEL 1-aminocyclopropane-1-carboxylate synthase OS=Caenorhabditis elegans OX=6239 GN=CELE_T04F3.1 PE=1 SV=1	G5EE32	T04F3.1	1-aminocyclopropane-1-carboxylate synthase	TRUE	Caenorhabditis elegans	0.456279	3.41166e-14	56.1624	FALSE	G5EE32	T04F3.1	1-aminocyclopropane-1-carboxylate synthase	14.6464	14.273	14.4343	15.6352	15.8639	15.8853	15.4191	1.34357	1.04499	1.64214	15.4206	9.51127	8.82042	3.96032e-08	1.05305e-06	1	1
>sp|G5EE56|SRC1_CAEEL Tyrosine protein-kinase src-1 OS=Caenorhabditis elegans OX=6239 GN=src-1 PE=1 SV=1	G5EE56	src-1	Tyrosine protein-kinase src-1	TRUE	Caenorhabditis elegans	0.303123	1.00509e-08	49.277	FALSE	G5EE56	src-1	Tyrosine protein-kinase src-1	14.7314	14.6001	14.828	14.5867	14.4475	14.4626	14.6041	-0.220887	-0.442531	0.000756026	14.5767	-2.10624	-5.34044	0.0507003	0.091812	0	0
>tr|G5EE62|G5EE62_CAEEL BEN domain-containing protein OS=Caenorhabditis elegans OX=6239 GN=CELE_F12F6.1 PE=1 SV=1	G5EE62	F12F6.1	BEN domain-containing protein	TRUE	Caenorhabditis elegans	0.443822	1.14235e-12	54.3132	FALSE	G5EE62	F12F6.1	BEN domain-containing protein	12.6586	13.1154	12.9449	11.9068	12.8158	13.0963	12.5821	-0.300018	-0.797248	0.197212	12.6828	-1.27601	-6.59612	0.219631	0.307218	0	0
>tr|G5EE66|G5EE66_CAEEL Conserved oligomeric Golgi complex subunit 1 OS=Caenorhabditis elegans OX=6239 GN=cogc-1 PE=1 SV=1	G5EE66	cogc-1	Conserved oligomeric Golgi complex subunit 1	TRUE	Caenorhabditis elegans	0.299723	5.2041e-15	57.2442	FALSE	G5EE66	cogc-1	Conserved oligomeric Golgi complex subunit 1	14.9643	15.0368	14.8549	15.1739	15.1592	15.0956	15.049	0.190908	0.0125173	0.369298	15.0174	2.26175	-5.06199	0.0374266	0.0707564	0	0
>tr|G5EE67|G5EE67_CAEEL Skp1-related protein OS=Caenorhabditis elegans OX=6239 GN=skr-3 PE=1 SV=1	G5EE67	skr-3	Skp1-related protein	TRUE	Caenorhabditis elegans	1.26274	2.89965e-08	48.6169	FALSE	G5EE67	skr-3	Skp1-related protein	12.6289	12.4989	12.7026	13.1639	13.2103	13.4002	12.4328	0.648024	0.315683	0.980365	13.1128	4.12248	-1.24913	0.000748512	0.00269115	0	0
>tr|G5EE70|G5EE70_CAEEL EOR-2 OS=Caenorhabditis elegans OX=6239 GN=eor-2 PE=1 SV=1	G5EE70	eor-2	EOR-2	TRUE	Caenorhabditis elegans	0.278117	0.00645194	33.0118	FALSE	G5EE70	eor-2	EOR-2	13.895	14.2624	14.6558	14.4634	14.6019	14.5223	14.4329	0.258113	-0.143386	0.659613	14.3121	1.37444	-6.47097	0.190186	0.272876	0	0
>sp|G5EE72|MRP5_CAEEL Multidrug resistance-associated protein 5 OS=Caenorhabditis elegans OX=6239 GN=mrp-5 PE=2 SV=1	G5EE72	mrp-5	Multidrug resistance-associated protein 5	TRUE	Caenorhabditis elegans	0.48962	7.08833e-12	53.3588	FALSE	G5EE72	mrp-5	Multidrug resistance-associated protein 5	15.2178	15.4381	15.4981	15.7149	15.7491	15.9416	15.306	0.417199	0.204776	0.629621	15.6417	4.15084	-1.18175	0.000698304	0.0025453	0	0
>tr|G5EE74|G5EE74_CAEEL Nuclear migration protein nudC OS=Caenorhabditis elegans OX=6239 GN=nud-1 PE=1 SV=1	G5EE74	nud-1	Nuclear migration protein nudC	TRUE	Caenorhabditis elegans	0.980587	1.67232e-09	50.3422	FALSE	G5EE74	nud-1	Nuclear migration protein nudC	11.5074	11.3559	NA	14.2978	14.2822	14.357	10.8074	2.88066	2.1338	3.62753	12.7666	8.24619	6.00666	7.5428e-07	9.74761e-06	1	1
>tr|G5EE80|G5EE80_CAEEL Signal recognition particle 54 kDa protein OS=Caenorhabditis elegans OX=6239 GN=CELE_F21D5.7 PE=1 SV=1	G5EE80	F21D5.7	Signal recognition particle 54 kDa protein	TRUE	Caenorhabditis elegans	0.677588	4.70299e-10	51.0682	FALSE	G5EE80	F21D5.7	Signal recognition particle 54 kDa protein	15.8427	15.8752	15.7246	15.7974	15.727	15.8566	15.6588	-0.0205363	-0.181695	0.140622	15.9939	-0.269317	-7.37829	0.791	0.85036	0	0
>sp|G5EE96|DIC_CAEEL Mitochondrial dicarboxylate carrier OS=Caenorhabditis elegans OX=6239 GN=slc-25a10 PE=2 SV=1	G5EE96	slc-25a10	Mitochondrial dicarboxylate carrier	TRUE	Caenorhabditis elegans	0.311176	8.62957e-14	55.6613	FALSE	G5EE96	slc-25a10	Mitochondrial dicarboxylate carrier	15.6492	15.5885	15.9433	15.9833	15.7375	15.8291	16.3511	0.122984	-0.110086	0.356054	16.0487	1.11521	-6.7831	0.280624	0.376337	0	0
>tr|G5EEA8|G5EEA8_CAEEL Annexin OS=Caenorhabditis elegans OX=6239 GN=nex-1 PE=1 SV=1	G5EEA8	nex-1	Annexin	TRUE	Caenorhabditis elegans	0.85227	1.14624e-10	51.8563	FALSE	G5EEA8	nex-1	Annexin	11.3	12.2768	10.9777	12.9832	13.488	12.784	12.5806	1.5669	0.567805	2.56601	12.396	3.31663	-2.96775	0.00421892	0.0113075	1	1
>tr|G5EED5|G5EED5_CAEEL Secretory carrier-associated membrane protein OS=Caenorhabditis elegans OX=6239 GN=scm-1 PE=1 SV=1	G5EED5	scm-1	Secretory carrier-associated membrane protein	TRUE	Caenorhabditis elegans	0.645913	4.32463e-08	48.3598	FALSE	G5EED5	scm-1	Secretory carrier-associated membrane protein	10.2525	11.5628	11.7662	11.7271	11.0563	11.472	11.0137	0.22464	-0.488006	0.937285	11.6354	0.666617	-7.18481	0.514235	0.609757	0	0
>tr|G5EEE4|G5EEE4_CAEEL SET domain-containing protein OS=Caenorhabditis elegans OX=6239 GN=set-5 PE=4 SV=1	G5EEE4	set-5	SET domain-containing protein	TRUE	Caenorhabditis elegans	0.560365	0.00102532	36.0576	FALSE	G5EEE4	set-5	SET domain-containing protein	NA	11.9516	11.5221	NA	12.7204	11.9329	NA	0.589762	-0.75729	1.93681	11.9105	0.958615	-6.73683	0.357486	0.458614	0	0
>sp|G5EEE5|ELO1_CAEEL Long chain fatty acid elongase 1 OS=Caenorhabditis elegans OX=6239 GN=elo-1 PE=1 SV=1	G5EEE5	elo-1	Long chain fatty acid elongase 1	TRUE	Caenorhabditis elegans	0.686341	3.35453e-12	53.7522	FALSE	G5EEE5	elo-1	Long chain fatty acid elongase 1	15.2848	15.86	15.9183	15.9999	15.7646	16.0597	15.8464	0.25372	-0.121818	0.629258	16.2459	1.42878	-6.3997	0.171734	0.250584	0	0
>tr|G5EEG6|G5EEG6_CAEEL Carrier protein (C2) OS=Caenorhabditis elegans OX=6239 GN=CELE_T09F3.2 PE=1 SV=1	G5EEG6	T09F3.2	Carrier protein (C2)	TRUE	Caenorhabditis elegans	0.298486	2.91728e-08	48.6131	FALSE	G5EEG6	T09F3.2	Carrier protein (C2)	14.3719	14.84	14.88	14.7489	14.4061	14.6171	14.7608	-0.106581	-0.419525	0.206363	14.4667	-0.719967	-7.14688	0.481577	0.578268	0	0
>tr|G5EEG8|G5EEG8_CAEEL Moesin/ezrin/radixin homolog 1 OS=Caenorhabditis elegans OX=6239 GN=frm-1 PE=1 SV=1	G5EEG8	frm-1	Moesin/ezrin/radixin homolog 1	TRUE	Caenorhabditis elegans	0.262376	1.7696e-14	56.5278	FALSE	G5EEG8	frm-1	Moesin/ezrin/radixin homolog 1	16.1988	15.7271	15.7231	15.4453	15.403	15.548	15.6749	-0.417523	-0.682682	-0.152365	15.3971	-3.32788	-2.93839	0.0040825	0.0109578	0	0
>tr|G5EEH6|G5EEH6_CAEEL Isovaleryl-CoA dehydrogenase, mitochondrial OS=Caenorhabditis elegans OX=6239 GN=ivd-1 PE=1 SV=1	G5EEH6	ivd-1	Isovaleryl-CoA dehydrogenase, mitochondrial	TRUE	Caenorhabditis elegans	0.420045	2.48842e-14	56.3367	FALSE	G5EEH6	ivd-1	Isovaleryl-CoA dehydrogenase, mitochondrial	17.9802	18.0015	17.854	18.4553	18.3789	18.6693	18.5826	0.555951	0.29884	0.813062	18.3794	4.56992	-0.285196	0.000286911	0.00122876	0	0
>sp|G5EEH9|NUP98_CAEEL Nuclear pore complex protein Nup98-Nup96 OS=Caenorhabditis elegans OX=6239 GN=npp-10 PE=1 SV=1	G5EEH9	npp-10	Nuclear pore complex protein Nup98-Nup96	TRUE	Caenorhabditis elegans	0.43874	1.89007e-13	55.2478	FALSE	G5EEH9	npp-10	Nuclear pore complex protein Nup98-Nup96	14.9568	14.9455	14.9734	15.0747	14.8766	15.0374	14.6375	0.037661	-0.208864	0.284186	15.0484	0.322867	-7.36163	0.750821	0.81932	0	0
>sp|G5EEI4|ASP1_CAEEL Aspartic protease 1 OS=Caenorhabditis elegans OX=6239 GN=asp-1 PE=1 SV=1	G5EEI4	asp-1	Aspartic protease 1	TRUE	Caenorhabditis elegans	0.83125	1.83031e-10	51.5971	FALSE	G5EEI4	asp-1	Aspartic protease 1	13.7388	14.1964	14.2748	14.3831	15.0466	14.8243	14.0325	0.681329	0.32765	1.03501	14.7371	4.07358	-1.35692	0.000834313	0.00293678	0	0
>sp|G5EEI8|CHRD1_CAEEL Cysteine and histidine-rich domain-containing protein 1 OS=Caenorhabditis elegans OX=6239 GN=chp-1 PE=2 SV=1	G5EEI8	chp-1	Cysteine and histidine-rich domain-containing protein 1	TRUE	Caenorhabditis elegans	0.781289	3.40865e-06	45.1263	FALSE	G5EEI8	chp-1	Cysteine and histidine-rich domain-containing protein 1	NA	NA	12.3608	13.4793	13.8661	13.3781	12.0186	1.21369	0.382553	2.04483	12.9117	3.19732	-3.13618	0.0080663	0.0194602	1	1
>tr|G5EEJ4|G5EEJ4_CAEEL Osmotic stress resistance protein OS=Caenorhabditis elegans OX=6239 GN=osr-1 PE=2 SV=1	G5EEJ4	osr-1	Osmotic stress resistance protein	TRUE	Caenorhabditis elegans	0.261602	1.41095e-06	45.857	FALSE	G5EEJ4	osr-1	Osmotic stress resistance protein	16.2717	15.2214	15.6496	14.9521	15.8307	15.6965	15.833	-0.221078	-0.774843	0.332688	15.3442	-0.844273	-7.04779	0.410597	0.510965	0	0
>sp|G5EEK3|NOCA1_CAEEL Non-centrosomal microtubule array protein 1 OS=Caenorhabditis elegans OX=6239 GN=noca-1 PE=2 SV=1	G5EEK3	noca-1	Non-centrosomal microtubule array protein 1	TRUE	Caenorhabditis elegans	0.314966	2.11484e-06	45.5286	FALSE	G5EEK3	noca-1	Non-centrosomal microtubule array protein 1	13.107	13.0985	13.1372	12.8117	13.8131	13.2069	12.8573	0.162981	-0.334062	0.660024	12.9921	0.693436	-7.16606	0.497687	0.592797	0	0
>tr|G5EEK8|G5EEK8_CAEEL Calcium-transporting ATPase OS=Caenorhabditis elegans OX=6239 GN=sca-1 PE=1 SV=1	G5EEK8	sca-1	Calcium-transporting ATPase	TRUE	Caenorhabditis elegans	0.41894	2.66554e-13	55.0683	FALSE	G5EEK8	sca-1	Calcium-transporting ATPase	19.1808	19.0657	19.327	18.8105	18.5242	18.854	19.4254	-0.461618	-0.721849	-0.201386	19.2595	-3.749	-2.04347	0.00165279	0.0051989	0	0
>sp|G5EEK9|VPP2_CAEEL V-type proton ATPase 116 kDa subunit a 2 OS=Caenorhabditis elegans OX=6239 GN=vha-5 PE=1 SV=1	G5EEK9	vha-5	V-type proton ATPase 116 kDa subunit a 2	TRUE	Caenorhabditis elegans	0.384395	1.04455e-07	47.7737	FALSE	G5EEK9	vha-5	V-type proton ATPase 116 kDa subunit a 2	12.558	12.4487	12.8275	12.5782	12.9295	12.6012	13.4397	0.091541	-0.53529	0.718371	12.69	0.310413	-7.36557	0.760384	0.825678	0	0
>sp|G5EEL0|LIDB1_CAEEL LIM domain-binding protein 1 OS=Caenorhabditis elegans OX=6239 GN=ldb-1 PE=1 SV=1	G5EEL0	ldb-1	LIM domain-binding protein 1	TRUE	Caenorhabditis elegans	0.341531	2.1287e-05	43.3353	FALSE	G5EEL0	ldb-1	LIM domain-binding protein 1	13.7078	13.163	13.65	12.5445	12.3379	12.4177	13.3444	-1.07357	-1.43843	-0.708713	12.9694	-6.22232	3.08051	1.06215e-05	8.17858e-05	-1	-1
>tr|G5EEL3|G5EEL3_CAEEL Nuclear Hormone Receptor family OS=Caenorhabditis elegans OX=6239 GN=nhr-70 PE=1 SV=1	G5EEL3	nhr-70	Nuclear Hormone Receptor family	TRUE	Caenorhabditis elegans	0.568071	5.14394e-05	42.2606	FALSE	G5EEL3	nhr-70	Nuclear Hormone Receptor family	14.4653	13.7714	13.3698	11.9794	12.4845	12.1377	13.1528	-1.66829	-2.27632	-1.06025	12.9337	-5.80239	2.24902	2.39261e-05	0.000158646	-1	-1
>tr|G5EEL9|G5EEL9_CAEEL HMG OS=Caenorhabditis elegans OX=6239 GN=hmg-11 PE=1 SV=1	G5EEL9	hmg-11	HMG	TRUE	Caenorhabditis elegans	0.669251	4.54379e-10	51.0877	FALSE	G5EEL9	hmg-11	HMG	15.182	14.6496	14.4384	13.3085	12.9024	12.4499	13.3467	-1.86975	-2.80357	-0.935925	13.6149	-4.30961	-1.17916	0.000780981	0.00278352	-1	-1
>sp|G5EEM5|ZYG9_CAEEL Zygote defective protein 9 OS=Caenorhabditis elegans OX=6239 GN=zyg-9 PE=1 SV=1	G5EEM5	zyg-9	Zygote defective protein 9	TRUE	Caenorhabditis elegans	0.372232	4.23273e-14	56.0445	FALSE	G5EEM5	zyg-9	Zygote defective protein 9	15.5642	15.5703	15.4449	16.0559	16.1746	16.1381	15.6316	0.596379	0.418698	0.774059	15.8223	7.09373	4.76492	2.04616e-06	2.15069e-05	0	0
>sp|G5EEM6|TAB1_CAEEL TGF-beta-activated kinase 1 and MAP3K7-binding protein 1 OS=Caenorhabditis elegans OX=6239 GN=tap-1 PE=1 SV=1	G5EEM6	tap-1	TGF-beta-activated kinase 1 and MAP3K7-binding protein 1	TRUE	Caenorhabditis elegans	1.12062	2.3884e-13	55.1255	FALSE	G5EEM6	tap-1	TGF-beta-activated kinase 1 and MAP3K7-binding protein 1	14.5366	NA	NA	14.1584	14.2688	14.1929	13.3117	-0.32993	-0.58043	-0.07943	14.4222	-2.8136	-3.72171	0.0133492	0.0297938	0	0
>sp|G5EEM9|PLA1_CAEEL Intracellular phospholipase A1 OS=Caenorhabditis elegans OX=6239 GN=ipla-1 PE=1 SV=1	G5EEM9	ipla-1	Intracellular phospholipase A1	TRUE	Caenorhabditis elegans	0.780958	1.56979e-09	50.3789	FALSE	G5EEM9	ipla-1	Intracellular phospholipase A1	13.0423	13.3564	13.4044	14.0075	14.0029	14.2193	13.3374	0.808894	0.539403	1.07839	13.8471	6.34366	3.34575	8.15284e-06	6.50818e-05	0	0
>tr|G5EEN3|G5EEN3_CAEEL CED-5 OS=Caenorhabditis elegans OX=6239 GN=ced-5 PE=1 SV=1	G5EEN3	ced-5	CED-5	TRUE	Caenorhabditis elegans	0.355393	2.22707e-08	48.784	FALSE	G5EEN3	ced-5	CED-5	13.2895	13.2906	13.4457	13.0042	13.3022	13.1167	13.2719	-0.200946	-0.4298	0.0279068	13.3429	-1.85573	-5.76397	0.0813086	0.13598	0	0
>sp|G5EEN4|GCK3_CAEEL Germinal center kinase 3 OS=Caenorhabditis elegans OX=6239 GN=gck-3 PE=1 SV=1	G5EEN4	gck-3	Germinal center kinase 3	TRUE	Caenorhabditis elegans	0.406469	2.6406e-10	51.3927	FALSE	G5EEN4	gck-3	Germinal center kinase 3	14.7619	14.1596	14.2431	14.3606	14.0496	14.3704	14.3106	-0.128013	-0.426777	0.170751	14.2943	-0.905653	-6.99365	0.378075	0.47937	0	0
>tr|G5EEN7|G5EEN7_CAEEL Sjogren's syndrome/scleroderma autoantigen 1 (Autoantigen p27) OS=Caenorhabditis elegans OX=6239 GN=CELE_Y39A1A.3 PE=1 SV=1	G5EEN7	Y39A1A.3	Sjogren's syndrome/scleroderma autoantigen 1 (Autoantigen p27)	TRUE	Caenorhabditis elegans	0.946885	7.02687e-05	41.8374	FALSE	G5EEN7	Y39A1A.3	Sjogren's syndrome/scleroderma autoantigen 1 (Autoantigen p27)	10.8127	11.7068	11.1333	12.6096	12.8032	12.2052	NA	1.32175	0.700886	1.94262	11.9072	4.52509	-0.509248	0.00037269	0.0015187	1	1
>tr|G5EEQ8|G5EEQ8_CAEEL Splicing factor 3B subunit 1 domain-containing protein OS=Caenorhabditis elegans OX=6239 GN=sftb-1 PE=1 SV=1	G5EEQ8	sftb-1	Splicing factor 3B subunit 1 domain-containing protein	TRUE	Caenorhabditis elegans	0.426989	2.69206e-15	57.6557	FALSE	G5EEQ8	sftb-1	Splicing factor 3B subunit 1 domain-containing protein	16.5516	16.3358	16.1446	15.8375	15.8587	15.9331	15.512	-0.467549	-0.688838	-0.24626	15.8671	-4.46539	-0.508151	0.000357744	0.0014757	0	0
>sp|G5EER4|FCL_CAEEL GDP-L-fucose synthase OS=Caenorhabditis elegans OX=6239 GN=ger-1 PE=1 SV=1	G5EER4	ger-1	GDP-L-fucose synthase	TRUE	Caenorhabditis elegans	0.563723	1.7908e-09	50.3025	FALSE	G5EER4	ger-1	GDP-L-fucose synthase	14.3967	14.7556	14.3354	14.8927	14.831	15.1289	14.4648	0.454955	0.152643	0.757268	14.7524	3.18092	-3.24714	0.00559628	0.0143733	0	0
>tr|G5EES3|G5EES3_CAEEL Protein argonaute-2 OS=Caenorhabditis elegans OX=6239 GN=alg-1 PE=1 SV=1	G5EES3	alg-1	Protein argonaute-2	TRUE	Caenorhabditis elegans	0.457492	1.01135e-07	47.7957	FALSE	G5EES3	alg-1	Protein argonaute-2	12.313	12.2223	12.2182	12.4533	12.2052	11.4205	12.5635	-0.224802	-0.775982	0.326378	12.0994	-0.862523	-7.03203	0.400769	0.502115	0	0
>sp|G5EES6|UFD3_CAEEL Ubiquitin fusion degradation protein 3 homolog OS=Caenorhabditis elegans OX=6239 GN=ufd-3 PE=1 SV=1	G5EES6	ufd-3	Ubiquitin fusion degradation protein 3 homolog	TRUE	Caenorhabditis elegans	0.827447	8.08913e-11	52.048	FALSE	G5EES6	ufd-3	Ubiquitin fusion degradation protein 3 homolog	13.9919	13.9851	14.2252	14.8889	14.881	15.0862	14.5011	0.884628	0.619751	1.1495	14.9057	7.05846	4.6999	2.17983e-06	2.2631e-05	0	0
>tr|G5EES9|G5EES9_CAEEL Thioredoxin-like protein OS=Caenorhabditis elegans OX=6239 GN=txl-1 PE=1 SV=1	G5EES9	txl-1	Thioredoxin-like protein	TRUE	Caenorhabditis elegans	0.822662	1.70685e-09	50.3304	FALSE	G5EES9	txl-1	Thioredoxin-like protein	11.518	12.2004	12.2747	12.5613	12.5763	12.681	12.717	0.608483	0.16356	1.05341	12.7355	2.89219	-3.84412	0.0103653	0.0240189	0	0
>tr|G5EET2|G5EET2_CAEEL dUTP diphosphatase OS=Caenorhabditis elegans OX=6239 GN=dut-1 PE=1 SV=1	G5EET2	dut-1	dUTP diphosphatase	TRUE	Caenorhabditis elegans	0.60069	2.24405e-07	47.2414	FALSE	G5EET2	dut-1	dUTP diphosphatase	12.3299	11.8715	12.4934	11.7184	13.5013	NA	13.2319	0.378219	-0.644718	1.40116	12.3836	0.818619	-6.95125	0.431204	0.531243	0	0
>tr|G5EET3|G5EET3_CAEEL CaDmium Responsive OS=Caenorhabditis elegans OX=6239 GN=cdr-6 PE=1 SV=1	G5EET3	cdr-6	CaDmium Responsive	TRUE	Caenorhabditis elegans	0.520524	3.30227e-15	57.5258	FALSE	G5EET3	cdr-6	CaDmium Responsive	16.5048	16.1918	16.2202	15.7236	15.9484	16.178	15.7521	-0.355593	-0.667765	-0.0434205	16.1921	-2.40801	-4.79134	0.027999	0.0556966	0	0
>tr|G5EET8|G5EET8_CAEEL Up-regulated in Daf-2 domain-containing protein OS=Caenorhabditis elegans OX=6239 GN=pud-1.2 PE=1 SV=1	G5EET8	pud-1.2	Up-regulated in Daf-2 domain-containing protein	TRUE	Caenorhabditis elegans	0.388626	2.67412e-09	50.0684	FALSE	G5EET8	pud-1.2	Up-regulated in Daf-2 domain-containing protein	NA	14.7022	14.1406	14.2525	14.4199	14.0946	14.5885	-0.165702	-0.627565	0.296161	14.7102	-0.762585	-7.00289	0.457165	0.556733	0	0
>tr|G5EEU1|G5EEU1_CAEEL BET1 OS=Caenorhabditis elegans OX=6239 GN=nbet-1 PE=1 SV=1	G5EEU1	nbet-1	BET1	TRUE	Caenorhabditis elegans	1.60964	2.55705e-10	51.4107	FALSE	G5EEU1	nbet-1	BET1	NA	12.7063	12.1112	12.4198	12.9435	12.7264	12.461	0.287772	-0.187986	0.76353	13.2123	1.28569	-6.47327	0.217437	0.304411	0	0
>sp|G5EEV2|TRR1_CAEEL Transcription-associated protein 1 OS=Caenorhabditis elegans OX=6239 GN=trr-1 PE=2 SV=1	G5EEV2	trr-1	Transcription-associated protein 1	TRUE	Caenorhabditis elegans	0.273012	3.27543e-12	53.7647	FALSE	G5EEV2	trr-1	Transcription-associated protein 1	14.7636	14.6178	14.6146	14.4598	14.483	14.4999	14.559	-0.184413	-0.380839	0.0120139	14.5472	-1.98419	-5.55092	0.063996	0.111805	0	0
>tr|G5EEV5|G5EEV5_CAEEL 5C820 OS=Caenorhabditis elegans OX=6239 GN=pud-3 PE=1 SV=1	G5EEV5	pud-3	5C820	TRUE	Caenorhabditis elegans	0.568937	4.00622e-11	52.4314	FALSE	G5EEV5	pud-3	5C820	15.3538	15.3363	15.4142	15.8756	15.9454	15.9583	17.1422	0.55835	0.309829	0.806872	15.8769	4.74827	0.0937439	0.000197331	0.000905284	0	0
>tr|G5EEW2|G5EEW2_CAEEL C2H2-type domain-containing protein OS=Caenorhabditis elegans OX=6239 GN=CELE_F57G12.2 PE=4 SV=1	G5EEW2	F57G12.2	C2H2-type domain-containing protein	TRUE	Caenorhabditis elegans	0.611863	5.81387e-05	42.0975	FALSE	G5EEW2	F57G12.2	C2H2-type domain-containing protein	15.1672	14.7858	13.6188	NA	15.5302	13.5217	NA	0.00200191	-1.42288	1.42689	13.8678	0.00304783	-7.30538	0.997616	0.997886	0	0
>tr|G5EEW5|G5EEW5_CAEEL Transcription termination factor 2 OS=Caenorhabditis elegans OX=6239 GN=CELE_F54E12.2 PE=1 SV=1	G5EEW5	F54E12.2	Transcription termination factor 2	TRUE	Caenorhabditis elegans	0.381858	6.02991e-11	52.2088	FALSE	G5EEW5	F54E12.2	Transcription termination factor 2	11.9992	12.6987	12.2125	13.3413	13.284	13.0379	12.9406	0.91755	0.608847	1.22625	12.8826	6.2831	3.21719	9.26177e-06	7.2833e-05	0	0
>sp|G5EEW9|CNKR_CAEEL Connector enhancer of kinase suppressor of ras OS=Caenorhabditis elegans OX=6239 GN=cnk-1 PE=2 SV=1	G5EEW9	cnk-1	Connector enhancer of kinase suppressor of ras	TRUE	Caenorhabditis elegans	0.250248	1.03804e-05	44.097	FALSE	G5EEW9	cnk-1	Connector enhancer of kinase suppressor of ras	12.9808	13.0563	13.1153	12.7062	12.7483	12.5642	12.819	-0.377911	-0.676825	-0.078997	12.8508	-2.67226	-4.28121	0.0163125	0.0353198	0	0
>tr|G5EEY5|G5EEY5_CAEEL Bromo domain-containing protein OS=Caenorhabditis elegans OX=6239 GN=pbrm-1 PE=1 SV=1	G5EEY5	pbrm-1	Bromo domain-containing protein	TRUE	Caenorhabditis elegans	0.34253	3.77706e-07	46.8651	FALSE	G5EEY5	pbrm-1	Bromo domain-containing protein	12.6804	12.6251	12.497	12.1868	12.4031	12.363	12.3408	-0.28322	-0.496296	-0.0701448	12.2267	-2.80921	-4.00817	0.01226	0.0276298	0	0
>tr|G5EEZ0|G5EEZ0_CAEEL DUF155 domain-containing protein OS=Caenorhabditis elegans OX=6239 GN=CELE_ZK1010.2 PE=1 SV=1	G5EEZ0	ZK1010.2	DUF155 domain-containing protein	TRUE	Caenorhabditis elegans	0.381434	5.18128e-13	54.723	FALSE	G5EEZ0	ZK1010.2	DUF155 domain-containing protein	12.6901	13.0307	13.0726	12.951	12.4	12.7131	13.401	-0.243092	-0.549043	0.0628592	12.9949	-1.67948	-6.0408	0.111787	0.176415	0	0
>tr|G5EEZ4|G5EEZ4_CAEEL WD repeat-containing protein 55 OS=Caenorhabditis elegans OX=6239 GN=3E324 PE=1 SV=1	G5EEZ4	3E324	WD repeat-containing protein 55	TRUE	Caenorhabditis elegans	0.658991	7.53276e-10	50.8008	FALSE	G5EEZ4	3E324	WD repeat-containing protein 55	12.514	12.6758	12.6469	12.4205	12.0894	12.5882	11.9932	-0.246229	-0.602253	0.109795	12.6686	-1.46248	-6.35402	0.162386	0.239483	0	0
>tr|G5EF01|G5EF01_CAEEL Tubulin beta chain OS=Caenorhabditis elegans OX=6239 GN=tbb-6 PE=1 SV=1	G5EF01	tbb-6	Tubulin beta chain	TRUE	Caenorhabditis elegans	0.752161	0.00334335	34.0779	FALSE	G5EF01	tbb-6	Tubulin beta chain	NA	NA	NA	13.8256	14.1545	13.8542	NA	NA	NA	NA	14.0677	NA	NA	NA	NA	NA	NA
>tr|G5EF02|G5EF02_CAEEL PIP-1 OS=Caenorhabditis elegans OX=6239 GN=spn-4 PE=1 SV=1	G5EF02	spn-4	PIP-1	TRUE	Caenorhabditis elegans	0.514956	0.000108245	41.2018	FALSE	G5EF02	spn-4	PIP-1	11.4514	11.9476	12.543	13.7953	14.3492	14.0235	NA	2.07536	1.52276	2.62796	13.3091	7.98281	5.92072	7.1043e-07	9.44143e-06	1	1
>tr|G5EF07|G5EF07_CAEEL BTAF (TBP-associated factor) homolog OS=Caenorhabditis elegans OX=6239 GN=btf-1 PE=1 SV=1	G5EF07	btf-1	BTAF (TBP-associated factor) homolog	TRUE	Caenorhabditis elegans	0.292217	3.40822e-09	49.9257	FALSE	G5EF07	btf-1	BTAF (TBP-associated factor) homolog	13.5139	13.5772	13.333	13.283	13.1091	13.3298	13.3752	-0.234084	-0.43506	-0.0331077	13.2404	-2.46161	-4.68919	0.0250904	0.0507021	0	0
>tr|G5EF11|G5EF11_CAEEL E2F/DP family winged-helix DNA-binding domain-containing protein OS=Caenorhabditis elegans OX=6239 GN=efl-1 PE=1 SV=1	G5EF11	efl-1	E2F/DP family winged-helix DNA-binding domain-containing protein	TRUE	Caenorhabditis elegans	0.479402	5.44914e-07	46.593	FALSE	G5EF11	efl-1	E2F/DP family winged-helix DNA-binding domain-containing protein	21.5968	19.9582	20.499	NA	21.9572	19.8428	21.2195	0.215365	-1.09135	1.52208	20.3853	0.357537	-7.23701	0.726658	0.799086	0	0
>tr|G5EF37|G5EF37_CAEEL EF-hand domain-containing protein OS=Caenorhabditis elegans OX=6239 GN=pat-10 PE=1 SV=1	G5EF37	pat-10	EF-hand domain-containing protein	TRUE	Caenorhabditis elegans	1.17361	0.00111634	35.8797	FALSE	G5EF37	pat-10	EF-hand domain-containing protein	11.0944	12.3923	NA	11.766	12.0797	NA	NA	0.179535	-0.914911	1.27398	12.0113	0.394132	-7.12657	0.706106	0.779501	0	0
>tr|G5EF43|G5EF43_CAEEL Transporter OS=Caenorhabditis elegans OX=6239 GN=snf-11 PE=1 SV=1	G5EF43	snf-11	Transporter	TRUE	Caenorhabditis elegans	0.486591	3.41544e-06	45.1246	FALSE	G5EF43	snf-11	Transporter	NA	12.2918	NA	NA	NA	11.4375	11.6572	-0.854335	-2.66264	0.953973	11.2132	-1.07857	-6.26828	0.310457	0.409365	0	0
>sp|G5EF48|FLD1_CAEEL TLC domain-containing protein fld-1 OS=Caenorhabditis elegans OX=6239 GN=fld-1 PE=1 SV=1	G5EF48	fld-1	TLC domain-containing protein fld-1	TRUE	Caenorhabditis elegans	0.459309	7.37882e-06	44.4291	FALSE	G5EF48	fld-1	TLC domain-containing protein fld-1	14.6147	14.4267	14.7305	13.8261	13.5603	14.0252	14.1211	-0.786779	-1.35242	-0.221138	14.1894	-2.94155	-3.74393	0.00934504	0.0221122	0	0
>sp|G5EF53|SWSN4_CAEEL SWI/SNF chromatin remodeling complex core catalytic subunit swsn-4 OS=Caenorhabditis elegans OX=6239 GN=swsn-4 PE=1 SV=1	G5EF53	swsn-4	SWI/SNF chromatin remodeling complex core catalytic subunit swsn-4	TRUE	Caenorhabditis elegans	0.396808	3.35784e-13	54.9481	FALSE	G5EF53	swsn-4	SWI/SNF chromatin remodeling complex core catalytic subunit swsn-4	14.546	14.5956	14.3903	13.9725	13.7381	13.9095	14.119	-0.63724	-0.866343	-0.408138	14.1636	-5.87849	2.42811	1.99677e-05	0.000136163	0	0
>tr|G5EF59|G5EF59_CAEEL Ribonuclease P/MRP protein subunit POP5 OS=Caenorhabditis elegans OX=6239 GN=popl-5 PE=1 SV=1	G5EF59	popl-5	Ribonuclease P/MRP protein subunit POP5	TRUE	Caenorhabditis elegans	0.352709	4.87132e-05	42.3319	FALSE	G5EF59	popl-5	Ribonuclease P/MRP protein subunit POP5	13.7037	13.4741	13.8801	13.3355	13.3612	12.9476	13.7802	-0.471229	-0.773817	-0.16864	13.4919	-3.2917	-3.01544	0.00441785	0.0117809	0	0
>sp|G5EF60|STIM1_CAEEL Stromal interaction molecule 1 OS=Caenorhabditis elegans OX=6239 GN=stim-1 PE=1 SV=1	G5EF60	stim-1	Stromal interaction molecule 1	TRUE	Caenorhabditis elegans	0.626679	2.38038e-07	47.1994	FALSE	G5EF60	stim-1	Stromal interaction molecule 1	NA	NA	11.1451	11.567	11.8985	11.3568	11.4375	0.462383	-0.0117276	0.936494	11.6103	2.15774	-4.97859	0.0549391	0.0984269	0	0
>sp|G5EF68|TAF5_CAEEL Transcription initiation factor TFIID subunit 5 OS=Caenorhabditis elegans OX=6239 GN=taf-5 PE=1 SV=1	G5EF68	taf-5	Transcription initiation factor TFIID subunit 5	TRUE	Caenorhabditis elegans	0.351697	2.54238e-07	47.1522	FALSE	G5EF68	taf-5	Transcription initiation factor TFIID subunit 5	12.8485	13.43	13.581	12.2195	12.1938	12.6057	13.4454	-0.946867	-1.43359	-0.460144	12.8731	-4.11407	-1.27175	0.000766834	0.00274102	0	0
>tr|G5EF77|G5EF77_CAEEL serine--tRNA ligase OS=Caenorhabditis elegans OX=6239 GN=sars-2 PE=1 SV=1	G5EF77	sars-2	serine--tRNA ligase	TRUE	Caenorhabditis elegans	0.30022	4.68128e-11	52.3468	FALSE	G5EF77	sars-2	serine--tRNA ligase	14.6919	14.815	14.9293	15.1472	15.0445	15.2362	15.0354	0.330562	0.150775	0.51035	14.9831	3.88585	-1.75031	0.00123182	0.00407228	0	0
>sp|G5EF84|GIP2_CAEEL Gamma-tubulin interacting protein 2 OS=Caenorhabditis elegans OX=6239 GN=gip-2 PE=4 SV=1	G5EF84	gip-2	Gamma-tubulin interacting protein 2	TRUE	Caenorhabditis elegans	0.292168	1.15865e-09	50.5542	FALSE	G5EF84	gip-2	Gamma-tubulin interacting protein 2	15.6105	15.4811	15.3262	15.4036	15.3265	15.246	15.2132	-0.14723	-0.329335	0.0348747	15.255	-1.70871	-5.99617	0.106106	0.169329	0	0
>tr|G5EF86|G5EF86_CAEEL S-formylglutathione hydrolase OS=Caenorhabditis elegans OX=6239 GN=CELE_Y48G10A.1 PE=1 SV=1	G5EF86	Y48G10A.1	S-formylglutathione hydrolase	TRUE	Caenorhabditis elegans	0.480212	0.000356858	38.9042	FALSE	G5EF86	Y48G10A.1	S-formylglutathione hydrolase	12.6162	13.0918	13.2982	13.6632	13.79	13.8236	13.6587	0.75692	0.40282	1.11102	13.5492	4.67951	-0.793455	0.000595413	0.00222063	0	0
>tr|G5EFB5|G5EFB5_CAEEL CPN-1 OS=Caenorhabditis elegans OX=6239 GN=cpn-1 PE=1 SV=1	G5EFB5	cpn-1	CPN-1	TRUE	Caenorhabditis elegans	0.616489	1.44115e-10	51.7297	FALSE	G5EFB5	cpn-1	CPN-1	13.6842	14.1476	14.1144	15.5725	15.9907	15.8317	14.414	1.81623	1.46908	2.16338	14.9559	11.0633	11.0033	4.73323e-09	2.08262e-07	1	1
>tr|G5EFC1|G5EFC1_CAEEL Rab8 OS=Caenorhabditis elegans OX=6239 GN=rab-8 PE=1 SV=1	G5EFC1	rab-8	Rab8	TRUE	Caenorhabditis elegans	0.285494	3.69905e-13	54.8978	FALSE	G5EFC1	rab-8	Rab8	16.0527	16.1096	16.1558	15.8803	15.6836	16.0056	15.8224	-0.249521	-0.460368	-0.0386737	15.8395	-2.5011	-4.61374	0.0231576	0.0472614	0	0
>tr|G5EFC4|G5EFC4_CAEEL Cell division cycle 5-like protein OS=Caenorhabditis elegans OX=6239 GN=cdc-5l PE=1 SV=1	G5EFC4	cdc-5l	Cell division cycle 5-like protein	TRUE	Caenorhabditis elegans	0.557168	5.35199e-11	52.2739	FALSE	G5EFC4	cdc-5l	Cell division cycle 5-like protein	11.7837	12.103	11.9617	11.6455	11.9062	11.6893	11.2456	-0.202443	-0.622554	0.217668	11.5871	-1.01907	-6.88438	0.322887	0.422528	0	0
>tr|G5EFC8|G5EFC8_CAEEL Small ribosomal subunit protein mS29 OS=Caenorhabditis elegans OX=6239 GN=dap-3 PE=1 SV=1	G5EFC8	dap-3	Small ribosomal subunit protein mS29	TRUE	Caenorhabditis elegans	0.416009	1.26081e-13	55.4605	FALSE	G5EFC8	dap-3	Small ribosomal subunit protein mS29	14.3815	14.2674	14.3944	14.1297	14.1608	14.2665	14.3483	-0.16214	-0.365997	0.0417168	14.3104	-1.68096	-6.03851	0.11146	0.17598	0	0
>sp|G5EFD4|HMT1_CAEEL Heavy metal tolerance factor 1 OS=Caenorhabditis elegans OX=6239 GN=hmt-1 PE=2 SV=1	G5EFD4	hmt-1	Heavy metal tolerance factor 1	TRUE	Caenorhabditis elegans	0.62577	6.73059e-06	44.5158	FALSE	G5EFD4	hmt-1	Heavy metal tolerance factor 1	10.2596	12.4892	12.5469	12.6375	13.026	12.9403	12.68	1.10271	0.20394	2.00148	12.727	2.60788	-4.42819	0.0194023	0.0407217	1	1
>tr|G5EFD8|G5EFD8_CAEEL Palmitoyltransferase OS=Caenorhabditis elegans OX=6239 GN=dhhc-6 PE=1 SV=1	G5EFD8	dhhc-6	Palmitoyltransferase	TRUE	Caenorhabditis elegans	0.460397	0.00262914	34.4436	FALSE	G5EFD8	dhhc-6	Palmitoyltransferase	NA	NA	NA	NA	NA	NA	NA	NA	NA	NA	12.4156	NA	NA	NA	NA	NA	NA
>sp|G5EFD9|ADA10_CAEEL Disintegrin and metalloproteinase domain-containing protein 10 homolog OS=Caenorhabditis elegans OX=6239 GN=sup-17 PE=1 SV=1	G5EFD9	sup-17	Disintegrin and metalloproteinase domain-containing protein 10 homolog	TRUE	Caenorhabditis elegans	0.491363	1.25025e-06	45.9532	FALSE	G5EFD9	sup-17	Disintegrin and metalloproteinase domain-containing protein 10 homolog	NA	NA	NA	NA	12.7829	12.2186	NA	NA	NA	NA	12.2811	NA	NA	NA	NA	NA	NA
>tr|G5EFE3|G5EFE3_CAEEL NLPC_P60 domain-containing protein OS=Caenorhabditis elegans OX=6239 GN=CELE_H03A11.2 PE=1 SV=2	G5EFE3	H03A11.2	NLPC_P60 domain-containing protein	TRUE	Caenorhabditis elegans	0.495204	2.91492e-14	56.249	FALSE	G5EFE3	H03A11.2	NLPC_P60 domain-containing protein	14.2943	13.7696	13.9164	15.0381	15.5211	14.8364	13.2889	1.13842	0.715908	1.56093	14.0903	5.69809	2.03957	2.93626e-05	0.000185829	1	1
>sp|G5EFF1|ASD2_CAEEL RNA-binding protein asd-2 OS=Caenorhabditis elegans OX=6239 GN=asd-2 PE=1 SV=1	G5EFF1	asd-2	RNA-binding protein asd-2	TRUE	Caenorhabditis elegans	0.720021	0.000871397	36.4337	FALSE	G5EFF1	asd-2	RNA-binding protein asd-2	11.6749	11.4679	11.8928	NA	NA	NA	NA	NA	NA	NA	11.4433	NA	NA	NA	NA	NA	NA
>sp|G5EFF4|SEM4_CAEEL Spalt-like protein sem-4 OS=Caenorhabditis elegans OX=6239 GN=sem-4 PE=1 SV=1	G5EFF4	sem-4	Spalt-like protein sem-4	TRUE	Caenorhabditis elegans	0.2138	0.00015602	40.6028	FALSE	G5EFF4	sem-4	Spalt-like protein sem-4	10.79	11.5445	11.1495	NA	NA	NA	NA	NA	NA	NA	11.1613	NA	NA	NA	NA	NA	NA
>tr|G5EFF9|G5EFF9_CAEEL Translation initiation factor eIF2B subunit delta OS=Caenorhabditis elegans OX=6239 GN=eif-2bdelta PE=1 SV=1	G5EFF9	eif-2bdelta	Translation initiation factor eIF2B subunit delta	TRUE	Caenorhabditis elegans	0.36684	9.3726e-13	54.4158	FALSE	G5EFF9	eif-2bdelta	Translation initiation factor eIF2B subunit delta	14.7238	14.9558	15.0791	15.3151	15.1041	15.1432	14.9387	0.267883	0.0740561	0.461709	15.0913	2.92095	-3.78217	0.00969734	0.0228289	0	0
>tr|G5EFG0|G5EFG0_CAEEL S5 DRBM domain-containing protein OS=Caenorhabditis elegans OX=6239 GN=sel-1 PE=1 SV=1	G5EFG0	sel-1	S5 DRBM domain-containing protein	TRUE	Caenorhabditis elegans	0.438818	9.65984e-13	54.4001	FALSE	G5EFG0	sel-1	S5 DRBM domain-containing protein	13.2857	13.6294	13.5609	13.6233	13.5364	13.7923	13.6831	0.158673	-0.0529849	0.370332	13.7955	1.58439	-6.18196	0.131942	0.202013	0	0
>tr|G5EFG4|G5EFG4_CAEEL ABC transporter domain-containing protein OS=Caenorhabditis elegans OX=6239 GN=abcf-2 PE=1 SV=1	G5EFG4	abcf-2	ABC transporter domain-containing protein	TRUE	Caenorhabditis elegans	0.359706	5.70154e-13	54.6734	FALSE	G5EFG4	abcf-2	ABC transporter domain-containing protein	18.4406	18.2254	18.1184	18.1472	18.0712	18.0936	18.4209	-0.157494	-0.397129	0.0821403	18.3388	-1.38902	-6.45254	0.183155	0.264327	0	0
>tr|G5EFH0|G5EFH0_CAEEL Ribosome biogenesis protein NSA2 homolog OS=Caenorhabditis elegans OX=6239 GN=CELE_W09C5.1 PE=1 SV=1	G5EFH0	W09C5.1	Ribosome biogenesis protein NSA2 homolog	TRUE	Caenorhabditis elegans	0.411624	1.27468e-07	47.6374	FALSE	G5EFH0	W09C5.1	Ribosome biogenesis protein NSA2 homolog	16.4478	16.5819	16.4306	15.8628	15.2129	15.6182	16.0108	-0.92216	-1.20728	-0.637038	16.0406	-6.83545	4.28485	3.26516e-06	3.11915e-05	0	0
>tr|G5EFH7|G5EFH7_CAEEL SEC7 domain-containing protein OS=Caenorhabditis elegans OX=6239 GN=agef-1 PE=1 SV=1	G5EFH7	agef-1	SEC7 domain-containing protein	TRUE	Caenorhabditis elegans	0.346449	1.02859e-11	53.1615	FALSE	G5EFH7	agef-1	SEC7 domain-containing protein	15.2048	15.3212	15.1073	15.4173	15.435	15.4224	15.3105	0.213749	0.0277647	0.399734	15.3422	2.42896	-4.75114	0.0268024	0.0535759	0	0
>sp|G5EFH8|CBS1_CAEEL Cystathionine beta-synthase cbs-1 OS=Caenorhabditis elegans OX=6239 GN=cbs-1 PE=1 SV=1	G5EFH8	cbs-1	Cystathionine beta-synthase cbs-1	TRUE	Caenorhabditis elegans	0.620435	3.49505e-10	51.2356	FALSE	G5EFH8	cbs-1	Cystathionine beta-synthase cbs-1	12.5053	12.6262	12.4444	12.5824	13.3727	12.7861	12.5436	0.388429	0.0164942	0.760363	12.7185	2.20856	-5.15959	0.0416752	0.0779512	0	0
>tr|G5EFI4|G5EFI4_CAEEL Galectin OS=Caenorhabditis elegans OX=6239 GN=lec-5 PE=1 SV=1	G5EFI4	lec-5	Galectin	TRUE	Caenorhabditis elegans	0.763317	7.3022e-08	48.015	FALSE	G5EFI4	lec-5	Galectin	11.8961	12.346	11.8024	11.9877	13.7437	12.4582	12.7433	0.715033	-0.393102	1.82317	12.2159	1.38884	-6.45193	0.187381	0.269373	0	0
>tr|G5EFJ3|G5EFJ3_CAEEL NADAR domain-containing protein OS=Caenorhabditis elegans OX=6239 GN=C08E8.4 PE=1 SV=1	G5EFJ3	C08E8.4	NADAR domain-containing protein	TRUE	Caenorhabditis elegans	0.661149	1.45249e-07	47.5471	FALSE	G5EFJ3	C08E8.4	NADAR domain-containing protein	12.3864	12.8358	12.7042	14.1613	13.9421	14.1348	13.3948	1.43729	0.94613	1.92845	13.2084	6.22009	2.83507	1.41789e-05	0.000103978	1	1
>sp|G5EFJ4|CAPG1_CAEEL Condensin complex subunit capg-1 OS=Caenorhabditis elegans OX=6239 GN=capg-1 PE=1 SV=1	G5EFJ4	capg-1	Condensin complex subunit capg-1	TRUE	Caenorhabditis elegans	0.358038	2.33892e-12	53.9406	FALSE	G5EFJ4	capg-1	Condensin complex subunit capg-1	14.8956	15.1073	14.8537	14.4741	14.3179	14.3871	14.6618	-0.559144	-0.743445	-0.374843	14.5808	-6.41191	3.47802	7.16634e-06	5.82128e-05	0	0
>tr|G5EFK4|G5EFK4_CAEEL ADP-ribosylation factor OS=Caenorhabditis elegans OX=6239 GN=arf-3 PE=1 SV=1	G5EFK4	arf-3	ADP-ribosylation factor	TRUE	Caenorhabditis elegans	0.38392	8.71116e-11	52.0074	FALSE	G5EFK4	arf-3	ADP-ribosylation factor	17.9637	17.8571	18.0018	17.7473	17.6169	17.8304	17.8764	-0.209384	-0.38537	-0.033398	17.9235	-2.51454	-4.58796	0.0225329	0.0462163	0	0
>tr|G5EFL1|G5EFL1_CAEEL beta-N-acetylhexosaminidase OS=Caenorhabditis elegans OX=6239 GN=hex-2 PE=1 SV=1	G5EFL1	hex-2	beta-N-acetylhexosaminidase	TRUE	Caenorhabditis elegans	0.430824	1.72422e-09	50.3245	FALSE	G5EFL1	hex-2	beta-N-acetylhexosaminidase	NA	11.2801	10.9864	NA	10.811	9.59192	NA	-0.931763	-1.93342	0.0698907	10.5608	-2.17067	-5.15713	0.0640252	0.111805	0	0
>tr|G5EFL5|G5EFL5_CAEEL PDZ and LIM domain protein Zasp OS=Caenorhabditis elegans OX=6239 GN=alp-1 PE=1 SV=1	G5EFL5	alp-1	PDZ and LIM domain protein Zasp	TRUE	Caenorhabditis elegans	0.38231	9.46167e-12	53.2059	FALSE	G5EFL5	alp-1	PDZ and LIM domain protein Zasp	12.8164	12.762	12.8143	12.7855	13.603	13.8526	13.3833	0.616119	-0.0252038	1.25744	12.8106	2.03166	-5.47068	0.0586219	0.103967	0	0
>sp|G5EFM9|NEKL3_CAEEL Serine/threonine-protein kinase nekl-3 OS=Caenorhabditis elegans OX=6239 GN=nekl-3 PE=1 SV=1	G5EFM9	nekl-3	Serine/threonine-protein kinase nekl-3	TRUE	Caenorhabditis elegans	1.83441	3.33892e-09	49.9378	FALSE	G5EFM9	nekl-3	Serine/threonine-protein kinase nekl-3	13.0887	13.2326	13.7781	14.2895	13.6236	13.7844	13.4866	0.532685	0.138535	0.926834	15.0089	2.85807	-3.91306	0.0111331	0.0255736	0	0
>tr|G5EFN2|G5EFN2_CAEEL RICTOR_N domain-containing protein OS=Caenorhabditis elegans OX=6239 GN=rict-1 PE=1 SV=1	G5EFN2	rict-1	RICTOR_N domain-containing protein	TRUE	Caenorhabditis elegans	0.313744	1.00843e-10	51.9269	FALSE	G5EFN2	rict-1	RICTOR_N domain-containing protein	13.4446	13.577	13.5809	13.2244	13.1322	13.2305	13.2403	-0.338484	-0.551609	-0.12536	13.2891	-3.35659	-2.87791	0.00383904	0.0104102	0	0
>tr|G5EFP3|G5EFP3_CAEEL Multidrug resistance-associated protein 1 OS=Caenorhabditis elegans OX=6239 GN=mrp-4 PE=1 SV=1	G5EFP3	mrp-4	Multidrug resistance-associated protein 1	TRUE	Caenorhabditis elegans	0.39701	6.25248e-15	57.1332	FALSE	G5EFP3	mrp-4	Multidrug resistance-associated protein 1	14.8722	15.0252	14.9737	15.2453	15.539	15.3956	14.9247	0.43626	0.224861	0.64766	15.2203	4.36148	-0.730298	0.000445862	0.0017383	0	0
>tr|G5EFP8|G5EFP8_CAEEL Dihydroxyacetone phosphate acyltransferase OS=Caenorhabditis elegans OX=6239 GN=acl-7 PE=1 SV=1	G5EFP8	acl-7	Dihydroxyacetone phosphate acyltransferase	TRUE	Caenorhabditis elegans	0.446434	1.3964e-08	49.0751	FALSE	G5EFP8	acl-7	Dihydroxyacetone phosphate acyltransferase	13.4903	13.7882	13.9124	12.5228	13.1787	13.066	NA	-0.807766	-1.24796	-0.367576	13.3943	-3.92326	-1.83959	0.00143947	0.00463844	0	0
>tr|G5EFQ1|G5EFQ1_CAEEL isopentenyl-diphosphate Delta-isomerase OS=Caenorhabditis elegans OX=6239 GN=idi-1 PE=2 SV=1	G5EFQ1	idi-1	isopentenyl-diphosphate Delta-isomerase	TRUE	Caenorhabditis elegans	0.510298	2.51391e-05	43.1452	FALSE	G5EFQ1	idi-1	isopentenyl-diphosphate Delta-isomerase	10.9406	11.2491	10.6028	9.79268	NA	NA	NA	-1.13816	-1.85657	-0.419758	10.1956	-3.80646	-2.73596	0.00767105	0.0186528	-1	-1
>tr|G5EFR0|G5EFR0_CAEEL ShKT domain-containing protein OS=Caenorhabditis elegans OX=6239 GN=tag-297 PE=1 SV=1	G5EFR0	tag-297	ShKT domain-containing protein	TRUE	Caenorhabditis elegans	0.965566	2.94872e-11	52.5973	FALSE	G5EFR0	tag-297	ShKT domain-containing protein	NA	11.6455	11.6558	NA	NA	NA	11.1781	NA	NA	NA	11.5267	NA	NA	NA	NA	NA	NA
>tr|G5EFR3|G5EFR3_CAEEL PAP-associated domain-containing protein OS=Caenorhabditis elegans OX=6239 GN=gldr-2 PE=1 SV=1	G5EFR3	gldr-2	PAP-associated domain-containing protein	TRUE	Caenorhabditis elegans	0.403818	5.62875e-08	48.1875	FALSE	G5EFR3	gldr-2	PAP-associated domain-containing protein	13.9587	13.9783	13.7466	13.5483	13.7248	13.6509	13.7246	-0.253212	-0.532799	0.0263752	13.7276	-1.91408	-5.66833	0.0729855	0.124437	0	0
>sp|G5EFR6|MCA1_CAEEL Plasma membrane calcium-transporting ATPase mca-1 OS=Caenorhabditis elegans OX=6239 GN=mca-1 PE=1 SV=1	G5EFR6	mca-1	Plasma membrane calcium-transporting ATPase mca-1	TRUE	Caenorhabditis elegans	0.293534	5.9461e-12	53.4516	FALSE	G5EFR6	mca-1	Plasma membrane calcium-transporting ATPase mca-1	15.0994	15.1965	15.4715	15.9972	15.838	15.8572	15.7637	0.641668	0.439542	0.843794	15.6986	6.70935	4.04716	4.11562e-06	3.72827e-05	0	0
>tr|G5EFR8|G5EFR8_CAEEL AAA+ ATPase domain-containing protein OS=Caenorhabditis elegans OX=6239 GN=prx-6 PE=1 SV=1	G5EFR8	prx-6	AAA+ ATPase domain-containing protein	TRUE	Caenorhabditis elegans	0.609966	1.3113e-05	43.8591	FALSE	G5EFR8	prx-6	AAA+ ATPase domain-containing protein	NA	NA	NA	NA	NA	NA	NA	NA	NA	NA	10.1141	NA	NA	NA	NA	NA	NA
>tr|G5EFS1|G5EFS1_CAEEL Death domain-containing protein OS=Caenorhabditis elegans OX=6239 GN=ikb-1 PE=1 SV=1	G5EFS1	ikb-1	Death domain-containing protein	TRUE	Caenorhabditis elegans	0.697541	0.000488201	38.0788	FALSE	G5EFS1	ikb-1	Death domain-containing protein	11.3224	11.3644	NA	NA	10.8793	NA	NA	-0.464114	-0.914805	-0.0134226	11.7028	-2.3952	-4.61972	0.0449757	0.0830321	0	0
>sp|G5EFS2|MSI1H_CAEEL RNA-binding protein Musashi homolog 1 OS=Caenorhabditis elegans OX=6239 GN=msi-1 PE=1 SV=1	G5EFS2	msi-1	RNA-binding protein Musashi homolog 1	TRUE	Caenorhabditis elegans	0.23728	1.48493e-09	50.4111	FALSE	G5EFS2	msi-1	RNA-binding protein Musashi homolog 1	14.1584	13.9924	14.0863	14.5316	14.3306	14.0491	14.4413	0.224767	-0.0413756	0.490911	14.1118	1.78489	-5.87748	0.0925374	0.150536	0	0
>sp|G5EFS4|DCPS_CAEEL m7GpppX diphosphatase OS=Caenorhabditis elegans OX=6239 GN=dcs-1 PE=1 SV=1	G5EFS4	dcs-1	m7GpppX diphosphatase	TRUE	Caenorhabditis elegans	0.169622	0.000337095	39.0417	FALSE	G5EFS4	dcs-1	m7GpppX diphosphatase	NA	NA	NA	NA	NA	NA	NA	NA	NA	NA	12.0468	NA	NA	NA	NA	NA	NA
>tr|G5EFS5|G5EFS5_CAEEL B30.2/SPRY domain-containing protein OS=Caenorhabditis elegans OX=6239 GN=CELE_F45D11.15 PE=4 SV=1;>tr|Q9N5T2|Q9N5T2_CAEEL AAA domain-containing protein OS=Caenorhabditis elegans OX=6239 GN=CELE_F45D11.14 PE=1 SV=1	G5EFS5;Q9N5T2	F45D11.15;F45D11.14	B30.2/SPRY domain-containing protein;AAA domain-containing protein	TRUE	Caenorhabditis elegans	0.837725	2.82591e-15	57.6246	FALSE	G5EFS5	F45D11.15	B30.2/SPRY domain-containing protein	18.1512	18.1346	18.3022	16.0651	15.5469	15.8316	19.4887	-2.38143	-2.73258	-2.03028	17.6078	-14.3408	14.9634	9.59831e-11	1.3139e-08	-1	-1
>tr|G5EFT0|G5EFT0_CAEEL Protein PFC0760c-like OS=Caenorhabditis elegans OX=6239 GN=CELE_T12D8.9 PE=1 SV=1	G5EFT0	T12D8.9	Protein PFC0760c-like	TRUE	Caenorhabditis elegans	0.378765	3.60972e-14	56.1314	FALSE	G5EFT0	T12D8.9	Protein PFC0760c-like	13.6212	13.4355	13.7968	13.0835	12.7841	13.0099	13.35	-0.658667	-0.944973	-0.372361	13.1026	-4.86215	0.334538	0.000155629	0.00074029	0	0
>sp|G5EFT4|AMP1_CAEEL Aminopeptidase ltah-1.1 OS=Caenorhabditis elegans OX=6239 GN=ltah-1.1 PE=1 SV=1	G5EFT4	ltah-1.1	Aminopeptidase ltah-1.1	TRUE	Caenorhabditis elegans	0.338961	2.35621e-13	55.1326	FALSE	G5EFT4	ltah-1.1	Aminopeptidase ltah-1.1	15.2484	15.0337	15.0784	15.7885	15.8604	15.9083	15.7819	0.732211	0.520805	0.943617	15.4891	7.32001	5.17806	1.36881e-06	1.55187e-05	0	0
>sp|G5EFU0|PK2_CAEEL Serine/threonine-protein kinase pak-2 OS=Caenorhabditis elegans OX=6239 GN=pak-2 PE=2 SV=1	G5EFU0	pak-2	Serine/threonine-protein kinase pak-2	TRUE	Caenorhabditis elegans	0.521917	9.34215e-10	50.6778	FALSE	G5EFU0	pak-2	Serine/threonine-protein kinase pak-2	14.5708	14.3169	14.2816	13.2744	12.9783	13.46	13.7666	-1.15222	-1.5101	-0.794334	13.2819	-6.80803	4.20148	3.562e-06	3.34141e-05	-1	-1
>tr|G5EFU2|G5EFU2_CAEEL ADP/ATP translocase OS=Caenorhabditis elegans OX=6239 GN=ant-1.4 PE=2 SV=1;>tr|G5EFW8|G5EFW8_CAEEL ADP/ATP translocase OS=Caenorhabditis elegans OX=6239 GN=ant-1.3 PE=1 SV=1	G5EFU2;G5EFW8	ant-1.4;ant-1.3	ADP/ATP translocase	TRUE	Caenorhabditis elegans	0.342717	2.10124e-10	51.5203	FALSE	G5EFU2	ant-1.4	ADP/ATP translocase	21.6547	21.7975	21.8824	22.1188	21.9814	21.9782	22.3006	0.247954	0.017209	0.478699	22.115	2.27108	-5.04496	0.0367433	0.06975	0	0
>tr|G5EFV2|G5EFV2_CAEEL Protein kinase domain-containing protein OS=Caenorhabditis elegans OX=6239 GN=CELE_ZK524.4 PE=1 SV=1	G5EFV2	ZK524.4	Protein kinase domain-containing protein	TRUE	Caenorhabditis elegans	0.388823	2.05614e-08	48.8342	FALSE	G5EFV2	ZK524.4	Protein kinase domain-containing protein	13.2774	13.2918	13.2146	13.0657	13.2339	13.3242	13.1955	-0.0533311	-0.28766	0.180998	13.2909	-0.481002	-7.29516	0.636784	0.721949	0	0
>sp|G5EFV3|RSA2_CAEEL Regulator of spindle assembly protein 2 OS=Caenorhabditis elegans OX=6239 GN=rsa-2 PE=1 SV=1	G5EFV3	rsa-2	Regulator of spindle assembly protein 2	TRUE	Caenorhabditis elegans	0.312014	0.000871221	36.4342	FALSE	G5EFV3	rsa-2	Regulator of spindle assembly protein 2	12.4681	12.4667	12.7907	NA	12.9379	12.9997	12.916	0.393577	-0.062043	0.849198	12.9146	1.84684	-5.67625	0.0852894	0.140979	0	0
>sp|G5EFV5|CDK7_CAEEL Cyclin-dependent kinase 7 OS=Caenorhabditis elegans OX=6239 GN=cdk-7 PE=1 SV=1	G5EFV5	cdk-7	Cyclin-dependent kinase 7	TRUE	Caenorhabditis elegans	0.226976	2.85497e-05	42.996	FALSE	G5EFV5	cdk-7	Cyclin-dependent kinase 7	14.3089	14.2967	14.1551	13.9908	14.6368	14.419	14.665	0.0953363	-0.365523	0.556196	14.1725	0.437475	-7.31596	0.667441	0.748507	0	0
>sp|G5EFV8|VPS52_CAEEL Vacuolar protein sorting-associated protein 52 homolog OS=Caenorhabditis elegans OX=6239 GN=vps-52 PE=1 SV=2	G5EFV8	vps-52	Vacuolar protein sorting-associated protein 52 homolog	TRUE	Caenorhabditis elegans	0.469704	2.03024e-07	47.3125	FALSE	G5EFV8	vps-52	Vacuolar protein sorting-associated protein 52 homolog	NA	13.1116	12.0756	13.1483	13.3356	NA	13.1222	0.648307	0.025028	1.27159	13.0901	2.27746	-4.90304	0.0427725	0.0796158	0	0
>tr|G5EFW3|G5EFW3_CAEEL Spectrin beta chain OS=Caenorhabditis elegans OX=6239 GN=sma-1 PE=1 SV=1	G5EFW3	sma-1	Spectrin beta chain	TRUE	Caenorhabditis elegans	0.633519	1.19313e-15	58.1972	FALSE	G5EFW3	sma-1	Spectrin beta chain	14.5031	13.9573	14.2967	15.2079	15.3875	15.3272	14.9815	1.05519	0.810416	1.29997	15.045	9.11068	8.2079	7.18182e-08	1.6907e-06	1	1
>tr|G5EFX8|G5EFX8_CAEEL Not3 domain-containing protein OS=Caenorhabditis elegans OX=6239 GN=ntl-3 PE=1 SV=1	G5EFX8	ntl-3	Not3 domain-containing protein	TRUE	Caenorhabditis elegans	0.442984	5.32057e-09	49.6611	FALSE	G5EFX8	ntl-3	Not3 domain-containing protein	12.8779	12.9788	13.0637	12.4695	13.1634	13.1099	12.6112	-0.0591762	-0.451112	0.33276	12.9647	-0.319298	-7.36281	0.75351	0.821047	0	0
>tr|G5EFY6|G5EFY6_CAEEL WD_REPEATS_REGION domain-containing protein OS=Caenorhabditis elegans OX=6239 GN=sec-31 PE=1 SV=1	G5EFY6	sec-31	WD_REPEATS_REGION domain-containing protein	TRUE	Caenorhabditis elegans	0.434127	9.52974e-12	53.2021	FALSE	G5EFY6	sec-31	WD_REPEATS_REGION domain-containing protein	14.4034	14.2581	14.2298	14.8544	15.0796	14.9971	14.0331	0.679936	0.449732	0.91014	14.5194	6.24235	3.14829	9.88443e-06	7.67497e-05	0	0
>sp|G5EFZ1|GPMI_CAEEL 2,3-bisphosphoglycerate-independent phosphoglycerate mutase OS=Caenorhabditis elegans OX=6239 GN=ipgm-1 PE=1 SV=1	G5EFZ1	ipgm-1	2,3-bisphosphoglycerate-independent phosphoglycerate mutase	TRUE	Caenorhabditis elegans	0.469209	1.93143e-10	51.5672	FALSE	G5EFZ1	ipgm-1	2,3-bisphosphoglycerate-independent phosphoglycerate mutase	15.942	15.5626	15.6465	14.5572	14.5596	14.3899	14.6609	-1.21481	-1.5088	-0.920828	14.744	-8.7338	7.59919	1.29971e-07	2.61072e-06	-1	-1
>sp|G5EFZ3|ASH2_CAEEL Set1/Ash2 histone methyltransferase complex subunit ash-2 OS=Caenorhabditis elegans OX=6239 GN=ash-2 PE=1 SV=1	G5EFZ3	ash-2	Set1/Ash2 histone methyltransferase complex subunit ash-2	TRUE	Caenorhabditis elegans	0.408266	5.77128e-09	49.6125	FALSE	G5EFZ3	ash-2	Set1/Ash2 histone methyltransferase complex subunit ash-2	13.8022	13.8765	13.7844	13.0443	12.5688	12.4392	13.4001	-1.13697	-1.55166	-0.72228	13.1923	-5.79814	2.24052	2.41258e-05	0.000159231	-1	-1
>tr|G5EG03|G5EG03_CAEEL p-GlycoProtein related OS=Caenorhabditis elegans OX=6239 GN=pgp-8 PE=1 SV=1	G5EG03	pgp-8	p-GlycoProtein related	TRUE	Caenorhabditis elegans	0.371351	2.10786e-05	43.3464	FALSE	G5EG03	pgp-8	p-GlycoProtein related	NA	12.8051	NA	NA	12.4508	12.8152	NA	-0.172093	-0.841818	0.497631	12.282	-0.599615	-6.81585	0.566448	0.658004	0	0
>tr|G5EG05|G5EG05_CAEEL Protein Wnt OS=Caenorhabditis elegans OX=6239 GN=egl-20 PE=2 SV=1	G5EG05	egl-20	Protein Wnt	TRUE	Caenorhabditis elegans	0.317356	0.000591651	37.5189	FALSE	G5EG05	egl-20	Protein Wnt	NA	NA	11.8925	NA	NA	NA	NA	NA	NA	NA	11.569	NA	NA	NA	NA	NA	NA
>sp|G5EG11|FAT4_CAEEL Delta(5) fatty acid desaturase fat-4 OS=Caenorhabditis elegans OX=6239 GN=fat-4 PE=1 SV=1	G5EG11	fat-4	Delta(5) fatty acid desaturase fat-4	TRUE	Caenorhabditis elegans	1.20758	2.49806e-07	47.1649	FALSE	G5EG11	fat-4	Delta(5) fatty acid desaturase fat-4	NA	12.2145	11.7562	11.5471	11.7588	12.4162	11.8328	-0.0779804	-0.735323	0.579362	12.3698	-0.252155	-7.27176	0.804236	0.859588	0	0
>tr|G5EG13|G5EG13_CAEEL NAD(P)-binding protein OS=Caenorhabditis elegans OX=6239 GN=dhs-12 PE=1 SV=1	G5EG13	dhs-12	NAD(P)-binding protein	TRUE	Caenorhabditis elegans	0.333832	1.32239e-11	53.0277	FALSE	G5EG13	dhs-12	NAD(P)-binding protein	15.2351	15.6079	15.4996	16.2735	16.1985	16.2	15.7947	0.776466	0.568846	0.984087	15.8608	7.90397	6.21224	5.00557e-07	7.14308e-06	0	0
>sp|G5EG14|CATIN_CAEEL Splicing factor Cactin OS=Caenorhabditis elegans OX=6239 GN=cacn-1 PE=1 SV=1	G5EG14	cacn-1	Splicing factor Cactin	TRUE	Caenorhabditis elegans	0.363031	4.58326e-09	49.7501	FALSE	G5EG14	cacn-1	Splicing factor Cactin	12.797	13.0105	12.8618	12.5691	12.762	12.8443	12.9143	-0.164637	-0.636754	0.30748	12.5243	-0.737464	-7.13378	0.471203	0.56852	0	0
>tr|G5EG18|G5EG18_CAEEL Deoxyribonuclease TATDN1 OS=Caenorhabditis elegans OX=6239 GN=crn-2 PE=1 SV=1	G5EG18	crn-2	Deoxyribonuclease TATDN1	TRUE	Caenorhabditis elegans	0.380603	1.10393e-08	49.2197	FALSE	G5EG18	crn-2	Deoxyribonuclease TATDN1	12.1553	12.4459	12.4979	12.9465	12.9108	13.0205	12.057	0.592865	0.325998	0.859733	12.3044	4.69518	-0.0188289	0.000220519	0.000990325	0	0
>tr|G5EG26|G5EG26_CAEEL R151.8A protein OS=Caenorhabditis elegans OX=6239 GN=R151.8A PE=1 SV=1	G5EG26	R151.8A	R151.8A protein	TRUE	Caenorhabditis elegans	0.452418	8.8926e-05	41.4991	FALSE	G5EG26	R151.8A	R151.8A protein	12.7381	13.244	12.8931	13.6137	13.332	13.1992	13.1563	0.423237	-0.0696509	0.916125	13.1936	1.83585	-5.80322	0.0869804	0.143007	0	0
>tr|G5EG33|G5EG33_CAEEL Hemicentin OS=Caenorhabditis elegans OX=6239 GN=him-4 PE=1 SV=1	G5EG33	him-4	Hemicentin	TRUE	Caenorhabditis elegans	0.493	2.65698e-15	57.6641	FALSE	G5EG33	him-4	Hemicentin	14.7715	14.6521	14.8668	15.5209	15.2395	15.6055	15.0649	0.691867	0.441299	0.942436	15.3163	5.83565	2.34221	2.17164e-05	0.000146735	0	0
>sp|G5EG38|CDC16_CAEEL Cell division cycle protein 16 homolog OS=Caenorhabditis elegans OX=6239 GN=emb-27 PE=1 SV=1	G5EG38	emb-27	Cell division cycle protein 16 homolog	TRUE	Caenorhabditis elegans	0.285449	1.84504e-09	50.2852	FALSE	G5EG38	emb-27	Cell division cycle protein 16 homolog	13.5258	13.4799	13.3268	13.27	13.2574	13.2527	13.2157	-0.184156	-0.415522	0.0472095	13.3989	-1.68221	-6.03661	0.111214	0.175887	0	0
>tr|G5EG50|G5EG50_CAEEL Phenazine biosynthesis-like domain-containing protein OS=Caenorhabditis elegans OX=6239 GN=CELE_T04A11.1 PE=1 SV=1	G5EG50	T04A11.1	Phenazine biosynthesis-like domain-containing protein	TRUE	Caenorhabditis elegans	0.340561	2.55042e-10	51.4122	FALSE	G5EG50	T04A11.1	Phenazine biosynthesis-like domain-containing protein	15.6783	15.733	15.751	15.2287	15.0498	15.2719	15.0512	-0.537285	-0.712281	-0.36229	15.2571	-6.48889	3.62647	6.2009e-06	5.19695e-05	0	0
>sp|G5EG51|NRDE2_CAEEL Nuclear exosome regulator NRDE2 OS=Caenorhabditis elegans OX=6239 GN=nrde-2 PE=1 SV=1	G5EG51	nrde-2	Nuclear exosome regulator NRDE2	TRUE	Caenorhabditis elegans	0.433775	6.52877e-16	58.6295	FALSE	G5EG51	nrde-2	Nuclear exosome regulator NRDE2	14.0214	13.8916	13.7704	13.9221	13.9338	13.805	13.6987	-0.0075096	-0.21755	0.20253	13.8223	-0.0755627	-7.4135	0.940669	0.958036	0	0
>tr|G5EG54|G5EG54_CAEEL Choline/carnitine acyltransferase domain-containing protein OS=Caenorhabditis elegans OX=6239 GN=cpt-5 PE=1 SV=1	G5EG54	cpt-5	Choline/carnitine acyltransferase domain-containing protein	TRUE	Caenorhabditis elegans	0.442938	4.32887e-05	42.4841	FALSE	G5EG54	cpt-5	Choline/carnitine acyltransferase domain-containing protein	11.7446	12.4721	11.9544	NA	NA	10.6731	11.8991	-1.38394	-2.65148	-0.116405	11.4222	-2.39061	-4.57229	0.034933	0.066863	-1	0
>tr|G5EG58|G5EG58_CAEEL p-GlycoProtein related OS=Caenorhabditis elegans OX=6239 GN=pgp-9 PE=1 SV=1	G5EG58	pgp-9	p-GlycoProtein related	TRUE	Caenorhabditis elegans	0.46869	2.12121e-05	43.3393	FALSE	G5EG58	pgp-9	p-GlycoProtein related	11.7011	12.4848	NA	NA	10.6872	12.0321	11.7042	-0.733305	-1.91708	0.450471	11.837	-1.39032	-6.24797	0.196166	0.279826	0	0
>sp|G5EG61|PGP14_CAEEL P-glycoprotein 14 OS=Caenorhabditis elegans OX=6239 GN=pgp-14 PE=2 SV=1	G5EG61	pgp-14	P-glycoprotein 14	TRUE	Caenorhabditis elegans	0.44906	0.00515394	33.3944	FALSE	G5EG61	pgp-14	P-glycoprotein 14	13.3935	13.6157	13.7316	11.8352	NA	NA	NA	-1.74511	-2.59051	-0.899709	13.3339	-5.16636	-1.44166	0.00270983	0.00786149	-1	-1
>tr|G5EG62|G5EG62_CAEEL UNC-45 OS=Caenorhabditis elegans OX=6239 GN=unc-45 PE=1 SV=1	G5EG62	unc-45	UNC-45	TRUE	Caenorhabditis elegans	0.390975	2.95312e-16	59.2527	FALSE	G5EG62	unc-45	UNC-45	15.8574	15.8773	15.7452	16.0443	15.8933	15.9658	16.0643	0.141205	-0.0292003	0.31161	16.049	1.7513	-5.93026	0.0983216	0.158827	0	0
>tr|G5EG65|G5EG65_CAEEL HID-1 OS=Caenorhabditis elegans OX=6239 GN=hid-1 PE=1 SV=1	G5EG65	hid-1	HID-1	TRUE	Caenorhabditis elegans	0.241087	3.94132e-09	49.8397	FALSE	G5EG65	hid-1	HID-1	14.3725	14.4932	14.4286	14.2569	14.3079	14.2576	14.5482	-0.157287	-0.338562	0.0239866	14.3487	-1.8338	-5.79944	0.0846497	0.140361	0	0
>tr|G5EG81|G5EG81_CAEEL UBA domain-containing protein OS=Caenorhabditis elegans OX=6239 GN=CELE_T24B8.7 PE=1 SV=2	G5EG81	T24B8.7	UBA domain-containing protein	TRUE	Caenorhabditis elegans	0.386991	1.37973e-10	51.7538	FALSE	G5EG81	T24B8.7	UBA domain-containing protein	14.6936	14.752	14.6044	14.5725	14.5838	14.6173	14.4623	-0.0921547	-0.272971	0.0886615	14.638	-1.07714	-6.82419	0.2968	0.394169	0	0
>sp|G5EG86|BRC2_CAEEL DNA repair protein brc-2 OS=Caenorhabditis elegans OX=6239 GN=brc-2 PE=1 SV=1	G5EG86	brc-2	DNA repair protein brc-2	TRUE	Caenorhabditis elegans	0.481224	0.000155517	40.6084	FALSE	G5EG86	brc-2	DNA repair protein brc-2	NA	NA	NA	NA	NA	12.3997	12.6988	NA	NA	NA	12.7531	NA	NA	NA	NA	NA	NA
>tr|G5EG90|G5EG90_CAEEL F-box C protein OS=Caenorhabditis elegans OX=6239 GN=fbxc-2 PE=4 SV=1;>tr|G5EGJ4|G5EGJ4_CAEEL F-box C protein OS=Caenorhabditis elegans OX=6239 GN=fbxc-5 PE=4 SV=1	G5EG90;G5EGJ4	fbxc-2;fbxc-5	F-box C protein	TRUE	Caenorhabditis elegans	0.666748	1.22929e-05	43.9258	FALSE	G5EG90	fbxc-2	F-box C protein	NA	12.2875	11.7753	NA	12.7133	11.828	11.8808	0.239232	-0.5779	1.05636	12.351	0.625935	-7.00915	0.541091	0.633874	0	0
>tr|G5EGA4|G5EGA4_CAEEL Fibronectin type-III domain-containing protein OS=Caenorhabditis elegans OX=6239 GN=cle-1 PE=1 SV=1	G5EGA4	cle-1	Fibronectin type-III domain-containing protein	TRUE	Caenorhabditis elegans	0.579992	1.33316e-05	43.842	FALSE	G5EGA4	cle-1	Fibronectin type-III domain-containing protein	12.4039	12.4529	12.6424	12.0462	13.5492	12.7848	13.6876	0.293674	-0.660828	1.24818	12.7683	0.657795	-7.18944	0.520982	0.615979	0	0
>sp|G5EGA5|FAT2_CAEEL Delta(12) fatty acid desaturase fat-2 OS=Caenorhabditis elegans OX=6239 GN=fat-2 PE=1 SV=1	G5EGA5	fat-2	Delta(12) fatty acid desaturase fat-2	TRUE	Caenorhabditis elegans	1.76236	4.36789e-13	54.8116	FALSE	G5EGA5	fat-2	Delta(12) fatty acid desaturase fat-2	11.6392	12.1136	12.3863	12.4803	12.5658	12.362	12.3585	0.423007	0.00637574	0.839638	12.9227	2.14714	-5.26927	0.0469686	0.0860335	0	0
>sp|G5EGA6|DHRS4_CAEEL Dehydrogenase/reductase SDR family member 4 OS=Caenorhabditis elegans OX=6239 GN=dhrs-4 PE=1 SV=1	G5EGA6	dhrs-4	Dehydrogenase/reductase SDR family member 4	TRUE	Caenorhabditis elegans	0.277896	4.18275e-09	49.8045	FALSE	G5EGA6	dhrs-4	Dehydrogenase/reductase SDR family member 4	12.8803	13.3685	13.3964	14.2387	14.1506	14.1238	13.8597	0.955949	0.68674	1.22516	13.7399	7.50478	5.51025	9.90812e-07	1.20067e-05	0	0
>tr|G5EGA7|G5EGA7_CAEEL GTP binding protein OS=Caenorhabditis elegans OX=6239 GN=ras-2 PE=1 SV=1	G5EGA7	ras-2	GTP binding protein	TRUE	Caenorhabditis elegans	1.75751	1.48917e-13	55.3729	FALSE	G5EGA7	ras-2	GTP binding protein	12.5766	11.9133	12.353	13.5125	13.0695	13.2066	12.7194	0.981936	0.59406	1.36981	13.2484	5.3537	1.33887	5.83052e-05	0.000325522	0	0
>tr|G5EGB3|G5EGB3_CAEEL Ras-related GTP-binding protein C OS=Caenorhabditis elegans OX=6239 GN=ragc-1 PE=1 SV=1	G5EGB3	ragc-1	Ras-related GTP-binding protein C	TRUE	Caenorhabditis elegans	0.243665	1.41762e-10	51.7388	FALSE	G5EGB3	ragc-1	Ras-related GTP-binding protein C	16.3678	16.6202	16.463	16.5448	16.2334	16.4431	16.6431	-0.076542	-0.293963	0.140878	16.3767	-0.744033	-7.12889	0.467244	0.565651	0	0
>tr|G5EGB9|G5EGB9_CAEEL Anion transporter ABTS-2 OS=Caenorhabditis elegans OX=6239 GN=abts-2 PE=1 SV=1	G5EGB9	abts-2	Anion transporter ABTS-2	TRUE	Caenorhabditis elegans	0.376516	2.18562e-12	53.976	FALSE	G5EGB9	abts-2	Anion transporter ABTS-2	11.3037	12.3291	12.0906	11.9377	11.8583	11.8864	11.5403	-0.0136879	-0.501863	0.474487	11.6952	-0.0592957	-7.41466	0.953429	0.966504	0	0
>tr|G5EGC1|G5EGC1_CAEEL SWEET sugar transporter OS=Caenorhabditis elegans OX=6239 GN=CELE_DY3.8 PE=1 SV=1	G5EGC1	DY3.8	SWEET sugar transporter	TRUE	Caenorhabditis elegans	0.545565	5.82691e-14	55.8715	FALSE	G5EGC1	DY3.8	SWEET sugar transporter	11.986	12.5114	12.2849	11.6446	12.0827	11.544	12.1208	-0.503673	-1.09683	0.089483	12.1914	-1.79574	-5.86062	0.090879	0.14823	0	0
>tr|G5EGD6|G5EGD6_CAEEL phospholipase A2 OS=Caenorhabditis elegans OX=6239 GN=ipla-3 PE=1 SV=1	G5EGD6	ipla-3	phospholipase A2	TRUE	Caenorhabditis elegans	0.613776	1.19868e-10	51.8316	FALSE	G5EGD6	ipla-3	phospholipase A2	12.5208	12.4511	11.8695	12.0091	12.6243	11.8661	12.1948	-0.113964	-0.488713	0.260785	12.4227	-0.643117	-7.20066	0.528989	0.623452	0	0
>sp|G5EGE9|DPY26_CAEEL Condensin complex subunit dpy-26 OS=Caenorhabditis elegans OX=6239 GN=dpy-26 PE=1 SV=1	G5EGE9	dpy-26	Condensin complex subunit dpy-26	TRUE	Caenorhabditis elegans	0.31615	1.25928e-11	53.0538	FALSE	G5EGE9	dpy-26	Condensin complex subunit dpy-26	13.8926	13.5438	13.6491	13.2762	13.3225	13.4551	13.4899	-0.343877	-0.5906	-0.0971536	13.4802	-2.94568	-3.73177	0.00920487	0.0217945	0	0
>tr|G5EGF1|G5EGF1_CAEEL Transmembrane protein 184B OS=Caenorhabditis elegans OX=6239 GN=CELE_F40E10.6 PE=1 SV=1	G5EGF1	F40E10.6	Transmembrane protein 184B	TRUE	Caenorhabditis elegans	0.525854	2.83763e-14	56.2638	FALSE	G5EGF1	F40E10.6	Transmembrane protein 184B	11.6268	12.6409	13.0183	11.6254	11.6875	11.634	12.7829	-0.779723	-1.4123	-0.147147	12.3102	-2.6067	-4.41176	0.0187451	0.0395827	0	0
>tr|G5EGG0|G5EGG0_CAEEL Uso1_p115_head domain-containing protein OS=Caenorhabditis elegans OX=6239 GN=uso-1 PE=1 SV=1	G5EGG0	uso-1	Uso1_p115_head domain-containing protein	TRUE	Caenorhabditis elegans	0.332299	1.05968e-11	53.1457	FALSE	G5EGG0	uso-1	Uso1_p115_head domain-containing protein	16.7141	16.6832	16.6073	16.6185	16.5546	16.6615	16.6917	-0.0566464	-0.205033	0.0917398	16.6743	-0.80681	-7.07927	0.431168	0.531243	0	0
>tr|G5EGH2|G5EGH2_CAEEL MoaB/Mog domain-containing protein OS=Caenorhabditis elegans OX=6239 GN=moc-1 PE=1 SV=1	G5EGH2	moc-1	MoaB/Mog domain-containing protein	TRUE	Caenorhabditis elegans	0.556609	1.60469e-10	51.6702	FALSE	G5EGH2	moc-1	MoaB/Mog domain-containing protein	13.4628	13.5344	13.5568	13.9359	13.8998	13.8955	13.7423	0.392402	0.220928	0.563877	13.8747	4.83642	0.280232	0.000164184	0.000775285	0	0
>sp|G5EGH6|FAT7_CAEEL Delta(9)-fatty-acid desaturase fat-7 OS=Caenorhabditis elegans OX=6239 GN=fat-7 PE=1 SV=1	G5EGH6	fat-7	Delta(9)-fatty-acid desaturase fat-7	TRUE	Caenorhabditis elegans	1.68434	4.64016e-08	48.314	FALSE	G5EGH6	fat-7	Delta(9)-fatty-acid desaturase fat-7	10.756	11.4429	NA	NA	11.2957	10.9887	NA	0.0427703	-0.948389	1.03393	11.7607	0.0944824	-7.20984	0.926353	0.948422	0	0
>tr|G5EGI1|G5EGI1_CAEEL PHD-type domain-containing protein OS=Caenorhabditis elegans OX=6239 GN=set-16 PE=1 SV=1	G5EGI1	set-16	PHD-type domain-containing protein	TRUE	Caenorhabditis elegans	0.3207	3.47495e-08	48.5011	FALSE	G5EGI1	set-16	PHD-type domain-containing protein	12.678	12.6055	12.8646	NA	12.1518	12.2524	12.056	-0.51392	-0.977736	-0.0501045	12.2381	-2.35518	-4.79476	0.0320704	0.0622869	0	0
>tr|G5EGI8|G5EGI8_CAEEL Serine/threonine-protein phosphatase 4 regulatory subunit 4 OS=Caenorhabditis elegans OX=6239 GN=CELE_F46C5.6 PE=4 SV=1	G5EGI8	F46C5.6	Serine/threonine-protein phosphatase 4 regulatory subunit 4	TRUE	Caenorhabditis elegans	0.406141	0.000761082	36.7874	FALSE	G5EGI8	F46C5.6	Serine/threonine-protein phosphatase 4 regulatory subunit 4	13.9176	13.7851	13.4492	12.9083	12.9534	12.7701	12.9726	-0.840059	-1.14093	-0.539183	13.128	-5.93118	2.31345	2.34226e-05	0.000157372	0	0
>sp|G5EGJ5|IDA1_CAEEL Receptor-type tyrosine-protein phosphatase-like ida-1 OS=Caenorhabditis elegans OX=6239 GN=ida-1 PE=1 SV=1	G5EGJ5	ida-1	Receptor-type tyrosine-protein phosphatase-like ida-1	TRUE	Caenorhabditis elegans	0.356477	3.01185e-11	52.5859	FALSE	G5EGJ5	ida-1	Receptor-type tyrosine-protein phosphatase-like ida-1	13.7617	13.7962	13.7986	12.6323	12.3258	12.6932	13.66	-1.23506	-1.47954	-0.990579	13.2541	-10.6767	10.5374	7.4087e-09	2.88237e-07	-1	-1
>tr|G5EGK1|G5EGK1_CAEEL FERM domain-containing protein OS=Caenorhabditis elegans OX=6239 GN=tln-1 PE=1 SV=1	G5EGK1	tln-1	FERM domain-containing protein	TRUE	Caenorhabditis elegans	0.321616	1.63876e-12	54.1258	FALSE	G5EGK1	tln-1	FERM domain-containing protein	16.3882	15.7239	16.1278	16.0241	16.6652	16.6505	16.5377	0.366672	-0.139795	0.873139	16.1337	1.53105	-6.25857	0.144712	0.218219	0	0
>sp|G5EGK8|PP2A_CAEEL Serine/threonine-protein phosphatase 2A catalytic subunit OS=Caenorhabditis elegans OX=6239 GN=let-92 PE=1 SV=1	G5EGK8	let-92	Serine/threonine-protein phosphatase 2A catalytic subunit	TRUE	Caenorhabditis elegans	0.357924	6.94006e-13	54.5715	FALSE	G5EGK8	let-92	Serine/threonine-protein phosphatase 2A catalytic subunit	17.4141	17.4777	17.5853	17.7109	17.4465	17.6365	17.2776	0.105607	-0.125047	0.336261	17.5808	0.967667	-6.9354	0.347079	0.448219	0	0
>tr|G5EGL2|G5EGL2_CAEEL GTP-binding protein 128up OS=Caenorhabditis elegans OX=6239 GN=CELE_T28D6.6 PE=1 SV=1	G5EGL2	T28D6.6	GTP-binding protein 128up	TRUE	Caenorhabditis elegans	0.544009	1.52271e-12	54.164	FALSE	G5EGL2	T28D6.6	GTP-binding protein 128up	15.3505	15.3533	15.5429	15.9906	15.9391	16.0005	15.9386	0.561136	0.362376	0.759896	16.0316	5.96668	2.60421	1.68115e-05	0.000118883	0	0
>sp|G5EGM3|TAF1_CAEEL Transcription initiation factor TFIID subunit 1 OS=Caenorhabditis elegans OX=6239 GN=taf-1 PE=2 SV=1	G5EGM3	taf-1	Transcription initiation factor TFIID subunit 1	TRUE	Caenorhabditis elegans	0.43418	7.19109e-05	41.8049	FALSE	G5EGM3	taf-1	Transcription initiation factor TFIID subunit 1	12.0923	12.3229	11.8945	12.2398	12.2676	12.29	12.5022	0.162562	-0.23509	0.560214	12.0681	0.868942	-7.02553	0.398141	0.4996	0	0
>sp|G5EGN2|FAT6_CAEEL Delta(9)-fatty-acid desaturase fat-6 OS=Caenorhabditis elegans OX=6239 GN=fat-6 PE=1 SV=1	G5EGN2	fat-6	Delta(9)-fatty-acid desaturase fat-6	TRUE	Caenorhabditis elegans	1.50021	1.04e-08	49.2561	FALSE	G5EGN2	fat-6	Delta(9)-fatty-acid desaturase fat-6	12.4732	12.8904	12.7533	12.6908	12.5584	13.2189	13.0504	0.117072	-0.198729	0.432872	13.2579	0.78372	-7.09791	0.444269	0.544075	0	0
>sp|G5EGP8|CATZ1_CAEEL Cathepsin Z-1 OS=Caenorhabditis elegans OX=6239 GN=cpz-1 PE=1 SV=1	G5EGP8	cpz-1	Cathepsin Z-1	TRUE	Caenorhabditis elegans	0.256118	2.26755e-13	55.1526	FALSE	G5EGP8	cpz-1	Cathepsin Z-1	14.026	14.3584	14.4044	14.7756	14.56	14.6676	14.9362	0.404785	0.138105	0.671464	14.6066	3.20795	-3.18989	0.00527556	0.0137216	0	0
>sp|G5EGQ3|MAX2_CAEEL Serine/threonine-protein kinase max-2 OS=Caenorhabditis elegans OX=6239 GN=max-2 PE=1 SV=1	G5EGQ3	max-2	Serine/threonine-protein kinase max-2	TRUE	Caenorhabditis elegans	0.309596	8.47163e-11	52.0227	FALSE	G5EGQ3	max-2	Serine/threonine-protein kinase max-2	14.179	13.9406	13.8904	13.9061	13.8356	14.1543	13.8841	-0.0379538	-0.306662	0.230754	13.8611	-0.298515	-7.36957	0.769009	0.832286	0	0
>sp|G5EGS3|KLP12_CAEEL Kinesin-like protein klp-12 OS=Caenorhabditis elegans OX=6239 GN=klp-12 PE=1 SV=1	G5EGS3	klp-12	Kinesin-like protein klp-12	TRUE	Caenorhabditis elegans	0.6674	3.02213e-16	59.2335	FALSE	G5EGS3	klp-12	Kinesin-like protein klp-12	13.5607	13.4618	13.4736	13.6757	13.7463	13.6859	13.4096	0.203987	0.0598916	0.348082	13.7362	2.99189	-3.63724	0.00834918	0.0200511	0	0
>sp|G5EGS5|GBF1_CAEEL Golgi-specific brefeldin A-resistance guanine nucleotide exchange factor 1 homolog OS=Caenorhabditis elegans OX=6239 GN=gbf-1 PE=3 SV=1	G5EGS5	gbf-1	Golgi-specific brefeldin A-resistance guanine nucleotide exchange factor 1 homolog	TRUE	Caenorhabditis elegans	0.44093	2.48165e-15	57.708	FALSE	G5EGS5	gbf-1	Golgi-specific brefeldin A-resistance guanine nucleotide exchange factor 1 homolog	14.9017	15.1295	14.9128	15.4094	15.5172	15.6227	15.1796	0.535104	0.340601	0.729608	15.3303	5.81439	2.29951	2.26421e-05	0.000152432	0	0
>tr|G5EGS8|G5EGS8_CAEEL Synaptonemal complex protein SYP-1 OS=Caenorhabditis elegans OX=6239 GN=syp-1 PE=1 SV=1	G5EGS8	syp-1	Synaptonemal complex protein SYP-1	TRUE	Caenorhabditis elegans	0.682549	1.47085e-05	43.7389	FALSE	G5EGS8	syp-1	Synaptonemal complex protein SYP-1	NA	11.5807	NA	11.9075	11.7943	12.0244	NA	0.328049	-0.39909	1.05519	11.652	0.998868	-6.55359	0.340337	0.441054	0	0
>tr|G5EGS9|G5EGS9_CAEEL Beta-1,4-N-acetylgalactosaminyltransferase OS=Caenorhabditis elegans OX=6239 GN=CELE_W02B12.11 PE=2 SV=1	G5EGS9	W02B12.11	Beta-1,4-N-acetylgalactosaminyltransferase	TRUE	Caenorhabditis elegans	0.499928	1.82629e-12	54.0695	FALSE	G5EGS9	W02B12.11	Beta-1,4-N-acetylgalactosaminyltransferase	12.4079	12.7804	12.5176	11.1902	11.4378	11.4343	12.0238	-1.21454	-1.51459	-0.914483	12.1733	-8.59855	6.94975	2.60056e-07	4.38889e-06	-1	-1
>tr|G5EGT6|G5EGT6_CAEEL CYtochrome P450 family OS=Caenorhabditis elegans OX=6239 GN=cyp-31a2 PE=3 SV=1;>tr|Q9N574|Q9N574_CAEEL CYtochrome P450 family OS=Caenorhabditis elegans OX=6239 GN=cyp-31a3 PE=3 SV=2	G5EGT6;Q9N574	cyp-31a2;cyp-31a3	CYtochrome P450 family	TRUE	Caenorhabditis elegans	0.716054	2.91274e-08	48.614	FALSE	G5EGT6	cyp-31a2	CYtochrome P450 family	11.937	12.5725	12.6338	13.9159	14.1985	14.0173	13.2972	1.66279	1.29612	2.02946	13.3893	9.58986	8.8884	3.731e-08	1.02909e-06	1	1
>tr|G5EGT7|G5EGT7_CAEEL Eukaryotic translation initiation factor 5B OS=Caenorhabditis elegans OX=6239 GN=iffb-1 PE=1 SV=1	G5EGT7	iffb-1	Eukaryotic translation initiation factor 5B	TRUE	Caenorhabditis elegans	0.412628	1.49966e-13	55.3692	FALSE	G5EGT7	iffb-1	Eukaryotic translation initiation factor 5B	16.6004	16.7113	16.8362	17.3489	17.5381	17.2246	17.5129	0.654559	0.37363	0.935487	17.3185	4.92431	0.465535	0.000136791	0.000667871	0	0
>tr|G5EGU1|G5EGU1_CAEEL Guanine nucleotide-binding protein subunit alpha OS=Caenorhabditis elegans OX=6239 GN=egl-30 PE=1 SV=1	G5EGU1	egl-30	Guanine nucleotide-binding protein subunit alpha	TRUE	Caenorhabditis elegans	0.312074	4.83815e-14	55.9719	FALSE	G5EGU1	egl-30	Guanine nucleotide-binding protein subunit alpha	15.7321	15.6718	15.7009	15.2202	14.9433	15.0993	15.5436	-0.614024	-0.819193	-0.408855	15.4179	-6.32508	3.30964	8.44506e-06	6.69806e-05	0	0
>tr|G8JY81|G8JY81_CAEEL Myosin motor domain-containing protein OS=Caenorhabditis elegans OX=6239 GN=hum-2 PE=1 SV=1	G8JY81	hum-2	Myosin motor domain-containing protein	TRUE	Caenorhabditis elegans	0.444218	4.57103e-13	54.788	FALSE	G8JY81	hum-2	Myosin motor domain-containing protein	12.8146	12.935	12.7372	12.6844	13.339	12.9139	12.5253	0.150209	-0.225187	0.525604	12.6096	0.846193	-7.04614	0.409556	0.510013	0	0
>tr|H1UBJ9|H1UBJ9_CAEEL DNA topoisomerase OS=Caenorhabditis elegans OX=6239 GN=CELE_Y48C3A.14 PE=1 SV=1	H1UBJ9	Y48C3A.14	DNA topoisomerase	TRUE	Caenorhabditis elegans	0.400903	0.000601328	37.4707	FALSE	H1UBJ9	Y48C3A.14	DNA topoisomerase	12.5989	12.8942	NA	NA	13.2171	13.2602	NA	0.49208	-0.087737	1.0719	12.5795	1.90478	-5.52715	0.0875122	0.143626	0	0
>sp|H1UBK1|MAP2_CAEEL Methionine aminopeptidase 2 OS=Caenorhabditis elegans OX=6239 GN=map-2 PE=1 SV=1	H1UBK1	map-2	Methionine aminopeptidase 2	TRUE	Caenorhabditis elegans	1.1757	1.09035e-12	54.3373	FALSE	H1UBK1	map-2	Methionine aminopeptidase 2	12.7152	12.405	12.4476	11.7593	11.1633	10.9756	11.7167	-1.22324	-1.66853	-0.777941	12.1431	-5.80933	2.26291	2.36036e-05	0.000157471	-1	-1
>sp|H2FLJ1|STML1_CAEEL Stomatin-like protein stl-1 OS=Caenorhabditis elegans OX=6239 GN=stl-1 PE=2 SV=1	H2FLJ1	stl-1	Stomatin-like protein stl-1	TRUE	Caenorhabditis elegans	0.225309	2.41418e-13	55.1199	FALSE	H2FLJ1	stl-1	Stomatin-like protein stl-1	14.5394	14.2992	14.3596	14.7998	14.9033	14.6422	14.7672	0.382318	0.18916	0.575476	14.5741	4.18316	-1.11241	0.000651737	0.00239526	0	0
>tr|H2FLL1|H2FLL1_CAEEL Plant Late Embryo Abundant (LEA) related OS=Caenorhabditis elegans OX=6239 GN=lea-1 PE=1 SV=1	H2FLL1	lea-1	Plant Late Embryo Abundant (LEA) related	TRUE	Caenorhabditis elegans	1.05408	5.60294e-16	58.7443	FALSE	H2FLL1	lea-1	Plant Late Embryo Abundant (LEA) related	13.1912	12.4557	12.237	16.1534	15.9892	16.1538	14.0112	3.47082	3.04291	3.89874	15.0252	17.153	17.7261	6.06291e-12	1.72373e-09	1	1
>tr|H2FLL7|H2FLL7_CAEEL Major facilitator superfamily (MFS) profile domain-containing protein OS=Caenorhabditis elegans OX=6239 GN=CELE_T10C6.6 PE=1 SV=1	H2FLL7	T10C6.6	Major facilitator superfamily (MFS) profile domain-containing protein	TRUE	Caenorhabditis elegans	0.672452	6.05257e-10	50.9253	FALSE	H2FLL7	T10C6.6	Major facilitator superfamily (MFS) profile domain-containing protein	12.0838	12.7969	12.4207	12.8713	12.8862	13.1976	12.4613	0.551232	0.159423	0.943042	12.9199	2.97525	-3.67522	0.00870513	0.0207575	0	0
>tr|H2FLM3|H2FLM3_CAEEL WD repeat and FYVE domain-containing protein 3 OS=Caenorhabditis elegans OX=6239 GN=wdfy-3 PE=1 SV=1	H2FLM3	wdfy-3	WD repeat and FYVE domain-containing protein 3	TRUE	Caenorhabditis elegans	0.235313	1.43916e-12	54.1933	FALSE	H2FLM3	wdfy-3	WD repeat and FYVE domain-containing protein 3	14.704	14.592	14.5143	14.299	14.0001	14.0536	14.6197	-0.485846	-0.700581	-0.271111	14.2457	-4.78177	0.164674	0.000183996	0.000853263	0	0
>tr|H2KMK6|H2KMK6_CAEEL Armadillo-type protein OS=Caenorhabditis elegans OX=6239 GN=CELE_Y38E10A.22 PE=1 SV=2	H2KMK6	Y38E10A.22	Armadillo-type protein	TRUE	Caenorhabditis elegans	0.62711	1.06403e-07	47.7611	FALSE	H2KMK6	Y38E10A.22	Armadillo-type protein	11.956	12.3184	12.6154	13.7177	13.9721	13.6291	13.4186	1.47636	1.04507	1.90766	13.2244	7.23904	4.99001	1.65521e-06	1.82073e-05	1	1
>tr|H2KML7|H2KML7_CAEEL INTegrator complex Subunit homolog OS=Caenorhabditis elegans OX=6239 GN=ints-8 PE=1 SV=1	H2KML7	ints-8	INTegrator complex Subunit homolog	TRUE	Caenorhabditis elegans	0.435012	8.4327e-14	55.6736	FALSE	H2KML7	ints-8	INTegrator complex Subunit homolog	14.1145	14.1612	14.2135	14.0354	14.1839	14.2101	14.1212	-0.0199098	-0.208765	0.168946	14.3473	-0.222807	-7.39033	0.8264	0.876143	0	0
>tr|H2KY55|H2KY55_CAEEL Androgen-induced gene 1 protein OS=Caenorhabditis elegans OX=6239 GN=CELE_CTEL55X.1 PE=3 SV=1	H2KY55	CTEL55X.1	Androgen-induced gene 1 protein	TRUE	Caenorhabditis elegans	0.505504	1.06958e-07	47.7576	FALSE	H2KY55	CTEL55X.1	Androgen-induced gene 1 protein	14.2601	14.8269	14.7405	14.5683	14.3106	14.7749	14.4701	-0.0578857	-0.400731	0.284959	14.7721	-0.357022	-7.34942	0.725597	0.798157	0	0
>tr|H2KY58|H2KY58_CAEEL ALG-1 OS=Caenorhabditis elegans OX=6239 GN=ain-2 PE=1 SV=1	H2KY58	ain-2	ALG-1	TRUE	Caenorhabditis elegans	0.735629	4.53518e-09	49.7564	FALSE	H2KY58	ain-2	ALG-1	11.5098	NA	10.6701	12.7819	12.8308	12.6469	NA	1.66322	0.415764	2.91068	12.3632	2.86975	-3.87235	0.0127431	0.0286402	1	1
>tr|H2KY69|H2KY69_CAEEL CYtochrome P450 family OS=Caenorhabditis elegans OX=6239 GN=cyp-34a9 PE=1 SV=1	H2KY69	cyp-34a9	CYtochrome P450 family	TRUE	Caenorhabditis elegans	0.313106	3.23646e-16	59.1769	FALSE	H2KY69	cyp-34a9	CYtochrome P450 family	15.4977	15.5381	15.7217	15.2651	14.9476	15.4518	15.6282	-0.364306	-0.59327	-0.135343	15.5491	-3.36274	-2.86493	0.00378876	0.0102965	0	0
>tr|H2KYA5|H2KYA5_CAEEL non-specific serine/threonine protein kinase OS=Caenorhabditis elegans OX=6239 GN=unc-82 PE=1 SV=1	H2KYA5	unc-82	non-specific serine/threonine protein kinase	TRUE	Caenorhabditis elegans	0.386666	0.000133073	40.8718	FALSE	H2KYA5	unc-82	non-specific serine/threonine protein kinase	12.8251	11.7402	12.0639	NA	11.45	12.522	NA	-0.223737	-1.07944	0.631965	12.0743	-0.559006	-7.14088	0.584693	0.675109	0	0
>tr|H2KYB6|H2KYB6_CAEEL Tetratricopeptide repeat protein 7 N-terminal domain-containing protein OS=Caenorhabditis elegans OX=6239 GN=ttc-7 PE=1 SV=1	H2KYB6	ttc-7	Tetratricopeptide repeat protein 7 N-terminal domain-containing protein	TRUE	Caenorhabditis elegans	0.333491	2.13037e-09	50.2014	FALSE	H2KYB6	ttc-7	Tetratricopeptide repeat protein 7 N-terminal domain-containing protein	14.1989	14.2308	14.1028	14.0738	14.0757	14.0137	13.9185	-0.123097	-0.315238	0.069044	13.9395	-1.354	-6.4981	0.193857	0.277174	0	0
>tr|H2KYB8|H2KYB8_CAEEL RRM domain-containing protein OS=Caenorhabditis elegans OX=6239 GN=grld-1 PE=1 SV=1	H2KYB8	grld-1	RRM domain-containing protein	TRUE	Caenorhabditis elegans	0.307191	6.87192e-08	48.0555	FALSE	H2KYB8	grld-1	RRM domain-containing protein	14.908	14.8762	14.8177	14.2398	14.24	14.1795	14.3651	-0.647478	-0.841969	-0.452987	14.469	-7.03589	4.65819	2.27014e-06	2.3437e-05	0	0
>tr|H2KYD0|H2KYD0_CAEEL Coiled-coil domain-containing protein 93 OS=Caenorhabditis elegans OX=6239 GN=C16A11.2 PE=1 SV=1	H2KYD0	C16A11.2	Coiled-coil domain-containing protein 93	TRUE	Caenorhabditis elegans	0.605893	9.43934e-08	47.8425	FALSE	H2KYD0	C16A11.2	Coiled-coil domain-containing protein 93	11.7382	12.5149	11.6842	11.3365	12.6747	11.8943	11.525	-0.0106112	-0.795896	0.774674	11.997	-0.0288896	-7.41607	0.977347	0.984539	0	0
>tr|H2KYD4|H2KYD4_CAEEL C2H2-type domain-containing protein OS=Caenorhabditis elegans OX=6239 GN=CELE_F57C9.4 PE=1 SV=1	H2KYD4	F57C9.4	C2H2-type domain-containing protein	TRUE	Caenorhabditis elegans	0.339696	3.24788e-09	49.9541	FALSE	H2KYD4	F57C9.4	C2H2-type domain-containing protein	13.1028	12.8443	13.2096	13.0879	13.2428	12.8791	12.7661	0.0177063	-0.3084	0.343812	13.004	0.115373	-7.40946	0.909626	0.935945	0	0
>sp|H2KYE0|NRA4_CAEEL Nicotinic receptor-associated protein 4 OS=Caenorhabditis elegans OX=6239 GN=nra-4 PE=1 SV=1	H2KYE0	nra-4	Nicotinic receptor-associated protein 4	TRUE	Caenorhabditis elegans	0.460994	2.49036e-10	51.4255	FALSE	H2KYE0	nra-4	Nicotinic receptor-associated protein 4	12.0026	12.6641	12.583	12.3271	12.7482	12.5232	12.7143	0.116293	-0.194665	0.427251	12.7546	0.790595	-7.09241	0.440349	0.540169	0	0
>tr|H2KYE1|H2KYE1_CAEEL C2 domain-containing protein OS=Caenorhabditis elegans OX=6239 GN=tmem-24 PE=1 SV=1	H2KYE1	tmem-24	C2 domain-containing protein	TRUE	Caenorhabditis elegans	0.324013	7.43993e-09	49.4596	FALSE	H2KYE1	tmem-24	C2 domain-containing protein	13.6104	13.0861	13.7908	13.2673	12.0988	12.9221	13.0974	-0.733031	-1.26844	-0.197622	13.079	-2.89535	-3.83773	0.010297	0.0238967	0	0
>tr|H2KYF8|H2KYF8_CAEEL Mitogen-activated protein kinase OS=Caenorhabditis elegans OX=6239 GN=mpk-2 PE=1 SV=1	H2KYF8	mpk-2	Mitogen-activated protein kinase	TRUE	Caenorhabditis elegans	0.408138	0.00159143	35.2329	FALSE	H2KYF8	mpk-2	Mitogen-activated protein kinase	13.7746	NA	NA	NA	NA	NA	NA	NA	NA	NA	12.8427	NA	NA	NA	NA	NA	NA
>tr|H2KYH8|H2KYH8_CAEEL MADF domain-containing protein OS=Caenorhabditis elegans OX=6239 GN=C06A6.2 PE=1 SV=2	H2KYH8	C06A6.2	MADF domain-containing protein	TRUE	Caenorhabditis elegans	0.600901	0.00023232	39.8582	FALSE	H2KYH8	C06A6.2	MADF domain-containing protein	NA	11.8188	NA	NA	NA	NA	NA	NA	NA	NA	12.0283	NA	NA	NA	NA	NA	NA
>tr|H2KYI7|H2KYI7_CAEEL DH domain-containing protein OS=Caenorhabditis elegans OX=6239 GN=cgef-1 PE=4 SV=2	H2KYI7	cgef-1	DH domain-containing protein	TRUE	Caenorhabditis elegans	0.527111	5.89964e-05	42.0778	FALSE	H2KYI7	cgef-1	DH domain-containing protein	11.5631	11.7563	11.7848	NA	11.2328	11.3151	NA	-0.427473	-0.917126	0.0621794	11.3788	-1.89385	-5.61122	0.0816313	0.136374	0	0
>tr|H2KYJ2|H2KYJ2_CAEEL Transthyretin-like family protein OS=Caenorhabditis elegans OX=6239 GN=ttr-59 PE=1 SV=1	H2KYJ2	ttr-59	Transthyretin-like family protein	TRUE	Caenorhabditis elegans	0.329625	6.21967e-08	48.1216	FALSE	H2KYJ2	ttr-59	Transthyretin-like family protein	14.6798	14.9746	15.1267	14.7797	14.8439	15.1248	14.7675	-0.0108723	-0.326936	0.305191	14.9066	-0.0727224	-7.41372	0.942898	0.959513	0	0
>tr|H2KYJ5|H2KYJ5_CAEEL Mitochondrial carrier OS=Caenorhabditis elegans OX=6239 GN=mtch-1 PE=1 SV=1	H2KYJ5	mtch-1	Mitochondrial carrier	TRUE	Caenorhabditis elegans	0.534755	3.13103e-10	51.2973	FALSE	H2KYJ5	mtch-1	Mitochondrial carrier	12.4716	13.0009	12.5702	12.7805	14.1541	13.7097	14.9347	0.867203	-0.0318589	1.76626	13.2708	2.05024	-5.44485	0.0576588	0.102406	0	0
>tr|H2KYM8|H2KYM8_CAEEL Sodium-and chloride-dependent glycine transporter 2 OS=Caenorhabditis elegans OX=6239 GN=C09E8.1 PE=1 SV=1	H2KYM8	C09E8.1	Sodium-and chloride-dependent glycine transporter 2	TRUE	Caenorhabditis elegans	0.589649	1.21432e-05	43.9383	FALSE	H2KYM8	C09E8.1	Sodium-and chloride-dependent glycine transporter 2	NA	NA	10.789	NA	10.5697	NA	NA	-0.219261	-1.4974	1.05888	11.004	-0.391631	-6.78669	0.704976	0.778485	0	0
>tr|H2KYN0|H2KYN0_CAEEL Vacuolar protein sorting-associated protein 45 OS=Caenorhabditis elegans OX=6239 GN=vps-45 PE=1 SV=1	H2KYN0	vps-45	Vacuolar protein sorting-associated protein 45	TRUE	Caenorhabditis elegans	0.365854	8.89316e-13	54.443	FALSE	H2KYN0	vps-45	Vacuolar protein sorting-associated protein 45	15.2883	15.39	15.3865	15.3822	15.1372	15.3528	15.123	-0.0642217	-0.329586	0.201143	15.2347	-0.511483	-7.27941	0.615739	0.703267	0	0
>tr|H2KYN2|H2KYN2_CAEEL cGMP-dependent protein kinase OS=Caenorhabditis elegans OX=6239 GN=pkg-2 PE=3 SV=1	H2KYN2	pkg-2	cGMP-dependent protein kinase	TRUE	Caenorhabditis elegans	0.319126	7.72109e-11	52.0736	FALSE	H2KYN2	pkg-2	cGMP-dependent protein kinase	13.0483	13.1566	13.1906	12.579	12.1028	12.408	12.4357	-0.768579	-1.08977	-0.447391	12.5781	-5.05898	0.738247	0.000104872	0.000539845	0	0
>tr|H2KYN3|H2KYN3_CAEEL Acyl-CoA dehydrogenase family member 9, mitochondrial OS=Caenorhabditis elegans OX=6239 GN=acdh-13 PE=1 SV=1	H2KYN3	acdh-13	Acyl-CoA dehydrogenase family member 9, mitochondrial	TRUE	Caenorhabditis elegans	0.237068	6.67605e-12	53.3905	FALSE	H2KYN3	acdh-13	Acyl-CoA dehydrogenase family member 9, mitochondrial	17.4751	17.0372	17.0572	17.0537	16.8811	16.9074	17.2587	-0.242415	-0.526777	0.0419473	16.8274	-1.80169	-5.85083	0.0897576	0.14666	0	0
>tr|H2KYN6|H2KYN6_CAEEL Serine/threonine-protein phosphatase 4 regulatory subunit 3-like central domain-containing protein OS=Caenorhabditis elegans OX=6239 GN=smk-1 PE=1 SV=1	H2KYN6	smk-1	Serine/threonine-protein phosphatase 4 regulatory subunit 3-like central domain-containing protein	TRUE	Caenorhabditis elegans	0.842287	3.40048e-07	46.9419	FALSE	H2KYN6	smk-1	Serine/threonine-protein phosphatase 4 regulatory subunit 3-like central domain-containing protein	10.8956	12.4189	12.3225	12.2501	12.1688	12.0322	12.0237	0.271343	-0.484135	1.02682	12.1102	0.763434	-7.11308	0.456674	0.55659	0	0
>tr|H2KYP1|H2KYP1_CAEEL LIN-24 (Twenty-four) Like OS=Caenorhabditis elegans OX=6239 GN=lntl-1 PE=1 SV=1	H2KYP1	lntl-1	LIN-24 (Twenty-four) Like	TRUE	Caenorhabditis elegans	0.321955	1.5189e-10	51.7006	FALSE	H2KYP1	lntl-1	LIN-24 (Twenty-four) Like	16.3117	16.2002	16.2748	15.5334	15.3909	15.4355	15.9544	-0.808975	-1.02188	-0.596066	15.7272	-8.03033	6.43002	4.05008e-07	6.18558e-06	0	0
>tr|H2KYP2|H2KYP2_CAEEL Calx-beta domain-containing protein OS=Caenorhabditis elegans OX=6239 GN=ncx-2 PE=1 SV=1	H2KYP2	ncx-2	Calx-beta domain-containing protein	TRUE	Caenorhabditis elegans	0.470946	1.57943e-10	51.679	FALSE	H2KYP2	ncx-2	Calx-beta domain-containing protein	15.3775	15.5615	15.7978	14.2296	14.2993	13.9742	14.9891	-1.41122	-1.80725	-1.0152	14.9919	-7.53594	5.52173	9.86908e-07	1.20067e-05	-1	-1
>tr|H2KYP7|H2KYP7_CAEEL Pantothenate kinase OS=Caenorhabditis elegans OX=6239 GN=pnk-1 PE=1 SV=1	H2KYP7	pnk-1	Pantothenate kinase	TRUE	Caenorhabditis elegans	0.283897	1.77892e-10	51.6129	FALSE	H2KYP7	pnk-1	Pantothenate kinase	15.5704	15.2779	15.3043	14.9875	14.896	14.8522	15.2372	-0.472249	-0.673865	-0.270632	15.0695	-4.95036	0.520348	0.000129605	0.000641259	0	0
>tr|H2KYQ0|H2KYQ0_CAEEL UDP-glucuronosyltransferase OS=Caenorhabditis elegans OX=6239 GN=ugt-26 PE=1 SV=1	H2KYQ0	ugt-26	UDP-glucuronosyltransferase	TRUE	Caenorhabditis elegans	0.984345	3.78555e-09	49.8636	FALSE	H2KYQ0	ugt-26	UDP-glucuronosyltransferase	12.129	12.5996	12.5623	12.2751	11.4901	12.6324	12.4479	-0.297805	-0.72559	0.129979	12.6839	-1.47221	-6.34067	0.159789	0.236516	0	0
>sp|H2KYQ5|GYG1_CAEEL Glycogenin-1 OS=Caenorhabditis elegans OX=6239 GN=gyg-1 PE=1 SV=1	H2KYQ5	gyg-1	Glycogenin-1	TRUE	Caenorhabditis elegans	0.493866	1.14e-07	47.714	FALSE	H2KYQ5	gyg-1	Glycogenin-1	12.9578	13.0713	13.2113	13.7213	13.3339	13.5686	13.2516	0.461108	0.110778	0.811438	13.3469	2.78326	-4.06285	0.0130047	0.0291483	0	0
>tr|H2KYR1|H2KYR1_CAEEL Hyaluronan/mRNA-binding protein domain-containing protein OS=Caenorhabditis elegans OX=6239 GN=vig-1 PE=1 SV=1	H2KYR1	vig-1	Hyaluronan/mRNA-binding protein domain-containing protein	TRUE	Caenorhabditis elegans	0.268741	4.04024e-11	52.4268	FALSE	H2KYR1	vig-1	Hyaluronan/mRNA-binding protein domain-containing protein	14.3287	13.8879	14.0722	14.3386	14.3701	14.377	13.7898	0.26562	-0.0273395	0.55858	14.0206	1.91633	-5.66464	0.0726926	0.124041	0	0
>tr|H2KYR4|H2KYR4_CAEEL Serpentine Receptor, class R OS=Caenorhabditis elegans OX=6239 GN=srr-4 PE=1 SV=1	H2KYR4	srr-4	Serpentine Receptor, class R	TRUE	Caenorhabditis elegans	0.627257	6.16416e-10	50.915	FALSE	H2KYR4	srr-4	Serpentine Receptor, class R	13.3514	13.5223	13.9928	12.5383	12.2821	11.7648	13.0933	-1.42708	-2.00139	-0.852778	13.055	-5.25497	1.13556	7.11693e-05	0.000385692	-1	-1
>sp|H2KYS8|CPNA1_CAEEL Copine family protein 1 OS=Caenorhabditis elegans OX=6239 GN=cpna-1 PE=1 SV=1	H2KYS8	cpna-1	Copine family protein 1	TRUE	Caenorhabditis elegans	0.348624	5.1103e-09	49.6852	FALSE	H2KYS8	cpna-1	Copine family protein 1	13.7804	13.77	14.0184	13.3643	13.1477	13.4433	13.7818	-0.537846	-0.875999	-0.199693	13.6386	-3.36298	-2.86855	0.00381076	0.0103411	0	0
>tr|H2KYU0|H2KYU0_CAEEL Short/branched chain specific acyl-CoA dehydrogenase, mitochondrial OS=Caenorhabditis elegans OX=6239 GN=acdh-2 PE=1 SV=2	H2KYU0	acdh-2	Short/branched chain specific acyl-CoA dehydrogenase, mitochondrial	TRUE	Caenorhabditis elegans	0.537964	1.44501e-05	43.7576	FALSE	H2KYU0	acdh-2	Short/branched chain specific acyl-CoA dehydrogenase, mitochondrial	13.0945	12.7392	12.2957	NA	11.7941	NA	11.7245	-0.915704	-1.6442	-0.187205	11.9454	-3.02004	-3.8215	0.0212342	0.0439992	0	0
>sp|H2KYU6|NPL41_CAEEL Nuclear protein localization protein 4 homolog 1 OS=Caenorhabditis elegans OX=6239 GN=npl-4.1 PE=1 SV=1;>sp|Q95QZ9|NPL42_CAEEL Nuclear protein localization protein 4 homolog 2 OS=Caenorhabditis elegans OX=6239 GN=npl-4.2 PE=1 SV=1	H2KYU6;Q95QZ9	npl-4.1;npl-4.2	Nuclear protein localization protein 4 homolog 1;Nuclear protein localization protein 4 homolog 2	TRUE	Caenorhabditis elegans	0.778002	1.75471e-08	48.9334	FALSE	H2KYU6	npl-4.1	Nuclear protein localization protein 4 homolog 1	NA	12.7825	12.1438	13.2471	12.5847	12.7808	12.3946	0.407727	-0.299482	1.11494	12.8266	1.25068	-6.51326	0.233969	0.323849	0	0
>tr|H2KYV1|H2KYV1_CAEEL NADH dehydrogenase [ubiquinone] 1 beta subcomplex subunit 5, mitochondrial OS=Caenorhabditis elegans OX=6239 GN=ndub-5 PE=1 SV=1	H2KYV1	ndub-5	NADH dehydrogenase [ubiquinone] 1 beta subcomplex subunit 5, mitochondrial	TRUE	Caenorhabditis elegans	0.416488	1.79061e-11	52.8657	FALSE	H2KYV1	ndub-5	NADH dehydrogenase [ubiquinone] 1 beta subcomplex subunit 5, mitochondrial	13.0443	13.0798	12.8207	12.5235	12.287	12.4973	12.4294	-0.545638	-0.797962	-0.293315	12.496	-4.57025	-0.284477	0.000286707	0.00122876	0	0
>tr|H2KYV3|H2KYV3_CAEEL G domain-containing protein OS=Caenorhabditis elegans OX=6239 GN=C18B2.5 PE=1 SV=1	H2KYV3	C18B2.5	G domain-containing protein	TRUE	Caenorhabditis elegans	0.319043	6.18439e-10	50.9131	FALSE	H2KYV3	C18B2.5	G domain-containing protein	15.2892	15.2338	14.9456	15.1319	15.0694	15.0815	14.7956	-0.0619434	-0.280123	0.156236	14.9183	-0.60003	-7.22838	0.556578	0.649341	0	0
>sp|H2KYZ5|TBCEL_CAEEL Tubulin-specific chaperone cofactor E-like protein OS=Caenorhabditis elegans OX=6239 GN=coel-1 PE=2 SV=1	H2KYZ5	coel-1	Tubulin-specific chaperone cofactor E-like protein	TRUE	Caenorhabditis elegans	0.276273	1.14081e-07	47.7135	FALSE	H2KYZ5	coel-1	Tubulin-specific chaperone cofactor E-like protein	14.0044	14.0907	13.9618	13.7644	14.1985	13.9927	14.2166	-0.033744	-0.340529	0.273041	14.0706	-0.232498	-7.38801	0.818994	0.871331	0	0
>tr|H2KYZ7|H2KYZ7_CAEEL FERM domain-containing protein OS=Caenorhabditis elegans OX=6239 GN=frm-4 PE=1 SV=1	H2KYZ7	frm-4	FERM domain-containing protein	TRUE	Caenorhabditis elegans	0.377119	1.21899e-09	50.525	FALSE	H2KYZ7	frm-4	FERM domain-containing protein	15.5373	15.4444	15.6631	15.4478	15.3742	15.4191	15.5788	-0.134537	-0.648835	0.379761	15.2217	-0.556035	-7.25415	0.586129	0.676556	0	0
>tr|H2KZ07|H2KZ07_CAEEL C-type lectin domain-containing protein OS=Caenorhabditis elegans OX=6239 GN=clec-266 PE=1 SV=1	H2KZ07	clec-266	C-type lectin domain-containing protein	TRUE	Caenorhabditis elegans	0.337224	3.86607e-09	49.8512	FALSE	H2KZ07	clec-266	C-type lectin domain-containing protein	14.6711	14.5548	14.8795	14.4121	14.328	14.1669	14.5075	-0.399464	-0.646253	-0.152676	14.555	-3.42094	-2.74198	0.00334427	0.00934978	0	0
>tr|H2KZ29|H2KZ29_CAEEL SAC3/GANP/THP3 conserved domain-containing protein OS=Caenorhabditis elegans OX=6239 GN=hpo-10 PE=1 SV=1	H2KZ29	hpo-10	SAC3/GANP/THP3 conserved domain-containing protein	TRUE	Caenorhabditis elegans	0.410579	1.13156e-06	46.0319	FALSE	H2KZ29	hpo-10	SAC3/GANP/THP3 conserved domain-containing protein	13.8326	13.9307	13.7842	12.8878	13.0412	12.3898	13.0727	-1.07622	-1.51589	-0.636556	13.1504	-5.17658	0.973419	8.34446e-05	0.000443648	-1	-1
>tr|H2KZ40|H2KZ40_CAEEL WD_REPEATS_REGION domain-containing protein OS=Caenorhabditis elegans OX=6239 GN=CELE_Y110A7A.9 PE=1 SV=1	H2KZ40	Y110A7A.9	WD_REPEATS_REGION domain-containing protein	TRUE	Caenorhabditis elegans	0.338033	3.03539e-07	47.0245	FALSE	H2KZ40	Y110A7A.9	WD_REPEATS_REGION domain-containing protein	13.4234	13.4037	13.6796	13.7809	13.8578	13.6755	13.9983	0.269147	0.0202266	0.518067	13.8315	2.28519	-5.01911	0.0357313	0.0681087	0	0
>tr|H2KZ41|H2KZ41_CAEEL Similarity OS=Caenorhabditis elegans OX=6239 GN=CELE_Y110A7A.15 PE=1 SV=1	H2KZ41	Y110A7A.15	Similarity	TRUE	Caenorhabditis elegans	0.34804	5.25104e-14	55.9276	FALSE	H2KZ41	Y110A7A.15	Similarity	13.0752	12.9658	12.8418	13.9365	14.0447	13.8046	13.116	0.967662	0.669069	1.26626	13.4651	6.84981	4.306	3.20194e-06	3.07386e-05	0	0
>tr|H2KZ48|H2KZ48_CAEEL AbLIM_anchor domain-containing protein OS=Caenorhabditis elegans OX=6239 GN=C30F12.5 PE=1 SV=1	H2KZ48	C30F12.5	AbLIM_anchor domain-containing protein	TRUE	Caenorhabditis elegans	0.716165	9.42971e-06	44.1922	FALSE	H2KZ48	C30F12.5	AbLIM_anchor domain-containing protein	NA	NA	NA	11.883	11.4123	10.5201	NA	NA	NA	NA	11.6747	NA	NA	NA	NA	NA	NA
>tr|H2KZ52|H2KZ52_CAEEL 60S ribosomal protein L23 OS=Caenorhabditis elegans OX=6239 GN=mrpl-14 PE=1 SV=1	H2KZ52	mrpl-14	60S ribosomal protein L23	TRUE	Caenorhabditis elegans	0.309062	0.000381731	38.7368	FALSE	H2KZ52	mrpl-14	60S ribosomal protein L23	NA	NA	NA	13.6665	NA	13.7224	NA	NA	NA	NA	13.5324	NA	NA	NA	NA	NA	NA
>tr|H2KZ53|H2KZ53_CAEEL ShKT domain-containing protein OS=Caenorhabditis elegans OX=6239 GN=skpo-3 PE=1 SV=1	H2KZ53	skpo-3	ShKT domain-containing protein	TRUE	Caenorhabditis elegans	0.627773	1.08582e-13	55.5394	FALSE	H2KZ53	skpo-3	ShKT domain-containing protein	NA	12.3714	12.057	12.3355	11.8925	12.4768	12.4316	0.0206949	-0.547916	0.589306	12.578	0.0783372	-7.30211	0.93871	0.956832	0	0
>tr|H2KZ74|H2KZ74_CAEEL Uncharacterized protein OS=Caenorhabditis elegans OX=6239 GN=CELE_T25B2.2 PE=1 SV=1	H2KZ74	T25B2.2	Uncharacterized protein	TRUE	Caenorhabditis elegans	0.267444	0.000382963	38.7286	FALSE	H2KZ74	T25B2.2	Uncharacterized protein	13.1586	12.9153	12.7954	13.6	13.0825	13.2737	NA	0.36227	-0.0277379	0.752278	13.165	1.9993	-5.54387	0.0661303	0.11502	0	0
>tr|H2KZA1|H2KZA1_CAEEL Nuclear hormone receptor E75 OS=Caenorhabditis elegans OX=6239 GN=nhr-88 PE=1 SV=1	H2KZA1	nhr-88	Nuclear hormone receptor E75	TRUE	Caenorhabditis elegans	0.462493	3.75378e-06	45.0427	FALSE	H2KZA1	nhr-88	Nuclear hormone receptor E75	13.1423	13.3007	12.9651	12.0642	11.1312	11.8058	12.618	-1.46897	-1.97536	-0.962573	12.29	-6.13461	2.90715	1.25835e-05	9.41472e-05	-1	-1
>tr|H2KZA2|H2KZA2_CAEEL TraB domain-containing protein OS=Caenorhabditis elegans OX=6239 GN=CELE_F38A5.2 PE=1 SV=1	H2KZA2	F38A5.2	TraB domain-containing protein	TRUE	Caenorhabditis elegans	0.447839	2.03646e-10	51.5377	FALSE	H2KZA2	F38A5.2	TraB domain-containing protein	14.0285	13.9619	14.0909	14.252	14.2573	14.3556	14.3357	0.261219	0.0712071	0.451231	14.1719	2.90547	-3.81365	0.0100185	0.023406	0	0
>tr|H2KZA3|H2KZA3_CAEEL Zasp-like motif domain-containing protein OS=Caenorhabditis elegans OX=6239 GN=pqn-22 PE=1 SV=2	H2KZA3	pqn-22	Zasp-like motif domain-containing protein	TRUE	Caenorhabditis elegans	0.660932	1.74824e-13	55.2887	FALSE	H2KZA3	pqn-22	Zasp-like motif domain-containing protein	14.9702	13.2822	14.749	15.4489	16.4389	16.4505	16.0559	1.77895	0.285685	3.27222	14.798	2.51936	-4.58071	0.0224059	0.0460323	1	1
>tr|H2KZA6|H2KZA6_CAEEL PID domain-containing protein OS=Caenorhabditis elegans OX=6239 GN=CELE_R148.5 PE=1 SV=1	H2KZA6	R148.5	PID domain-containing protein	TRUE	Caenorhabditis elegans	0.186258	5.50337e-14	55.9023	FALSE	H2KZA6	R148.5	PID domain-containing protein	16.9246	16.8342	16.9059	16.8954	16.4935	16.7087	17.4493	-0.189037	-0.506818	0.128744	16.6706	-1.2576	-6.61862	0.225983	0.314944	0	0
>tr|H2KZC3|H2KZC3_CAEEL K+/Cl-Cotransporter OS=Caenorhabditis elegans OX=6239 GN=kcc-2 PE=1 SV=2	H2KZC3	kcc-2	K+/Cl-Cotransporter	TRUE	Caenorhabditis elegans	0.47184	3.6353e-08	48.4721	FALSE	H2KZC3	kcc-2	K+/Cl-Cotransporter	13.6423	13.7313	13.9726	NA	11.928	NA	NA	-1.8541	-3.08815	-0.620055	13.1949	-3.28968	-2.96846	0.00682057	0.0170554	-1	-1
>tr|H2KZD5|H2KZD5_CAEEL Piwi domain-containing protein OS=Caenorhabditis elegans OX=6239 GN=csr-1 PE=1 SV=1	H2KZD5	csr-1	Piwi domain-containing protein	TRUE	Caenorhabditis elegans	0.370627	3.85291e-12	53.6797	FALSE	H2KZD5	csr-1	Piwi domain-containing protein	17.765	17.8118	17.8564	19.2497	19.0966	19.1353	18.9253	1.3495	1.1615	1.5375	18.8428	15.1706	15.9332	3.63389e-11	6.10494e-09	1	1
>tr|H2KZG6|H2KZG6_CAEEL Short/branched chain specific acyl-CoA dehydrogenase, mitochondrial OS=Caenorhabditis elegans OX=6239 GN=acdh-1 PE=1 SV=1	H2KZG6	acdh-1	Short/branched chain specific acyl-CoA dehydrogenase, mitochondrial	TRUE	Caenorhabditis elegans	0.986549	6.10165e-14	55.8467	FALSE	H2KZG6	acdh-1	Short/branched chain specific acyl-CoA dehydrogenase, mitochondrial	16.0334	15.9099	15.7764	14.5865	14.2943	14.2684	14.4218	-1.5235	-1.86026	-1.18673	15.0047	-9.5651	8.86848	3.7956e-08	1.03915e-06	-1	-1
>sp|H2KZH5|TOE2_CAEEL Target of ERK kinase mpk-1 OS=Caenorhabditis elegans OX=6239 GN=toe-2 PE=1 SV=1	H2KZH5	toe-2	Target of ERK kinase mpk-1	TRUE	Caenorhabditis elegans	0.257271	4.1941e-08	48.3797	FALSE	H2KZH5	toe-2	Target of ERK kinase mpk-1	12.1448	12.5939	12.8444	NA	13.0548	12.8872	13.3739	0.443287	-0.0922868	0.97886	12.9351	1.7815	-5.78215	0.0973429	0.157591	0	0
>tr|H2KZH7|H2KZH7_CAEEL Retrotransposon gag protein OS=Caenorhabditis elegans OX=6239 GN=CELE_Y37E11AL.3 PE=1 SV=1	H2KZH7	Y37E11AL.3	Retrotransposon gag protein	TRUE	Caenorhabditis elegans	0.24078	6.10933e-05	42.0304	FALSE	H2KZH7	Y37E11AL.3	Retrotransposon gag protein	13.1554	12.7359	12.8	12.695	13.2775	12.7564	12.8808	0.0125628	-0.347021	0.372147	12.6971	0.073878	-7.41363	0.941995	0.958858	0	0
>tr|H2KZI9|H2KZI9_CAEEL FYVE-type domain-containing protein OS=Caenorhabditis elegans OX=6239 GN=aka-1 PE=1 SV=1	H2KZI9	aka-1	FYVE-type domain-containing protein	TRUE	Caenorhabditis elegans	0.748841	1.12566e-07	47.7227	FALSE	H2KZI9	aka-1	FYVE-type domain-containing protein	11.5999	11.4002	11.6875	12.0167	12.2172	12.044	11.916	0.530103	-0.0553054	1.11551	11.8154	1.93599	-5.64185	0.0726218	0.124034	0	0
>tr|H2KZJ5|H2KZJ5_CAEEL Glutaredoxin 3 OS=Caenorhabditis elegans OX=6239 GN=glrx-3 PE=1 SV=1	H2KZJ5	glrx-3	Glutaredoxin 3	TRUE	Caenorhabditis elegans	0.627996	2.8166e-12	53.8436	FALSE	H2KZJ5	glrx-3	Glutaredoxin 3	12.9835	12.7543	12.9805	14.3174	14.3236	14.1606	13.7378	1.36109	1.10673	1.61544	13.7493	11.3093	11.4036	3.17537e-09	1.56482e-07	1	1
>tr|H2KZJ7|H2KZJ7_CAEEL PRA1 family protein OS=Caenorhabditis elegans OX=6239 GN=praf-3 PE=1 SV=1	H2KZJ7	praf-3	PRA1 family protein	TRUE	Caenorhabditis elegans	0.446098	4.66154e-07	46.7096	FALSE	H2KZJ7	praf-3	PRA1 family protein	12.1307	12.7234	12.9598	12.9152	13.1498	13.2498	13.3512	0.500292	0.0693736	0.93121	13.0174	2.45523	-4.70314	0.0255155	0.0514768	0	0
>sp|H2KZK4|DESI1_CAEEL Desumoylating isopeptidase 1 homolog OS=Caenorhabditis elegans OX=6239 GN=F36D4.5 PE=2 SV=1	H2KZK4	F36D4.5	Desumoylating isopeptidase 1 homolog	TRUE	Caenorhabditis elegans	0.474004	1.45249e-09	50.4239	FALSE	H2KZK4	F36D4.5	Desumoylating isopeptidase 1 homolog	12.6275	13.1814	13.0979	13.3693	13.4681	13.1713	12.7798	0.367272	0.109475	0.625069	13.0374	3.01095	-3.59812	0.00801926	0.0193594	0	0
>tr|H2KZK7|H2KZK7_CAEEL Dipeptidyl Peptidase Four (IV) family OS=Caenorhabditis elegans OX=6239 GN=dpf-3 PE=1 SV=1	H2KZK7	dpf-3	Dipeptidyl Peptidase Four (IV) family	TRUE	Caenorhabditis elegans	0.37714	4.50704e-09	49.7601	FALSE	H2KZK7	dpf-3	Dipeptidyl Peptidase Four (IV) family	NA	12.8361	12.8637	13.0926	13.0249	12.8753	13.1245	0.147659	-0.101801	0.397118	13.0433	1.25726	-6.50804	0.227129	0.316422	0	0
>tr|H2KZK9|H2KZK9_CAEEL GDT1 family protein OS=Caenorhabditis elegans OX=6239 GN=CELE_Y54F10AL.1 PE=1 SV=1	H2KZK9	Y54F10AL.1	GDT1 family protein	TRUE	Caenorhabditis elegans	0.430666	6.27528e-11	52.187	FALSE	H2KZK9	Y54F10AL.1	GDT1 family protein	12.9081	13.3872	13.8222	13.6449	13.716	14.144	13.9637	0.462436	0.00817823	0.916694	13.922	2.15285	-5.25914	0.0464516	0.0851612	0	0
>tr|H2KZL6|H2KZL6_CAEEL Tyrosine--tRNA ligase OS=Caenorhabditis elegans OX=6239 GN=yars-2 PE=1 SV=1	H2KZL6	yars-2	Tyrosine--tRNA ligase	TRUE	Caenorhabditis elegans	0.252869	5.89495e-10	50.9403	FALSE	H2KZL6	yars-2	Tyrosine--tRNA ligase	15.1955	15.1629	14.9464	15.2009	15.02	15.1257	15.3706	0.0138869	-0.225774	0.253548	15.0466	0.122462	-7.4086	0.904001	0.931731	0	0
>tr|H2KZM0|H2KZM0_CAEEL Protein F37C4.5 OS=Caenorhabditis elegans OX=6239 GN=CELE_ZK1055.6 PE=1 SV=1	H2KZM0	ZK1055.6	Protein F37C4.5	TRUE	Caenorhabditis elegans	0.670304	5.23805e-07	46.6226	FALSE	H2KZM0	ZK1055.6	Protein F37C4.5	NA	11.6965	NA	12.4449	12.0575	12.5132	10.9505	0.642015	-0.141673	1.4257	11.9049	1.79372	-5.5423	0.0991871	0.159944	0	0
>tr|H2KZQ0|H2KZQ0_CAEEL PH domain-containing protein OS=Caenorhabditis elegans OX=6239 GN=CELE_F11D5.1 PE=1 SV=1	H2KZQ0	F11D5.1	PH domain-containing protein	TRUE	Caenorhabditis elegans	0.576661	8.82587e-07	46.2257	FALSE	H2KZQ0	F11D5.1	PH domain-containing protein	12.1903	11.9993	12.5504	NA	NA	12.0379	12.2206	-0.208733	-1.56364	1.14617	11.4288	-0.34109	-7.0088	0.739768	0.809888	0	0
>tr|H2KZQ8|H2KZQ8_CAEEL Protein transport protein sec16 OS=Caenorhabditis elegans OX=6239 GN=sec-16a.2 PE=1 SV=1	H2KZQ8	sec-16a.2	Protein transport protein sec16	TRUE	Caenorhabditis elegans	0.393435	4.53056e-09	49.757	FALSE	H2KZQ8	sec-16a.2	Protein transport protein sec16	13.5919	13.3591	13.2598	13.2205	13.2562	13.4241	13.173	-0.103333	-0.345663	0.138998	13.3612	-0.901202	-6.99772	0.380352	0.481927	0	0
>tr|H2KZR3|H2KZR3_CAEEL CRE-UNC-96 protein OS=Caenorhabditis elegans OX=6239 GN=unc-96 PE=1 SV=1	H2KZR3	unc-96	CRE-UNC-96 protein	TRUE	Caenorhabditis elegans	0.780255	1.39202e-06	45.8678	FALSE	H2KZR3	unc-96	CRE-UNC-96 protein	14.6115	13.4274	13.6629	NA	12.2713	12.8034	11.884	-1.36323	-2.09142	-0.635045	12.7295	-4.06118	-1.66656	0.00145749	0.00468017	-1	-1
>tr|H2KZS2|H2KZS2_CAEEL Aggrecan core protein OS=Caenorhabditis elegans OX=6239 GN=CELE_T23E7.2 PE=1 SV=2	H2KZS2	T23E7.2	Aggrecan core protein	TRUE	Caenorhabditis elegans	0.376497	2.38936e-11	52.7107	FALSE	H2KZS2	T23E7.2	Aggrecan core protein	19.9881	19.1409	19.4465	18.8171	18.2894	18.799	19.3699	-0.890029	-1.31664	-0.463417	18.7612	-4.412	-0.635739	0.000407711	0.00163464	0	0
>sp|H2KZU7|SVH2_CAEEL Tyrosine-protein kinase receptor svh-2 OS=Caenorhabditis elegans OX=6239 GN=svh-2 PE=1 SV=1	H2KZU7	svh-2	Tyrosine-protein kinase receptor svh-2	TRUE	Caenorhabditis elegans	0.341072	0.00033242	39.0749	FALSE	H2KZU7	svh-2	Tyrosine-protein kinase receptor svh-2	13.236	13.5318	13.4644	14.2336	13.2294	13.7463	13.2812	0.325707	-0.140678	0.792091	13.5393	1.47688	-6.33424	0.158547	0.235054	0	0
>tr|H2KZV4|H2KZV4_CAEEL Rho-GAP domain-containing protein OS=Caenorhabditis elegans OX=6239 GN=CELE_F23H11.4 PE=1 SV=1	H2KZV4	F23H11.4	Rho-GAP domain-containing protein	TRUE	Caenorhabditis elegans	0.445655	0.00014968	40.6743	FALSE	H2KZV4	F23H11.4	Rho-GAP domain-containing protein	11.4718	NA	NA	NA	12.6495	NA	NA	1.17769	0.487129	1.86824	12.2368	4.53424	-2.2777	0.00798726	0.0193073	1	1
>tr|H2KZV5|H2KZV5_CAEEL Fungal lipase-like domain-containing protein OS=Caenorhabditis elegans OX=6239 GN=CELE_T21H3.1 PE=1 SV=1	H2KZV5	T21H3.1	Fungal lipase-like domain-containing protein	TRUE	Caenorhabditis elegans	1.01089	0.000672164	37.141	FALSE	H2KZV5	T21H3.1	Fungal lipase-like domain-containing protein	NA	NA	NA	NA	12.9567	NA	NA	NA	NA	NA	15.2127	NA	NA	NA	NA	NA	NA
>tr|H2KZV6|H2KZV6_CAEEL Rho GTPase-activating protein 26 OS=Caenorhabditis elegans OX=6239 GN=CELE_T04C9.1 PE=1 SV=1	H2KZV6	T04C9.1	Rho GTPase-activating protein 26	TRUE	Caenorhabditis elegans	0.273747	2.25046e-10	51.482	FALSE	H2KZV6	T04C9.1	Rho GTPase-activating protein 26	13.3506	13.4052	13.6478	13.6145	13.9117	13.6416	13.4689	0.254729	0.00986785	0.499589	13.5785	2.19862	-5.17634	0.0423713	0.0789735	0	0
>tr|H2KZV9|H2KZV9_CAEEL Moesin/ezrin/radixin homolog 1 OS=Caenorhabditis elegans OX=6239 GN=frm-2 PE=1 SV=1	H2KZV9	frm-2	Moesin/ezrin/radixin homolog 1	TRUE	Caenorhabditis elegans	0.345943	7.40211e-09	49.4627	FALSE	H2KZV9	frm-2	Moesin/ezrin/radixin homolog 1	11.9107	12.5527	12.3484	11.9535	11.903	11.9404	12.4337	-0.338263	-0.639638	-0.0368889	12.2171	-2.3724	-4.85779	0.0300494	0.0590758	0	0
>tr|H2KZW8|H2KZW8_CAEEL Phospholipid/glycerol acyltransferase domain-containing protein OS=Caenorhabditis elegans OX=6239 GN=CELE_Y38C1AA.1 PE=1 SV=2	H2KZW8	Y38C1AA.1	Phospholipid/glycerol acyltransferase domain-containing protein	TRUE	Caenorhabditis elegans	0.444627	2.16122e-09	50.193	FALSE	H2KZW8	Y38C1AA.1	Phospholipid/glycerol acyltransferase domain-containing protein	13.9134	14.0542	13.7675	14.0083	13.7933	13.9006	13.4668	-0.0109909	-0.385366	0.363384	13.7876	-0.0620857	-7.41448	0.951241	0.96508	0	0
>tr|H2KZX7|H2KZX7_CAEEL Rap guanine nucleotide exchange factor 1 OS=Caenorhabditis elegans OX=6239 GN=CELE_Y34B4A.4 PE=1 SV=1	H2KZX7	Y34B4A.4	Rap guanine nucleotide exchange factor 1	TRUE	Caenorhabditis elegans	0.34006	2.57869e-05	43.1156	FALSE	H2KZX7	Y34B4A.4	Rap guanine nucleotide exchange factor 1	13.5698	13.3633	13.6262	13.4052	13.3819	13.223	12.9048	-0.183079	-0.480364	0.114206	13.2781	-1.30167	-6.56444	0.210802	0.297223	0	0
>tr|H2KZY3|H2KZY3_CAEEL BACK domain-containing protein OS=Caenorhabditis elegans OX=6239 GN=CELE_F49E8.7 PE=1 SV=1	H2KZY3	F49E8.7	BACK domain-containing protein	TRUE	Caenorhabditis elegans	0.446128	2.50611e-10	51.422	FALSE	H2KZY3	F49E8.7	BACK domain-containing protein	13.1543	13.6299	13.2601	13.0044	13.4432	13.0061	13.2696	-0.196812	-0.480395	0.0867714	13.3288	-1.46677	-6.34812	0.161099	0.238265	0	0
>sp|H2KZZ6|TBC11_CAEEL Rab GTPase-activating protein tbc-11 OS=Caenorhabditis elegans OX=6239 GN=tbc-11 PE=1 SV=1	H2KZZ6	tbc-11	Rab GTPase-activating protein tbc-11	TRUE	Caenorhabditis elegans	0.327496	1.55304e-06	45.7801	FALSE	H2KZZ6	tbc-11	Rab GTPase-activating protein tbc-11	14.3375	14.2958	14.3298	14.531	13.9586	14.3574	14.2968	-0.0386603	-0.33341	0.25609	14.223	-0.277226	-7.37601	0.785027	0.845821	0	0
>tr|H2L003|H2L003_CAEEL Oxidation resistance protein 1 OS=Caenorhabditis elegans OX=6239 GN=lmd-3 PE=1 SV=1	H2L003	lmd-3	Oxidation resistance protein 1	TRUE	Caenorhabditis elegans	0.324259	3.43524e-08	48.5085	FALSE	H2L003	lmd-3	Oxidation resistance protein 1	14.856	14.8551	14.9755	15.4748	15.5598	15.2325	15.539	0.526804	0.268837	0.784771	15.2824	4.31596	-0.827752	0.000491135	0.0018968	0	0
>tr|H2L010|H2L010_CAEEL Ubiquitin carboxyl-terminal hydrolase 36 OS=Caenorhabditis elegans OX=6239 GN=CELE_T22F3.2 PE=1 SV=2	H2L010	T22F3.2	Ubiquitin carboxyl-terminal hydrolase 36	TRUE	Caenorhabditis elegans	0.459051	1.19997e-11	53.0795	FALSE	H2L010	T22F3.2	Ubiquitin carboxyl-terminal hydrolase 36	14.1127	14.4118	14.3077	13.6482	13.4906	13.6779	13.5149	-0.671842	-0.940482	-0.403203	13.8298	-5.28555	1.21996	6.51688e-05	0.000358428	0	0
>tr|H2L011|H2L011_CAEEL Alpha-catulin OS=Caenorhabditis elegans OX=6239 GN=ctn-1 PE=1 SV=2	H2L011	ctn-1	Alpha-catulin	TRUE	Caenorhabditis elegans	0.398133	6.31344e-08	48.1117	FALSE	H2L011	ctn-1	Alpha-catulin	13.9558	13.8336	13.5225	12.7276	13.4491	12.7278	13.444	-0.802429	-1.42414	-0.180722	13.0903	-2.72951	-4.17026	0.0145512	0.0319398	0	0
>tr|H2L031|H2L031_CAEEL NOT2/NOT3/NOT5 C-terminal domain-containing protein OS=Caenorhabditis elegans OX=6239 GN=tag-153 PE=1 SV=1	H2L031	tag-153	NOT2/NOT3/NOT5 C-terminal domain-containing protein	TRUE	Caenorhabditis elegans	0.327873	0.00106326	35.9802	FALSE	H2L031	tag-153	NOT2/NOT3/NOT5 C-terminal domain-containing protein	NA	12.8841	NA	13.3611	NA	12.4371	NA	0.0150254	-1.17935	1.2094	12.8357	0.0314856	-7.01268	0.975995	0.983713	0	0
>tr|H2L034|H2L034_CAEEL ABC transporter domain-containing protein OS=Caenorhabditis elegans OX=6239 GN=pmp-5 PE=1 SV=1	H2L034	pmp-5	ABC transporter domain-containing protein	TRUE	Caenorhabditis elegans	0.499902	1.04489e-13	55.5598	FALSE	H2L034	pmp-5	ABC transporter domain-containing protein	16.4129	16.6213	16.5828	15.0456	15.0404	15.2197	15.77	-1.43708	-1.67543	-1.19874	16.0956	-12.7427	13.2261	5.30571e-10	4.06728e-08	-1	-1
>sp|H2L045|TENSH_CAEEL Tensin homolog OS=Caenorhabditis elegans OX=6239 GN=tns-1 PE=1 SV=2	H2L045	tns-1	Tensin homolog	TRUE	Caenorhabditis elegans	0.311418	3.56418e-16	59.0983	FALSE	H2L045	tns-1	Tensin homolog	15.9814	15.7452	15.9119	15.054	14.9667	15.1907	15.6717	-0.80907	-1.04092	-0.577222	15.3103	-7.37521	5.27779	1.24223e-06	1.43031e-05	0	0
>tr|H2L049|H2L049_CAEEL AMPK1_CBM domain-containing protein OS=Caenorhabditis elegans OX=6239 GN=CELE_F46H5.7 PE=1 SV=2	H2L049	F46H5.7	AMPK1_CBM domain-containing protein	TRUE	Caenorhabditis elegans	1.04685	9.54857e-11	51.9569	FALSE	H2L049	F46H5.7	AMPK1_CBM domain-containing protein	13.7966	13.6769	14.2566	18.1797	17.8851	17.9749	16.5925	4.10318	3.78282	4.42354	17.2433	27.0778	24.7741	3.82275e-15	4.70963e-12	1	1
>tr|H2L055|H2L055_CAEEL Rap-GAP domain-containing protein OS=Caenorhabditis elegans OX=6239 GN=CELE_F53A10.2 PE=1 SV=1	H2L055	F53A10.2	Rap-GAP domain-containing protein	TRUE	Caenorhabditis elegans	0.539043	0.000152548	40.6417	FALSE	H2L055	F53A10.2	Rap-GAP domain-containing protein	10.7814	11.996	11.7679	NA	10.3711	9.48757	11.1428	-1.58577	-2.37123	-0.80032	10.6918	-4.37971	-1.07451	0.000816766	0.00289154	-1	-1
>sp|H2L056|UBXN3_CAEEL UBX domain-containing protein 3 OS=Caenorhabditis elegans OX=6239 GN=ubxn-3 PE=1 SV=1	H2L056	ubxn-3	UBX domain-containing protein 3	TRUE	Caenorhabditis elegans	0.405185	2.84322e-10	51.3514	FALSE	H2L056	ubxn-3	UBX domain-containing protein 3	13.8409	13.8587	13.8061	14.3702	14.6887	14.3266	14.1476	0.626587	0.392494	0.86068	14.2273	5.65699	1.98158	3.08998e-05	0.000193079	0	0
>tr|H2L067|H2L067_CAEEL K Homology domain-containing protein OS=Caenorhabditis elegans OX=6239 GN=mex-3 PE=1 SV=1	H2L067	mex-3	K Homology domain-containing protein	TRUE	Caenorhabditis elegans	0.51204	0.000132825	40.8748	FALSE	H2L067	mex-3	K Homology domain-containing protein	NA	13.2251	NA	14.2477	14.36	14.0362	13.6212	0.989495	0.560815	1.41817	13.8271	4.93162	0.485244	0.000195505	0.000899857	0	0
>tr|H2L083|H2L083_CAEEL Ground-like domain-containing protein OS=Caenorhabditis elegans OX=6239 GN=grl-16 PE=1 SV=1	H2L083	grl-16	Ground-like domain-containing protein	TRUE	Caenorhabditis elegans	0.966351	0.000160988	40.5481	FALSE	H2L083	grl-16	Ground-like domain-containing protein	13.2619	12.9673	13.8696	NA	16.4831	13.1621	15.1935	1.45635	-0.121309	3.03401	13.8791	1.98688	-5.45506	0.0676297	0.117082	0	0
>tr|H2L086|H2L086_CAEEL RNA polymerase II-associated protein 1 N-terminal domain-containing protein OS=Caenorhabditis elegans OX=6239 GN=CELE_F56B3.4 PE=1 SV=1	H2L086	F56B3.4	RNA polymerase II-associated protein 1 N-terminal domain-containing protein	TRUE	Caenorhabditis elegans	0.622472	1.58945e-12	54.1417	FALSE	H2L086	F56B3.4	RNA polymerase II-associated protein 1 N-terminal domain-containing protein	13.1439	13.4269	13.3647	14.1121	13.9876	14.0268	13.3791	0.730334	0.55784	0.902828	13.8277	8.94828	7.95001	9.23111e-08	2.01883e-06	0	0
>sp|H2L099|GCK1_CAEEL Germinal center kinase 1 OS=Caenorhabditis elegans OX=6239 GN=gck-1 PE=1 SV=1	H2L099	gck-1	Germinal center kinase 1	TRUE	Caenorhabditis elegans	0.286951	1.52858e-10	51.6971	FALSE	H2L099	gck-1	Germinal center kinase 1	13.5657	13.66	13.6988	14.103	13.8071	14.0478	13.5841	0.344432	0.138852	0.550013	13.7098	3.5409	-2.4875	0.00258494	0.00758249	0	0
>tr|H2L0A6|H2L0A6_CAEEL Nucleoside phosphorylase domain-containing protein OS=Caenorhabditis elegans OX=6239 GN=CELE_H14E04.2 PE=1 SV=1	H2L0A6	H14E04.2	Nucleoside phosphorylase domain-containing protein	TRUE	Caenorhabditis elegans	0.48701	7.43365e-11	52.0944	FALSE	H2L0A6	H14E04.2	Nucleoside phosphorylase domain-containing protein	13.2932	13.2666	13.6167	13.8796	13.7484	13.7431	13.3564	0.398227	0.0932242	0.70323	13.4307	2.75983	-4.10773	0.0136075	0.0302973	0	0
>tr|H2L0A8|H2L0A8_CAEEL RRM domain-containing protein OS=Caenorhabditis elegans OX=6239 GN=CELE_H05C05.1 PE=1 SV=2	H2L0A8	H05C05.1	RRM domain-containing protein	TRUE	Caenorhabditis elegans	0.351922	8.8655e-12	53.2404	FALSE	H2L0A8	H05C05.1	RRM domain-containing protein	14.5639	14.2718	14.5593	14.5692	14.7124	14.5813	14.4682	0.15598	-0.0761	0.388061	14.5608	1.42044	-6.41088	0.173962	0.253108	0	0
>tr|H2L0C0|H2L0C0_CAEEL ER membrane protein complex subunit 1 OS=Caenorhabditis elegans OX=6239 GN=emc-1 PE=1 SV=1	H2L0C0	emc-1	ER membrane protein complex subunit 1	TRUE	Caenorhabditis elegans	0.370746	9.68791e-12	53.1933	FALSE	H2L0C0	emc-1	ER membrane protein complex subunit 1	14.1	14.2699	14.4245	14.1188	14.2773	14.274	14.2919	-0.0414366	-0.23428	0.151406	14.3878	-0.454123	-7.30826	0.655613	0.739666	0	0
>tr|H2L0C5|H2L0C5_CAEEL WD_REPEATS_REGION domain-containing protein OS=Caenorhabditis elegans OX=6239 GN=wdr-62 PE=1 SV=2	H2L0C5	wdr-62	WD_REPEATS_REGION domain-containing protein	TRUE	Caenorhabditis elegans	0.734071	0.000534345	37.8194	FALSE	H2L0C5	wdr-62	WD_REPEATS_REGION domain-containing protein	NA	11.0689	NA	NA	NA	NA	NA	NA	NA	NA	9.24872	NA	NA	NA	NA	NA	NA
>tr|H2L0C9|H2L0C9_CAEEL Glucuronosyltransferase OS=Caenorhabditis elegans OX=6239 GN=ugt-29 PE=1 SV=1	H2L0C9	ugt-29	Glucuronosyltransferase	TRUE	Caenorhabditis elegans	0.737038	1.14178e-05	44.0011	FALSE	H2L0C9	ugt-29	Glucuronosyltransferase	NA	11.3921	NA	11.3858	12.499	11.7078	NA	0.472163	-0.336201	1.28053	12.2838	1.33346	-6.17644	0.21704	0.304112	0	0
>tr|H2L0E6|H2L0E6_CAEEL MFS domain-containing protein OS=Caenorhabditis elegans OX=6239 GN=mct-4 PE=1 SV=1	H2L0E6	mct-4	MFS domain-containing protein	TRUE	Caenorhabditis elegans	0.518388	1.27663e-11	53.0465	FALSE	H2L0E6	mct-4	MFS domain-containing protein	13.8444	13.7793	14.0478	13.9452	13.8641	13.9758	13.9721	0.0378785	-0.165919	0.241676	14.1885	0.392814	-7.33539	0.699448	0.774696	0	0
>tr|H2L0G8|H2L0G8_CAEEL Expressed conserved protein OS=Caenorhabditis elegans OX=6239 GN=CELE_M01H9.3 PE=1 SV=1	H2L0G8	M01H9.3	Expressed conserved protein	TRUE	Caenorhabditis elegans	0.447989	9.1285e-15	56.9086	FALSE	H2L0G8	M01H9.3	Expressed conserved protein	12.6733	NA	12.0777	13.5968	13.3356	13.4432	12.9833	1.08307	0.641617	1.52453	13.2326	5.21489	0.988797	9.43632e-05	0.000494704	1	1
>sp|H2L0H5|WAPL_CAEEL Wings apart-like protein homolog 1 OS=Caenorhabditis elegans OX=6239 GN=wapl-1 PE=3 SV=1	H2L0H5	wapl-1	Wings apart-like protein homolog 1	TRUE	Caenorhabditis elegans	0.291713	1.75641e-14	56.532	FALSE	H2L0H5	wapl-1	Wings apart-like protein homolog 1	16.2289	16.2041	16.1031	15.788	15.668	15.6366	15.7691	-0.481165	-0.636681	-0.325649	15.7821	-6.539	3.72266	5.64599e-06	4.78614e-05	0	0
>tr|H2L0I6|H2L0I6_CAEEL Phosphorylase b kinase regulatory subunit OS=Caenorhabditis elegans OX=6239 GN=CELE_Y67D8A.2 PE=1 SV=1	H2L0I6	Y67D8A.2	Phosphorylase b kinase regulatory subunit	TRUE	Caenorhabditis elegans	0.657994	1.38215e-09	50.4526	FALSE	H2L0I6	Y67D8A.2	Phosphorylase b kinase regulatory subunit	12.7134	12.4945	12.5393	12.4134	12.7527	12.4572	12.9021	-0.0413103	-0.328549	0.245928	12.9124	-0.303954	-7.36785	0.764934	0.828847	0	0
>tr|H2L0I8|H2L0I8_CAEEL UDENN FNIP1/2-type domain-containing protein OS=Caenorhabditis elegans OX=6239 GN=fnip-2 PE=1 SV=1	H2L0I8	fnip-2	UDENN FNIP1/2-type domain-containing protein	TRUE	Caenorhabditis elegans	0.386606	1.57751e-11	52.9335	FALSE	H2L0I8	fnip-2	UDENN FNIP1/2-type domain-containing protein	14.5897	14.5425	14.436	13.7675	13.6161	13.7236	13.872	-0.82029	-1.06923	-0.571346	13.7201	-6.96399	4.52489	2.58467e-06	2.58187e-05	0	0
>tr|H2L0J6|H2L0J6_CAEEL VASt domain-containing protein OS=Caenorhabditis elegans OX=6239 GN=CELE_ZC328.3 PE=1 SV=1	H2L0J6	ZC328.3	VASt domain-containing protein	TRUE	Caenorhabditis elegans	0.780478	3.3776e-07	46.9468	FALSE	H2L0J6	ZC328.3	VASt domain-containing protein	NA	NA	10.9554	NA	NA	11.0187	NA	0.0633385	-1.09203	1.21871	11.2188	0.145849	-6.8579	0.890355	0.923072	0	0
>tr|H2L0K0|H2L0K0_CAEEL CBS domain-containing protein OS=Caenorhabditis elegans OX=6239 GN=aakg-4 PE=1 SV=1	H2L0K0	aakg-4	CBS domain-containing protein	TRUE	Caenorhabditis elegans	0.318717	1.31111e-10	51.7821	FALSE	H2L0K0	aakg-4	CBS domain-containing protein	13.2181	13.4743	13.3848	13.1487	12.969	12.8639	13.1908	-0.365128	-0.68138	-0.0488752	12.9784	-2.4408	-4.72956	0.0262168	0.052633	0	0
>tr|H2L0M0|H2L0M0_CAEEL Acetyl-CoA carboxylase OS=Caenorhabditis elegans OX=6239 GN=pod-2 PE=1 SV=1	H2L0M0	pod-2	Acetyl-CoA carboxylase	TRUE	Caenorhabditis elegans	0.338882	7.51967e-16	58.5254	FALSE	H2L0M0	pod-2	Acetyl-CoA carboxylase	18.2865	17.9615	18.1404	18.0977	17.9309	18.1028	19.148	-0.0856432	-0.291656	0.12037	18.5435	-0.878599	-7.018	0.392141	0.493641	0	0
>tr|H2L0P5|H2L0P5_CAEEL Pleckstrin homology domain-containing family G member 7 OS=Caenorhabditis elegans OX=6239 GN=prhg-1 PE=4 SV=1	H2L0P5	prhg-1	Pleckstrin homology domain-containing family G member 7	TRUE	Caenorhabditis elegans	0.699539	4.51651e-05	42.4298	FALSE	H2L0P5	prhg-1	Pleckstrin homology domain-containing family G member 7	12.7164	12.6078	12.4334	NA	NA	NA	10.7794	NA	NA	NA	11.3688	NA	NA	NA	NA	NA	NA
>tr|H2L0Q6|H2L0Q6_CAEEL Small monomeric GTPase OS=Caenorhabditis elegans OX=6239 GN=ral-1 PE=1 SV=1	H2L0Q6	ral-1	Small monomeric GTPase	TRUE	Caenorhabditis elegans	0.266058	2.78037e-15	57.635	FALSE	H2L0Q6	ral-1	Small monomeric GTPase	17.6501	17.4509	17.4747	17.3039	17.1246	17.1669	17.2458	-0.326794	-0.548972	-0.104616	17.1222	-3.1086	-3.39659	0.00651876	0.0164122	0	0
>tr|H2L0S8|H2L0S8_CAEEL LUC7 related splicing factor homolog OS=Caenorhabditis elegans OX=6239 GN=CELE_Y119D3B.12 PE=1 SV=1	H2L0S8	Y119D3B.12	LUC7 related splicing factor homolog	TRUE	Caenorhabditis elegans	0.901337	2.02173e-07	47.3154	FALSE	H2L0S8	Y119D3B.12	LUC7 related splicing factor homolog	13.341	13.0039	13.0284	13.0328	12.8544	12.6317	11.8378	-0.284829	-0.809532	0.239874	12.6905	-1.14798	-6.74663	0.267357	0.361563	0	0
>tr|H2L2A8|H2L2A8_CAEEL Uridine kinase OS=Caenorhabditis elegans OX=6239 GN=CELE_F19B6.1 PE=1 SV=1	H2L2A8	F19B6.1	Uridine kinase	TRUE	Caenorhabditis elegans	0.525561	2.53733e-09	50.0992	FALSE	H2L2A8	F19B6.1	Uridine kinase	15.143	15.0317	15.0062	14.6815	14.9252	15.0238	14.7816	-0.183414	-0.383058	0.0162293	15.0524	-1.94165	-5.62248	0.0693238	0.119506	0	0
>tr|H2L2C2|H2L2C2_CAEEL Rap-GAP domain-containing protein OS=Caenorhabditis elegans OX=6239 GN=sipa-1 PE=4 SV=1	H2L2C2	sipa-1	Rap-GAP domain-containing protein	TRUE	Caenorhabditis elegans	0.312557	1.47484e-05	43.736	FALSE	H2L2C2	sipa-1	Rap-GAP domain-containing protein	13.7581	13.748	13.4983	NA	NA	13.3692	13.914	-0.298957	-0.727054	0.12914	13.5507	-1.51351	-5.94456	0.154817	0.230626	0	0
>tr|H2L2E3|H2L2E3_CAEEL DUF3452 domain-containing protein OS=Caenorhabditis elegans OX=6239 GN=C50B6.3 PE=1 SV=1	H2L2E3	C50B6.3	DUF3452 domain-containing protein	TRUE	Caenorhabditis elegans	0.315386	4.2822e-09	49.7905	FALSE	H2L2E3	C50B6.3	DUF3452 domain-containing protein	12.6911	12.8378	13.4852	12.3972	12.4388	12.5895	13.4825	-0.529498	-1.14065	0.0816583	12.7847	-1.83221	-5.80237	0.0850397	0.140755	0	0
>tr|H2L2E8|H2L2E8_CAEEL Tubulin alpha chain OS=Caenorhabditis elegans OX=6239 GN=tba-1 PE=1 SV=1	H2L2E8	tba-1	Tubulin alpha chain	TRUE	Caenorhabditis elegans	0.23816	3.15364e-15	57.5549	FALSE	H2L2E8	tba-1	Tubulin alpha chain	23.7972	23.3068	23.2379	23.3558	23.0572	23.1868	23.3366	-0.247399	-0.526749	0.0319509	23.1745	-1.87172	-5.73795	0.0789475	0.132632	0	0
>tr|H8ESD5|H8ESD5_CAEEL Solute carrier family 12 member 1 OS=Caenorhabditis elegans OX=6239 GN=nkcc-1 PE=1 SV=1	H8ESD5	nkcc-1	Solute carrier family 12 member 1	TRUE	Caenorhabditis elegans	0.356275	2.51382e-05	43.1453	FALSE	H8ESD5	nkcc-1	Solute carrier family 12 member 1	13.2119	13.4684	13.6372	13.3163	13.1945	13.3162	13.0551	-0.163483	-0.426732	0.0997672	13.3147	-1.31249	-6.5509	0.207187	0.292947	0	0
>tr|H8ESF3|H8ESF3_CAEEL SWI/SNF complex subunit SMARCC2 OS=Caenorhabditis elegans OX=6239 GN=swsn-1 PE=1 SV=1	H8ESF3	swsn-1	SWI/SNF complex subunit SMARCC2	TRUE	Caenorhabditis elegans	0.372419	4.2587e-09	49.7938	FALSE	H8ESF3	swsn-1	SWI/SNF complex subunit SMARCC2	14.0696	13.612	13.8913	13.8013	13.8912	13.8494	13.9217	-0.0102993	-0.264482	0.243883	13.8635	-0.0856359	-7.41264	0.932779	0.952559	0	0
>tr|H8ESG1|H8ESG1_CAEEL BRO1 domain-containing protein OS=Caenorhabditis elegans OX=6239 GN=ego-2 PE=1 SV=1	H8ESG1	ego-2	BRO1 domain-containing protein	TRUE	Caenorhabditis elegans	0.358554	2.12629e-11	52.7735	FALSE	H8ESG1	ego-2	BRO1 domain-containing protein	14.3549	14.2787	14.3708	14.4122	14.4292	14.2473	14.1355	0.0280894	-0.156709	0.212887	14.3025	0.321246	-7.36218	0.752028	0.820228	0	0
>tr|H9G2T4|H9G2T4_CAEEL Isocitrate dehydrogenase [NADP] OS=Caenorhabditis elegans OX=6239 GN=idh-1 PE=1 SV=1	H9G2T4	idh-1	Isocitrate dehydrogenase [NADP]	TRUE	Caenorhabditis elegans	0.596062	5.50015e-09	49.6413	FALSE	H9G2T4	idh-1	Isocitrate dehydrogenase [NADP]	16.535	16.7172	16.6004	15.327	15.4335	15.5648	16.2644	-1.17579	-1.46534	-0.886249	16.4307	-8.58278	7.35388	1.64975e-07	3.14304e-06	-1	-1
>tr|H9G2U2|H9G2U2_CAEEL Dauer Up-Regulated OS=Caenorhabditis elegans OX=6239 GN=dur-1 PE=1 SV=1	H9G2U2	dur-1	Dauer Up-Regulated	TRUE	Caenorhabditis elegans	0.26919	2.95312e-16	59.2527	FALSE	H9G2U2	dur-1	Dauer Up-Regulated	15.2922	14.509	15.2613	14.8352	15.5694	14.7803	16.0106	0.0408269	-0.620311	0.701965	15.0229	0.130593	-7.40751	0.897677	0.927282	0	0
>tr|H9G2Z4|H9G2Z4_CAEEL MFS domain-containing protein OS=Caenorhabditis elegans OX=6239 GN=C27A7.6 PE=1 SV=1	H9G2Z4	C27A7.6	MFS domain-containing protein	TRUE	Caenorhabditis elegans	0.380324	5.12681e-16	58.812	FALSE	H9G2Z4	C27A7.6	MFS domain-containing protein	12.4649	12.8285	13.1177	13.2299	13.508	13.4183	12.6334	0.581706	0.168288	0.995125	13.1567	2.97562	-3.67445	0.0086983	0.0207546	0	0
>tr|H9G328|H9G328_CAEEL non-specific serine/threonine protein kinase OS=Caenorhabditis elegans OX=6239 GN=kin-4 PE=1 SV=1	H9G328	kin-4	non-specific serine/threonine protein kinase	TRUE	Caenorhabditis elegans	0.21665	0.000106952	41.2204	FALSE	H9G328	kin-4	non-specific serine/threonine protein kinase	13.8748	14.1716	13.9418	13.9214	13.808	13.8047	14.117	-0.151373	-0.384931	0.0821856	13.7887	-1.36976	-6.47771	0.18898	0.271356	0	0
>tr|H9G342|H9G342_CAEEL Small, acid-soluble spore protein gamma-type OS=Caenorhabditis elegans OX=6239 GN=CELE_F54B8.4 PE=1 SV=1	H9G342	F54B8.4	Small, acid-soluble spore protein gamma-type	TRUE	Caenorhabditis elegans	0.892434	0.000213989	40.0215	FALSE	H9G342	F54B8.4	Small, acid-soluble spore protein gamma-type	NA	NA	NA	NA	NA	NA	NA	NA	NA	NA	11.1383	NA	NA	NA	NA	NA	NA
>tr|I2HA91|I2HA91_CAEEL TYR_PHOSPHATASE_2 domain-containing protein OS=Caenorhabditis elegans OX=6239 GN=CELE_F28C6.8 PE=1 SV=1	I2HA91	F28C6.8	TYR_PHOSPHATASE_2 domain-containing protein	TRUE	Caenorhabditis elegans	0.488493	3.13798e-10	51.2961	FALSE	I2HA91	F28C6.8	TYR_PHOSPHATASE_2 domain-containing protein	13.5562	13.5985	13.1793	13.6734	12.7795	13.2053	13.4507	-0.225261	-0.656005	0.205482	13.418	-1.10594	-6.7931	0.284624	0.380597	0	0
>sp|I2HAA0|TBC8_CAEEL Rab GTPase-activating protein tbc-8 OS=Caenorhabditis elegans OX=6239 GN=tbc-8 PE=1 SV=1	I2HAA0	tbc-8	Rab GTPase-activating protein tbc-8	TRUE	Caenorhabditis elegans	0.535918	2.69665e-05	43.0633	FALSE	I2HAA0	tbc-8	Rab GTPase-activating protein tbc-8	14.4491	13.7306	13.8739	12.8536	NA	12.2508	13.448	-1.46564	-2.02885	-0.902429	12.9235	-5.56363	1.47494	6.15066e-05	0.000341334	-1	-1
>tr|J7SA49|J7SA49_CAEEL ARID domain-containing protein OS=Caenorhabditis elegans OX=6239 GN=let-526 PE=1 SV=1	J7SA49	let-526	ARID domain-containing protein	TRUE	Caenorhabditis elegans	0.367681	3.9785e-13	54.86	FALSE	J7SA49	let-526	ARID domain-containing protein	13.7777	13.7351	13.8613	13.0972	13.1419	13.0793	13.4756	-0.685233	-0.939273	-0.431194	13.4565	-5.70072	2.07021	2.83334e-05	0.000182122	0	0
>tr|K7ZUH9|K7ZUH9_CAEEL Histone H3 OS=Caenorhabditis elegans OX=6239 GN=his-40 PE=1 SV=1;>sp|P08898|H3_CAEEL Histone H3 OS=Caenorhabditis elegans OX=6239 GN=his-63 PE=1 SV=4;>sp|Q10453|H331_CAEEL Histone H3.3 type 1 OS=Caenorhabditis elegans OX=6239 GN=his-71 PE=1 SV=2;>sp|Q9U281|H332_CAEEL Histone H3.3 type 2 OS=Caenorhabditis elegans OX=6239 GN=his-72 PE=1 SV=3	K7ZUH9;P08898;Q10453;Q9U281	his-40;his-63;his-71;his-72	Histone H3;Histone H3;Histone H3.3 type 1;Histone H3.3 type 2	TRUE	Caenorhabditis elegans	0.481256	5.30689e-07	46.6129	FALSE	K7ZUH9	his-40	Histone H3	19.7447	19.6279	19.8829	18.5152	17.9022	18.252	19.0624	-1.52865	-1.95528	-1.10202	18.7937	-7.57737	5.59498	9.19057e-07	1.13988e-05	-1	-1
>tr|K8ERU3|K8ERU3_CAEEL HEAT repeat protein OS=Caenorhabditis elegans OX=6239 GN=hpo-27 PE=1 SV=1	K8ERU3	hpo-27	HEAT repeat protein	TRUE	Caenorhabditis elegans	0.342828	2.14099e-13	55.1826	FALSE	K8ERU3	hpo-27	HEAT repeat protein	15.1601	15.3777	15.2726	15.5702	15.6911	15.5184	15.2138	0.323079	0.148032	0.498126	15.4146	3.90073	-1.7184	0.0011931	0.00395844	0	0
>sp|K8ESC5|ATG41_CAEEL Cysteine protease atg-4.1 OS=Caenorhabditis elegans OX=6239 GN=atg-4.1 PE=1 SV=1	K8ESC5	atg-4.1	Cysteine protease atg-4.1	TRUE	Caenorhabditis elegans	0.578772	1.32808e-08	49.1061	FALSE	K8ESC5	atg-4.1	Cysteine protease atg-4.1	13.4504	13.4663	13.1782	13.4832	13.9054	13.7464	13.1083	0.346717	-0.088786	0.782219	13.5131	1.68363	-6.03465	0.111083	0.175754	0	0
>tr|K8ESG0|K8ESG0_CAEEL SH2 domain-containing protein OS=Caenorhabditis elegans OX=6239 GN=CELE_F13B12.6 PE=1 SV=1	K8ESG0	F13B12.6	SH2 domain-containing protein	TRUE	Caenorhabditis elegans	0.518199	0.00427979	33.6944	FALSE	K8ESG0	F13B12.6	SH2 domain-containing protein	NA	12.964	12.7809	NA	NA	NA	11.6335	NA	NA	NA	12.0645	NA	NA	NA	NA	NA	NA
>tr|K8ESG8|K8ESG8_CAEEL Transmembrane protein OS=Caenorhabditis elegans OX=6239 GN=CELE_F13E9.11 PE=1 SV=1	K8ESG8	F13E9.11	Transmembrane protein	TRUE	Caenorhabditis elegans	0.681102	7.98318e-11	52.0553	FALSE	K8ESG8	F13E9.11	Transmembrane protein	12.4146	12.795	12.9068	10.7254	NA	NA	11.967	-1.98003	-3.20176	-0.758295	11.4362	-3.48831	-2.45961	0.00380381	0.0103298	-1	-1
>tr|K8ESK9|K8ESK9_CAEEL Coronin-7 OS=Caenorhabditis elegans OX=6239 GN=pod-1 PE=1 SV=1	K8ESK9	pod-1	Coronin-7	TRUE	Caenorhabditis elegans	0.398926	3.26505e-15	57.533	FALSE	K8ESK9	pod-1	Coronin-7	15.5062	15.6443	15.7329	16.3526	16.6661	16.5331	16.4101	0.889463	0.703431	1.07549	16.229	10.105	9.71871	1.64763e-08	5.48616e-07	0	0
>tr|K8ESM7|K8ESM7_CAEEL RUN domain-containing protein OS=Caenorhabditis elegans OX=6239 GN=cup-14 PE=1 SV=1	K8ESM7	cup-14	RUN domain-containing protein	TRUE	Caenorhabditis elegans	0.607365	6.40278e-09	49.5501	FALSE	K8ESM7	cup-14	RUN domain-containing protein	10.9879	11.6371	10.9739	10.3888	10.7865	10.8806	10.0946	-0.51435	-1.26933	0.240633	10.6533	-1.49167	-6.31531	0.162716	0.239506	0	0
>tr|K8F7V7|K8F7V7_CAEEL glutamate synthase (NADH) OS=Caenorhabditis elegans OX=6239 GN=CELE_W07E11.1 PE=1 SV=1	K8F7V7	W07E11.1	glutamate synthase (NADH)	TRUE	Caenorhabditis elegans	0.47845	4.25491e-14	56.0417	FALSE	K8F7V7	W07E11.1	glutamate synthase (NADH)	14.9105	14.844	14.9659	16.0007	16.0306	16.0129	15.592	1.10792	0.948975	1.26686	15.6337	14.732	15.4755	5.7318e-11	8.82698e-09	1	1
>tr|K8F7X5|K8F7X5_CAEEL General transcription factor IIH subunit 4 OS=Caenorhabditis elegans OX=6239 GN=gtf-2h4 PE=1 SV=1	K8F7X5	gtf-2h4	General transcription factor IIH subunit 4	TRUE	Caenorhabditis elegans	0.500014	5.38199e-10	50.9919	FALSE	K8F7X5	gtf-2h4	General transcription factor IIH subunit 4	14.9791	14.9739	14.9798	15.0384	14.8608	14.9885	14.8189	-0.0150121	-0.174479	0.144454	15.0668	-0.198959	-7.39563	0.844708	0.889217	0	0
>tr|K8F807|K8F807_CAEEL PX domain-containing protein OS=Caenorhabditis elegans OX=6239 GN=nish-1 PE=1 SV=1	K8F807	nish-1	PX domain-containing protein	TRUE	Caenorhabditis elegans	0.315439	3.05278e-10	51.3115	FALSE	K8F807	nish-1	PX domain-containing protein	12.5574	12.8818	13.0725	12.7126	12.363	12.3985	13.0281	-0.345924	-0.646318	-0.0455303	12.8041	-2.43405	-4.74181	0.0265459	0.0531782	0	0
>tr|K8FDY0|K8FDY0_CAEEL ZM domain-containing protein OS=Caenorhabditis elegans OX=6239 GN=hpo-34 PE=1 SV=1	K8FDY0	hpo-34	ZM domain-containing protein	TRUE	Caenorhabditis elegans	0.497408	2.27322e-11	52.7375	FALSE	K8FDY0	hpo-34	ZM domain-containing protein	14.1091	13.7128	13.9048	14.2029	15.2159	14.6056	14.6987	0.765844	-0.113757	1.64545	13.7713	1.84128	-5.78778	0.0836412	0.139126	0	0
>tr|K8FE02|K8FE02_CAEEL K Homology domain-containing protein OS=Caenorhabditis elegans OX=6239 GN=imph-1 PE=1 SV=1	K8FE02	imph-1	K Homology domain-containing protein	TRUE	Caenorhabditis elegans	0.369441	1.29526e-12	54.248	FALSE	K8FE02	imph-1	K Homology domain-containing protein	15.2161	15.3455	15.3272	15.5982	15.5926	15.6648	15.4464	0.322292	0.1539	0.490684	15.5239	4.04502	-1.40881	0.000875642	0.00305318	0	0
>tr|L8E6W9|L8E6W9_CAEEL Midasin OS=Caenorhabditis elegans OX=6239 GN=CELE_F55F10.1 PE=1 SV=1	L8E6W9	F55F10.1	Midasin	TRUE	Caenorhabditis elegans	0.320213	2.83717e-13	55.0358	FALSE	L8E6W9	F55F10.1	Midasin	15.853	15.6716	15.568	15.4456	15.2611	15.268	15.5509	-0.372638	-0.580001	-0.165275	15.523	-3.79795	-1.93868	0.00148777	0.00476912	0	0
>tr|L8E6Y3|L8E6Y3_CAEEL C3H1-type domain-containing protein OS=Caenorhabditis elegans OX=6239 GN=unk-1 PE=1 SV=1	L8E6Y3	unk-1	C3H1-type domain-containing protein	TRUE	Caenorhabditis elegans	0.366125	1.94503e-09	50.2545	FALSE	L8E6Y3	unk-1	C3H1-type domain-containing protein	12.9877	12.6578	12.9297	12.9412	12.508	12.8801	12.2762	-0.081986	-0.359816	0.195844	12.6868	-0.623668	-7.21344	0.541309	0.633929	0	0
>tr|M1ZJ62|M1ZJ62_CAEEL Up-regulated in Daf-2 domain-containing protein OS=Caenorhabditis elegans OX=6239 GN=pud-4 PE=1 SV=1	M1ZJ62	pud-4	Up-regulated in Daf-2 domain-containing protein	TRUE	Caenorhabditis elegans	0.57504	5.32794e-13	54.7085	FALSE	M1ZJ62	pud-4	Up-regulated in Daf-2 domain-containing protein	13.8324	14.1017	13.9146	14.7187	14.9352	14.9527	15.6147	0.919327	0.541456	1.2972	14.6169	5.17132	0.803296	0.00010275	0.00053188	0	0
>tr|M1ZMI3|M1ZMI3_CAEEL NADPH-dependent diflavin oxidoreductase 1 OS=Caenorhabditis elegans OX=6239 GN=fre-1 PE=1 SV=1	M1ZMI3	fre-1	NADPH-dependent diflavin oxidoreductase 1	TRUE	Caenorhabditis elegans	0.493583	4.00396e-09	49.8304	FALSE	M1ZMI3	fre-1	NADPH-dependent diflavin oxidoreductase 1	10.903	11.9024	11.3345	11.0989	11.7287	NA	11.0525	0.0337894	-0.646313	0.713892	11.2138	0.106936	-7.29927	0.916413	0.940806	0	0
>sp|O01159|RSP7_CAEEL Probable splicing factor, arginine/serine-rich 7 OS=Caenorhabditis elegans OX=6239 GN=rsp-7 PE=3 SV=3	O01159	rsp-7	Probable splicing factor, arginine/serine-rich 7	TRUE	Caenorhabditis elegans	0.46402	1.04536e-07	47.7732	FALSE	O01159	rsp-7	Probable splicing factor, arginine/serine-rich 7	13.7223	14.424	13.7558	13.2741	13.8105	13.8114	14.9566	-0.335351	-0.853719	0.183016	14.114	-1.36813	-6.4798	0.189625	0.272176	0	0
>tr|O01256|O01256_CAEEL Solute carrier family 25 member 51 OS=Caenorhabditis elegans OX=6239 GN=CELE_T20D3.5 PE=3 SV=1	O01256	T20D3.5	Solute carrier family 25 member 51	TRUE	Caenorhabditis elegans	0.282714	2.33383e-08	48.7545	FALSE	O01256	T20D3.5	Solute carrier family 25 member 51	12.8435	13.2211	13.2619	13.5308	13.4181	13.2527	13.2952	0.29173	-0.0326405	0.616101	12.9197	1.90144	-5.68948	0.0747992	0.12699	0	0
>tr|O01257|O01257_CAEEL HIG1 domain-containing protein OS=Caenorhabditis elegans OX=6239 GN=CELE_T20D3.6 PE=1 SV=1	O01257	T20D3.6	HIG1 domain-containing protein	TRUE	Caenorhabditis elegans	0.30199	3.6225e-07	46.8957	FALSE	O01257	T20D3.6	HIG1 domain-containing protein	NA	13.4555	13.4882	NA	13.0641	13.0305	13.5184	-0.424615	-0.876951	0.0277217	13.3256	-2.02039	-5.31097	0.0636455	0.111582	0	0
>sp|O01258|VPS26_CAEEL Vacuolar protein sorting-associated protein 26 OS=Caenorhabditis elegans OX=6239 GN=vps-26 PE=3 SV=2	O01258	vps-26	Vacuolar protein sorting-associated protein 26	TRUE	Caenorhabditis elegans	0.34049	9.8294e-13	54.3911	FALSE	O01258	vps-26	Vacuolar protein sorting-associated protein 26	14.5047	14.3219	14.7681	14.7268	14.6616	14.912	14.9968	0.235236	-0.0867081	0.55718	14.9158	1.54474	-6.23908	0.141308	0.214222	0	0
>sp|O01326|RNC_CAEEL Ribonuclease 3 OS=Caenorhabditis elegans OX=6239 GN=drsh-1 PE=2 SV=2	O01326	drsh-1	Ribonuclease 3	TRUE	Caenorhabditis elegans	0.402391	0.000470288	38.1835	FALSE	O01326	drsh-1	Ribonuclease 3	NA	14.1914	13.7547	NA	14.7493	NA	NA	0.776245	-0.0927648	1.64525	14.3325	1.95581	-5.23511	0.0752345	0.127554	0	0
>sp|O01422|CSN2_CAEEL COP9 signalosome complex subunit 2 OS=Caenorhabditis elegans OX=6239 GN=csn-2 PE=1 SV=2	O01422	csn-2	COP9 signalosome complex subunit 2	TRUE	Caenorhabditis elegans	0.3575	1.91351e-11	52.8301	FALSE	O01422	csn-2	COP9 signalosome complex subunit 2	15.9806	15.7364	15.6714	16.0239	16.0545	16.1812	15.9889	0.29039	0.00973265	0.571047	15.9467	2.18674	-5.19767	0.043367	0.0805449	0	0
>tr|O01426|O01426_CAEEL GPN-loop GTPase 2 OS=Caenorhabditis elegans OX=6239 GN=B0207.6 PE=1 SV=2	O01426	B0207.6	GPN-loop GTPase 2	TRUE	Caenorhabditis elegans	0.694391	0.00254102	34.4954	FALSE	O01426	B0207.6	GPN-loop GTPase 2	NA	12.6716	NA	13.2427	12.9477	12.7345	NA	0.303323	-0.205124	0.811769	12.749	1.30598	-6.21393	0.217059	0.304112	0	0
>sp|O01427|AIR2_CAEEL Aurora/IPL1-related protein kinase 2 OS=Caenorhabditis elegans OX=6239 GN=air-2 PE=1 SV=2	O01427	air-2	Aurora/IPL1-related protein kinase 2	TRUE	Caenorhabditis elegans	0.5038	7.67034e-08	47.9821	FALSE	O01427	air-2	Aurora/IPL1-related protein kinase 2	NA	12.4616	11.7704	12.3721	13.0498	12.6502	12.348	0.574729	0.0170172	1.13244	12.4785	2.19042	-5.09189	0.0441675	0.0818261	0	0
>tr|O01441|O01441_CAEEL Myb-like domain-containing protein OS=Caenorhabditis elegans OX=6239 GN=vep-1 PE=1 SV=2	O01441	vep-1	Myb-like domain-containing protein	TRUE	Caenorhabditis elegans	0.474982	1.86373e-06	45.6323	FALSE	O01441	vep-1	Myb-like domain-containing protein	12.0485	12.1217	11.8965	NA	NA	NA	11.4061	NA	NA	NA	11.2087	NA	NA	NA	NA	NA	NA
>tr|O01442|O01442_CAEEL Zf-tcix domain-containing protein OS=Caenorhabditis elegans OX=6239 GN=B0261.7 PE=1 SV=1	O01442	B0261.7	Zf-tcix domain-containing protein	TRUE	Caenorhabditis elegans	0.809121	5.38313e-08	48.2169	FALSE	O01442	B0261.7	Zf-tcix domain-containing protein	12.118	12.1976	11.9767	12.8473	12.7741	12.8859	12.0841	0.73828	0.258066	1.21849	12.7106	3.26784	-3.11308	0.00500845	0.0131099	0	0
>tr|O01470|O01470_CAEEL RAP domain-containing protein OS=Caenorhabditis elegans OX=6239 GN=C04E6.11 PE=4 SV=2	O01470	C04E6.11	RAP domain-containing protein	TRUE	Caenorhabditis elegans	0.274507	5.19619e-11	52.29	FALSE	O01470	C04E6.11	RAP domain-containing protein	14.241	13.8727	14.038	13.6899	13.4492	13.4498	13.8268	-0.520946	-0.834511	-0.20738	13.533	-3.51209	-2.55151	0.00276128	0.00797944	0	0
>sp|O01477|SIMR1_CAEEL Protein simr-1 OS=Caenorhabditis elegans OX=6239 GN=simr-1 PE=1 SV=1	O01477	simr-1	Protein simr-1	TRUE	Caenorhabditis elegans	0.467839	0.00619947	33.0817	FALSE	O01477	simr-1	Protein simr-1	NA	NA	NA	NA	10.3694	11.4573	NA	NA	NA	NA	10.8528	NA	NA	NA	NA	NA	NA
>sp|O01479|TMOD_CAEEL Tropomodulin OS=Caenorhabditis elegans OX=6239 GN=unc-94 PE=1 SV=2	O01479	unc-94	Tropomodulin	TRUE	Caenorhabditis elegans	0.443997	1.80378e-13	55.2723	FALSE	O01479	unc-94	Tropomodulin	13.2363	12.7679	13.1686	12.8085	12.396	12.8326	12.1997	-0.378623	-0.766834	0.00958757	12.6759	-2.06255	-5.41745	0.0552716	0.0988947	0	0
>tr|O01483|O01483_CAEEL DUF3677 domain-containing protein OS=Caenorhabditis elegans OX=6239 GN=ints-1 PE=1 SV=2	O01483	ints-1	DUF3677 domain-containing protein	TRUE	Caenorhabditis elegans	0.336634	6.03656e-08	48.1414	FALSE	O01483	ints-1	DUF3677 domain-containing protein	12.929	13.0615	12.8653	12.452	12.4343	12.6634	12.6239	-0.435344	-0.643514	-0.227173	12.7128	-4.41983	-0.605491	0.000393963	0.00158962	0	0
>tr|O01485|O01485_CAEEL HEAT repeat-containing protein 5B OS=Caenorhabditis elegans OX=6239 GN=soap-1 PE=1 SV=1	O01485	soap-1	HEAT repeat-containing protein 5B	TRUE	Caenorhabditis elegans	0.351498	1.01809e-11	53.167	FALSE	O01485	soap-1	HEAT repeat-containing protein 5B	14.1543	14.1176	14.0053	14.1458	14.1007	14.2432	14.0591	0.0708338	-0.0896529	0.231321	14.1571	0.932812	-6.96858	0.364268	0.465288	0	0
>tr|O01497|O01497_CAEEL ShKT domain-containing protein OS=Caenorhabditis elegans OX=6239 GN=tyr-4 PE=1 SV=1	O01497	tyr-4	ShKT domain-containing protein	TRUE	Caenorhabditis elegans	0.489326	8.70291e-07	46.2365	FALSE	O01497	tyr-4	ShKT domain-containing protein	12.8111	13.1145	13.8488	13.7174	14.0627	13.6914	13.5393	0.565722	0.0521402	1.0793	13.3346	2.35502	-4.91699	0.0330877	0.0638601	0	0
>sp|O01498|STAM1_CAEEL Signal transducing adapter molecule 1 OS=Caenorhabditis elegans OX=6239 GN=stam-1 PE=1 SV=2	O01498	stam-1	Signal transducing adapter molecule 1	TRUE	Caenorhabditis elegans	0.685103	7.23467e-08	48.0212	FALSE	O01498	stam-1	Signal transducing adapter molecule 1	13.4242	13.0931	13.2482	13.306	13.35	13.6978	12.5049	0.196096	-0.343152	0.735344	13.1759	0.769032	-7.10948	0.452747	0.552445	0	0
>sp|O01504|RLA2_CAEEL Large ribosomal subunit protein P2 OS=Caenorhabditis elegans OX=6239 GN=C37A2.7 PE=3 SV=2	O01504	C37A2.7	Large ribosomal subunit protein P2	TRUE	Caenorhabditis elegans	1.13409	8.51467e-10	50.7309	FALSE	O01504	C37A2.7	Large ribosomal subunit protein P2	11.3435	11.8799	11.2926	12.8253	12.7253	12.1681	NA	1.06757	0.512049	1.62308	12.3931	4.16891	-1.5683	0.00119675	0.00396698	1	1
>sp|O01510|SMG1_CAEEL Serine/threonine-protein kinase smg-1 OS=Caenorhabditis elegans OX=6239 GN=smg-1 PE=1 SV=3	O01510	smg-1	Serine/threonine-protein kinase smg-1	TRUE	Caenorhabditis elegans	0.289452	6.4579e-07	46.4649	FALSE	O01510	smg-1	Serine/threonine-protein kinase smg-1	14.1367	14.3394	14.0285	14.0321	13.8742	13.9621	13.9502	-0.212081	-0.447659	0.0234964	14.0128	-1.90266	-5.6872	0.0745522	0.126629	0	0
>sp|O01513|IMP3_CAEEL U3 small nucleolar ribonucleoprotein protein imp3 OS=Caenorhabditis elegans OX=6239 GN=C48B6.2 PE=3 SV=1	O01513	C48B6.2	U3 small nucleolar ribonucleoprotein protein imp3	TRUE	Caenorhabditis elegans	0.762237	1.35091e-10	51.7655	FALSE	O01513	C48B6.2	U3 small nucleolar ribonucleoprotein protein imp3	12.9497	13.1101	12.9534	12.7549	12.9184	12.9219	13.0078	-0.139355	-0.463706	0.184997	12.9627	-0.90834	-6.99115	0.376736	0.478193	0	0
>sp|O01530|ASP6_CAEEL Aspartic protease 6 OS=Caenorhabditis elegans OX=6239 GN=asp-6 PE=1 SV=1	O01530	asp-6	Aspartic protease 6	TRUE	Caenorhabditis elegans	0.574142	5.19425e-08	48.2403	FALSE	O01530	asp-6	Aspartic protease 6	10.3097	12.5477	12.5991	NA	12.8624	NA	NA	1.0436	-0.713542	2.80075	12.324	1.33299	-6.17846	0.213642	0.300122	0	0
>sp|O01541|SYAC_CAEEL Alanine--tRNA ligase, cytoplasmic OS=Caenorhabditis elegans OX=6239 GN=aars-2 PE=2 SV=1	O01541	aars-2	Alanine--tRNA ligase, cytoplasmic	TRUE	Caenorhabditis elegans	0.480704	1.10205e-14	56.7988	FALSE	O01541	aars-2	Alanine--tRNA ligase, cytoplasmic	16.4649	16.3913	16.4868	17.1789	17.3577	17.1786	16.5938	0.790708	0.621197	0.960218	16.7816	9.85852	9.35484	2.3495e-08	7.35912e-07	0	0
>tr|O01542|O01542_CAEEL Calponin-homology (CH) domain-containing protein OS=Caenorhabditis elegans OX=6239 GN=cpn-3 PE=1 SV=1	O01542	cpn-3	Calponin-homology (CH) domain-containing protein	TRUE	Caenorhabditis elegans	0.354912	8.10592e-12	53.2879	FALSE	O01542	cpn-3	Calponin-homology (CH) domain-containing protein	17.6828	17.718	17.7842	18.147	18.0844	18.0213	17.5333	0.355863	0.0802887	0.631438	17.8787	2.72921	-4.16806	0.0144846	0.0318283	0	0
>tr|O01563|O01563_CAEEL Nuclear Hormone Receptor family OS=Caenorhabditis elegans OX=6239 GN=nhr-189 PE=3 SV=2	O01563	nhr-189	Nuclear Hormone Receptor family	TRUE	Caenorhabditis elegans	0.280516	0.000279154	39.4721	FALSE	O01563	nhr-189	Nuclear Hormone Receptor family	13.9169	13.2285	13.3049	NA	12.474	12.6424	13.3183	-0.925224	-1.35628	-0.494172	13.0531	-4.61994	-0.482677	0.000436342	0.00170839	0	0
>tr|O01567|O01567_CAEEL SH2 domain-containing protein OS=Caenorhabditis elegans OX=6239 GN=CELE_F48A9.2 PE=4 SV=2	O01567	F48A9.2	SH2 domain-containing protein	TRUE	Caenorhabditis elegans	0.360465	6.77995e-09	49.5157	FALSE	O01567	F48A9.2	SH2 domain-containing protein	14.51	15.8391	15.7308	14.1929	15.457	15.5071	15.4402	-0.307673	-1.07037	0.45502	15.4188	-0.853107	-7.0402	0.40582	0.506897	0	0
>tr|O01576|O01576_CAEEL Nsp1_C domain-containing protein OS=Caenorhabditis elegans OX=6239 GN=npp-11 PE=1 SV=1	O01576	npp-11	Nsp1_C domain-containing protein	TRUE	Caenorhabditis elegans	0.606286	0.00407281	33.7725	FALSE	O01576	npp-11	Nsp1_C domain-containing protein	NA	NA	NA	NA	12.4682	NA	12.3104	NA	NA	NA	12.7996	NA	NA	NA	NA	NA	NA
>sp|O01578|MPC2_CAEEL Probable mitochondrial pyruvate carrier 2 OS=Caenorhabditis elegans OX=6239 GN=mpc-2 PE=3 SV=2	O01578	mpc-2	Probable mitochondrial pyruvate carrier 2	TRUE	Caenorhabditis elegans	0.251295	6.23243e-12	53.4268	FALSE	O01578	mpc-2	Probable mitochondrial pyruvate carrier 2	17.7551	17.7098	17.8653	18.2298	18.0211	18.0286	18.3528	0.316428	0.0123072	0.62055	17.9451	2.19928	-5.17541	0.0423433	0.0789612	0	0
>sp|O01583|MRCK_CAEEL Serine/threonine-protein kinase mrck-1 OS=Caenorhabditis elegans OX=6239 GN=mrck-1 PE=1 SV=3	O01583	mrck-1	Serine/threonine-protein kinase mrck-1	TRUE	Caenorhabditis elegans	0.300926	1.05115e-13	55.5566	FALSE	O01583	mrck-1	Serine/threonine-protein kinase mrck-1	15.7387	15.4673	15.5839	15.3061	15.3458	15.3247	15.1008	-0.271055	-0.471664	-0.0704453	15.1649	-2.85561	-3.91469	0.0111248	0.0255705	0	0
>tr|O01585|O01585_CAEEL Rho-GAP domain-containing protein OS=Caenorhabditis elegans OX=6239 GN=rga-3 PE=1 SV=1	O01585	rga-3	Rho-GAP domain-containing protein	TRUE	Caenorhabditis elegans	0.285048	6.2878e-07	46.4851	FALSE	O01585	rga-3	Rho-GAP domain-containing protein	14.299	13.823	13.7023	15.0682	14.8978	14.5569	14.637	0.899509	0.341606	1.45741	14.4043	3.40965	-2.7721	0.00345877	0.00957574	0	0
>tr|O01590|O01590_CAEEL Acyl-CoA dehydrogenase family member 11 OS=Caenorhabditis elegans OX=6239 GN=acds-10 PE=1 SV=2	O01590	acds-10	Acyl-CoA dehydrogenase family member 11	TRUE	Caenorhabditis elegans	0.317442	1.00084e-11	53.176	FALSE	O01590	acds-10	Acyl-CoA dehydrogenase family member 11	14.7318	14.7695	14.6324	14.7781	14.9072	14.8755	15.0173	0.142338	-0.048766	0.333441	14.9098	1.57414	-6.19682	0.134292	0.205016	0	0
>sp|O01592|CYSK3_CAEEL Cysteine synthase 3 OS=Caenorhabditis elegans OX=6239 GN=cysl-3 PE=1 SV=1	O01592	cysl-3	Cysteine synthase 3	TRUE	Caenorhabditis elegans	0.617875	9.61741e-06	44.1728	FALSE	O01592	cysl-3	Cysteine synthase 3	NA	12.4974	12.6651	12.9426	13.3271	13.1012	12.8329	0.542409	-0.015511	1.10033	12.6118	2.06647	-5.30793	0.0559234	0.0997071	0	0
>tr|O01598|O01598_CAEEL RNA helicase OS=Caenorhabditis elegans OX=6239 GN=let-355 PE=1 SV=3	O01598	let-355	RNA helicase	TRUE	Caenorhabditis elegans	0.350699	6.15999e-09	49.5733	FALSE	O01598	let-355	RNA helicase	13.6698	13.9689	13.8789	13.4443	13.1693	13.3051	13.4562	-0.532949	-0.790996	-0.274902	13.5532	-4.36495	-0.722879	0.000442593	0.00172737	0	0
>sp|O01615|AN322_CAEEL Acidic leucine-rich nuclear phosphoprotein 32-related protein 2 OS=Caenorhabditis elegans OX=6239 GN=T19H12.2 PE=3 SV=1	O01615	T19H12.2	Acidic leucine-rich nuclear phosphoprotein 32-related protein 2	TRUE	Caenorhabditis elegans	0.533112	3.1874e-07	46.989	FALSE	O01615	T19H12.2	Acidic leucine-rich nuclear phosphoprotein 32-related protein 2	13.0425	NA	NA	13.8505	14.938	13.9046	13.8252	1.18851	0.0962925	2.28072	13.659	2.36058	-4.60465	0.0352555	0.0673756	1	0
>tr|O01619|O01619_CAEEL NadR/Ttd14 AAA domain-containing protein OS=Caenorhabditis elegans OX=6239 GN=unc-132 PE=1 SV=2	O01619	unc-132	NadR/Ttd14 AAA domain-containing protein	TRUE	Caenorhabditis elegans	0.298126	4.35508e-12	53.6154	FALSE	O01619	unc-132	NadR/Ttd14 AAA domain-containing protein	15.2456	15.2341	15.0409	14.8809	14.7417	14.786	14.9641	-0.370682	-0.587761	-0.153604	14.9214	-3.60892	-2.34268	0.00223346	0.00667869	0	0
>tr|O01630|O01630_CAEEL Major sperm protein OS=Caenorhabditis elegans OX=6239 GN=CELE_ZC196.2 PE=4 SV=2	O01630	ZC196.2	Major sperm protein	TRUE	Caenorhabditis elegans	0.524728	3.23633e-08	48.5468	FALSE	O01630	ZC196.2	Major sperm protein	NA	NA	NA	13.8152	14.0039	14.0823	14.0006	NA	NA	NA	13.9389	NA	NA	NA	NA	NA	NA
>sp|O01634|INX12_CAEEL Innexin-12 OS=Caenorhabditis elegans OX=6239 GN=inx-12 PE=1 SV=1	O01634	inx-12	Innexin-12	TRUE	Caenorhabditis elegans	1.52507	1.33051e-10	51.7739	FALSE	O01634	inx-12	Innexin-12	11.9255	12.7359	12.8919	14.1757	14.44	14.142	13.1351	1.73484	1.35571	2.11397	14.2729	9.6769	9.0166	3.29419e-08	9.66296e-07	1	1
>sp|O01658|NO66_CAEEL Bifunctional lysine-specific demethylase and histidyl-hydroxylase NO66 OS=Caenorhabditis elegans OX=6239 GN=jmjc-1 PE=3 SV=2	O01658	jmjc-1	Bifunctional lysine-specific demethylase and histidyl-hydroxylase NO66	TRUE	Caenorhabditis elegans	0.921403	4.27016e-13	54.8233	FALSE	O01658	jmjc-1	Bifunctional lysine-specific demethylase and histidyl-hydroxylase NO66	14.2273	14.4503	13.9454	13.542	13.2602	13.2374	12.4789	-0.861119	-1.13124	-0.591001	13.2343	-6.73757	4.10054	3.90712e-06	3.58331e-05	0	0
>sp|O01683|SSP1B_CAEEL FACT complex subunit ssrp1-B OS=Caenorhabditis elegans OX=6239 GN=hmg-3 PE=1 SV=1	O01683	hmg-3	FACT complex subunit ssrp1-B	TRUE	Caenorhabditis elegans	0.303233	1.23418e-09	50.5179	FALSE	O01683	hmg-3	FACT complex subunit ssrp1-B	12.9543	13.6856	13.3913	13.966	14.3686	13.9227	14.3024	0.742017	0.390922	1.09311	13.8784	4.46907	-0.512439	0.000360639	0.00148102	0	0
>tr|O01685|O01685_CAEEL alanine transaminase OS=Caenorhabditis elegans OX=6239 GN=C32F10.8 PE=1 SV=2	O01685	C32F10.8	alanine transaminase	TRUE	Caenorhabditis elegans	0.344146	2.84276e-12	53.8388	FALSE	O01685	C32F10.8	alanine transaminase	14.6739	14.7534	14.6548	14.9535	15.0709	14.7409	14.4434	0.227758	-0.0300876	0.485604	14.4832	1.86684	-5.74592	0.0796626	0.133764	0	0
>tr|O01686|O01686_CAEEL Oxysterol-binding protein OS=Caenorhabditis elegans OX=6239 GN=obr-4 PE=1 SV=2	O01686	obr-4	Oxysterol-binding protein	TRUE	Caenorhabditis elegans	0.31095	3.21271e-11	52.551	FALSE	O01686	obr-4	Oxysterol-binding protein	14.3329	14.3231	14.3567	13.9781	14.254	14.361	14.3581	-0.139885	-0.349496	0.0697262	14.3471	-1.41042	-6.42424	0.176852	0.256646	0	0
>sp|O01692|RS17_CAEEL Small ribosomal subunit protein eS17 OS=Caenorhabditis elegans OX=6239 GN=rps-17 PE=3 SV=2	O01692	rps-17	Small ribosomal subunit protein eS17	TRUE	Caenorhabditis elegans	0.423744	5.47305e-09	49.6442	FALSE	O01692	rps-17	Small ribosomal subunit protein eS17	16.1432	15.5029	15.6745	14.7368	14.5552	15.0449	15.0234	-0.99452	-1.33172	-0.657325	15.2089	-6.23605	3.11499	1.02542e-05	7.9454e-05	0	0
>sp|O01735|YC91_CAEEL Uncharacterized MFS-type transporter C09D4.1 OS=Caenorhabditis elegans OX=6239 GN=C09D4.1 PE=3 SV=2	O01735	C09D4.1	Uncharacterized MFS-type transporter C09D4.1	TRUE	Caenorhabditis elegans	0.285061	1.50615e-06	45.8047	FALSE	O01735	C09D4.1	Uncharacterized MFS-type transporter C09D4.1	14.6022	14.5937	14.783	13.8611	14.1479	13.9794	14.7332	-0.663501	-0.973915	-0.353086	14.3723	-4.51855	-0.400423	0.000322124	0.00135138	0	0
>sp|O01738|DEFI8_CAEEL Differentially expressed in FDCP 8 homolog OS=Caenorhabditis elegans OX=6239 GN=F20H11.1 PE=3 SV=2	O01738	F20H11.1	Differentially expressed in FDCP 8 homolog	TRUE	Caenorhabditis elegans	0.384133	8.15488e-06	44.3336	FALSE	O01738	F20H11.1	Differentially expressed in FDCP 8 homolog	13.9591	13.7128	13.5814	13.325	13.2261	13.2289	13.8203	-0.491071	-0.8337	-0.148441	13.3092	-3.04599	-3.56306	0.00791818	0.0191774	0	0
>tr|O01755|O01755_CAEEL MHD domain-containing protein OS=Caenorhabditis elegans OX=6239 GN=apm-1 PE=1 SV=2	O01755	apm-1	MHD domain-containing protein	TRUE	Caenorhabditis elegans	0.350919	1.56671e-11	52.9372	FALSE	O01755	apm-1	MHD domain-containing protein	15.1403	15.1119	15.1692	15.7372	15.6077	15.615	15.4746	0.512855	0.31093	0.71478	15.5024	5.3678	1.38994	5.51613e-05	0.000311261	0	0
>tr|O01756|O01756_CAEEL Telomere_reg-2 domain-containing protein OS=Caenorhabditis elegans OX=6239 GN=CELE_F55A12.5 PE=1 SV=2	O01756	F55A12.5	Telomere_reg-2 domain-containing protein	TRUE	Caenorhabditis elegans	0.267555	2.21641e-10	51.4905	FALSE	O01756	F55A12.5	Telomere_reg-2 domain-containing protein	14.1085	13.8142	14.03	13.8332	14.1373	13.8448	13.8411	-0.0458084	-0.296643	0.205026	13.8125	-0.385967	-7.33818	0.704416	0.7781	0	0
>sp|O01757|NAT10_CAEEL RNA cytidine acetyltransferase OS=Caenorhabditis elegans OX=6239 GN=nath-10 PE=3 SV=1	O01757	nath-10	RNA cytidine acetyltransferase	TRUE	Caenorhabditis elegans	0.503814	1.8609e-14	56.4994	FALSE	O01757	nath-10	RNA cytidine acetyltransferase	15.5688	15.6556	15.3895	14.6648	14.6015	14.6554	14.8396	-0.897423	-1.11563	-0.679213	15.1625	-8.6919	7.53626	1.38076e-07	2.72903e-06	0	0
>tr|O01759|O01759_CAEEL PIPK domain-containing protein OS=Caenorhabditis elegans OX=6239 GN=ppk-1 PE=1 SV=2	O01759	ppk-1	PIPK domain-containing protein	TRUE	Caenorhabditis elegans	0.286939	1.98816e-13	55.2214	FALSE	O01759	ppk-1	PIPK domain-containing protein	15.1739	15.239	15.2419	15.161	15.025	15.1081	14.9677	-0.1202	-0.300517	0.0601172	15.0811	-1.40883	-6.42636	0.177314	0.257203	0	0
>sp|O01761|UNC89_CAEEL Muscle M-line assembly protein unc-89 OS=Caenorhabditis elegans OX=6239 GN=unc-89 PE=1 SV=3	O01761	unc-89	Muscle M-line assembly protein unc-89	TRUE	Caenorhabditis elegans	0.38355	4.71221e-14	55.9862	FALSE	O01761	unc-89	Muscle M-line assembly protein unc-89	16.6956	15.875	16.5635	16.687	17.1765	17.1835	17.8611	0.637635	-0.198108	1.47338	16.2489	1.61348	-6.13953	0.125609	0.194248	0	0
>sp|O01775|NEKL2_CAEEL Serine/threonine-protein kinase nekl-2 OS=Caenorhabditis elegans OX=6239 GN=nekl-2 PE=2 SV=1	O01775	nekl-2	Serine/threonine-protein kinase nekl-2	TRUE	Caenorhabditis elegans	1.19487	8.86046e-05	41.5044	FALSE	O01775	nekl-2	Serine/threonine-protein kinase nekl-2	NA	NA	NA	14.9762	14.0152	14.6551	11.6841	NA	NA	NA	12.1508	NA	NA	NA	NA	NA	NA
>tr|O01780|O01780_CAEEL Chitin-binding type-2 domain-containing protein OS=Caenorhabditis elegans OX=6239 GN=ule-1 PE=1 SV=1	O01780	ule-1	Chitin-binding type-2 domain-containing protein	TRUE	Caenorhabditis elegans	0.857623	1.80208e-14	56.5175	FALSE	O01780	ule-1	Chitin-binding type-2 domain-containing protein	12.5726	12.5305	13.1709	14.0232	16.0383	14.1979	14.3569	1.99515	1.05536	2.93493	13.5654	4.48963	-0.470537	0.000346187	0.00143604	1	1
>sp|O01789|SMC1_CAEEL Structural maintenance of chromosomes protein 1 OS=Caenorhabditis elegans OX=6239 GN=him-1 PE=1 SV=4	O01789	him-1	Structural maintenance of chromosomes protein 1	TRUE	Caenorhabditis elegans	0.258434	7.80258e-12	53.308	FALSE	O01789	him-1	Structural maintenance of chromosomes protein 1	15.8563	15.6497	15.9705	15.4191	15.2305	15.4175	15.7037	-0.469778	-0.669148	-0.270407	15.5464	-4.97994	0.582513	0.000121913	0.000610558	0	0
>tr|O01799|O01799_CAEEL Nematode cuticle collagen N-terminal domain-containing protein OS=Caenorhabditis elegans OX=6239 GN=col-45 PE=4 SV=1	O01799	col-45	Nematode cuticle collagen N-terminal domain-containing protein	TRUE	Caenorhabditis elegans	0.662719	3.37657e-06	45.1345	FALSE	O01799	col-45	Nematode cuticle collagen N-terminal domain-containing protein	NA	NA	13.0532	NA	8.97326	NA	14.2228	-4.07996	-6.47242	-1.68751	12.7867	-3.82748	-2.05838	0.00366534	0.0100498	-1	-1
>sp|O01802|RL7_CAEEL Large ribosomal subunit protein uL30 OS=Caenorhabditis elegans OX=6239 GN=rpl-7 PE=3 SV=1	O01802	rpl-7	Large ribosomal subunit protein uL30	TRUE	Caenorhabditis elegans	0.508377	7.45329e-11	52.0929	FALSE	O01802	rpl-7	Large ribosomal subunit protein uL30	20.693	20.5915	20.6429	20.2244	20.1302	20.5756	20.2596	-0.332396	-0.579093	-0.0857	20.557	-2.84765	-3.93076	0.011312	0.0259042	0	0
>sp|O01803|RB11A_CAEEL Ras-related protein rab-11.1 OS=Caenorhabditis elegans OX=6239 GN=rab-11.1 PE=1 SV=1	O01803	rab-11.1	Ras-related protein rab-11.1	TRUE	Caenorhabditis elegans	0.758378	1.42077e-11	52.9894	FALSE	O01803	rab-11.1	Ras-related protein rab-11.1	15.9461	14.9762	15.5087	15.184	15.1578	15.2607	15.0777	-0.276186	-0.757097	0.204725	15.3207	-1.21451	-6.67008	0.241657	0.332279	0	0
>tr|O01806|O01806_CAEEL Lupus La protein OS=Caenorhabditis elegans OX=6239 GN=ssb-1 PE=1 SV=1	O01806	ssb-1	Lupus La protein	TRUE	Caenorhabditis elegans	1.44977	8.31849e-09	49.3921	FALSE	O01806	ssb-1	Lupus La protein	11.4295	12.5558	12.062	12.088	12.8229	12.0612	12.3183	0.308285	-0.566861	1.18343	12.4022	0.744965	-7.12809	0.466777	0.565272	0	0
>sp|O01812|FABP6_CAEEL Fatty acid-binding protein homolog 6 OS=Caenorhabditis elegans OX=6239 GN=lbp-6 PE=1 SV=1	O01812	lbp-6	Fatty acid-binding protein homolog 6	TRUE	Caenorhabditis elegans	0.877887	1.40436e-08	49.0716	FALSE	O01812	lbp-6	Fatty acid-binding protein homolog 6	NA	12.0358	13.0789	12.0433	11.6956	11.3087	NA	-0.874793	-1.56932	-0.180268	12.8144	-2.73239	-4.16243	0.0176285	0.0377189	0	0
>tr|O01815|O01815_CAEEL Dihydroorotate dehydrogenase (quinone), mitochondrial OS=Caenorhabditis elegans OX=6239 GN=dhod-1 PE=1 SV=1	O01815	dhod-1	Dihydroorotate dehydrogenase (quinone), mitochondrial	TRUE	Caenorhabditis elegans	0.285595	2.99405e-09	50.0021	FALSE	O01815	dhod-1	Dihydroorotate dehydrogenase (quinone), mitochondrial	14.8837	15.1793	15.2424	15.045	14.9783	15.0324	14.8744	-0.0832537	-0.372565	0.206058	14.6908	-0.608204	-7.22327	0.551277	0.643766	0	0
>tr|O01816|O01816_CAEEL Cytochrome b5 heme-binding domain-containing protein OS=Caenorhabditis elegans OX=6239 GN=cytb-5.2 PE=1 SV=1	O01816	cytb-5.2	Cytochrome b5 heme-binding domain-containing protein	TRUE	Caenorhabditis elegans	0.726522	2.62538e-05	43.0947	FALSE	O01816	cytb-5.2	Cytochrome b5 heme-binding domain-containing protein	NA	NA	NA	12.8651	12.6727	NA	NA	NA	NA	NA	12.7854	NA	NA	NA	NA	NA	NA
>tr|O01826|O01826_CAEEL Large subunit GTPase 1 homolog OS=Caenorhabditis elegans OX=6239 GN=C53H9.2 PE=1 SV=3	O01826	C53H9.2	Large subunit GTPase 1 homolog	TRUE	Caenorhabditis elegans	0.412331	2.53137e-11	52.6796	FALSE	O01826	C53H9.2	Large subunit GTPase 1 homolog	13.3448	13.3325	13.1476	13.4104	13.3887	13.4016	13.2799	0.125286	-0.0934479	0.34402	13.4003	1.21054	-6.67484	0.243002	0.33388	0	0
>sp|O01833|H15_CAEEL Histone H1.5 OS=Caenorhabditis elegans OX=6239 GN=hil-5 PE=2 SV=3	O01833	hil-5	Histone H1.5	TRUE	Caenorhabditis elegans	0.283952	2.897e-09	50.0214	FALSE	O01833	hil-5	Histone H1.5	14.2222	14.5206	14.3635	14.1097	14.1862	13.4816	14.2671	-0.442924	-0.830976	-0.0548725	13.9773	-2.41381	-4.78143	0.027736	0.0552925	0	0
>sp|O01836|GLH3_CAEEL ATP-dependent RNA helicase glh-3 OS=Caenorhabditis elegans OX=6239 GN=glh-3 PE=1 SV=1	O01836	glh-3	ATP-dependent RNA helicase glh-3	TRUE	Caenorhabditis elegans	0.438727	0.000401302	38.6091	FALSE	O01836	glh-3	ATP-dependent RNA helicase glh-3	NA	13.6735	12.5102	NA	13.3261	12.9452	13.2941	0.0437931	-0.618431	0.706018	13.1126	0.142338	-7.20385	0.888917	0.92184	0	0
>sp|O01839|VPS51_CAEEL Vacuolar protein sorting-associated protein 51 homolog OS=Caenorhabditis elegans OX=6239 GN=vps-51 PE=1 SV=2	O01839	vps-51	Vacuolar protein sorting-associated protein 51 homolog	TRUE	Caenorhabditis elegans	0.586787	3.83866e-06	45.0232	FALSE	O01839	vps-51	Vacuolar protein sorting-associated protein 51 homolog	11.471	11.8869	11.5975	NA	11.58	11.837	NA	0.0566937	-0.323125	0.436513	11.6996	0.334715	-7.24414	0.745074	0.814009	0	0
>tr|O01858|O01858_CAEEL WASH complex subunit strumpellin OS=Caenorhabditis elegans OX=6239 GN=CELE_T05E7.3 PE=1 SV=1	O01858	T05E7.3	WASH complex subunit strumpellin	TRUE	Caenorhabditis elegans	0.30958	3.05934e-08	48.5827	FALSE	O01858	T05E7.3	WASH complex subunit strumpellin	12.5683	12.9592	12.7955	12.8256	12.7074	12.5688	12.8285	-0.0737515	-0.277587	0.130084	12.7919	-0.764686	-7.11298	0.455177	0.555226	0	0
>tr|O01862|O01862_CAEEL BAAT_C domain-containing protein OS=Caenorhabditis elegans OX=6239 GN=CELE_T05E7.1 PE=1 SV=2	O01862	T05E7.1	BAAT_C domain-containing protein	TRUE	Caenorhabditis elegans	0.271081	5.59921e-11	52.2493	FALSE	O01862	T05E7.1	BAAT_C domain-containing protein	13.8628	13.8535	13.5749	14.5057	14.8154	14.5102	14.4662	0.8467	0.583252	1.11015	14.3981	6.79247	4.20407	3.53238e-06	3.32205e-05	0	0
>tr|O01864|O01864_CAEEL CID domain-containing protein OS=Caenorhabditis elegans OX=6239 GN=nrd-1 PE=1 SV=2	O01864	nrd-1	CID domain-containing protein	TRUE	Caenorhabditis elegans	0.455144	1.68233e-15	57.9634	FALSE	O01864	nrd-1	CID domain-containing protein	14.3336	14.2087	14.0217	12.9481	13.1482	13.0206	13.3312	-1.14902	-1.41867	-0.879359	13.3985	-9.0055	8.04124	8.4468e-08	1.88069e-06	-1	-1
>sp|O01868|RL24_CAEEL Large ribosomal subunit protein eL24 OS=Caenorhabditis elegans OX=6239 GN=rpl-24.1 PE=3 SV=1	O01868	rpl-24.1	Large ribosomal subunit protein eL24	TRUE	Caenorhabditis elegans	0.36505	2.50184e-11	52.686	FALSE	O01868	rpl-24.1	Large ribosomal subunit protein eL24	19.9296	19.5313	19.6421	19.777	19.4313	19.6698	20.0122	-0.0749642	-0.378024	0.228096	19.8619	-0.522835	-7.2733	0.607997	0.696361	0	0
>tr|O01869|O01869_CAEEL Plectin/S10 N-terminal domain-containing protein OS=Caenorhabditis elegans OX=6239 GN=rps-10 PE=1 SV=1	O01869	rps-10	Plectin/S10 N-terminal domain-containing protein	TRUE	Caenorhabditis elegans	0.536825	1.04148e-10	51.9091	FALSE	O01869	rps-10	Plectin/S10 N-terminal domain-containing protein	16.7197	16.374	16.3318	15.0829	14.7535	15.1891	15.6114	-1.46672	-1.789	-1.14444	15.599	-9.62152	8.96454	3.45186e-08	9.96725e-07	-1	-1
>tr|O01870|O01870_CAEEL TMEM (Human TransMEMbrane protein) homolog OS=Caenorhabditis elegans OX=6239 GN=tmem-39 PE=1 SV=2	O01870	tmem-39	TMEM (Human TransMEMbrane protein) homolog	TRUE	Caenorhabditis elegans	0.507654	4.91744e-06	44.8037	FALSE	O01870	tmem-39	TMEM (Human TransMEMbrane protein) homolog	NA	NA	11.9457	NA	NA	NA	NA	NA	NA	NA	11.8463	NA	NA	NA	NA	NA	NA
>tr|O01883|O01883_CAEEL UnCoupling Protein (Mitochondrial substrate carrier) OS=Caenorhabditis elegans OX=6239 GN=ucp-4 PE=1 SV=2	O01883	ucp-4	UnCoupling Protein (Mitochondrial substrate carrier)	TRUE	Caenorhabditis elegans	0.238465	2.27877e-14	56.3857	FALSE	O01883	ucp-4	UnCoupling Protein (Mitochondrial substrate carrier)	14.6939	14.4182	14.8269	14.9015	14.9053	14.8137	15.076	0.227206	-0.0269129	0.481326	14.6909	1.88962	-5.70865	0.0763768	0.128958	0	0
>sp|O01884|COQ6_CAEEL Ubiquinone biosynthesis monooxygenase COQ6, mitochondrial OS=Caenorhabditis elegans OX=6239 GN=coq-6 PE=3 SV=2	O01884	coq-6	Ubiquinone biosynthesis monooxygenase COQ6, mitochondrial	TRUE	Caenorhabditis elegans	0.284465	6.00397e-08	48.145	FALSE	O01884	coq-6	Ubiquinone biosynthesis monooxygenase COQ6, mitochondrial	15.3812	15.4643	15.51	15.3927	15.0015	15.1842	15.2083	-0.259022	-0.60891	0.0908664	15.0082	-1.56544	-6.20946	0.136446	0.207788	0	0
>tr|O01904|O01904_CAEEL Nematode cuticle collagen N-terminal domain-containing protein OS=Caenorhabditis elegans OX=6239 GN=bli-2 PE=1 SV=1	O01904	bli-2	Nematode cuticle collagen N-terminal domain-containing protein	TRUE	Caenorhabditis elegans	0.802057	7.81851e-05	41.6862	FALSE	O01904	bli-2	Nematode cuticle collagen N-terminal domain-containing protein	NA	NA	NA	NA	12.7991	NA	11.455	NA	NA	NA	11.2297	NA	NA	NA	NA	NA	NA
>tr|O01905|O01905_CAEEL Bromo domain-containing protein OS=Caenorhabditis elegans OX=6239 GN=CELE_F59E12.1 PE=1 SV=2	O01905	F59E12.1	Bromo domain-containing protein	TRUE	Caenorhabditis elegans	0.64737	0.00676492	32.9277	FALSE	O01905	F59E12.1	Bromo domain-containing protein	12.8881	12.9357	12.8478	11.7195	NA	NA	NA	-1.17104	-1.70675	-0.635334	11.8708	-5.24906	-0.968533	0.00149251	0.00477608	-1	-1
>sp|O01916|CRLS1_CAEEL Probable cardiolipin synthase (CMP-forming) OS=Caenorhabditis elegans OX=6239 GN=crls-1 PE=3 SV=1	O01916	crls-1	Probable cardiolipin synthase (CMP-forming)	TRUE	Caenorhabditis elegans	0.334836	8.6715e-14	55.6588	FALSE	O01916	crls-1	Probable cardiolipin synthase (CMP-forming)	13.9504	14.0695	14.2858	13.3735	13.8163	14.1104	14.2352	-0.335183	-0.723439	0.053074	14.1172	-1.82569	-5.81285	0.0860594	0.141841	0	0
>tr|O01918|O01918_CAEEL MYND-type domain-containing protein OS=Caenorhabditis elegans OX=6239 GN=bra-2 PE=1 SV=1	O01918	bra-2	MYND-type domain-containing protein	TRUE	Caenorhabditis elegans	0.803125	5.23576e-08	48.2351	FALSE	O01918	bra-2	MYND-type domain-containing protein	14.4543	13.8605	14.015	12.8629	13.0507	13.4344	NA	-0.993937	-1.45348	-0.534393	13.2661	-4.65534	-0.516408	0.000408598	0.00163464	0	0
>sp|O01925|MBOA5_CAEEL Lysophospholipid acyltransferase 5 OS=Caenorhabditis elegans OX=6239 GN=mboa-6 PE=1 SV=2	O01925	mboa-6	Lysophospholipid acyltransferase 5	TRUE	Caenorhabditis elegans	0.60918	2.41908e-11	52.7041	FALSE	O01925	mboa-6	Lysophospholipid acyltransferase 5	13.8856	14.1715	14.5886	14.8124	14.6444	14.5645	15.1066	0.458557	0.119656	0.797458	15.0177	2.86089	-3.90634	0.0110474	0.0254084	0	0
>tr|O01927|O01927_CAEEL Major facilitator superfamily (MFS) profile domain-containing protein OS=Caenorhabditis elegans OX=6239 GN=spin-1 PE=3 SV=1	O01927	spin-1	Major facilitator superfamily (MFS) profile domain-containing protein	TRUE	Caenorhabditis elegans	0.55239	7.67952e-06	44.3911	FALSE	O01927	spin-1	Major facilitator superfamily (MFS) profile domain-containing protein	NA	NA	NA	NA	11.9662	NA	NA	NA	NA	NA	12.1731	NA	NA	NA	NA	NA	NA
>tr|O01963|O01963_CAEEL RBR-type E3 ubiquitin transferase OS=Caenorhabditis elegans OX=6239 GN=ari-1.3 PE=1 SV=1	O01963	ari-1.3	RBR-type E3 ubiquitin transferase	TRUE	Caenorhabditis elegans	0.528967	1.22428e-11	53.0688	FALSE	O01963	ari-1.3	RBR-type E3 ubiquitin transferase	NA	12.1491	NA	11.9599	NA	11.6789	11.7216	-0.329748	-1.55238	0.892878	11.916	-0.590528	-6.82805	0.566268	0.658004	0	0
>sp|O01965|ARI11_CAEEL E3 ubiquitin-protein ligase ari-1.1 OS=Caenorhabditis elegans OX=6239 GN=ari-1.1 PE=1 SV=3	O01965	ari-1.1	E3 ubiquitin-protein ligase ari-1.1	TRUE	Caenorhabditis elegans	0.787614	0.00115815	35.8062	FALSE	O01965	ari-1.1	E3 ubiquitin-protein ligase ari-1.1	12.0363	11.973	11.8203	NA	NA	11.1193	NA	-0.823897	-1.38879	-0.259006	12.1259	-3.4034	-3.14967	0.010275	0.0238844	0	0
>tr|O01966|O01966_CAEEL GPI ethanolamine phosphate transferase 3 OS=Caenorhabditis elegans OX=6239 GN=pigo-1 PE=1 SV=4	O01966	pigo-1	GPI ethanolamine phosphate transferase 3	TRUE	Caenorhabditis elegans	0.43993	1.19862e-06	45.9865	FALSE	O01966	pigo-1	GPI ethanolamine phosphate transferase 3	NA	NA	NA	NA	NA	NA	NA	NA	NA	NA	10.4101	NA	NA	NA	NA	NA	NA
>tr|O01969|O01969_CAEEL Galactokinase OS=Caenorhabditis elegans OX=6239 GN=tag-96 PE=1 SV=3	O01969	tag-96	Galactokinase	TRUE	Caenorhabditis elegans	0.369993	3.97247e-14	56.0791	FALSE	O01969	tag-96	Galactokinase	13.6743	13.5999	13.6383	13.7661	13.5978	13.6622	13.1562	0.0379088	-0.159346	0.235164	13.4494	0.406166	-7.32981	0.689801	0.766538	0	0
>sp|O01974|EIF3H_CAEEL Eukaryotic translation initiation factor 3 subunit H OS=Caenorhabditis elegans OX=6239 GN=eif-3.H PE=3 SV=2	O01974	eif-3.H	Eukaryotic translation initiation factor 3 subunit H	TRUE	Caenorhabditis elegans	0.639443	9.64274e-06	44.1702	FALSE	O01974	eif-3.H	Eukaryotic translation initiation factor 3 subunit H	14.5451	13.7401	13.9792	14.1817	13.7411	14.284	13.7762	-0.0192229	-0.606309	0.567864	14.1925	-0.069597	-7.41395	0.945405	0.960621	0	0
>sp|O01991|EF2K_CAEEL Eukaryotic elongation factor 2 kinase OS=Caenorhabditis elegans OX=6239 GN=efk-1 PE=1 SV=1	O01991	efk-1	Eukaryotic elongation factor 2 kinase	TRUE	Caenorhabditis elegans	0.755013	1.34084e-11	53.0203	FALSE	O01991	efk-1	Eukaryotic elongation factor 2 kinase	13.7254	13.4574	13.3641	13.7123	13.6351	13.7196	13.3689	0.173364	-0.0607481	0.407477	13.6962	1.56505	-6.20994	0.136407	0.207788	0	0
>sp|O02042|MED1L_CAEEL Mediator of RNA polymerase II transcription subunit 1.2 OS=Caenorhabditis elegans OX=6239 GN=mdt-1.2 PE=3 SV=1	O02042	mdt-1.2	Mediator of RNA polymerase II transcription subunit 1.2	TRUE	Caenorhabditis elegans	0.326479	4.28901e-10	51.1203	FALSE	O02042	mdt-1.2	Mediator of RNA polymerase II transcription subunit 1.2	12.9265	13.3888	12.8609	12.5336	12.8615	12.325	12.7984	-0.485365	-0.899225	-0.0715043	12.7992	-2.48015	-4.65574	0.0242615	0.0492967	0	0
>tr|O02053|O02053_CAEEL BUB1 N-terminal domain-containing protein OS=Caenorhabditis elegans OX=6239 GN=san-1 PE=1 SV=2	O02053	san-1	BUB1 N-terminal domain-containing protein	TRUE	Caenorhabditis elegans	0.611763	1.95276e-05	43.4318	FALSE	O02053	san-1	BUB1 N-terminal domain-containing protein	NA	13.3335	12.6862	14.2168	NA	13.9645	13.6483	1.08076	0.458029	1.7035	13.5501	3.89518	-2.24945	0.00329371	0.00923639	1	1
>sp|O02056|RL4_CAEEL Large ribosomal subunit protein uL4 OS=Caenorhabditis elegans OX=6239 GN=rpl-4 PE=1 SV=3	O02056	rpl-4	Large ribosomal subunit protein uL4	TRUE	Caenorhabditis elegans	0.384505	6.54733e-11	52.1638	FALSE	O02056	rpl-4	Large ribosomal subunit protein uL4	21.7578	21.4827	21.4056	20.9142	20.723	21.2256	21.3671	-0.594455	-0.940251	-0.248659	21.2037	-3.63517	-2.29329	0.0021312	0.00646732	0	0
>tr|O02075|O02075_CAEEL RING-type domain-containing protein OS=Caenorhabditis elegans OX=6239 GN=CELE_F19B10.10 PE=1 SV=1	O02075	F19B10.10	RING-type domain-containing protein	TRUE	Caenorhabditis elegans	0.788547	0.00151841	35.3121	FALSE	O02075	F19B10.10	RING-type domain-containing protein	NA	11.1703	NA	NA	10.5516	NA	NA	-0.61875	-1.60462	0.367124	10.8458	-1.66974	-5.56279	0.162416	0.239483	0	0
>tr|O02082|O02082_CAEEL Uncharacterized protein OS=Caenorhabditis elegans OX=6239 GN=C48E7.1 PE=1 SV=1	O02082	C48E7.1	Uncharacterized protein	TRUE	Caenorhabditis elegans	0.87695	1.99935e-06	45.5748	FALSE	O02082	C48E7.1	Uncharacterized protein	NA	11.5603	NA	11.1551	12.0136	12.1616	10.9587	0.216417	-1.44239	1.87523	11.6353	0.326527	-7.00974	0.756106	0.822657	0	0
>tr|O02086|O02086_CAEEL ABC-type antigen peptide transporter OS=Caenorhabditis elegans OX=6239 GN=haf-2 PE=1 SV=2	O02086	haf-2	ABC-type antigen peptide transporter	TRUE	Caenorhabditis elegans	0.305024	3.57743e-11	52.4928	FALSE	O02086	haf-2	ABC-type antigen peptide transporter	14.7243	14.6874	14.6581	14.8058	14.5877	14.731	14.5523	0.0182803	-0.182388	0.218948	14.6091	0.192529	-7.39696	0.84966	0.893093	0	0
>tr|O02089|O02089_CAEEL peptide-methionine (S)-S-oxide reductase OS=Caenorhabditis elegans OX=6239 GN=msra-1 PE=1 SV=1	O02089	msra-1	peptide-methionine (S)-S-oxide reductase	TRUE	Caenorhabditis elegans	0.391891	8.76884e-07	46.2307	FALSE	O02089	msra-1	peptide-methionine (S)-S-oxide reductase	13.5264	13.5006	13.6808	13.2552	12.7973	12.8068	12.9388	-0.616167	-0.946075	-0.28626	13.307	-3.94865	-1.62108	0.00108469	0.00363796	0	0
>tr|O02092|O02092_CAEEL RNA polymerase Rpb4/RPC9 core domain-containing protein OS=Caenorhabditis elegans OX=6239 GN=rpb-4 PE=1 SV=3	O02092	rpb-4	RNA polymerase Rpb4/RPC9 core domain-containing protein	TRUE	Caenorhabditis elegans	0.381612	1.67526e-09	50.3412	FALSE	O02092	rpb-4	RNA polymerase Rpb4/RPC9 core domain-containing protein	12.145	12.8336	12.6493	12.6461	12.6538	12.5814	12.4933	0.0844551	-0.326249	0.495159	12.563	0.434871	-7.31715	0.669293	0.749608	0	0
>tr|O02096|O02096_CAEEL C-CAP/cofactor C-like domain-containing protein OS=Caenorhabditis elegans OX=6239 GN=cas-2 PE=1 SV=2	O02096	cas-2	C-CAP/cofactor C-like domain-containing protein	TRUE	Caenorhabditis elegans	0.748682	3.52962e-06	45.0962	FALSE	O02096	cas-2	C-CAP/cofactor C-like domain-containing protein	NA	12.426	11.6402	13.0873	13.6066	13.1029	12.501	1.23247	0.653678	1.81127	12.8409	4.55255	-0.476121	0.000414713	0.00165047	1	1
>sp|O02101|SWIC2_CAEEL SWI/SNF chromatin-remodeling accessory subunit 2 OS=Caenorhabditis elegans OX=6239 GN=swsn-2.2 PE=1 SV=2	O02101	swsn-2.2	SWI/SNF chromatin-remodeling accessory subunit 2	TRUE	Caenorhabditis elegans	0.369754	5.93982e-16	58.7002	FALSE	O02101	swsn-2.2	SWI/SNF chromatin-remodeling accessory subunit 2	13.6047	13.4893	13.6528	12.9696	12.8073	12.9531	13.4634	-0.672282	-0.911047	-0.433517	13.3066	-5.95077	2.57251	1.73402e-05	0.000121611	0	0
>tr|O02106|O02106_CAEEL Uncharacterized protein OS=Caenorhabditis elegans OX=6239 GN=mlt-8 PE=1 SV=2	O02106	mlt-8	Uncharacterized protein	TRUE	Caenorhabditis elegans	0.794907	4.14818e-10	51.1391	FALSE	O02106	mlt-8	Uncharacterized protein	10.7463	11.3548	NA	NA	NA	NA	11.7822	NA	NA	NA	11.6416	NA	NA	NA	NA	NA	NA
>sp|O02108|CDC37_CAEEL Probable Hsp90 co-chaperone cdc37 OS=Caenorhabditis elegans OX=6239 GN=cdc-37 PE=1 SV=1	O02108	cdc-37	Probable Hsp90 co-chaperone cdc37	TRUE	Caenorhabditis elegans	0.742342	1.04758e-10	51.9059	FALSE	O02108	cdc-37	Probable Hsp90 co-chaperone cdc37	13.7565	12.2958	12.4252	15.444	15.252	15.1528	13.0843	2.45713	1.86155	3.05271	13.413	8.72473	7.53345	1.39552e-07	2.74354e-06	1	1
>sp|O02115|PCNA_CAEEL Proliferating cell nuclear antigen OS=Caenorhabditis elegans OX=6239 GN=pcn-1 PE=1 SV=3	O02115	pcn-1	Proliferating cell nuclear antigen	TRUE	Caenorhabditis elegans	0.287878	3.49477e-05	42.752	FALSE	O02115	pcn-1	Proliferating cell nuclear antigen	NA	14.4937	14.6072	14.8443	15.1936	15.1389	15.1558	0.508519	-0.0804799	1.09752	14.49	1.83513	-5.69129	0.0857588	0.141628	0	0
>tr|O02141|O02141_CAEEL Uncharacterized protein OS=Caenorhabditis elegans OX=6239 GN=C46G7.2 PE=1 SV=1	O02141	C46G7.2	Uncharacterized protein	TRUE	Caenorhabditis elegans	0.434142	6.86732e-15	57.0771	FALSE	O02141	C46G7.2	Uncharacterized protein	17.0633	16.5956	16.7463	15.4671	15.1649	15.7414	16.2571	-1.3439	-1.72452	-0.963278	15.8943	-7.46686	5.39907	1.11193e-06	1.30586e-05	-1	-1
>tr|O02153|O02153_CAEEL GRounDhog (Hedgehog-like family) OS=Caenorhabditis elegans OX=6239 GN=grd-14 PE=1 SV=2	O02153	grd-14	GRounDhog (Hedgehog-like family)	TRUE	Caenorhabditis elegans	0.983802	1.14445e-06	46.023	FALSE	O02153	grd-14	GRounDhog (Hedgehog-like family)	12.4193	12.175	12.3847	12.3922	14.9785	12.6551	13.5904	1.0156	-0.166749	2.19794	12.4919	1.86338	-5.76863	0.0860792	0.141841	0	0
>tr|O02155|O02155_CAEEL Uncharacterized protein OS=Caenorhabditis elegans OX=6239 GN=CELE_T09B4.5 PE=1 SV=1	O02155	T09B4.5	Uncharacterized protein	TRUE	Caenorhabditis elegans	1.29392	6.86794e-14	55.7833	FALSE	O02155	T09B4.5	Uncharacterized protein	18.4754	17.6109	17.7116	15.5959	15.1469	15.2882	15.9943	-2.58898	-3.26732	-1.91064	15.2503	-8.07137	6.4507	3.99953e-07	6.15928e-06	-1	-1
>tr|O02158|O02158_CAEEL Alanine--glyoxylate aminotransferase 2, mitochondrial OS=Caenorhabditis elegans OX=6239 GN=CELE_T09B4.8 PE=1 SV=3	O02158	T09B4.8	Alanine--glyoxylate aminotransferase 2, mitochondrial	TRUE	Caenorhabditis elegans	0.200192	7.50755e-09	49.4542	FALSE	O02158	T09B4.8	Alanine--glyoxylate aminotransferase 2, mitochondrial	15.0696	14.5266	14.79	15.2911	14.9752	15.0584	15.3698	0.312807	-0.037299	0.662913	14.858	1.88932	-5.70957	0.0765432	0.129108	0	0
>sp|O02161|TIM44_CAEEL Probable mitochondrial import inner membrane translocase subunit tin-44 OS=Caenorhabditis elegans OX=6239 GN=tin-44 PE=3 SV=1	O02161	tin-44	Probable mitochondrial import inner membrane translocase subunit tin-44	TRUE	Caenorhabditis elegans	0.244543	3.1825e-13	54.976	FALSE	O02161	tin-44	Probable mitochondrial import inner membrane translocase subunit tin-44	16.29	15.9343	15.9161	16.1191	16.0052	16.1201	16.2577	0.0346308	-0.212376	0.281637	15.9204	0.29631	-7.37026	0.770663	0.833588	0	0
>tr|O02168|O02168_CAEEL CBS domain-containing protein OS=Caenorhabditis elegans OX=6239 GN=aakg-2 PE=1 SV=2	O02168	aakg-2	CBS domain-containing protein	TRUE	Caenorhabditis elegans	0.522136	6.56351e-13	54.6004	FALSE	O02168	aakg-2	CBS domain-containing protein	15.237	15.0475	15.0983	15.6707	15.6921	15.6592	15.2495	0.546422	0.380881	0.711962	15.5444	6.97617	4.54752	2.52836e-06	2.54627e-05	0	0
>tr|O02171|O02171_CAEEL Acyl-CoA synthetase family member 2, mitochondrial OS=Caenorhabditis elegans OX=6239 GN=acs-9 PE=3 SV=2	O02171	acs-9	Acyl-CoA synthetase family member 2, mitochondrial	TRUE	Caenorhabditis elegans	0.625321	0.000145933	40.7175	FALSE	O02171	acs-9	Acyl-CoA synthetase family member 2, mitochondrial	13.4877	12.9556	12.5789	10.9072	11.0215	NA	11.806	-2.04308	-2.59004	-1.49611	11.8042	-7.986	5.60935	1.10939e-06	1.30586e-05	-1	-1
>tr|O02207|O02207_CAEEL Membrane insertase YidC/Oxa/ALB C-terminal domain-containing protein OS=Caenorhabditis elegans OX=6239 GN=oxa-1 PE=1 SV=2	O02207	oxa-1	Membrane insertase YidC/Oxa/ALB C-terminal domain-containing protein	TRUE	Caenorhabditis elegans	0.483819	1.82686e-06	45.6486	FALSE	O02207	oxa-1	Membrane insertase YidC/Oxa/ALB C-terminal domain-containing protein	12.1194	13.0765	12.9726	12.9249	13.2829	13.1926	12.7702	0.410611	0.00617793	0.815044	13.1484	2.14708	-5.26937	0.0469739	0.0860335	0	0
>tr|O02209|O02209_CAEEL Replication termination factor 2 OS=Caenorhabditis elegans OX=6239 GN=tads-1 PE=1 SV=1	O02209	tads-1	Replication termination factor 2	TRUE	Caenorhabditis elegans	0.806356	4.13009e-06	44.959	FALSE	O02209	tads-1	Replication termination factor 2	12.3155	NA	NA	NA	NA	NA	NA	NA	NA	NA	12.8428	NA	NA	NA	NA	NA	NA
>tr|O02215|O02215_CAEEL cystathionine gamma-lyase OS=Caenorhabditis elegans OX=6239 GN=cbl-1 PE=1 SV=3	O02215	cbl-1	cystathionine gamma-lyase	TRUE	Caenorhabditis elegans	0.922452	1.17022e-08	49.1839	FALSE	O02215	cbl-1	cystathionine gamma-lyase	NA	NA	NA	NA	NA	NA	NA	NA	NA	NA	13	NA	NA	NA	NA	NA	NA
>sp|O02218|LID1_CAEEL Abhydrolase domain-containing protein lid-1 OS=Caenorhabditis elegans OX=6239 GN=lid-1 PE=1 SV=2	O02218	lid-1	Abhydrolase domain-containing protein lid-1	TRUE	Caenorhabditis elegans	0.673428	1.00199e-08	49.2789	FALSE	O02218	lid-1	Abhydrolase domain-containing protein lid-1	12.8207	12.8359	12.4952	12.797	13.6128	13.4078	12.5237	0.55526	0.132239	0.978281	12.9047	2.77586	-4.07801	0.0132159	0.029532	0	0
>sp|O02219|AHA1_CAEEL Aryl hydrocarbon receptor nuclear translocator homolog OS=Caenorhabditis elegans OX=6239 GN=aha-1 PE=1 SV=1	O02219	aha-1	Aryl hydrocarbon receptor nuclear translocator homolog	TRUE	Caenorhabditis elegans	0.540684	2.90171e-13	55.0241	FALSE	O02219	aha-1	Aryl hydrocarbon receptor nuclear translocator homolog	14.2446	13.7896	14.0625	13.1596	NA	13.566	13.4673	-0.669446	-1.17778	-0.161115	13.6108	-2.83458	-3.93909	0.0136454	0.0303267	0	0
>tr|O02220|O02220_CAEEL Large ribosomal subunit protein mL43 OS=Caenorhabditis elegans OX=6239 GN=mrpl-34 PE=1 SV=1	O02220	mrpl-34	Large ribosomal subunit protein mL43	TRUE	Caenorhabditis elegans	0.410654	1.35021e-07	47.5977	FALSE	O02220	mrpl-34	Large ribosomal subunit protein mL43	13.5616	13.4106	13.4156	13.548	13.2375	13.52	13.4872	-0.0274032	-0.281012	0.226205	13.1979	-0.228365	-7.38901	0.822148	0.873429	0	0
>tr|O02225|O02225_CAEEL glutamine synthetase OS=Caenorhabditis elegans OX=6239 GN=gln-6 PE=1 SV=1	O02225	gln-6	glutamine synthetase	TRUE	Caenorhabditis elegans	0.605041	4.00398e-08	48.4098	FALSE	O02225	gln-6	glutamine synthetase	13.1968	13.2888	13.0231	14.0518	15.6399	14.4431	14.4268	1.54202	0.884485	2.19955	13.8863	4.95947	0.52123	0.000130133	0.000643012	1	1
>tr|O02238|O02238_CAEEL Prion-like-(Q/N-rich)-domain-bearing protein OS=Caenorhabditis elegans OX=6239 GN=pqn-27 PE=1 SV=2	O02238	pqn-27	Prion-like-(Q/N-rich)-domain-bearing protein	TRUE	Caenorhabditis elegans	0.320633	7.63603e-13	54.522	FALSE	O02238	pqn-27	Prion-like-(Q/N-rich)-domain-bearing protein	16.1381	16.1	16.264	16.3651	16.207	16.2618	16.1792	0.110587	-0.0466858	0.267861	16.2664	1.48608	-6.32151	0.155975	0.231985	0	0
>tr|O02266|O02266_CAEEL Aldehyde dehydrogenase domain-containing protein OS=Caenorhabditis elegans OX=6239 GN=alh-7 PE=1 SV=2	O02266	alh-7	Aldehyde dehydrogenase domain-containing protein	TRUE	Caenorhabditis elegans	0.279076	1.05757e-10	51.9007	FALSE	O02266	alh-7	Aldehyde dehydrogenase domain-containing protein	14.2879	14.1585	14.1808	14.6827	14.3154	14.3789	14.8117	0.249962	-0.159853	0.659778	13.8298	1.28988	-6.57902	0.214886	0.301641	0	0
>tr|O02267|O02267_CAEEL NADH dehydrogenase [ubiquinone] 1 alpha subcomplex subunit 7 OS=Caenorhabditis elegans OX=6239 GN=ndua-7 PE=1 SV=1	O02267	ndua-7	NADH dehydrogenase [ubiquinone] 1 alpha subcomplex subunit 7	TRUE	Caenorhabditis elegans	0.384328	1.22116e-11	53.0702	FALSE	O02267	ndua-7	NADH dehydrogenase [ubiquinone] 1 alpha subcomplex subunit 7	13.5174	13.0893	13.6449	13.3739	13.6861	13.1993	13.4509	0.00260687	-0.527405	0.532619	13.3278	0.0104546	-7.41646	0.991792	0.994213	0	0
>sp|O02279|NHR62_CAEEL Nuclear hormone receptor family member nhr-62 OS=Caenorhabditis elegans OX=6239 GN=nhr-62 PE=2 SV=3	O02279	nhr-62	Nuclear hormone receptor family member nhr-62	TRUE	Caenorhabditis elegans	0.276375	0.000174009	40.4097	FALSE	O02279	nhr-62	Nuclear hormone receptor family member nhr-62	12.1344	11.735	11.865	NA	NA	NA	NA	NA	NA	NA	11.5925	NA	NA	NA	NA	NA	NA
>tr|O02286|O02286_CAEEL phosphoenolpyruvate carboxykinase (GTP) OS=Caenorhabditis elegans OX=6239 GN=pck-2 PE=1 SV=1	O02286	pck-2	phosphoenolpyruvate carboxykinase (GTP)	TRUE	Caenorhabditis elegans	0.821507	1.54705e-15	58.0197	FALSE	O02286	pck-2	phosphoenolpyruvate carboxykinase (GTP)	18.6802	18.2795	18.252	18.2899	18.4044	18.3153	17.5507	-0.0673475	-0.360065	0.22537	18.362	-0.486285	-7.29249	0.633118	0.718895	0	0
>sp|O02323|FABP7_CAEEL Fatty acid-binding protein homolog 7 OS=Caenorhabditis elegans OX=6239 GN=lbp-7 PE=3 SV=1	O02323	lbp-7	Fatty acid-binding protein homolog 7	TRUE	Caenorhabditis elegans	0.633032	0.000923112	36.2945	FALSE	O02323	lbp-7	Fatty acid-binding protein homolog 7	NA	NA	NA	NA	NA	NA	NA	NA	NA	NA	12.5013	NA	NA	NA	NA	NA	NA
>tr|O02325|O02325_CAEEL PRotein arginine MethylTransferase OS=Caenorhabditis elegans OX=6239 GN=prmt-9 PE=1 SV=2	O02325	prmt-9	PRotein arginine MethylTransferase	TRUE	Caenorhabditis elegans	0.352988	2.70922e-10	51.3784	FALSE	O02325	prmt-9	PRotein arginine MethylTransferase	14.396	14.351	14.3262	14.5642	14.6324	14.5478	14.628	0.223754	0.0069325	0.440576	14.4724	2.18103	-5.20791	0.0438537	0.0814079	0	0
>sp|O02327|LTV1_CAEEL Protein LTV1 homolog OS=Caenorhabditis elegans OX=6239 GN=T23D8.3 PE=3 SV=1	O02327	T23D8.3	Protein LTV1 homolog	TRUE	Caenorhabditis elegans	0.622912	3.69314e-06	45.0569	FALSE	O02327	T23D8.3	Protein LTV1 homolog	11.9923	NA	12.6664	NA	11.6315	12.6067	NA	-0.210236	-1.10812	0.687651	12.4801	-0.562564	-7.03734	0.592614	0.682762	0	0
>sp|O02328|EIF3C_CAEEL Eukaryotic translation initiation factor 3 subunit C OS=Caenorhabditis elegans OX=6239 GN=eif-3.C PE=3 SV=2	O02328	eif-3.C	Eukaryotic translation initiation factor 3 subunit C	TRUE	Caenorhabditis elegans	0.445837	4.05723e-11	52.4245	FALSE	O02328	eif-3.C	Eukaryotic translation initiation factor 3 subunit C	17.2172	17.4925	17.3861	17.8391	17.8329	17.8177	17.9845	0.464615	0.299472	0.629758	17.8749	5.94601	2.56303	1.75016e-05	0.000122511	0	0
>sp|O02334|PRI2_CAEEL DNA primase large subunit OS=Caenorhabditis elegans OX=6239 GN=pri-2 PE=3 SV=2	O02334	pri-2	DNA primase large subunit	TRUE	Caenorhabditis elegans	0.723736	1.53161e-05	43.6959	FALSE	O02334	pri-2	DNA primase large subunit	NA	12.6074	NA	11.2722	12.3981	11.9176	13.038	-0.744757	-2.01979	0.530277	12.1404	-1.2488	-6.2859	0.231533	0.321226	0	0
>tr|O02345|O02345_CAEEL UDP-galactose transporter OS=Caenorhabditis elegans OX=6239 GN=nstp-5 PE=1 SV=1	O02345	nstp-5	UDP-galactose transporter	TRUE	Caenorhabditis elegans	0.386358	1.64572e-05	43.6189	FALSE	O02345	nstp-5	UDP-galactose transporter	13.018	13.4979	13.7284	13.5971	12.8955	13.1058	13.163	-0.215267	-0.704139	0.273604	13.3914	-0.931209	-6.96996	0.365177	0.465894	0	0
>tr|O02355|O02355_CAEEL CUB-like domain-containing protein OS=Caenorhabditis elegans OX=6239 GN=CELE_F35E12.2 PE=4 SV=3	O02355	F35E12.2	CUB-like domain-containing protein	TRUE	Caenorhabditis elegans	0.258093	6.19211e-07	46.4967	FALSE	O02355	F35E12.2	CUB-like domain-containing protein	13.6983	14.5212	14.9853	15.489	14.3695	14.9638	15.9071	0.539187	-0.223	1.30137	15.031	1.49604	-6.30772	0.153535	0.229094	0	0
>sp|O02365|IFA2_CAEEL Intermediate filament protein ifa-2 OS=Caenorhabditis elegans OX=6239 GN=mua-6 PE=1 SV=1	O02365	mua-6	Intermediate filament protein ifa-2	TRUE	Caenorhabditis elegans	1.31178	6.86646e-13	54.577	FALSE	O02365	mua-6	Intermediate filament protein ifa-2	14.6483	14.1479	14.5754	18.0478	17.8641	18.0822	16.0681	3.54083	3.18346	3.8982	17.1044	20.9517	20.8383	2.51653e-13	1.55018e-10	1	1
>sp|O02485|YDJ1_CAEEL Uncharacterized protein ZK1073.1 OS=Caenorhabditis elegans OX=6239 GN=ZK1073.1 PE=3 SV=1	O02485	ZK1073.1	Uncharacterized protein ZK1073.1	TRUE	Caenorhabditis elegans	0.296012	4.23794e-09	49.7967	FALSE	O02485	ZK1073.1	Uncharacterized protein ZK1073.1	15.1961	15.1627	15.3892	15.0796	14.854	15.079	14.9451	-0.245161	-0.466626	-0.0236956	15.0144	-2.33958	-4.91868	0.0320682	0.0622869	0	0
>sp|O02495|SYB1_CAEEL Synaptobrevin-1 OS=Caenorhabditis elegans OX=6239 GN=snb-1 PE=1 SV=1	O02495	snb-1	Synaptobrevin-1	TRUE	Caenorhabditis elegans	0.757264	2.49292e-08	48.7129	FALSE	O02495	snb-1	Synaptobrevin-1	NA	13.4603	NA	14.5497	14.1151	NA	NA	0.872129	0.295554	1.4487	14.1691	3.39488	-2.89353	0.00735289	0.0180814	0	0
>sp|O02626|MADD_CAEEL MAP kinase-activating death domain protein OS=Caenorhabditis elegans OX=6239 GN=aex-3 PE=1 SV=1	O02626	aex-3	MAP kinase-activating death domain protein	TRUE	Caenorhabditis elegans	0.351912	8.78378e-11	52.0028	FALSE	O02626	aex-3	MAP kinase-activating death domain protein	13.8003	13.69	13.5718	12.3587	12.9607	12.8446	13.4745	-0.96605	-1.37393	-0.558173	12.9863	-5.0088	0.62436	0.000117581	0.000591265	0	0
>tr|O02628|O02628_CAEEL CYtochrome P450 family OS=Caenorhabditis elegans OX=6239 GN=cyp-35a2 PE=1 SV=2	O02628	cyp-35a2	CYtochrome P450 family	TRUE	Caenorhabditis elegans	0.453761	5.55368e-11	52.2537	FALSE	O02628	cyp-35a2	CYtochrome P450 family	13.5409	13.482	13.8804	13.4971	13.9388	13.7219	14.3429	0.0848415	-0.278382	0.448065	13.8785	0.493933	-7.28855	0.627861	0.714243	0	0
>sp|O02639|RL19_CAEEL Large ribosomal subunit protein eL19 OS=Caenorhabditis elegans OX=6239 GN=rpl-19 PE=3 SV=1	O02639	rpl-19	Large ribosomal subunit protein eL19	TRUE	Caenorhabditis elegans	0.514733	1.31384e-07	47.6165	FALSE	O02639	rpl-19	Large ribosomal subunit protein eL19	19.0136	18.9625	19.1211	19.2895	18.9767	19.144	19.177	0.104378	-0.125808	0.334564	19.3071	0.958345	-6.94438	0.35162	0.452818	0	0
>sp|O02640|MDHM_CAEEL Malate dehydrogenase, mitochondrial OS=Caenorhabditis elegans OX=6239 GN=mdh-2 PE=1 SV=1	O02640	mdh-2	Malate dehydrogenase, mitochondrial	TRUE	Caenorhabditis elegans	0.26811	5.39992e-13	54.7016	FALSE	O02640	mdh-2	Malate dehydrogenase, mitochondrial	18.0615	17.6858	17.806	18.3619	18.1116	18.3118	18.1428	0.410687	0.165494	0.655881	18.0074	3.53993	-2.48957	0.00259037	0.00759239	0	0
>tr|O02642|O02642_CAEEL Succinate--CoA ligase [ADP/GDP-forming] subunit alpha, mitochondrial OS=Caenorhabditis elegans OX=6239 GN=sucl-2 PE=1 SV=1	O02642	sucl-2	Succinate--CoA ligase [ADP/GDP-forming] subunit alpha, mitochondrial	TRUE	Caenorhabditis elegans	0.290299	2.44951e-12	53.9165	FALSE	O02642	sucl-2	Succinate--CoA ligase [ADP/GDP-forming] subunit alpha, mitochondrial	15.471	15.4631	15.4995	16.3908	16.3161	16.3623	16.4567	0.87854	0.550681	1.2064	15.6477	5.66523	1.98442	3.09112e-05	0.000193079	0	0
>sp|O02658|GLC7C_CAEEL Serine/threonine-protein phosphatase PP1-gamma OS=Caenorhabditis elegans OX=6239 GN=gsp-3 PE=2 SV=1;>sp|P91420|GLC7D_CAEEL Serine/threonine-protein phosphatase PP1-delta OS=Caenorhabditis elegans OX=6239 GN=gsp-4 PE=2 SV=1	O02658;P91420	gsp-3;gsp-4	Serine/threonine-protein phosphatase PP1-gamma;Serine/threonine-protein phosphatase PP1-delta	TRUE	Caenorhabditis elegans	0.346627	6.47257e-11	52.1701	FALSE	O02658	gsp-3	Serine/threonine-protein phosphatase PP1-gamma	13.4536	13.7405	13.1725	12.5979	13.5952	13.0823	12.9978	-0.363728	-0.769438	0.0419812	13.3556	-1.89595	-5.69875	0.0756283	0.128045	0	0
>sp|O16202|LYS7_CAEEL Lysozyme-like protein 7 OS=Caenorhabditis elegans OX=6239 GN=lys-7 PE=2 SV=1	O16202	lys-7	Lysozyme-like protein 7	TRUE	Caenorhabditis elegans	0.833414	6.8647e-12	53.3758	FALSE	O16202	lys-7	Lysozyme-like protein 7	12.7577	12.1927	13.2861	14.8193	16.5656	15.4195	15.8354	2.85599	1.98007	3.73191	14.6046	6.89535	4.35952	3.05675e-06	2.96529e-05	1	1
>tr|O16215|O16215_CAEEL NADH:flavin oxidoreductase/NADH oxidase N-terminal domain-containing protein OS=Caenorhabditis elegans OX=6239 GN=CELE_F17A9.5 PE=1 SV=1	O16215	F17A9.5	NADH:flavin oxidoreductase/NADH oxidase N-terminal domain-containing protein	TRUE	Caenorhabditis elegans	0.870964	7.19022e-12	53.3513	FALSE	O16215	F17A9.5	NADH:flavin oxidoreductase/NADH oxidase N-terminal domain-containing protein	11.4085	12.4045	12.6405	12.166	12.7533	12.3294	13.2172	0.26508	-0.253222	0.783382	13.0794	1.08158	-6.81936	0.295002	0.392063	0	0
>tr|O16226|O16226_CAEEL ShKT domain-containing protein OS=Caenorhabditis elegans OX=6239 GN=phat-7 PE=1 SV=1	O16226	phat-7	ShKT domain-containing protein	TRUE	Caenorhabditis elegans	0.50616	1.05777e-08	49.2458	FALSE	O16226	phat-7	ShKT domain-containing protein	15.1136	14.1406	14.3241	14.6757	16.4044	14.1877	15.9809	0.563141	-0.401177	1.52746	14.6276	1.23498	-6.64579	0.234143	0.323874	0	0
>sp|O16228|DJ12_CAEEL Glutathione-independent glyoxalase DJR-1.2 OS=Caenorhabditis elegans OX=6239 GN=djr-1.2 PE=1 SV=1	O16228	djr-1.2	Glutathione-independent glyoxalase DJR-1.2	TRUE	Caenorhabditis elegans	0.402209	1.43914e-08	49.0565	FALSE	O16228	djr-1.2	Glutathione-independent glyoxalase DJR-1.2	14.6797	14.8536	14.6655	15.8328	15.1657	15.3817	15.4072	0.727147	0.359707	1.09459	14.478	4.18498	-1.11991	0.000659224	0.00241956	0	0
>tr|O16249|O16249_CAEEL Insulin-degrading enzyme OS=Caenorhabditis elegans OX=6239 GN=CELE_F44E7.4 PE=1 SV=1	O16249	F44E7.4	Insulin-degrading enzyme	TRUE	Caenorhabditis elegans	0.4084	8.02498e-11	52.0524	FALSE	O16249	F44E7.4	Insulin-degrading enzyme	13.7625	13.792	13.712	14.4864	14.2403	14.2015	14.25	0.553921	0.3065	0.801343	13.9787	4.73155	0.0583122	0.000204352	0.000930585	0	0
>tr|O16254|O16254_CAEEL Rab5-interacting protein OS=Caenorhabditis elegans OX=6239 GN=CELE_F44E7.9 PE=1 SV=1	O16254	F44E7.9	Rab5-interacting protein	TRUE	Caenorhabditis elegans	0.51717	1.66957e-07	47.4501	FALSE	O16254	F44E7.9	Rab5-interacting protein	13.7955	13.9462	13.9247	13.2176	13.4554	13.8217	13.7871	-0.390556	-0.811864	0.0307513	13.9449	-1.96042	-5.59162	0.0670638	0.116261	0	0
>sp|O16259|STIP1_CAEEL Stress-induced-phosphoprotein 1 OS=Caenorhabditis elegans OX=6239 GN=sti-1 PE=1 SV=1	O16259	sti-1	Stress-induced-phosphoprotein 1	TRUE	Caenorhabditis elegans	0.531025	1.03242e-11	53.1595	FALSE	O16259	sti-1	Stress-induced-phosphoprotein 1	13.4884	13.5041	13.7496	15.0132	15.4462	14.8979	14.3483	1.53842	1.22661	1.85023	14.4437	10.4301	10.1595	1.07525e-08	3.93476e-07	1	1
>tr|O16284|O16284_CAEEL Cysteine synthase OS=Caenorhabditis elegans OX=6239 GN=cysl-4 PE=1 SV=1	O16284	cysl-4	Cysteine synthase	TRUE	Caenorhabditis elegans	0.755272	0.000351897	38.9383	FALSE	O16284	cysl-4	Cysteine synthase	NA	14.0029	14.8498	16.3317	16.1646	NA	15.2328	1.82177	0.387782	3.25576	15.0656	2.81277	-4.00869	0.0176057	0.0377004	1	1
>sp|O16294|GMPR_CAEEL GMP reductase OS=Caenorhabditis elegans OX=6239 GN=F32D1.5 PE=3 SV=1	O16294	F32D1.5	GMP reductase	TRUE	Caenorhabditis elegans	0.454579	4.45336e-05	42.4478	FALSE	O16294	F32D1.5	GMP reductase	12.7175	14.243	14.5227	13.8601	NA	13.3439	13.9992	-0.225759	-1.11942	0.667906	13.7254	-0.536963	-7.15401	0.598921	0.687884	0	0
>tr|O16297|O16297_CAEEL DNA replication licensing factor MCM7 OS=Caenorhabditis elegans OX=6239 GN=mcm-7 PE=1 SV=1	O16297	mcm-7	DNA replication licensing factor MCM7	TRUE	Caenorhabditis elegans	0.437799	8.54306e-15	56.9476	FALSE	O16297	mcm-7	DNA replication licensing factor MCM7	16.0898	16.084	15.9874	17.0959	17.3064	17.1242	16.6983	1.12177	0.929685	1.31385	16.7428	12.3427	12.7359	8.59359e-10	5.77489e-08	1	1
>tr|O16298|O16298_CAEEL ATP synthase subunit epsilon, mitochondrial OS=Caenorhabditis elegans OX=6239 GN=hpo-18 PE=1 SV=1	O16298	hpo-18	ATP synthase subunit epsilon, mitochondrial	TRUE	Caenorhabditis elegans	0.319394	9.12669e-10	50.6912	FALSE	O16298	hpo-18	ATP synthase subunit epsilon, mitochondrial	16.7561	17.1606	17.2125	16.9897	16.7779	16.8864	17.1076	-0.158399	-0.536611	0.219814	17.0957	-0.885685	-7.01158	0.388519	0.490761	0	0
>tr|O16303|O16303_CAEEL DNaJ domain (Prokaryotic heat shock protein) OS=Caenorhabditis elegans OX=6239 GN=dnj-19 PE=1 SV=1	O16303	dnj-19	DNaJ domain (Prokaryotic heat shock protein)	TRUE	Caenorhabditis elegans	0.413356	0.0005626	37.6681	FALSE	O16303	dnj-19	DNaJ domain (Prokaryotic heat shock protein)	NA	NA	NA	NA	NA	NA	NA	NA	NA	NA	11.1438	NA	NA	NA	NA	NA	NA
>sp|O16305|CALM_CAEEL Calmodulin OS=Caenorhabditis elegans OX=6239 GN=cmd-1 PE=1 SV=3	O16305	cmd-1	Calmodulin	TRUE	Caenorhabditis elegans	1.99988	6.00109e-13	54.6468	FALSE	O16305	cmd-1	Calmodulin	12.9649	12.8626	12.8689	13.633	13.4073	12.9961	12.789	0.446648	-1.25945	2.15275	13.4725	0.553637	-7.25603	0.587256	0.677434	0	0
>tr|O16311|O16311_CAEEL KRR1 small subunit processome component OS=Caenorhabditis elegans OX=6239 GN=krr-1 PE=1 SV=1	O16311	krr-1	KRR1 small subunit processome component	TRUE	Caenorhabditis elegans	0.618298	4.65895e-07	46.71	FALSE	O16311	krr-1	KRR1 small subunit processome component	13.9212	13.7114	13.46	13.4627	13.6925	13.2504	12.6482	-0.228989	-0.730735	0.272756	13.6252	-0.965151	-6.93771	0.348409	0.449309	0	0
>tr|O16312|O16312_CAEEL Exonuclease domain-containing protein OS=Caenorhabditis elegans OX=6239 GN=C05C8.5 PE=4 SV=1	O16312	C05C8.5	Exonuclease domain-containing protein	TRUE	Caenorhabditis elegans	0.312475	3.61226e-07	46.8978	FALSE	O16312	C05C8.5	Exonuclease domain-containing protein	14.1937	14.1858	14.7864	NA	15.5335	15.0453	NA	0.900788	0.221663	1.57991	14.8551	2.90419	-3.88789	0.01376	0.0305081	0	0
>tr|O16313|O16313_CAEEL BTB/POZ domain-containing protein 9 OS=Caenorhabditis elegans OX=6239 GN=hpo-9 PE=4 SV=1	O16313	hpo-9	BTB/POZ domain-containing protein 9	TRUE	Caenorhabditis elegans	0.443382	0.00010907	41.19	FALSE	O16313	hpo-9	BTB/POZ domain-containing protein 9	NA	12.4848	NA	13.0209	12.3968	12.8254	13.8323	0.262919	-0.215397	0.741235	12.8276	1.20287	-6.33664	0.253109	0.345583	0	0
>tr|O16315|O16315_CAEEL mannose-6-phosphate isomerase OS=Caenorhabditis elegans OX=6239 GN=C05C8.7 PE=1 SV=1	O16315	C05C8.7	mannose-6-phosphate isomerase	TRUE	Caenorhabditis elegans	1.79336	2.59153e-12	53.8871	FALSE	O16315	C05C8.7	mannose-6-phosphate isomerase	NA	12.6868	12.6374	NA	12.9952	13.6779	13.1985	0.674446	-0.521902	1.87079	13.8352	1.20529	-6.4788	0.247404	0.338794	0	0
>tr|O16322|O16322_CAEEL Glucuronosyltransferase OS=Caenorhabditis elegans OX=6239 GN=ugt-64 PE=1 SV=1	O16322	ugt-64	Glucuronosyltransferase	TRUE	Caenorhabditis elegans	0.548295	7.23761e-07	46.3781	FALSE	O16322	ugt-64	Glucuronosyltransferase	13.0415	13.0819	13.0899	12.8813	12.9134	NA	12.2401	-0.173815	-0.686867	0.339236	13.0352	-0.73494	-7.02112	0.475947	0.572997	0	0
>tr|O16331|O16331_CAEEL Cation-transporting P-type ATPase N-terminal domain-containing protein OS=Caenorhabditis elegans OX=6239 GN=catp-3 PE=1 SV=2	O16331	catp-3	Cation-transporting P-type ATPase N-terminal domain-containing protein	TRUE	Caenorhabditis elegans	1.01392	9.91385e-12	53.1811	FALSE	O16331	catp-3	Cation-transporting P-type ATPase N-terminal domain-containing protein	13.4989	13.1757	12.8084	13.6767	13.4843	13.3784	12.307	0.352127	-0.142882	0.847136	13.5015	1.51203	-6.28575	0.150655	0.225251	0	0
>sp|O16361|NH134_CAEEL Nuclear hormone receptor family member nhr-134 OS=Caenorhabditis elegans OX=6239 GN=nhr-134 PE=3 SV=2	O16361	nhr-134	Nuclear hormone receptor family member nhr-134	TRUE	Caenorhabditis elegans	0.423364	0.00619274	33.0836	FALSE	O16361	nhr-134	Nuclear hormone receptor family member nhr-134	11.9718	12.2242	11.5344	NA	NA	NA	NA	NA	NA	NA	11.6589	NA	NA	NA	NA	NA	NA
>sp|O16368|PRS4_CAEEL Probable 26S proteasome regulatory subunit 4 OS=Caenorhabditis elegans OX=6239 GN=rpt-2 PE=3 SV=1	O16368	rpt-2	Probable 26S proteasome regulatory subunit 4	TRUE	Caenorhabditis elegans	0.230421	2.20864e-11	52.753	FALSE	O16368	rpt-2	Probable 26S proteasome regulatory subunit 4	18.4504	18.0836	18.198	18.7564	18.5736	18.724	18.6204	0.440679	0.240851	0.640507	18.4917	4.66078	-0.0918885	0.000237016	0.00104911	0	0
>tr|O16369|O16369_CAEEL AP complex subunit sigma OS=Caenorhabditis elegans OX=6239 GN=aps-1 PE=1 SV=1	O16369	aps-1	AP complex subunit sigma	TRUE	Caenorhabditis elegans	0.361033	4.28043e-11	52.3955	FALSE	O16369	aps-1	AP complex subunit sigma	12.8929	13.4856	13.5661	13.8042	13.455	13.5924	13.4523	0.302341	-0.0268975	0.631579	13.5496	1.94146	-5.6231	0.0694245	0.119512	0	0
>tr|O16424|O16424_CAEEL ShKT domain-containing protein OS=Caenorhabditis elegans OX=6239 GN=phat-4 PE=1 SV=1	O16424	phat-4	ShKT domain-containing protein	TRUE	Caenorhabditis elegans	0.429749	0.000842152	36.5194	FALSE	O16424	phat-4	ShKT domain-containing protein	14.0434	14.2259	14.387	NA	15.6512	NA	14.8429	1.43242	0.497005	2.36783	14.362	3.4369	-2.8764	0.00686589	0.0171462	1	1
>tr|O16454|O16454_CAEEL Cathepsin F OS=Caenorhabditis elegans OX=6239 GN=tag-196 PE=1 SV=2	O16454	tag-196	Cathepsin F	TRUE	Caenorhabditis elegans	0.226406	3.28887e-11	52.5383	FALSE	O16454	tag-196	Cathepsin F	15.4735	15.6504	15.435	15.5361	15.3432	15.4631	15.7005	-0.0721434	-0.278506	0.134219	15.493	-0.738853	-7.13282	0.4703	0.567863	0	0
>sp|O16466|ATG18_CAEEL Autophagy-related protein 18 OS=Caenorhabditis elegans OX=6239 GN=atg-18 PE=1 SV=1	O16466	atg-18	Autophagy-related protein 18	TRUE	Caenorhabditis elegans	0.728258	1.75014e-09	50.3159	FALSE	O16466	atg-18	Autophagy-related protein 18	13.3827	13.2469	12.8877	13.2539	13.0775	13.2311	12.7339	0.0150835	-0.232299	0.262466	13.3836	0.128862	-7.40775	0.899013	0.928402	0	0
>tr|O16481|O16481_CAEEL Fatty Acid CoA Synthetase family OS=Caenorhabditis elegans OX=6239 GN=acs-21 PE=1 SV=1	O16481	acs-21	Fatty Acid CoA Synthetase family	TRUE	Caenorhabditis elegans	0.274724	2.38888e-07	47.1968	FALSE	O16481	acs-21	Fatty Acid CoA Synthetase family	14.8093	14.5861	14.5794	14.7983	14.3916	14.5981	14.9697	-0.0622793	-0.419396	0.294838	14.3658	-0.368776	-7.34495	0.716982	0.790326	0	0
>tr|O16486|O16486_CAEEL N-acetyltransferase domain-containing protein OS=Caenorhabditis elegans OX=6239 GN=natc-2 PE=1 SV=1	O16486	natc-2	N-acetyltransferase domain-containing protein	TRUE	Caenorhabditis elegans	0.422838	3.17096e-11	52.5581	FALSE	O16486	natc-2	N-acetyltransferase domain-containing protein	15.0658	15.1123	15.257	15.1682	15.0597	15.214	15.0581	0.00225193	-0.181092	0.185596	15.3362	0.0259586	-7.41616	0.979599	0.985734	0	0
>tr|O16497|O16497_CAEEL Carboxylic ester hydrolase OS=Caenorhabditis elegans OX=6239 GN=cest-35.1 PE=1 SV=1	O16497	cest-35.1	Carboxylic ester hydrolase	TRUE	Caenorhabditis elegans	0.497949	2.15612e-10	51.5059	FALSE	O16497	cest-35.1	Carboxylic ester hydrolase	13.3555	13.2319	13.3743	13.5891	13.6406	13.411	13.1295	0.226304	-0.204784	0.657392	13.1376	1.11017	-6.78849	0.282849	0.378635	0	0
>tr|O16515|O16515_CAEEL Nucleolar pre-ribosomal-associated protein 1 C-terminal domain-containing protein OS=Caenorhabditis elegans OX=6239 GN=urb-1 PE=1 SV=2	O16515	urb-1	Nucleolar pre-ribosomal-associated protein 1 C-terminal domain-containing protein	TRUE	Caenorhabditis elegans	0.531461	5.91519e-13	54.6543	FALSE	O16515	urb-1	Nucleolar pre-ribosomal-associated protein 1 C-terminal domain-containing protein	13.7426	13.8405	13.3804	12.8238	13.478	13.1532	13.076	-0.502832	-0.819541	-0.186123	13.3812	-3.35648	-2.88095	0.00385652	0.0104423	0	0
>tr|O16517|O16517_CAEEL ATP synthase-coupling factor 6, mitochondrial OS=Caenorhabditis elegans OX=6239 GN=atp-4 PE=1 SV=1	O16517	atp-4	ATP synthase-coupling factor 6, mitochondrial	TRUE	Caenorhabditis elegans	0.532554	0.000449247	38.3095	FALSE	O16517	atp-4	ATP synthase-coupling factor 6, mitochondrial	NA	NA	NA	NA	NA	NA	NA	NA	NA	NA	13.0544	NA	NA	NA	NA	NA	NA
>sp|O16520|ERF1_CAEEL Eukaryotic peptide chain release factor subunit 1 OS=Caenorhabditis elegans OX=6239 GN=erfa-1 PE=3 SV=3	O16520	erfa-1	Eukaryotic peptide chain release factor subunit 1	TRUE	Caenorhabditis elegans	0.555616	4.97081e-14	55.9573	FALSE	O16520	erfa-1	Eukaryotic peptide chain release factor subunit 1	16.8755	17.0294	17.1492	17.6021	17.4728	17.4594	17.3471	0.493394	0.276963	0.709826	17.5522	4.81799	0.241292	0.000170609	0.000801232	0	0
>tr|O16521|O16521_CAEEL NADH-cytochrome b5 reductase OS=Caenorhabditis elegans OX=6239 GN=hpo-19 PE=1 SV=1	O16521	hpo-19	NADH-cytochrome b5 reductase	TRUE	Caenorhabditis elegans	0.4362	2.92032e-10	51.3364	FALSE	O16521	hpo-19	NADH-cytochrome b5 reductase	15.2465	15.3199	15.6554	15.874	15.9473	15.7691	15.7783	0.456208	0.227366	0.68505	15.7343	4.21327	-1.04783	0.00061118	0.00227027	0	0
>tr|O16522|O16522_CAEEL NADH-cytochrome b5 reductase OS=Caenorhabditis elegans OX=6239 GN=CELE_T05H4.4 PE=3 SV=1	O16522	T05H4.4	NADH-cytochrome b5 reductase	TRUE	Caenorhabditis elegans	0.349953	1.72044e-08	48.9457	FALSE	O16522	T05H4.4	NADH-cytochrome b5 reductase	11.5234	11.6461	11.1778	NA	9.97581	NA	NA	-1.47328	-2.06481	-0.881749	10.7182	-5.58995	0.449965	0.000279177	0.00120401	-1	-1
>tr|O16541|O16541_CAEEL F-box domain-containing protein OS=Caenorhabditis elegans OX=6239 GN=fbxc-50 PE=1 SV=2	O16541	fbxc-50	F-box domain-containing protein	TRUE	Caenorhabditis elegans	0.728963	3.10948e-05	42.894	FALSE	O16541	fbxc-50	F-box domain-containing protein	NA	11.3193	NA	NA	12.1534	12.2467	11.0324	0.880811	0.164504	1.59712	11.6687	2.75983	-3.95593	0.0210819	0.0437501	0	0
>tr|O16582|O16582_CAEEL Methyltransferase small domain-containing protein OS=Caenorhabditis elegans OX=6239 GN=mtq-2 PE=1 SV=3	O16582	mtq-2	Methyltransferase small domain-containing protein	TRUE	Caenorhabditis elegans	0.424615	2.30527e-08	48.7623	FALSE	O16582	mtq-2	Methyltransferase small domain-containing protein	13.0269	12.7337	13.288	13.8202	13.4802	13.7357	12.9015	0.66248	0.182734	1.14223	13.3126	2.92028	-3.78716	0.00977204	0.0229172	0	0
>tr|O16614|O16614_CAEEL RING-type domain-containing protein OS=Caenorhabditis elegans OX=6239 GN=B0281.3 PE=1 SV=2	O16614	B0281.3	RING-type domain-containing protein	TRUE	Caenorhabditis elegans	0.782989	1.16903e-05	43.9772	FALSE	O16614	B0281.3	RING-type domain-containing protein	12.1484	12.1211	12.2107	11.0595	12.5414	12.5094	11.9431	-0.123308	-0.679103	0.432487	12.1003	-0.471575	-7.29941	0.643803	0.728762	0	0
>tr|O16619|O16619_CAEEL DeHydrogenases, Short chain OS=Caenorhabditis elegans OX=6239 GN=dhs-13 PE=1 SV=1	O16619	dhs-13	DeHydrogenases, Short chain	TRUE	Caenorhabditis elegans	0.131051	3.28359e-12	53.7634	FALSE	O16619	dhs-13	DeHydrogenases, Short chain	16.601	16.2311	16.3076	16.5847	16.2551	16.3885	16.9594	0.0295249	-0.25262	0.31167	16.3277	0.221161	-7.39072	0.82766	0.876684	0	0
>tr|O16637|O16637_CAEEL AP-3 complex subunit delta OS=Caenorhabditis elegans OX=6239 GN=apd-3 PE=1 SV=2	O16637	apd-3	AP-3 complex subunit delta	TRUE	Caenorhabditis elegans	0.280334	4.56937e-13	54.7882	FALSE	O16637	apd-3	AP-3 complex subunit delta	14.9493	15.2011	15.0947	14.8424	14.6284	14.6851	15.1679	-0.363079	-0.571304	-0.154855	14.926	-3.68521	-2.17985	0.00189565	0.00584348	0	0
>sp|O16658|S35A3_CAEEL UDP-N-acetylglucosamine/UDP-N-acetylgalactosamine transporter nstp-4 OS=Caenorhabditis elegans OX=6239 GN=nstp-4 PE=1 SV=3	O16658	nstp-4	UDP-N-acetylglucosamine/UDP-N-acetylgalactosamine transporter nstp-4	TRUE	Caenorhabditis elegans	0.584481	8.27065e-10	50.7475	FALSE	O16658	nstp-4	UDP-N-acetylglucosamine/UDP-N-acetylgalactosamine transporter nstp-4	14.2864	15.1281	15.5653	15.9701	15.673	15.8754	15.7635	0.846222	0.35394	1.3385	15.8508	3.63525	-2.2942	0.00213417	0.0064708	0	0
>tr|O16671|O16671_CAEEL CYtochrome P450 family OS=Caenorhabditis elegans OX=6239 GN=cyp-33c5 PE=3 SV=2;>tr|O16673|O16673_CAEEL CYtochrome P450 family OS=Caenorhabditis elegans OX=6239 GN=cyp-33c7 PE=1 SV=2	O16671;O16673	cyp-33c5;cyp-33c7	CYtochrome P450 family	TRUE	Caenorhabditis elegans	0.529284	7.98741e-07	46.3026	FALSE	O16671	cyp-33c5	CYtochrome P450 family	NA	11.8001	11.1755	11.0619	NA	11.5243	11.2486	-0.194706	-1.23936	0.849948	11.5838	-0.404327	-7.12743	0.692809	0.769187	0	0
>tr|O16720|O16720_CAEEL Protein argonaute-2 OS=Caenorhabditis elegans OX=6239 GN=alg-2 PE=1 SV=2	O16720	alg-2	Protein argonaute-2	TRUE	Caenorhabditis elegans	0.413188	1.06975e-11	53.1406	FALSE	O16720	alg-2	Protein argonaute-2	14.5203	14.2851	14.4894	14.2369	14.3463	14.3124	14.5371	-0.133054	-0.34502	0.0789127	14.4133	-1.32664	-6.53306	0.202565	0.287401	0	0
>tr|O16725|O16725_CAEEL HotDog ACOT-type domain-containing protein OS=Caenorhabditis elegans OX=6239 GN=CELE_T07D3.9 PE=1 SV=3	O16725	T07D3.9	HotDog ACOT-type domain-containing protein	TRUE	Caenorhabditis elegans	0.283995	9.60076e-10	50.6622	FALSE	O16725	T07D3.9	HotDog ACOT-type domain-containing protein	15.4647	15.3912	15.3907	14.9823	14.6166	15.1536	15.2673	-0.498013	-0.773259	-0.222768	15.1647	-3.82396	-1.88295	0.0014069	0.00455949	0	0
>tr|O16761|O16761_CAEEL DUF19 domain-containing protein OS=Caenorhabditis elegans OX=6239 GN=CELE_F59E11.5 PE=1 SV=2	O16761	F59E11.5	DUF19 domain-containing protein	TRUE	Caenorhabditis elegans	0.363939	2.87042e-07	47.0649	FALSE	O16761	F59E11.5	DUF19 domain-containing protein	10.6836	12.2669	11.8873	10.6386	NA	NA	12.1524	-0.974017	-2.12832	0.180287	11.6667	-1.81621	-5.49934	0.0916162	0.149366	0	0
>tr|O16786|O16786_CAEEL WW domain-containing protein OS=Caenorhabditis elegans OX=6239 GN=pqbp-1.1 PE=1 SV=2	O16786	pqbp-1.1	WW domain-containing protein	TRUE	Caenorhabditis elegans	0.85525	1.72671e-07	47.4265	FALSE	O16786	pqbp-1.1	WW domain-containing protein	10.7259	11.7086	11.5441	10.0249	10.7914	10.7489	10.744	-0.804504	-1.40691	-0.202096	11.0426	-2.82424	-3.98115	0.0119487	0.0270106	0	0
>tr|O16919|O16919_CAEEL Hydrolase_4 domain-containing protein OS=Caenorhabditis elegans OX=6239 GN=CELE_F10D2.10 PE=1 SV=2	O16919	F10D2.10	Hydrolase_4 domain-containing protein	TRUE	Caenorhabditis elegans	0.821954	4.22794e-08	48.3745	FALSE	O16919	F10D2.10	Hydrolase_4 domain-containing protein	14.0306	13.2674	13.7042	11.9049	12.0089	12.3264	11.5879	-1.58734	-2.07855	-1.09613	12.4393	-7.01012	3.25768	1.14042e-05	8.63727e-05	-1	-1
>tr|O16922|O16922_CAEEL Glucuronosyltransferase OS=Caenorhabditis elegans OX=6239 GN=ugt-41 PE=1 SV=2	O16922	ugt-41	Glucuronosyltransferase	TRUE	Caenorhabditis elegans	0.82156	5.70479e-10	50.9589	FALSE	O16922	ugt-41	Glucuronosyltransferase	12.7783	13.1612	NA	13.4779	13.4894	13.6961	NA	0.584718	0.197979	0.971456	13.5992	3.30924	-3.14858	0.00655764	0.0164654	0	0
>tr|O16924|O16924_CAEEL Asparagine synthetase [glutamine-hydrolyzing] OS=Caenorhabditis elegans OX=6239 GN=asns-1 PE=4 SV=1	O16924	asns-1	Asparagine synthetase [glutamine-hydrolyzing]	TRUE	Caenorhabditis elegans	0.518848	0.000402199	38.6033	FALSE	O16924	asns-1	Asparagine synthetase [glutamine-hydrolyzing]	11.9785	NA	NA	NA	11.2761	NA	12.2885	-0.702337	-1.56143	0.156756	12.1366	-1.96423	-5.14689	0.0934796	0.152002	0	0
>tr|O16928|O16928_CAEEL Signal recognition particle 14 kDa protein OS=Caenorhabditis elegans OX=6239 GN=CELE_F25G6.9 PE=1 SV=2	O16928	F25G6.9	Signal recognition particle 14 kDa protein	TRUE	Caenorhabditis elegans	0.462793	1.99079e-13	55.2207	FALSE	O16928	F25G6.9	Signal recognition particle 14 kDa protein	13.9821	14.1853	14.1548	14.387	14.5447	14.4917	14.3136	0.367055	0.152976	0.581135	14.477	3.62367	-2.31122	0.00216375	0.00653903	0	0
>tr|O16929|O16929_CAEEL DUF3453 domain-containing protein OS=Caenorhabditis elegans OX=6239 GN=symk-1 PE=1 SV=2	O16929	symk-1	DUF3453 domain-containing protein	TRUE	Caenorhabditis elegans	0.440467	3.01872e-15	57.5826	FALSE	O16929	symk-1	DUF3453 domain-containing protein	13.8144	13.9118	13.825	13.797	13.7044	13.6395	13.3357	-0.136786	-0.40709	0.133518	13.6666	-1.0695	-6.83229	0.300127	0.397445	0	0
>sp|O16991|TF2B_CAEEL Transcription initiation factor IIB OS=Caenorhabditis elegans OX=6239 GN=ttb-1 PE=3 SV=2	O16991	ttb-1	Transcription initiation factor IIB	TRUE	Caenorhabditis elegans	0.520032	5.9896e-14	55.8567	FALSE	O16991	ttb-1	Transcription initiation factor IIB	14.4749	14.4721	14.0774	13.1584	13.6106	14.1245	13.4001	-0.710309	-1.20206	-0.218557	13.8441	-3.07027	-3.51504	0.00754308	0.0184265	0	0
>tr|O16997|O16997_CAEEL PSP proline-rich domain-containing protein OS=Caenorhabditis elegans OX=6239 GN=sftb-2 PE=1 SV=1	O16997	sftb-2	PSP proline-rich domain-containing protein	TRUE	Caenorhabditis elegans	0.419176	3.78648e-10	51.1905	FALSE	O16997	sftb-2	PSP proline-rich domain-containing protein	14.05	13.9604	13.779	13.6947	13.6165	13.8091	13.1721	-0.223001	-0.47152	0.0255171	13.4911	-1.89645	-5.69743	0.0754164	0.127745	0	0
>sp|O16999|ZPR1_CAEEL Zinc finger protein ZPR1 homolog OS=Caenorhabditis elegans OX=6239 GN=W03F9.1 PE=3 SV=2	O16999	W03F9.1	Zinc finger protein ZPR1 homolog	TRUE	Caenorhabditis elegans	0.510644	7.15925e-10	50.8298	FALSE	O16999	W03F9.1	Zinc finger protein ZPR1 homolog	13.714	13.3916	13.5653	14.5402	14.4926	14.5578	13.8329	0.973226	0.749956	1.1965	14.0486	9.21245	8.36786	6.14602e-08	1.49445e-06	0	0
>tr|O17003|O17003_CAEEL Protein MAK10 homolog OS=Caenorhabditis elegans OX=6239 GN=natc-1 PE=1 SV=2	O17003	natc-1	Protein MAK10 homolog	TRUE	Caenorhabditis elegans	0.88145	1.55219e-12	54.154	FALSE	O17003	natc-1	Protein MAK10 homolog	13.5876	13.6108	13.4783	14.893	14.541	14.6198	14.2305	1.12568	0.919881	1.33148	14.4464	11.5601	11.7361	2.29272e-09	1.17693e-07	1	1
>tr|O17004|O17004_CAEEL 28S ribosomal protein S2, mitochondrial OS=Caenorhabditis elegans OX=6239 GN=mrps-2 PE=1 SV=1	O17004	mrps-2	28S ribosomal protein S2, mitochondrial	TRUE	Caenorhabditis elegans	0.263713	9.00607e-13	54.4365	FALSE	O17004	mrps-2	28S ribosomal protein S2, mitochondrial	13.068	13.3007	13.429	13.5249	12.9701	13.5887	13.5987	0.0953521	-0.234629	0.425333	13.3724	0.61092	-7.22153	0.549551	0.642157	0	0
>tr|O17005|O17005_CAEEL Large ribosomal subunit protein uL4m OS=Caenorhabditis elegans OX=6239 GN=mrpl-4 PE=1 SV=1	O17005	mrpl-4	Large ribosomal subunit protein uL4m	TRUE	Caenorhabditis elegans	0.299287	3.65694e-09	49.8841	FALSE	O17005	mrpl-4	Large ribosomal subunit protein uL4m	15.0849	14.7849	15.0487	15.3215	15.1408	15.1769	15.2122	0.240233	-0.0671684	0.547635	14.8729	1.65193	-6.08232	0.117349	0.183108	0	0
>sp|O17040|HACD_CAEEL Very-long-chain (3R)-3-hydroxyacyl-CoA dehydratase hpo-8 OS=Caenorhabditis elegans OX=6239 GN=hpo-8 PE=3 SV=2	O17040	hpo-8	Very-long-chain (3R)-3-hydroxyacyl-CoA dehydratase hpo-8	TRUE	Caenorhabditis elegans	0.528488	1.06348e-09	50.6035	FALSE	O17040	hpo-8	Very-long-chain (3R)-3-hydroxyacyl-CoA dehydratase hpo-8	14.8176	15.3952	15.9618	15.9317	15.64	15.9875	16.3734	0.461536	-0.0803385	1.00341	16.274	1.80124	-5.8519	0.0899772	0.146953	0	0
>tr|O17066|O17066_CAEEL Snurportin-1 OS=Caenorhabditis elegans OX=6239 GN=CELE_F23F1.5 PE=1 SV=1	O17066	F23F1.5	Snurportin-1	TRUE	Caenorhabditis elegans	0.389872	2.63201e-08	48.6785	FALSE	O17066	F23F1.5	Snurportin-1	11.7241	12.2255	12.6422	11.2738	11.8217	11.6835	11.4975	-0.60424	-1.35066	0.142182	11.9305	-1.71194	-5.99144	0.105645	0.168739	0	0
>sp|O17071|PRS10_CAEEL Probable 26S proteasome regulatory subunit 10B OS=Caenorhabditis elegans OX=6239 GN=rpt-4 PE=1 SV=2	O17071	rpt-4	Probable 26S proteasome regulatory subunit 10B	TRUE	Caenorhabditis elegans	0.268787	6.79387e-12	53.3812	FALSE	O17071	rpt-4	Probable 26S proteasome regulatory subunit 10B	17.3613	17.1339	17.1	17.7025	17.5172	17.6853	17.5448	0.436561	0.235514	0.637608	17.4236	4.58923	-0.244071	0.000275478	0.00119084	0	0
>sp|O17087|GLD2_CAEEL Poly(A) RNA polymerase gld-2 OS=Caenorhabditis elegans OX=6239 GN=gld-2 PE=1 SV=2	O17087	gld-2	Poly(A) RNA polymerase gld-2	TRUE	Caenorhabditis elegans	0.340837	3.26529e-11	52.5422	FALSE	O17087	gld-2	Poly(A) RNA polymerase gld-2	14.5	14.4415	14.5644	15.237	15.2578	15.1998	14.8295	0.72958	0.507968	0.951192	14.9293	6.95781	4.5134	2.61374e-06	2.60388e-05	0	0
>tr|O17149|O17149_CAEEL Alcohol dehydrogenase transcription factor myb/sant-like protein OS=Caenorhabditis elegans OX=6239 GN=lido-9 PE=1 SV=1	O17149	lido-9	Alcohol dehydrogenase transcription factor myb/sant-like protein	TRUE	Caenorhabditis elegans	0.553453	0.000207322	40.0829	FALSE	O17149	lido-9	Alcohol dehydrogenase transcription factor myb/sant-like protein	13.6451	13.1812	NA	13.1828	13.091	13.6443	13.1558	-0.107126	-0.912735	0.698483	13.2136	-0.286213	-7.26172	0.779062	0.839969	0	0
>tr|O17157|O17157_CAEEL RNA helicase OS=Caenorhabditis elegans OX=6239 GN=C24H12.4 PE=1 SV=2	O17157	C24H12.4	RNA helicase	TRUE	Caenorhabditis elegans	0.39468	1.22726e-10	51.8186	FALSE	O17157	C24H12.4	RNA helicase	16.8335	16.8449	16.5775	16.2894	16.1711	16.2256	16.2629	-0.523226	-0.765747	-0.280705	16.4292	-4.55966	-0.307036	0.000293176	0.0012498	0	0
>tr|O17190|O17190_CAEEL MATH domain-containing protein OS=Caenorhabditis elegans OX=6239 GN=math-24 PE=1 SV=1	O17190	math-24	MATH domain-containing protein	TRUE	Caenorhabditis elegans	0.460053	0.000455186	38.2736	FALSE	O17190	math-24	MATH domain-containing protein	12.6585	12.8436	12.8924	NA	11.9127	12.5458	12.3798	-0.568895	-1.21115	0.0733651	12.7316	-1.89375	-5.6011	0.0783956	0.131824	0	0
>tr|O17192|O17192_CAEEL MATH domain-containing protein OS=Caenorhabditis elegans OX=6239 GN=math-22 PE=1 SV=3	O17192	math-22	MATH domain-containing protein	TRUE	Caenorhabditis elegans	0.636032	0.000147548	40.6988	FALSE	O17192	math-22	MATH domain-containing protein	12.0655	12.7334	12.0754	12.191	12.5181	12.4929	13.0928	0.10921	-0.262004	0.480424	12.7025	0.625334	-7.21169	0.540855	0.633798	0	0
>tr|O17206|O17206_CAEEL Bestrophin homolog OS=Caenorhabditis elegans OX=6239 GN=best-3 PE=3 SV=1	O17206	best-3	Bestrophin homolog	TRUE	Caenorhabditis elegans	0.214803	3.65279e-09	49.8847	FALSE	O17206	best-3	Bestrophin homolog	NA	NA	NA	NA	12.5209	12.3439	12.1985	NA	NA	NA	12.2839	NA	NA	NA	NA	NA	NA
>sp|O17214|FUMH_CAEEL Probable fumarate hydratase, mitochondrial OS=Caenorhabditis elegans OX=6239 GN=fum-1 PE=3 SV=1	O17214	fum-1	Probable fumarate hydratase, mitochondrial	TRUE	Caenorhabditis elegans	0.34963	9.29073e-11	51.972	FALSE	O17214	fum-1	Probable fumarate hydratase, mitochondrial	15.5109	15.3226	15.4768	15.7758	15.8546	15.813	15.5891	0.377728	0.107494	0.647963	15.6102	2.95414	-3.71449	0.00904204	0.021464	0	0
>tr|O17218|O17218_CAEEL Ribosomal Protein, Small subunit OS=Caenorhabditis elegans OX=6239 GN=rps-22 PE=1 SV=1	O17218	rps-22	Ribosomal Protein, Small subunit	TRUE	Caenorhabditis elegans	0.513168	1.3561e-12	54.2242	FALSE	O17218	rps-22	Ribosomal Protein, Small subunit	16.7774	16.6632	16.3148	15.8381	15.6818	16.0538	16.4923	-0.727211	-1.13365	-0.320772	16.4355	-3.7838	-1.97765	0.00155263	0.00494397	0	0
>sp|O17237|MELT_CAEEL Protein melted homolog OS=Caenorhabditis elegans OX=6239 GN=K10B4.3 PE=3 SV=3	O17237	K10B4.3	Protein melted homolog	TRUE	Caenorhabditis elegans	0.239578	3.71785e-10	51.2008	FALSE	O17237	K10B4.3	Protein melted homolog	14.3347	13.7715	13.6602	13.4044	13.0318	13.4536	13.8287	-0.62559	-1.05445	-0.196729	13.4793	-3.08487	-3.45017	0.00690596	0.0172113	0	0
>tr|O17274|O17274_CAEEL Neurotransmitter-gated ion-channel ligand-binding domain-containing protein OS=Caenorhabditis elegans OX=6239 GN=lgc-34 PE=1 SV=1	O17274	lgc-34	Neurotransmitter-gated ion-channel ligand-binding domain-containing protein	TRUE	Caenorhabditis elegans	0.634261	2.2298e-12	53.9655	FALSE	O17274	lgc-34	Neurotransmitter-gated ion-channel ligand-binding domain-containing protein	16.6883	17.1078	16.8751	15.1042	14.5322	15.1256	16.9924	-1.96974	-2.52261	-1.41686	15.7559	-7.53436	5.51892	9.89607e-07	1.20067e-05	-1	-1
>sp|O17287|TOM22_CAEEL Mitochondrial import receptor subunit TOM22 homolog OS=Caenorhabditis elegans OX=6239 GN=tomm-22 PE=3 SV=1	O17287	tomm-22	Mitochondrial import receptor subunit TOM22 homolog	TRUE	Caenorhabditis elegans	0.494456	7.10481e-10	50.8342	FALSE	O17287	tomm-22	Mitochondrial import receptor subunit TOM22 homolog	14.1911	13.9719	14.0359	13.9733	14.0032	14.1385	14.2641	-0.0279713	-0.451978	0.396035	14.2202	-0.139509	-7.40624	0.890737	0.923209	0	0
>sp|O17323|HDA4_CAEEL Histone deacetylase 4 OS=Caenorhabditis elegans OX=6239 GN=hda-4 PE=1 SV=3	O17323	hda-4	Histone deacetylase 4	TRUE	Caenorhabditis elegans	0.384494	2.40556e-07	47.1918	FALSE	O17323	hda-4	Histone deacetylase 4	12.905	13.7695	13.8249	13.2734	12.2429	12.9987	13.333	-0.661512	-1.35564	0.0326117	13.0326	-2.01542	-5.49849	0.0604576	0.106915	0	0
>tr|O17328|O17328_CAEEL Major facilitator superfamily (MFS) profile domain-containing protein OS=Caenorhabditis elegans OX=6239 GN=mct-6 PE=1 SV=2	O17328	mct-6	Major facilitator superfamily (MFS) profile domain-containing protein	TRUE	Caenorhabditis elegans	0.401999	6.77834e-10	50.861	FALSE	O17328	mct-6	Major facilitator superfamily (MFS) profile domain-containing protein	16.8266	16.6798	16.9337	17.0124	16.7731	16.8814	16.6759	0.0755997	-0.151177	0.302376	16.9821	0.704554	-7.15817	0.490841	0.586533	0	0
>tr|O17345|O17345_CAEEL Transthyretin-like family protein OS=Caenorhabditis elegans OX=6239 GN=ttr-6 PE=1 SV=1	O17345	ttr-6	Transthyretin-like family protein	TRUE	Caenorhabditis elegans	0.377579	1.65879e-06	45.7269	FALSE	O17345	ttr-6	Transthyretin-like family protein	12.6558	12.937	12.9553	14.2062	13.6321	13.9655	13.8879	1.0852	0.556466	1.61393	13.4191	4.34048	-0.788159	0.000474213	0.0018372	1	1
>tr|O17365|O17365_CAEEL Serpin domain-containing protein OS=Caenorhabditis elegans OX=6239 GN=srp-2 PE=1 SV=1	O17365	srp-2	Serpin domain-containing protein	TRUE	Caenorhabditis elegans	0.690713	4.57853e-08	48.3227	FALSE	O17365	srp-2	Serpin domain-containing protein	12.0374	12.2857	12.0218	14.2639	14.1247	13.858	11.5546	1.96726	1.58426	2.35026	12.819	10.9178	10.1952	1.11652e-08	4.04576e-07	1	1
>sp|O17389|TYB_CAEEL Thymosin beta OS=Caenorhabditis elegans OX=6239 GN=tth-1 PE=1 SV=2	O17389	tth-1	Thymosin beta	TRUE	Caenorhabditis elegans	0.84903	5.41741e-05	42.192	FALSE	O17389	tth-1	Thymosin beta	NA	NA	NA	14.4469	NA	NA	NA	NA	NA	NA	15.119	NA	NA	NA	NA	NA	NA
>sp|O17397|DIML_CAEEL Diminuto-like protein OS=Caenorhabditis elegans OX=6239 GN=F52H2.6 PE=3 SV=1	O17397	F52H2.6	Diminuto-like protein	TRUE	Caenorhabditis elegans	0.497545	1.34797e-12	54.2273	FALSE	O17397	F52H2.6	Diminuto-like protein	11.7303	12.125	12.1162	12.2443	11.9002	12.3589	12.3199	0.177284	-0.340617	0.695185	12.1446	0.723914	-7.14391	0.479262	0.576425	0	0
>sp|O17403|CPSF2_CAEEL Probable cleavage and polyadenylation specificity factor subunit 2 OS=Caenorhabditis elegans OX=6239 GN=cpsf-2 PE=3 SV=1	O17403	cpsf-2	Probable cleavage and polyadenylation specificity factor subunit 2	TRUE	Caenorhabditis elegans	0.35259	3.04739e-11	52.5795	FALSE	O17403	cpsf-2	Probable cleavage and polyadenylation specificity factor subunit 2	14.6565	14.438	14.35	14.2173	14.0798	14.1349	13.7356	-0.337469	-0.536738	-0.138199	14.13	-3.5792	-2.406	0.00238076	0.0070677	0	0
>sp|O17514|MES2_CAEEL Histone-lysine N-methyltransferase mes-2 OS=Caenorhabditis elegans OX=6239 GN=mes-2 PE=1 SV=2	O17514	mes-2	Histone-lysine N-methyltransferase mes-2	TRUE	Caenorhabditis elegans	0.347046	0.00457026	33.5898	FALSE	O17514	mes-2	Histone-lysine N-methyltransferase mes-2	NA	NA	NA	NA	13.3035	NA	13.1552	NA	NA	NA	13.0422	NA	NA	NA	NA	NA	NA
>tr|O17526|O17526_CAEEL N-acetyltransferase domain-containing protein OS=Caenorhabditis elegans OX=6239 GN=CELE_W02D7.5 PE=1 SV=2	O17526	W02D7.5	N-acetyltransferase domain-containing protein	TRUE	Caenorhabditis elegans	0.40002	1.59551e-11	52.9274	FALSE	O17526	W02D7.5	N-acetyltransferase domain-containing protein	13.0311	13.2403	13.5065	14.4912	14.3296	14.5919	14.1698	1.2116	0.895022	1.52817	13.5028	8.09104	6.51013	3.76002e-07	5.91364e-06	1	1
>sp|O17528|TMED2_CAEEL Suppressor/enhancer of lin-12 protein 9 OS=Caenorhabditis elegans OX=6239 GN=sel-9 PE=1 SV=1	O17528	sel-9	Suppressor/enhancer of lin-12 protein 9	TRUE	Caenorhabditis elegans	0.522172	8.35108e-07	46.2684	FALSE	O17528	sel-9	Suppressor/enhancer of lin-12 protein 9	12.5067	12.9936	13.0567	12.488	12.5284	12.4759	12.856	-0.354864	-0.780793	0.0710655	13.0077	-1.77092	-5.90227	0.0962425	0.155946	0	0
>sp|O17536|H14_CAEEL Histone H1.4 OS=Caenorhabditis elegans OX=6239 GN=hil-4 PE=2 SV=3	O17536	hil-4	Histone H1.4	TRUE	Caenorhabditis elegans	0.628106	1.70992e-09	50.3293	FALSE	O17536	hil-4	Histone H1.4	13.6953	14.2207	13.559	12.4838	NA	12.5756	12.8328	-1.29526	-1.816	-0.774527	12.9447	-5.39591	0.74227	0.000140117	0.000681412	-1	-1
>tr|O17551|O17551_CAEEL RING-type domain-containing protein OS=Caenorhabditis elegans OX=6239 GN=BE10.1 PE=4 SV=2	O17551	BE10.1	RING-type domain-containing protein	TRUE	Caenorhabditis elegans	0.746151	8.49712e-05	41.5659	FALSE	O17551	BE10.1	RING-type domain-containing protein	NA	13.7336	NA	13.9953	NA	12.5384	NA	-0.466772	-1.89933	0.965786	13.3999	-0.731295	-6.72807	0.482261	0.578713	0	0
>sp|O17570|RL38_CAEEL Large ribosomal subunit protein eL38 OS=Caenorhabditis elegans OX=6239 GN=rpl-38 PE=3 SV=2	O17570	rpl-38	Large ribosomal subunit protein eL38	TRUE	Caenorhabditis elegans	0.426938	2.92091e-12	53.8246	FALSE	O17570	rpl-38	Large ribosomal subunit protein eL38	15.4005	15.1984	15.4275	14.6683	14.7481	15.1495	15.002	-0.48682	-0.847198	-0.126442	15.1304	-2.85654	-3.91574	0.0111608	0.0256212	0	0
>tr|O17577|O17577_CAEEL F-box domain-containing protein OS=Caenorhabditis elegans OX=6239 GN=fbxa-156 PE=4 SV=2	O17577	fbxa-156	F-box domain-containing protein	TRUE	Caenorhabditis elegans	0.779863	5.15458e-08	48.2453	FALSE	O17577	fbxa-156	F-box domain-containing protein	11.3235	11.9506	12.1225	13.2322	12.5983	12.4648	12.2619	0.966236	0.496084	1.43639	12.3787	4.36837	-0.832529	0.000512708	0.00197187	0	0
>tr|O17578|O17578_CAEEL F-box domain-containing protein OS=Caenorhabditis elegans OX=6239 GN=fbxa-157 PE=4 SV=2	O17578	fbxa-157	F-box domain-containing protein	TRUE	Caenorhabditis elegans	0.69617	3.73015e-11	52.4701	FALSE	O17578	fbxa-157	F-box domain-containing protein	12.1117	12.7574	13.1518	13.7002	13.2991	13.3064	13.202	0.761589	0.359387	1.16379	13.3481	4.00443	-1.5062	0.000968757	0.00333072	0	0
>sp|O17580|NOC2L_CAEEL Nucleolar complex protein 2 homolog OS=Caenorhabditis elegans OX=6239 GN=pro-2 PE=2 SV=3	O17580	pro-2	Nucleolar complex protein 2 homolog	TRUE	Caenorhabditis elegans	0.551329	2.6888e-12	53.8679	FALSE	O17580	pro-2	Nucleolar complex protein 2 homolog	14.3073	14.5322	14.3448	14.3347	14.3388	14.2911	14.1723	-0.0732261	-0.282183	0.13573	14.4405	-0.740633	-7.13147	0.469249	0.566779	0	0
>sp|O17581|SCC4_CAEEL Maternal uncoordinated protein 2 OS=Caenorhabditis elegans OX=6239 GN=mau-2 PE=2 SV=1	O17581	mau-2	Maternal uncoordinated protein 2	TRUE	Caenorhabditis elegans	0.266623	2.97818e-08	48.5999	FALSE	O17581	mau-2	Maternal uncoordinated protein 2	13.3114	13.2777	13.4696	13.5504	13.5787	13.2391	13.331	0.103131	-0.169887	0.376149	13.3794	0.798345	-7.08618	0.435928	0.536398	0	0
>sp|O17586|PSA6_CAEEL Proteasome subunit alpha type-6 OS=Caenorhabditis elegans OX=6239 GN=pas-1 PE=1 SV=1	O17586	pas-1	Proteasome subunit alpha type-6	TRUE	Caenorhabditis elegans	0.458865	4.89843e-08	48.2787	FALSE	O17586	pas-1	Proteasome subunit alpha type-6	12.5514	12.6955	12.9506	12.7819	13.1321	13.1359	12.6761	0.284165	-0.0378905	0.60622	12.8574	1.8654	-5.74848	0.0799474	0.134124	0	0
>tr|O17589|O17589_CAEEL Regulator of G-protein signaling 7 OS=Caenorhabditis elegans OX=6239 GN=eat-16 PE=1 SV=2	O17589	eat-16	Regulator of G-protein signaling 7	TRUE	Caenorhabditis elegans	0.330513	3.62631e-09	49.8891	FALSE	O17589	eat-16	Regulator of G-protein signaling 7	13.9266	13.8689	13.936	13.009	12.9371	12.963	13.7183	-0.940814	-1.15501	-0.726613	13.3019	-9.28273	8.47762	5.52307e-08	1.37002e-06	0	0
>tr|O17590|O17590_CAEEL Rho-GAP domain-containing protein OS=Caenorhabditis elegans OX=6239 GN=ocrl-1 PE=1 SV=4	O17590	ocrl-1	Rho-GAP domain-containing protein	TRUE	Caenorhabditis elegans	0.419856	1.72861e-09	50.323	FALSE	O17590	ocrl-1	Rho-GAP domain-containing protein	13.7552	13.7901	14.0683	13.7885	13.7575	13.8909	13.3634	-0.0588942	-0.251205	0.133417	13.7631	-0.647233	-7.198	0.526319	0.620898	0	0
>tr|O17599|O17599_CAEEL Small monomeric GTPase OS=Caenorhabditis elegans OX=6239 GN=rap-2 PE=1 SV=2	O17599	rap-2	Small monomeric GTPase	TRUE	Caenorhabditis elegans	0.27728	4.96815e-09	49.7021	FALSE	O17599	rap-2	Small monomeric GTPase	13.9112	13.8714	13.7954	13.3996	13.2765	12.9994	13.9315	-0.634174	-0.895146	-0.373202	13.3871	-5.13579	0.908711	8.84625e-05	0.00046775	0	0
>sp|O17607|RUVB1_CAEEL RuvB-like 1 OS=Caenorhabditis elegans OX=6239 GN=ruvb-1 PE=1 SV=2	O17607	ruvb-1	RuvB-like 1	TRUE	Caenorhabditis elegans	0.341889	2.63231e-13	55.0748	FALSE	O17607	ruvb-1	RuvB-like 1	16.8702	16.9255	16.7335	16.9429	16.6783	16.9778	16.8127	0.0232286	-0.404064	0.450521	16.7222	0.114964	-7.40953	0.909862	0.935945	0	0
>tr|O17612|O17612_CAEEL Enoyl-CoA hydratase OS=Caenorhabditis elegans OX=6239 GN=ech-1.1 PE=1 SV=1	O17612	ech-1.1	Enoyl-CoA hydratase	TRUE	Caenorhabditis elegans	0.296537	4.15616e-10	51.138	FALSE	O17612	ech-1.1	Enoyl-CoA hydratase	18.1711	17.376	17.6782	17.5132	17.1437	17.6273	17.559	-0.313701	-0.702735	0.0753326	17.2077	-1.70527	-6.00167	0.106905	0.170189	0	0
>tr|O17616|O17616_CAEEL CUB-like domain-containing protein OS=Caenorhabditis elegans OX=6239 GN=C29F3.7 PE=1 SV=3	O17616	C29F3.7	CUB-like domain-containing protein	TRUE	Caenorhabditis elegans	0.470507	1.19416e-07	47.6822	FALSE	O17616	C29F3.7	CUB-like domain-containing protein	12.7306	13.0951	13.0698	13.8569	13.8134	13.1688	12.6421	0.64785	0.0769434	1.21876	13.0349	2.39979	-4.8078	0.0285282	0.0565363	0	0
>tr|O17621|O17621_CAEEL CHK kinase-like domain-containing protein OS=Caenorhabditis elegans OX=6239 GN=C29F7.2 PE=1 SV=2	O17621	C29F7.2	CHK kinase-like domain-containing protein	TRUE	Caenorhabditis elegans	1.00741	6.59536e-13	54.5979	FALSE	O17621	C29F7.2	CHK kinase-like domain-containing protein	15.7099	15.6129	15.6109	15.6252	15.4038	15.6237	14.9158	-0.0936346	-0.332038	0.144769	15.6468	-0.830072	-7.05994	0.418259	0.517712	0	0
>sp|O17622|KCY1_CAEEL UMP-CMP kinase 1 OS=Caenorhabditis elegans OX=6239 GN=C29F7.3 PE=1 SV=1	O17622	C29F7.3	UMP-CMP kinase 1	TRUE	Caenorhabditis elegans	0.512422	4.80359e-12	53.5639	FALSE	O17622	C29F7.3	UMP-CMP kinase 1	14.8552	14.6098	14.7403	15.0032	14.6625	14.998	14.2266	0.152791	-0.0772978	0.38288	14.7112	1.40344	-6.43351	0.178887	0.259281	0	0
>tr|O17626|O17626_CAEEL D-3-phosphoglycerate dehydrogenase OS=Caenorhabditis elegans OX=6239 GN=phdh-1 PE=1 SV=1	O17626	phdh-1	D-3-phosphoglycerate dehydrogenase	TRUE	Caenorhabditis elegans	0.908659	1.01444e-11	53.1689	FALSE	O17626	phdh-1	D-3-phosphoglycerate dehydrogenase	11.7205	12.8965	12.6802	13.0096	13.4611	12.8984	13.2587	0.690634	0.123947	1.25732	13.3522	2.57732	-4.46887	0.0199079	0.0416645	0	0
>tr|O17636|O17636_CAEEL Metallo-beta-lactamase domain-containing protein OS=Caenorhabditis elegans OX=6239 GN=ethe-1 PE=1 SV=1	O17636	ethe-1	Metallo-beta-lactamase domain-containing protein	TRUE	Caenorhabditis elegans	0.360008	1.42379e-06	45.8497	FALSE	O17636	ethe-1	Metallo-beta-lactamase domain-containing protein	14.5674	14.3478	14.1831	14.2736	14.4999	14.4202	14.2729	0.0317745	-0.275392	0.338941	13.9267	0.218658	-7.3913	0.829583	0.877042	0	0
>tr|O17641|O17641_CAEEL Nematode cuticle collagen N-terminal domain-containing protein OS=Caenorhabditis elegans OX=6239 GN=col-178 PE=4 SV=1;>tr|O17642|O17642_CAEEL Nematode cuticle collagen N-terminal domain-containing protein OS=Caenorhabditis elegans OX=6239 GN=col-179 PE=1 SV=1	O17641;O17642	col-178;col-179	Nematode cuticle collagen N-terminal domain-containing protein	TRUE	Caenorhabditis elegans	0.736072	9.73596e-11	51.9462	FALSE	O17641	col-178	Nematode cuticle collagen N-terminal domain-containing protein	NA	NA	11.4438	11.3494	12.6444	NA	12.4628	0.553104	-0.936194	2.0424	11.083	0.866623	-6.61101	0.413039	0.513141	0	0
>tr|O17643|O17643_CAEEL Isocitrate dehydrogenase [NADP] OS=Caenorhabditis elegans OX=6239 GN=idh-2 PE=1 SV=1	O17643	idh-2	Isocitrate dehydrogenase [NADP]	TRUE	Caenorhabditis elegans	0.488017	2.54615e-15	57.6915	FALSE	O17643	idh-2	Isocitrate dehydrogenase [NADP]	17.2341	16.5308	16.8692	15.2603	14.8292	15.3862	16.4996	-1.71947	-2.10689	-1.33205	15.84	-9.38583	8.57471	5.06599e-08	1.30795e-06	-1	-1
>tr|O17666|O17666_CAEEL Calponin-homology (CH) domain-containing protein OS=Caenorhabditis elegans OX=6239 GN=aspm-1 PE=1 SV=1	O17666	aspm-1	Calponin-homology (CH) domain-containing protein	TRUE	Caenorhabditis elegans	0.497932	1.06605e-14	56.8181	FALSE	O17666	aspm-1	Calponin-homology (CH) domain-containing protein	12.1782	12.5507	12.1501	13.214	13.8299	13.3518	12.7847	1.17227	0.860155	1.48438	12.8005	7.93995	6.2552	4.81506e-07	6.95175e-06	1	1
>sp|O17680|METK1_CAEEL Probable S-adenosylmethionine synthase 1 OS=Caenorhabditis elegans OX=6239 GN=sams-1 PE=1 SV=1	O17680	sams-1	Probable S-adenosylmethionine synthase 1	TRUE	Caenorhabditis elegans	1.08752	1.39088e-10	51.7494	FALSE	O17680	sams-1	Probable S-adenosylmethionine synthase 1	17.2207	17.3055	17.377	17.5758	17.3048	17.6655	17.048	0.214275	0.0141104	0.41444	17.702	2.26244	-5.06074	0.0373758	0.0707136	0	0
>tr|O17687|O17687_CAEEL Tetratricopeptide SHNi-TPR domain-containing protein OS=Caenorhabditis elegans OX=6239 GN=nasp-2 PE=1 SV=1	O17687	nasp-2	Tetratricopeptide SHNi-TPR domain-containing protein	TRUE	Caenorhabditis elegans	0.702114	1.21901e-09	50.525	FALSE	O17687	nasp-2	Tetratricopeptide SHNi-TPR domain-containing protein	11.4309	12.12	12.2499	13.7309	14.3735	13.5239	12.9365	1.94249	1.37	2.51499	12.7859	7.17547	4.87459	1.85187e-06	1.99099e-05	1	1
>tr|O17694|O17694_CAEEL RNAi-Induced Longevity OS=Caenorhabditis elegans OX=6239 GN=ril-1 PE=1 SV=1	O17694	ril-1	RNAi-Induced Longevity	TRUE	Caenorhabditis elegans	0.430188	5.4632e-06	44.7085	FALSE	O17694	ril-1	RNAi-Induced Longevity	15.7581	15.6527	16.0036	15.5537	15.4616	15.6222	15.6736	-0.258995	-0.674919	0.15693	15.8067	-1.31686	-6.54534	0.205891	0.291337	0	0
>sp|O17695|HDA1_CAEEL Histone deacetylase 1 OS=Caenorhabditis elegans OX=6239 GN=hda-1 PE=1 SV=1	O17695	hda-1	Histone deacetylase 1	TRUE	Caenorhabditis elegans	0.38096	3.09633e-15	57.5665	FALSE	O17695	hda-1	Histone deacetylase 1	16.5323	16.1802	16.2593	15.0362	15.6653	15.7245	16.1406	-0.848575	-1.16819	-0.528959	15.8894	-5.613	1.87947	3.42471e-05	0.000212022	0	0
>tr|O17721|O17721_CAEEL DeHydrogenases, Short chain OS=Caenorhabditis elegans OX=6239 GN=C55A6.6 PE=1 SV=1	O17721	C55A6.6	DeHydrogenases, Short chain	TRUE	Caenorhabditis elegans	0.298	1.09643e-05	44.0421	FALSE	O17721	C55A6.6	DeHydrogenases, Short chain	12.9044	13.067	13.3317	12.8547	12.6278	12.6467	13.2314	-0.39131	-0.70752	-0.0751009	13.0077	-2.61618	-4.39204	0.0183394	0.0389777	0	0
>sp|O17730|THT2_CAEEL Putative thiosulfate sulfurtransferase mpst-1 OS=Caenorhabditis elegans OX=6239 GN=mpst-1 PE=3 SV=1	O17730	mpst-1	Putative thiosulfate sulfurtransferase mpst-1	TRUE	Caenorhabditis elegans	0.311276	1.18262e-05	43.9654	FALSE	O17730	mpst-1	Putative thiosulfate sulfurtransferase mpst-1	13.7834	13.7901	13.7081	14.551	14.3799	14.4711	14.8376	0.706796	0.309616	1.10398	13.6777	3.76331	-2.02137	0.00162225	0.00512466	0	0
>sp|O17731|SAT_CAEEL Thialysine N-epsilon-acetyltransferase OS=Caenorhabditis elegans OX=6239 GN=D2023.4 PE=1 SV=1	O17731	D2023.4	Thialysine N-epsilon-acetyltransferase	TRUE	Caenorhabditis elegans	0.62535	0.000739043	36.8689	FALSE	O17731	D2023.4	Thialysine N-epsilon-acetyltransferase	12.0672	12.1312	NA	NA	NA	11.6977	NA	-0.401507	-0.893875	0.0908603	12.1692	-2.02929	-5.21314	0.0920197	0.149892	0	0
>sp|O17732|PYC1_CAEEL Pyruvate carboxylase 1 OS=Caenorhabditis elegans OX=6239 GN=pyc-1 PE=1 SV=1	O17732	pyc-1	Pyruvate carboxylase 1	TRUE	Caenorhabditis elegans	0.299151	9.48939e-15	56.8859	FALSE	O17732	pyc-1	Pyruvate carboxylase 1	24.3069	23.5193	23.779	23.6048	23.3515	23.5706	24.4074	-0.359473	-0.708967	-0.00997823	23.5579	-2.17497	-5.21963	0.0444811	0.0822834	0	0
>tr|O17735|O17735_CAEEL ABC1 atypical kinase-like domain-containing protein OS=Caenorhabditis elegans OX=6239 GN=CELE_D2023.6 PE=1 SV=1	O17735	D2023.6	ABC1 atypical kinase-like domain-containing protein	TRUE	Caenorhabditis elegans	0.256196	1.74794e-12	54.0923	FALSE	O17735	D2023.6	ABC1 atypical kinase-like domain-containing protein	14.5901	14.5191	14.4339	14.9019	14.7743	14.9627	14.916	0.365258	0.133002	0.597513	14.5837	3.32373	-2.94713	0.00411895	0.0110476	0	0
>sp|O17736|ETC1_CAEEL E3 ubiquitin-protein ligase etc-1 OS=Caenorhabditis elegans OX=6239 GN=etc-1 PE=1 SV=1	O17736	etc-1	E3 ubiquitin-protein ligase etc-1	TRUE	Caenorhabditis elegans	0.26994	5.48044e-13	54.6939	FALSE	O17736	etc-1	E3 ubiquitin-protein ligase etc-1	14.6715	14.4946	14.4871	14.7587	14.5971	14.5484	14.7393	0.0836183	-0.100404	0.26764	14.6004	0.960339	-6.94246	0.350645	0.451878	0	0
>sp|O17754|CBPE_CAEEL Carboxypeptidase E OS=Caenorhabditis elegans OX=6239 GN=egl-21 PE=1 SV=1	O17754	egl-21	Carboxypeptidase E	TRUE	Caenorhabditis elegans	0.698366	4.62077e-07	46.7162	FALSE	O17754	egl-21	Carboxypeptidase E	13.8081	13.7347	13.5825	12.7229	11.4475	11.7205	12.1044	-1.74477	-2.39057	-1.09896	12.332	-5.71348	2.07056	2.8486e-05	0.000182766	-1	-1
>tr|O17759|O17759_CAEEL transketolase OS=Caenorhabditis elegans OX=6239 GN=tkt-1 PE=1 SV=1	O17759	tkt-1	transketolase	TRUE	Caenorhabditis elegans	0.363841	6.46561e-11	52.1707	FALSE	O17759	tkt-1	transketolase	16.1465	16.0538	16.3477	16.3288	16.4473	16.7539	16.5786	0.32731	0.0827247	0.571896	16.41	2.82827	-3.96982	0.0117806	0.0267122	0	0
>tr|O17761|O17761_CAEEL Enoyl-CoA Hydratase OS=Caenorhabditis elegans OX=6239 GN=ech-8 PE=1 SV=2	O17761	ech-8	Enoyl-CoA Hydratase	TRUE	Caenorhabditis elegans	0.464276	1.79418e-13	55.2751	FALSE	O17761	ech-8	Enoyl-CoA Hydratase	13.2119	13.3119	13.3178	13.1795	13.4806	13.5497	13.0649	0.122721	-0.213559	0.459001	13.5421	0.771607	-7.10749	0.451235	0.551145	0	0
>tr|O17762|O17762_CAEEL Enoyl-CoA Hydratase OS=Caenorhabditis elegans OX=6239 GN=ech-9 PE=1 SV=2	O17762	ech-9	Enoyl-CoA Hydratase	TRUE	Caenorhabditis elegans	0.482859	1.38697e-11	53.0023	FALSE	O17762	ech-9	Enoyl-CoA Hydratase	12.1388	12.9798	12.3983	14.6403	14.5664	14.5103	14.0886	2.06669	1.70012	2.43326	13.5479	11.9833	11.5276	3.0344e-09	1.51556e-07	1	1
>tr|O17772|O17772_CAEEL Calponin-homology (CH) domain-containing protein OS=Caenorhabditis elegans OX=6239 GN=pes-7 PE=1 SV=2	O17772	pes-7	Calponin-homology (CH) domain-containing protein	TRUE	Caenorhabditis elegans	0.719191	1.31885e-09	50.4796	FALSE	O17772	pes-7	Calponin-homology (CH) domain-containing protein	13.4186	13.3652	13.1352	13.6697	13.6601	13.5625	12.8535	0.32443	0.108393	0.540467	13.4049	3.17384	-3.26103	0.00567356	0.0145319	0	0
>tr|O17849|O17849_CAEEL F-box domain-containing protein OS=Caenorhabditis elegans OX=6239 GN=fbxa-95 PE=1 SV=3	O17849	fbxa-95	F-box domain-containing protein	TRUE	Caenorhabditis elegans	0.624684	0.00129366	35.5953	FALSE	O17849	fbxa-95	F-box domain-containing protein	NA	NA	11.017	11.2085	NA	9.56031	NA	-0.632587	-2.2003	0.93513	11.0216	-0.96948	-6.51107	0.367025	0.467928	0	0
>sp|O17850|ATX3_CAEEL Ataxin-3 homolog OS=Caenorhabditis elegans OX=6239 GN=atx-3 PE=1 SV=1	O17850	atx-3	Ataxin-3 homolog	TRUE	Caenorhabditis elegans	0.769254	3.2968e-06	45.155	FALSE	O17850	atx-3	Ataxin-3 homolog	11.0015	12.7655	12.5313	12.3318	12.7614	12.2141	NA	0.336355	-0.368736	1.04145	12.4527	1.01397	-6.88859	0.32617	0.426131	0	0
>tr|O17851|O17851_CAEEL Cytochrome P450 OS=Caenorhabditis elegans OX=6239 GN=cyp-37b1 PE=1 SV=1	O17851	cyp-37b1	Cytochrome P450	TRUE	Caenorhabditis elegans	0.347885	4.16482e-11	52.4103	FALSE	O17851	cyp-37b1	Cytochrome P450	12.2388	12.2947	12.4717	12.7074	12.1119	12.1427	12.636	-0.0143989	-0.301449	0.272651	12.4324	-0.106014	-7.41058	0.91684	0.940806	0	0
>tr|O17869|O17869_CAEEL Cyclin-like domain-containing protein OS=Caenorhabditis elegans OX=6239 GN=ccnk-1 PE=1 SV=2	O17869	ccnk-1	Cyclin-like domain-containing protein	TRUE	Caenorhabditis elegans	0.373421	1.8988e-08	48.8841	FALSE	O17869	ccnk-1	Cyclin-like domain-containing protein	12.5875	12.9354	12.7506	12.1775	12.6378	12.4404	12.8481	-0.339263	-0.921804	0.243278	12.5385	-1.23161	-6.64981	0.235367	0.325203	0	0
>tr|O17891|O17891_CAEEL DUF19 domain-containing protein OS=Caenorhabditis elegans OX=6239 GN=CELE_F55B11.2 PE=1 SV=2	O17891	F55B11.2	DUF19 domain-containing protein	TRUE	Caenorhabditis elegans	0.637325	8.28114e-12	53.2765	FALSE	O17891	F55B11.2	DUF19 domain-containing protein	NA	NA	10.9274	12.7689	13.8793	12.5523	11.9869	2.13942	0.90701	3.37182	12.1607	3.84351	-2.07898	0.0029736	0.00849993	1	1
>tr|O17892|O17892_CAEEL xanthine dehydrogenase OS=Caenorhabditis elegans OX=6239 GN=xdh-1 PE=1 SV=1	O17892	xdh-1	xanthine dehydrogenase	TRUE	Caenorhabditis elegans	0.525698	1.16008e-06	46.0123	FALSE	O17892	xdh-1	xanthine dehydrogenase	12.8572	12.6041	12.4232	11.7077	12.2844	12.1763	12.3752	-0.572014	-1.15878	0.0147559	12.4381	-2.06159	-5.4191	0.0553724	0.0989873	0	0
>tr|O17895|O17895_CAEEL ABC transmembrane type-1 domain-containing protein OS=Caenorhabditis elegans OX=6239 GN=haf-3 PE=1 SV=2	O17895	haf-3	ABC transmembrane type-1 domain-containing protein	TRUE	Caenorhabditis elegans	0.304326	3.56354e-12	53.7206	FALSE	O17895	haf-3	ABC transmembrane type-1 domain-containing protein	16.881	16.9481	16.9771	16.5473	16.1039	16.3137	16.9798	-0.613738	-0.912982	-0.314493	16.4186	-4.33504	-0.788966	0.000472906	0.00183406	0	0
>sp|O17901|COPZ_CAEEL Probable coatomer subunit zeta OS=Caenorhabditis elegans OX=6239 GN=copz-1 PE=3 SV=1	O17901	copz-1	Probable coatomer subunit zeta	TRUE	Caenorhabditis elegans	0.560115	4.54478e-12	53.593	FALSE	O17901	copz-1	Probable coatomer subunit zeta	15.4306	14.8554	14.7662	15.6299	15.8432	15.397	15.2658	0.605974	0.261682	0.950266	15.4742	3.7218	-2.10875	0.00177015	0.00550713	0	0
>sp|O17907|CTG1_CAEEL Protein ctg-1 OS=Caenorhabditis elegans OX=6239 GN=ctg-1 PE=2 SV=2	O17907	ctg-1	Protein ctg-1	TRUE	Caenorhabditis elegans	0.669185	3.12827e-11	52.5654	FALSE	O17907	ctg-1	Protein ctg-1	13.6898	13.7049	13.7662	14.2409	14.2322	14.2688	13.9001	0.527011	0.25629	0.797732	14.2987	4.11425	-1.26025	0.000755095	0.00270954	0	0
>tr|O17909|O17909_CAEEL DNA helicase OS=Caenorhabditis elegans OX=6239 GN=chd-1 PE=1 SV=2	O17909	chd-1	DNA helicase	TRUE	Caenorhabditis elegans	0.352193	6.38264e-10	50.8952	FALSE	O17909	chd-1	DNA helicase	13.5962	13.8634	13.3453	12.9331	12.9137	12.7045	13.0428	-0.75119	-1.08751	-0.414871	13.0347	-4.72254	0.0281716	0.000211195	0.000955417	0	0
>sp|O17915|RAN_CAEEL GTP-binding nuclear protein ran-1 OS=Caenorhabditis elegans OX=6239 GN=ran-1 PE=1 SV=1	O17915	ran-1	GTP-binding nuclear protein ran-1	TRUE	Caenorhabditis elegans	0.311433	4.44799e-13	54.8021	FALSE	O17915	ran-1	GTP-binding nuclear protein ran-1	21.0096	20.7624	20.8179	20.4378	20.0126	20.2654	20.4083	-0.624683	-0.838445	-0.41092	20.3352	-6.17618	3.0186	1.12178e-05	8.53107e-05	0	0
>sp|O17919|DKC1_CAEEL Putative H/ACA ribonucleoprotein complex subunit 4 OS=Caenorhabditis elegans OX=6239 GN=K01G5.5 PE=3 SV=1	O17919	K01G5.5	Putative H/ACA ribonucleoprotein complex subunit 4	TRUE	Caenorhabditis elegans	0.580899	1.50108e-09	50.4048	FALSE	O17919	K01G5.5	Putative H/ACA ribonucleoprotein complex subunit 4	12.4808	12.6821	12.7176	12.3649	12.2643	12.1032	12.2608	-0.382715	-0.606742	-0.158689	12.452	-3.61051	-2.33928	0.00222583	0.00666666	0	0
>tr|O17921|O17921_CAEEL Tubulin beta chain OS=Caenorhabditis elegans OX=6239 GN=tbb-1 PE=1 SV=1	O17921	tbb-1	Tubulin beta chain	TRUE	Caenorhabditis elegans	0.24861	8.75424e-08	47.8934	FALSE	O17921	tbb-1	Tubulin beta chain	20.5204	20.2003	20.2189	20.1705	19.677	19.8802	20.0634	-0.403989	-0.673888	-0.13409	19.9572	-3.16345	-3.28267	0.00580059	0.0147957	0	0
>tr|O17944|O17944_CAEEL Tr-type G domain-containing protein OS=Caenorhabditis elegans OX=6239 GN=CELE_K10C3.5 PE=1 SV=2	O17944	K10C3.5	Tr-type G domain-containing protein	TRUE	Caenorhabditis elegans	0.614243	1.57735e-07	47.4898	FALSE	O17944	K10C3.5	Tr-type G domain-containing protein	14.6544	14.4986	14.2978	14.6143	14.7484	14.7427	14.2152	0.218203	-0.0140582	0.450463	14.5736	1.98553	-5.54865	0.0638343	0.111752	0	0
>sp|O17953|DLDH_CAEEL Dihydrolipoyl dehydrogenase, mitochondrial OS=Caenorhabditis elegans OX=6239 GN=dld-1 PE=3 SV=2	O17953	dld-1	Dihydrolipoyl dehydrogenase, mitochondrial	TRUE	Caenorhabditis elegans	0.563764	3.93095e-14	56.0848	FALSE	O17953	dld-1	Dihydrolipoyl dehydrogenase, mitochondrial	21.5197	20.5606	20.9189	19.4135	19.1979	19.7177	20.742	-1.55674	-2.01562	-1.09786	19.8482	-7.17434	4.87253	1.85558e-06	1.99099e-05	-1	-1
>sp|O17966|TOP1_CAEEL DNA topoisomerase 1 OS=Caenorhabditis elegans OX=6239 GN=top-1 PE=2 SV=1	O17966	top-1	DNA topoisomerase 1	TRUE	Caenorhabditis elegans	0.330057	9.25985e-12	53.2173	FALSE	O17966	top-1	DNA topoisomerase 1	16.2322	17.0875	17.5165	17.0073	17.0256	16.9807	17.5193	0.0591451	-0.408483	0.526773	17.1609	0.267475	-7.37879	0.79242	0.851391	0	0
>tr|O18000|O18000_CAEEL Peptidase M20 dimerisation domain-containing protein OS=Caenorhabditis elegans OX=6239 GN=pes-9 PE=1 SV=1	O18000	pes-9	Peptidase M20 dimerisation domain-containing protein	TRUE	Caenorhabditis elegans	0.626733	2.27333e-09	50.1635	FALSE	O18000	pes-9	Peptidase M20 dimerisation domain-containing protein	13.364	13.3637	13.5001	13.872	14.2529	13.9847	13.5367	0.62726	0.284481	0.970039	13.9153	3.8695	-1.79321	0.00128989	0.00423773	0	0
>tr|O18008|O18008_CAEEL Protein kinase domain-containing protein OS=Caenorhabditis elegans OX=6239 GN=flor-1 PE=1 SV=2	O18008	flor-1	Protein kinase domain-containing protein	TRUE	Caenorhabditis elegans	0.848664	0.000227632	39.8992	FALSE	O18008	flor-1	Protein kinase domain-containing protein	NA	12.0056	NA	NA	NA	NA	NA	NA	NA	NA	11.8059	NA	NA	NA	NA	NA	NA
>tr|O18015|O18015_CAEEL Ground-like domain-containing protein OS=Caenorhabditis elegans OX=6239 GN=grl-7 PE=1 SV=1	O18015	grl-7	Ground-like domain-containing protein	TRUE	Caenorhabditis elegans	0.604914	1.37314e-05	43.8111	FALSE	O18015	grl-7	Ground-like domain-containing protein	NA	12.1043	NA	NA	11.8762	NA	13.3329	-0.22806	-1.53043	1.07431	12.5947	-0.408622	-6.77815	0.694246	0.77055	0	0
>tr|O18030|O18030_CAEEL DeHydrogenases, Short chain OS=Caenorhabditis elegans OX=6239 GN=dhs-4 PE=1 SV=2	O18030	dhs-4	DeHydrogenases, Short chain	TRUE	Caenorhabditis elegans	0.257876	2.72295e-13	55.0572	FALSE	O18030	dhs-4	DeHydrogenases, Short chain	14.5527	14.8036	14.6499	14.6365	14.493	14.698	15.3061	-0.0595848	-0.289832	0.170662	14.7912	-0.546933	-7.25992	0.591692	0.681912	0	0
>tr|O18143|O18143_CAEEL Phosphatidylserine synthase OS=Caenorhabditis elegans OX=6239 GN=pssy-2 PE=1 SV=5	O18143	pssy-2	Phosphatidylserine synthase	TRUE	Caenorhabditis elegans	0.559829	0.000683906	37.0905	FALSE	O18143	pssy-2	Phosphatidylserine synthase	12.0965	12.6493	12.9137	13.4132	13.7387	13.7019	NA	1.06476	0.446136	1.68338	13.2814	3.70463	-2.35791	0.00249557	0.00734365	1	1
>tr|O18154|O18154_CAEEL Tubulin alpha chain OS=Caenorhabditis elegans OX=6239 GN=tba-7 PE=1 SV=1	O18154	tba-7	Tubulin alpha chain	TRUE	Caenorhabditis elegans	0.255894	3.44082e-12	53.739	FALSE	O18154	tba-7	Tubulin alpha chain	17.9627	17.5847	17.4181	17.5955	17.2998	17.527	17.4521	-0.181029	-0.44926	0.0872028	17.3353	-1.42636	-6.40294	0.172273	0.251172	0	0
>sp|O18158|OGT1_CAEEL UDP-N-acetylglucosamine--peptide N-acetylglucosaminyltransferase OS=Caenorhabditis elegans OX=6239 GN=ogt-1 PE=1 SV=2	O18158	ogt-1	UDP-N-acetylglucosamine--peptide N-acetylglucosaminyltransferase	TRUE	Caenorhabditis elegans	0.478272	2.95312e-16	59.2527	FALSE	O18158	ogt-1	UDP-N-acetylglucosamine--peptide N-acetylglucosaminyltransferase	14.9797	14.8449	14.8857	13.7665	13.8552	14.0305	14.1235	-1.01938	-1.21887	-0.819886	14.2061	-10.7995	10.7087	6.2667e-09	2.60244e-07	-1	-1
>tr|O18167|O18167_CAEEL INTegrator complex Subunit homolog OS=Caenorhabditis elegans OX=6239 GN=ints-4 PE=1 SV=2	O18167	ints-4	INTegrator complex Subunit homolog	TRUE	Caenorhabditis elegans	0.235999	1.02498e-07	47.7866	FALSE	O18167	ints-4	INTegrator complex Subunit homolog	13.2506	13.4774	13.4905	13.8371	13.4288	13.5052	13.8504	0.184212	-0.0910831	0.459507	13.549	1.4142	-6.41921	0.175757	0.255245	0	0
>sp|O18178|2A51_CAEEL Serine/threonine-protein phosphatase 2A regulatory subunit pptr-1 OS=Caenorhabditis elegans OX=6239 GN=pptr-1 PE=1 SV=4	O18178	pptr-1	Serine/threonine-protein phosphatase 2A regulatory subunit pptr-1	TRUE	Caenorhabditis elegans	0.442659	2.30265e-10	51.4693	FALSE	O18178	pptr-1	Serine/threonine-protein phosphatase 2A regulatory subunit pptr-1	16.0078	16.2459	15.9492	15.9139	15.9032	15.9772	15.3804	-0.136187	-0.322193	0.04982	15.8644	-1.54739	-6.23527	0.140595	0.213316	0	0
>tr|O18181|O18181_CAEEL Arf-GAP domain-containing protein OS=Caenorhabditis elegans OX=6239 GN=smap-1 PE=1 SV=1	O18181	smap-1	Arf-GAP domain-containing protein	TRUE	Caenorhabditis elegans	0.515813	6.02698e-05	42.0488	FALSE	O18181	smap-1	Arf-GAP domain-containing protein	NA	NA	12.3136	13.2137	13.2466	13.2775	NA	0.932303	0.455541	1.40907	13.2497	4.32646	-1.25079	0.00132286	0.00431916	0	0
>tr|O18188|O18188_CAEEL E3 ubiquitin-protein transferase MAEA OS=Caenorhabditis elegans OX=6239 GN=maea-1 PE=1 SV=1	O18188	maea-1	E3 ubiquitin-protein transferase MAEA	TRUE	Caenorhabditis elegans	0.480605	2.6168e-07	47.1315	FALSE	O18188	maea-1	E3 ubiquitin-protein transferase MAEA	13.7952	13.5827	13.833	13.6912	13.6535	13.5468	13.1757	-0.106448	-0.421422	0.208526	13.5831	-0.714467	-7.15092	0.484888	0.580601	0	0
>sp|O18191|APC1_CAEEL Anaphase-promoting complex subunit 1 OS=Caenorhabditis elegans OX=6239 GN=mat-2 PE=1 SV=3	O18191	mat-2	Anaphase-promoting complex subunit 1	TRUE	Caenorhabditis elegans	0.326865	5.33842e-10	50.9965	FALSE	O18191	mat-2	Anaphase-promoting complex subunit 1	12.7477	12.8835	12.8633	12.9858	13.0862	13.1161	12.8134	0.231186	0.0658605	0.396512	12.9293	2.95539	-3.71195	0.00901831	0.0214266	0	0
[truncated: 2,974 more rows]

## Sheet: (2) NEKL-2 Up Down
Gene	log2 FC	adj.P.Val		% Up in NEKL-2		Gene	N2_1	N2_2	N2_3	N2 Avg	NEKL2_1	NEKL2_2	NEKL2_3	NEKL-2 Avg		% Detected in NEKL-2 only
hip-1	4.52252	9.0144e-13		286 >2-fold up AND p≤0.05		nekl-2	ND	ND	ND	ND	14.9762	14.0152	14.6551	14.5488		40 3/3 NEKL-2 AND 0/3 N2
[truncated: 502 more rows]

## Sheet: (3) NEKL-2 Filter-1
Gene (310)	UniProt ID	Description	log2 FC	Fold Change	Adj. P Val	N2_1	N2_2	N2_3	N2 Avg	NEKL-2_1	NEKL-2_2	NEKL-2_3	NEKL-2 Avg	Pdpy-7::mNG FC	Ratio FC NEKL-2 to Pdpy-7::mNG	Comments		Combined Pdpy-7::mNG Upregulated (288)	FC		Filter-1
[truncated: 310 more rows]

[truncated: 19 more sheets: (4) NEKL-2 Filter-2, (5) NEKL-3 Raw, (6) NEKL-3 Up Down, (7) NEKL-3 Filter-1, (8) NEKL-3 Filter-2, (9) MLT-2 Raw, (10) MLT-2 Up Down, (11) MLT-2 Filter-1, (12) MLT-2 Filter-2, (13) MLT-3 Raw, (14) MLT-3 Up Down, (15) MLT-3 Filter-1, (16) MLT-3 Filter-2, (17) MLT-4 Raw, (18) MLT-4 Up Down, (19) MLT-4 Filter-1, (20) MLT-4 Filter-2, (21) Overlaps Filter-2, (22) N2-up overlaps]
