# Supplementary material for: Integrating endogenous TurboID and data-independent acquisition mass spectrometry for in vivo proximity labeling
Source: EMBO J. 2025 Dec 11;45(2):592–632. doi: 10.1038/s44318-025-00660-5 (PMC12811337; doi:10.1038/s44318-025-00660-5)
Supplement: Supplementary file 9 — Dataset EV7 [file 44318_2025_660_MOESM9_ESM.xlsx]

## Sheet: Contents
Summary	Combined results for Exp 7 (NEKL–MLT TurboID Auxin treated)
Tabs:
1	NEKL-2::TurboID Raw data
2	NEKL-2::TurboID Filter-1 TurboID Upreg, TurboID downreg, TurboID only, N2 only
3	NEKL-2::TurboID Filter-1 w/ color labels
4	NEKL-2::TurboID Filter-2 w/ color labels
5	NEKL-3::TurboID Raw data
6	NEKL-3::TurboID Filter-1 TurboID Upreg, TurboID downreg, TurboID only, N2 only
7	NEKL-3::TurboID Filter-1 w/ color labels
8	NEKL-3::TurboID Filter-2 w/ color labels
9	MLT-3::TurboID Raw data
10	MLT-3::TurboID Filter-1 TurboID Upreg, TurboID downreg, TurboID only, N2 only
11	MLT-3::TurboID Filter-1 w/ color labels
12	MLT-3::TurboID Filter-2 w/ color labels
13	Filter-2 protein overlaps

## Sheet: (1) NEKL-2 Raw
PG.FastaHeaders	PG.UniProtIds	PG.Genes	PG.ProteinDescriptions	PG.ProteinGroups	PG.Organisms	uniprot_id	gene_symbol	description	N2_1	N2_2	N2_3	NEK2_TURB_1	NEK2_TURB_2	NEK2_TURB_3	logFC	CI.L	CI.R	average_intensity	t	B	P.Value	adj.P.Val	sig.PVal	sig.FDR
>tr|A0A061ACK7|A0A061ACK7_CAEEL Phosphoserine phosphatase OS=Caenorhabditis elegans OX=6239 GN=CELE_Y62E10A.13 PE=1 SV=1	A0A061ACK7	Y62E10A.13	Phosphoserine phosphatase	A0A061ACK7	Caenorhabditis elegans	A0A061ACK7	Y62E10A.13	Phosphoserine phosphatase	NA	NA	NA	13.4965	13.8279	12.9812	NA	NA	NA	13.4076	NA	NA	NA	NA	NA	NA
>sp|A0A061ACU2|PIEZ1_CAEEL Piezo-type mechanosensitive ion channel component 1 OS=Caenorhabditis elegans OX=6239 GN=pezo-1 PE=1 SV=1	A0A061ACU2	pezo-1	Piezo-type mechanosensitive ion channel component 1	A0A061ACU2	Caenorhabditis elegans	A0A061ACU2	pezo-1	Piezo-type mechanosensitive ion channel component 1	13.283	12.8659	12.4527	12.6201	12.8374	12.7091	-0.145017	-0.808694	0.518661	12.9305	-0.461223	-6.7717	0.650521	0.981338	0	0
>tr|A0A061ACY0|A0A061ACY0_CAEEL palmitoyl-protein hydrolase OS=Caenorhabditis elegans OX=6239 GN=ath-1 PE=1 SV=1	A0A061ACY0	ath-1	palmitoyl-protein hydrolase	A0A061ACY0	Caenorhabditis elegans	A0A061ACY0	ath-1	palmitoyl-protein hydrolase	12.7095	12.7653	12.9394	11.6681	12.4947	12.8532	-0.46602	-1.11072	0.178679	12.5518	-1.54166	-5.71897	0.14413	0.734633	0	0
>tr|A0A061AD00|A0A061AD00_CAEEL DMAP1-binding domain-containing protein OS=Caenorhabditis elegans OX=6239 GN=dip-2 PE=1 SV=1	A0A061AD00	dip-2	DMAP1-binding domain-containing protein	A0A061AD00	Caenorhabditis elegans	A0A061AD00	dip-2	DMAP1-binding domain-containing protein	13.1984	13.4672	12.8045	13.3017	13.3751	13.1135	0.106708	-0.431805	0.645221	13.3921	0.420293	-6.7901	0.679898	0.986424	0	0
>tr|A0A061AD72|A0A061AD72_CAEEL KAP NTPase domain-containing protein OS=Caenorhabditis elegans OX=6239 GN=kdin-1 PE=1 SV=1	A0A061AD72	kdin-1	KAP NTPase domain-containing protein	A0A061AD72	Caenorhabditis elegans	A0A061AD72	kdin-1	KAP NTPase domain-containing protein	11.9682	11.9709	12.1999	12.0071	12.6073	11.6824	0.0525977	-0.567697	0.672893	12.4332	0.178986	-6.86571	0.860078	0.99371	0	0
>tr|A0A061AKV1|A0A061AKV1_CAEEL UDP-glucuronosyltransferase OS=Caenorhabditis elegans OX=6239 GN=ugt-21 PE=1 SV=1	A0A061AKV1	ugt-21	UDP-glucuronosyltransferase	A0A061AKV1	Caenorhabditis elegans	A0A061AKV1	ugt-21	UDP-glucuronosyltransferase	12.4211	12.1908	12.419	12.1612	12.6898	12.5184	0.112804	-0.32144	0.547048	12.2131	0.548329	-6.7263	0.590639	0.963471	0	0
>tr|A0A078BPH9|A0A078BPH9_CAEEL Lamin OS=Caenorhabditis elegans OX=6239 GN=CELE_F10C1.9 PE=1 SV=1	A0A078BPH9	F10C1.9	Lamin	A0A078BPH9	Caenorhabditis elegans	A0A078BPH9	F10C1.9	Lamin	NA	NA	10.5031	NA	NA	NA	NA	NA	NA	11.6966	NA	NA	NA	NA	NA	NA
>tr|A0A0K3AQN0|A0A0K3AQN0_CAEEL DH domain-containing protein OS=Caenorhabditis elegans OX=6239 GN=CELE_Y105E8A.25 PE=1 SV=1	A0A0K3AQN0	Y105E8A.25	DH domain-containing protein	A0A0K3AQN0	Caenorhabditis elegans	A0A0K3AQN0	Y105E8A.25	DH domain-containing protein	11.2682	11.447	11.3405	11.4837	11.9978	11.6822	0.369361	-0.128324	0.867047	11.7704	1.57415	-5.67222	0.135144	0.725445	0	0
>tr|A0A0K3AQN5|A0A0K3AQN5_CAEEL p-GlycoProtein related OS=Caenorhabditis elegans OX=6239 GN=pgp-2 PE=1 SV=1	A0A0K3AQN5	pgp-2	p-GlycoProtein related	A0A0K3AQN5	Caenorhabditis elegans	A0A0K3AQN5	pgp-2	p-GlycoProtein related	13.1655	13.4306	12.5606	13.4254	13.042	13.3805	0.230391	-0.291859	0.752641	13.0842	0.931188	-6.4394	0.364873	0.888292	0	0
>tr|A0A0K3AQW3|A0A0K3AQW3_CAEEL Protein CIP2A OS=Caenorhabditis elegans OX=6239 GN=B0432.7 PE=1 SV=1	A0A0K3AQW3	B0432.7	Protein CIP2A	A0A0K3AQW3	Caenorhabditis elegans	A0A0K3AQW3	B0432.7	Protein CIP2A	NA	NA	NA	NA	11.3986	NA	NA	NA	NA	11.5175	NA	NA	NA	NA	NA	NA
>tr|A0A0K3AR51|A0A0K3AR51_CAEEL PH domain-containing protein OS=Caenorhabditis elegans OX=6239 GN=CELE_F22G12.5 PE=1 SV=1	A0A0K3AR51	F22G12.5	PH domain-containing protein	A0A0K3AR51	Caenorhabditis elegans	A0A0K3AR51	F22G12.5	PH domain-containing protein	12.7049	12.5078	12.4827	12.1093	12.5591	12.7434	-0.0944892	-0.544052	0.355074	12.514	-0.443651	-6.77993	0.662924	0.984037	0	0
>tr|A0A0K3ARN9|A0A0K3ARN9_CAEEL PB1 domain-containing protein OS=Caenorhabditis elegans OX=6239 GN=CELE_Y50D4B.1 PE=1 SV=1	A0A0K3ARN9	Y50D4B.1	PB1 domain-containing protein	A0A0K3ARN9	Caenorhabditis elegans	A0A0K3ARN9	Y50D4B.1	PB1 domain-containing protein	NA	11.9129	11.6811	11.3672	NA	13.2047	0.488927	-1.09256	2.07042	12.122	0.659354	-6.45725	0.519733	0.942276	0	0
>tr|A0A0K3ARZ7|A0A0K3ARZ7_CAEEL DUF38 domain-containing protein OS=Caenorhabditis elegans OX=6239 GN=fbxa-72 PE=1 SV=1	A0A0K3ARZ7	fbxa-72	DUF38 domain-containing protein	A0A0K3ARZ7	Caenorhabditis elegans	A0A0K3ARZ7	fbxa-72	DUF38 domain-containing protein	14.8593	15.0397	14.5074	14.816	14.9161	14.7474	0.0243779	-1.06026	1.10902	14.2986	0.0472393	-6.88132	0.962846	0.999687	0	0
>tr|A0A0K3AS36|A0A0K3AS36_CAEEL Intersectin-1 OS=Caenorhabditis elegans OX=6239 GN=itsn-1 PE=1 SV=1	A0A0K3AS36	itsn-1	Intersectin-1	A0A0K3AS36	Caenorhabditis elegans	A0A0K3AS36	itsn-1	Intersectin-1	10.4362	12.0074	10.3959	12.6748	12.9758	12.4718	1.76098	0.864651	2.65731	12.8145	4.14703	-0.694117	0.000682554	0.0234179	1	1
>tr|A0A0K3AUD2|A0A0K3AUD2_CAEEL IntraMembrane Protease (IMPAS) family OS=Caenorhabditis elegans OX=6239 GN=imp-3 PE=1 SV=1	A0A0K3AUD2	imp-3	IntraMembrane Protease (IMPAS) family	A0A0K3AUD2	Caenorhabditis elegans	A0A0K3AUD2	imp-3	IntraMembrane Protease (IMPAS) family	13.1629	12.4818	12.4149	13.4243	13.3029	13.4894	0.718995	-0.04211	1.4801	12.4497	1.99403	-5.01312	0.0625461	0.537059	0	0
>tr|A0A0K3AUI7|A0A0K3AUI7_CAEEL Pry-1 Interacting and CABIN1 Domain containing OS=Caenorhabditis elegans OX=6239 GN=picd-1 PE=1 SV=1	A0A0K3AUI7	picd-1	Pry-1 Interacting and CABIN1 Domain containing	A0A0K3AUI7	Caenorhabditis elegans	A0A0K3AUI7	picd-1	Pry-1 Interacting and CABIN1 Domain containing	NA	NA	NA	NA	NA	NA	NA	NA	NA	9.28925	NA	NA	NA	NA	NA	NA
>sp|A0A0K3AUJ9|PRDX_CAEEL Peroxiredoxin prdx-2 OS=Caenorhabditis elegans OX=6239 GN=prdx-2 PE=1 SV=1	A0A0K3AUJ9	prdx-2	Peroxiredoxin prdx-2	A0A0K3AUJ9	Caenorhabditis elegans	A0A0K3AUJ9	prdx-2	Peroxiredoxin prdx-2	15.0015	14.878	15.3345	16.7132	16.3688	16.5618	1.47664	0.917353	2.03592	16.2467	5.54925	2.40774	2.93463e-05	0.00184273	1	1
>tr|A0A0K3AUP0|A0A0K3AUP0_CAEEL RRM domain-containing protein OS=Caenorhabditis elegans OX=6239 GN=etr-1 PE=1 SV=1	A0A0K3AUP0	etr-1	RRM domain-containing protein	A0A0K3AUP0	Caenorhabditis elegans	A0A0K3AUP0	etr-1	RRM domain-containing protein	12.8232	12.8473	13.3802	13.059	13.1834	13.6869	0.292858	-0.330945	0.916661	13.154	1.00127	-6.37031	0.332686	0.873688	0	0
>tr|A0A0K3AUY4|A0A0K3AUY4_CAEEL Spen family transcriptional repressor OS=Caenorhabditis elegans OX=6239 GN=CELE_Y66D12A.16 PE=1 SV=1	A0A0K3AUY4	Y66D12A.16	Spen family transcriptional repressor	A0A0K3AUY4	Caenorhabditis elegans	A0A0K3AUY4	Y66D12A.16	Spen family transcriptional repressor	12.3173	12.8659	12.5186	12.4718	13.0072	11.8015	-0.140461	-0.837568	0.556645	13.2732	-0.425312	-6.78819	0.675977	0.986424	0	0
>sp|A0A0K3AV08|MLK1_CAEEL Mitogen-activated protein kinase kinase kinase mlk-1 OS=Caenorhabditis elegans OX=6239 GN=mlk-1 PE=1 SV=1	A0A0K3AV08	mlk-1	Mitogen-activated protein kinase kinase kinase mlk-1	A0A0K3AV08	Caenorhabditis elegans	A0A0K3AV08	mlk-1	Mitogen-activated protein kinase kinase kinase mlk-1	11.973	12.927	12.1562	12.157	12.4276	12.6416	0.056661	-0.633315	0.746637	12.5623	0.175143	-6.86631	0.863326	0.993945	0	0
>tr|A0A0K3AVL7|A0A0K3AVL7_CAEEL Large neutral amino acids transporter small subunit 1 OS=Caenorhabditis elegans OX=6239 GN=aat-3 PE=1 SV=1	A0A0K3AVL7	aat-3	Large neutral amino acids transporter small subunit 1	A0A0K3AVL7	Caenorhabditis elegans	A0A0K3AVL7	aat-3	Large neutral amino acids transporter small subunit 1	12.0225	12.3793	11.6172	12.4191	12.1467	11.8747	0.140503	-0.713533	0.99454	11.7611	0.348947	-6.81869	0.731709	0.990577	0	0
>tr|A0A0K3AVV4|A0A0K3AVV4_CAEEL Major facilitator superfamily (MFS) profile domain-containing protein OS=Caenorhabditis elegans OX=6239 GN=CELE_T08B1.1 PE=1 SV=1	A0A0K3AVV4	T08B1.1	Major facilitator superfamily (MFS) profile domain-containing protein	A0A0K3AVV4	Caenorhabditis elegans	A0A0K3AVV4	T08B1.1	Major facilitator superfamily (MFS) profile domain-containing protein	13.718	13.936	13.5574	14.1921	13.2394	13.8239	0.0146337	-0.510634	0.539901	13.5849	0.0585551	-6.8807	0.953955	0.999687	0	0
>tr|A0A0K3AW57|A0A0K3AW57_CAEEL Rho-GAP domain-containing protein OS=Caenorhabditis elegans OX=6239 GN=rga-4 PE=1 SV=1	A0A0K3AW57	rga-4	Rho-GAP domain-containing protein	A0A0K3AW57	Caenorhabditis elegans	A0A0K3AW57	rga-4	Rho-GAP domain-containing protein	12.4553	12.691	12.8252	12.7863	11.9641	12.3377	-0.294456	-0.752649	0.163736	12.9153	-1.37061	-5.94882	0.190798	0.782957	0	0
>tr|A0A0K3AWB8|A0A0K3AWB8_CAEEL Bromo domain-containing protein OS=Caenorhabditis elegans OX=6239 GN=bet-2 PE=1 SV=1	A0A0K3AWB8	bet-2	Bromo domain-containing protein	A0A0K3AWB8	Caenorhabditis elegans	A0A0K3AWB8	bet-2	Bromo domain-containing protein	NA	NA	NA	NA	NA	NA	NA	NA	NA	12.3302	NA	NA	NA	NA	NA	NA
>tr|A0A0K3AWP8|A0A0K3AWP8_CAEEL Bridge-like lipid transfer protein family member 1 C-terminal domain-containing protein OS=Caenorhabditis elegans OX=6239 GN=lpd-3 PE=1 SV=1	A0A0K3AWP8	lpd-3	Bridge-like lipid transfer protein family member 1 C-terminal domain-containing protein	A0A0K3AWP8	Caenorhabditis elegans	A0A0K3AWP8	lpd-3	Bridge-like lipid transfer protein family member 1 C-terminal domain-containing protein	12.6946	12.8108	12.3319	12.5935	12.4334	12.5705	-0.0799454	-0.545916	0.386025	12.1324	-0.363902	-6.81313	0.720726	0.989104	0	0
>tr|A0A0K3AX73|A0A0K3AX73_CAEEL Hpc2-related domain-containing protein OS=Caenorhabditis elegans OX=6239 GN=pqn-80 PE=1 SV=1	A0A0K3AX73	pqn-80	Hpc2-related domain-containing protein	A0A0K3AX73	Caenorhabditis elegans	A0A0K3AX73	pqn-80	Hpc2-related domain-containing protein	NA	11.4626	11.7259	NA	NA	NA	NA	NA	NA	12.4187	NA	NA	NA	NA	NA	NA
>sp|A0A0K3AXH1|ARID1_CAEEL AT-rich interactive domain-containing protein arid-1 OS=Caenorhabditis elegans OX=6239 GN=arid-1 PE=3 SV=1	A0A0K3AXH1	arid-1	AT-rich interactive domain-containing protein arid-1	A0A0K3AXH1	Caenorhabditis elegans	A0A0K3AXH1	arid-1	AT-rich interactive domain-containing protein arid-1	13.4486	13.9489	13.683	13.2653	13.7424	13.9928	-0.026679	-0.737074	0.683716	13.7955	-0.0792721	-6.8792	0.937748	0.999268	0	0
>tr|A0A0M7REP1|A0A0M7REP1_CAEEL C2H2-type domain-containing protein OS=Caenorhabditis elegans OX=6239 GN=CELE_F37B4.10 PE=1 SV=1	A0A0M7REP1	F37B4.10	C2H2-type domain-containing protein	A0A0M7REP1	Caenorhabditis elegans	A0A0M7REP1	F37B4.10	C2H2-type domain-containing protein	13.0993	NA	NA	12.9526	12.9046	13.8863	0.148537	-0.868489	1.16556	12.5936	0.315783	-6.48862	0.75722	0.992786	0	0
>tr|A0A0S4XR36|A0A0S4XR36_CAEEL UBR-type domain-containing protein OS=Caenorhabditis elegans OX=6239 GN=ubr-4 PE=1 SV=1	A0A0S4XR36	ubr-4	UBR-type domain-containing protein	A0A0S4XR36	Caenorhabditis elegans	A0A0S4XR36	ubr-4	UBR-type domain-containing protein	13.9097	14.0646	13.7621	13.8936	13.7666	14.0256	-0.0168807	-1.05254	1.01878	14.1494	-0.0342582	-6.88188	0.97305	0.999687	0	0
>tr|A0A0S4XR43|A0A0S4XR43_CAEEL SAP domain-containing protein OS=Caenorhabditis elegans OX=6239 GN=ccar-1 PE=1 SV=1	A0A0S4XR43	ccar-1	SAP domain-containing protein	A0A0S4XR43	Caenorhabditis elegans	A0A0S4XR43	ccar-1	SAP domain-containing protein	16.9518	17.3775	17.217	16.7926	16.7469	16.9224	-0.36148	-0.877332	0.154372	16.9259	-1.47283	-5.81334	0.158169	0.75509	0	0
>tr|A0A0S4XR75|A0A0S4XR75_CAEEL AB hydrolase-1 domain-containing protein OS=Caenorhabditis elegans OX=6239 GN=CELE_K08D9.4 PE=4 SV=1;>tr|Q9N4E0|Q9N4E0_CAEEL AB hydrolase-1 domain-containing protein OS=Caenorhabditis elegans OX=6239 GN=CELE_Y73C8B.1 PE=4 SV=1	A0A0S4XR75;Q9N4E0	K08D9.4;Y73C8B.1	AB hydrolase-1 domain-containing protein	A0A0S4XR75;Q9N4E0	Caenorhabditis elegans	A0A0S4XR75	K08D9.4	AB hydrolase-1 domain-containing protein	NA	11.5014	NA	NA	NA	NA	NA	NA	NA	12.0073	NA	NA	NA	NA	NA	NA
>tr|A0A0T7CIX3|A0A0T7CIX3_CAEEL Piwi-like protein OS=Caenorhabditis elegans OX=6239 GN=sago-1 PE=1 SV=1	A0A0T7CIX3	sago-1	Piwi-like protein	A0A0T7CIX3	Caenorhabditis elegans	A0A0T7CIX3	sago-1	Piwi-like protein	13.0265	12.9472	12.3381	13.1561	13.1102	12.9149	0.28981	-0.182492	0.762112	13.2022	1.29522	-6.04459	0.212663	0.79509	0	0
>tr|A0A0U1RML5|A0A0U1RML5_CAEEL Piwi domain-containing protein OS=Caenorhabditis elegans OX=6239 GN=sago-2 PE=1 SV=1	A0A0U1RML5	sago-2	Piwi domain-containing protein	A0A0U1RML5	Caenorhabditis elegans	A0A0U1RML5	sago-2	Piwi domain-containing protein	11.4139	NA	10.8673	10.1282	11.2022	11.073	-0.339467	-1.00955	0.330619	11.3169	-1.08046	-6.18053	0.297122	0.858556	0	0
>tr|A0A131MBD0|A0A131MBD0_CAEEL Rad21_Rec8 domain-containing protein OS=Caenorhabditis elegans OX=6239 GN=coh-1 PE=1 SV=1	A0A131MBD0	coh-1	Rad21_Rec8 domain-containing protein	A0A131MBD0	Caenorhabditis elegans	A0A131MBD0	coh-1	Rad21_Rec8 domain-containing protein	13.8762	14.2793	13.7101	13.7162	12.9327	13.6515	-0.521709	-1.11904	0.0756236	13.7171	-1.85251	-5.24988	0.0826135	0.604259	0	0
>tr|A0A131MBF9|A0A131MBF9_CAEEL Importin N-terminal domain-containing protein OS=Caenorhabditis elegans OX=6239 GN=imb-2 PE=1 SV=1	A0A131MBF9	imb-2	Importin N-terminal domain-containing protein	A0A131MBF9	Caenorhabditis elegans	A0A131MBF9	imb-2	Importin N-terminal domain-containing protein	13.2487	13.2317	13.365	13.4801	13.2915	13.1634	0.0298833	-0.382935	0.442702	13.4912	0.152799	-6.87026	0.880367	0.997029	0	0
>tr|A0A131MBT2|A0A131MBT2_CAEEL JmjC domain-containing protein OS=Caenorhabditis elegans OX=6239 GN=utx-1 PE=1 SV=1	A0A131MBT2	utx-1	JmjC domain-containing protein	A0A131MBT2	Caenorhabditis elegans	A0A131MBT2	utx-1	JmjC domain-containing protein	12.029	11.7961	11.638	11.5737	11.5041	11.8211	-0.188075	-0.80615	0.430001	12.2971	-0.645414	-6.66624	0.527867	0.942595	0	0
>sp|A0A131MBU3|IRG7_CAEEL Protein irg-7 OS=Caenorhabditis elegans OX=6239 GN=irg-7 PE=2 SV=1	A0A131MBU3	irg-7	Protein irg-7	A0A131MBU3	Caenorhabditis elegans	A0A131MBU3	irg-7	Protein irg-7	NA	NA	10.974	10.5513	NA	NA	-0.422693	-1.64128	0.795891	11.1419	-0.82276	-5.98542	0.438169	0.918241	0	0
>tr|A0A131MCT5|A0A131MCT5_CAEEL B-related factor 1 OS=Caenorhabditis elegans OX=6239 GN=brf-1 PE=1 SV=1	A0A131MCT5	brf-1	B-related factor 1	A0A131MCT5	Caenorhabditis elegans	A0A131MCT5	brf-1	B-related factor 1	NA	NA	NA	9.63514	NA	NA	NA	NA	NA	9.7464	NA	NA	NA	NA	NA	NA
>tr|A0A131MD37|A0A131MD37_CAEEL Trafficking protein particle complex subunit 11 domain-containing protein OS=Caenorhabditis elegans OX=6239 GN=trpp-11 PE=1 SV=1	A0A131MD37	trpp-11	Trafficking protein particle complex subunit 11 domain-containing protein	A0A131MD37	Caenorhabditis elegans	A0A131MD37	trpp-11	Trafficking protein particle complex subunit 11 domain-containing protein	12.0333	11.657	11.8284	11.8359	11.3967	11.8563	-0.143272	-0.74534	0.458797	11.6882	-0.500157	-6.7527	0.623059	0.972793	0	0
>tr|A0A164D380|A0A164D380_CAEEL Rab-GAP TBC domain-containing protein OS=Caenorhabditis elegans OX=6239 GN=tbc-14 PE=1 SV=1	A0A164D380	tbc-14	Rab-GAP TBC domain-containing protein	A0A164D380	Caenorhabditis elegans	A0A164D380	tbc-14	Rab-GAP TBC domain-containing protein	13.1901	12.8252	13.0173	13.3835	12.9453	12.854	0.0500819	-0.485995	0.586158	13.0642	0.196357	-6.86237	0.846544	0.99371	0	0
>tr|A0A164D3G3|A0A164D3G3_CAEEL Pre-mRNA 3'-end-processing factor FIP1 OS=Caenorhabditis elegans OX=6239 GN=fipp-1 PE=1 SV=1	A0A164D3G3	fipp-1	Pre-mRNA 3'-end-processing factor FIP1	A0A164D3G3	Caenorhabditis elegans	A0A164D3G3	fipp-1	Pre-mRNA 3'-end-processing factor FIP1	NA	NA	NA	NA	NA	NA	NA	NA	NA	11.3787	NA	NA	NA	NA	NA	NA
>sp|A0A1C3NSL9|AJM1_CAEEL Apical junction molecule OS=Caenorhabditis elegans OX=6239 GN=ajm-1 PE=1 SV=1	A0A1C3NSL9	ajm-1	Apical junction molecule	A0A1C3NSL9	Caenorhabditis elegans	A0A1C3NSL9	ajm-1	Apical junction molecule	13.9619	14.7788	14.8724	13.7563	13.559	14.3545	-0.647811	-1.47831	0.182689	14.5859	-1.63946	-5.57506	0.118578	0.706338	0	0
>tr|A0A1C3NSQ4|A0A1C3NSQ4_CAEEL SOSS complex subunit A homolog OS=Caenorhabditis elegans OX=6239 GN=CELE_Y56A3A.31 PE=1 SV=1	A0A1C3NSQ4	Y56A3A.31	SOSS complex subunit A homolog	A0A1C3NSQ4	Caenorhabditis elegans	A0A1C3NSQ4	Y56A3A.31	SOSS complex subunit A homolog	13.4171	13.3401	13.5707	13.5746	13.5223	13.3031	0.0240035	-0.831129	0.879136	13.6003	0.0589975	-6.88067	0.953608	0.999687	0	0
>tr|A0A1D3PCL0|A0A1D3PCL0_CAEEL DUF3402 domain-containing protein OS=Caenorhabditis elegans OX=6239 GN=farl-11 PE=1 SV=1	A0A1D3PCL0	farl-11	DUF3402 domain-containing protein	A0A1D3PCL0	Caenorhabditis elegans	A0A1D3PCL0	farl-11	DUF3402 domain-containing protein	12.3738	12.1308	12.5478	12.2859	12.7569	12.9163	0.302223	-0.0885581	0.693004	12.7204	1.63247	-5.58652	0.121078	0.708618	0	0
>tr|A0A1I6CM66|A0A1I6CM66_CAEEL Ral GTPase-activating protein subunit alpha/beta N-terminal domain-containing protein OS=Caenorhabditis elegans OX=6239 GN=hgap-2 PE=1 SV=1	A0A1I6CM66	hgap-2	Ral GTPase-activating protein subunit alpha/beta N-terminal domain-containing protein	A0A1I6CM66	Caenorhabditis elegans	A0A1I6CM66	hgap-2	Ral GTPase-activating protein subunit alpha/beta N-terminal domain-containing protein	13.2663	13.5145	13.3625	13.403	13.6863	13.6105	0.185486	-0.602142	0.973114	13.439	0.494974	-6.75536	0.626641	0.972793	0	0
>tr|A0A1I6CM95|A0A1I6CM95_CAEEL Protein lilliputian OS=Caenorhabditis elegans OX=6239 GN=spat-2 PE=1 SV=1	A0A1I6CM95	spat-2	Protein lilliputian	A0A1I6CM95	Caenorhabditis elegans	A0A1I6CM95	spat-2	Protein lilliputian	NA	12.3647	NA	12.632	12.7908	NA	0.346742	-0.654667	1.34815	12.7174	0.772613	-6.17185	0.457809	0.927992	0	0
>tr|A0A1I6CMC9|A0A1I6CMC9_CAEEL SHSP domain-containing protein OS=Caenorhabditis elegans OX=6239 GN=CELE_Y55F3BR.6 PE=1 SV=1	A0A1I6CMC9	Y55F3BR.6	SHSP domain-containing protein	A0A1I6CMC9	Caenorhabditis elegans	A0A1I6CMC9	Y55F3BR.6	SHSP domain-containing protein	14.228	NA	NA	NA	NA	13.6884	-0.539607	-2.24764	1.16842	14.0705	-0.715956	-6.07482	0.492385	0.94063	0	0
>tr|A0A1N7SYP3|A0A1N7SYP3_CAEEL Microtubule-actin cross-linking factor 1 OS=Caenorhabditis elegans OX=6239 GN=vab-10 PE=1 SV=1	A0A1N7SYP3	vab-10	Microtubule-actin cross-linking factor 1	A0A1N7SYP3	Caenorhabditis elegans	A0A1N7SYP3	vab-10	Microtubule-actin cross-linking factor 1	14.18	14.4377	14.2445	14.4463	14.5734	14.7257	0.294381	-0.0598123	0.648574	14.6073	1.74688	-5.41154	0.0977993	0.64707	0	0
>tr|A0A1N7SYW5|A0A1N7SYW5_CAEEL EF-hand domain-containing protein OS=Caenorhabditis elegans OX=6239 GN=CELE_F43B10.1 PE=1 SV=1	A0A1N7SYW5	F43B10.1	EF-hand domain-containing protein	A0A1N7SYW5	Caenorhabditis elegans	A0A1N7SYW5	F43B10.1	EF-hand domain-containing protein	12.5862	13.0531	13.2193	12.8307	12.6235	12.5555	-0.28299	-0.777312	0.211332	12.892	-1.21426	-6.14122	0.242383	0.824729	0	0
>tr|A0A1T5HUI7|A0A1T5HUI7_CAEEL RING-type domain-containing protein OS=Caenorhabditis elegans OX=6239 GN=CELE_H05L14.2 PE=1 SV=1	A0A1T5HUI7	H05L14.2	RING-type domain-containing protein	A0A1T5HUI7	Caenorhabditis elegans	A0A1T5HUI7	H05L14.2	RING-type domain-containing protein	11.6334	11.0923	12.033	11.5038	12.0431	11.0591	-0.0509019	-0.578695	0.476892	12.1697	-0.205689	-6.86018	0.839818	0.99371	0	0
>tr|A0A1T5HUK0|A0A1T5HUK0_CAEEL E2 ubiquitin-conjugating enzyme OS=Caenorhabditis elegans OX=6239 GN=ubc-15 PE=1 SV=1	A0A1T5HUK0	ubc-15	E2 ubiquitin-conjugating enzyme	A0A1T5HUK0	Caenorhabditis elegans	A0A1T5HUK0	ubc-15	E2 ubiquitin-conjugating enzyme	NA	NA	NA	NA	NA	NA	NA	NA	NA	12.4103	NA	NA	NA	NA	NA	NA
>tr|A0A1T5HUK2|A0A1T5HUK2_CAEEL FTH domain-containing protein OS=Caenorhabditis elegans OX=6239 GN=CELE_F42G2.2 PE=4 SV=1	A0A1T5HUK2	F42G2.2	FTH domain-containing protein	A0A1T5HUK2	Caenorhabditis elegans	A0A1T5HUK2	F42G2.2	FTH domain-containing protein	NA	NA	11.775	NA	10.8394	NA	-0.935588	-2.06101	0.18983	11.8523	-1.85497	-4.77478	0.0935966	0.635693	0	0
>tr|A0A1T5HUK9|A0A1T5HUK9_CAEEL CBS domain-containing protein OS=Caenorhabditis elegans OX=6239 GN=aakg-1 PE=1 SV=1	A0A1T5HUK9	aakg-1	CBS domain-containing protein	A0A1T5HUK9	Caenorhabditis elegans	A0A1T5HUK9	aakg-1	CBS domain-containing protein	12.0229	12.4155	11.6173	12.191	12.573	12.1747	0.29434	-0.171437	0.760117	12.6038	1.34036	-5.98774	0.198974	0.790753	0	0
>tr|A0A1X7RC97|A0A1X7RC97_CAEEL Arginase OS=Caenorhabditis elegans OX=6239 GN=argn-1 PE=1 SV=1	A0A1X7RC97	argn-1	Arginase	A0A1X7RC97	Caenorhabditis elegans	A0A1X7RC97	argn-1	Arginase	13.1764	12.9717	13.64	13.3759	13.7776	13.2891	0.2182	-0.202044	0.638444	13.3787	1.09598	-6.27451	0.288465	0.85619	0	0
>tr|A0A2C9C2Y0|A0A2C9C2Y0_CAEEL Ras-related protein Rab-2 OS=Caenorhabditis elegans OX=6239 GN=unc-108 PE=1 SV=1	A0A2C9C2Y0	unc-108	Ras-related protein Rab-2	A0A2C9C2Y0	Caenorhabditis elegans	A0A2C9C2Y0	unc-108	Ras-related protein Rab-2	15.204	15.2587	14.7111	14.7303	14.0543	15.2467	-0.380831	-1.03548	0.273822	14.3065	-1.22268	-6.13262	0.23731	0.821817	0	0
>tr|A0A2C9C377|A0A2C9C377_CAEEL AMP deaminase OS=Caenorhabditis elegans OX=6239 GN=ampd-1 PE=1 SV=1	A0A2C9C377	ampd-1	AMP deaminase	A0A2C9C377	Caenorhabditis elegans	A0A2C9C377	ampd-1	AMP deaminase	12.7261	11.7837	12.3516	16.808	16.9848	16.1999	4.37712	3.55459	5.19965	15.9588	11.1848	12.0948	1.65772e-09	7.88128e-07	1	1
>tr|A0A2C9C3E8|A0A2C9C3E8_CAEEL Ryanodine receptor OS=Caenorhabditis elegans OX=6239 GN=unc-68 PE=1 SV=1	A0A2C9C3E8	unc-68	Ryanodine receptor	A0A2C9C3E8	Caenorhabditis elegans	A0A2C9C3E8	unc-68	Ryanodine receptor	11.6685	11.7646	11.0105	11.1588	11.433	10.9923	-0.286507	-0.898885	0.32587	11.203	-0.987567	-6.38566	0.337298	0.873688	0	0
>tr|A0A2K5ATR5|A0A2K5ATR5_CAEEL Ricin B-type lectin domain-containing protein OS=Caenorhabditis elegans OX=6239 GN=C25H3.11 PE=1 SV=1	A0A2K5ATR5	C25H3.11	Ricin B-type lectin domain-containing protein	A0A2K5ATR5	Caenorhabditis elegans	A0A2K5ATR5	C25H3.11	Ricin B-type lectin domain-containing protein	10.9491	9.19888	11.2928	10.7749	NA	10.5051	0.159741	-1.05964	1.37912	10.5786	0.279396	-6.7312	0.783783	0.992786	0	0
>tr|A0A2K5ATR7|A0A2K5ATR7_CAEEL E2 ubiquitin-conjugating enzyme OS=Caenorhabditis elegans OX=6239 GN=ubc-26 PE=1 SV=1	A0A2K5ATR7	ubc-26	E2 ubiquitin-conjugating enzyme	A0A2K5ATR7	Caenorhabditis elegans	A0A2K5ATR7	ubc-26	E2 ubiquitin-conjugating enzyme	13.0305	13.2428	13.7062	13.1827	13.4094	13.3382	-0.0163916	-0.422225	0.389441	13.334	-0.085256	-6.87868	0.93306	0.999268	0	0
>tr|A0A2K5ATS7|A0A2K5ATS7_CAEEL C3H1-type domain-containing protein OS=Caenorhabditis elegans OX=6239 GN=rbm-26 PE=1 SV=1	A0A2K5ATS7	rbm-26	C3H1-type domain-containing protein	A0A2K5ATS7	Caenorhabditis elegans	A0A2K5ATS7	rbm-26	C3H1-type domain-containing protein	NA	NA	NA	NA	NA	NA	NA	NA	NA	12.1169	NA	NA	NA	NA	NA	NA
>tr|A0A2K5ATW7|A0A2K5ATW7_CAEEL Protein kish OS=Caenorhabditis elegans OX=6239 GN=popl-7 PE=3 SV=2	A0A2K5ATW7	popl-7	Protein kish	A0A2K5ATW7	Caenorhabditis elegans	A0A2K5ATW7	popl-7	Protein kish	12.662	12.6446	13.081	11.8235	12.4312	13.1953	-0.312514	-0.922705	0.297678	12.7643	-1.08631	-6.28399	0.293543	0.858556	0	0
>tr|A0A2R8F5A2|A0A2R8F5A2_CAEEL PIG-P domain-containing protein OS=Caenorhabditis elegans OX=6239 GN=CELE_Y48E1B.17 PE=4 SV=1	A0A2R8F5A2	Y48E1B.17	PIG-P domain-containing protein	A0A2R8F5A2	Caenorhabditis elegans	A0A2R8F5A2	Y48E1B.17	PIG-P domain-containing protein	NA	10.0045	NA	NA	NA	NA	NA	NA	NA	10.9341	NA	NA	NA	NA	NA	NA
>tr|A0A2U9ZY79|A0A2U9ZY79_CAEEL Translation initiation factor IF-2 OS=Caenorhabditis elegans OX=6239 GN=CELE_Y55F3C.17 PE=3 SV=1	A0A2U9ZY79	Y55F3C.17	Translation initiation factor IF-2	A0A2U9ZY79	Caenorhabditis elegans	A0A2U9ZY79	Y55F3C.17	Translation initiation factor IF-2	13.3714	13.8938	13.4491	12.9633	12.9905	13.5105	-0.416675	-1.05079	0.217444	13.4553	-1.40142	-5.90893	0.18158	0.782957	0	0
>tr|A0A3B1E616|A0A3B1E616_CAEEL Bicarbonate transporter-like transmembrane domain-containing protein OS=Caenorhabditis elegans OX=6239 GN=abts-3 PE=3 SV=1	A0A3B1E616	abts-3	Bicarbonate transporter-like transmembrane domain-containing protein	A0A3B1E616	Caenorhabditis elegans	A0A3B1E616	abts-3	Bicarbonate transporter-like transmembrane domain-containing protein	11.9899	12.4214	12.2406	12.5676	NA	12.2549	0.193923	-0.867402	1.25525	12.7625	0.387553	-6.69378	0.703487	0.986424	0	0
>tr|A0A3P6MY87|A0A3P6MY87_CAEEL Ground-like domain-containing protein OS=Caenorhabditis elegans OX=6239 GN=grd-6 PE=1 SV=1	A0A3P6MY87	grd-6	Ground-like domain-containing protein	A0A3P6MY87	Caenorhabditis elegans	A0A3P6MY87	grd-6	Ground-like domain-containing protein	NA	13.1068	12.7883	NA	NA	NA	NA	NA	NA	13.0366	NA	NA	NA	NA	NA	NA
>tr|A0A3P6NNQ0|A0A3P6NNQ0_CAEEL Xpo1 domain-containing protein OS=Caenorhabditis elegans OX=6239 GN=tsr-1 PE=1 SV=1	A0A3P6NNQ0	tsr-1	Xpo1 domain-containing protein	A0A3P6NNQ0	Caenorhabditis elegans	A0A3P6NNQ0	tsr-1	Xpo1 domain-containing protein	12.2877	NA	12.2043	12.6521	12.2601	11.1478	-0.226006	-0.964415	0.512403	12.2661	-0.652776	-6.55096	0.523849	0.942452	0	0
>tr|A0A3P6NP42|A0A3P6NP42_CAEEL Glycolipid transfer protein domain-containing protein OS=Caenorhabditis elegans OX=6239 GN=tag-296 PE=1 SV=1	A0A3P6NP42	tag-296	Glycolipid transfer protein domain-containing protein	A0A3P6NP42	Caenorhabditis elegans	A0A3P6NP42	tag-296	Glycolipid transfer protein domain-containing protein	NA	NA	11.3919	11.0553	11.4396	NA	-0.144463	-1.61213	1.3232	11.9815	-0.214672	-6.45907	0.833659	0.993702	0	0
>tr|A0A3P6PCP8|A0A3P6PCP8_CAEEL GRIP domain-containing protein OS=Caenorhabditis elegans OX=6239 GN=golg-4 PE=1 SV=1	A0A3P6PCP8	golg-4	GRIP domain-containing protein	A0A3P6PCP8	Caenorhabditis elegans	A0A3P6PCP8	golg-4	GRIP domain-containing protein	NA	NA	11.7186	12.5019	12.6096	11.9929	0.649532	-0.449519	1.74858	12.1252	1.26845	-5.74262	0.225476	0.80255	0	0
>tr|A0A3P6PCS5|A0A3P6PCS5_CAEEL Actin-related protein 2/3 complex subunit OS=Caenorhabditis elegans OX=6239 GN=arx-3 PE=1 SV=1	A0A3P6PCS5	arx-3	Actin-related protein 2/3 complex subunit	A0A3P6PCS5	Caenorhabditis elegans	A0A3P6PCS5	arx-3	Actin-related protein 2/3 complex subunit	15.193	15.495	15.2224	15.2599	15.1592	15.2785	-0.0709357	-0.465997	0.324125	14.873	-0.37901	-6.80752	0.709401	0.987819	0	0
>tr|A0A3P6PCW4|A0A3P6PCW4_CAEEL Girdin OS=Caenorhabditis elegans OX=6239 GN=tag-241 PE=1 SV=1	A0A3P6PCW4	tag-241	Girdin	A0A3P6PCW4	Caenorhabditis elegans	A0A3P6PCW4	tag-241	Girdin	NA	NA	11.0259	NA	NA	10.5159	-0.509997	-1.48162	0.461623	11.5937	-1.24502	-5.56969	0.253772	0.837013	0	0
>tr|A0A486WUL5|A0A486WUL5_CAEEL AD domain-containing protein OS=Caenorhabditis elegans OX=6239 GN=CELE_M142.5 PE=1 SV=1	A0A486WUL5	M142.5	AD domain-containing protein	A0A486WUL5	Caenorhabditis elegans	A0A486WUL5	M142.5	AD domain-containing protein	13.9598	13.6489	14.0841	13.9636	13.8659	14.0982	0.0782874	-0.310278	0.466853	13.5065	0.423467	-6.78926	0.677	0.986424	0	0
>tr|A0A486WVV5|A0A486WVV5_CAEEL Fibronectin type-III domain-containing protein OS=Caenorhabditis elegans OX=6239 GN=C34F6.10 PE=1 SV=1	A0A486WVV5	C34F6.10	Fibronectin type-III domain-containing protein	A0A486WVV5	Caenorhabditis elegans	A0A486WVV5	C34F6.10	Fibronectin type-III domain-containing protein	12.7581	12.8311	13.0418	12.2657	13.1545	12.9328	-0.0927062	-0.574879	0.389467	13.3093	-0.405841	-6.79658	0.689953	0.986424	0	0
>tr|A0A486WWC6|A0A486WWC6_CAEEL Dimethylglycine dehydrogenase, mitochondrial OS=Caenorhabditis elegans OX=6239 GN=CELE_Y37E3.17 PE=1 SV=1	A0A486WWC6	Y37E3.17	Dimethylglycine dehydrogenase, mitochondrial	A0A486WWC6	Caenorhabditis elegans	A0A486WWC6	Y37E3.17	Dimethylglycine dehydrogenase, mitochondrial	17.8643	17.612	17.3472	17.2416	17.0979	17.5093	-0.324879	-0.761258	0.1115	17.0659	-1.56477	-5.68426	0.135149	0.725445	0	0
>tr|A0A486WX07|A0A486WX07_CAEEL MIF4G domain-containing protein OS=Caenorhabditis elegans OX=6239 GN=ifg-1 PE=1 SV=1	A0A486WX07	ifg-1	MIF4G domain-containing protein	A0A486WX07	Caenorhabditis elegans	A0A486WX07	ifg-1	MIF4G domain-containing protein	14.8653	15.2897	15.5791	15.137	15.2456	15.3149	-0.012162	-0.576585	0.552261	15.5549	-0.045289	-6.88142	0.964379	0.999687	0	0
>tr|A0A486WXP9|A0A486WXP9_CAEEL J domain-containing protein OS=Caenorhabditis elegans OX=6239 GN=dnj-25 PE=1 SV=1	A0A486WXP9	dnj-25	J domain-containing protein	A0A486WXP9	Caenorhabditis elegans	A0A486WXP9	dnj-25	J domain-containing protein	13.2819	13.3366	13.1928	13.7467	13.6133	13.6386	0.395759	-0.0455723	0.837091	13.0973	1.89285	-5.18118	0.0756385	0.590904	0	0
>tr|A0A486WXW2|A0A486WXW2_CAEEL Phospholipid/glycerol acyltransferase domain-containing protein OS=Caenorhabditis elegans OX=6239 GN=acl-14 PE=1 SV=1	A0A486WXW2	acl-14	Phospholipid/glycerol acyltransferase domain-containing protein	A0A486WXW2	Caenorhabditis elegans	A0A486WXW2	acl-14	Phospholipid/glycerol acyltransferase domain-containing protein	15.7646	16.0501	16.0246	15.8707	15.8878	15.7491	-0.11053	-0.509278	0.288218	16.1896	-0.582605	-6.70682	0.567428	0.958579	0	0
>tr|A0A486WY88|A0A486WY88_CAEEL Striatin N-terminal domain-containing protein OS=Caenorhabditis elegans OX=6239 GN=cash-1 PE=1 SV=1	A0A486WY88	cash-1	Striatin N-terminal domain-containing protein	A0A486WY88	Caenorhabditis elegans	A0A486WY88	cash-1	Striatin N-terminal domain-containing protein	12.8166	NA	13.1806	15.2038	15.1929	14.9359	2.11232	1.4805	2.74413	14.647	7.05693	5.18105	1.99525e-06	0.00018445	1	1
>tr|A0A4V0IJT1|A0A4V0IJT1_CAEEL MFS domain-containing protein OS=Caenorhabditis elegans OX=6239 GN=CELE_Y59A8B.21 PE=4 SV=1	A0A4V0IJT1	Y59A8B.21	MFS domain-containing protein	A0A4V0IJT1	Caenorhabditis elegans	A0A4V0IJT1	Y59A8B.21	MFS domain-containing protein	NA	NA	NA	NA	NA	NA	NA	NA	NA	12.5768	NA	NA	NA	NA	NA	NA
>tr|A0A4V0IKG6|A0A4V0IKG6_CAEEL Protein kinase domain-containing protein OS=Caenorhabditis elegans OX=6239 GN=gck-4 PE=1 SV=1	A0A4V0IKG6	gck-4	Protein kinase domain-containing protein	A0A4V0IKG6	Caenorhabditis elegans	A0A4V0IKG6	gck-4	Protein kinase domain-containing protein	11.42	10.8971	NA	10.7001	11.3276	10.4438	-0.334716	-0.923346	0.253914	11.1331	-1.22948	-6.01255	0.240854	0.824208	0	0
>tr|A0A4V0IKJ4|A0A4V0IKJ4_CAEEL RAVE complex protein Rav1 C-terminal domain-containing protein OS=Caenorhabditis elegans OX=6239 GN=rbc-1 PE=1 SV=1	A0A4V0IKJ4	rbc-1	RAVE complex protein Rav1 C-terminal domain-containing protein	A0A4V0IKJ4	Caenorhabditis elegans	A0A4V0IKJ4	rbc-1	RAVE complex protein Rav1 C-terminal domain-containing protein	12.5994	12.8701	12.4699	13.0091	12.6694	12.6345	0.124501	-0.28961	0.538612	12.6903	0.634609	-6.67391	0.534183	0.944945	0	0
>tr|A0A4V0IKJ7|A0A4V0IKJ7_CAEEL Nucleolar protein 16 OS=Caenorhabditis elegans OX=6239 GN=CELE_F49E2.5 PE=1 SV=1	A0A4V0IKJ7	F49E2.5	Nucleolar protein 16	A0A4V0IKJ7	Caenorhabditis elegans	A0A4V0IKJ7	F49E2.5	Nucleolar protein 16	14.5922	15.1847	16.0813	15.3173	15.1287	15.8186	0.135439	-1.07563	1.3465	14.5637	0.235054	-6.85367	0.816836	0.992786	0	0
>tr|A0A4V0ILM7|A0A4V0ILM7_CAEEL protein kinase C OS=Caenorhabditis elegans OX=6239 GN=pkn-1 PE=1 SV=1	A0A4V0ILM7	pkn-1	protein kinase C	A0A4V0ILM7	Caenorhabditis elegans	A0A4V0ILM7	pkn-1	protein kinase C	13.6515	13.7044	13.5591	13.5472	13.6283	13.1927	-0.182247	-0.552404	0.18791	13.5644	-1.03926	-6.33393	0.31333	0.864644	0	0
>tr|A0A4V6M3U0|A0A4V6M3U0_CAEEL SH3 domain-containing protein OS=Caenorhabditis elegans OX=6239 GN=eps-8 PE=1 SV=1	A0A4V6M3U0	eps-8	SH3 domain-containing protein	A0A4V6M3U0	Caenorhabditis elegans	A0A4V6M3U0	eps-8	SH3 domain-containing protein	15.5579	16.1309	16.0971	15.314	15.1905	15.8242	-0.485723	-0.98474	0.0132935	15.9354	-2.04581	-4.91969	0.0557604	0.506844	0	0
>tr|A0A4V6M4Y3|A0A4V6M4Y3_CAEEL TropoNin T OS=Caenorhabditis elegans OX=6239 GN=tnt-3 PE=1 SV=1	A0A4V6M4Y3	tnt-3	TropoNin T	A0A4V6M4Y3	Caenorhabditis elegans	A0A4V6M4Y3	tnt-3	TropoNin T	NA	12.1551	NA	11.6848	NA	11.0483	-0.788546	-1.8115	0.234405	11.7657	-1.69863	-5.12208	0.117727	0.70518	0	0
>tr|A0A5E4LWH3|A0A5E4LWH3_CAEEL Protein tincar OS=Caenorhabditis elegans OX=6239 GN=CELE_K09F5.6 PE=1 SV=1	A0A5E4LWH3	K09F5.6	Protein tincar	A0A5E4LWH3	Caenorhabditis elegans	A0A5E4LWH3	K09F5.6	Protein tincar	13.2673	13.9618	13.4754	13.2667	13.248	13.2443	-0.315115	-0.823493	0.193263	13.5083	-1.30838	-6.02829	0.208267	0.791807	0	0
>tr|A0A5E4LWV7|A0A5E4LWV7_CAEEL Lin-5 (Five) Interacting protein OS=Caenorhabditis elegans OX=6239 GN=lfi-1 PE=1 SV=1	A0A5E4LWV7	lfi-1	Lin-5 (Five) Interacting protein	A0A5E4LWV7	Caenorhabditis elegans	A0A5E4LWV7	lfi-1	Lin-5 (Five) Interacting protein	14.6311	15.237	15.0601	15.1563	15.174	15.3689	0.256996	-0.232941	0.746933	15.7756	1.1025	-6.26824	0.284852	0.85619	0	0
>tr|A0A5E4LZG5|A0A5E4LZG5_CAEEL Serine-rich adhesin for platelets OS=Caenorhabditis elegans OX=6239 GN=CELE_H11E01.3 PE=1 SV=1	A0A5E4LZG5	H11E01.3	Serine-rich adhesin for platelets	A0A5E4LZG5	Caenorhabditis elegans	A0A5E4LZG5	H11E01.3	Serine-rich adhesin for platelets	NA	NA	NA	NA	NA	NA	NA	NA	NA	12.1144	NA	NA	NA	NA	NA	NA
>tr|A0A5K1IBA7|A0A5K1IBA7_CAEEL BED-type domain-containing protein OS=Caenorhabditis elegans OX=6239 GN=bed-2 PE=1 SV=1	A0A5K1IBA7	bed-2	BED-type domain-containing protein	A0A5K1IBA7	Caenorhabditis elegans	A0A5K1IBA7	bed-2	BED-type domain-containing protein	11.2787	NA	11.4688	NA	NA	11.5242	0.150399	-0.722316	1.02311	12.265	0.379752	-6.40702	0.711427	0.987867	0	0
>tr|A0A5K1ICF1|A0A5K1ICF1_CAEEL RING-type E3 ubiquitin transferase OS=Caenorhabditis elegans OX=6239 GN=znf-598 PE=1 SV=1	A0A5K1ICF1	znf-598	RING-type E3 ubiquitin transferase	A0A5K1ICF1	Caenorhabditis elegans	A0A5K1ICF1	znf-598	RING-type E3 ubiquitin transferase	12.3917	13.1926	13.1989	13.0633	13.2204	13.7838	0.428117	-0.220383	1.07662	13.6744	1.40024	-5.91064	0.180659	0.782957	0	0
>tr|A0A5S9MML0|A0A5S9MML0_CAEEL E3 ubiquitin-protein ligase OS=Caenorhabditis elegans OX=6239 GN=CELE_F10G7.10 PE=1 SV=1	A0A5S9MML0	F10G7.10	E3 ubiquitin-protein ligase	A0A5S9MML0	Caenorhabditis elegans	A0A5S9MML0	F10G7.10	E3 ubiquitin-protein ligase	11.4347	11.1661	11.537	11.2217	11.9532	11.2582	0.0984579	-0.44582	0.642736	11.819	0.381839	-6.8064	0.707341	0.986996	0	0
>tr|A0A5S9MQG4|A0A5S9MQG4_CAEEL Rho-GAP domain-containing protein OS=Caenorhabditis elegans OX=6239 GN=CELE_Y92H12BL.7 PE=1 SV=1	A0A5S9MQG4	Y92H12BL.7	Rho-GAP domain-containing protein	A0A5S9MQG4	Caenorhabditis elegans	A0A5S9MQG4	Y92H12BL.7	Rho-GAP domain-containing protein	12.6321	11.6424	NA	14.4232	14.1976	14.4654	2.22481	1.49824	2.95138	13.7733	6.53069	3.68194	9.84316e-06	0.000712131	1	1
>tr|A0A679L8I0|A0A679L8I0_CAEEL Uncharacterized protein OS=Caenorhabditis elegans OX=6239 GN=CELE_W04B5.8 PE=4 SV=1	A0A679L8I0	W04B5.8	Uncharacterized protein	A0A679L8I0	Caenorhabditis elegans	A0A679L8I0	W04B5.8	Uncharacterized protein	NA	12.8368	12.9803	13.0496	13.2074	11.7117	-0.252305	-1.66921	1.1646	13.3202	-0.38501	-6.69382	0.706505	0.986996	0	0
>tr|A0A679L8N0|A0A679L8N0_CAEEL NR LBD domain-containing protein OS=Caenorhabditis elegans OX=6239 GN=CELE_Y39E4B.10 PE=1 SV=1	A0A679L8N0	Y39E4B.10	NR LBD domain-containing protein	A0A679L8N0	Caenorhabditis elegans	A0A679L8N0	Y39E4B.10	NR LBD domain-containing protein	11.9851	NA	12.2277	12.6638	12.3003	11.2385	-0.0388978	-0.743421	0.665625	12.1915	-0.117753	-6.7649	0.907837	0.998334	0	0
>tr|A0A679L8R0|A0A679L8R0_CAEEL C2 domain-containing protein OS=Caenorhabditis elegans OX=6239 GN=esyt-2 PE=1 SV=1	A0A679L8R0	esyt-2	C2 domain-containing protein	A0A679L8R0	Caenorhabditis elegans	A0A679L8R0	esyt-2	C2 domain-containing protein	12.7653	12.7504	12.2559	12.5163	12.9675	12.9473	0.219838	-0.212667	0.652343	12.6644	1.07291	-6.29901	0.2984	0.858556	0	0
>tr|A0A6V7QYI0|A0A6V7QYI0_CAEEL Aquaporin-9 OS=Caenorhabditis elegans OX=6239 GN=aqp-7 PE=1 SV=1	A0A6V7QYI0	aqp-7	Aquaporin-9	A0A6V7QYI0	Caenorhabditis elegans	A0A6V7QYI0	aqp-7	Aquaporin-9	16.6342	16.7293	16.3457	16.0346	16.0642	16.0698	-0.513534	-0.872856	-0.154213	16.0728	-3.00385	-3.07426	0.00765757	0.152601	0	0
>tr|A0A6V7QZA6|A0A6V7QZA6_CAEEL rhomboid protease OS=Caenorhabditis elegans OX=6239 GN=rom-5 PE=4 SV=1	A0A6V7QZA6	rom-5	rhomboid protease	A0A6V7QZA6	Caenorhabditis elegans	A0A6V7QZA6	rom-5	rhomboid protease	13.1564	13.2988	13.2755	12.3521	13.4008	12.7621	-0.405227	-1.00036	0.189907	13.1882	-1.43726	-5.86166	0.168908	0.768756	0	0
>tr|A0A7R9SUJ3|A0A7R9SUJ3_CAEEL cytochrome-b5 reductase OS=Caenorhabditis elegans OX=6239 GN=CELE_Y52B11A.3 PE=1 SV=1	A0A7R9SUJ3	Y52B11A.3	cytochrome-b5 reductase	A0A7R9SUJ3	Caenorhabditis elegans	A0A7R9SUJ3	Y52B11A.3	cytochrome-b5 reductase	12.3809	12.0318	12.0748	NA	NA	12.2137	0.0511961	-1.33749	1.43988	11.6346	0.0797114	-6.53769	0.937691	0.999268	0	0
>tr|A0A7R9SUL6|A0A7R9SUL6_CAEEL Cyclin-H OS=Caenorhabditis elegans OX=6239 GN=cyh-1 PE=1 SV=1	A0A7R9SUL6	cyh-1	Cyclin-H	A0A7R9SUL6	Caenorhabditis elegans	A0A7R9SUL6	cyh-1	Cyclin-H	NA	NA	NA	NA	NA	NA	NA	NA	NA	11.2973	NA	NA	NA	NA	NA	NA
>tr|A0A7R9SVJ0|A0A7R9SVJ0_CAEEL CC domain-containing protein OS=Caenorhabditis elegans OX=6239 GN=CELE_Y51H7C.13 PE=1 SV=1	A0A7R9SVJ0	Y51H7C.13	CC domain-containing protein	A0A7R9SVJ0	Caenorhabditis elegans	A0A7R9SVJ0	Y51H7C.13	CC domain-containing protein	13.6815	14.0417	15.9067	14.1229	13.6214	13.9909	-0.631567	-1.70053	0.437396	14.1677	-1.24179	-6.10995	0.230343	0.811197	0	0
>tr|A0A7R9SVK3|A0A7R9SVK3_CAEEL GBD/FH3 domain-containing protein OS=Caenorhabditis elegans OX=6239 GN=frl-1 PE=1 SV=1	A0A7R9SVK3	frl-1	GBD/FH3 domain-containing protein	A0A7R9SVK3	Caenorhabditis elegans	A0A7R9SVK3	frl-1	GBD/FH3 domain-containing protein	12.9312	NA	12.5785	13.2911	13.4572	13.3584	0.614059	-0.0302333	1.25835	12.6902	2.0607	-4.82386	0.0601007	0.526985	0	0
>tr|A0A7R9XMZ3|A0A7R9XMZ3_CAEEL Nanos-type domain-containing protein OS=Caenorhabditis elegans OX=6239 GN=nos-3 PE=1 SV=1	A0A7R9XMZ3	nos-3	Nanos-type domain-containing protein	A0A7R9XMZ3	Caenorhabditis elegans	A0A7R9XMZ3	nos-3	Nanos-type domain-containing protein	12.7812	13.2096	13.3845	12.8975	13.0629	12.8141	-0.200245	-0.740371	0.33988	13.3092	-0.786352	-6.56348	0.443227	0.920188	0	0
>tr|A0A8D9I604|A0A8D9I604_CAEEL Methyltransferase-like protein 17, mitochondrial OS=Caenorhabditis elegans OX=6239 GN=metl-17 PE=1 SV=1	A0A8D9I604	metl-17	Methyltransferase-like protein 17, mitochondrial	A0A8D9I604	Caenorhabditis elegans	A0A8D9I604	metl-17	Methyltransferase-like protein 17, mitochondrial	12.5414	NA	11.995	11.569	11.7137	10.7015	-0.940115	-1.64606	-0.234172	11.8013	-2.93454	-3.36823	0.0137071	0.221443	0	0
>tr|A0A8D9I628|A0A8D9I628_CAEEL 1-phosphatidylinositol-3-phosphate 5-kinase OS=Caenorhabditis elegans OX=6239 GN=ppk-3 PE=1 SV=1	A0A8D9I628	ppk-3	1-phosphatidylinositol-3-phosphate 5-kinase	A0A8D9I628	Caenorhabditis elegans	A0A8D9I628	ppk-3	1-phosphatidylinositol-3-phosphate 5-kinase	21.4176	21.6627	21.1433	21.4422	21.2513	21.3114	-0.0729228	-0.790606	0.64476	20.4192	-0.213562	-6.85869	0.833303	0.993702	0	0
>tr|A0A8D9I648|A0A8D9I648_CAEEL ANK_REP_REGION domain-containing protein OS=Caenorhabditis elegans OX=6239 GN=CELE_T26A5.2 PE=4 SV=1	A0A8D9I648	T26A5.2	ANK_REP_REGION domain-containing protein	A0A8D9I648	Caenorhabditis elegans	A0A8D9I648	T26A5.2	ANK_REP_REGION domain-containing protein	NA	NA	NA	NA	NA	NA	NA	NA	NA	12.9942	NA	NA	NA	NA	NA	NA
>tr|A0A8D9I6U5|A0A8D9I6U5_CAEEL Ubiquitin carboxyl-terminal hydrolase OS=Caenorhabditis elegans OX=6239 GN=usp-5 PE=1 SV=1	A0A8D9I6U5	usp-5	Ubiquitin carboxyl-terminal hydrolase	A0A8D9I6U5	Caenorhabditis elegans	A0A8D9I6U5	usp-5	Ubiquitin carboxyl-terminal hydrolase	10.5994	NA	11.7055	12.1098	12.7042	11.8987	1.0851	0.338755	1.83145	12.7808	3.08375	-2.87568	0.00716156	0.145327	1	0
>tr|A0A8D9MJW7|A0A8D9MJW7_CAEEL Chloride channel protein OS=Caenorhabditis elegans OX=6239 GN=clh-1 PE=1 SV=1	A0A8D9MJW7	clh-1	Chloride channel protein	A0A8D9MJW7	Caenorhabditis elegans	A0A8D9MJW7	clh-1	Chloride channel protein	12.7533	12.2269	12.7469	12.3508	NA	12.1412	-0.32966	-1.28864	0.629321	12.3727	-0.737817	-6.48975	0.472903	0.931806	0	0
>tr|A0A8S4QAT5|A0A8S4QAT5_CAEEL Uncharacterized protein OS=Caenorhabditis elegans OX=6239 GN=CELE_W05F2.4 PE=1 SV=1	A0A8S4QAT5	W05F2.4	Uncharacterized protein	A0A8S4QAT5	Caenorhabditis elegans	A0A8S4QAT5	W05F2.4	Uncharacterized protein	NA	NA	11.2119	10.7678	NA	NA	-0.444096	-1.39008	0.501891	11.6934	-1.06389	-5.76983	0.315406	0.865163	0	0
>tr|A0A8S4QB65|A0A8S4QB65_CAEEL Mevalonate kinase OS=Caenorhabditis elegans OX=6239 GN=mvk-1 PE=1 SV=1	A0A8S4QB65	mvk-1	Mevalonate kinase	A0A8S4QB65	Caenorhabditis elegans	A0A8S4QB65	mvk-1	Mevalonate kinase	14.8285	14.7858	14.455	14.5701	14.4037	14.6387	-0.152258	-0.549639	0.245124	14.1429	-0.805313	-6.54969	0.43121	0.915125	0	0
>tr|A0A8S4QBT6|A0A8S4QBT6_CAEEL ABC1 atypical kinase-like domain-containing protein OS=Caenorhabditis elegans OX=6239 GN=CELE_Y32H12A.7 PE=1 SV=1	A0A8S4QBT6	Y32H12A.7	ABC1 atypical kinase-like domain-containing protein	A0A8S4QBT6	Caenorhabditis elegans	A0A8S4QBT6	Y32H12A.7	ABC1 atypical kinase-like domain-containing protein	NA	11.4071	12.839	NA	NA	12.8594	0.736328	-0.625584	2.09824	12.9071	1.20639	-5.75423	0.255717	0.837013	0	0
>tr|A0A8S4QCB9|A0A8S4QCB9_CAEEL FHA domain-containing protein OS=Caenorhabditis elegans OX=6239 GN=edc-4 PE=1 SV=1	A0A8S4QCB9	edc-4	FHA domain-containing protein	A0A8S4QCB9	Caenorhabditis elegans	A0A8S4QCB9	edc-4	FHA domain-containing protein	11.9204	11.4547	11.7758	13.5844	14.0337	13.2848	1.91735	1.42438	2.41032	13.8183	8.17475	7.45009	1.87687e-07	2.49849e-05	1	1
>tr|A0A8S4QCF9|A0A8S4QCF9_CAEEL TLDc domain-containing protein OS=Caenorhabditis elegans OX=6239 GN=CELE_Y39A3CL.4 PE=1 SV=1	A0A8S4QCF9	Y39A3CL.4	TLDc domain-containing protein	A0A8S4QCF9	Caenorhabditis elegans	A0A8S4QCF9	Y39A3CL.4	TLDc domain-containing protein	14.1356	14.2647	13.9579	14.6556	14.6675	14.563	0.509271	-0.0155253	1.03407	14.4213	2.03963	-4.93037	0.0564325	0.508963	0	0
>tr|A0A8S4QCL7|A0A8S4QCL7_CAEEL PH domain-containing protein OS=Caenorhabditis elegans OX=6239 GN=pkhm-2 PE=1 SV=1	A0A8S4QCL7	pkhm-2	PH domain-containing protein	A0A8S4QCL7	Caenorhabditis elegans	A0A8S4QCL7	pkhm-2	PH domain-containing protein	12.5779	11.7268	12.5579	12.2818	11.8781	12.3613	-0.113785	-0.768026	0.540456	12.3041	-0.36889	-6.81122	0.717077	0.987867	0	0
>tr|A0A8S4QD38|A0A8S4QD38_CAEEL C3H1-type domain-containing protein OS=Caenorhabditis elegans OX=6239 GN=mex-1 PE=1 SV=1	A0A8S4QD38	mex-1	C3H1-type domain-containing protein	A0A8S4QD38	Caenorhabditis elegans	A0A8S4QD38	mex-1	C3H1-type domain-containing protein	11.7209	NA	12.6519	12.5456	12.2979	NA	0.2353	-0.523172	0.993773	13.8862	0.676594	-6.44267	0.511606	0.941718	0	0
>tr|A0A8S4QD99|A0A8S4QD99_CAEEL CTP synthase OS=Caenorhabditis elegans OX=6239 GN=ctps-1 PE=1 SV=1	A0A8S4QD99	ctps-1	CTP synthase	A0A8S4QD99	Caenorhabditis elegans	A0A8S4QD99	ctps-1	CTP synthase	15.2611	15.1408	15.275	15.288	15.2938	15.1743	0.0264251	-0.303322	0.356172	15.0737	0.168434	-6.86768	0.868131	0.994576	0	0
>tr|A0A8S4QDD1|A0A8S4QDD1_CAEEL FERM domain (Protein4.1-ezrin-radixin-moesin) family OS=Caenorhabditis elegans OX=6239 GN=frm-5.1 PE=1 SV=1	A0A8S4QDD1	frm-5.1	FERM domain (Protein4.1-ezrin-radixin-moesin) family	A0A8S4QDD1	Caenorhabditis elegans	A0A8S4QDD1	frm-5.1	FERM domain (Protein4.1-ezrin-radixin-moesin) family	10.9648	11.1261	10.9535	13.0094	13.0076	12.6256	1.86606	1.45167	2.28046	11.8706	9.55122	8.7494	5.49285e-08	9.62115e-06	1	1
>tr|A0A9J5HVW4|A0A9J5HVW4_CAEEL Alternative N-terminal open reading frame of ZYX-1 OS=Caenorhabditis elegans OX=6239 GN=azyx-1 PE=4 SV=1	A0A9J5HVW4	azyx-1	Alternative N-terminal open reading frame of ZYX-1	A0A9J5HVW4	Caenorhabditis elegans	A0A9J5HVW4	azyx-1	Alternative N-terminal open reading frame of ZYX-1	14.4468	14.5947	15.0426	14.2554	14.2604	14.1326	-0.478551	-0.892073	-0.0650285	14.9429	-2.43232	-4.2161	0.0257302	0.346681	0	0
>tr|A2V8C3|A2V8C3_CAEEL Transthyretin-like family protein OS=Caenorhabditis elegans OX=6239 GN=ttr-42 PE=1 SV=1	A2V8C3	ttr-42	Transthyretin-like family protein	A2V8C3	Caenorhabditis elegans	A2V8C3	ttr-42	Transthyretin-like family protein	NA	NA	12.2219	11.7556	11.3018	11.5538	-0.684783	-2.49091	1.12134	11.4622	-0.85923	-6.15493	0.41277	0.915125	0	0
>tr|A3FPI3|A3FPI3_CAEEL DUF2189 domain-containing protein OS=Caenorhabditis elegans OX=6239 GN=C29E4.15 PE=1 SV=1	A3FPI3	C29E4.15	DUF2189 domain-containing protein	A3FPI3	Caenorhabditis elegans	A3FPI3	C29E4.15	DUF2189 domain-containing protein	12.6522	11.8455	12.6003	12.3552	11.5821	12.5154	-0.215107	-1.31121	0.880997	12.0964	-0.421206	-6.78898	0.680048	0.986424	0	0
>sp|A3QM97|CNNM1_CAEEL Metal transporter cnnm-1 OS=Caenorhabditis elegans OX=6239 GN=cnnm-1 PE=2 SV=1	A3QM97	cnnm-1	Metal transporter cnnm-1	A3QM97	Caenorhabditis elegans	A3QM97	cnnm-1	Metal transporter cnnm-1	10.3745	10.5409	10.4764	10.7352	11.7645	10.558	0.555312	-0.402371	1.513	11.0654	1.23668	-6.1141	0.235351	0.821016	0	0
>tr|A3QMB6|A3QMB6_CAEEL Acyl_transf_3 domain-containing protein OS=Caenorhabditis elegans OX=6239 GN=oac-59 PE=1 SV=2	A3QMB6	oac-59	Acyl_transf_3 domain-containing protein	A3QMB6	Caenorhabditis elegans	A3QMB6	oac-59	Acyl_transf_3 domain-containing protein	11.739	11.9721	12.1303	11.926	12.3224	11.367	-0.0753377	-0.603391	0.452716	12.2211	-0.302611	-6.83446	0.766111	0.992786	0	0
>tr|A3QMB7|A3QMB7_CAEEL MFS domain-containing protein OS=Caenorhabditis elegans OX=6239 GN=C42C1.8 PE=4 SV=1	A3QMB7	C42C1.8	MFS domain-containing protein	A3QMB7	Caenorhabditis elegans	A3QMB7	C42C1.8	MFS domain-containing protein	13.4428	12.8516	13.3677	13.551	13.718	13.296	0.300974	-0.196645	0.798593	13.7119	1.28287	-6.05924	0.217931	0.79509	0	0
>tr|A3QMB9|A3QMB9_CAEEL Mitochondrial thiamine pyrophosphate carrier OS=Caenorhabditis elegans OX=6239 GN=hpo-12 PE=1 SV=1	A3QMB9	hpo-12	Mitochondrial thiamine pyrophosphate carrier	A3QMB9	Caenorhabditis elegans	A3QMB9	hpo-12	Mitochondrial thiamine pyrophosphate carrier	13.5359	13.6633	13.7306	13.6055	13.7715	13.7705	0.072541	-0.575751	0.720833	13.4144	0.237335	-6.85292	0.815429	0.992786	0	0
>tr|A3QMC5|A3QMC5_CAEEL Large ribosomal subunit protein eL34 OS=Caenorhabditis elegans OX=6239 GN=rpl-34 PE=1 SV=1	A3QMC5	rpl-34	Large ribosomal subunit protein eL34	A3QMC5	Caenorhabditis elegans	A3QMC5	rpl-34	Large ribosomal subunit protein eL34	19.6365	19.493	19.4092	19.4831	19.1967	19.3402	-0.172917	-0.63575	0.289915	18.9544	-0.785248	-6.56579	0.442581	0.920067	0	0
>sp|A3QMC6|ERLN_CAEEL Erlin OS=Caenorhabditis elegans OX=6239 GN=erl-1 PE=1 SV=1	A3QMC6	erl-1	Erlin	A3QMC6	Caenorhabditis elegans	A3QMC6	erl-1	Erlin	13.228	14.1719	14.2594	13.8542	13.9255	14.2188	0.113059	-0.458562	0.68468	14.3337	0.415708	-6.79263	0.682566	0.986424	0	0
>sp|A3QMC8|GMPPB_CAEEL Mannose-1-phosphate guanyltransferase beta OS=Caenorhabditis elegans OX=6239 GN=tag-335 PE=3 SV=1	A3QMC8	tag-335	Mannose-1-phosphate guanyltransferase beta	A3QMC8	Caenorhabditis elegans	A3QMC8	tag-335	Mannose-1-phosphate guanyltransferase beta	14.2637	14.0358	13.8328	14.3142	14.4966	14.5983	0.425629	-0.124282	0.975541	13.4883	1.62679	-5.59385	0.121261	0.708618	0	0
>sp|A3QMD7|LSY13_CAEEL ING family member lsy-13 OS=Caenorhabditis elegans OX=6239 GN=lsy-13 PE=2 SV=1	A3QMD7	lsy-13	ING family member lsy-13	A3QMD7	Caenorhabditis elegans	A3QMD7	lsy-13	ING family member lsy-13	9.90293	NA	10.9002	11.0746	11.283	9.36935	0.174056	-0.849741	1.19785	11.66	0.367589	-6.70072	0.719142	0.989104	0	0
>tr|A4LBC2|A4LBC2_CAEEL Histone-lysine N-methyltransferase OS=Caenorhabditis elegans OX=6239 GN=met-1 PE=1 SV=1	A4LBC2	met-1	Histone-lysine N-methyltransferase	A4LBC2	Caenorhabditis elegans	A4LBC2	met-1	Histone-lysine N-methyltransferase	10.3157	11.1727	10.758	11.5358	11.5639	10.5737	0.47565	-0.115201	1.0665	11.7336	1.70749	-5.47578	0.107184	0.669247	0	0
>tr|A5HWB2|A5HWB2_CAEEL Iron-sulfur cluster assembly 1 homolog, mitochondrial OS=Caenorhabditis elegans OX=6239 GN=CELE_Y39B6A.3 PE=3 SV=1	A5HWB2	Y39B6A.3	Iron-sulfur cluster assembly 1 homolog, mitochondrial	A5HWB2	Caenorhabditis elegans	A5HWB2	Y39B6A.3	Iron-sulfur cluster assembly 1 homolog, mitochondrial	12.3815	11.3412	11.9586	11.5446	12.0217	NA	-0.110628	-0.814143	0.592887	11.6856	-0.34	-6.711	0.739331	0.991475	0	0
>tr|A5JYT9|A5JYT9_CAEEL C2H2-type domain-containing protein OS=Caenorhabditis elegans OX=6239 GN=row-1 PE=1 SV=1	A5JYT9	row-1	C2H2-type domain-containing protein	A5JYT9	Caenorhabditis elegans	A5JYT9	row-1	C2H2-type domain-containing protein	NA	NA	NA	NA	NA	NA	NA	NA	NA	11.233	NA	NA	NA	NA	NA	NA
>sp|A5JYW9|SIN3_CAEEL Paired amphipathic helix protein sin-3 OS=Caenorhabditis elegans OX=6239 GN=sin-3 PE=1 SV=1	A5JYW9	sin-3	Paired amphipathic helix protein sin-3	A5JYW9	Caenorhabditis elegans	A5JYW9	sin-3	Paired amphipathic helix protein sin-3	11.648	NA	10.6146	13.5273	11.6097	12.1678	1.30361	0.262344	2.34488	12.2638	2.7069	-3.69675	0.0180632	0.270991	1	0
>sp|A5JYX8|NCLN_CAEEL Nicalin OS=Caenorhabditis elegans OX=6239 GN=nra-2 PE=1 SV=1	A5JYX8	nra-2	Nicalin	A5JYX8	Caenorhabditis elegans	A5JYX8	nra-2	Nicalin	16.9623	16.936	16.7314	16.8293	16.6218	16.7714	-0.135739	-0.502498	0.231021	16.4003	-0.777884	-6.57161	0.446801	0.922492	0	0
>tr|A5PEX8|A5PEX8_CAEEL Protein YIPF OS=Caenorhabditis elegans OX=6239 GN=CELE_Y60A3A.19 PE=3 SV=1	A5PEX8	Y60A3A.19	Protein YIPF	A5PEX8	Caenorhabditis elegans	A5PEX8	Y60A3A.19	Protein YIPF	13.0875	13.1211	12.6165	NA	13.1799	13.4528	0.374645	-0.263156	1.01245	13.0324	1.27005	-5.96451	0.226505	0.804492	0	0
>tr|A5PEY3|A5PEY3_CAEEL DNA-directed RNA polymerase OS=Caenorhabditis elegans OX=6239 GN=rpom-1 PE=1 SV=1	A5PEY3	rpom-1	DNA-directed RNA polymerase	A5PEY3	Caenorhabditis elegans	A5PEY3	rpom-1	DNA-directed RNA polymerase	11.8419	11.8819	11.7298	11.28	11.9083	11.8718	-0.131158	-0.628922	0.366605	12.0821	-0.558884	-6.71981	0.584029	0.963157	0	0
>tr|A5Z2T6|A5Z2T6_CAEEL HTH OST-type domain-containing protein OS=Caenorhabditis elegans OX=6239 GN=lotr-1 PE=1 SV=1	A5Z2T6	lotr-1	HTH OST-type domain-containing protein	A5Z2T6	Caenorhabditis elegans	A5Z2T6	lotr-1	HTH OST-type domain-containing protein	12.8312	13.096	13.2152	13.3147	13.4582	12.8278	0.152781	-0.5637	0.869262	13.7633	0.450105	-6.77694	0.658357	0.983824	0	0
>tr|A5Z2V1|A5Z2V1_CAEEL CID domain-containing protein OS=Caenorhabditis elegans OX=6239 GN=cids-2 PE=1 SV=1	A5Z2V1	cids-2	CID domain-containing protein	A5Z2V1	Caenorhabditis elegans	A5Z2V1	cids-2	CID domain-containing protein	12.3584	11.2702	12.5814	NA	12.2357	11.5289	-0.187651	-0.958444	0.583142	12.773	-0.52638	-6.62642	0.60756	0.971035	0	0
>tr|A5Z2W3|A5Z2W3_CAEEL Uncharacterized protein OS=Caenorhabditis elegans OX=6239 GN=CELE_R13H4.2 PE=1 SV=1	A5Z2W3	R13H4.2	Uncharacterized protein	A5Z2W3	Caenorhabditis elegans	A5Z2W3	R13H4.2	Uncharacterized protein	15.4691	15.7879	15.7845	15.3136	15.2923	15.3522	-0.361119	-0.781684	0.0594458	15.7293	-1.80472	-5.32045	0.0879747	0.622723	0	0
>tr|A5Z2W6|A5Z2W6_CAEEL N-acetyltransferase domain-containing protein OS=Caenorhabditis elegans OX=6239 GN=CELE_ZK228.4 PE=1 SV=1	A5Z2W6	ZK228.4	N-acetyltransferase domain-containing protein	A5Z2W6	Caenorhabditis elegans	A5Z2W6	ZK228.4	N-acetyltransferase domain-containing protein	13.8069	14.115	13.7997	14.1427	14.431	13.9243	0.258786	-0.135332	0.652904	13.7876	1.39272	-5.92046	0.18288	0.782957	0	0
>tr|A7DT40|A7DT40_CAEEL WD_REPEATS_REGION domain-containing protein OS=Caenorhabditis elegans OX=6239 GN=CELE_F49D11.10 PE=1 SV=2	A7DT40	F49D11.10	WD_REPEATS_REGION domain-containing protein	A7DT40	Caenorhabditis elegans	A7DT40	F49D11.10	WD_REPEATS_REGION domain-containing protein	14.49	14.5146	14.1828	14.2839	14.1908	14.1593	-0.184492	-0.540142	0.171159	14.209	-1.0903	-6.28133	0.290045	0.85619	0	0
>sp|A7DTF0|MRG1_CAEEL Mortality factor related protein 1 OS=Caenorhabditis elegans OX=6239 GN=mrg-1 PE=1 SV=1	A7DTF0	mrg-1	Mortality factor related protein 1	A7DTF0	Caenorhabditis elegans	A7DTF0	mrg-1	Mortality factor related protein 1	13.2071	13.2232	13.4569	12.8078	12.7525	12.9988	-0.442692	-0.875207	-0.0101763	13.0081	-2.19681	-4.6889	0.0455082	0.466004	0	0
>tr|A7DTF2|A7DTF2_CAEEL Oxysterol-binding protein OS=Caenorhabditis elegans OX=6239 GN=obr-1 PE=1 SV=1	A7DTF2	obr-1	Oxysterol-binding protein	A7DTF2	Caenorhabditis elegans	A7DTF2	obr-1	Oxysterol-binding protein	13.0383	12.3298	12.898	12.7405	12.8985	12.3268	-0.100109	-0.699154	0.498935	12.702	-0.352749	-6.81751	0.728639	0.990577	0	0
>tr|A7LPG5|A7LPG5_CAEEL CDGSH iron-sulfur domain-containing protein 2 homologue OS=Caenorhabditis elegans OX=6239 GN=cisd-1 PE=1 SV=1	A7LPG5	cisd-1	CDGSH iron-sulfur domain-containing protein 2 homologue	A7LPG5	Caenorhabditis elegans	A7LPG5	cisd-1	CDGSH iron-sulfur domain-containing protein 2 homologue	13.7316	13.4578	13.619	14.0112	13.8347	13.7209	0.252804	-0.356587	0.862196	13.5394	0.871928	-6.49355	0.394796	0.909754	0	0
>tr|A7LPJ5|A7LPJ5_CAEEL DUF38 domain-containing protein OS=Caenorhabditis elegans OX=6239 GN=CELE_F10A3.17 PE=1 SV=1	A7LPJ5	F10A3.17	DUF38 domain-containing protein	A7LPJ5	Caenorhabditis elegans	A7LPJ5	F10A3.17	DUF38 domain-containing protein	10.4721	NA	NA	10.3589	NA	NA	-0.113188	-1.91117	1.68479	10.4035	-0.142666	-6.33242	0.889734	0.997029	0	0
>tr|A7WK41|A7WK41_CAEEL Low molecular weight phosphotyrosine protein phosphatase OS=Caenorhabditis elegans OX=6239 GN=CELE_Y94H6A.7 PE=1 SV=2	A7WK41	Y94H6A.7	Low molecular weight phosphotyrosine protein phosphatase	A7WK41	Caenorhabditis elegans	A7WK41	Y94H6A.7	Low molecular weight phosphotyrosine protein phosphatase	12.8476	NA	12.9064	11.5945	12.6907	11.7144	-0.87715	-1.66711	-0.0871907	12.5826	-2.4008	-4.24503	0.0321761	0.389389	0	0
>tr|A8WFJ8|A8WFJ8_CAEEL RING-type domain-containing protein OS=Caenorhabditis elegans OX=6239 GN=rcs-1 PE=1 SV=1	A8WFJ8	rcs-1	RING-type domain-containing protein	A8WFJ8	Caenorhabditis elegans	A8WFJ8	rcs-1	RING-type domain-containing protein	NA	11.9592	NA	12.2891	10.1955	NA	-0.716884	-2.13787	0.704107	12.1098	-1.11169	-5.8598	0.290199	0.85619	0	0
>sp|A8WHP8|PLIN1_CAEEL Perilipin-1 homolog OS=Caenorhabditis elegans OX=6239 GN=plin-1 PE=1 SV=1	A8WHP8	plin-1	Perilipin-1 homolog	A8WHP8	Caenorhabditis elegans	A8WHP8	plin-1	Perilipin-1 homolog	12.9937	12.7689	12.9329	13.2961	12.6616	13.0738	0.111991	-0.372124	0.596106	12.8834	0.488297	-6.7584	0.631616	0.972793	0	0
>tr|A8WHS3|A8WHS3_CAEEL ShKT domain-containing protein OS=Caenorhabditis elegans OX=6239 GN=CELE_F23B12.4 PE=1 SV=2	A8WHS3	F23B12.4	ShKT domain-containing protein	A8WHS3	Caenorhabditis elegans	A8WHS3	F23B12.4	ShKT domain-containing protein	NA	11.8818	12.4613	NA	NA	NA	NA	NA	NA	12.6289	NA	NA	NA	NA	NA	NA
>tr|A8WHT8|A8WHT8_CAEEL Aspartyl/asparaginy/proline hydroxylase domain-containing protein OS=Caenorhabditis elegans OX=6239 GN=CELE_K09A9.6 PE=1 SV=1	A8WHT8	K09A9.6	Aspartyl/asparaginy/proline hydroxylase domain-containing protein	A8WHT8	Caenorhabditis elegans	A8WHT8	K09A9.6	Aspartyl/asparaginy/proline hydroxylase domain-containing protein	13.9323	13.1771	13.2727	13.4516	11.8477	12.9039	-0.726306	-1.57473	0.122118	12.4889	-1.81575	-5.3083	0.0883189	0.622723	0	0
>tr|A8XQE0|A8XQE0_CAEEL SANT_DAMP1_like domain-containing protein OS=Caenorhabditis elegans OX=6239 GN=ekl-4 PE=1 SV=1	A8XQE0	ekl-4	SANT_DAMP1_like domain-containing protein	A8XQE0	Caenorhabditis elegans	A8XQE0	ekl-4	SANT_DAMP1_like domain-containing protein	12.1137	12.7596	NA	NA	NA	NA	NA	NA	NA	12.1962	NA	NA	NA	NA	NA	NA
>tr|A9CZN9|A9CZN9_CAEEL GCS light chain OS=Caenorhabditis elegans OX=6239 GN=CELE_E01A2.1 PE=1 SV=1	A9CZN9	E01A2.1	GCS light chain	A9CZN9	Caenorhabditis elegans	A9CZN9	E01A2.1	GCS light chain	14.1623	14.1467	14.4034	14.3963	14.2033	14.6348	0.173992	-0.215074	0.563058	13.9115	0.943965	-6.42747	0.358492	0.882691	0	0
>tr|A9D0C6|A9D0C6_CAEEL WD_REPEATS_REGION domain-containing protein OS=Caenorhabditis elegans OX=6239 GN=CELE_T02H6.1 PE=1 SV=1	A9D0C6	T02H6.1	WD_REPEATS_REGION domain-containing protein	A9D0C6	Caenorhabditis elegans	A9D0C6	T02H6.1	WD_REPEATS_REGION domain-containing protein	13.5927	13.4061	13.3717	13.5622	13.6306	13.2917	0.0380045	-0.44534	0.521349	12.9312	0.165969	-6.86806	0.870151	0.994576	0	0
>sp|A9D2P7|SEU1_CAEEL Protein seu-1 OS=Caenorhabditis elegans OX=6239 GN=seu-1 PE=1 SV=1	A9D2P7	seu-1	Protein seu-1	A9D2P7	Caenorhabditis elegans	A9D2P7	seu-1	Protein seu-1	12.07	12.3992	11.7173	NA	12.0036	9.81554	-1.15261	-2.49875	0.19352	12.0849	-1.88679	-5.11557	0.0861054	0.617724	0	0
>tr|A9D4S6|A9D4S6_CAEEL TPR_REGION domain-containing protein OS=Caenorhabditis elegans OX=6239 GN=syf-3 PE=1 SV=1	A9D4S6	syf-3	TPR_REGION domain-containing protein	A9D4S6	Caenorhabditis elegans	A9D4S6	syf-3	TPR_REGION domain-containing protein	14.2009	14.3713	14.0959	14.2097	14.3598	14.1187	0.00665786	-0.655023	0.668339	14.7738	0.0211484	-6.88226	0.983361	0.999687	0	0
>tr|A9QY27|A9QY27_CAEEL C2H2-type domain-containing protein OS=Caenorhabditis elegans OX=6239 GN=CELE_F27D4.6 PE=4 SV=1	A9QY27	F27D4.6	C2H2-type domain-containing protein	A9QY27	Caenorhabditis elegans	A9QY27	F27D4.6	C2H2-type domain-containing protein	NA	NA	NA	NA	NA	NA	NA	NA	NA	10.296	NA	NA	NA	NA	NA	NA
>tr|A9QY30|A9QY30_CAEEL Mitochondrial genome maintenance exonuclease 1 OS=Caenorhabditis elegans OX=6239 GN=C27H6.9 PE=1 SV=1	A9QY30	C27H6.9	Mitochondrial genome maintenance exonuclease 1	A9QY30	Caenorhabditis elegans	A9QY30	C27H6.9	Mitochondrial genome maintenance exonuclease 1	NA	NA	12.0713	NA	11.9792	NA	-0.0920862	-0.951786	0.767614	12.1992	-0.239009	-6.31298	0.815976	0.992786	0	0
>tr|A9UJN4|A9UJN4_CAEEL Serine/threonine protein phosphatase 2A regulatory subunit OS=Caenorhabditis elegans OX=6239 GN=pptr-2 PE=1 SV=1	A9UJN4	pptr-2	Serine/threonine protein phosphatase 2A regulatory subunit	A9UJN4	Caenorhabditis elegans	A9UJN4	pptr-2	Serine/threonine protein phosphatase 2A regulatory subunit	NA	NA	11.1247	12.6155	12.6447	13.0571	1.64769	0.819288	2.47608	12.445	4.24206	-0.439031	0.000720469	0.0242194	1	1
>tr|A9UJN7|A9UJN7_CAEEL Microtubule-associated protein futsch OS=Caenorhabditis elegans OX=6239 GN=maph-1.2 PE=1 SV=1	A9UJN7	maph-1.2	Microtubule-associated protein futsch	A9UJN7	Caenorhabditis elegans	A9UJN7	maph-1.2	Microtubule-associated protein futsch	15.3721	15.7675	16.1151	14.9656	14.7647	15.0851	-0.8131	-1.59797	-0.0282285	15.734	-2.1774	-4.68788	0.0430813	0.455158	0	0
>tr|A9Z1L1|A9Z1L1_CAEEL Serpin domain-containing protein OS=Caenorhabditis elegans OX=6239 GN=srp-7 PE=1 SV=1	A9Z1L1	srp-7	Serpin domain-containing protein	A9Z1L1	Caenorhabditis elegans	A9Z1L1	srp-7	Serpin domain-containing protein	NA	NA	12.6605	12.9931	12.3136	12.7782	0.0344625	-1.0825	1.15143	12.6883	0.0672902	-6.53864	0.947468	0.999687	0	0
>tr|A9Z1L6|A9Z1L6_CAEEL K Homology domain-containing protein OS=Caenorhabditis elegans OX=6239 GN=ascc-1 PE=1 SV=1	A9Z1L6	ascc-1	K Homology domain-containing protein	A9Z1L6	Caenorhabditis elegans	A9Z1L6	ascc-1	K Homology domain-containing protein	12.3284	NA	12.3253	12.2486	12.5051	NA	0.0500653	-0.577681	0.677812	12.3256	0.171177	-6.66688	0.866553	0.994576	0	0
>tr|B0M0L8|B0M0L8_CAEEL SHSP domain-containing protein OS=Caenorhabditis elegans OX=6239 GN=hsp-43 PE=1 SV=2	B0M0L8	hsp-43	SHSP domain-containing protein	B0M0L8	Caenorhabditis elegans	B0M0L8	hsp-43	SHSP domain-containing protein	11.4382	12.6188	12.9506	12.3146	12.6447	12.4568	0.136112	-0.611505	0.883729	13.04	0.382656	-6.8063	0.706482	0.986996	0	0
>tr|B1GRK5|B1GRK5_CAEEL FMN hydroxy acid dehydrogenase domain-containing protein OS=Caenorhabditis elegans OX=6239 GN=CELE_F41E6.5 PE=1 SV=1	B1GRK5	F41E6.5	FMN hydroxy acid dehydrogenase domain-containing protein	B1GRK5	Caenorhabditis elegans	B1GRK5	F41E6.5	FMN hydroxy acid dehydrogenase domain-containing protein	14.0175	13.8325	13.0777	13.878	13.7954	14.5799	0.441848	-0.150406	1.0341	13.4411	1.56804	-5.67955	0.134384	0.725445	0	0
>tr|B1GRL5|B1GRL5_CAEEL Trafficking protein particle complex subunit OS=Caenorhabditis elegans OX=6239 GN=trpp-1 PE=1 SV=2	B1GRL5	trpp-1	Trafficking protein particle complex subunit	B1GRL5	Caenorhabditis elegans	B1GRL5	trpp-1	Trafficking protein particle complex subunit	12.5251	12.457	12.6001	11.9502	12.3668	12.2932	-0.323985	-0.721935	0.0739641	12.1745	-1.73636	-5.43409	0.103131	0.660684	0	0
>tr|B1Q254|B1Q254_CAEEL Pyridoxal-dependent decarboxylase domain-containing protein 1 OS=Caenorhabditis elegans OX=6239 GN=C14H10.3 PE=1 SV=1	B1Q254	C14H10.3	Pyridoxal-dependent decarboxylase domain-containing protein 1	B1Q254	Caenorhabditis elegans	B1Q254	C14H10.3	Pyridoxal-dependent decarboxylase domain-containing protein 1	12.1327	11.4514	12.3163	12.0129	12.1097	11.9374	0.0532456	-0.53568	0.642171	11.7107	0.190842	-6.86342	0.850924	0.99371	0	0
>tr|B1V898|B1V898_CAEEL SMP-30/Gluconolactonase/LRE-like region domain-containing protein OS=Caenorhabditis elegans OX=6239 GN=poml-3 PE=1 SV=1	B1V898	poml-3	SMP-30/Gluconolactonase/LRE-like region domain-containing protein	B1V898	Caenorhabditis elegans	B1V898	poml-3	SMP-30/Gluconolactonase/LRE-like region domain-containing protein	13.7622	14.1372	13.6078	13.039	12.8654	13.7776	-0.608406	-1.29958	0.0827698	13.4503	-1.86704	-5.22659	0.0804505	0.603016	0	0
>sp|B1V8A0|SH3GH_CAEEL Endophilin-A homolog OS=Caenorhabditis elegans OX=6239 GN=unc-57 PE=1 SV=1	B1V8A0	unc-57	Endophilin-A homolog	B1V8A0	Caenorhabditis elegans	B1V8A0	unc-57	Endophilin-A homolog	14.174	11.1801	11.9036	13.8526	13.5694	13.2313	1.13188	-0.108969	2.37273	12.8508	1.92545	-5.12764	0.0711755	0.574117	0	0
>sp|B2D6K9|PPH6R_CAEEL Serine/threonine-protein phosphatase 6 regulatory subunit OS=Caenorhabditis elegans OX=6239 GN=saps-1 PE=1 SV=1	B2D6K9	saps-1	Serine/threonine-protein phosphatase 6 regulatory subunit	B2D6K9	Caenorhabditis elegans	B2D6K9	saps-1	Serine/threonine-protein phosphatase 6 regulatory subunit	10.2054	NA	10.3791	13.4101	13.61	13.3209	3.15477	2.44454	3.865	12.8349	9.37604	8.97854	4.16656e-08	8.66644e-06	1	1
>sp|B2D6M2|LIN61_CAEEL Protein lin-61 OS=Caenorhabditis elegans OX=6239 GN=lin-61 PE=1 SV=1	B2D6M2	lin-61	Protein lin-61	B2D6M2	Caenorhabditis elegans	B2D6M2	lin-61	Protein lin-61	14.2176	14.3277	14.3735	14.0796	14.4164	14.4222	-0.000183778	-0.439261	0.438893	14.3958	-0.000879723	-6.88249	0.999308	0.999962	0	0
>sp|B2D6P4|TBPL1_CAEEL TATA box-binding protein-like 1 OS=Caenorhabditis elegans OX=6239 GN=tlf-1 PE=1 SV=1	B2D6P4	tlf-1	TATA box-binding protein-like 1	B2D6P4	Caenorhabditis elegans	B2D6P4	tlf-1	TATA box-binding protein-like 1	13.0218	13.5915	13.5821	13.4007	12.7652	13.016	-0.337851	-0.843357	0.167655	13.3696	-1.41075	-5.89694	0.176467	0.775688	0	0
>sp|B2FDA8|SMC3_CAEEL Structural maintenance of chromosomes protein 3 OS=Caenorhabditis elegans OX=6239 GN=smc-3 PE=1 SV=1	B2FDA8	smc-3	Structural maintenance of chromosomes protein 3	B2FDA8	Caenorhabditis elegans	B2FDA8	smc-3	Structural maintenance of chromosomes protein 3	13.7814	13.6565	13.5407	13.423	13.4286	13.5284	-0.199547	-0.760904	0.36181	13.3874	-0.750337	-6.59226	0.463374	0.929786	0	0
>sp|B2MZD0|VPP4_CAEEL V-type proton ATPase 116 kDa subunit a 4 OS=Caenorhabditis elegans OX=6239 GN=vha-7 PE=2 SV=2	B2MZD0	vha-7	V-type proton ATPase 116 kDa subunit a 4	B2MZD0	Caenorhabditis elegans	B2MZD0	vha-7	V-type proton ATPase 116 kDa subunit a 4	NA	NA	NA	12.4548	12.4317	12.0323	NA	NA	NA	12.2117	NA	NA	NA	NA	NA	NA
>tr|B3CJ34|B3CJ34_CAEEL TOG domain-containing protein OS=Caenorhabditis elegans OX=6239 GN=gcn-1 PE=1 SV=3	B3CJ34	gcn-1	TOG domain-containing protein	B3CJ34	Caenorhabditis elegans	B3CJ34	gcn-1	TOG domain-containing protein	15.9645	15.8509	16.0519	16.1228	16.2407	15.9962	0.164151	-0.17903	0.507332	16.3529	1.00534	-6.36892	0.328135	0.872231	0	0
>tr|B3GWA1|B3GWA1_CAEEL RRM domain-containing protein OS=Caenorhabditis elegans OX=6239 GN=nono-1 PE=1 SV=1	B3GWA1	nono-1	RRM domain-containing protein	B3GWA1	Caenorhabditis elegans	B3GWA1	nono-1	RRM domain-containing protein	15.2514	15.5516	15.629	15.0808	15.1834	15.04	-0.375939	-0.801375	0.0494969	15.5956	-1.85727	-5.23592	0.0798088	0.600769	0	0
>tr|B3WFT8|B3WFT8_CAEEL AIP3 domain-containing protein OS=Caenorhabditis elegans OX=6239 GN=C14F11.4 PE=1 SV=1	B3WFT8	C14F11.4	AIP3 domain-containing protein	B3WFT8	Caenorhabditis elegans	B3WFT8	C14F11.4	AIP3 domain-containing protein	12.3697	NA	11.3893	10.3127	11.2307	11.8952	-0.733271	-2.02695	0.560409	11.4544	-1.22553	-6.01715	0.242288	0.824729	0	0
>tr|B3WFV9|B3WFV9_CAEEL Anion exchange protein OS=Caenorhabditis elegans OX=6239 GN=abts-1 PE=1 SV=2	B3WFV9	abts-1	Anion exchange protein	B3WFV9	Caenorhabditis elegans	B3WFV9	abts-1	Anion exchange protein	13.6304	13.7889	13.754	14.0344	13.7586	13.8151	0.144893	-0.36151	0.651296	13.5528	0.601374	-6.69543	0.555133	0.955557	0	0
>tr|B3WFW5|B3WFW5_CAEEL Transmembrane 9 superfamily member OS=Caenorhabditis elegans OX=6239 GN=CELE_ZK858.6 PE=1 SV=1	B3WFW5	ZK858.6	Transmembrane 9 superfamily member	B3WFW5	Caenorhabditis elegans	B3WFW5	ZK858.6	Transmembrane 9 superfamily member	10.9791	NA	NA	10.6678	NA	11.1253	-0.0825638	-1.44312	1.278	10.5869	-0.133721	-6.4739	0.896061	0.998334	0	0
>tr|B7FAR9|B7FAR9_CAEEL Prion-like-(Q/N-rich)-domain-bearing protein OS=Caenorhabditis elegans OX=6239 GN=CELE_Y43F8B.1 PE=1 SV=1	B7FAR9	Y43F8B.1	Prion-like-(Q/N-rich)-domain-bearing protein	B7FAR9	Caenorhabditis elegans	B7FAR9	Y43F8B.1	Prion-like-(Q/N-rich)-domain-bearing protein	10.7183	11.0827	11.2344	10.6347	11.051	11.3574	0.00260198	-0.706765	0.711969	11.4832	0.00778006	-6.88246	0.993889	0.999687	0	0
>sp|B7FAS0|MCD1_CAEEL Modifier of cell death OS=Caenorhabditis elegans OX=6239 GN=mcd-1 PE=1 SV=1	B7FAS0	mcd-1	Modifier of cell death	B7FAS0	Caenorhabditis elegans	B7FAS0	mcd-1	Modifier of cell death	NA	10.6715	10.5652	NA	10.8535	10.852	0.234433	-0.427249	0.896116	11.597	0.76605	-6.378	0.457441	0.927992	0	0
>tr|B7WN63|B7WN63_CAEEL VWFA domain-containing protein OS=Caenorhabditis elegans OX=6239 GN=ints-6 PE=1 SV=1	B7WN63	ints-6	VWFA domain-containing protein	B7WN63	Caenorhabditis elegans	B7WN63	ints-6	VWFA domain-containing protein	11.3498	NA	11.4653	10.2846	11.3612	10.4308	-0.715333	-1.41566	-0.0150046	11.5028	-2.20848	-4.57709	0.0459374	0.466677	0	0
>sp|B7WN72|SHANK_CAEEL Protein shank OS=Caenorhabditis elegans OX=6239 GN=shn-1 PE=1 SV=1	B7WN72	shn-1	Protein shank	B7WN72	Caenorhabditis elegans	B7WN72	shn-1	Protein shank	13.1784	NA	11.4851	NA	12.159	NA	-0.172778	-2.05261	1.70705	12.1614	-0.200454	-6.46218	0.844512	0.99371	0	0
>tr|B7WNA0|B7WNA0_CAEEL Pyruvate kinase OS=Caenorhabditis elegans OX=6239 GN=pyk-1 PE=1 SV=1	B7WNA0	pyk-1	Pyruvate kinase	B7WNA0	Caenorhabditis elegans	B7WNA0	pyk-1	Pyruvate kinase	15.5115	14.7825	14.8298	15.2056	14.0446	15.3612	-0.170809	-1.06439	0.722773	14.981	-0.401762	-6.79853	0.692617	0.986424	0	0
>tr|B7WNB4|B7WNB4_CAEEL tRNA-uridine aminocarboxypropyltransferase 1 OS=Caenorhabditis elegans OX=6239 GN=CELE_Y53C12A.10 PE=1 SV=1	B7WNB4	Y53C12A.10	tRNA-uridine aminocarboxypropyltransferase 1	B7WNB4	Caenorhabditis elegans	B7WNB4	Y53C12A.10	tRNA-uridine aminocarboxypropyltransferase 1	13.8661	14.1897	14.1146	13.9548	14.0126	14.1335	-0.0231828	-0.789451	0.743086	13.2689	-0.0641703	-6.88032	0.949635	0.999687	0	0
>tr|B9WRU1|B9WRU1_CAEEL B30.2/SPRY domain-containing protein OS=Caenorhabditis elegans OX=6239 GN=hrpu-1 PE=1 SV=1	B9WRU1	hrpu-1	B30.2/SPRY domain-containing protein	B9WRU1	Caenorhabditis elegans	B9WRU1	hrpu-1	B30.2/SPRY domain-containing protein	NA	10.6835	11.1632	NA	NA	NA	NA	NA	NA	12.3534	NA	NA	NA	NA	NA	NA
>tr|B9ZSG9|B9ZSG9_CAEEL C2H2-type domain-containing protein OS=Caenorhabditis elegans OX=6239 GN=ztf-18 PE=1 SV=2	B9ZSG9	ztf-18	C2H2-type domain-containing protein	B9ZSG9	Caenorhabditis elegans	B9ZSG9	ztf-18	C2H2-type domain-containing protein	NA	11.5083	NA	NA	11.3454	NA	-0.162948	-1.73751	1.41162	12.7834	-0.228043	-6.31593	0.823836	0.992838	0	0
>sp|C0HKD6|SYWM_CAEEL Tryptophan--tRNA ligase, mitochondrial OS=Caenorhabditis elegans OX=6239 GN=wars-2 PE=2 SV=1	C0HKD6	wars-2	Tryptophan--tRNA ligase, mitochondrial	C0HKD6	Caenorhabditis elegans	C0HKD6	wars-2	Tryptophan--tRNA ligase, mitochondrial	NA	9.65405	NA	NA	10.1209	NA	0.466894	-1.21002	2.1438	10.3817	0.660408	-6.10883	0.530428	0.943473	0	0
>sp|C0HLB3|VATL2_CAEEL V-type proton ATPase 16 kDa proteolipid subunit c 2 OS=Caenorhabditis elegans OX=6239 GN=vha-2 PE=2 SV=1;>sp|C0HLB4|VATL3_CAEEL V-type proton ATPase 16 kDa proteolipid subunit c 3 OS=Caenorhabditis elegans OX=6239 GN=vha-3 PE=2 SV=1	C0HLB3;C0HLB4	vha-2;vha-3	V-type proton ATPase 16 kDa proteolipid subunit c 2;V-type proton ATPase 16 kDa proteolipid subunit c 3	C0HLB3;C0HLB4	Caenorhabditis elegans	C0HLB3	vha-2	V-type proton ATPase 16 kDa proteolipid subunit c 2	15.2924	15.6223	16.1259	16.0853	15.7093	15.8967	0.216876	-0.333945	0.767697	15.7453	0.827548	-6.53141	0.418826	0.915125	0	0
>tr|C0VXV6|C0VXV6_CAEEL Large ribosomal subunit protein mL46 OS=Caenorhabditis elegans OX=6239 GN=mrpl-46 PE=1 SV=2	C0VXV6	mrpl-46	Large ribosomal subunit protein mL46	C0VXV6	Caenorhabditis elegans	C0VXV6	mrpl-46	Large ribosomal subunit protein mL46	15.0686	15.0049	15.17	15.2141	15.1132	15.3657	0.14982	-0.334345	0.633986	14.8439	0.653172	-6.66168	0.522436	0.942452	0	0
>tr|C0Z1Y6|C0Z1Y6_CAEEL Uncharacterized protein OS=Caenorhabditis elegans OX=6239 GN=CELE_F40G9.5 PE=1 SV=1	C0Z1Y6	F40G9.5	Uncharacterized protein	C0Z1Y6	Caenorhabditis elegans	C0Z1Y6	F40G9.5	Uncharacterized protein	12.829	12.6935	12.591	12.7963	12.8498	12.5344	0.022343	-0.505207	0.549893	12.4146	0.0893979	-6.8783	0.929817	0.999268	0	0
>tr|C1P627|C1P627_CAEEL J domain-containing protein OS=Caenorhabditis elegans OX=6239 GN=dnj-16 PE=1 SV=1	C1P627	dnj-16	J domain-containing protein	C1P627	Caenorhabditis elegans	C1P627	dnj-16	J domain-containing protein	NA	NA	NA	11.9279	12.4481	11.8538	NA	NA	NA	12.0223	NA	NA	NA	NA	NA	NA
>tr|C1P629|C1P629_CAEEL RRM domain-containing protein OS=Caenorhabditis elegans OX=6239 GN=cfim-2 PE=1 SV=1	C1P629	cfim-2	RRM domain-containing protein	C1P629	Caenorhabditis elegans	C1P629	cfim-2	RRM domain-containing protein	11.9932	12.9859	12.9015	12.2668	12.5567	12.7956	-0.0871618	-0.695349	0.521026	12.7778	-0.302509	-6.83466	0.765957	0.992786	0	0
>tr|C2BR94|C2BR94_CAEEL THO complex subunit 5 OS=Caenorhabditis elegans OX=6239 GN=thoc-5 PE=1 SV=1	C2BR94	thoc-5	THO complex subunit 5	C2BR94	Caenorhabditis elegans	C2BR94	thoc-5	THO complex subunit 5	13.2202	13.3062	13.4507	13.7617	13.6537	13.7551	0.397813	0.0394534	0.756172	13.5438	2.3332	-4.40284	0.031511	0.384546	0	0
>tr|C2BR97|C2BR97_CAEEL MIF4G domain-containing protein OS=Caenorhabditis elegans OX=6239 GN=smg-3 PE=1 SV=1	C2BR97	smg-3	MIF4G domain-containing protein	C2BR97	Caenorhabditis elegans	C2BR97	smg-3	MIF4G domain-containing protein	12.708	12.2547	12.5542	12.5529	12.7121	12.6007	0.116271	-0.27705	0.509592	12.4644	0.62701	-6.67825	0.539555	0.947121	0	0
>sp|C6KRN1|SAO1_CAEEL Suppressor of aph-1 OS=Caenorhabditis elegans OX=6239 GN=sao-1 PE=1 SV=1	C6KRN1	sao-1	Suppressor of aph-1	C6KRN1	Caenorhabditis elegans	C6KRN1	sao-1	Suppressor of aph-1	13.5515	13.3271	14.1847	13.5282	14.2793	13.8916	0.211909	-0.898392	1.32221	14.1396	0.401144	-6.79879	0.693063	0.986424	0	0
>tr|C6KRN3|C6KRN3_CAEEL Protein YIPF OS=Caenorhabditis elegans OX=6239 GN=CELE_W02D9.2 PE=1 SV=1	C6KRN3	W02D9.2	Protein YIPF	C6KRN3	Caenorhabditis elegans	C6KRN3	W02D9.2	Protein YIPF	11.7955	NA	NA	11.4096	NA	NA	-0.385827	-1.16802	0.396363	11.5914	-1.10065	-5.73441	0.297105	0.858556	0	0
>tr|C6KRN4|C6KRN4_CAEEL DUF19 domain-containing protein OS=Caenorhabditis elegans OX=6239 GN=CELE_D1086.11 PE=1 SV=1	C6KRN4	D1086.11	DUF19 domain-containing protein	C6KRN4	Caenorhabditis elegans	C6KRN4	D1086.11	DUF19 domain-containing protein	NA	NA	11.5444	9.63886	10.5647	11.5843	-0.948423	-2.71494	0.818094	11.508	-1.14505	-5.88482	0.270253	0.85619	0	0
>tr|C7FZU5|C7FZU5_CAEEL TspO/MBR family protein OS=Caenorhabditis elegans OX=6239 GN=tspo-1 PE=1 SV=1	C7FZU5	tspo-1	TspO/MBR family protein	C7FZU5	Caenorhabditis elegans	C7FZU5	tspo-1	TspO/MBR family protein	14.1339	14.3308	14.6182	14.4393	13.8201	14.5491	-0.0914719	-1.16006	0.97712	14.0089	-0.180686	-6.86539	0.858763	0.99371	0	0
>tr|C7GIK1|C7GIK1_CAEEL CX domain-containing protein OS=Caenorhabditis elegans OX=6239 GN=CELE_H06I04.6 PE=1 SV=1	C7GIK1	H06I04.6	CX domain-containing protein	C7GIK1	Caenorhabditis elegans	C7GIK1	H06I04.6	CX domain-containing protein	12.319	NA	12.9274	NA	NA	NA	NA	NA	NA	13.1583	NA	NA	NA	NA	NA	NA
>sp|C7IVR4|PQN41_CAEEL Polyglutamine-repeat protein pqn-41 OS=Caenorhabditis elegans OX=6239 GN=pqn-41 PE=1 SV=2	C7IVR4	pqn-41	Polyglutamine-repeat protein pqn-41	C7IVR4	Caenorhabditis elegans	C7IVR4	pqn-41	Polyglutamine-repeat protein pqn-41	11.0032	11.3974	NA	NA	10.6429	NA	-0.557384	-1.18208	0.0673071	11.2771	-1.96615	-4.72549	0.0752749	0.589446	0	0
>tr|C7IVS4|C7IVS4_CAEEL DNA polymerase OS=Caenorhabditis elegans OX=6239 GN=pola-1 PE=1 SV=1	C7IVS4	pola-1	DNA polymerase	C7IVS4	Caenorhabditis elegans	C7IVS4	pola-1	DNA polymerase	13.3793	13.3502	13.218	13.6186	13.7223	13.737	0.376806	-0.0366461	0.790258	13.4529	1.93305	-5.11934	0.071247	0.574117	0	0
>tr|C9IY21|C9IY21_CAEEL Uncharacterized protein OS=Caenorhabditis elegans OX=6239 GN=CELE_ZK1058.9 PE=1 SV=1	C9IY21	ZK1058.9	Uncharacterized protein	C9IY21	Caenorhabditis elegans	C9IY21	ZK1058.9	Uncharacterized protein	14.7927	14.999	15.4796	14.8308	14.8055	14.8499	-0.261734	-0.771407	0.24794	15.3435	-1.07935	-6.29298	0.294767	0.858556	0	0
>tr|D0FK02|D0FK02_CAEEL Rab-like protein 3 OS=Caenorhabditis elegans OX=6239 GN=CELE_Y116A8C.10 PE=1 SV=1	D0FK02	Y116A8C.10	Rab-like protein 3	D0FK02	Caenorhabditis elegans	D0FK02	Y116A8C.10	Rab-like protein 3	NA	NA	NA	NA	NA	10.0049	NA	NA	NA	10.8588	NA	NA	NA	NA	NA	NA
>sp|D0PV95|DDX3_CAEEL ATP-dependent RNA helicase laf-1 OS=Caenorhabditis elegans OX=6239 GN=laf-1 PE=1 SV=1	D0PV95	laf-1	ATP-dependent RNA helicase laf-1	D0PV95	Caenorhabditis elegans	D0PV95	laf-1	ATP-dependent RNA helicase laf-1	18.2036	18.6097	18.8552	18.3027	18.4358	18.4555	-0.158136	-0.606628	0.290355	18.7764	-0.741088	-6.59989	0.468255	0.929786	0	0
>tr|D0VWL6|D0VWL6_CAEEL Calponin-homology (CH) domain-containing protein OS=Caenorhabditis elegans OX=6239 GN=fln-2 PE=1 SV=4	D0VWL6	fln-2	Calponin-homology (CH) domain-containing protein	D0VWL6	Caenorhabditis elegans	D0VWL6	fln-2	Calponin-homology (CH) domain-containing protein	14.4782	14.9566	14.9259	17.3166	17.2576	17.5433	2.58559	1.94701	3.22418	15.8838	8.5101	8.02501	1.05141e-07	1.5905e-05	1	1
>sp|D0VWM8|TADBP_CAEEL Tar DNA-binding protein homolog 1 OS=Caenorhabditis elegans OX=6239 GN=tdp-1 PE=1 SV=1	D0VWM8	tdp-1	Tar DNA-binding protein homolog 1	D0VWM8	Caenorhabditis elegans	D0VWM8	tdp-1	Tar DNA-binding protein homolog 1	13.4839	13.9771	13.7016	13.3751	13.6339	13.8802	-0.091117	-0.750495	0.568261	13.7176	-0.29044	-6.83852	0.774818	0.992786	0	0
>sp|D0Z5N4|E2AKB_CAEEL Eukaryotic translation initiation factor 2-alpha kinase gcn-2 OS=Caenorhabditis elegans OX=6239 GN=gcn-2 PE=1 SV=2	D0Z5N4	gcn-2	Eukaryotic translation initiation factor 2-alpha kinase gcn-2	D0Z5N4	Caenorhabditis elegans	D0Z5N4	gcn-2	Eukaryotic translation initiation factor 2-alpha kinase gcn-2	11.3073	NA	NA	10.7689	11.4933	NA	-0.176239	-1.10338	0.750901	11.2816	-0.414573	-6.39307	0.685833	0.986424	0	0
>tr|D1MN75|D1MN75_CAEEL Major facilitator superfamily (MFS) profile domain-containing protein OS=Caenorhabditis elegans OX=6239 GN=CELE_T27D12.1 PE=1 SV=1	D1MN75	T27D12.1	Major facilitator superfamily (MFS) profile domain-containing protein	D1MN75	Caenorhabditis elegans	D1MN75	T27D12.1	Major facilitator superfamily (MFS) profile domain-containing protein	NA	12.7648	12.31	NA	12.2767	12.5039	-0.147117	-0.731217	0.436982	12.2244	-0.544583	-6.52681	0.595333	0.966001	0	0
>tr|D1MN80|D1MN80_CAEEL Enoyl-CoA hydratase domain-containing protein 3, mitochondrial OS=Caenorhabditis elegans OX=6239 GN=ech-2 PE=1 SV=1	D1MN80	ech-2	Enoyl-CoA hydratase domain-containing protein 3, mitochondrial	D1MN80	Caenorhabditis elegans	D1MN80	ech-2	Enoyl-CoA hydratase domain-containing protein 3, mitochondrial	13.3885	13.4021	13.3803	12.3568	13.6248	13.0785	-0.370281	-0.975576	0.235013	13.3816	-1.29752	-6.04125	0.212968	0.79509	0	0
>tr|D2Y8W2|D2Y8W2_CAEEL Double-Strand Break factor OS=Caenorhabditis elegans OX=6239 GN=dsb-2 PE=4 SV=1	D2Y8W2	dsb-2	Double-Strand Break factor	D2Y8W2	Caenorhabditis elegans	D2Y8W2	dsb-2	Double-Strand Break factor	NA	NA	NA	NA	NA	NA	NA	NA	NA	10.5623	NA	NA	NA	NA	NA	NA
>tr|D3NQA9|D3NQA9_CAEEL Carbonic anhydrase OS=Caenorhabditis elegans OX=6239 GN=bca-2 PE=1 SV=1	D3NQA9	bca-2	Carbonic anhydrase	D3NQA9	Caenorhabditis elegans	D3NQA9	bca-2	Carbonic anhydrase	NA	NA	13.7045	13.5516	13.7354	NA	-0.0610293	-0.804916	0.682857	13.3804	-0.180784	-6.46602	0.859856	0.99371	0	0
>sp|D3YT16|ELLI1_CAEEL Enlarged germline granules protein 1 OS=Caenorhabditis elegans OX=6239 GN=elli-1 PE=1 SV=2	D3YT16	elli-1	Enlarged germline granules protein 1	D3YT16	Caenorhabditis elegans	D3YT16	elli-1	Enlarged germline granules protein 1	9.86113	9.8964	11.0593	NA	10.8954	NA	0.62313	-0.350516	1.59678	11.331	1.37363	-5.61335	0.191314	0.782957	0	0
>tr|D3YT30|D3YT30_CAEEL Protein kinase domain-containing protein OS=Caenorhabditis elegans OX=6239 GN=CELE_T12G3.2 PE=1 SV=1	D3YT30	T12G3.2	Protein kinase domain-containing protein	D3YT30	Caenorhabditis elegans	D3YT30	T12G3.2	Protein kinase domain-containing protein	11.1113	11.7457	11.067	10.7104	11.4548	11.417	-0.113961	-0.969011	0.741088	11.4331	-0.282693	-6.84056	0.78106	0.992786	0	0
>sp|D5MCN2|LARP1_CAEEL La-related protein 1 OS=Caenorhabditis elegans OX=6239 GN=larp-1 PE=4 SV=2	D5MCN2	larp-1	La-related protein 1	D5MCN2	Caenorhabditis elegans	D5MCN2	larp-1	La-related protein 1	12.6875	12.9787	13.093	14.3763	14.1276	14.0375	1.26073	0.787503	1.73395	13.6582	5.62348	2.38549	3.11011e-05	0.00184829	1	1
>tr|D5MCR3|D5MCR3_CAEEL RRM domain-containing protein OS=Caenorhabditis elegans OX=6239 GN=sup-26 PE=1 SV=1	D5MCR3	sup-26	RRM domain-containing protein	D5MCR3	Caenorhabditis elegans	D5MCR3	sup-26	RRM domain-containing protein	14.2145	14.3158	14.6464	14.6309	14.5488	14.5563	0.186469	-0.367178	0.740116	15.169	0.707891	-6.6243	0.488132	0.940467	0	0
>tr|D6RYD5|D6RYD5_CAEEL G protein-coupled receptor OS=Caenorhabditis elegans OX=6239 GN=CELE_ZK355.2 PE=4 SV=1	D6RYD5	ZK355.2	G protein-coupled receptor	D6RYD5	Caenorhabditis elegans	D6RYD5	ZK355.2	G protein-coupled receptor	NA	NA	NA	11.8883	13.0002	NA	NA	NA	NA	13.0159	NA	NA	NA	NA	NA	NA
>tr|D6RYD7|D6RYD7_CAEEL Phosphatidylinositol-glycan biosynthesis class W protein OS=Caenorhabditis elegans OX=6239 GN=pigw-1 PE=3 SV=1	D6RYD7	pigw-1	Phosphatidylinositol-glycan biosynthesis class W protein	D6RYD7	Caenorhabditis elegans	D6RYD7	pigw-1	Phosphatidylinositol-glycan biosynthesis class W protein	12.0752	NA	12.6558	11.8054	11.8514	12.0762	-0.454531	-1.32048	0.411419	12.8815	-1.12658	-6.12998	0.279001	0.85619	0	0
>tr|D6RYE4|D6RYE4_CAEEL RRM domain-containing protein OS=Caenorhabditis elegans OX=6239 GN=CELE_Y59E9AL.36 PE=1 SV=1	D6RYE4	Y59E9AL.36	RRM domain-containing protein	D6RYE4	Caenorhabditis elegans	D6RYE4	Y59E9AL.36	RRM domain-containing protein	12.6766	13.1377	12.6496	12.7148	12.9868	12.8182	0.0186989	-0.491434	0.528832	13.0262	0.0777468	-6.87931	0.939	0.999268	0	0
>tr|D9PTP5|D9PTP5_CAEEL PX domain-containing protein OS=Caenorhabditis elegans OX=6239 GN=snx-6 PE=1 SV=1	D9PTP5	snx-6	PX domain-containing protein	D9PTP5	Caenorhabditis elegans	D9PTP5	snx-6	PX domain-containing protein	NA	NA	9.92053	10.2128	10.5868	NA	0.479297	-0.211195	1.16979	10.7148	1.50084	-5.39264	0.157481	0.754098	0	0
>tr|E0AHA7|E0AHA7_CAEEL Spectrin beta chain OS=Caenorhabditis elegans OX=6239 GN=unc-70 PE=1 SV=1	E0AHA7	unc-70	Spectrin beta chain	E0AHA7	Caenorhabditis elegans	E0AHA7	unc-70	Spectrin beta chain	13.0706	13.1031	13.2688	13.2945	12.9727	13.0124	-0.0543222	-0.448844	0.340199	13.0517	-0.290641	-6.83833	0.774863	0.992786	0	0
>tr|E1B6R8|E1B6R8_CAEEL Membrane magnesium transporter OS=Caenorhabditis elegans OX=6239 GN=emc-5 PE=1 SV=1	E1B6R8	emc-5	Membrane magnesium transporter	E1B6R8	Caenorhabditis elegans	E1B6R8	emc-5	Membrane magnesium transporter	12.3991	12.7433	12.2791	12.9544	12.6874	12.839	0.353104	-0.0193004	0.725508	12.9395	2.0501	-4.94579	0.0612587	0.532295	0	0
>tr|E1B6W2|E1B6W2_CAEEL RAD50-interacting protein 1 OS=Caenorhabditis elegans OX=6239 GN=CELE_Y49E10.21 PE=1 SV=2	E1B6W2	Y49E10.21	RAD50-interacting protein 1	E1B6W2	Caenorhabditis elegans	E1B6W2	Y49E10.21	RAD50-interacting protein 1	10.4978	12.0066	11.352	11.8002	11.8947	11.7586	0.532354	-0.12758	1.19229	11.7088	1.711	-5.47047	0.106522	0.669247	0	0
>tr|E2JL04|E2JL04_CAEEL isoleucine--tRNA ligase OS=Caenorhabditis elegans OX=6239 GN=iars-2 PE=1 SV=2	E2JL04	iars-2	isoleucine--tRNA ligase	E2JL04	Caenorhabditis elegans	E2JL04	iars-2	isoleucine--tRNA ligase	14.0384	14.0864	13.9732	13.9065	14.2272	13.5396	-0.141551	-0.643206	0.360104	14.0343	-0.595603	-6.6985	0.559335	0.956506	0	0
>tr|E5QCH1|E5QCH1_CAEEL INTegrator complex Subunit homolog OS=Caenorhabditis elegans OX=6239 GN=ints-2 PE=1 SV=1	E5QCH1	ints-2	INTegrator complex Subunit homolog	E5QCH1	Caenorhabditis elegans	E5QCH1	ints-2	INTegrator complex Subunit homolog	12.1416	11.5235	11.8372	11.9617	11.4502	10.8866	-0.40127	-1.19991	0.39737	12.0741	-1.06056	-6.31194	0.303816	0.858556	0	0
>tr|E5QCH3|E5QCH3_CAEEL SH2 domain-containing protein OS=Caenorhabditis elegans OX=6239 GN=CELE_F53C11.4 PE=1 SV=1	E5QCH3	F53C11.4	SH2 domain-containing protein	E5QCH3	Caenorhabditis elegans	E5QCH3	F53C11.4	SH2 domain-containing protein	NA	NA	NA	NA	11.5699	NA	NA	NA	NA	10.8709	NA	NA	NA	NA	NA	NA
>tr|E5QCI3|E5QCI3_CAEEL Dol-P-Man:Man(5)GlcNAc(2)-PP-Dol alpha-1,3-mannosyltransferase OS=Caenorhabditis elegans OX=6239 GN=algn-3 PE=1 SV=1	E5QCI3	algn-3	Dol-P-Man:Man(5)GlcNAc(2)-PP-Dol alpha-1,3-mannosyltransferase	E5QCI3	Caenorhabditis elegans	E5QCI3	algn-3	Dol-P-Man:Man(5)GlcNAc(2)-PP-Dol alpha-1,3-mannosyltransferase	12.2192	12.8887	12.3779	12.5269	12.5239	12.5608	0.0419003	-0.371814	0.455615	12.6326	0.214816	-6.85825	0.832643	0.993702	0	0
>tr|E6N0V1|E6N0V1_CAEEL IRS-type PTB domain-containing protein OS=Caenorhabditis elegans OX=6239 GN=rog-1 PE=4 SV=1	E6N0V1	rog-1	IRS-type PTB domain-containing protein	E6N0V1	Caenorhabditis elegans	E6N0V1	rog-1	IRS-type PTB domain-containing protein	NA	NA	NA	NA	NA	NA	NA	NA	NA	9.96106	NA	NA	NA	NA	NA	NA
>sp|E9P860|ZNFX1_CAEEL NFX1-type zinc finger-containing protein 1 homolog OS=Caenorhabditis elegans OX=6239 GN=znfx-1 PE=1 SV=1	E9P860	znfx-1	NFX1-type zinc finger-containing protein 1 homolog	E9P860	Caenorhabditis elegans	E9P860	znfx-1	NFX1-type zinc finger-containing protein 1 homolog	12.0142	12.2227	12.4857	12.4662	12.5896	12.7016	0.344941	-0.216783	0.906664	13.0247	1.30967	-6.02569	0.210147	0.794928	0	0
>tr|E9P861|E9P861_CAEEL PHD-type domain-containing protein OS=Caenorhabditis elegans OX=6239 GN=taf-3 PE=4 SV=1	E9P861	taf-3	PHD-type domain-containing protein	E9P861	Caenorhabditis elegans	E9P861	taf-3	PHD-type domain-containing protein	11.7688	11.1544	12.1929	11.9912	11.9772	11.8893	0.247169	-0.666102	1.16044	11.5363	0.585169	-6.70231	0.568533	0.958996	0	0
>sp|E9P886|TTLL5_CAEEL Tubulin polyglutamylase ttll-5 OS=Caenorhabditis elegans OX=6239 GN=ttll-5 PE=2 SV=1	E9P886	ttll-5	Tubulin polyglutamylase ttll-5	E9P886	Caenorhabditis elegans	E9P886	ttll-5	Tubulin polyglutamylase ttll-5	13.1035	13.0935	12.5409	12.7552	12.7591	NA	-0.155491	-1.08535	0.774366	12.7857	-0.358907	-6.70437	0.72506	0.990577	0	0
>tr|E9RKC7|E9RKC7_CAEEL DZF domain-containing protein OS=Caenorhabditis elegans OX=6239 GN=zfr-1 PE=1 SV=1	E9RKC7	zfr-1	DZF domain-containing protein	E9RKC7	Caenorhabditis elegans	E9RKC7	zfr-1	DZF domain-containing protein	14.6033	14.8061	14.8687	14.548	14.4283	14.496	-0.268612	-0.639106	0.101882	14.7443	-1.52383	-5.74247	0.145028	0.734633	0	0
>tr|F0IWT2|F0IWT2_CAEEL Unconventional myosin-IXa-like OS=Caenorhabditis elegans OX=6239 GN=hum-7 PE=1 SV=1	F0IWT2	hum-7	Unconventional myosin-IXa-like	F0IWT2	Caenorhabditis elegans	F0IWT2	hum-7	Unconventional myosin-IXa-like	NA	NA	NA	NA	NA	NA	NA	NA	NA	11.0337	NA	NA	NA	NA	NA	NA
>tr|F3NWW5|F3NWW5_CAEEL Protein kinase domain-containing protein OS=Caenorhabditis elegans OX=6239 GN=kin-9 PE=4 SV=1;>sp|G5ECP4|PIK1_CAEEL Pelle-like serine/threonine-protein kinase pik-1 OS=Caenorhabditis elegans OX=6239 GN=pik-1 PE=1 SV=1;>tr|O76385|O76385_CAEEL receptor protein-tyrosine kinase OS=Caenorhabditis elegans OX=6239 GN=hir-1 PE=4 SV=1	F3NWW5;G5ECP4;O76385	kin-9;pik-1;hir-1	Protein kinase domain-containing protein;Pelle-like serine/threonine-protein kinase pik-1;receptor protein-tyrosine kinase	F3NWW5;G5ECP4;O76385	Caenorhabditis elegans	F3NWW5	kin-9	Protein kinase domain-containing protein	NA	NA	NA	13.5341	12.7516	12.306	NA	NA	NA	12.1438	NA	NA	NA	NA	NA	NA
>tr|F5GU86|F5GU86_CAEEL OTU domain-containing protein OS=Caenorhabditis elegans OX=6239 GN=otub-3 PE=1 SV=1	F5GU86	otub-3	OTU domain-containing protein	F5GU86	Caenorhabditis elegans	F5GU86	otub-3	OTU domain-containing protein	11.4371	11.9641	11.0927	11.2207	11.4708	NA	-0.152231	-0.94415	0.639688	11.1389	-0.428933	-6.67315	0.67716	0.986424	0	0
>tr|F5GUC6|F5GUC6_CAEEL ATP-binding cassette sub-family D member 4 OS=Caenorhabditis elegans OX=6239 GN=pmp-3 PE=1 SV=1	F5GUC6	pmp-3	ATP-binding cassette sub-family D member 4	F5GUC6	Caenorhabditis elegans	F5GUC6	pmp-3	ATP-binding cassette sub-family D member 4	11.0494	NA	NA	NA	NA	NA	NA	NA	NA	10.602	NA	NA	NA	NA	NA	NA
>tr|F5GUH2|F5GUH2_CAEEL Uncharacterized protein OS=Caenorhabditis elegans OX=6239 GN=CELE_W05B5.1 PE=1 SV=1	F5GUH2	W05B5.1	Uncharacterized protein	F5GUH2	Caenorhabditis elegans	F5GUH2	W05B5.1	Uncharacterized protein	11.5418	NA	11.0293	12.0506	12.0379	12.7745	1.00212	0.229744	1.77449	11.515	3.07748	-3.42906	0.0182192	0.271899	1	0
>tr|G1K0V4|G1K0V4_CAEEL Zinc finger, CCHC-type OS=Caenorhabditis elegans OX=6239 GN=CELE_T26C11.4 PE=1 SV=1	G1K0V4	T26C11.4	Zinc finger, CCHC-type	G1K0V4	Caenorhabditis elegans	G1K0V4	T26C11.4	Zinc finger, CCHC-type	NA	10.7559	11.3498	10.5568	11.5438	NA	-0.00258096	-0.737324	0.732162	11.4822	-0.00766111	-6.6823	0.994014	0.999687	0	0
>tr|G2HK03|G2HK03_CAEEL MATH domain-containing protein OS=Caenorhabditis elegans OX=6239 GN=pqn-87 PE=1 SV=1	G2HK03	pqn-87	MATH domain-containing protein	G2HK03	Caenorhabditis elegans	G2HK03	pqn-87	MATH domain-containing protein	12.6382	10.6014	11.9762	11.6001	12.0732	12.076	0.177817	-0.596486	0.952119	12.2019	0.487093	-6.75863	0.632841	0.972793	0	0
>tr|G3MU11|G3MU11_CAEEL GST C-terminal domain-containing protein OS=Caenorhabditis elegans OX=6239 GN=CELE_F55A11.6 PE=1 SV=1	G3MU11	F55A11.6	GST C-terminal domain-containing protein	G3MU11	Caenorhabditis elegans	G3MU11	F55A11.6	GST C-terminal domain-containing protein	11.2875	NA	NA	NA	NA	11.7583	0.470848	-0.475511	1.41721	11.381	1.12753	-5.70382	0.289012	0.85619	0	0
>tr|G3MU29|G3MU29_CAEEL ShKT domain-containing protein OS=Caenorhabditis elegans OX=6239 GN=CELE_ZC434.9 PE=1 SV=1	G3MU29	ZC434.9	ShKT domain-containing protein	G3MU29	Caenorhabditis elegans	G3MU29	ZC434.9	ShKT domain-containing protein	13.2803	NA	12.7599	12.9138	NA	NA	-0.106305	-1.04486	0.832252	12.7214	-0.249586	-6.4503	0.807551	0.992786	0	0
>tr|G4RT15|G4RT15_CAEEL Pecanex-like protein OS=Caenorhabditis elegans OX=6239 GN=B0511.12 PE=3 SV=2	G4RT15	B0511.12	Pecanex-like protein	G4RT15	Caenorhabditis elegans	G4RT15	B0511.12	Pecanex-like protein	NA	13.633	NA	11.6636	12.7396	11.9931	-1.50093	-3.01082	0.0089723	11.8807	-2.16799	-4.44585	0.0511702	0.491492	-1	0
>tr|G4RYA5|G4RYA5_CAEEL SRP54-type proteins GTP-binding domain-containing protein OS=Caenorhabditis elegans OX=6239 GN=CELE_F38A1.8 PE=1 SV=1	G4RYA5	F38A1.8	SRP54-type proteins GTP-binding domain-containing protein	G4RYA5	Caenorhabditis elegans	G4RYA5	F38A1.8	SRP54-type proteins GTP-binding domain-containing protein	13.6862	13.668	13.494	14.3213	14.2815	13.9796	0.578033	0.182585	0.973482	14.04	3.08541	-2.93562	0.00674853	0.138636	0	0
>tr|G4S3P8|G4S3P8_CAEEL Major facilitator superfamily (MFS) profile domain-containing protein OS=Caenorhabditis elegans OX=6239 GN=str-176 PE=1 SV=1;>tr|G5EDU0|G5EDU0_CAEEL Major facilitator superfamily (MFS) profile domain-containing protein OS=Caenorhabditis elegans OX=6239 GN=oat-1 PE=1 SV=1	G4S3P8;G5EDU0	str-176;oat-1	Major facilitator superfamily (MFS) profile domain-containing protein	G4S3P8;G5EDU0	Caenorhabditis elegans	G4S3P8	str-176	Major facilitator superfamily (MFS) profile domain-containing protein	14.6917	14.019	14.18	14.93	14.4164	14.0827	0.179459	-0.470386	0.829305	14.2148	0.592718	-6.69847	0.562893	0.956506	0	0
>tr|G4S703|G4S703_CAEEL Fanconi-associated nuclease OS=Caenorhabditis elegans OX=6239 GN=CELE_Y50D4A.1 PE=4 SV=2	G4S703	Y50D4A.1	Fanconi-associated nuclease	G4S703	Caenorhabditis elegans	G4S703	Y50D4A.1	Fanconi-associated nuclease	11.9591	13.3808	12.9642	12.8003	13.0796	13.1517	0.242507	-0.352277	0.837292	13.1682	0.864798	-6.49819	0.400013	0.910273	0	0
>tr|G4SCE4|G4SCE4_CAEEL Nuclear Hormone Receptor family OS=Caenorhabditis elegans OX=6239 GN=nhr-119 PE=1 SV=1	G4SCE4	nhr-119	Nuclear Hormone Receptor family	G4SCE4	Caenorhabditis elegans	G4SCE4	nhr-119	Nuclear Hormone Receptor family	NA	NA	NA	NA	10.781	NA	NA	NA	NA	11.297	NA	NA	NA	NA	NA	NA
>tr|G4SL51|G4SL51_CAEEL DUF1080 domain-containing protein OS=Caenorhabditis elegans OX=6239 GN=pqn-52 PE=1 SV=1	G4SL51	pqn-52	DUF1080 domain-containing protein	G4SL51	Caenorhabditis elegans	G4SL51	pqn-52	DUF1080 domain-containing protein	16.0765	15.9104	16.7894	16.0047	15.615	15.6536	-0.500983	-1.31886	0.316897	15.9704	-1.28744	-6.05463	0.214345	0.79509	0	0
>sp|G4SLH0|TTN1_CAEEL Titin homolog OS=Caenorhabditis elegans OX=6239 GN=ttn-1 PE=1 SV=2	G4SLH0	ttn-1	Titin homolog	G4SLH0	Caenorhabditis elegans	G4SLH0	ttn-1	Titin homolog	14.317	14.4381	14.713	14.2036	14.0994	14.5498	-0.205095	-0.742507	0.332316	14.3762	-0.802123	-6.55228	0.433005	0.915125	0	0
>tr|G4SNB8|G4SNB8_CAEEL Trafficking protein particle complex subunit 2-like protein OS=Caenorhabditis elegans OX=6239 GN=CELE_T10F2.5 PE=1 SV=1	G4SNB8	T10F2.5	Trafficking protein particle complex subunit 2-like protein	G4SNB8	Caenorhabditis elegans	G4SNB8	T10F2.5	Trafficking protein particle complex subunit 2-like protein	14.3956	NA	13.4748	13.61	14.1231	13.8156	-0.0856249	-0.802905	0.631655	13.1801	-0.260349	-6.73604	0.799047	0.992786	0	0
>tr|G4SNJ8|G4SNJ8_CAEEL WW domain-containing protein OS=Caenorhabditis elegans OX=6239 GN=CELE_Y92H12BM.1 PE=1 SV=2	G4SNJ8	Y92H12BM.1	WW domain-containing protein	G4SNJ8	Caenorhabditis elegans	G4SNJ8	Y92H12BM.1	WW domain-containing protein	10.2206	NA	10.3616	13.5953	13.809	13.8471	3.45938	2.90214	4.01662	13.1313	13.1676	13.0458	5.76809e-10	3.83924e-07	1	1
>tr|G4SNS6|G4SNS6_CAEEL CP-type G domain-containing protein OS=Caenorhabditis elegans OX=6239 GN=mtg-1 PE=1 SV=2	G4SNS6	mtg-1	CP-type G domain-containing protein	G4SNS6	Caenorhabditis elegans	G4SNS6	mtg-1	CP-type G domain-containing protein	10.8926	11.0056	11.1654	10.8199	11.7544	NA	0.265988	-0.432871	0.964846	11.763	0.816891	-6.42746	0.427775	0.915125	0	0
>tr|G4SPY0|G4SPY0_CAEEL RRM domain-containing protein OS=Caenorhabditis elegans OX=6239 GN=hrpu-2 PE=1 SV=2	G4SPY0	hrpu-2	RRM domain-containing protein	G4SPY0	Caenorhabditis elegans	G4SPY0	hrpu-2	RRM domain-containing protein	17.3623	17.7687	17.7939	17.4593	17.399	17.3819	-0.228218	-0.668177	0.21174	17.6517	-1.09026	-6.28137	0.290061	0.85619	0	0
>tr|G4SQY7|G4SQY7_CAEEL Amino acid transporter transmembrane domain-containing protein OS=Caenorhabditis elegans OX=6239 GN=slc-36.2 PE=1 SV=2	G4SQY7	slc-36.2	Amino acid transporter transmembrane domain-containing protein	G4SQY7	Caenorhabditis elegans	G4SQY7	slc-36.2	Amino acid transporter transmembrane domain-containing protein	15.0153	15.1565	14.9194	14.9454	15.0471	14.6653	-0.144481	-0.606558	0.317596	14.9782	-0.657188	-6.65953	0.519424	0.942276	0	0
>tr|G4SRS5|G4SRS5_CAEEL Iron-sulfur clusters transporter ABCB7, mitochondrial OS=Caenorhabditis elegans OX=6239 GN=abtm-1 PE=1 SV=1	G4SRS5	abtm-1	Iron-sulfur clusters transporter ABCB7, mitochondrial	G4SRS5	Caenorhabditis elegans	G4SRS5	abtm-1	Iron-sulfur clusters transporter ABCB7, mitochondrial	13.9509	13.9453	13.5627	13.7499	13.5523	13.5419	-0.204962	-0.631296	0.221372	13.674	-1.01045	-6.36383	0.325746	0.870946	0	0
>tr|G5EBE2|G5EBE2_CAEEL Rab-GAP TBC domain-containing protein OS=Caenorhabditis elegans OX=6239 GN=tbc-9 PE=1 SV=1	G5EBE2	tbc-9	Rab-GAP TBC domain-containing protein	G5EBE2	Caenorhabditis elegans	G5EBE2	tbc-9	Rab-GAP TBC domain-containing protein	11.0064	11.8983	11.5216	11.2466	11.6221	11.881	0.107777	-0.676331	0.891886	11.6974	0.293152	-6.83724	0.773451	0.992786	0	0
>tr|G5EBE3|G5EBE3_CAEEL CBF1-interacting co-repressor CIR N-terminal domain-containing protein OS=Caenorhabditis elegans OX=6239 GN=cir-1 PE=1 SV=1	G5EBE3	cir-1	CBF1-interacting co-repressor CIR N-terminal domain-containing protein	G5EBE3	Caenorhabditis elegans	G5EBE3	cir-1	CBF1-interacting co-repressor CIR N-terminal domain-containing protein	12.7024	12.5907	13.1768	12.6628	13.0261	12.8738	0.0309123	-0.653299	0.715123	12.918	0.096357	-6.87759	0.924522	0.998433	0	0
>sp|G5EBF1|SAX3_CAEEL Protein sax-3 OS=Caenorhabditis elegans OX=6239 GN=sax-3 PE=2 SV=1	G5EBF1	sax-3	Protein sax-3	G5EBF1	Caenorhabditis elegans	G5EBF1	sax-3	Protein sax-3	NA	NA	NA	NA	NA	NA	NA	NA	NA	10.7001	NA	NA	NA	NA	NA	NA
>tr|G5EBF3|G5EBF3_CAEEL Up-regulated in Daf-2 domain-containing protein OS=Caenorhabditis elegans OX=6239 GN=pud-2.1 PE=1 SV=1	G5EBF3	pud-2.1	Up-regulated in Daf-2 domain-containing protein	G5EBF3	Caenorhabditis elegans	G5EBF3	pud-2.1	Up-regulated in Daf-2 domain-containing protein	12.58	NA	NA	11.2882	NA	NA	-1.29183	-3.47915	0.895479	12.7438	-1.27698	-5.54267	0.224126	0.801172	0	0
>tr|G5EBF4|G5EBF4_CAEEL legumain OS=Caenorhabditis elegans OX=6239 GN=lgmn-1 PE=1 SV=1	G5EBF4	lgmn-1	legumain	G5EBF4	Caenorhabditis elegans	G5EBF4	lgmn-1	legumain	14.3973	13.721	14.0969	14.1337	13.5993	14.2265	-0.0852312	-0.881645	0.711183	13.8277	-0.224933	-6.85609	0.82458	0.992838	0	0
>tr|G5EBF5|G5EBF5_CAEEL DRBM domain-containing protein OS=Caenorhabditis elegans OX=6239 GN=rde-4 PE=1 SV=1	G5EBF5	rde-4	DRBM domain-containing protein	G5EBF5	Caenorhabditis elegans	G5EBF5	rde-4	DRBM domain-containing protein	13.9415	13.6312	13.6145	14.8283	14.994	15.0197	1.21824	0.620933	1.81554	14.3896	4.28676	-0.307261	0.000449241	0.0166119	1	1
>sp|G5EBH0|PLCB_CAEEL 1-phosphatidylinositol 4,5-bisphosphate phosphodiesterase beta egl-8 OS=Caenorhabditis elegans OX=6239 GN=egl-8 PE=1 SV=1	G5EBH0	egl-8	1-phosphatidylinositol 4,5-bisphosphate phosphodiesterase beta egl-8	G5EBH0	Caenorhabditis elegans	G5EBH0	egl-8	1-phosphatidylinositol 4,5-bisphosphate phosphodiesterase beta egl-8	13.1672	NA	NA	12.8253	12.3411	12.128	-0.735761	-1.88587	0.414346	11.4858	-1.3832	-5.6009	0.190084	0.782957	0	0
>sp|G5EBH1|TAT5_CAEEL Probable phospholipid-transporting ATPase tat-5 OS=Caenorhabditis elegans OX=6239 GN=tat-5 PE=1 SV=1	G5EBH1	tat-5	Probable phospholipid-transporting ATPase tat-5	G5EBH1	Caenorhabditis elegans	G5EBH1	tat-5	Probable phospholipid-transporting ATPase tat-5	13.0828	13.1479	13.0059	13.2386	13.1719	13.0657	0.0799218	-0.340985	0.500829	13.0465	0.402744	-6.79761	0.692502	0.986424	0	0
>tr|G5EBH4|G5EBH4_CAEEL CaDmium Responsive OS=Caenorhabditis elegans OX=6239 GN=cdr-7 PE=1 SV=1	G5EBH4	cdr-7	CaDmium Responsive	G5EBH4	Caenorhabditis elegans	G5EBH4	cdr-7	CaDmium Responsive	12.8812	12.9979	12.8938	13.1821	12.7029	NA	0.0181973	-0.856247	0.892641	12.8984	0.044665	-6.77115	0.96501	0.999687	0	0
>tr|G5EBI0|G5EBI0_CAEEL Endoplasmic reticulum transmembrane protein OS=Caenorhabditis elegans OX=6239 GN=4D656 PE=1 SV=1	G5EBI0	4D656	Endoplasmic reticulum transmembrane protein	G5EBI0	Caenorhabditis elegans	G5EBI0	4D656	Endoplasmic reticulum transmembrane protein	15.3072	14.8889	14.6054	14.8682	14.3489	14.7253	-0.286376	-0.840893	0.268141	14.4472	-1.08546	-6.28649	0.292125	0.858556	0	0
>tr|G5EBJ4|G5EBJ4_CAEEL ANK_REP_REGION domain-containing protein OS=Caenorhabditis elegans OX=6239 GN=mlt-4 PE=1 SV=1	G5EBJ4	mlt-4	ANK_REP_REGION domain-containing protein	G5EBJ4	Caenorhabditis elegans	G5EBJ4	mlt-4	ANK_REP_REGION domain-containing protein	NA	13.794	NA	17.022	17.0635	16.7175	3.14035	2.2236	4.0571	13.6669	7.30584	4.99772	2.69413e-06	0.000242326	1	1
>tr|G5EBJ7|G5EBJ7_CAEEL fructose-bisphosphatase OS=Caenorhabditis elegans OX=6239 GN=fbp-1 PE=1 SV=1	G5EBJ7	fbp-1	fructose-bisphosphatase	G5EBJ7	Caenorhabditis elegans	G5EBJ7	fbp-1	fructose-bisphosphatase	14.9163	13.1938	12.7703	13.5277	12.5431	14.2978	-0.170597	-1.75526	1.41407	13.5202	-0.22627	-6.85578	0.823556	0.992838	0	0
>sp|G5EBK1|PBO4_CAEEL Na(+)/H(+) exchanger protein 7 OS=Caenorhabditis elegans OX=6239 GN=pbo-4 PE=1 SV=1	G5EBK1	pbo-4	Na(+)/H(+) exchanger protein 7	G5EBK1	Caenorhabditis elegans	G5EBK1	pbo-4	Na(+)/H(+) exchanger protein 7	13.3535	13.0464	13.1718	13.2526	12.922	13.3433	-0.0179264	-0.791541	0.755688	12.2136	-0.0489123	-6.88124	0.961563	0.999687	0	0
>tr|G5EBK3|G5EBK3_CAEEL Moesin/ezrin/radixin homolog 1 OS=Caenorhabditis elegans OX=6239 GN=erm-1 PE=1 SV=1	G5EBK3	erm-1	Moesin/ezrin/radixin homolog 1	G5EBK3	Caenorhabditis elegans	G5EBK3	erm-1	Moesin/ezrin/radixin homolog 1	14.0331	14.0376	13.8524	14.3803	14.306	14.8496	0.537584	-0.0467941	1.12196	14.1634	1.9335	-5.11045	0.0691529	0.566849	0	0
>tr|G5EBK4|G5EBK4_CAEEL Ubiquitin-like modifier-activating enzyme ATG7 OS=Caenorhabditis elegans OX=6239 GN=atg-7 PE=1 SV=1	G5EBK4	atg-7	Ubiquitin-like modifier-activating enzyme ATG7	G5EBK4	Caenorhabditis elegans	G5EBK4	atg-7	Ubiquitin-like modifier-activating enzyme ATG7	13.8007	13.6252	13.3769	13.1842	13.2148	13.6422	-0.253868	-0.937946	0.43021	12.8759	-0.78	-6.56994	0.445586	0.922492	0	0
>tr|G5EBK8|G5EBK8_CAEEL GTP binding protein OS=Caenorhabditis elegans OX=6239 GN=ras-1 PE=1 SV=1	G5EBK8	ras-1	GTP binding protein	G5EBK8	Caenorhabditis elegans	G5EBK8	ras-1	GTP binding protein	11.6513	10.6621	11.3822	11.4353	11.6393	11.335	0.237978	-0.483731	0.959688	11.066	0.703261	-6.62561	0.49274	0.94063	0	0
>sp|G5EBL3|SDC2_CAEEL Sex determination and dosage compensation protein sdc-2 OS=Caenorhabditis elegans OX=6239 GN=sdc-2 PE=1 SV=1	G5EBL3	sdc-2	Sex determination and dosage compensation protein sdc-2	G5EBL3	Caenorhabditis elegans	G5EBL3	sdc-2	Sex determination and dosage compensation protein sdc-2	12.4013	11.9032	11.963	12.6825	NA	12.4156	0.45987	-0.0908792	1.01062	12.3701	1.79215	-5.24562	0.0949035	0.638808	0	0
>sp|G5EBN9|SNF3_CAEEL Sodium- and chloride-dependent betaine transporter OS=Caenorhabditis elegans OX=6239 GN=snf-3 PE=1 SV=1	G5EBN9	snf-3	Sodium- and chloride-dependent betaine transporter	G5EBN9	Caenorhabditis elegans	G5EBN9	snf-3	Sodium- and chloride-dependent betaine transporter	14.1769	14.1456	14.0846	14.0825	13.9163	14.0262	-0.127371	-0.592493	0.33775	14.1406	-0.57557	-6.71099	0.572073	0.96052	0	0
>tr|G5EBP5|G5EBP5_CAEEL 63 kDa sperm flagellar membrane protein OS=Caenorhabditis elegans OX=6239 GN=CELE_ZC247.1 PE=1 SV=1	G5EBP5	ZC247.1	63 kDa sperm flagellar membrane protein	G5EBP5	Caenorhabditis elegans	G5EBP5	ZC247.1	63 kDa sperm flagellar membrane protein	13.8294	14.1693	14.0486	16.64	16.5771	16.4143	2.52802	1.82496	3.23108	16.1445	7.55751	6.35101	5.66513e-07	6.28452e-05	1	1
>tr|G5EBQ3|G5EBQ3_CAEEL RNA-directed RNA polymerase OS=Caenorhabditis elegans OX=6239 GN=ego-1 PE=1 SV=1	G5EBQ3	ego-1	RNA-directed RNA polymerase	G5EBQ3	Caenorhabditis elegans	G5EBQ3	ego-1	RNA-directed RNA polymerase	12.1157	12.8951	12.5225	12.1025	12.4743	12.9277	-0.00960378	-0.851013	0.831805	12.7345	-0.0242094	-6.88218	0.980987	0.999687	0	0
>tr|G5EBS5|G5EBS5_CAEEL Rab27 OS=Caenorhabditis elegans OX=6239 GN=aex-6 PE=1 SV=1	G5EBS5	aex-6	Rab27	G5EBS5	Caenorhabditis elegans	G5EBS5	aex-6	Rab27	12.4887	12.8888	12.1241	12.6827	12.3231	12.7975	0.100553	-0.457265	0.658371	12.3721	0.382341	-6.80595	0.707272	0.986996	0	0
>tr|G5EBT5|G5EBT5_CAEEL Pre-mRNA-splicing factor CWC25 homolog OS=Caenorhabditis elegans OX=6239 GN=mog-3 PE=1 SV=1	G5EBT5	mog-3	Pre-mRNA-splicing factor CWC25 homolog	G5EBT5	Caenorhabditis elegans	G5EBT5	mog-3	Pre-mRNA-splicing factor CWC25 homolog	12.7393	13.2761	13.702	13.0898	13.4672	13.1151	-0.0150796	-0.789487	0.759328	13.3585	-0.0415301	-6.88158	0.967425	0.999687	0	0
>tr|G5EBV3|G5EBV3_CAEEL Rac-like GTPase OS=Caenorhabditis elegans OX=6239 GN=mig-2 PE=1 SV=1	G5EBV3	mig-2	Rac-like GTPase	G5EBV3	Caenorhabditis elegans	G5EBV3	mig-2	Rac-like GTPase	10.51	NA	NA	NA	NA	10.6564	0.146375	-1.26613	1.55888	11.5975	0.234845	-6.31374	0.819646	0.992838	0	0
>sp|G5EBV6|PGL3_CAEEL Guanyl-specific ribonuclease pgl-3 OS=Caenorhabditis elegans OX=6239 GN=pgl-3 PE=1 SV=1	G5EBV6	pgl-3	Guanyl-specific ribonuclease pgl-3	G5EBV6	Caenorhabditis elegans	G5EBV6	pgl-3	Guanyl-specific ribonuclease pgl-3	12.5857	12.1155	12.6402	12.8824	13.029	13.7205	0.76351	-0.866859	2.39388	13.4335	0.984286	-6.38965	0.338097	0.873688	0	0
>tr|G5EBW2|G5EBW2_CAEEL ubiquitinyl hydrolase 1 OS=Caenorhabditis elegans OX=6239 GN=usp-50 PE=1 SV=1	G5EBW2	usp-50	ubiquitinyl hydrolase 1	G5EBW2	Caenorhabditis elegans	G5EBW2	usp-50	ubiquitinyl hydrolase 1	13.2053	13.5109	13.2402	13.1784	13.328	13.7318	0.0939371	-0.582067	0.769941	12.8445	0.293317	-6.83751	0.772852	0.992786	0	0
>tr|G5EBW5|G5EBW5_CAEEL FErroChelatase-Like OS=Caenorhabditis elegans OX=6239 GN=fecl-1 PE=1 SV=1	G5EBW5	fecl-1	FErroChelatase-Like	G5EBW5	Caenorhabditis elegans	G5EBW5	fecl-1	FErroChelatase-Like	13.4516	13.4371	13.3092	12.7511	13.3864	13.8483	-0.0707005	-0.646301	0.5049	13.7817	-0.25927	-6.84733	0.79856	0.992786	0	0
>tr|G5EBX0|G5EBX0_CAEEL Kinesin motor domain-containing protein OS=Caenorhabditis elegans OX=6239 GN=klp-18 PE=1 SV=1	G5EBX0	klp-18	Kinesin motor domain-containing protein	G5EBX0	Caenorhabditis elegans	G5EBX0	klp-18	Kinesin motor domain-containing protein	12.6332	12.5392	12.8243	12.7182	13.1859	12.4865	0.131259	-0.478368	0.740886	13.3699	0.454482	-6.77489	0.655267	0.98231	0	0
>sp|G5EBX3|CYL1_CAEEL Cyclin L homolog cyl-1 OS=Caenorhabditis elegans OX=6239 GN=cyl-1 PE=1 SV=1	G5EBX3	cyl-1	Cyclin L homolog cyl-1	G5EBX3	Caenorhabditis elegans	G5EBX3	cyl-1	Cyclin L homolog cyl-1	14.0521	13.9091	NA	NA	NA	NA	NA	NA	NA	13.5766	NA	NA	NA	NA	NA	NA
>sp|G5EBX6|EXOSX_CAEEL Exosome complex component 10 homolog OS=Caenorhabditis elegans OX=6239 GN=crn-3 PE=1 SV=1	G5EBX6	crn-3	Exosome complex component 10 homolog	G5EBX6	Caenorhabditis elegans	G5EBX6	crn-3	Exosome complex component 10 homolog	12.629	12.864	12.7822	12.0768	12.5607	12.6825	-0.318399	-0.830608	0.19381	12.9322	-1.31212	-6.02362	0.207028	0.790753	0	0
>tr|G5EBY3|G5EBY3_CAEEL Myosin-11 OS=Caenorhabditis elegans OX=6239 GN=nmy-2 PE=1 SV=1	G5EBY3	nmy-2	Myosin-11	G5EBY3	Caenorhabditis elegans	G5EBY3	nmy-2	Myosin-11	13.38	13.718	14.0161	13.0986	13.4117	13.5571	-0.348847	-1.66064	0.962946	14.2987	-0.558936	-6.72068	0.583133	0.963157	0	0
>tr|G5EBY6|G5EBY6_CAEEL PHD finger-like domain-containing protein 5A OS=Caenorhabditis elegans OX=6239 GN=phf-5 PE=1 SV=1	G5EBY6	phf-5	PHD finger-like domain-containing protein 5A	G5EBY6	Caenorhabditis elegans	G5EBY6	phf-5	PHD finger-like domain-containing protein 5A	NA	NA	NA	NA	NA	NA	NA	NA	NA	9.93587	NA	NA	NA	NA	NA	NA
>tr|G5EBZ1|G5EBZ1_CAEEL ERCC4 domain-containing protein OS=Caenorhabditis elegans OX=6239 GN=xpf-1 PE=1 SV=1	G5EBZ1	xpf-1	ERCC4 domain-containing protein	G5EBZ1	Caenorhabditis elegans	G5EBZ1	xpf-1	ERCC4 domain-containing protein	11.5911	12.1132	12.6248	12.1421	11.7918	10.5809	-0.604769	-1.51205	0.302516	12.4887	-1.42163	-5.88238	0.175733	0.775688	0	0
>sp|G5EBZ4|LE418_CAEEL Protein let-418 OS=Caenorhabditis elegans OX=6239 GN=let-418 PE=1 SV=1	G5EBZ4	let-418	Protein let-418	G5EBZ4	Caenorhabditis elegans	G5EBZ4	let-418	Protein let-418	14.0049	14.1509	13.9904	14.0834	14.026	14.0389	0.000739573	-0.420563	0.422042	14.323	0.0036896	-6.88248	0.997097	0.99993	0	0
>sp|G5EBZ8|ARK1_CAEEL Ack-related non-receptor tyrosine kinase OS=Caenorhabditis elegans OX=6239 GN=ark-1 PE=2 SV=1	G5EBZ8	ark-1	Ack-related non-receptor tyrosine kinase	G5EBZ8	Caenorhabditis elegans	G5EBZ8	ark-1	Ack-related non-receptor tyrosine kinase	12.0352	10.85	12.7327	12.9044	12.7535	13.7397	1.25988	0.447155	2.07261	12.6177	3.28802	-2.55821	0.00466838	0.104975	1	0
>tr|G5EC05|G5EC05_CAEEL Cnd1 domain-containing protein OS=Caenorhabditis elegans OX=6239 GN=evl-14 PE=1 SV=1	G5EC05	evl-14	Cnd1 domain-containing protein	G5EC05	Caenorhabditis elegans	G5EC05	evl-14	Cnd1 domain-containing protein	13.925	14.2463	13.8982	13.8186	13.6807	13.9417	-0.209481	-0.80351	0.384547	14.0276	-0.741192	-6.59981	0.468193	0.929786	0	0
>tr|G5EC09|G5EC09_CAEEL Choline/ethanolaminephosphotransferase 1-like OS=Caenorhabditis elegans OX=6239 GN=cept-1 PE=1 SV=1	G5EC09	cept-1	Choline/ethanolaminephosphotransferase 1-like	G5EC09	Caenorhabditis elegans	G5EC09	cept-1	Choline/ethanolaminephosphotransferase 1-like	13.6927	13.6545	14.0228	13.8496	13.7405	13.6825	-0.0324796	-0.483674	0.418715	13.6964	-0.151949	-6.8704	0.881027	0.997029	0	0
>tr|G5EC10|G5EC10_CAEEL Galectin OS=Caenorhabditis elegans OX=6239 GN=lec-9 PE=1 SV=1	G5EC10	lec-9	Galectin	G5EC10	Caenorhabditis elegans	G5EC10	lec-9	Galectin	13.8459	13.8034	13.75	13.5005	12.8823	13.9729	-0.347837	-1.21644	0.520768	12.9802	-0.841678	-6.51955	0.411075	0.915125	0	0
>tr|G5EC16|G5EC16_CAEEL Survival motor neuron protein OS=Caenorhabditis elegans OX=6239 GN=smn-1 PE=1 SV=1	G5EC16	smn-1	Survival motor neuron protein	G5EC16	Caenorhabditis elegans	G5EC16	smn-1	Survival motor neuron protein	11.9067	11.2182	12.7866	12.5641	12.6101	12.7845	0.682409	-0.0649344	1.42975	12.8414	1.93675	-5.11325	0.0707594	0.572962	0	0
>sp|G5EC23|HCF1_CAEEL Host cell factor homolog hcf-1 OS=Caenorhabditis elegans OX=6239 GN=hcf-1 PE=1 SV=1	G5EC23	hcf-1	Host cell factor homolog hcf-1	G5EC23	Caenorhabditis elegans	G5EC23	hcf-1	Host cell factor homolog hcf-1	14.9292	15.3169	15.1453	14.911	14.8599	14.8865	-0.244607	-0.607065	0.117851	14.8213	-1.41841	-5.88685	0.173251	0.775688	0	0
>sp|G5EC24|PTP2_CAEEL Tyrosine-protein phosphatase non-receptor type ptp-2 OS=Caenorhabditis elegans OX=6239 GN=ptp-2 PE=1 SV=1	G5EC24	ptp-2	Tyrosine-protein phosphatase non-receptor type ptp-2	G5EC24	Caenorhabditis elegans	G5EC24	ptp-2	Tyrosine-protein phosphatase non-receptor type ptp-2	14.747	15.0939	15.0154	14.7845	14.8402	14.8595	-0.124042	-0.476923	0.228839	15.0381	-0.73881	-6.6016	0.469602	0.93026	0	0
>tr|G5EC25|G5EC25_CAEEL Choline/EthanolaminePhosphoTransferase OS=Caenorhabditis elegans OX=6239 GN=cept-2 PE=1 SV=1	G5EC25	cept-2	Choline/EthanolaminePhosphoTransferase	G5EC25	Caenorhabditis elegans	G5EC25	cept-2	Choline/EthanolaminePhosphoTransferase	13.7402	14.1505	14.1759	13.9015	13.9219	14.0689	-0.0580627	-0.548452	0.432327	14.3722	-0.248856	-6.85019	0.806306	0.992786	0	0
>tr|G5EC27|G5EC27_CAEEL Glucosamine 6-phosphate N-acetyltransferase OS=Caenorhabditis elegans OX=6239 GN=gna-2 PE=1 SV=1	G5EC27	gna-2	Glucosamine 6-phosphate N-acetyltransferase	G5EC27	Caenorhabditis elegans	G5EC27	gna-2	Glucosamine 6-phosphate N-acetyltransferase	12.6313	12.0974	13.2732	12.4829	13.2121	13.086	0.259723	-0.573342	1.09279	13.5618	0.658084	-6.65839	0.519351	0.942276	0	0
>tr|G5EC30|G5EC30_CAEEL Anion transporter SULP-7d OS=Caenorhabditis elegans OX=6239 GN=sulp-7 PE=1 SV=1	G5EC30	sulp-7	Anion transporter SULP-7d	G5EC30	Caenorhabditis elegans	G5EC30	sulp-7	Anion transporter SULP-7d	12.739	NA	12.4129	12.2215	12.4138	NA	-0.258259	-0.996771	0.480253	12.2708	-0.75611	-6.38568	0.463173	0.929786	0	0
>tr|G5EC31|G5EC31_CAEEL Multifunctional fusion protein OS=Caenorhabditis elegans OX=6239 GN=alh-6 PE=1 SV=1	G5EC31	alh-6	Multifunctional fusion protein	G5EC31	Caenorhabditis elegans	G5EC31	alh-6	Multifunctional fusion protein	11.8714	12.4864	12.7841	13.052	12.324	12.7219	0.318669	-0.275975	0.913312	13.0604	1.13118	-6.23625	0.27378	0.85619	0	0
>tr|G5EC34|G5EC34_CAEEL Major facilitator superfamily (MFS) profile domain-containing protein OS=Caenorhabditis elegans OX=6239 GN=CELE_F17C11.12 PE=1 SV=1	G5EC34	F17C11.12	Major facilitator superfamily (MFS) profile domain-containing protein	G5EC34	Caenorhabditis elegans	G5EC34	F17C11.12	Major facilitator superfamily (MFS) profile domain-containing protein	13.127	13.4668	13.2504	13.1962	12.9788	12.9785	-0.230255	-0.671871	0.21136	13.0981	-1.1059	-6.263	0.285228	0.85619	0	0
>tr|G5EC53|G5EC53_CAEEL Lysophospholipid acyltransferase OS=Caenorhabditis elegans OX=6239 GN=mboa-3 PE=1 SV=1	G5EC53	mboa-3	Lysophospholipid acyltransferase	G5EC53	Caenorhabditis elegans	G5EC53	mboa-3	Lysophospholipid acyltransferase	12.4566	13.45	12.9383	13.5697	13.5324	NA	0.602729	-0.225522	1.43098	13.7638	1.57343	-5.56919	0.139825	0.728229	0	0
>sp|G5EC63|DEGS2_CAEEL Putative sphingolipid delta(4)-desaturase/C4-monooxygenase OS=Caenorhabditis elegans OX=6239 GN=ttm-5 PE=3 SV=1	G5EC63	ttm-5	Putative sphingolipid delta(4)-desaturase/C4-monooxygenase	G5EC63	Caenorhabditis elegans	G5EC63	ttm-5	Putative sphingolipid delta(4)-desaturase/C4-monooxygenase	11.9724	11.8458	12.2518	12.2683	11.87	11.8773	-0.0181181	-0.423402	0.387166	12.0708	-0.0959501	-6.87761	0.92493	0.998433	0	0
>tr|G5EC75|G5EC75_CAEEL Chloride channel protein OS=Caenorhabditis elegans OX=6239 GN=clh-6 PE=1 SV=1	G5EC75	clh-6	Chloride channel protein	G5EC75	Caenorhabditis elegans	G5EC75	clh-6	Chloride channel protein	NA	NA	NA	NA	NA	NA	NA	NA	NA	11.3094	NA	NA	NA	NA	NA	NA
>sp|G5EC77|ZTF6_CAEEL Zinc finger protein ztf-6 OS=Caenorhabditis elegans OX=6239 GN=ztf-6 PE=1 SV=1	G5EC77	ztf-6	Zinc finger protein ztf-6	G5EC77	Caenorhabditis elegans	G5EC77	ztf-6	Zinc finger protein ztf-6	NA	NA	NA	NA	NA	NA	NA	NA	NA	11.8162	NA	NA	NA	NA	NA	NA
>sp|G5EC86|MOE1_CAEEL CCCH-type zinc finger protein oma-1 OS=Caenorhabditis elegans OX=6239 GN=oma-1 PE=1 SV=1	G5EC86	oma-1	CCCH-type zinc finger protein oma-1	G5EC86	Caenorhabditis elegans	G5EC86	oma-1	CCCH-type zinc finger protein oma-1	13.6794	12.5414	13.5829	13.4796	14.1965	12.8708	0.247764	-0.770149	1.26568	14.2196	0.51378	-6.74521	0.61406	0.97238	0	0
>tr|G5EC91|G5EC91_CAEEL Thioredoxin domain-containing protein OS=Caenorhabditis elegans OX=6239 GN=dpy-11 PE=1 SV=1	G5EC91	dpy-11	Thioredoxin domain-containing protein	G5EC91	Caenorhabditis elegans	G5EC91	dpy-11	Thioredoxin domain-containing protein	13.1028	13.7644	14.2668	14.7118	14.1045	14.5647	0.74901	0.0148559	1.48316	14.0321	2.14434	-4.74693	0.0459919	0.466677	0	0
>tr|G5ECB5|G5ECB5_CAEEL Phenazine biosynthesis-like domain-containing protein OS=Caenorhabditis elegans OX=6239 GN=CELE_T04A11.2 PE=1 SV=1	G5ECB5	T04A11.2	Phenazine biosynthesis-like domain-containing protein	G5ECB5	Caenorhabditis elegans	G5ECB5	T04A11.2	Phenazine biosynthesis-like domain-containing protein	NA	NA	NA	13.0676	13.1204	13.7083	NA	NA	NA	12.4855	NA	NA	NA	NA	NA	NA
>tr|G5ECB6|G5ECB6_CAEEL Alpha-1,3/1,6-mannosyltransferase ALG2 OS=Caenorhabditis elegans OX=6239 GN=bus-8 PE=1 SV=1	G5ECB6	bus-8	Alpha-1,3/1,6-mannosyltransferase ALG2	G5ECB6	Caenorhabditis elegans	G5ECB6	bus-8	Alpha-1,3/1,6-mannosyltransferase ALG2	NA	NA	13.0093	NA	NA	12.4137	-0.595608	-1.50296	0.311748	12.1782	-1.4647	-5.31007	0.174038	0.775688	0	0
>tr|G5ECC0|G5ECC0_CAEEL Kinesin like protein OS=Caenorhabditis elegans OX=6239 GN=klp-16 PE=1 SV=1	G5ECC0	klp-16	Kinesin like protein	G5ECC0	Caenorhabditis elegans	G5ECC0	klp-16	Kinesin like protein	13.745	13.8185	14.4864	14.1234	13.8838	13.2471	-0.265182	-0.958696	0.428332	14.3835	-0.807122	-6.54753	0.430813	0.915125	0	0
>tr|G5ECC3|G5ECC3_CAEEL Dynamin-type G domain-containing protein OS=Caenorhabditis elegans OX=6239 GN=rme-1 PE=1 SV=2	G5ECC3	rme-1	Dynamin-type G domain-containing protein	G5ECC3	Caenorhabditis elegans	G5ECC3	rme-1	Dynamin-type G domain-containing protein	15.1961	15.0648	15.1077	15.4903	15.5338	15.2677	0.307758	-0.11801	0.733526	15.2635	1.51925	-5.74892	0.146171	0.73594	0	0
>sp|G5ECC7|UBP48_CAEEL Ubiquitin carboxyl-terminal hydrolase usp-48 OS=Caenorhabditis elegans OX=6239 GN=usp-48 PE=1 SV=2	G5ECC7	usp-48	Ubiquitin carboxyl-terminal hydrolase usp-48	G5ECC7	Caenorhabditis elegans	G5ECC7	usp-48	Ubiquitin carboxyl-terminal hydrolase usp-48	11.8425	11.9358	12.0505	12.1704	12.7049	12.2502	0.432228	-0.331125	1.19558	12.3049	1.19519	-6.16405	0.24852	0.832905	0	0
>tr|G5ECC9|G5ECC9_CAEEL Ig-like domain-containing protein OS=Caenorhabditis elegans OX=6239 GN=mrps-27 PE=1 SV=1	G5ECC9	mrps-27	Ig-like domain-containing protein	G5ECC9	Caenorhabditis elegans	G5ECC9	mrps-27	Ig-like domain-containing protein	10.9199	11.4715	11.9057	10.5245	11.7701	10.9238	-0.359544	-1.0999	0.380812	12.1211	-1.03006	-6.34244	0.318404	0.865703	0	0
>sp|G5ECD6|CHS1_CAEEL Chitin synthase chs-1 OS=Caenorhabditis elegans OX=6239 GN=chs-1 PE=1 SV=1	G5ECD6	chs-1	Chitin synthase chs-1	G5ECD6	Caenorhabditis elegans	G5ECD6	chs-1	Chitin synthase chs-1	NA	NA	NA	NA	10.6852	NA	NA	NA	NA	12.203	NA	NA	NA	NA	NA	NA
>tr|G5ECD7|G5ECD7_CAEEL cGMP-dependent protein kinase interacting domain-containing protein OS=Caenorhabditis elegans OX=6239 GN=mel-11 PE=1 SV=1	G5ECD7	mel-11	cGMP-dependent protein kinase interacting domain-containing protein	G5ECD7	Caenorhabditis elegans	G5ECD7	mel-11	cGMP-dependent protein kinase interacting domain-containing protein	NA	NA	11.7055	NA	NA	NA	NA	NA	NA	12.2614	NA	NA	NA	NA	NA	NA
>sp|G5ECE3|LAM3_CAEEL Laminin subunit alpha lam-3 OS=Caenorhabditis elegans OX=6239 GN=lam-3 PE=1 SV=1	G5ECE3	lam-3	Laminin subunit alpha lam-3	G5ECE3	Caenorhabditis elegans	G5ECE3	lam-3	Laminin subunit alpha lam-3	11.0534	11.1216	12.1409	11.5578	11.819	11.1649	0.0752402	-1.0304	1.18088	11.2641	0.143644	-6.87168	0.887481	0.997029	0	0
>tr|G5ECF0|G5ECF0_CAEEL SH2 domain-containing protein OS=Caenorhabditis elegans OX=6239 GN=rin-1 PE=3 SV=1	G5ECF0	rin-1	SH2 domain-containing protein	G5ECF0	Caenorhabditis elegans	G5ECF0	rin-1	SH2 domain-containing protein	12.6116	12.0501	13.6895	12.4174	12.6672	12.7043	-0.187439	-1.03999	0.665113	13.4047	-0.464076	-6.77033	0.648517	0.980138	0	0
>tr|G5ECF2|G5ECF2_CAEEL SSD domain-containing protein OS=Caenorhabditis elegans OX=6239 GN=ptr-25 PE=1 SV=1	G5ECF2	ptr-25	SSD domain-containing protein	G5ECF2	Caenorhabditis elegans	G5ECF2	ptr-25	SSD domain-containing protein	11.5442	12.5081	12.1897	NA	11.9329	11.6851	-0.271669	-1.02296	0.479622	12.2562	-0.766975	-6.46924	0.454338	0.925821	0	0
>tr|G5ECF4|G5ECF4_CAEEL Kinesin-like protein OS=Caenorhabditis elegans OX=6239 GN=bmk-1 PE=1 SV=1	G5ECF4	bmk-1	Kinesin-like protein	G5ECF4	Caenorhabditis elegans	G5ECF4	bmk-1	Kinesin-like protein	12.2179	NA	12.5363	12.6658	12.5002	11.9787	0.00443864	-0.539417	0.548294	12.4087	0.0174064	-6.77205	0.986343	0.999687	0	0
>sp|G5ECG7|MTP_CAEEL Microsomal triglyceride transfer protein homolog OS=Caenorhabditis elegans OX=6239 GN=dsc-4 PE=1 SV=1	G5ECG7	dsc-4	Microsomal triglyceride transfer protein homolog	G5ECG7	Caenorhabditis elegans	G5ECG7	dsc-4	Microsomal triglyceride transfer protein homolog	16.2862	16.1309	15.7907	16.0666	15.5913	16.0022	-0.182561	-0.604752	0.23963	15.3323	-0.90885	-6.46067	0.375508	0.896118	0	0
>tr|G5ECH0|G5ECH0_CAEEL Histone deacetylase OS=Caenorhabditis elegans OX=6239 GN=hda-3 PE=1 SV=1	G5ECH0	hda-3	Histone deacetylase	G5ECH0	Caenorhabditis elegans	G5ECH0	hda-3	Histone deacetylase	13.7507	14.0074	13.3809	13.6685	13.5223	13.5706	-0.125875	-0.521552	0.269803	13.3897	-0.668637	-6.65179	0.512261	0.941759	0	0
>tr|G5ECH1|G5ECH1_CAEEL GCF C-terminal domain-containing protein OS=Caenorhabditis elegans OX=6239 GN=mog-7 PE=1 SV=1	G5ECH1	mog-7	GCF C-terminal domain-containing protein	G5ECH1	Caenorhabditis elegans	G5ECH1	mog-7	GCF C-terminal domain-containing protein	12.6336	12.052	12.4692	12.3611	13.0959	NA	0.343537	-0.329752	1.01683	12.7333	1.08821	-6.17233	0.293796	0.858556	0	0
>sp|G5ECH5|PP4R1_CAEEL Serine/threonine-protein phosphatase 4 regulatory subunit 1 OS=Caenorhabditis elegans OX=6239 GN=ppfr-1 PE=1 SV=1	G5ECH5	ppfr-1	Serine/threonine-protein phosphatase 4 regulatory subunit 1	G5ECH5	Caenorhabditis elegans	G5ECH5	ppfr-1	Serine/threonine-protein phosphatase 4 regulatory subunit 1	12.0628	11.4676	12.4236	12.0877	12.3165	12.2094	0.219851	-0.279379	0.71908	12.5331	0.92956	-6.44091	0.365691	0.888943	0	0
>sp|G5ECH7|CDK5_CAEEL Cyclin-dependent-like kinase 5 OS=Caenorhabditis elegans OX=6239 GN=cdk-5 PE=1 SV=1	G5ECH7	cdk-5	Cyclin-dependent-like kinase 5	G5ECH7	Caenorhabditis elegans	G5ECH7	cdk-5	Cyclin-dependent-like kinase 5	13.4856	13.6532	13.5514	13.3904	13.2228	13.2328	-0.281442	-0.771146	0.208262	13.1473	-1.219	-6.13566	0.240625	0.824208	0	0
>tr|G5ECI8|G5ECI8_CAEEL phenylalanine--tRNA ligase OS=Caenorhabditis elegans OX=6239 GN=fars-2 PE=1 SV=1	G5ECI8	fars-2	phenylalanine--tRNA ligase	G5ECI8	Caenorhabditis elegans	G5ECI8	fars-2	phenylalanine--tRNA ligase	NA	NA	12.1181	NA	12.1352	NA	0.0170778	-1.376	1.41016	12.0778	0.027354	-6.34299	0.978721	0.999687	0	0
>tr|G5ECJ4|G5ECJ4_CAEEL Mec-8 protein OS=Caenorhabditis elegans OX=6239 GN=mec-8 PE=1 SV=1	G5ECJ4	mec-8	Mec-8 protein	G5ECJ4	Caenorhabditis elegans	G5ECJ4	mec-8	Mec-8 protein	12.948	13.6892	13.1292	12.5938	12.8385	13.4817	-0.284101	-0.8427	0.274498	13.4413	-1.07355	-6.29833	0.298119	0.858556	0	0
>sp|G5ECJ6|CSK1_CAEEL Tyrosine-protein kinase csk-1 OS=Caenorhabditis elegans OX=6239 GN=csk-1 PE=1 SV=1	G5ECJ6	csk-1	Tyrosine-protein kinase csk-1	G5ECJ6	Caenorhabditis elegans	G5ECJ6	csk-1	Tyrosine-protein kinase csk-1	13.5975	14.2063	13.9483	13.9131	13.7113	13.6841	-0.147876	-0.590237	0.294485	13.6991	-0.705619	-6.62533	0.490041	0.94063	0	0
>tr|G5ECJ8|G5ECJ8_CAEEL Flavin-containing monooxygenase OS=Caenorhabditis elegans OX=6239 GN=fmo-3 PE=1 SV=1	G5ECJ8	fmo-3	Flavin-containing monooxygenase	G5ECJ8	Caenorhabditis elegans	G5ECJ8	fmo-3	Flavin-containing monooxygenase	13.8452	12.7706	12.485	13.3762	13.4525	NA	0.380757	-0.450395	1.21191	13.7667	0.977032	-6.28506	0.344156	0.87901	0	0
>tr|G5ECK4|G5ECK4_CAEEL SH3 domain-containing GRB2-like protein OS=Caenorhabditis elegans OX=6239 GN=dnbp-1 PE=1 SV=1	G5ECK4	dnbp-1	SH3 domain-containing GRB2-like protein	G5ECK4	Caenorhabditis elegans	G5ECK4	dnbp-1	SH3 domain-containing GRB2-like protein	12.9427	12.5556	12.2689	14.7598	14.726	14.3603	2.02633	1.20461	2.84805	14.1076	5.18299	1.6335	6.37379e-05	0.00326338	1	1
>sp|G5ECL2|SYNJ_CAEEL Synaptojanin OS=Caenorhabditis elegans OX=6239 GN=unc-26 PE=1 SV=1	G5ECL2	unc-26	Synaptojanin	G5ECL2	Caenorhabditis elegans	G5ECL2	unc-26	Synaptojanin	12.0129	NA	NA	11.9439	11.8916	12.6041	0.133606	-0.815402	1.08261	12.066	0.3044	-6.49232	0.76568	0.992786	0	0
>tr|G5ECM1|G5ECM1_CAEEL RNA-directed RNA polymerase OS=Caenorhabditis elegans OX=6239 GN=rrf-1 PE=1 SV=1	G5ECM1	rrf-1	RNA-directed RNA polymerase	G5ECM1	Caenorhabditis elegans	G5ECM1	rrf-1	RNA-directed RNA polymerase	11.583	11.508	11.9162	11.9947	12.2642	11.5586	0.270123	-0.245308	0.785554	12.1847	1.10622	-6.26349	0.284135	0.85619	0	0
>tr|G5ECM6|G5ECM6_CAEEL Elongation factor Tu, mitochondrial OS=Caenorhabditis elegans OX=6239 GN=tufm-1 PE=1 SV=1	G5ECM6	tufm-1	Elongation factor Tu, mitochondrial	G5ECM6	Caenorhabditis elegans	G5ECM6	tufm-1	Elongation factor Tu, mitochondrial	19.6443	19.5853	19.4683	19.4799	19.2887	19.3348	-0.198217	-0.61221	0.215776	19.1134	-1.00633	-6.36793	0.32767	0.871787	0	0
>sp|G5ECN5|STRD1_CAEEL STE20-related kinase adapter protein strd-1 OS=Caenorhabditis elegans OX=6239 GN=strd-1 PE=1 SV=1	G5ECN5	strd-1	STE20-related kinase adapter protein strd-1	G5ECN5	Caenorhabditis elegans	G5ECN5	strd-1	STE20-related kinase adapter protein strd-1	13.4492	13.9411	13.0694	13.3515	13.2615	13.4358	-0.136967	-0.624443	0.350509	13.3058	-0.593078	-6.70004	0.560985	0.956506	0	0
>sp|G5ECQ3|SEL5_CAEEL Serine/threonine-protein kinase sel-5 OS=Caenorhabditis elegans OX=6239 GN=sel-5 PE=2 SV=1	G5ECQ3	sel-5	Serine/threonine-protein kinase sel-5	G5ECQ3	Caenorhabditis elegans	G5ECQ3	sel-5	Serine/threonine-protein kinase sel-5	NA	12.819	12.9812	12.1151	12.2482	12.6526	-0.561458	-1.27852	0.155604	12.5007	-1.69297	-5.39761	0.114466	0.697696	0	0
>tr|G5ECR0|G5ECR0_CAEEL C-type LECtin OS=Caenorhabditis elegans OX=6239 GN=CELE_T25C12.3 PE=1 SV=1	G5ECR0	T25C12.3	C-type LECtin	G5ECR0	Caenorhabditis elegans	G5ECR0	T25C12.3	C-type LECtin	NA	NA	10.2679	NA	10.2259	NA	-0.0420153	-1.51205	1.42802	9.91231	-0.066061	-6.341	0.948971	0.999687	0	0
>tr|G5ECR7|G5ECR7_CAEEL RNA polymerase II transcription factor SIII p18 subunit OS=Caenorhabditis elegans OX=6239 GN=elb-1 PE=1 SV=1	G5ECR7	elb-1	RNA polymerase II transcription factor SIII p18 subunit	G5ECR7	Caenorhabditis elegans	G5ECR7	elb-1	RNA polymerase II transcription factor SIII p18 subunit	14.0479	14.2267	13.7341	13.4702	13.2815	13.8567	-0.466756	-0.892047	-0.0414651	13.2164	-2.31662	-4.44357	0.0333479	0.399216	0	0
>tr|G5ECS4|G5ECS4_CAEEL Amine oxidase domain-containing protein OS=Caenorhabditis elegans OX=6239 GN=glf-1 PE=1 SV=1	G5ECS4	glf-1	Amine oxidase domain-containing protein	G5ECS4	Caenorhabditis elegans	G5ECS4	glf-1	Amine oxidase domain-containing protein	14.1661	14.0789	14.2141	14.275	14.299	14.2805	0.13182	-0.374334	0.637974	13.9327	0.547381	-6.72724	0.590879	0.963471	0	0
>tr|G5ECS9|G5ECS9_CAEEL Calponin-homology (CH) domain-containing protein OS=Caenorhabditis elegans OX=6239 GN=cpt-2 PE=1 SV=2	G5ECS9	cpt-2	Calponin-homology (CH) domain-containing protein	G5ECS9	Caenorhabditis elegans	G5ECS9	cpt-2	Calponin-homology (CH) domain-containing protein	12.7789	12.5906	12.9847	12.6978	12.8582	12.5554	-0.0809576	-0.928604	0.766688	12.8759	-0.201601	-6.86121	0.842636	0.99371	0	0
>sp|G5ECU1|SKR1_CAEEL Skp1-related protein OS=Caenorhabditis elegans OX=6239 GN=skr-1 PE=1 SV=1	G5ECU1	skr-1	Skp1-related protein	G5ECU1	Caenorhabditis elegans	G5ECU1	skr-1	Skp1-related protein	11.3586	11.8348	11.585	12.3991	12.4931	12.5072	0.873657	0.342184	1.40513	12.3371	3.48666	-2.15025	0.00307392	0.0754771	0	0
>tr|G5ECU5|G5ECU5_CAEEL Heat shock protein 70 OS=Caenorhabditis elegans OX=6239 GN=CELE_F44E5.4 PE=1 SV=1	G5ECU5	F44E5.4	Heat shock protein 70	G5ECU5	Caenorhabditis elegans	G5ECU5	F44E5.4	Heat shock protein 70	17.9013	18.0356	17.816	17.7936	17.8071	17.5882	-0.188018	-0.576708	0.200673	17.4347	-1.01669	-6.35758	0.322851	0.86906	0	0
>tr|G5ECV9|G5ECV9_CAEEL 10-formyltetrahydrofolate dehydrogenase OS=Caenorhabditis elegans OX=6239 GN=alh-3 PE=1 SV=1	G5ECV9	alh-3	10-formyltetrahydrofolate dehydrogenase	G5ECV9	Caenorhabditis elegans	G5ECV9	alh-3	10-formyltetrahydrofolate dehydrogenase	14.1518	13.6794	13.5128	13.654	13.2339	13.7355	-0.240196	-0.788314	0.307921	13.6538	-0.921055	-6.44952	0.369273	0.890927	0	0
>tr|G5ECW0|G5ECW0_CAEEL Calx-beta domain-containing protein OS=Caenorhabditis elegans OX=6239 GN=ncx-3 PE=1 SV=2	G5ECW0	ncx-3	Calx-beta domain-containing protein	G5ECW0	Caenorhabditis elegans	G5ECW0	ncx-3	Calx-beta domain-containing protein	NA	NA	NA	NA	NA	NA	NA	NA	NA	11.0643	NA	NA	NA	NA	NA	NA
>tr|G5ECW3|G5ECW3_CAEEL EH domain-binding protein 1 OS=Caenorhabditis elegans OX=6239 GN=ehbp-1 PE=1 SV=1	G5ECW3	ehbp-1	EH domain-binding protein 1	G5ECW3	Caenorhabditis elegans	G5ECW3	ehbp-1	EH domain-binding protein 1	14.3128	14.4509	14.2788	14.1851	14.2001	14.2928	-0.121527	-0.611887	0.368833	14.1864	-0.523126	-6.74022	0.60768	0.971035	0	0
>tr|G5ECX9|G5ECX9_CAEEL CaDmium Responsive OS=Caenorhabditis elegans OX=6239 GN=cdr-2 PE=1 SV=1	G5ECX9	cdr-2	CaDmium Responsive	G5ECX9	Caenorhabditis elegans	G5ECX9	cdr-2	CaDmium Responsive	10.7892	10.389	10.6163	11.2354	11.2923	10.241	0.32471	-0.303771	0.95319	11.9332	1.10191	-6.26636	0.287989	0.85619	0	0
>sp|G5ECY0|DLG1_CAEEL Disks large homolog 1 OS=Caenorhabditis elegans OX=6239 GN=dlg-1 PE=1 SV=1	G5ECY0	dlg-1	Disks large homolog 1	G5ECY0	Caenorhabditis elegans	G5ECY0	dlg-1	Disks large homolog 1	10.7543	NA	11.829	11.6849	11.8153	11.8711	0.498753	-0.276172	1.27368	11.5855	1.36513	-5.84839	0.191222	0.782957	0	0
>tr|G5ECZ0|G5ECZ0_CAEEL Myosin IA OS=Caenorhabditis elegans OX=6239 GN=hum-5 PE=1 SV=1	G5ECZ0	hum-5	Myosin IA	G5ECZ0	Caenorhabditis elegans	G5ECZ0	hum-5	Myosin IA	13.9555	13.9613	13.8303	13.6475	13.9114	13.8504	-0.11257	-0.553058	0.327918	13.7398	-0.537132	-6.73296	0.597793	0.966693	0	0
>tr|G5ECZ8|G5ECZ8_CAEEL PDZ domain-containing protein OS=Caenorhabditis elegans OX=6239 GN=mpz-1 PE=1 SV=2	G5ECZ8	mpz-1	PDZ domain-containing protein	G5ECZ8	Caenorhabditis elegans	G5ECZ8	mpz-1	PDZ domain-containing protein	10.9126	11.0335	11.2617	10.9071	11.5423	NA	0.155474	-0.452406	0.763354	10.9716	0.548949	-6.61449	0.591753	0.963555	0	0
>tr|G5ED07|G5ED07_CAEEL Protein disulfide-isomerase OS=Caenorhabditis elegans OX=6239 GN=pdi-3 PE=1 SV=1	G5ED07	pdi-3	Protein disulfide-isomerase	G5ED07	Caenorhabditis elegans	G5ED07	pdi-3	Protein disulfide-isomerase	15.2875	15.389	15.1094	14.9857	14.8859	15.2727	-0.213865	-0.818197	0.390467	14.4628	-0.7438	-6.59785	0.466652	0.929786	0	0
>tr|G5ED17|G5ED17_CAEEL Protein kinase domain-containing protein OS=Caenorhabditis elegans OX=6239 GN=hpo-11 PE=1 SV=1	G5ED17	hpo-11	Protein kinase domain-containing protein	G5ED17	Caenorhabditis elegans	G5ED17	hpo-11	Protein kinase domain-containing protein	10.7144	NA	NA	9.65581	NA	NA	-1.05857	-3.13746	1.02032	10.9748	-1.31743	-5.48037	0.245986	0.828586	0	0
>tr|G5ED21|G5ED21_CAEEL DNA-directed RNA polymerase subunit OS=Caenorhabditis elegans OX=6239 GN=rpoa-1 PE=1 SV=1	G5ED21	rpoa-1	DNA-directed RNA polymerase subunit	G5ED21	Caenorhabditis elegans	G5ED21	rpoa-1	DNA-directed RNA polymerase subunit	14.2254	14.2271	14.0081	14.1311	14.0002	13.956	-0.124432	-0.487324	0.238461	14.0138	-0.720686	-6.61501	0.480412	0.937644	0	0
>tr|G5ED26|G5ED26_CAEEL ATP-dependent RNA helicase OS=Caenorhabditis elegans OX=6239 GN=mel-46 PE=1 SV=1	G5ED26	mel-46	ATP-dependent RNA helicase	G5ED26	Caenorhabditis elegans	G5ED26	mel-46	ATP-dependent RNA helicase	12.659	13.0576	13.0861	12.8336	13.2494	12.7867	0.0222989	-0.554791	0.599389	13.5364	0.0812142	-6.87904	0.936173	0.999268	0	0
>sp|G5ED29|ATX2_CAEEL Ataxin-2 homolog OS=Caenorhabditis elegans OX=6239 GN=atx-2 PE=1 SV=1	G5ED29	atx-2	Ataxin-2 homolog	G5ED29	Caenorhabditis elegans	G5ED29	atx-2	Ataxin-2 homolog	14.2726	14.8073	15.188	15.0593	15.205	15.1261	0.374178	-0.264049	1.01241	15.2926	1.23752	-6.11447	0.232817	0.816002	0	0
>tr|G5ED34|G5ED34_CAEEL Dynein light intermediate chain OS=Caenorhabditis elegans OX=6239 GN=dli-1 PE=1 SV=1	G5ED34	dli-1	Dynein light intermediate chain	G5ED34	Caenorhabditis elegans	G5ED34	dli-1	Dynein light intermediate chain	15.2438	15.2379	14.9685	14.846	14.83	14.9188	-0.285129	-0.749661	0.179402	14.5733	-1.29009	-6.05137	0.213443	0.79509	0	0
>tr|G5ED36|G5ED36_CAEEL Endocytosis protein RME-8 OS=Caenorhabditis elegans OX=6239 GN=rme-8 PE=1 SV=1	G5ED36	rme-8	Endocytosis protein RME-8	G5ED36	Caenorhabditis elegans	G5ED36	rme-8	Endocytosis protein RME-8	14.0719	14.2125	13.9736	14.279	14.2665	14.3225	0.203334	-0.220871	0.62754	14.334	1.00746	-6.36681	0.327144	0.871787	0	0
>sp|G5ED39|SEP1_CAEEL Separin homolog sep-1 OS=Caenorhabditis elegans OX=6239 GN=sep-1 PE=1 SV=1	G5ED39	2024-09-01	Separin homolog sep-1	G5ED39	Caenorhabditis elegans	G5ED39	sep-1	Separin homolog sep-1	9.81673	9.02923	9.70225	NA	10.21	NA	0.693918	-0.419154	1.80699	10.2042	1.35966	-5.63005	0.199154	0.790753	0	0
>sp|G5ED41|CAND1_CAEEL Cullin-associated NEDD8-dissociated protein 1 OS=Caenorhabditis elegans OX=6239 GN=cand-1 PE=1 SV=1	G5ED41	cand-1	Cullin-associated NEDD8-dissociated protein 1	G5ED41	Caenorhabditis elegans	G5ED41	cand-1	Cullin-associated NEDD8-dissociated protein 1	14.5179	14.3924	14.7572	14.6281	14.8154	14.5274	0.101114	-0.335608	0.537835	14.9007	0.486629	-6.75958	0.632428	0.972793	0	0
>sp|G5ED44|FAT5_CAEEL Delta(9)-fatty-acid desaturase fat-5 OS=Caenorhabditis elegans OX=6239 GN=fat-5 PE=1 SV=1	G5ED44	fat-5	Delta(9)-fatty-acid desaturase fat-5	G5ED44	Caenorhabditis elegans	G5ED44	fat-5	Delta(9)-fatty-acid desaturase fat-5	13.4687	13.6728	13.4172	13.863	13.9213	14.0054	0.410341	-0.0496686	0.870351	13.8819	1.87487	-5.20726	0.0772281	0.597054	0	0
>sp|G5ED45|HYL1_CAEEL Ceramide synthase hyl-1 OS=Caenorhabditis elegans OX=6239 GN=hyl-1 PE=1 SV=1	G5ED45	hyl-1	Ceramide synthase hyl-1	G5ED45	Caenorhabditis elegans	G5ED45	hyl-1	Ceramide synthase hyl-1	11.3736	11.4039	11.4188	11.5878	11.7945	11.6879	0.291285	-0.20415	0.786721	11.9472	1.24103	-6.1103	0.231552	0.814261	0	0
>tr|G5ED57|G5ED57_CAEEL BPTI/Kunitz inhibitor domain-containing protein OS=Caenorhabditis elegans OX=6239 GN=CELE_F22E12.1 PE=1 SV=1	G5ED57	F22E12.1	BPTI/Kunitz inhibitor domain-containing protein	G5ED57	Caenorhabditis elegans	G5ED57	F22E12.1	BPTI/Kunitz inhibitor domain-containing protein	NA	NA	10.3151	NA	NA	NA	NA	NA	NA	11.3185	NA	NA	NA	NA	NA	NA
>tr|G5ED60|G5ED60_CAEEL FHA domain-containing protein OS=Caenorhabditis elegans OX=6239 GN=mcrs-1 PE=1 SV=1	G5ED60	mcrs-1	FHA domain-containing protein	G5ED60	Caenorhabditis elegans	G5ED60	mcrs-1	FHA domain-containing protein	NA	11.7228	11.7017	11.3615	NA	12.2035	0.0702676	-0.729913	0.870448	12.3371	0.191519	-6.66278	0.851349	0.99371	0	0
>tr|G5ED63|G5ED63_CAEEL RNase H domain-containing protein OS=Caenorhabditis elegans OX=6239 GN=CELE_K12D12.5 PE=1 SV=1	G5ED63	K12D12.5	RNase H domain-containing protein	G5ED63	Caenorhabditis elegans	G5ED63	K12D12.5	RNase H domain-containing protein	10.9476	10.248	11.4481	11.4533	11.7556	10.9905	0.518595	-0.253032	1.29022	11.8997	1.41864	-5.8865	0.174189	0.775688	0	0
>sp|G5ED68|MTMR6_CAEEL Myotubularin-related protein 6 OS=Caenorhabditis elegans OX=6239 GN=mtm-6 PE=1 SV=1	G5ED68	mtm-6	Myotubularin-related protein 6	G5ED68	Caenorhabditis elegans	G5ED68	mtm-6	Myotubularin-related protein 6	13.1962	12.2206	12.5233	13.1959	12.547	12.5315	0.111443	-0.471307	0.694193	12.7889	0.405621	-6.7964	0.690429	0.986424	0	0
>sp|G5ED89|DCP66_CAEEL Transcription factor dcp-66 OS=Caenorhabditis elegans OX=6239 GN=dcp-66 PE=2 SV=2	G5ED89	dcp-66	Transcription factor dcp-66	G5ED89	Caenorhabditis elegans	G5ED89	dcp-66	Transcription factor dcp-66	NA	NA	NA	NA	NA	NA	NA	NA	NA	11.0129	NA	NA	NA	NA	NA	NA
>tr|G5ED95|G5ED95_CAEEL Tyrosine--tRNA ligase OS=Caenorhabditis elegans OX=6239 GN=yars-1 PE=1 SV=1	G5ED95	yars-1	Tyrosine--tRNA ligase	G5ED95	Caenorhabditis elegans	G5ED95	yars-1	Tyrosine--tRNA ligase	12.7379	12.5075	12.8202	12.8854	13.1992	12.9647	0.327876	-0.344357	1.00011	12.7449	1.02953	-6.34384	0.317744	0.865346	0	0
>tr|G5EDA7|G5EDA7_CAEEL Major facilitator superfamily (MFS) profile domain-containing protein OS=Caenorhabditis elegans OX=6239 GN=C06H5.6 PE=1 SV=1	G5EDA7	C06H5.6	Major facilitator superfamily (MFS) profile domain-containing protein	G5EDA7	Caenorhabditis elegans	G5EDA7	C06H5.6	Major facilitator superfamily (MFS) profile domain-containing protein	12.9208	13.1901	12.9301	13.5112	13.3267	13.0878	0.294931	-0.112698	0.702559	12.9143	1.53463	-5.72823	0.144537	0.734633	0	0
>tr|G5EDA8|G5EDA8_CAEEL Chitin-binding type-2 domain-containing protein OS=Caenorhabditis elegans OX=6239 GN=CELE_Y45F10B.13 PE=1 SV=1	G5EDA8	Y45F10B.13	Chitin-binding type-2 domain-containing protein	G5EDA8	Caenorhabditis elegans	G5EDA8	Y45F10B.13	Chitin-binding type-2 domain-containing protein	12.5596	13.1699	13.6698	12.6193	12.9434	12.8083	-0.34274	-0.959155	0.273675	13.2462	-1.17366	-6.18872	0.256813	0.837069	0	0
>sp|G5EDB2|MADD3_CAEEL Probable dual specificity protein kinase madd-3 OS=Caenorhabditis elegans OX=6239 GN=madd-3 PE=1 SV=1	G5EDB2	madd-3	Probable dual specificity protein kinase madd-3	G5EDB2	Caenorhabditis elegans	G5EDB2	madd-3	Probable dual specificity protein kinase madd-3	15.267	15.5575	14.9966	15.243	15.0603	15.115	-0.134258	-0.567687	0.299172	14.9422	-0.651049	-6.66363	0.523288	0.942452	0	0
>tr|G5EDB6|G5EDB6_CAEEL AAA+ ATPase domain-containing protein OS=Caenorhabditis elegans OX=6239 GN=ppgn-1 PE=1 SV=1	G5EDB6	ppgn-1	AAA+ ATPase domain-containing protein	G5EDB6	Caenorhabditis elegans	G5EDB6	ppgn-1	AAA+ ATPase domain-containing protein	13.5399	13.3233	13.5029	13.3304	12.9743	13.3862	-0.225067	-0.872146	0.422011	13.5734	-0.737744	-6.60106	0.471422	0.930564	0	0
>tr|G5EDB7|G5EDB7_CAEEL Glutamate decarboxylase 1 OS=Caenorhabditis elegans OX=6239 GN=unc-25 PE=1 SV=1	G5EDB7	unc-25	Glutamate decarboxylase 1	G5EDB7	Caenorhabditis elegans	G5EDB7	unc-25	Glutamate decarboxylase 1	NA	NA	NA	13.494	13.4666	13.6531	NA	NA	NA	12.511	NA	NA	NA	NA	NA	NA
>sp|G5EDB8|VATO_CAEEL V-type proton ATPase 21 kDa proteolipid subunit c'' OS=Caenorhabditis elegans OX=6239 GN=vha-4 PE=2 SV=1	G5EDB8	vha-4	V-type proton ATPase 21 kDa proteolipid subunit c''	G5EDB8	Caenorhabditis elegans	G5EDB8	vha-4	V-type proton ATPase 21 kDa proteolipid subunit c''	14.6645	14.5836	15.261	15.0295	14.5471	14.5893	-0.114403	-0.603139	0.374333	14.7083	-0.491989	-6.75687	0.628708	0.972793	0	0
>sp|G5EDB9|RPGF_CAEEL Rap guanine nucleotide exchange factor OS=Caenorhabditis elegans OX=6239 GN=pxf-1 PE=1 SV=1	G5EDB9	pxf-1	Rap guanine nucleotide exchange factor	G5EDB9	Caenorhabditis elegans	G5EDB9	pxf-1	Rap guanine nucleotide exchange factor	12.1224	12.6581	NA	13.0825	13.1882	12.887	0.662346	-0.0524561	1.37715	12.8491	1.9888	-4.93386	0.0667865	0.554278	0	0
>tr|G5EDC6|G5EDC6_CAEEL ADP-ribosylation factor-like protein 8B OS=Caenorhabditis elegans OX=6239 GN=arl-8 PE=1 SV=1	G5EDC6	arl-8	ADP-ribosylation factor-like protein 8B	G5EDC6	Caenorhabditis elegans	G5EDC6	arl-8	ADP-ribosylation factor-like protein 8B	14.1751	14.0214	13.7258	13.7898	13.8142	14.3079	-0.00344446	-0.571705	0.564817	14.0461	-0.0127945	-6.8824	0.989942	0.999687	0	0
>tr|G5EDD1|G5EDD1_CAEEL Peptidase_M16 domain-containing protein OS=Caenorhabditis elegans OX=6239 GN=ucr-2.1 PE=1 SV=1	G5EDD1	ucr-2.1	Peptidase_M16 domain-containing protein	G5EDD1	Caenorhabditis elegans	G5EDD1	ucr-2.1	Peptidase_M16 domain-containing protein	15.8316	15.7628	15.4869	15.717	15.5072	15.915	0.0193163	-0.430327	0.46896	15.0647	0.0906786	-6.87818	0.928814	0.999268	0	0
>tr|G5EDD4|G5EDD4_CAEEL Tubulin alpha chain OS=Caenorhabditis elegans OX=6239 GN=tba-4 PE=1 SV=1	G5EDD4	tba-4	Tubulin alpha chain	G5EDD4	Caenorhabditis elegans	G5EDD4	tba-4	Tubulin alpha chain	16.7839	16.3415	16.4465	16.6209	16.7622	16.6263	0.145861	-0.198371	0.490093	16.2822	0.890594	-6.47708	0.384965	0.901592	0	0
>sp|G5EDE2|CBXH2_CAEEL Chromobox protein homolog hpl-2 OS=Caenorhabditis elegans OX=6239 GN=hpl-2 PE=1 SV=1	G5EDE2	hpl-2	Chromobox protein homolog hpl-2	G5EDE2	Caenorhabditis elegans	G5EDE2	hpl-2	Chromobox protein homolog hpl-2	NA	NA	NA	NA	NA	NA	NA	NA	NA	11.1664	NA	NA	NA	NA	NA	NA
>tr|G5EDE4|G5EDE4_CAEEL Protein CASC3 OS=Caenorhabditis elegans OX=6239 GN=casc-3 PE=1 SV=1	G5EDE4	casc-3	Protein CASC3	G5EDE4	Caenorhabditis elegans	G5EDE4	casc-3	Protein CASC3	14.8411	15.1436	15.3741	14.8423	14.5977	14.6515	-0.422432	-1.02253	0.177667	14.7123	-1.48588	-5.79561	0.155732	0.750943	0	0
>tr|G5EDE7|G5EDE7_CAEEL TPX2 domain-containing protein OS=Caenorhabditis elegans OX=6239 GN=tpxl-1 PE=1 SV=1	G5EDE7	tpxl-1	TPX2 domain-containing protein	G5EDE7	Caenorhabditis elegans	G5EDE7	tpxl-1	TPX2 domain-containing protein	12.2133	12.3314	12.7619	11.6592	NA	NA	-0.776393	-1.56488	0.0120978	13.1656	-2.11338	-4.51397	0.0531478	0.499649	0	0
>tr|G5EDE8|G5EDE8_CAEEL ERGIC-53-like protein OS=Caenorhabditis elegans OX=6239 GN=ile-1 PE=1 SV=1	G5EDE8	ile-1	ERGIC-53-like protein	G5EDE8	Caenorhabditis elegans	G5EDE8	ile-1	ERGIC-53-like protein	12.023	11.9007	12.4858	11.9221	12.4865	12.4349	0.144649	-0.529453	0.818752	12.0773	0.45294	-6.77561	0.656354	0.983054	0	0
>tr|G5EDF5|G5EDF5_CAEEL Elongation factor Tu, mitochondrial OS=Caenorhabditis elegans OX=6239 GN=tufm-2 PE=1 SV=1	G5EDF5	tufm-2	Elongation factor Tu, mitochondrial	G5EDF5	Caenorhabditis elegans	G5EDF5	tufm-2	Elongation factor Tu, mitochondrial	14.6357	14.8003	14.7399	14.4248	14.4407	14.4303	-0.293394	-0.707435	0.120646	14.6737	-1.48937	-5.79056	0.153805	0.748336	0	0
>sp|G5EDF7|SEK1_CAEEL Dual specificity mitogen-activated protein kinase kinase sek-1 OS=Caenorhabditis elegans OX=6239 GN=sek-1 PE=1 SV=1	G5EDF7	sek-1	Dual specificity mitogen-activated protein kinase kinase sek-1	G5EDF7	Caenorhabditis elegans	G5EDF7	sek-1	Dual specificity mitogen-activated protein kinase kinase sek-1	13.6892	13.6113	13.1716	12.6382	13.3726	12.0652	-0.798694	-1.55664	-0.0407454	13.0568	-2.22429	-4.6114	0.0400551	0.435632	0	0
>sp|G5EDG2|SMRCD_CAEEL SWI/SNF-related matrix-associated actin-dependent regulator of chromatin subfamily A containing DEAD/H box 1 homolog OS=Caenorhabditis elegans OX=6239 GN=M03C11.8 PE=3 SV=1	G5EDG2	M03C11.8	SWI/SNF-related matrix-associated actin-dependent regulator of chromatin subfamily A containing DEAD/H box 1 homolog	G5EDG2	Caenorhabditis elegans	G5EDG2	M03C11.8	SWI/SNF-related matrix-associated actin-dependent regulator of chromatin subfamily A containing DEAD/H box 1 homolog	12.7427	11.8808	12.4387	12.0675	12.8486	12.5599	0.13789	-0.456165	0.731945	12.7199	0.492328	-6.75597	0.629218	0.972793	0	0
>tr|G5EDG6|G5EDG6_CAEEL COLlagen structural OS=Caenorhabditis elegans OX=6239 GN=col-117 PE=1 SV=1	G5EDG6	col-117	COLlagen structural	G5EDG6	Caenorhabditis elegans	G5EDG6	col-117	COLlagen structural	11.1651	10.9176	10.6826	11.3617	NA	10.3862	-0.0478382	-0.900296	0.80462	10.8037	-0.12366	-6.76397	0.903836	0.998334	0	0
>tr|G5EDG8|G5EDG8_CAEEL Flavin-containing monooxygenase OS=Caenorhabditis elegans OX=6239 GN=fmo-4 PE=1 SV=1	G5EDG8	fmo-4	Flavin-containing monooxygenase	G5EDG8	Caenorhabditis elegans	G5EDG8	fmo-4	Flavin-containing monooxygenase	13.854	13.8423	14.2292	14.148	14.146	13.7539	0.0408447	-0.36173	0.443419	14.0205	0.213246	-6.85876	0.833545	0.993702	0	0
>tr|G5EDH7|G5EDH7_CAEEL N-acetyltransferase domain-containing protein OS=Caenorhabditis elegans OX=6239 GN=anat-1 PE=1 SV=2	G5EDH7	anat-1	N-acetyltransferase domain-containing protein	G5EDH7	Caenorhabditis elegans	G5EDH7	anat-1	N-acetyltransferase domain-containing protein	11.8299	NA	11.9854	NA	NA	NA	NA	NA	NA	11.8702	NA	NA	NA	NA	NA	NA
>tr|G5EDI2|G5EDI2_CAEEL Reticulon-like protein OS=Caenorhabditis elegans OX=6239 GN=ret-1 PE=1 SV=1	G5EDI2	ret-1	Reticulon-like protein	G5EDI2	Caenorhabditis elegans	G5EDI2	ret-1	Reticulon-like protein	NA	NA	NA	11.5039	12.1286	11.8899	NA	NA	NA	12.3895	NA	NA	NA	NA	NA	NA
>tr|G5EDI8|G5EDI8_CAEEL Dicer-related helicase OS=Caenorhabditis elegans OX=6239 GN=drh-1 PE=1 SV=1	G5EDI8	drh-1	Dicer-related helicase	G5EDI8	Caenorhabditis elegans	G5EDI8	drh-1	Dicer-related helicase	11.7768	12.0367	12.2652	12.7219	12.052	12.6978	0.464318	-0.190222	1.11886	12.297	1.50463	-5.77005	0.152031	0.746332	0	0
>tr|G5EDJ3|G5EDJ3_CAEEL Equilibrative nucleoside transporter 1 OS=Caenorhabditis elegans OX=6239 GN=ent-1 PE=1 SV=1	G5EDJ3	ent-1	Equilibrative nucleoside transporter 1	G5EDJ3	Caenorhabditis elegans	G5EDJ3	ent-1	Equilibrative nucleoside transporter 1	15.4396	15.8449	15.3125	15.633	15.4611	15.7422	0.0797458	-0.370019	0.52951	15.6664	0.374259	-6.80938	0.712867	0.987867	0	0
>tr|G5EDJ9|G5EDJ9_CAEEL SLC (SoLute Carrier) homolog OS=Caenorhabditis elegans OX=6239 GN=CELE_Y43C5B.3 PE=3 SV=1	G5EDJ9	Y43C5B.3	SLC (SoLute Carrier) homolog	G5EDJ9	Caenorhabditis elegans	G5EDJ9	Y43C5B.3	SLC (SoLute Carrier) homolog	12.7239	11.969	12.8124	12.2528	11.9751	12.0449	-0.410835	-0.871594	0.0499244	12.3636	-1.90167	-5.1749	0.0767358	0.596675	0	0
>tr|G5EDK1|G5EDK1_CAEEL ASC-1 OS=Caenorhabditis elegans OX=6239 GN=trip-4 PE=1 SV=1	G5EDK1	trip-4	ASC-1	G5EDK1	Caenorhabditis elegans	G5EDK1	trip-4	ASC-1	11.8884	11.7326	12.0521	11.896	12.5789	12.0906	0.297448	-0.739546	1.33444	12.0421	0.611754	-6.68733	0.549925	0.953725	0	0
>tr|G5EDL3|G5EDL3_CAEEL Aurora kinase OS=Caenorhabditis elegans OX=6239 GN=air-1 PE=1 SV=1	G5EDL3	air-1	Aurora kinase	G5EDL3	Caenorhabditis elegans	G5EDL3	air-1	Aurora kinase	14.3859	14.2076	14.4796	14.3525	14.3597	14.1011	-0.0866136	-0.634707	0.46148	14.1988	-0.332142	-6.82503	0.743641	0.991597	0	0
>tr|G5EDL4|G5EDL4_CAEEL Dot/Icm T4SS effector OS=Caenorhabditis elegans OX=6239 GN=CELE_R05H10.3 PE=1 SV=1	G5EDL4	R05H10.3	Dot/Icm T4SS effector	G5EDL4	Caenorhabditis elegans	G5EDL4	R05H10.3	Dot/Icm T4SS effector	12.0243	11.8919	11.8595	11.8243	11.9417	11.7377	-0.0907001	-0.572542	0.391142	12.2786	-0.397331	-6.80013	0.696098	0.986424	0	0
>tr|G5EDL9|G5EDL9_CAEEL PDZ domain-containing protein OS=Caenorhabditis elegans OX=6239 GN=CELE_ZK1321.4 PE=1 SV=1	G5EDL9	ZK1321.4	PDZ domain-containing protein	G5EDL9	Caenorhabditis elegans	G5EDL9	ZK1321.4	PDZ domain-containing protein	13.0221	NA	12.9799	13.05	12.9835	13.3496	0.126686	-0.753671	1.00704	13.5742	0.305225	-6.72347	0.764155	0.992786	0	0
>sp|G5EDM4|NHRF1_CAEEL Na(+)/H(+) exchange regulatory cofactor-like protein nrfl-1 OS=Caenorhabditis elegans OX=6239 GN=nrfl-1 PE=1 SV=1	G5EDM4	nrfl-1	Na(+)/H(+) exchange regulatory cofactor-like protein nrfl-1	G5EDM4	Caenorhabditis elegans	G5EDM4	nrfl-1	Na(+)/H(+) exchange regulatory cofactor-like protein nrfl-1	NA	11.068	11.7263	11.0701	12.0465	12.0884	0.337821	-0.484869	1.16051	11.7624	0.870963	-6.38356	0.396738	0.909754	0	0
>tr|G5EDM5|G5EDM5_CAEEL Malate dehydrogenase OS=Caenorhabditis elegans OX=6239 GN=CELE_F36A2.3 PE=1 SV=1	G5EDM5	F36A2.3	Malate dehydrogenase	G5EDM5	Caenorhabditis elegans	G5EDM5	F36A2.3	Malate dehydrogenase	12.8447	11.5881	12.0967	13.6828	13.9201	13.2023	1.42526	0.715624	2.1349	12.9464	4.23943	-0.49721	0.000559497	0.0202392	1	1
>tr|G5EDN2|G5EDN2_CAEEL Mannosyltransferase OS=Caenorhabditis elegans OX=6239 GN=pigb-1 PE=2 SV=1	G5EDN2	pigb-1	Mannosyltransferase	G5EDN2	Caenorhabditis elegans	G5EDN2	pigb-1	Mannosyltransferase	NA	10.5868	NA	NA	NA	NA	NA	NA	NA	12.6583	NA	NA	NA	NA	NA	NA
>sp|G5EDN3|TIM_CAEEL Protein timeless homolog OS=Caenorhabditis elegans OX=6239 GN=tim-1 PE=1 SV=1	G5EDN3	tim-1	Protein timeless homolog	G5EDN3	Caenorhabditis elegans	G5EDN3	tim-1	Protein timeless homolog	NA	NA	NA	NA	NA	NA	NA	NA	NA	10.7293	NA	NA	NA	NA	NA	NA
>tr|G5EDN8|G5EDN8_CAEEL ANK_REP_REGION domain-containing protein OS=Caenorhabditis elegans OX=6239 GN=vab-19 PE=2 SV=1	G5EDN8	vab-19	ANK_REP_REGION domain-containing protein	G5EDN8	Caenorhabditis elegans	G5EDN8	vab-19	ANK_REP_REGION domain-containing protein	12.2395	12.7725	12.2443	13.5979	13.4255	12.9164	0.894517	0.26784	1.52119	12.837	3.02757	-3.08627	0.00805196	0.155922	0	0
>tr|G5EDP0|G5EDP0_CAEEL Retinoid-inducible serine carboxypeptidase OS=Caenorhabditis elegans OX=6239 GN=CELE_Y32F6A.5 PE=1 SV=1	G5EDP0	Y32F6A.5	Retinoid-inducible serine carboxypeptidase	G5EDP0	Caenorhabditis elegans	G5EDP0	Y32F6A.5	Retinoid-inducible serine carboxypeptidase	NA	12.0357	12.6551	12.3204	NA	NA	-0.0249749	-0.996923	0.946973	12.8719	-0.0566224	-6.48172	0.955871	0.999687	0	0
>sp|G5EDP2|NLTP2_CAEEL Non-specific lipid-transfer protein-like 2 OS=Caenorhabditis elegans OX=6239 GN=daf-22 PE=1 SV=1	G5EDP2	daf-22	Non-specific lipid-transfer protein-like 2	G5EDP2	Caenorhabditis elegans	G5EDP2	daf-22	Non-specific lipid-transfer protein-like 2	13.587	13.4482	13.4957	14.0771	13.7899	13.8058	0.380603	-0.0813017	0.842508	14.1516	1.73186	-5.43485	0.100501	0.653995	0	0
>tr|G5EDP6|G5EDP6_CAEEL Flavin-containing monooxygenase OS=Caenorhabditis elegans OX=6239 GN=fmo-1 PE=1 SV=1	G5EDP6	fmo-1	Flavin-containing monooxygenase	G5EDP6	Caenorhabditis elegans	G5EDP6	fmo-1	Flavin-containing monooxygenase	13.0838	13.1986	13.0728	12.6832	13.1376	13.1895	-0.11494	-0.67793	0.448051	12.8153	-0.430942	-6.78569	0.671958	0.986424	0	0
>tr|G5EDP9|G5EDP9_CAEEL Phosphoinositide 3-kinase adapter subunit OS=Caenorhabditis elegans OX=6239 GN=aap-1 PE=1 SV=1	G5EDP9	aap-1	Phosphoinositide 3-kinase adapter subunit	G5EDP9	Caenorhabditis elegans	G5EDP9	aap-1	Phosphoinositide 3-kinase adapter subunit	13.4741	13.5106	13.7532	14.1851	13.2835	13.6731	0.134605	-0.333009	0.602219	13.5797	0.610553	-6.68871	0.550127	0.953725	0	0
>sp|G5EDQ2|HMG12_CAEEL High mobility group protein hmg-12 OS=Caenorhabditis elegans OX=6239 GN=hmg-12 PE=1 SV=1	G5EDQ2	hmg-12	High mobility group protein hmg-12	G5EDQ2	Caenorhabditis elegans	G5EDQ2	hmg-12	High mobility group protein hmg-12	13.4982	13.5245	13.8998	12.8041	12.4018	12.6703	-1.01546	-1.62168	-0.40923	13.1581	-3.55284	-2.01362	0.00267396	0.0682165	-1	0
>sp|G5EDR3|2AB1_CAEEL Serine/threonine-protein phosphatase 2A regulatory subunit sur-6 OS=Caenorhabditis elegans OX=6239 GN=sur-6 PE=1 SV=1	G5EDR3	sur-6	Serine/threonine-protein phosphatase 2A regulatory subunit sur-6	G5EDR3	Caenorhabditis elegans	G5EDR3	sur-6	Serine/threonine-protein phosphatase 2A regulatory subunit sur-6	NA	NA	NA	NA	NA	NA	NA	NA	NA	14.8825	NA	NA	NA	NA	NA	NA
>sp|G5EDT1|LIN35_CAEEL Retinoblastoma-like protein homolog lin-35 OS=Caenorhabditis elegans OX=6239 GN=lin-35 PE=1 SV=1	G5EDT1	lin-35	Retinoblastoma-like protein homolog lin-35	G5EDT1	Caenorhabditis elegans	G5EDT1	lin-35	Retinoblastoma-like protein homolog lin-35	14.2346	14.0432	13.7621	14.1887	13.8509	13.9026	-0.032539	-0.514703	0.449625	13.9783	-0.141841	-6.87198	0.88879	0.997029	0	0
>tr|G5EDT4|G5EDT4_CAEEL IgGFc-binding protein-like OS=Caenorhabditis elegans OX=6239 GN=CELE_T01D3.6 PE=1 SV=1	G5EDT4	T01D3.6	IgGFc-binding protein-like	G5EDT4	Caenorhabditis elegans	G5EDT4	T01D3.6	IgGFc-binding protein-like	11.9932	12.8443	13.5005	13.4602	13.1433	13.3511	0.538895	-0.204945	1.28274	13.4625	1.52924	-5.7353	0.144713	0.734633	0	0
>tr|G5EDT9|G5EDT9_CAEEL E3 ubiquitin-protein ligase UBR5 OS=Caenorhabditis elegans OX=6239 GN=ubr-5 PE=1 SV=1	G5EDT9	ubr-5	E3 ubiquitin-protein ligase UBR5	G5EDT9	Caenorhabditis elegans	G5EDT9	ubr-5	E3 ubiquitin-protein ligase UBR5	12.0358	11.7666	11.8762	12.2159	12.0537	12.1314	0.240809	-0.640302	1.12192	12.3775	0.576888	-6.70977	0.571622	0.96052	0	0
>tr|G5EDU1|G5EDU1_CAEEL Calcium-transporting ATPase OS=Caenorhabditis elegans OX=6239 GN=pmr-1 PE=1 SV=1	G5EDU1	pmr-1	Calcium-transporting ATPase	G5EDU1	Caenorhabditis elegans	G5EDU1	pmr-1	Calcium-transporting ATPase	12.8785	12.726	12.7429	12.827	12.5703	12.9594	0.00304582	-0.490102	0.496193	12.6616	0.0131725	-6.8824	0.989665	0.999687	0	0
>tr|G5EDU2|G5EDU2_CAEEL Sodium/hydrogen exchanger OS=Caenorhabditis elegans OX=6239 GN=nhx-4 PE=1 SV=1	G5EDU2	nhx-4	Sodium/hydrogen exchanger	G5EDU2	Caenorhabditis elegans	G5EDU2	nhx-4	Sodium/hydrogen exchanger	12.7456	13.0547	12.9481	12.4343	12.9359	13.2143	-0.0546446	-0.512517	0.403228	13.0235	-0.251914	-6.84929	0.804146	0.992786	0	0
>tr|G5EDV3|G5EDV3_CAEEL CSD domain-containing protein OS=Caenorhabditis elegans OX=6239 GN=cey-4 PE=1 SV=1	G5EDV3	cey-4	CSD domain-containing protein	G5EDV3	Caenorhabditis elegans	G5EDV3	cey-4	CSD domain-containing protein	18.3497	18.1782	17.9695	18.1794	17.7619	17.9408	-0.205098	-0.682144	0.271948	17.5044	-0.903637	-6.46538	0.378192	0.896518	0	0
>sp|G5EDW1|ADBP1_CAEEL Adr-2-binding protein 1 OS=Caenorhabditis elegans OX=6239 GN=adbp-1 PE=1 SV=1	G5EDW1	adbp-1	Adr-2-binding protein 1	G5EDW1	Caenorhabditis elegans	G5EDW1	adbp-1	Adr-2-binding protein 1	NA	NA	NA	NA	11.4172	NA	NA	NA	NA	10.8848	NA	NA	NA	NA	NA	NA
>tr|G5EDW8|G5EDW8_CAEEL Malate dehydrogenase OS=Caenorhabditis elegans OX=6239 GN=CELE_VF13D12L.3 PE=1 SV=1	G5EDW8	VF13D12L.3	Malate dehydrogenase	G5EDW8	Caenorhabditis elegans	G5EDW8	VF13D12L.3	Malate dehydrogenase	13.707	NA	11.0189	12.9676	13.7175	13.0664	0.887547	-0.443144	2.21824	13.168	1.42251	-5.77368	0.175482	0.775688	0	0
>tr|G5EDW9|G5EDW9_CAEEL Integrator complex subunit 7 OS=Caenorhabditis elegans OX=6239 GN=ints-7 PE=1 SV=1	G5EDW9	ints-7	Integrator complex subunit 7	G5EDW9	Caenorhabditis elegans	G5EDW9	ints-7	Integrator complex subunit 7	13.4403	13.4701	13.3678	12.1757	11.9949	13.3426	-0.921644	-1.56717	-0.276116	13.2088	-3.00082	-3.08055	0.0077081	0.152694	0	0
>tr|G5EDX9|G5EDX9_CAEEL DUF38 domain-containing protein OS=Caenorhabditis elegans OX=6239 GN=fbxa-101 PE=1 SV=1	G5EDX9	fbxa-101	DUF38 domain-containing protein	G5EDX9	Caenorhabditis elegans	G5EDX9	fbxa-101	DUF38 domain-containing protein	13.0887	13.1072	12.9669	12.7833	12.7496	13.0059	-0.207976	-0.958392	0.54244	12.7364	-0.591089	-6.70014	0.563324	0.956506	0	0
>sp|G5EDY0|PIKI1_CAEEL Phosphatidylinositol 3-kinase piki-1 OS=Caenorhabditis elegans OX=6239 GN=piki-1 PE=1 SV=1	G5EDY0	piki-1	Phosphatidylinositol 3-kinase piki-1	G5EDY0	Caenorhabditis elegans	G5EDY0	piki-1	Phosphatidylinositol 3-kinase piki-1	NA	NA	10.32	NA	NA	NA	NA	NA	NA	11.0994	NA	NA	NA	NA	NA	NA
>tr|G5EDY2|G5EDY2_CAEEL tryptophan--tRNA ligase OS=Caenorhabditis elegans OX=6239 GN=wars-1 PE=1 SV=1	G5EDY2	wars-1	tryptophan--tRNA ligase	G5EDY2	Caenorhabditis elegans	G5EDY2	wars-1	tryptophan--tRNA ligase	14.2552	14.1359	14.3833	14.3935	14.6334	14.425	0.225853	-0.227055	0.67876	14.4855	1.04811	-6.32561	0.308537	0.862079	0	0
>sp|G5EDZ2|UMPS_CAEEL Uridine 5'-monophosphate synthase OS=Caenorhabditis elegans OX=6239 GN=umps-1 PE=1 SV=1	G5EDZ2	umps-1	Uridine 5'-monophosphate synthase	G5EDZ2	Caenorhabditis elegans	G5EDZ2	umps-1	Uridine 5'-monophosphate synthase	13.9392	13.3738	13.8357	13.7637	13.6021	13.6795	-0.0344861	-0.539892	0.47092	13.7544	-0.144728	-6.87148	0.886745	0.997029	0	0
>tr|G5EDZ7|G5EDZ7_CAEEL CaDmium Responsive OS=Caenorhabditis elegans OX=6239 GN=cdr-4 PE=1 SV=1	G5EDZ7	cdr-4	CaDmium Responsive	G5EDZ7	Caenorhabditis elegans	G5EDZ7	cdr-4	CaDmium Responsive	14.4598	14.18	14.4005	14.3801	14.4347	14.529	0.101141	-0.284672	0.486954	14.7341	0.553349	-6.72345	0.587273	0.963274	0	0
>sp|G5EE01|PTEN_CAEEL Phosphatidylinositol 3,4,5-trisphosphate 3-phosphatase and dual-specificity protein phosphatase daf-18 OS=Caenorhabditis elegans OX=6239 GN=daf-18 PE=1 SV=1	G5EE01	daf-18	Phosphatidylinositol 3,4,5-trisphosphate 3-phosphatase and dual-specificity protein phosphatase daf-18	G5EE01	Caenorhabditis elegans	G5EE01	daf-18	Phosphatidylinositol 3,4,5-trisphosphate 3-phosphatase and dual-specificity protein phosphatase daf-18	11.2096	NA	11.2152	12.5677	12.665	12.4774	1.35757	0.892628	1.82252	12.2786	6.31319	2.74444	2.78927e-05	0.00178513	1	1
>tr|G5EE04|G5EE04_CAEEL STI1 domain-containing protein OS=Caenorhabditis elegans OX=6239 GN=hip-1 PE=1 SV=1	G5EE04	hip-1	STI1 domain-containing protein	G5EE04	Caenorhabditis elegans	G5EE04	hip-1	STI1 domain-containing protein	13.2588	12.7055	12.9407	16.8948	16.7044	16.0177	3.5706	2.75566	4.38554	14.9849	9.20894	9.1744	3.28756e-08	7.29399e-06	1	1
>tr|G5EE13|G5EE13_CAEEL SSD domain-containing protein OS=Caenorhabditis elegans OX=6239 GN=ptr-23 PE=1 SV=1	G5EE13	ptr-23	SSD domain-containing protein	G5EE13	Caenorhabditis elegans	G5EE13	ptr-23	SSD domain-containing protein	13.0945	12.6336	12.8487	12.9811	11.7876	13.3411	-0.155697	-0.828754	0.51736	13.2404	-0.490658	-6.75682	0.630373	0.972793	0	0
>tr|G5EE14|G5EE14_CAEEL P-type Cu(+) transporter OS=Caenorhabditis elegans OX=6239 GN=cua-1 PE=1 SV=1	G5EE14	cua-1	P-type Cu(+) transporter	G5EE14	Caenorhabditis elegans	G5EE14	cua-1	P-type Cu(+) transporter	12.9037	12.7539	12.6904	13.1007	12.9822	13.4716	0.402169	0.0124297	0.791907	12.809	2.20078	-4.67154	0.043949	0.458503	0	0
>tr|G5EE32|G5EE32_CAEEL 1-aminocyclopropane-1-carboxylate synthase OS=Caenorhabditis elegans OX=6239 GN=CELE_T04F3.1 PE=1 SV=1	G5EE32	T04F3.1	1-aminocyclopropane-1-carboxylate synthase	G5EE32	Caenorhabditis elegans	G5EE32	T04F3.1	1-aminocyclopropane-1-carboxylate synthase	13.0609	12.9477	13.1129	14.8272	14.8935	14.7894	1.79623	1.24318	2.34928	14.3844	6.85558	4.76657	2.88564e-06	0.000252722	1	1
>tr|G5EE37|G5EE37_CAEEL Incenp-like protein ICP-1 OS=Caenorhabditis elegans OX=6239 GN=icp-1 PE=1 SV=1	G5EE37	icp-1	Incenp-like protein ICP-1	G5EE37	Caenorhabditis elegans	G5EE37	icp-1	Incenp-like protein ICP-1	12.17	12.2511	12.8573	13.2421	NA	11.2443	-0.182977	-1.20086	0.834903	12.4579	-0.388675	-6.69233	0.703858	0.986424	0	0
>tr|G5EE53|G5EE53_CAEEL RNA-directed RNA polymerase OS=Caenorhabditis elegans OX=6239 GN=rrf-3 PE=1 SV=1	G5EE53	rrf-3	RNA-directed RNA polymerase	G5EE53	Caenorhabditis elegans	G5EE53	rrf-3	RNA-directed RNA polymerase	12.2242	NA	12.4289	12.0145	12.017	NA	-0.310814	-1.0644	0.442775	12.3767	-0.89177	-6.27315	0.388854	0.905602	0	0
>sp|G5EE56|SRC1_CAEEL Tyrosine protein-kinase src-1 OS=Caenorhabditis elegans OX=6239 GN=src-1 PE=1 SV=1	G5EE56	src-1	Tyrosine protein-kinase src-1	G5EE56	Caenorhabditis elegans	G5EE56	src-1	Tyrosine protein-kinase src-1	13.4542	13.5439	13.3134	13.4536	13.3827	13.2965	-0.0595742	-0.581595	0.462446	13.1547	-0.239863	-6.85248	0.813163	0.992786	0	0
>tr|G5EE62|G5EE62_CAEEL BEN domain-containing protein OS=Caenorhabditis elegans OX=6239 GN=CELE_F12F6.1 PE=1 SV=1	G5EE62	F12F6.1	BEN domain-containing protein	G5EE62	Caenorhabditis elegans	G5EE62	F12F6.1	BEN domain-containing protein	12.2583	NA	12.0017	11.7578	11.7409	11.853	-0.346089	-0.922515	0.230336	12.1272	-1.28052	-5.95342	0.219943	0.797823	0	0
>tr|G5EE66|G5EE66_CAEEL Conserved oligomeric Golgi complex subunit 1 OS=Caenorhabditis elegans OX=6239 GN=cogc-1 PE=1 SV=1	G5EE66	cogc-1	Conserved oligomeric Golgi complex subunit 1	G5EE66	Caenorhabditis elegans	G5EE66	cogc-1	Conserved oligomeric Golgi complex subunit 1	13.9735	14.1688	13.7044	13.7522	13.8015	14.0462	-0.0822311	-0.52703	0.362568	13.6364	-0.390231	-6.80304	0.701242	0.986424	0	0
>tr|G5EE70|G5EE70_CAEEL EOR-2 OS=Caenorhabditis elegans OX=6239 GN=eor-2 PE=1 SV=1	G5EE70	eor-2	EOR-2	G5EE70	Caenorhabditis elegans	G5EE70	eor-2	EOR-2	NA	NA	NA	NA	NA	NA	NA	NA	NA	10.373	NA	NA	NA	NA	NA	NA
>sp|G5EE72|MRP5_CAEEL Multidrug resistance-associated protein 5 OS=Caenorhabditis elegans OX=6239 GN=mrp-5 PE=2 SV=1	G5EE72	mrp-5	Multidrug resistance-associated protein 5	G5EE72	Caenorhabditis elegans	G5EE72	mrp-5	Multidrug resistance-associated protein 5	15.1071	15.033	15.0382	15.1008	14.8605	14.8581	-0.119622	-0.504373	0.265128	14.9979	-0.653469	-6.66202	0.521763	0.942291	0	0
>tr|G5EE74|G5EE74_CAEEL Nuclear migration protein nudC OS=Caenorhabditis elegans OX=6239 GN=nud-1 PE=1 SV=1	G5EE74	nud-1	Nuclear migration protein nudC	G5EE74	Caenorhabditis elegans	G5EE74	nud-1	Nuclear migration protein nudC	13.0852	13.254	13.1151	15.161	15.4679	15.6253	2.26663	1.6611	2.87216	13.5438	7.86753	6.90972	3.23231e-07	3.70935e-05	1	1
>tr|G5EE80|G5EE80_CAEEL Signal recognition particle 54 kDa protein OS=Caenorhabditis elegans OX=6239 GN=CELE_F21D5.7 PE=1 SV=1	G5EE80	F21D5.7	Signal recognition particle 54 kDa protein	G5EE80	Caenorhabditis elegans	G5EE80	F21D5.7	Signal recognition particle 54 kDa protein	15.5177	15.3013	15.3754	15.6516	15.6022	15.6069	0.222119	-0.126347	0.570586	15.3894	1.33973	-5.98923	0.197099	0.790753	0	0
>sp|G5EE96|DIC_CAEEL Mitochondrial dicarboxylate carrier OS=Caenorhabditis elegans OX=6239 GN=slc-25a10 PE=2 SV=1	G5EE96	slc-25a10	Mitochondrial dicarboxylate carrier	G5EE96	Caenorhabditis elegans	G5EE96	slc-25a10	Mitochondrial dicarboxylate carrier	18.1235	18.0103	17.9127	17.9357	17.6843	17.8979	-0.176187	-0.578419	0.226045	17.749	-0.920638	-6.44991	0.369485	0.890927	0	0
>tr|G5EE99|G5EE99_CAEEL PQ-loop repeat-containing protein 1 OS=Caenorhabditis elegans OX=6239 GN=CELE_T19A6.1 PE=1 SV=1	G5EE99	T19A6.1	PQ-loop repeat-containing protein 1	G5EE99	Caenorhabditis elegans	G5EE99	T19A6.1	PQ-loop repeat-containing protein 1	13.1148	13.3754	13.2441	12.7718	12.898	13.0296	-0.344968	-1.11459	0.424657	13.1864	-0.955963	-6.41428	0.35435	0.879502	0	0
>tr|G5EEB6|G5EEB6_CAEEL COLlagen structural OS=Caenorhabditis elegans OX=6239 GN=dpy-14 PE=1 SV=1;>tr|Q966K5|Q966K5_CAEEL Nematode cuticle collagen N-terminal domain-containing protein OS=Caenorhabditis elegans OX=6239 GN=col-165 PE=1 SV=1	G5EEB6;Q966K5	dpy-14;col-165	COLlagen structural;Nematode cuticle collagen N-terminal domain-containing protein	G5EEB6;Q966K5	Caenorhabditis elegans	G5EEB6	dpy-14	COLlagen structural	NA	NA	13.0835	14.0249	NA	12.3204	0.089185	-1.86208	2.04045	13.1606	0.100717	-6.47802	0.921605	0.998433	0	0
>tr|G5EED5|G5EED5_CAEEL Secretory carrier-associated membrane protein OS=Caenorhabditis elegans OX=6239 GN=scm-1 PE=1 SV=1	G5EED5	scm-1	Secretory carrier-associated membrane protein	G5EED5	Caenorhabditis elegans	G5EED5	scm-1	Secretory carrier-associated membrane protein	11.8901	11.182	11.6897	11.1556	11.9343	11.8306	0.0528504	-0.536891	0.642592	11.6784	0.19113	-6.86322	0.851005	0.99371	0	0
>sp|G5EEE5|ELO1_CAEEL Long chain fatty acid elongase 1 OS=Caenorhabditis elegans OX=6239 GN=elo-1 PE=1 SV=1	G5EEE5	elo-1	Long chain fatty acid elongase 1	G5EEE5	Caenorhabditis elegans	G5EEE5	elo-1	Long chain fatty acid elongase 1	17.197	16.7082	17.2245	17.1212	17.1404	16.9175	0.0164624	-0.540156	0.573081	17.0634	0.0621624	-6.88047	0.951123	0.999687	0	0
>tr|G5EEG6|G5EEG6_CAEEL Carrier protein (C2) OS=Caenorhabditis elegans OX=6239 GN=CELE_T09F3.2 PE=1 SV=1	G5EEG6	T09F3.2	Carrier protein (C2)	G5EEG6	Caenorhabditis elegans	G5EEG6	T09F3.2	Carrier protein (C2)	12.908	11.7017	12.3053	13.1631	11.9427	12.6026	0.264463	-0.467734	0.996661	12.5079	0.766102	-6.57941	0.454843	0.925821	0	0
>sp|G5EEG7|SMU1_CAEEL Smu-1 suppressor of mec-8 and unc-52 protein OS=Caenorhabditis elegans OX=6239 GN=smu-1 PE=1 SV=1	G5EEG7	smu-1	Smu-1 suppressor of mec-8 and unc-52 protein	G5EEG7	Caenorhabditis elegans	G5EEG7	smu-1	Smu-1 suppressor of mec-8 and unc-52 protein	11.8411	11.6526	NA	NA	NA	NA	NA	NA	NA	12.352	NA	NA	NA	NA	NA	NA
>tr|G5EEG8|G5EEG8_CAEEL Moesin/ezrin/radixin homolog 1 OS=Caenorhabditis elegans OX=6239 GN=frm-1 PE=1 SV=1	G5EEG8	frm-1	Moesin/ezrin/radixin homolog 1	G5EEG8	Caenorhabditis elegans	G5EEG8	frm-1	Moesin/ezrin/radixin homolog 1	14.5667	14.8581	14.5313	14.9206	14.8467	14.9588	0.256677	-0.212409	0.725764	14.6634	1.15008	-6.21599	0.26525	0.850441	0	0
>tr|G5EEH0|G5EEH0_CAEEL Piwi domain-containing protein OS=Caenorhabditis elegans OX=6239 GN=rde-1 PE=1 SV=1	G5EEH0	rde-1	Piwi domain-containing protein	G5EEH0	Caenorhabditis elegans	G5EEH0	rde-1	Piwi domain-containing protein	NA	NA	10.5408	NA	NA	NA	NA	NA	NA	11.3585	NA	NA	NA	NA	NA	NA
>tr|G5EEH6|G5EEH6_CAEEL Isovaleryl-CoA dehydrogenase, mitochondrial OS=Caenorhabditis elegans OX=6239 GN=ivd-1 PE=1 SV=1	G5EEH6	ivd-1	Isovaleryl-CoA dehydrogenase, mitochondrial	G5EEH6	Caenorhabditis elegans	G5EEH6	ivd-1	Isovaleryl-CoA dehydrogenase, mitochondrial	14.7771	14.4815	14.4805	14.6962	14.8266	14.608	0.130541	-0.771526	1.03261	14.7538	0.304159	-6.83428	0.764515	0.992786	0	0
>sp|G5EEH9|NUP98_CAEEL Nuclear pore complex protein Nup98-Nup96 OS=Caenorhabditis elegans OX=6239 GN=npp-10 PE=1 SV=1	G5EEH9	npp-10	Nuclear pore complex protein Nup98-Nup96	G5EEH9	Caenorhabditis elegans	G5EEH9	npp-10	Nuclear pore complex protein Nup98-Nup96	14.6264	14.5838	14.4478	14.6453	14.3608	14.282	-0.123302	-0.521115	0.274511	14.2476	-0.654246	-6.66096	0.521761	0.942291	0	0
>sp|G5EEI4|ASP1_CAEEL Aspartic protease 1 OS=Caenorhabditis elegans OX=6239 GN=asp-1 PE=1 SV=1	G5EEI4	asp-1	Aspartic protease 1	G5EEI4	Caenorhabditis elegans	G5EEI4	asp-1	Aspartic protease 1	15.4634	15.5337	15.4465	15.3941	15.2916	15.982	0.0747371	-0.43078	0.580254	15.6717	0.310737	-6.83218	0.759591	0.992786	0	0
>sp|G5EEI8|CHRD1_CAEEL Cysteine and histidine-rich domain-containing protein 1 OS=Caenorhabditis elegans OX=6239 GN=chp-1 PE=2 SV=1	G5EEI8	chp-1	Cysteine and histidine-rich domain-containing protein 1	G5EEI8	Caenorhabditis elegans	G5EEI8	chp-1	Cysteine and histidine-rich domain-containing protein 1	NA	NA	11.4431	12.3924	12.8231	12.0845	0.990253	-0.116656	2.09716	12.0751	1.9511	-4.79283	0.0749966	0.588652	0	0
>sp|G5EEK3|NOCA1_CAEEL Non-centrosomal microtubule array protein 1 OS=Caenorhabditis elegans OX=6239 GN=noca-1 PE=2 SV=1	G5EEK3	noca-1	Non-centrosomal microtubule array protein 1	G5EEK3	Caenorhabditis elegans	G5EEK3	noca-1	Non-centrosomal microtubule array protein 1	11.0964	12.2085	12.1868	11.9337	12.5431	12.5729	0.519313	-0.248809	1.28744	12.206	1.44192	-5.85546	0.170021	0.770885	0	0
>tr|G5EEK5|G5EEK5_CAEEL Very Early Transcript OS=Caenorhabditis elegans OX=6239 GN=vet-6 PE=1 SV=1	G5EEK5	vet-6	Very Early Transcript	G5EEK5	Caenorhabditis elegans	G5EEK5	vet-6	Very Early Transcript	NA	NA	NA	NA	10.304	NA	NA	NA	NA	10.0812	NA	NA	NA	NA	NA	NA
>tr|G5EEK8|G5EEK8_CAEEL Calcium-transporting ATPase OS=Caenorhabditis elegans OX=6239 GN=sca-1 PE=1 SV=1	G5EEK8	sca-1	Calcium-transporting ATPase	G5EEK8	Caenorhabditis elegans	G5EEK8	sca-1	Calcium-transporting ATPase	20.3732	20.1763	20.1423	20.2281	20.1159	20.0257	-0.107417	-0.449911	0.235078	19.9802	-0.659189	-6.65819	0.518168	0.942276	0	0
>sp|G5EEK9|VPP2_CAEEL V-type proton ATPase 116 kDa subunit a 2 OS=Caenorhabditis elegans OX=6239 GN=vha-5 PE=1 SV=1	G5EEK9	vha-5	V-type proton ATPase 116 kDa subunit a 2	G5EEK9	Caenorhabditis elegans	G5EEK9	vha-5	V-type proton ATPase 116 kDa subunit a 2	12.2431	11.9375	11.9788	NA	12.0924	11.6177	-0.198128	-1.05352	0.657267	11.8913	-0.497131	-6.64261	0.62687	0.972793	0	0
>sp|G5EEL0|LIDB1_CAEEL LIM domain-binding protein 1 OS=Caenorhabditis elegans OX=6239 GN=ldb-1 PE=1 SV=1	G5EEL0	ldb-1	LIM domain-binding protein 1	G5EEL0	Caenorhabditis elegans	G5EEL0	ldb-1	LIM domain-binding protein 1	12.309	12.961	12.8625	12.9913	12.6711	12.6854	0.0717239	-0.364626	0.508074	13.149	0.34696	-6.81962	0.732906	0.990577	0	0
>tr|G5EEL2|G5EEL2_CAEEL WD_REPEATS_REGION domain-containing protein OS=Caenorhabditis elegans OX=6239 GN=plrg-1 PE=1 SV=1	G5EEL2	plrg-1	WD_REPEATS_REGION domain-containing protein	G5EEL2	Caenorhabditis elegans	G5EEL2	plrg-1	WD_REPEATS_REGION domain-containing protein	NA	11.3467	11.9067	11.7594	NA	12.0318	0.268913	-0.270063	0.807888	11.9648	1.08815	-6.08036	0.298087	0.858556	0	0
>tr|G5EEL3|G5EEL3_CAEEL Nuclear Hormone Receptor family OS=Caenorhabditis elegans OX=6239 GN=nhr-70 PE=1 SV=1	G5EEL3	nhr-70	Nuclear Hormone Receptor family	G5EEL3	Caenorhabditis elegans	G5EEL3	nhr-70	Nuclear Hormone Receptor family	11.4315	11.7398	11.5613	NA	11.8458	11.292	-0.00864802	-0.752621	0.735325	12.0201	-0.0249489	-6.77188	0.98045	0.999687	0	0
>sp|G5EEM5|ZYG9_CAEEL Zygote defective protein 9 OS=Caenorhabditis elegans OX=6239 GN=zyg-9 PE=1 SV=1	G5EEM5	zyg-9	Zygote defective protein 9	G5EEM5	Caenorhabditis elegans	G5EEM5	zyg-9	Zygote defective protein 9	14.8897	14.7936	14.8575	14.5558	14.8441	14.7932	-0.115909	-0.5153	0.283481	14.801	-0.612591	-6.68797	0.548304	0.953167	0	0
>sp|G5EEM6|TAB1_CAEEL TGF-beta-activated kinase 1 and MAP3K7-binding protein 1 OS=Caenorhabditis elegans OX=6239 GN=tap-1 PE=1 SV=1	G5EEM6	tap-1	TGF-beta-activated kinase 1 and MAP3K7-binding protein 1	G5EEM6	Caenorhabditis elegans	G5EEM6	tap-1	TGF-beta-activated kinase 1 and MAP3K7-binding protein 1	NA	NA	NA	16.0768	16.1648	15.9728	NA	NA	NA	15.719	NA	NA	NA	NA	NA	NA
>sp|G5EEM9|PLA1_CAEEL Intracellular phospholipase A1 OS=Caenorhabditis elegans OX=6239 GN=ipla-1 PE=1 SV=1	G5EEM9	ipla-1	Intracellular phospholipase A1	G5EEM9	Caenorhabditis elegans	G5EEM9	ipla-1	Intracellular phospholipase A1	14.2194	13.7527	13.8242	14.2016	14.3471	14.4625	0.404988	-0.163386	0.973363	13.0563	1.51967	-5.74963	0.149534	0.74458	0	0
>tr|G5EEN3|G5EEN3_CAEEL CED-5 OS=Caenorhabditis elegans OX=6239 GN=ced-5 PE=1 SV=1	G5EEN3	ced-5	CED-5	G5EEN3	Caenorhabditis elegans	G5EEN3	ced-5	CED-5	12.5745	12.3624	12.1226	12.029	12.3756	12.8789	0.0746311	-0.493262	0.642525	12.6144	0.277398	-6.84225	0.78484	0.992786	0	0
>sp|G5EEN4|GCK3_CAEEL Germinal center kinase 3 OS=Caenorhabditis elegans OX=6239 GN=gck-3 PE=1 SV=1	G5EEN4	gck-3	Germinal center kinase 3	G5EEN4	Caenorhabditis elegans	G5EEN4	gck-3	Germinal center kinase 3	14.6187	14.3616	14.3084	14.2094	14.0373	14.0903	-0.317235	-0.727669	0.0931995	13.8056	-1.62454	-5.59718	0.121744	0.708618	0	0
>tr|G5EEN6|G5EEN6_CAEEL DNA repair and recombination protein RAD54-like OS=Caenorhabditis elegans OX=6239 GN=rad-54.l PE=4 SV=1	G5EEN6	rad-54.l	DNA repair and recombination protein RAD54-like	G5EEN6	Caenorhabditis elegans	G5EEN6	rad-54.l	DNA repair and recombination protein RAD54-like	NA	NA	NA	NA	NA	NA	NA	NA	NA	13.424	NA	NA	NA	NA	NA	NA
>tr|G5EEN7|G5EEN7_CAEEL Sjogren's syndrome/scleroderma autoantigen 1 (Autoantigen p27) OS=Caenorhabditis elegans OX=6239 GN=CELE_Y39A1A.3 PE=1 SV=1	G5EEN7	Y39A1A.3	Sjogren's syndrome/scleroderma autoantigen 1 (Autoantigen p27)	G5EEN7	Caenorhabditis elegans	G5EEN7	Y39A1A.3	Sjogren's syndrome/scleroderma autoantigen 1 (Autoantigen p27)	10.7618	11.9479	11.2483	11.9654	11.3493	11.9822	0.446325	-0.168997	1.06165	11.8059	1.5385	-5.72279	0.143594	0.734633	0	0
>sp|G5EEP3|FACE2_CAEEL CAAX prenyl protease 2 homolog OS=Caenorhabditis elegans OX=6239 GN=fce-2 PE=2 SV=1	G5EEP3	fce-2	CAAX prenyl protease 2 homolog	G5EEP3	Caenorhabditis elegans	G5EEP3	fce-2	CAAX prenyl protease 2 homolog	NA	NA	NA	10.5351	NA	NA	NA	NA	NA	11.9692	NA	NA	NA	NA	NA	NA
>tr|G5EEQ8|G5EEQ8_CAEEL Splicing factor 3B subunit 1 domain-containing protein OS=Caenorhabditis elegans OX=6239 GN=sftb-1 PE=1 SV=1	G5EEQ8	sftb-1	Splicing factor 3B subunit 1 domain-containing protein	G5EEQ8	Caenorhabditis elegans	G5EEQ8	sftb-1	Splicing factor 3B subunit 1 domain-containing protein	13.688	13.9231	13.8809	13.9653	13.7952	13.2748	-0.15226	-0.746593	0.442073	14.1529	-0.538454	-6.73223	0.596899	0.966434	0	0
>tr|G5EES3|G5EES3_CAEEL Protein argonaute-2 OS=Caenorhabditis elegans OX=6239 GN=alg-1 PE=1 SV=1	G5EES3	alg-1	Protein argonaute-2	G5EES3	Caenorhabditis elegans	G5EES3	alg-1	Protein argonaute-2	13.497	14.1745	14.2835	13.6264	13.8935	13.7676	-0.222537	-0.834612	0.389538	14.3497	-0.76417	-6.5823	0.454725	0.925821	0	0
>sp|G5EES6|UFD3_CAEEL Ubiquitin fusion degradation protein 3 homolog OS=Caenorhabditis elegans OX=6239 GN=ufd-3 PE=1 SV=1	G5EES6	ufd-3	Ubiquitin fusion degradation protein 3 homolog	G5EES6	Caenorhabditis elegans	G5EES6	ufd-3	Ubiquitin fusion degradation protein 3 homolog	12.7102	12.6812	12.6026	13.7929	13.8689	13.5012	1.05634	0.581003	1.53167	13.5282	4.67084	0.53037	0.000193006	0.00823492	1	1
>tr|G5EES9|G5EES9_CAEEL Thioredoxin-like protein OS=Caenorhabditis elegans OX=6239 GN=txl-1 PE=1 SV=1	G5EES9	txl-1	Thioredoxin-like protein	G5EES9	Caenorhabditis elegans	G5EES9	txl-1	Thioredoxin-like protein	12.0188	12.742	11.2399	13.3666	13.7846	13.4528	1.5344	0.85155	2.21726	12.9064	4.74309	0.569971	0.000191258	0.00823492	1	1
>tr|G5EET2|G5EET2_CAEEL dUTP diphosphatase OS=Caenorhabditis elegans OX=6239 GN=dut-1 PE=1 SV=1	G5EET2	dut-1	dUTP diphosphatase	G5EET2	Caenorhabditis elegans	G5EET2	dut-1	dUTP diphosphatase	11.5349	11.5839	11.3838	11.1994	10.8971	11.8881	-0.172703	-0.690958	0.345551	11.8577	-0.715236	-6.61605	0.486308	0.939857	0	0
>tr|G5EET3|G5EET3_CAEEL CaDmium Responsive OS=Caenorhabditis elegans OX=6239 GN=cdr-6 PE=1 SV=1	G5EET3	cdr-6	CaDmium Responsive	G5EET3	Caenorhabditis elegans	G5EET3	cdr-6	CaDmium Responsive	15.2602	15.2255	15.1439	15.1823	15.1003	15.0475	-0.099832	-0.452025	0.252361	15.3742	-0.598327	-6.69683	0.557559	0.95636	0	0
>sp|G5EET6|EFA6_CAEEL Exchange factor for Arf-6 OS=Caenorhabditis elegans OX=6239 GN=efa-6 PE=1 SV=1	G5EET6	efa-6	Exchange factor for Arf-6	G5EET6	Caenorhabditis elegans	G5EET6	efa-6	Exchange factor for Arf-6	10.6971	10.6134	10.5977	10.5447	11.0753	9.50221	-0.261996	-0.957591	0.433599	10.2886	-0.803304	-6.54898	0.434431	0.916294	0	0
>tr|G5EET8|G5EET8_CAEEL Up-regulated in Daf-2 domain-containing protein OS=Caenorhabditis elegans OX=6239 GN=pud-1.2 PE=1 SV=1	G5EET8	pud-1.2	Up-regulated in Daf-2 domain-containing protein	G5EET8	Caenorhabditis elegans	G5EET8	pud-1.2	Up-regulated in Daf-2 domain-containing protein	NA	NA	NA	12.5634	NA	NA	NA	NA	NA	12.5776	NA	NA	NA	NA	NA	NA
>tr|G5EEU1|G5EEU1_CAEEL BET1 OS=Caenorhabditis elegans OX=6239 GN=nbet-1 PE=1 SV=1	G5EEU1	nbet-1	BET1	G5EEU1	Caenorhabditis elegans	G5EEU1	nbet-1	BET1	11.4924	NA	NA	12.9625	12.8619	12.1488	1.16532	0.0957149	2.23492	13.2631	2.37611	-4.09887	0.0351781	0.409345	1	0
>sp|G5EEU2|SET25_CAEEL Histone-lysine N-methyltransferase set-25 OS=Caenorhabditis elegans OX=6239 GN=set-25 PE=1 SV=1	G5EEU2	set-25	Histone-lysine N-methyltransferase set-25	G5EEU2	Caenorhabditis elegans	G5EEU2	set-25	Histone-lysine N-methyltransferase set-25	NA	NA	NA	NA	NA	NA	NA	NA	NA	11.2226	NA	NA	NA	NA	NA	NA
>sp|G5EEV2|TRR1_CAEEL Transcription-associated protein 1 OS=Caenorhabditis elegans OX=6239 GN=trr-1 PE=2 SV=1	G5EEV2	trr-1	Transcription-associated protein 1	G5EEV2	Caenorhabditis elegans	G5EEV2	trr-1	Transcription-associated protein 1	13.4318	13.8588	13.6596	13.4724	13.6411	13.3787	-0.152657	-0.568928	0.263614	13.9664	-0.770783	-6.57716	0.450893	0.924567	0	0
>tr|G5EEV5|G5EEV5_CAEEL 5C820 OS=Caenorhabditis elegans OX=6239 GN=pud-3 PE=1 SV=1	G5EEV5	pud-3	5C820	G5EEV5	Caenorhabditis elegans	G5EEV5	pud-3	5C820	15.3122	15.0943	14.6941	15.363	15.4454	15.8994	0.535751	-0.0743598	1.14586	14.5452	1.84564	-5.25478	0.0815567	0.604259	0	0
>tr|G5EEW4|G5EEW4_CAEEL Serine/threonine-protein kinase ATR OS=Caenorhabditis elegans OX=6239 GN=C27C12.3 PE=4 SV=1	G5EEW4	C27C12.3	Serine/threonine-protein kinase ATR	G5EEW4	Caenorhabditis elegans	G5EEW4	C27C12.3	Serine/threonine-protein kinase ATR	NA	NA	NA	NA	NA	NA	NA	NA	NA	10.759	NA	NA	NA	NA	NA	NA
>tr|G5EEW5|G5EEW5_CAEEL Transcription termination factor 2 OS=Caenorhabditis elegans OX=6239 GN=CELE_F54E12.2 PE=1 SV=1	G5EEW5	F54E12.2	Transcription termination factor 2	G5EEW5	Caenorhabditis elegans	G5EEW5	F54E12.2	Transcription termination factor 2	12.9699	13.1642	13.0058	13.2132	13.3942	13.366	0.277798	-0.165199	0.720795	13.2183	1.33008	-6.00071	0.202263	0.790753	0	0
>sp|G5EEW6|SIG7_CAEEL Peptidyl-prolyl cis-trans isomerase sig-7 OS=Caenorhabditis elegans OX=6239 GN=sig-7 PE=1 SV=1	G5EEW6	sig-7	Peptidyl-prolyl cis-trans isomerase sig-7	G5EEW6	Caenorhabditis elegans	G5EEW6	sig-7	Peptidyl-prolyl cis-trans isomerase sig-7	11.0748	12.4214	12.3169	10.5346	11.6292	11.3573	-0.763966	-1.6048	0.0768669	12.2437	-1.92714	-5.12902	0.07203	0.575416	0	0
>sp|G5EEW9|CNKR_CAEEL Connector enhancer of kinase suppressor of ras OS=Caenorhabditis elegans OX=6239 GN=cnk-1 PE=2 SV=1	G5EEW9	cnk-1	Connector enhancer of kinase suppressor of ras	G5EEW9	Caenorhabditis elegans	G5EEW9	cnk-1	Connector enhancer of kinase suppressor of ras	12.5564	13.6029	12.1192	12.4179	12.2748	12.6827	-0.301074	-0.997259	0.395112	12.5666	-0.928195	-6.43922	0.36915	0.890927	0	0
>tr|G5EEX7|G5EEX7_CAEEL Serine/arginine repetitive matrix protein 2-like OS=Caenorhabditis elegans OX=6239 GN=CELE_F49C12.15 PE=1 SV=1	G5EEX7	F49C12.15	Serine/arginine repetitive matrix protein 2-like	G5EEX7	Caenorhabditis elegans	G5EEX7	F49C12.15	Serine/arginine repetitive matrix protein 2-like	12.3677	12.1129	12.4274	11.7329	11.6894	11.9619	-0.507939	-1.1679	0.152021	11.9432	-1.66411	-5.54628	0.120188	0.707321	0	0
>tr|G5EEY5|G5EEY5_CAEEL Bromo domain-containing protein OS=Caenorhabditis elegans OX=6239 GN=pbrm-1 PE=1 SV=1	G5EEY5	pbrm-1	Bromo domain-containing protein	G5EEY5	Caenorhabditis elegans	G5EEY5	pbrm-1	Bromo domain-containing protein	11.145	11.5452	11.9111	11.8368	11.5064	11.273	0.00496424	-0.806103	0.816031	12.0583	0.0130538	-6.8824	0.989758	0.999687	0	0
>tr|G5EEZ0|G5EEZ0_CAEEL DUF155 domain-containing protein OS=Caenorhabditis elegans OX=6239 GN=CELE_ZK1010.2 PE=1 SV=1	G5EEZ0	ZK1010.2	DUF155 domain-containing protein	G5EEZ0	Caenorhabditis elegans	G5EEZ0	ZK1010.2	DUF155 domain-containing protein	13.0869	12.7433	12.8482	11.4373	12.6019	12.5026	-0.712219	-1.38158	-0.0428625	12.395	-2.24598	-4.57229	0.0383753	0.423234	0	0
>tr|G5EEZ4|G5EEZ4_CAEEL WD repeat-containing protein 55 OS=Caenorhabditis elegans OX=6239 GN=3E324 PE=1 SV=1	G5EEZ4	3E324	WD repeat-containing protein 55	G5EEZ4	Caenorhabditis elegans	G5EEZ4	3E324	WD repeat-containing protein 55	13.0491	13.0568	12.8514	13.2738	13.3054	13.1028	0.241587	-0.241559	0.724734	13.1792	1.05547	-6.31723	0.306071	0.858556	0	0
>tr|G5EF02|G5EF02_CAEEL PIP-1 OS=Caenorhabditis elegans OX=6239 GN=spn-4 PE=1 SV=1	G5EF02	spn-4	PIP-1	G5EF02	Caenorhabditis elegans	G5EF02	spn-4	PIP-1	11.455	12.9146	NA	NA	11.683	NA	-0.501745	-1.68097	0.677479	12.6888	-0.937593	-6.0329	0.368773	0.890927	0	0
>sp|G5EF15|POS1_CAEEL RNA-binding protein pos-1 OS=Caenorhabditis elegans OX=6239 GN=pos-1 PE=1 SV=1	G5EF15	pos-1	RNA-binding protein pos-1	G5EF15	Caenorhabditis elegans	G5EF15	pos-1	RNA-binding protein pos-1	NA	NA	NA	NA	NA	NA	NA	NA	NA	11.9971	NA	NA	NA	NA	NA	NA
>tr|G5EF37|G5EF37_CAEEL EF-hand domain-containing protein OS=Caenorhabditis elegans OX=6239 GN=pat-10 PE=1 SV=1	G5EF37	pat-10	EF-hand domain-containing protein	G5EF37	Caenorhabditis elegans	G5EF37	pat-10	EF-hand domain-containing protein	NA	NA	NA	NA	NA	NA	NA	NA	NA	11.7661	NA	NA	NA	NA	NA	NA
>tr|G5EF43|G5EF43_CAEEL Transporter OS=Caenorhabditis elegans OX=6239 GN=snf-11 PE=1 SV=1	G5EF43	snf-11	Transporter	G5EF43	Caenorhabditis elegans	G5EF43	snf-11	Transporter	13.0613	12.7154	12.7266	12.6614	13.3771	13.1334	0.222857	-0.334415	0.780129	13.383	0.844129	-6.51675	0.410391	0.915125	0	0
>sp|G5EF48|FLD1_CAEEL TLC domain-containing protein fld-1 OS=Caenorhabditis elegans OX=6239 GN=fld-1 PE=1 SV=1	G5EF48	fld-1	TLC domain-containing protein fld-1	G5EF48	Caenorhabditis elegans	G5EF48	fld-1	TLC domain-containing protein fld-1	13.9774	14.2589	13.9915	14.0904	13.792	13.9536	-0.130596	-0.568087	0.306896	14.4985	-0.627411	-6.67906	0.538314	0.946386	0	0
>sp|G5EF51|KY_CAEEL Lim and transglutaminase domain protein ltd-1 OS=Caenorhabditis elegans OX=6239 GN=ltd-1 PE=1 SV=1	G5EF51	ltd-1	Lim and transglutaminase domain protein ltd-1	G5EF51	Caenorhabditis elegans	G5EF51	ltd-1	Lim and transglutaminase domain protein ltd-1	12.0247	NA	11.9008	12.0295	NA	11.4546	-0.220744	-0.877501	0.436014	11.8452	-0.721398	-6.41278	0.482627	0.938192	0	0
>sp|G5EF53|SWSN4_CAEEL SWI/SNF chromatin remodeling complex core catalytic subunit swsn-4 OS=Caenorhabditis elegans OX=6239 GN=swsn-4 PE=1 SV=1	G5EF53	swsn-4	SWI/SNF chromatin remodeling complex core catalytic subunit swsn-4	G5EF53	Caenorhabditis elegans	G5EF53	swsn-4	SWI/SNF chromatin remodeling complex core catalytic subunit swsn-4	12.6709	12.69	12.1435	12.0913	12.2267	12.7079	-0.159503	-0.718967	0.399961	12.7626	-0.601792	-6.6947	0.555303	0.955557	0	0
>tr|G5EF58|G5EF58_CAEEL PNPLA domain-containing protein OS=Caenorhabditis elegans OX=6239 GN=ipla-7 PE=1 SV=1	G5EF58	ipla-7	PNPLA domain-containing protein	G5EF58	Caenorhabditis elegans	G5EF58	ipla-7	PNPLA domain-containing protein	13.0925	12.555	12.3999	12.5227	12.8384	NA	-0.00192374	-0.797386	0.793538	12.4715	-0.00519061	-6.77219	0.995932	0.999687	0	0
>tr|G5EF59|G5EF59_CAEEL Ribonuclease P/MRP protein subunit POP5 OS=Caenorhabditis elegans OX=6239 GN=popl-5 PE=1 SV=1	G5EF59	popl-5	Ribonuclease P/MRP protein subunit POP5	G5EF59	Caenorhabditis elegans	G5EF59	popl-5	Ribonuclease P/MRP protein subunit POP5	11.8906	11.9225	11.9492	12.2511	11.6065	11.9006	-0.00134515	-0.506853	0.504163	12.4703	-0.00571128	-6.88247	0.995524	0.999687	0	0
>sp|G5EF60|STIM1_CAEEL Stromal interaction molecule 1 OS=Caenorhabditis elegans OX=6239 GN=stim-1 PE=1 SV=1	G5EF60	stim-1	Stromal interaction molecule 1	G5EF60	Caenorhabditis elegans	G5EF60	stim-1	Stromal interaction molecule 1	NA	NA	NA	NA	NA	NA	NA	NA	NA	10.2576	NA	NA	NA	NA	NA	NA
>tr|G5EF61|G5EF61_CAEEL Nose resistant-to-fluoxetine protein N-terminal domain-containing protein OS=Caenorhabditis elegans OX=6239 GN=ndg-4 PE=1 SV=1	G5EF61	ndg-4	Nose resistant-to-fluoxetine protein N-terminal domain-containing protein	G5EF61	Caenorhabditis elegans	G5EF61	ndg-4	Nose resistant-to-fluoxetine protein N-terminal domain-containing protein	12.8195	NA	12.7494	13.2116	12.5545	NA	0.09857	-0.791137	0.988277	13.3968	0.237788	-6.65255	0.815516	0.992786	0	0
>tr|G5EF62|G5EF62_CAEEL Protein vav OS=Caenorhabditis elegans OX=6239 GN=uig-1 PE=1 SV=1	G5EF62	uig-1	Protein vav	G5EF62	Caenorhabditis elegans	G5EF62	uig-1	Protein vav	NA	11.8566	11.7989	11.0146	NA	NA	-0.813142	-1.80859	0.182307	11.7531	-1.80001	-4.97535	0.0995779	0.653995	0	0
>sp|G5EF68|TAF5_CAEEL Transcription initiation factor TFIID subunit 5 OS=Caenorhabditis elegans OX=6239 GN=taf-5 PE=1 SV=1	G5EF68	taf-5	Transcription initiation factor TFIID subunit 5	G5EF68	Caenorhabditis elegans	G5EF68	taf-5	Transcription initiation factor TFIID subunit 5	12.5414	12.37	11.8593	NA	NA	NA	NA	NA	NA	12.1289	NA	NA	NA	NA	NA	NA
>tr|G5EF77|G5EF77_CAEEL serine--tRNA ligase OS=Caenorhabditis elegans OX=6239 GN=sars-2 PE=1 SV=1	G5EF77	sars-2	serine--tRNA ligase	G5EF77	Caenorhabditis elegans	G5EF77	sars-2	serine--tRNA ligase	13.1765	13.5334	13.1229	13.2722	13.2818	13.2299	-0.0162895	-0.498742	0.466163	12.9733	-0.0712695	-6.87983	0.94402	0.999268	0	0
>sp|G5EF84|GIP2_CAEEL Gamma-tubulin interacting protein 2 OS=Caenorhabditis elegans OX=6239 GN=gip-2 PE=4 SV=1	G5EF84	gip-2	Gamma-tubulin interacting protein 2	G5EF84	Caenorhabditis elegans	G5EF84	gip-2	Gamma-tubulin interacting protein 2	13.9771	13.8853	13.8746	13.7471	13.7602	13.7312	-0.16617	-0.523917	0.191576	14.0232	-0.980456	-6.3926	0.340693	0.876351	0	0
>tr|G5EFC1|G5EFC1_CAEEL Rab8 OS=Caenorhabditis elegans OX=6239 GN=rab-8 PE=1 SV=1	G5EFC1	rab-8	Rab8	G5EFC1	Caenorhabditis elegans	G5EFC1	rab-8	Rab8	15.5274	15.3616	14.9991	15.063	15.0252	15.5202	-0.0932249	-0.601986	0.415536	14.7437	-0.385133	-6.80531	0.704678	0.986609	0	0
>tr|G5EFC4|G5EFC4_CAEEL Cell division cycle 5-like protein OS=Caenorhabditis elegans OX=6239 GN=cdc-5l PE=1 SV=1	G5EFC4	cdc-5l	Cell division cycle 5-like protein	G5EFC4	Caenorhabditis elegans	G5EFC4	cdc-5l	Cell division cycle 5-like protein	12.0509	12.1813	12.6763	12.3419	12.2193	12.5405	0.0643981	-0.551922	0.680719	12.9305	0.220555	-6.85703	0.828082	0.993392	0	0
>tr|G5EFC8|G5EFC8_CAEEL Small ribosomal subunit protein mS29 OS=Caenorhabditis elegans OX=6239 GN=dap-3 PE=1 SV=1	G5EFC8	dap-3	Small ribosomal subunit protein mS29	G5EFC8	Caenorhabditis elegans	G5EFC8	dap-3	Small ribosomal subunit protein mS29	13.2749	13.4303	13.7077	12.9573	13.4114	13.1932	-0.283656	-0.719119	0.151808	13.6404	-1.37496	-5.94376	0.187106	0.782957	0	0
>sp|G5EFD4|HMT1_CAEEL Heavy metal tolerance factor 1 OS=Caenorhabditis elegans OX=6239 GN=hmt-1 PE=2 SV=1	G5EFD4	hmt-1	Heavy metal tolerance factor 1	G5EFD4	Caenorhabditis elegans	G5EFD4	hmt-1	Heavy metal tolerance factor 1	13.5356	13.6432	13.5209	13.5449	13.8177	13.4589	0.0406086	-0.492637	0.573854	13.763	0.160746	-6.86896	0.8742	0.995421	0	0
>sp|G5EFD9|ADA10_CAEEL Disintegrin and metalloproteinase domain-containing protein 10 homolog OS=Caenorhabditis elegans OX=6239 GN=sup-17 PE=1 SV=1	G5EFD9	sup-17	Disintegrin and metalloproteinase domain-containing protein 10 homolog	G5EFD9	Caenorhabditis elegans	G5EFD9	sup-17	Disintegrin and metalloproteinase domain-containing protein 10 homolog	11.9979	11.2565	11.8717	11.5565	11.9708	11.6189	0.00666475	-0.788573	0.801903	11.642	0.0177761	-6.88232	0.986039	0.999687	0	0
>tr|G5EFE3|G5EFE3_CAEEL NLPC_P60 domain-containing protein OS=Caenorhabditis elegans OX=6239 GN=CELE_H03A11.2 PE=1 SV=2	G5EFE3	H03A11.2	NLPC_P60 domain-containing protein	G5EFE3	Caenorhabditis elegans	G5EFE3	H03A11.2	NLPC_P60 domain-containing protein	13.2395	14.8062	14.8518	13.62	13.4505	13.8339	-0.66434	-1.44779	0.119108	14.1997	-1.79858	-5.33532	0.091101	0.631547	0	0
>sp|G5EFF1|ASD2_CAEEL RNA-binding protein asd-2 OS=Caenorhabditis elegans OX=6239 GN=asd-2 PE=1 SV=1	G5EFF1	asd-2	RNA-binding protein asd-2	G5EFF1	Caenorhabditis elegans	G5EFF1	asd-2	RNA-binding protein asd-2	NA	NA	10.8646	10.8334	NA	11.3928	0.24854	-1.20765	1.70473	11.6953	0.376102	-6.40847	0.714062	0.987867	0	0
>tr|G5EFF9|G5EFF9_CAEEL Translation initiation factor eIF2B subunit delta OS=Caenorhabditis elegans OX=6239 GN=eif-2bdelta PE=1 SV=1	G5EFF9	eif-2bdelta	Translation initiation factor eIF2B subunit delta	G5EFF9	Caenorhabditis elegans	G5EFF9	eif-2bdelta	Translation initiation factor eIF2B subunit delta	15.009	15.1242	14.9296	15.1753	15.0693	15.2049	0.12892	-0.464304	0.722145	14.3351	0.460948	-6.77148	0.65108	0.981338	0	0
>tr|G5EFG0|G5EFG0_CAEEL S5 DRBM domain-containing protein OS=Caenorhabditis elegans OX=6239 GN=sel-1 PE=1 SV=1	G5EFG0	sel-1	S5 DRBM domain-containing protein	G5EFG0	Caenorhabditis elegans	G5EFG0	sel-1	S5 DRBM domain-containing protein	14.2823	14.0486	14.06	14.2379	14.0869	13.9872	-0.0263002	-0.432062	0.379462	13.6504	-0.136816	-6.87268	0.892793	0.997052	0	0
>tr|G5EFG4|G5EFG4_CAEEL ABC transporter domain-containing protein OS=Caenorhabditis elegans OX=6239 GN=abcf-2 PE=1 SV=1	G5EFG4	abcf-2	ABC transporter domain-containing protein	G5EFG4	Caenorhabditis elegans	G5EFG4	abcf-2	ABC transporter domain-containing protein	18.4587	18.4098	18.3824	18.5457	18.431	18.4692	0.0649994	-0.265243	0.395242	18.0997	0.413684	-6.7935	0.684021	0.986424	0	0
>tr|G5EFH0|G5EFH0_CAEEL Ribosome biogenesis protein NSA2 homolog OS=Caenorhabditis elegans OX=6239 GN=CELE_W09C5.1 PE=1 SV=1	G5EFH0	W09C5.1	Ribosome biogenesis protein NSA2 homolog	G5EFH0	Caenorhabditis elegans	G5EFH0	W09C5.1	Ribosome biogenesis protein NSA2 homolog	17.1391	17.3379	17.2134	17.1274	17.0407	16.897	-0.208461	-0.644782	0.22786	17.4894	-1.00418	-6.37007	0.328678	0.872337	0	0
>tr|G5EFH7|G5EFH7_CAEEL SEC7 domain-containing protein OS=Caenorhabditis elegans OX=6239 GN=agef-1 PE=1 SV=1	G5EFH7	agef-1	SEC7 domain-containing protein	G5EFH7	Caenorhabditis elegans	G5EFH7	agef-1	SEC7 domain-containing protein	12.669	12.5945	12.9378	12.6627	13.005	12.5722	0.0128792	-0.437306	0.463064	13.0072	0.06013	-6.8806	0.952719	0.999687	0	0
>sp|G5EFI7|MYRF1_CAEEL Myelin regulatory factor homolog 1 OS=Caenorhabditis elegans OX=6239 GN=myrf-1 PE=1 SV=1	G5EFI7	myrf-1	Myelin regulatory factor homolog 1	G5EFI7	Caenorhabditis elegans	G5EFI7	myrf-1	Myelin regulatory factor homolog 1	11.2566	NA	NA	10.7411	10.6699	10.6133	-0.581862	-1.58358	0.419857	10.7396	-1.34258	-5.64713	0.216729	0.79509	0	0
>sp|G5EFI8|PLCE1_CAEEL 1-phosphatidylinositol 4,5-bisphosphate phosphodiesterase epsilon-1 OS=Caenorhabditis elegans OX=6239 GN=plc-1 PE=1 SV=1	G5EFI8	plc-1	1-phosphatidylinositol 4,5-bisphosphate phosphodiesterase epsilon-1	G5EFI8	Caenorhabditis elegans	G5EFI8	plc-1	1-phosphatidylinositol 4,5-bisphosphate phosphodiesterase epsilon-1	12.2926	11.8546	NA	NA	NA	11.9878	-0.0858045	-1.86954	1.69793	11.5152	-0.106	-6.47744	0.917509	0.998334	0	0
>sp|G5EFJ4|CAPG1_CAEEL Condensin complex subunit capg-1 OS=Caenorhabditis elegans OX=6239 GN=capg-1 PE=1 SV=1	G5EFJ4	capg-1	Condensin complex subunit capg-1	G5EFJ4	Caenorhabditis elegans	G5EFJ4	capg-1	Condensin complex subunit capg-1	12.2097	12.6135	12.716	12.4019	12.5771	12.6355	0.0251069	-0.496835	0.547049	12.9695	0.101536	-6.87709	0.92032	0.998433	0	0
>tr|G5EFK4|G5EFK4_CAEEL ADP-ribosylation factor OS=Caenorhabditis elegans OX=6239 GN=arf-3 PE=1 SV=1	G5EFK4	arf-3	ADP-ribosylation factor	G5EFK4	Caenorhabditis elegans	G5EFK4	arf-3	ADP-ribosylation factor	18.2252	18.1472	18.0436	18.1906	18.0047	18.1841	-0.0122047	-0.331809	0.3074	17.7383	-0.0802615	-6.87912	0.93692	0.999268	0	0
>sp|G5EFL0|GLD4_CAEEL Poly(A) RNA polymerase gld-4 OS=Caenorhabditis elegans OX=6239 GN=gld-4 PE=1 SV=1	G5EFL0	gld-4	Poly(A) RNA polymerase gld-4	G5EFL0	Caenorhabditis elegans	G5EFL0	gld-4	Poly(A) RNA polymerase gld-4	11.254	11.6162	11.9618	NA	11.1517	10.731	-0.669318	-1.46762	0.128981	11.4625	-1.81282	-5.21772	0.0931951	0.63556	0	0
>tr|G5EFL5|G5EFL5_CAEEL PDZ and LIM domain protein Zasp OS=Caenorhabditis elegans OX=6239 GN=alp-1 PE=1 SV=1	G5EFL5	alp-1	PDZ and LIM domain protein Zasp	G5EFL5	Caenorhabditis elegans	G5EFL5	alp-1	PDZ and LIM domain protein Zasp	12.7586	13.6051	13.4491	13.7661	12.9351	12.6058	-0.168621	-1.40136	1.06412	13.2845	-0.287497	-6.8394	0.777035	0.992786	0	0
>tr|G5EFM7|G5EFM7_CAEEL Serum response factor-binding protein 1 OS=Caenorhabditis elegans OX=6239 GN=CELE_F18C12.3 PE=1 SV=1	G5EFM7	F18C12.3	Serum response factor-binding protein 1	G5EFM7	Caenorhabditis elegans	G5EFM7	F18C12.3	Serum response factor-binding protein 1	10.2766	11.6243	NA	NA	10.1073	9.08759	-1.35301	-2.56512	-0.140907	11.904	-2.43448	-4.12484	0.031635	0.384546	-1	0
>sp|G5EFM9|NEKL3_CAEEL Serine/threonine-protein kinase nekl-3 OS=Caenorhabditis elegans OX=6239 GN=nekl-3 PE=1 SV=1	G5EFM9	nekl-3	Serine/threonine-protein kinase nekl-3	G5EFM9	Caenorhabditis elegans	G5EFM9	nekl-3	Serine/threonine-protein kinase nekl-3	12.2545	12.5781	12.2697	13.8448	13.9205	13.5121	1.39172	0.59715	2.1863	15.9362	3.71508	-1.67778	0.00190008	0.05226	1	1
>tr|G5EFN2|G5EFN2_CAEEL RICTOR_N domain-containing protein OS=Caenorhabditis elegans OX=6239 GN=rict-1 PE=1 SV=1	G5EFN2	rict-1	RICTOR_N domain-containing protein	G5EFN2	Caenorhabditis elegans	G5EFN2	rict-1	RICTOR_N domain-containing protein	12.0928	11.432	10.8453	11.4519	12.2584	12.0168	0.452367	-0.251999	1.15673	11.6153	1.36973	-5.94995	0.191068	0.782957	0	0
>tr|G5EFP3|G5EFP3_CAEEL Multidrug resistance-associated protein 1 OS=Caenorhabditis elegans OX=6239 GN=mrp-4 PE=1 SV=1	G5EFP3	mrp-4	Multidrug resistance-associated protein 1	G5EFP3	Caenorhabditis elegans	G5EFP3	mrp-4	Multidrug resistance-associated protein 1	14.3882	14.6672	14.4216	14.4734	14.6081	14.2666	-0.043002	-0.41972	0.333716	14.6353	-0.239919	-6.85246	0.81312	0.992786	0	0
>tr|G5EFR0|G5EFR0_CAEEL ShKT domain-containing protein OS=Caenorhabditis elegans OX=6239 GN=tag-297 PE=1 SV=1	G5EFR0	tag-297	ShKT domain-containing protein	G5EFR0	Caenorhabditis elegans	G5EFR0	tag-297	ShKT domain-containing protein	12.0355	11.9145	11.9306	11.7456	11.9097	12.1227	-0.0342052	-0.538857	0.470447	11.5886	-0.14307	-6.87177	0.887927	0.997029	0	0
>tr|G5EFR3|G5EFR3_CAEEL PAP-associated domain-containing protein OS=Caenorhabditis elegans OX=6239 GN=gldr-2 PE=1 SV=1	G5EFR3	gldr-2	PAP-associated domain-containing protein	G5EFR3	Caenorhabditis elegans	G5EFR3	gldr-2	PAP-associated domain-containing protein	10.7524	12.4084	12.091	12.2064	11.9683	12.4544	0.459112	-0.302939	1.22116	12.9156	1.29308	-6.04548	0.217069	0.79509	0	0
>sp|G5EFR6|MCA1_CAEEL Plasma membrane calcium-transporting ATPase mca-1 OS=Caenorhabditis elegans OX=6239 GN=mca-1 PE=1 SV=1	G5EFR6	mca-1	Plasma membrane calcium-transporting ATPase mca-1	G5EFR6	Caenorhabditis elegans	G5EFR6	mca-1	Plasma membrane calcium-transporting ATPase mca-1	13.87	13.9283	13.6083	14.048	13.8521	13.8224	0.105325	-0.326901	0.53755	13.8167	0.512168	-6.74644	0.614797	0.97238	0	0
>sp|G5EFS2|MSI1H_CAEEL RNA-binding protein Musashi homolog 1 OS=Caenorhabditis elegans OX=6239 GN=msi-1 PE=1 SV=1	G5EFS2	msi-1	RNA-binding protein Musashi homolog 1	G5EFS2	Caenorhabditis elegans	G5EFS2	msi-1	RNA-binding protein Musashi homolog 1	13.6644	13.4098	13.971	13.735	13.5306	13.714	-0.0218529	-0.483302	0.439596	13.7645	-0.0999623	-6.87725	0.921551	0.998433	0	0
>tr|G5EFS5|G5EFS5_CAEEL B30.2/SPRY domain-containing protein OS=Caenorhabditis elegans OX=6239 GN=CELE_F45D11.15 PE=4 SV=1;>tr|Q9N5T2|Q9N5T2_CAEEL AAA domain-containing protein OS=Caenorhabditis elegans OX=6239 GN=CELE_F45D11.14 PE=1 SV=1	G5EFS5;Q9N5T2	F45D11.15;F45D11.14	B30.2/SPRY domain-containing protein;AAA domain-containing protein	G5EFS5;Q9N5T2	Caenorhabditis elegans	G5EFS5	F45D11.15	B30.2/SPRY domain-containing protein	19.6603	19.9239	18.6066	17.2562	16.8237	18.5546	-1.85209	-3.03781	-0.666371	17.491	-3.28301	-2.48703	0.0041584	0.0941439	-1	0
>tr|G5EFT0|G5EFT0_CAEEL Protein PFC0760c-like OS=Caenorhabditis elegans OX=6239 GN=CELE_T12D8.9 PE=1 SV=1	G5EFT0	T12D8.9	Protein PFC0760c-like	G5EFT0	Caenorhabditis elegans	G5EFT0	T12D8.9	Protein PFC0760c-like	12.2664	11.9069	12.3996	12.531	12.0867	11.9602	0.00165858	-0.721713	0.72503	11.7018	0.00481912	-6.88248	0.996208	0.999687	0	0
>sp|G5EFT4|AMP1_CAEEL Aminopeptidase ltah-1.1 OS=Caenorhabditis elegans OX=6239 GN=ltah-1.1 PE=1 SV=1	G5EFT4	ltah-1.1	Aminopeptidase ltah-1.1	G5EFT4	Caenorhabditis elegans	G5EFT4	ltah-1.1	Aminopeptidase ltah-1.1	13.834	13.8097	14.0135	13.6331	13.9809	13.8162	-0.0756555	-0.966478	0.815167	14.1194	-0.179266	-6.86566	0.859861	0.99371	0	0
>sp|G5EFT5|HSF1_CAEEL Heat shock transcription factor hsf-1 OS=Caenorhabditis elegans OX=6239 GN=hsf-1 PE=1 SV=1	G5EFT5	hsf-1	Heat shock transcription factor hsf-1	G5EFT5	Caenorhabditis elegans	G5EFT5	hsf-1	Heat shock transcription factor hsf-1	NA	NA	NA	NA	NA	NA	NA	NA	NA	11.3397	NA	NA	NA	NA	NA	NA
>tr|G5EFT7|G5EFT7_CAEEL Protein-cysteine N-palmitoyltransferase HHAT OS=Caenorhabditis elegans OX=6239 GN=hhat-1 PE=1 SV=1	G5EFT7	hhat-1	Protein-cysteine N-palmitoyltransferase HHAT	G5EFT7	Caenorhabditis elegans	G5EFT7	hhat-1	Protein-cysteine N-palmitoyltransferase HHAT	14.3808	15.0156	14.8685	14.8135	14.8316	14.4369	-0.0609675	-0.632924	0.510989	15.0655	-0.224041	-6.8563	0.825263	0.9933	0	0
>sp|G5EFU0|PK2_CAEEL Serine/threonine-protein kinase pak-2 OS=Caenorhabditis elegans OX=6239 GN=pak-2 PE=2 SV=1	G5EFU0	pak-2	Serine/threonine-protein kinase pak-2	G5EFU0	Caenorhabditis elegans	G5EFU0	pak-2	Serine/threonine-protein kinase pak-2	13.1878	13.4801	13.3446	12.949	13.1922	13.8352	-0.012062	-0.511088	0.486964	13.324	-0.0510207	-6.88113	0.959907	0.999687	0	0
>tr|G5EFU2|G5EFU2_CAEEL ADP/ATP translocase OS=Caenorhabditis elegans OX=6239 GN=ant-1.4 PE=2 SV=1;>tr|G5EFW8|G5EFW8_CAEEL ADP/ATP translocase OS=Caenorhabditis elegans OX=6239 GN=ant-1.3 PE=1 SV=1	G5EFU2;G5EFW8	ant-1.4;ant-1.3	ADP/ATP translocase	G5EFU2;G5EFW8	Caenorhabditis elegans	G5EFU2	ant-1.4	ADP/ATP translocase	20.6759	20.683	20.4811	20.5019	20.3324	20.4953	-0.170166	-0.536711	0.196378	19.9972	-0.975754	-6.39794	0.342193	0.876351	0	0
>tr|G5EFV2|G5EFV2_CAEEL Protein kinase domain-containing protein OS=Caenorhabditis elegans OX=6239 GN=CELE_ZK524.4 PE=1 SV=1	G5EFV2	ZK524.4	Protein kinase domain-containing protein	G5EFV2	Caenorhabditis elegans	G5EFV2	ZK524.4	Protein kinase domain-containing protein	11.8416	11.8569	11.8798	12.2615	12.5623	12.3077	0.517771	0.123209	0.912333	12.4205	2.76995	-3.57422	0.0131623	0.215784	0	0
>sp|G5EFV3|RSA2_CAEEL Regulator of spindle assembly protein 2 OS=Caenorhabditis elegans OX=6239 GN=rsa-2 PE=1 SV=1	G5EFV3	rsa-2	Regulator of spindle assembly protein 2	G5EFV3	Caenorhabditis elegans	G5EFV3	rsa-2	Regulator of spindle assembly protein 2	11.784	NA	12.2625	11.9684	12.3977	NA	0.159775	-0.438174	0.757723	12.2513	0.577738	-6.50755	0.573391	0.96052	0	0
>tr|G5EFV6|G5EFV6_CAEEL Sodium/potassium-transporting ATPase subunit alpha OS=Caenorhabditis elegans OX=6239 GN=catp-4 PE=1 SV=2	G5EFV6	catp-4	Sodium/potassium-transporting ATPase subunit alpha	G5EFV6	Caenorhabditis elegans	G5EFV6	catp-4	Sodium/potassium-transporting ATPase subunit alpha	14.2518	14.0553	13.7213	14.4765	13.903	14.6247	0.325247	-0.435417	1.08591	14.1447	0.898697	-6.46983	0.380748	0.896765	0	0
>sp|G5EFV8|VPS52_CAEEL Vacuolar protein sorting-associated protein 52 homolog OS=Caenorhabditis elegans OX=6239 GN=vps-52 PE=1 SV=2	G5EFV8	vps-52	Vacuolar protein sorting-associated protein 52 homolog	G5EFV8	Caenorhabditis elegans	G5EFV8	vps-52	Vacuolar protein sorting-associated protein 52 homolog	12.763	13.1187	12.7502	12.8457	13.0627	13.5152	0.263859	-0.231324	0.759041	12.7009	1.13644	-6.22874	0.273725	0.85619	0	0
>tr|G5EFW3|G5EFW3_CAEEL Spectrin beta chain OS=Caenorhabditis elegans OX=6239 GN=sma-1 PE=1 SV=1	G5EFW3	sma-1	Spectrin beta chain	G5EFW3	Caenorhabditis elegans	G5EFW3	sma-1	Spectrin beta chain	12.5526	12.7728	13.0319	14.0969	14.3275	14.2176	1.42822	0.649294	2.20715	13.7042	3.85382	-1.25397	0.00117386	0.0350242	1	1
>tr|G5EFX8|G5EFX8_CAEEL Not3 domain-containing protein OS=Caenorhabditis elegans OX=6239 GN=ntl-3 PE=1 SV=1	G5EFX8	ntl-3	Not3 domain-containing protein	G5EFX8	Caenorhabditis elegans	G5EFX8	ntl-3	Not3 domain-containing protein	11.6489	12.7847	12.4475	12.478	12.4496	13.4712	0.505924	-0.408324	1.42017	12.3195	1.18022	-6.17966	0.256418	0.837069	0	0
>tr|G5EFY1|G5EFY1_CAEEL DNA polymerase eta OS=Caenorhabditis elegans OX=6239 GN=polh-1 PE=2 SV=1	G5EFY1	polh-1	DNA polymerase eta	G5EFY1	Caenorhabditis elegans	G5EFY1	polh-1	DNA polymerase eta	NA	NA	NA	NA	NA	NA	NA	NA	NA	9.1377	NA	NA	NA	NA	NA	NA
>tr|G5EFY6|G5EFY6_CAEEL WD_REPEATS_REGION domain-containing protein OS=Caenorhabditis elegans OX=6239 GN=sec-31 PE=1 SV=1	G5EFY6	sec-31	WD_REPEATS_REGION domain-containing protein	G5EFY6	Caenorhabditis elegans	G5EFY6	sec-31	WD_REPEATS_REGION domain-containing protein	11.4555	11.0635	11.4907	11.3794	11.7044	11.444	0.172733	-0.2468	0.592267	11.7659	0.86908	-6.49529	0.396982	0.909754	0	0
>sp|G5EFZ1|GPMI_CAEEL 2,3-bisphosphoglycerate-independent phosphoglycerate mutase OS=Caenorhabditis elegans OX=6239 GN=ipgm-1 PE=1 SV=1	G5EFZ1	ipgm-1	2,3-bisphosphoglycerate-independent phosphoglycerate mutase	G5EFZ1	Caenorhabditis elegans	G5EFZ1	ipgm-1	2,3-bisphosphoglycerate-independent phosphoglycerate mutase	12.9325	12.6738	12.6344	12.4426	12.1981	12.415	-0.394973	-0.876297	0.0863513	12.4344	-1.73213	-5.43626	0.101466	0.655688	0	0
>sp|G5EFZ3|ASH2_CAEEL Set1/Ash2 histone methyltransferase complex subunit ash-2 OS=Caenorhabditis elegans OX=6239 GN=ash-2 PE=1 SV=1	G5EFZ3	ash-2	Set1/Ash2 histone methyltransferase complex subunit ash-2	G5EFZ3	Caenorhabditis elegans	G5EFZ3	ash-2	Set1/Ash2 histone methyltransferase complex subunit ash-2	12.4876	12.8647	12.6605	12.6705	12.6245	13.014	0.098688	-0.4082	0.605576	12.9102	0.409209	-6.79541	0.687243	0.986424	0	0
>sp|G5EG11|FAT4_CAEEL Delta(5) fatty acid desaturase fat-4 OS=Caenorhabditis elegans OX=6239 GN=fat-4 PE=1 SV=1	G5EG11	fat-4	Delta(5) fatty acid desaturase fat-4	G5EG11	Caenorhabditis elegans	G5EG11	fat-4	Delta(5) fatty acid desaturase fat-4	12.592	12.6693	12.5616	12.7615	12.9202	12.2563	0.0383608	-0.585679	0.6624	12.7278	0.130384	-6.87355	0.897898	0.998334	0	0
>tr|G5EG13|G5EG13_CAEEL NAD(P)-binding protein OS=Caenorhabditis elegans OX=6239 GN=dhs-12 PE=1 SV=1	G5EG13	dhs-12	NAD(P)-binding protein	G5EG13	Caenorhabditis elegans	G5EG13	dhs-12	NAD(P)-binding protein	13.6586	13.472	13.3375	13.2458	13.342	13.0411	-0.279709	-0.794714	0.235297	12.8783	-1.14642	-6.21937	0.267599	0.854672	0	0
>sp|G5EG14|CATIN_CAEEL Splicing factor Cactin OS=Caenorhabditis elegans OX=6239 GN=cacn-1 PE=1 SV=1	G5EG14	cacn-1	Splicing factor Cactin	G5EG14	Caenorhabditis elegans	G5EG14	cacn-1	Splicing factor Cactin	13.7517	13.5139	13.5424	13.906	13.6723	13.7159	0.162109	-0.249033	0.573251	13.1279	0.836304	-6.52256	0.41538	0.915125	0	0
>sp|G5EG17|SMC6_CAEEL Structural maintenance of chromosomes protein 6 homolog smc-6 OS=Caenorhabditis elegans OX=6239 GN=smc-6 PE=1 SV=1	G5EG17	smc-6	Structural maintenance of chromosomes protein 6 homolog smc-6	G5EG17	Caenorhabditis elegans	G5EG17	smc-6	Structural maintenance of chromosomes protein 6 homolog smc-6	11.6859	NA	11.8825	11.7633	11.7967	11.5507	-0.0806553	-0.575635	0.414325	11.6899	-0.349733	-6.70778	0.731783	0.990577	0	0
>tr|G5EG33|G5EG33_CAEEL Hemicentin OS=Caenorhabditis elegans OX=6239 GN=him-4 PE=1 SV=1	G5EG33	him-4	Hemicentin	G5EG33	Caenorhabditis elegans	G5EG33	him-4	Hemicentin	13.6203	13.4318	13.379	13.4134	13.0963	13.2582	-0.221046	-0.642774	0.200681	13.3377	-1.10165	-6.26916	0.28521	0.85619	0	0
>sp|G5EG38|CDC16_CAEEL Cell division cycle protein 16 homolog OS=Caenorhabditis elegans OX=6239 GN=emb-27 PE=1 SV=1	G5EG38	emb-27	Cell division cycle protein 16 homolog	G5EG38	Caenorhabditis elegans	G5EG38	emb-27	Cell division cycle protein 16 homolog	12.4882	12.6983	13.4174	13.1443	12.8035	13.1053	0.149719	-0.475516	0.774954	13.2853	0.503299	-6.75107	0.620893	0.972793	0	0
>tr|G5EG50|G5EG50_CAEEL Phenazine biosynthesis-like domain-containing protein OS=Caenorhabditis elegans OX=6239 GN=CELE_T04A11.1 PE=1 SV=1	G5EG50	T04A11.1	Phenazine biosynthesis-like domain-containing protein	G5EG50	Caenorhabditis elegans	G5EG50	T04A11.1	Phenazine biosynthesis-like domain-containing protein	13.1893	13.0539	12.7527	12.7541	12.3752	13.3031	-0.187806	-0.879772	0.504159	12.5542	-0.575673	-6.70999	0.572897	0.96052	0	0
>sp|G5EG51|NRDE2_CAEEL Nuclear exosome regulator NRDE2 OS=Caenorhabditis elegans OX=6239 GN=nrde-2 PE=1 SV=1	G5EG51	nrde-2	Nuclear exosome regulator NRDE2	G5EG51	Caenorhabditis elegans	G5EG51	nrde-2	Nuclear exosome regulator NRDE2	11.7632	11.7089	11.7442	11.519	12.0317	11.8733	0.0692392	-0.443164	0.581642	12.4507	0.286609	-6.8394	0.778114	0.992786	0	0
>tr|G5EG54|G5EG54_CAEEL Choline/carnitine acyltransferase domain-containing protein OS=Caenorhabditis elegans OX=6239 GN=cpt-5 PE=1 SV=1	G5EG54	cpt-5	Choline/carnitine acyltransferase domain-containing protein	G5EG54	Caenorhabditis elegans	G5EG54	cpt-5	Choline/carnitine acyltransferase domain-containing protein	11.8506	12.0138	12.5807	12.0092	11.9537	12.9079	0.141865	-0.463143	0.746873	12.2198	0.500098	-6.75153	0.624314	0.972793	0	0
>tr|G5EG58|G5EG58_CAEEL p-GlycoProtein related OS=Caenorhabditis elegans OX=6239 GN=pgp-9 PE=1 SV=1	G5EG58	pgp-9	p-GlycoProtein related	G5EG58	Caenorhabditis elegans	G5EG58	pgp-9	p-GlycoProtein related	12.3579	11.9905	12.0608	12.0538	12.4666	12.417	0.176047	-0.373003	0.725096	12.3438	0.67392	-6.64818	0.508974	0.94063	0	0
>tr|G5EG62|G5EG62_CAEEL UNC-45 OS=Caenorhabditis elegans OX=6239 GN=unc-45 PE=1 SV=1	G5EG62	unc-45	UNC-45	G5EG62	Caenorhabditis elegans	G5EG62	unc-45	UNC-45	14.6605	14.6242	14.5611	15.2337	15.4639	15.0881	0.646644	0.245817	1.04747	14.654	3.39079	-2.25685	0.00327878	0.0773885	0	0
>tr|G5EG65|G5EG65_CAEEL HID-1 OS=Caenorhabditis elegans OX=6239 GN=hid-1 PE=1 SV=1	G5EG65	hid-1	HID-1	G5EG65	Caenorhabditis elegans	G5EG65	hid-1	HID-1	13.6463	14.0525	13.7946	13.8198	14.0382	14.0947	0.153048	-0.262587	0.568682	13.9483	0.773941	-6.5747	0.44907	0.922492	0	0
>tr|G5EG72|G5EG72_CAEEL AcetylCholine Receptor OS=Caenorhabditis elegans OX=6239 GN=acr-18 PE=2 SV=1	G5EG72	acr-18	AcetylCholine Receptor	G5EG72	Caenorhabditis elegans	G5EG72	acr-18	AcetylCholine Receptor	NA	15.2104	14.2965	NA	NA	11.8344	-2.91903	-3.99808	-1.83998	13.2865	-6.13058	1.24039	0.000181325	0.00794011	-1	-1
>tr|G5EG81|G5EG81_CAEEL UBA domain-containing protein OS=Caenorhabditis elegans OX=6239 GN=CELE_T24B8.7 PE=1 SV=2	G5EG81	T24B8.7	UBA domain-containing protein	G5EG81	Caenorhabditis elegans	G5EG81	T24B8.7	UBA domain-containing protein	12.512	12.6182	12.3588	12.6258	12.6951	12.2096	0.0138338	-0.410335	0.438002	12.9835	0.0685481	-6.88003	0.946109	0.999687	0	0
>sp|G5EG86|BRC2_CAEEL DNA repair protein brc-2 OS=Caenorhabditis elegans OX=6239 GN=brc-2 PE=1 SV=1	G5EG86	brc-2	DNA repair protein brc-2	G5EG86	Caenorhabditis elegans	G5EG86	brc-2	DNA repair protein brc-2	13.8902	NA	13.3531	14.0367	13.8744	13.6594	0.235211	-0.570821	1.04124	14.0221	0.615965	-6.57608	0.546128	0.951577	0	0
>tr|G5EG90|G5EG90_CAEEL F-box C protein OS=Caenorhabditis elegans OX=6239 GN=fbxc-2 PE=4 SV=1;>tr|G5EGJ4|G5EGJ4_CAEEL F-box C protein OS=Caenorhabditis elegans OX=6239 GN=fbxc-5 PE=4 SV=1	G5EG90;G5EGJ4	fbxc-2;fbxc-5	F-box C protein	G5EG90;G5EGJ4	Caenorhabditis elegans	G5EG90	fbxc-2	F-box C protein	10.1489	NA	NA	11.1719	11.0497	NA	0.961933	-0.474928	2.39879	10.9094	1.49382	-5.40367	0.16641	0.767969	0	0
>tr|G5EGA4|G5EGA4_CAEEL Fibronectin type-III domain-containing protein OS=Caenorhabditis elegans OX=6239 GN=cle-1 PE=1 SV=1	G5EGA4	cle-1	Fibronectin type-III domain-containing protein	G5EGA4	Caenorhabditis elegans	G5EGA4	cle-1	Fibronectin type-III domain-containing protein	NA	NA	11.1491	NA	11.9219	NA	0.772742	-0.108934	1.65442	11.5907	1.95566	-4.6266	0.0793102	0.600769	0	0
>sp|G5EGA5|FAT2_CAEEL Delta(12) fatty acid desaturase fat-2 OS=Caenorhabditis elegans OX=6239 GN=fat-2 PE=1 SV=1	G5EGA5	fat-2	Delta(12) fatty acid desaturase fat-2	G5EGA5	Caenorhabditis elegans	G5EGA5	fat-2	Delta(12) fatty acid desaturase fat-2	14.2835	14.2429	14.854	14.5371	14.9964	13.9574	0.0368337	-0.639283	0.712951	15.0205	0.114503	-6.87564	0.910114	0.998334	0	0
>tr|G5EGA7|G5EGA7_CAEEL GTP binding protein OS=Caenorhabditis elegans OX=6239 GN=ras-2 PE=1 SV=1	G5EGA7	ras-2	GTP binding protein	G5EGA7	Caenorhabditis elegans	G5EGA7	ras-2	GTP binding protein	NA	NA	NA	NA	NA	NA	NA	NA	NA	13.5673	NA	NA	NA	NA	NA	NA
>tr|G5EGB3|G5EGB3_CAEEL Ras-related GTP-binding protein C OS=Caenorhabditis elegans OX=6239 GN=ragc-1 PE=1 SV=1	G5EGB3	ragc-1	Ras-related GTP-binding protein C	G5EGB3	Caenorhabditis elegans	G5EGB3	ragc-1	Ras-related GTP-binding protein C	14.8297	14.7684	14.6799	14.8157	14.6322	14.8222	-0.00266326	-0.324349	0.319023	14.463	-0.017401	-6.88233	0.986309	0.999687	0	0
>tr|G5EGB9|G5EGB9_CAEEL Anion transporter ABTS-2 OS=Caenorhabditis elegans OX=6239 GN=abts-2 PE=1 SV=1	G5EGB9	abts-2	Anion transporter ABTS-2	G5EGB9	Caenorhabditis elegans	G5EGB9	abts-2	Anion transporter ABTS-2	11.2	NA	11.0396	NA	11.8971	10.7432	0.200366	-0.94936	1.35009	11.3771	0.376806	-6.60743	0.712446	0.987867	0	0
>tr|G5EGC1|G5EGC1_CAEEL SWEET sugar transporter OS=Caenorhabditis elegans OX=6239 GN=CELE_DY3.8 PE=1 SV=1	G5EGC1	DY3.8	SWEET sugar transporter	G5EGC1	Caenorhabditis elegans	G5EGC1	DY3.8	SWEET sugar transporter	12.1456	13.0529	12.942	12.1335	12.7913	12.9223	-0.09781	-0.930961	0.735341	13.5132	-0.247805	-6.85036	0.807272	0.992786	0	0
>tr|G5EGD6|G5EGD6_CAEEL phospholipase A2 OS=Caenorhabditis elegans OX=6239 GN=ipla-3 PE=1 SV=1	G5EGD6	ipla-3	phospholipase A2	G5EGD6	Caenorhabditis elegans	G5EGD6	ipla-3	phospholipase A2	12.5124	12.5125	11.7794	11.8254	12.3888	12.2925	-0.0991859	-0.573637	0.375265	12.2729	-0.445862	-6.77822	0.66211	0.983824	0	0
>tr|G5EGE8|G5EGE8_CAEEL S phase cyclin A-associated protein in the endoplasmic reticulum N-terminal domain-containing protein OS=Caenorhabditis elegans OX=6239 GN=scpr-1 PE=1 SV=2	G5EGE8	scpr-1	S phase cyclin A-associated protein in the endoplasmic reticulum N-terminal domain-containing protein	G5EGE8	Caenorhabditis elegans	G5EGE8	scpr-1	S phase cyclin A-associated protein in the endoplasmic reticulum N-terminal domain-containing protein	NA	10.7889	10.5971	9.92642	11.2835	NA	-0.0880207	-0.988497	0.812455	11.263	-0.213186	-6.65812	0.834792	0.99371	0	0
>sp|G5EGE9|DPY26_CAEEL Condensin complex subunit dpy-26 OS=Caenorhabditis elegans OX=6239 GN=dpy-26 PE=1 SV=1	G5EGE9	dpy-26	Condensin complex subunit dpy-26	G5EGE9	Caenorhabditis elegans	G5EGE9	dpy-26	Condensin complex subunit dpy-26	NA	NA	12.0501	12.09	12.2643	NA	0.127038	-0.666594	0.92067	12.3054	0.349107	-6.41921	0.733111	0.990577	0	0
>tr|G5EGF1|G5EGF1_CAEEL Transmembrane protein 184B OS=Caenorhabditis elegans OX=6239 GN=CELE_F40E10.6 PE=1 SV=1	G5EGF1	F40E10.6	Transmembrane protein 184B	G5EGF1	Caenorhabditis elegans	G5EGF1	F40E10.6	Transmembrane protein 184B	12.8127	13.1892	12.9125	13.0657	12.8324	12.7823	-0.077967	-0.922179	0.766245	13.047	-0.194944	-6.86259	0.847762	0.99371	0	0
>tr|G5EGG0|G5EGG0_CAEEL Uso1_p115_head domain-containing protein OS=Caenorhabditis elegans OX=6239 GN=uso-1 PE=1 SV=1	G5EGG0	uso-1	Uso1_p115_head domain-containing protein	G5EGG0	Caenorhabditis elegans	G5EGG0	uso-1	Uso1_p115_head domain-containing protein	14.7917	14.8411	14.7563	14.7804	14.8122	14.9273	0.0436466	-0.352168	0.439462	14.6714	0.231767	-6.85447	0.819349	0.992838	0	0
>sp|G5EGH6|FAT7_CAEEL Delta(9)-fatty-acid desaturase fat-7 OS=Caenorhabditis elegans OX=6239 GN=fat-7 PE=1 SV=1	G5EGH6	fat-7	Delta(9)-fatty-acid desaturase fat-7	G5EGH6	Caenorhabditis elegans	G5EGH6	fat-7	Delta(9)-fatty-acid desaturase fat-7	13.4159	13.3183	13.4139	13.0772	13.0319	12.9414	-0.365856	-0.80556	0.0738478	13.4215	-1.74881	-5.40853	0.097456	0.646083	0	0
>tr|G5EGI1|G5EGI1_CAEEL PHD-type domain-containing protein OS=Caenorhabditis elegans OX=6239 GN=set-16 PE=1 SV=1	G5EGI1	set-16	PHD-type domain-containing protein	G5EGI1	Caenorhabditis elegans	G5EGI1	set-16	PHD-type domain-containing protein	11.463	11.279	11.5006	10.6878	11.983	NA	-0.0787909	-1.00802	0.850435	11.9991	-0.180841	-6.755	0.85893	0.99371	0	0
>tr|G5EGI8|G5EGI8_CAEEL Serine/threonine-protein phosphatase 4 regulatory subunit 4 OS=Caenorhabditis elegans OX=6239 GN=CELE_F46C5.6 PE=4 SV=1	G5EGI8	F46C5.6	Serine/threonine-protein phosphatase 4 regulatory subunit 4	G5EGI8	Caenorhabditis elegans	G5EGI8	F46C5.6	Serine/threonine-protein phosphatase 4 regulatory subunit 4	11.8419	12.4506	12.698	11.641	11.8238	NA	-0.597795	-1.12678	-0.0688119	12.5795	-2.42551	-4.18332	0.029512	0.380682	0	0
>sp|G5EGJ5|IDA1_CAEEL Receptor-type tyrosine-protein phosphatase-like ida-1 OS=Caenorhabditis elegans OX=6239 GN=ida-1 PE=1 SV=1	G5EGJ5	ida-1	Receptor-type tyrosine-protein phosphatase-like ida-1	G5EGJ5	Caenorhabditis elegans	G5EGJ5	ida-1	Receptor-type tyrosine-protein phosphatase-like ida-1	13.3745	13.4386	12.7848	12.8287	12.7738	13.0234	-0.324026	-0.836478	0.188426	12.6393	-1.34115	-5.98674	0.198723	0.790753	0	0
>tr|G5EGK1|G5EGK1_CAEEL FERM domain-containing protein OS=Caenorhabditis elegans OX=6239 GN=tln-1 PE=1 SV=1	G5EGK1	tln-1	FERM domain-containing protein	G5EGK1	Caenorhabditis elegans	G5EGK1	tln-1	FERM domain-containing protein	14.3744	14.357	14.6552	14.4158	14.3837	14.4901	-0.0323487	-0.642965	0.578268	14.4944	-0.111348	-6.87601	0.91258	0.998334	0	0
>sp|G5EGK6|DIN1_CAEEL Daf-12-interacting protein 1 OS=Caenorhabditis elegans OX=6239 GN=din-1 PE=1 SV=1	G5EGK6	din-1	Daf-12-interacting protein 1	G5EGK6	Caenorhabditis elegans	G5EGK6	din-1	Daf-12-interacting protein 1	NA	11.2996	11.4716	NA	10.921	NA	-0.464633	-1.25008	0.320809	11.4214	-1.30354	-5.64264	0.219263	0.796624	0	0
>sp|G5EGK8|PP2A_CAEEL Serine/threonine-protein phosphatase 2A catalytic subunit OS=Caenorhabditis elegans OX=6239 GN=let-92 PE=1 SV=1	G5EGK8	let-92	Serine/threonine-protein phosphatase 2A catalytic subunit	G5EGK8	Caenorhabditis elegans	G5EGK8	let-92	Serine/threonine-protein phosphatase 2A catalytic subunit	16.3325	16.0643	16.1206	16.2657	16.3194	16.1052	0.0576432	-0.425245	0.540531	15.9566	0.250896	-6.84966	0.804753	0.992786	0	0
>tr|G5EGL2|G5EGL2_CAEEL GTP-binding protein 128up OS=Caenorhabditis elegans OX=6239 GN=CELE_T28D6.6 PE=1 SV=1	G5EGL2	T28D6.6	GTP-binding protein 128up	G5EGL2	Caenorhabditis elegans	G5EGL2	T28D6.6	GTP-binding protein 128up	15.2511	15.1497	15.169	15.3086	15.1828	15.0118	-0.0222073	-0.431509	0.387094	14.8722	-0.114037	-6.8757	0.910478	0.998334	0	0
>sp|G5EGM3|TAF1_CAEEL Transcription initiation factor TFIID subunit 1 OS=Caenorhabditis elegans OX=6239 GN=taf-1 PE=2 SV=1	G5EGM3	taf-1	Transcription initiation factor TFIID subunit 1	G5EGM3	Caenorhabditis elegans	G5EGM3	taf-1	Transcription initiation factor TFIID subunit 1	10.1422	10.6761	10.4965	NA	10.5708	9.79495	-0.255357	-0.899687	0.388973	11.2097	-0.850613	-6.39914	0.409403	0.915125	0	0
>tr|G5EGM7|G5EGM7_CAEEL Patterned Expression Site OS=Caenorhabditis elegans OX=6239 GN=pes-5 PE=4 SV=1	G5EGM7	pes-5	Patterned Expression Site	G5EGM7	Caenorhabditis elegans	G5EGM7	pes-5	Patterned Expression Site	NA	NA	11.5182	NA	NA	NA	NA	NA	NA	11.8907	NA	NA	NA	NA	NA	NA
>sp|G5EGN2|FAT6_CAEEL Delta(9)-fatty-acid desaturase fat-6 OS=Caenorhabditis elegans OX=6239 GN=fat-6 PE=1 SV=1	G5EGN2	fat-6	Delta(9)-fatty-acid desaturase fat-6	G5EGN2	Caenorhabditis elegans	G5EGN2	fat-6	Delta(9)-fatty-acid desaturase fat-6	13.3148	14.0501	14.1793	13.6246	14.2026	14.0459	0.109605	-0.449821	0.669031	14.2872	0.411794	-6.79431	0.685381	0.986424	0	0
>sp|G5EGP4|VPP3_CAEEL V-type proton ATPase 116 kDa subunit a 3 OS=Caenorhabditis elegans OX=6239 GN=vha-6 PE=1 SV=1	G5EGP4	vha-6	V-type proton ATPase 116 kDa subunit a 3	G5EGP4	Caenorhabditis elegans	G5EGP4	vha-6	V-type proton ATPase 116 kDa subunit a 3	11.5982	12.2149	13.0815	12.1868	11.1709	12.7463	-0.263537	-1.39611	0.869039	12.2861	-0.489065	-6.75835	0.630736	0.972793	0	0
>sp|G5EGP8|CATZ1_CAEEL Cathepsin Z-1 OS=Caenorhabditis elegans OX=6239 GN=cpz-1 PE=1 SV=1	G5EGP8	cpz-1	Cathepsin Z-1	G5EGP8	Caenorhabditis elegans	G5EGP8	cpz-1	Cathepsin Z-1	12.3504	12.6917	12.3812	12.5076	12.0656	11.8968	-0.317766	-0.847564	0.212032	12.3367	-1.27218	-6.07225	0.221608	0.799108	0	0
>sp|G5EGQ3|MAX2_CAEEL Serine/threonine-protein kinase max-2 OS=Caenorhabditis elegans OX=6239 GN=max-2 PE=1 SV=1	G5EGQ3	max-2	Serine/threonine-protein kinase max-2	G5EGQ3	Caenorhabditis elegans	G5EGQ3	max-2	Serine/threonine-protein kinase max-2	NA	NA	NA	10.9695	NA	NA	NA	NA	NA	10.9773	NA	NA	NA	NA	NA	NA
>sp|G5EGQ6|TEN1_CAEEL Teneurin-1 OS=Caenorhabditis elegans OX=6239 GN=ten-1 PE=1 SV=1	G5EGQ6	ten-1	Teneurin-1	G5EGQ6	Caenorhabditis elegans	G5EGQ6	ten-1	Teneurin-1	14.7434	14.623	13.7485	14.5125	NA	14.8727	0.320963	-0.710469	1.3524	14.2201	0.660031	-6.54677	0.518685	0.942276	0	0
>sp|G5EGS3|KLP12_CAEEL Kinesin-like protein klp-12 OS=Caenorhabditis elegans OX=6239 GN=klp-12 PE=1 SV=1	G5EGS3	klp-12	Kinesin-like protein klp-12	G5EGS3	Caenorhabditis elegans	G5EGS3	klp-12	Kinesin-like protein klp-12	13.4708	13.3473	13.4818	13.51	13.5196	13.4361	0.055313	-0.355092	0.465718	13.6197	0.283274	-6.84066	0.780218	0.992786	0	0
>sp|G5EGS5|GBF1_CAEEL Golgi-specific brefeldin A-resistance guanine nucleotide exchange factor 1 homolog OS=Caenorhabditis elegans OX=6239 GN=gbf-1 PE=3 SV=1	G5EGS5	gbf-1	Golgi-specific brefeldin A-resistance guanine nucleotide exchange factor 1 homolog	G5EGS5	Caenorhabditis elegans	G5EGS5	gbf-1	Golgi-specific brefeldin A-resistance guanine nucleotide exchange factor 1 homolog	13.609	13.7386	13.6665	13.6967	13.7824	13.6275	0.0308068	-0.356159	0.417773	13.6446	0.168044	-6.8677	0.868544	0.994576	0	0
>tr|G5EGS8|G5EGS8_CAEEL Synaptonemal complex protein SYP-1 OS=Caenorhabditis elegans OX=6239 GN=syp-1 PE=1 SV=1	G5EGS8	syp-1	Synaptonemal complex protein SYP-1	G5EGS8	Caenorhabditis elegans	G5EGS8	syp-1	Synaptonemal complex protein SYP-1	NA	NA	NA	NA	NA	NA	NA	NA	NA	11.6642	NA	NA	NA	NA	NA	NA
>tr|G5EGT4|G5EGT4_CAEEL Chloride channel protein OS=Caenorhabditis elegans OX=6239 GN=clh-5 PE=1 SV=1	G5EGT4	clh-5	Chloride channel protein	G5EGT4	Caenorhabditis elegans	G5EGT4	clh-5	Chloride channel protein	10.8911	NA	12.8498	13.1378	12.837	12.4919	0.951777	-0.0109135	1.91447	12.6973	2.13765	-4.69637	0.0522836	0.495303	0	0
>tr|G5EGT7|G5EGT7_CAEEL Eukaryotic translation initiation factor 5B OS=Caenorhabditis elegans OX=6239 GN=iffb-1 PE=1 SV=1	G5EGT7	iffb-1	Eukaryotic translation initiation factor 5B	G5EGT7	Caenorhabditis elegans	G5EGT7	iffb-1	Eukaryotic translation initiation factor 5B	17.4986	17.1833	17.6308	17.7932	17.9789	17.7996	0.419653	-0.133952	0.973258	17.0888	1.59325	-5.64307	0.128614	0.719986	0	0
>tr|G5EGU1|G5EGU1_CAEEL Guanine nucleotide-binding protein subunit alpha OS=Caenorhabditis elegans OX=6239 GN=egl-30 PE=1 SV=1	G5EGU1	egl-30	Guanine nucleotide-binding protein subunit alpha	G5EGU1	Caenorhabditis elegans	G5EGU1	egl-30	Guanine nucleotide-binding protein subunit alpha	14.3803	14.3441	14.1299	14.1647	13.9557	14.1463	-0.195881	-0.648229	0.256466	13.7734	-0.910151	-6.45948	0.37484	0.896118	0	0
>sp|G5EGU9|SZY20_CAEEL Suppressor of zyg-1 protein 20 OS=Caenorhabditis elegans OX=6239 GN=szy-20 PE=1 SV=1	G5EGU9	szy-20	Suppressor of zyg-1 protein 20	G5EGU9	Caenorhabditis elegans	G5EGU9	szy-20	Suppressor of zyg-1 protein 20	NA	NA	11.1889	NA	NA	NA	NA	NA	NA	12.0583	NA	NA	NA	NA	NA	NA
>tr|G8JY81|G8JY81_CAEEL Myosin motor domain-containing protein OS=Caenorhabditis elegans OX=6239 GN=hum-2 PE=1 SV=1	G8JY81	hum-2	Myosin motor domain-containing protein	G8JY81	Caenorhabditis elegans	G8JY81	hum-2	Myosin motor domain-containing protein	12.7722	11.6137	12.1159	12.5944	12.3444	12.3949	0.277307	-0.318211	0.872825	12.5247	0.982916	-6.3902	0.339516	0.875729	0	0
>tr|H1UBJ9|H1UBJ9_CAEEL DNA topoisomerase OS=Caenorhabditis elegans OX=6239 GN=CELE_Y48C3A.14 PE=1 SV=1	H1UBJ9	Y48C3A.14	DNA topoisomerase	H1UBJ9	Caenorhabditis elegans	H1UBJ9	Y48C3A.14	DNA topoisomerase	14.4353	14.5466	14.8579	14.2767	14.1422	14.2735	-0.382492	-1.04124	0.27626	14.5543	-1.22561	-6.12858	0.237158	0.821817	0	0
>tr|H2FLG5|H2FLG5_CAEEL PH domain-containing protein OS=Caenorhabditis elegans OX=6239 GN=CELE_M03C11.3 PE=1 SV=1	H2FLG5	M03C11.3	PH domain-containing protein	H2FLG5	Caenorhabditis elegans	H2FLG5	M03C11.3	PH domain-containing protein	12.3524	13.018	12.7771	12.6268	12.7159	12.6498	-0.0516789	-0.580856	0.477498	12.9011	-0.208283	-6.85961	0.837829	0.99371	0	0
>sp|H2FLJ1|STML1_CAEEL Stomatin-like protein stl-1 OS=Caenorhabditis elegans OX=6239 GN=stl-1 PE=2 SV=1	H2FLJ1	stl-1	Stomatin-like protein stl-1	H2FLJ1	Caenorhabditis elegans	H2FLJ1	stl-1	Stomatin-like protein stl-1	15.7242	16.308	16.6556	16.0957	16.4864	16.468	0.120738	-0.561045	0.802522	16.8253	0.372213	-6.81038	0.714106	0.987867	0	0
>tr|H2FLK2|H2FLK2_CAEEL Protein aurora borealis OS=Caenorhabditis elegans OX=6239 GN=spat-1 PE=1 SV=1	H2FLK2	spat-1	Protein aurora borealis	H2FLK2	Caenorhabditis elegans	H2FLK2	spat-1	Protein aurora borealis	NA	NA	NA	NA	NA	NA	NA	NA	NA	10.0986	NA	NA	NA	NA	NA	NA
>tr|H2FLL1|H2FLL1_CAEEL Plant Late Embryo Abundant (LEA) related OS=Caenorhabditis elegans OX=6239 GN=lea-1 PE=1 SV=1	H2FLL1	lea-1	Plant Late Embryo Abundant (LEA) related	H2FLL1	Caenorhabditis elegans	H2FLL1	lea-1	Plant Late Embryo Abundant (LEA) related	12.3888	12.7788	12.3024	14.7461	14.862	14.4668	2.20164	1.34099	3.06229	14.0592	5.37666	2.04465	4.22138e-05	0.00238115	1	1
>tr|H2FLM3|H2FLM3_CAEEL WD repeat and FYVE domain-containing protein 3 OS=Caenorhabditis elegans OX=6239 GN=wdfy-3 PE=1 SV=1	H2FLM3	wdfy-3	WD repeat and FYVE domain-containing protein 3	H2FLM3	Caenorhabditis elegans	H2FLM3	wdfy-3	WD repeat and FYVE domain-containing protein 3	11.5187	11.9291	11.6273	11.4643	11.8784	12.2095	0.159004	-0.351321	0.66933	11.961	0.657676	-6.65866	0.519607	0.942276	0	0
>tr|H2KMK6|H2KMK6_CAEEL Armadillo-type protein OS=Caenorhabditis elegans OX=6239 GN=CELE_Y38E10A.22 PE=1 SV=2	H2KMK6	Y38E10A.22	Armadillo-type protein	H2KMK6	Caenorhabditis elegans	H2KMK6	Y38E10A.22	Armadillo-type protein	NA	11.1121	NA	11.9456	12.0921	11.6477	0.783057	-0.30222	1.86833	12.4904	1.53884	-5.3942	0.144813	0.734633	0	0
>tr|H2KML7|H2KML7_CAEEL INTegrator complex Subunit homolog OS=Caenorhabditis elegans OX=6239 GN=ints-8 PE=1 SV=1	H2KML7	ints-8	INTegrator complex Subunit homolog	H2KML7	Caenorhabditis elegans	H2KML7	ints-8	INTegrator complex Subunit homolog	12.2927	12.8702	12.8392	13.5058	13.4833	13.4125	0.799835	0.403661	1.19601	13.4798	4.26152	-0.450165	0.000533564	0.0195132	0	0
>tr|H2KY55|H2KY55_CAEEL Androgen-induced gene 1 protein OS=Caenorhabditis elegans OX=6239 GN=CELE_CTEL55X.1 PE=3 SV=1	H2KY55	CTEL55X.1	Androgen-induced gene 1 protein	H2KY55	Caenorhabditis elegans	H2KY55	CTEL55X.1	Androgen-induced gene 1 protein	NA	NA	NA	13.706	13.5453	11.9187	NA	NA	NA	13.6723	NA	NA	NA	NA	NA	NA
>tr|H2KY58|H2KY58_CAEEL ALG-1 OS=Caenorhabditis elegans OX=6239 GN=ain-2 PE=1 SV=1	H2KY58	ain-2	ALG-1	H2KY58	Caenorhabditis elegans	H2KY58	ain-2	ALG-1	12.4571	12.936	13.3876	12.6492	12.9555	12.7994	-0.125534	-0.921736	0.670668	13.7405	-0.334416	-6.82388	0.742437	0.991597	0	0
>tr|H2KY89|H2KY89_CAEEL ZM domain-containing protein OS=Caenorhabditis elegans OX=6239 GN=CELE_F56C9.6 PE=1 SV=1	H2KY89	F56C9.6	ZM domain-containing protein	H2KY89	Caenorhabditis elegans	H2KY89	F56C9.6	ZM domain-containing protein	NA	NA	NA	NA	NA	NA	NA	NA	NA	12.7523	NA	NA	NA	NA	NA	NA
>tr|H2KYA5|H2KYA5_CAEEL non-specific serine/threonine protein kinase OS=Caenorhabditis elegans OX=6239 GN=unc-82 PE=1 SV=1	H2KYA5	unc-82	non-specific serine/threonine protein kinase	H2KYA5	Caenorhabditis elegans	H2KYA5	unc-82	non-specific serine/threonine protein kinase	12.8864	13.4505	13.5457	13.0479	13.17	13.3309	-0.111242	-0.635895	0.41341	13.3196	-0.447556	-6.77813	0.660159	0.983824	0	0
>tr|H2KYB6|H2KYB6_CAEEL Tetratricopeptide repeat protein 7 N-terminal domain-containing protein OS=Caenorhabditis elegans OX=6239 GN=ttc-7 PE=1 SV=1	H2KYB6	ttc-7	Tetratricopeptide repeat protein 7 N-terminal domain-containing protein	H2KYB6	Caenorhabditis elegans	H2KYB6	ttc-7	Tetratricopeptide repeat protein 7 N-terminal domain-containing protein	12.3766	12.5264	12.3074	12.4915	13.0058	NA	0.345177	-0.129893	0.820247	12.5381	1.55947	-5.58775	0.141366	0.731718	0	0
>tr|H2KYB8|H2KYB8_CAEEL RRM domain-containing protein OS=Caenorhabditis elegans OX=6239 GN=grld-1 PE=1 SV=1	H2KYB8	grld-1	RRM domain-containing protein	H2KYB8	Caenorhabditis elegans	H2KYB8	grld-1	RRM domain-containing protein	13.5644	13.6919	13.8201	13.2908	13.2244	13.5218	-0.346491	-0.772579	0.0795967	13.4831	-1.72481	-5.44945	0.103948	0.66145	0	0
>tr|H2KYD4|H2KYD4_CAEEL C2H2-type domain-containing protein OS=Caenorhabditis elegans OX=6239 GN=CELE_F57C9.4 PE=1 SV=1	H2KYD4	F57C9.4	C2H2-type domain-containing protein	H2KYD4	Caenorhabditis elegans	H2KYD4	F57C9.4	C2H2-type domain-containing protein	13.6897	13.0314	12.7747	12.9062	12.8387	13.0504	-0.233521	-0.879946	0.412903	12.8901	-0.766228	-6.57931	0.45477	0.925821	0	0
>tr|H2KYD9|H2KYD9_CAEEL Protein TALPID3 OS=Caenorhabditis elegans OX=6239 GN=CELE_F26G5.1 PE=1 SV=1	H2KYD9	F26G5.1	Protein TALPID3	H2KYD9	Caenorhabditis elegans	H2KYD9	F26G5.1	Protein TALPID3	NA	NA	NA	NA	NA	NA	NA	NA	NA	12.8273	NA	NA	NA	NA	NA	NA
>sp|H2KYE0|NRA4_CAEEL Nicotinic receptor-associated protein 4 OS=Caenorhabditis elegans OX=6239 GN=nra-4 PE=1 SV=1	H2KYE0	nra-4	Nicotinic receptor-associated protein 4	H2KYE0	Caenorhabditis elegans	H2KYE0	nra-4	Nicotinic receptor-associated protein 4	14.5263	14.7792	14.6215	14.4476	14.7258	14.5771	-0.0588253	-0.450952	0.333301	14.4694	-0.315305	-6.83069	0.756178	0.992786	0	0
>tr|H2KYE1|H2KYE1_CAEEL C2 domain-containing protein OS=Caenorhabditis elegans OX=6239 GN=tmem-24 PE=1 SV=1	H2KYE1	tmem-24	C2 domain-containing protein	H2KYE1	Caenorhabditis elegans	H2KYE1	tmem-24	C2 domain-containing protein	12.4069	12.7442	12.9041	13.0442	12.9442	12.6354	0.189511	-0.443381	0.822403	12.8885	0.635117	-6.673	0.534389	0.944945	0	0
>tr|H2KYE2|H2KYE2_CAEEL IBR domain-containing protein OS=Caenorhabditis elegans OX=6239 GN=CELE_F26F12.3 PE=1 SV=1	H2KYE2	F26F12.3	IBR domain-containing protein	H2KYE2	Caenorhabditis elegans	H2KYE2	F26F12.3	IBR domain-containing protein	NA	NA	NA	NA	NA	NA	NA	NA	NA	11.3771	NA	NA	NA	NA	NA	NA
>tr|H2KYF2|H2KYF2_CAEEL Major facilitator superfamily (MFS) profile domain-containing protein OS=Caenorhabditis elegans OX=6239 GN=vpat-1 PE=4 SV=1	H2KYF2	vpat-1	Major facilitator superfamily (MFS) profile domain-containing protein	H2KYF2	Caenorhabditis elegans	H2KYF2	vpat-1	Major facilitator superfamily (MFS) profile domain-containing protein	11.9479	11.7407	12.7314	12.415	11.5714	12.1143	-0.106396	-0.671102	0.458309	12.6415	-0.404386	-6.79626	0.692085	0.986424	0	0
>sp|H2KYH3|RING2_CAEEL E3 ubiquitin-protein ligase RING2 homolog spat-3 OS=Caenorhabditis elegans OX=6239 GN=spat-3 PE=3 SV=1	H2KYH3	spat-3	E3 ubiquitin-protein ligase RING2 homolog spat-3	H2KYH3	Caenorhabditis elegans	H2KYH3	spat-3	E3 ubiquitin-protein ligase RING2 homolog spat-3	11.3995	NA	11.8189	NA	11.5014	NA	-0.107741	-0.861297	0.645814	11.735	-0.315061	-6.43073	0.758667	0.992786	0	0
>tr|H2KYI7|H2KYI7_CAEEL DH domain-containing protein OS=Caenorhabditis elegans OX=6239 GN=cgef-1 PE=4 SV=2	H2KYI7	cgef-1	DH domain-containing protein	H2KYI7	Caenorhabditis elegans	H2KYI7	cgef-1	DH domain-containing protein	11.5312	11.8875	NA	12.5609	11.0819	NA	0.112015	-0.913758	1.13779	11.173	0.238161	-6.65213	0.815809	0.992786	0	0
>tr|H2KYJ5|H2KYJ5_CAEEL Mitochondrial carrier OS=Caenorhabditis elegans OX=6239 GN=mtch-1 PE=1 SV=1	H2KYJ5	mtch-1	Mitochondrial carrier	H2KYJ5	Caenorhabditis elegans	H2KYJ5	mtch-1	Mitochondrial carrier	11.0905	NA	11.9792	11.907	12.043	NA	0.4401	-0.939962	1.82016	11.8296	0.689509	-6.43473	0.502723	0.94063	0	0
>tr|H2KYL3|H2KYL3_CAEEL ANK_REP_REGION domain-containing protein OS=Caenorhabditis elegans OX=6239 GN=nrde-4 PE=1 SV=2	H2KYL3	nrde-4	ANK_REP_REGION domain-containing protein	H2KYL3	Caenorhabditis elegans	H2KYL3	nrde-4	ANK_REP_REGION domain-containing protein	13.1067	13.1706	13.0811	12.2858	12.9873	NA	-0.482912	-0.969757	0.00393398	13.0448	-2.12896	-4.70083	0.0516356	0.491492	0	0
>tr|H2KYM8|H2KYM8_CAEEL Sodium-and chloride-dependent glycine transporter 2 OS=Caenorhabditis elegans OX=6239 GN=C09E8.1 PE=1 SV=1	H2KYM8	C09E8.1	Sodium-and chloride-dependent glycine transporter 2	H2KYM8	Caenorhabditis elegans	H2KYM8	C09E8.1	Sodium-and chloride-dependent glycine transporter 2	10.5399	10.0064	11.1129	NA	11.2165	NA	0.663476	-0.21079	1.53774	11.6065	1.62882	-5.26863	0.125804	0.71691	0	0
>tr|H2KYN0|H2KYN0_CAEEL Vacuolar protein sorting-associated protein 45 OS=Caenorhabditis elegans OX=6239 GN=vps-45 PE=1 SV=1	H2KYN0	vps-45	Vacuolar protein sorting-associated protein 45	H2KYN0	Caenorhabditis elegans	H2KYN0	vps-45	Vacuolar protein sorting-associated protein 45	12.6557	12.2836	12.6413	13.0311	13.1057	12.2119	0.256051	-0.349819	0.861922	12.7057	0.892067	-6.47502	0.384887	0.901592	0	0
>tr|H2KYN3|H2KYN3_CAEEL Acyl-CoA dehydrogenase family member 9, mitochondrial OS=Caenorhabditis elegans OX=6239 GN=acdh-13 PE=1 SV=1	H2KYN3	acdh-13	Acyl-CoA dehydrogenase family member 9, mitochondrial	H2KYN3	Caenorhabditis elegans	H2KYN3	acdh-13	Acyl-CoA dehydrogenase family member 9, mitochondrial	15.6436	15.7771	15.6939	15.5517	15.7214	15.6363	-0.068411	-0.721343	0.584521	15.9337	-0.220217	-6.85719	0.828195	0.993392	0	0
>tr|H2KYN6|H2KYN6_CAEEL Serine/threonine-protein phosphatase 4 regulatory subunit 3-like central domain-containing protein OS=Caenorhabditis elegans OX=6239 GN=smk-1 PE=1 SV=1	H2KYN6	smk-1	Serine/threonine-protein phosphatase 4 regulatory subunit 3-like central domain-containing protein	H2KYN6	Caenorhabditis elegans	H2KYN6	smk-1	Serine/threonine-protein phosphatase 4 regulatory subunit 3-like central domain-containing protein	9.70864	NA	NA	10.8576	10.989	NA	1.21464	-0.643673	3.07296	11.3672	1.41324	-5.50758	0.181267	0.782957	0	0
>tr|H2KYP1|H2KYP1_CAEEL LIN-24 (Twenty-four) Like OS=Caenorhabditis elegans OX=6239 GN=lntl-1 PE=1 SV=1	H2KYP1	lntl-1	LIN-24 (Twenty-four) Like	H2KYP1	Caenorhabditis elegans	H2KYP1	lntl-1	LIN-24 (Twenty-four) Like	12.2383	12.6603	12.7706	12.2023	12.6836	13.3809	0.19921	-0.566373	0.964793	12.9449	0.55191	-6.72381	0.588686	0.963274	0	0
>tr|H2KYP2|H2KYP2_CAEEL Calx-beta domain-containing protein OS=Caenorhabditis elegans OX=6239 GN=ncx-2 PE=1 SV=1	H2KYP2	ncx-2	Calx-beta domain-containing protein	H2KYP2	Caenorhabditis elegans	H2KYP2	ncx-2	Calx-beta domain-containing protein	16.1382	15.8996	15.6849	15.8153	15.4355	15.4544	-0.339194	-0.784116	0.105728	15.5572	-1.60235	-5.6298	0.126583	0.717627	0	0
>tr|H2KYP7|H2KYP7_CAEEL Pantothenate kinase OS=Caenorhabditis elegans OX=6239 GN=pnk-1 PE=1 SV=1	H2KYP7	pnk-1	Pantothenate kinase	H2KYP7	Caenorhabditis elegans	H2KYP7	pnk-1	Pantothenate kinase	14.3071	14.2184	13.7873	13.8153	13.5803	14.0312	-0.295374	-0.836261	0.245513	13.3252	-1.1527	-6.21236	0.265083	0.850441	0	0
>tr|H2KYQ0|H2KYQ0_CAEEL UDP-glucuronosyltransferase OS=Caenorhabditis elegans OX=6239 GN=ugt-26 PE=1 SV=1	H2KYQ0	ugt-26	UDP-glucuronosyltransferase	H2KYQ0	Caenorhabditis elegans	H2KYQ0	ugt-26	UDP-glucuronosyltransferase	12.8188	12.981	12.88	12.9524	12.6888	11.8755	-0.387669	-0.981251	0.205912	12.7475	-1.39291	-5.92001	0.184089	0.782957	0	0
>sp|H2KYQ5|GYG1_CAEEL Glycogenin-1 OS=Caenorhabditis elegans OX=6239 GN=gyg-1 PE=1 SV=1	H2KYQ5	gyg-1	Glycogenin-1	H2KYQ5	Caenorhabditis elegans	H2KYQ5	gyg-1	Glycogenin-1	13.0601	13.4321	13.5752	13.032	13.3729	12.7346	-0.309311	-0.919669	0.301048	13.2579	-1.07488	-6.29608	0.298476	0.858556	0	0
>tr|H2KYR1|H2KYR1_CAEEL Hyaluronan/mRNA-binding protein domain-containing protein OS=Caenorhabditis elegans OX=6239 GN=vig-1 PE=1 SV=1	H2KYR1	vig-1	Hyaluronan/mRNA-binding protein domain-containing protein	H2KYR1	Caenorhabditis elegans	H2KYR1	vig-1	Hyaluronan/mRNA-binding protein domain-containing protein	17.0616	17.1403	17.6345	17.0747	17.0499	16.8145	-0.29909	-0.837218	0.239037	16.8796	-1.16818	-6.19561	0.258063	0.837069	0	0
>tr|H2KYR4|H2KYR4_CAEEL Serpentine Receptor, class R OS=Caenorhabditis elegans OX=6239 GN=srr-4 PE=1 SV=1	H2KYR4	srr-4	Serpentine Receptor, class R	H2KYR4	Caenorhabditis elegans	H2KYR4	srr-4	Serpentine Receptor, class R	14.0741	14.583	14.6266	14.2203	13.8745	14.2794	-0.303174	-0.907051	0.300703	14.4876	-1.0552	-6.31827	0.305371	0.858556	0	0
>tr|H2KYU0|H2KYU0_CAEEL Short/branched chain specific acyl-CoA dehydrogenase, mitochondrial OS=Caenorhabditis elegans OX=6239 GN=acdh-2 PE=1 SV=2	H2KYU0	acdh-2	Short/branched chain specific acyl-CoA dehydrogenase, mitochondrial	H2KYU0	Caenorhabditis elegans	H2KYU0	acdh-2	Short/branched chain specific acyl-CoA dehydrogenase, mitochondrial	12.9701	12.499	13.3137	NA	11.4998	NA	-1.42776	-2.22146	-0.634062	12.954	-3.83655	-1.23799	0.00163662	0.0469541	-1	-1
>sp|H2KYU6|NPL41_CAEEL Nuclear protein localization protein 4 homolog 1 OS=Caenorhabditis elegans OX=6239 GN=npl-4.1 PE=1 SV=1;>sp|Q95QZ9|NPL42_CAEEL Nuclear protein localization protein 4 homolog 2 OS=Caenorhabditis elegans OX=6239 GN=npl-4.2 PE=1 SV=1	H2KYU6;Q95QZ9	npl-4.1;npl-4.2	Nuclear protein localization protein 4 homolog 1;Nuclear protein localization protein 4 homolog 2	H2KYU6;Q95QZ9	Caenorhabditis elegans	H2KYU6	npl-4.1	Nuclear protein localization protein 4 homolog 1	NA	13.3691	NA	NA	NA	12.5306	-0.838549	-2.35111	0.674013	11.344	-1.25638	-5.56171	0.240972	0.824208	0	0
>tr|H2KYV1|H2KYV1_CAEEL NADH dehydrogenase [ubiquinone] 1 beta subcomplex subunit 5, mitochondrial OS=Caenorhabditis elegans OX=6239 GN=ndub-5 PE=1 SV=1	H2KYV1	ndub-5	NADH dehydrogenase [ubiquinone] 1 beta subcomplex subunit 5, mitochondrial	H2KYV1	Caenorhabditis elegans	H2KYV1	ndub-5	NADH dehydrogenase [ubiquinone] 1 beta subcomplex subunit 5, mitochondrial	12.6929	13.4473	13.0519	12.2739	12.5775	12.8575	-0.494434	-1.19804	0.209168	12.8221	-1.48331	-5.79915	0.156408	0.752203	0	0
>tr|H2KYV3|H2KYV3_CAEEL G domain-containing protein OS=Caenorhabditis elegans OX=6239 GN=C18B2.5 PE=1 SV=1	H2KYV3	C18B2.5	G domain-containing protein	H2KYV3	Caenorhabditis elegans	H2KYV3	C18B2.5	G domain-containing protein	12.7	12.5652	12.4775	12.5215	12.4663	12.6682	-0.0289057	-0.783308	0.725497	12.0077	-0.080878	-6.87906	0.936489	0.999268	0	0
>tr|H2KYV5|H2KYV5_CAEEL S39A8 protein OS=Caenorhabditis elegans OX=6239 GN=CELE_F25E5.8 PE=1 SV=1	H2KYV5	F25E5.8	S39A8 protein	H2KYV5	Caenorhabditis elegans	H2KYV5	F25E5.8	S39A8 protein	NA	NA	NA	NA	11.3308	10.8302	NA	NA	NA	11.3506	NA	NA	NA	NA	NA	NA
>sp|H2KYZ5|TBCEL_CAEEL Tubulin-specific chaperone cofactor E-like protein OS=Caenorhabditis elegans OX=6239 GN=coel-1 PE=2 SV=1	H2KYZ5	coel-1	Tubulin-specific chaperone cofactor E-like protein	H2KYZ5	Caenorhabditis elegans	H2KYZ5	coel-1	Tubulin-specific chaperone cofactor E-like protein	12.7008	12.814	12.4957	13.1816	13.1585	13.7117	0.680436	0.189316	1.17156	13.646	2.92448	-3.26413	0.00950419	0.170053	0	0
>tr|H2KYZ7|H2KYZ7_CAEEL FERM domain-containing protein OS=Caenorhabditis elegans OX=6239 GN=frm-4 PE=1 SV=1	H2KYZ7	frm-4	FERM domain-containing protein	H2KYZ7	Caenorhabditis elegans	H2KYZ7	frm-4	FERM domain-containing protein	14.402	14.5499	13.8934	15.3275	15.2239	15.1957	0.967281	0.385723	1.54884	14.6579	3.49584	-2.03103	0.00259888	0.0675709	0	0
>tr|H2KZ07|H2KZ07_CAEEL C-type lectin domain-containing protein OS=Caenorhabditis elegans OX=6239 GN=clec-266 PE=1 SV=1	H2KZ07	clec-266	C-type lectin domain-containing protein	H2KZ07	Caenorhabditis elegans	H2KZ07	clec-266	C-type lectin domain-containing protein	13.1106	13.2049	13.0762	12.2316	13.2415	12.4234	-0.49841	-1.07281	0.0759931	13.2091	-1.83156	-5.28024	0.0847088	0.614185	0	0
>tr|H2KZ29|H2KZ29_CAEEL SAC3/GANP/THP3 conserved domain-containing protein OS=Caenorhabditis elegans OX=6239 GN=hpo-10 PE=1 SV=1	H2KZ29	hpo-10	SAC3/GANP/THP3 conserved domain-containing protein	H2KZ29	Caenorhabditis elegans	H2KZ29	hpo-10	SAC3/GANP/THP3 conserved domain-containing protein	12.9524	13.1329	13.361	13.1092	13.3794	13.0195	0.0206178	-0.460144	0.50138	13.3187	0.0901373	-6.87825	0.929179	0.999268	0	0
>tr|H2KZ41|H2KZ41_CAEEL Similarity OS=Caenorhabditis elegans OX=6239 GN=CELE_Y110A7A.15 PE=1 SV=1	H2KZ41	Y110A7A.15	Similarity	H2KZ41	Caenorhabditis elegans	H2KZ41	Y110A7A.15	Similarity	13.4968	12.9804	13.6789	13.4453	13.8965	13.5033	0.229626	-0.203853	0.663104	14.0201	1.11816	-6.25053	0.279147	0.85619	0	0
>tr|H2KZ52|H2KZ52_CAEEL 60S ribosomal protein L23 OS=Caenorhabditis elegans OX=6239 GN=mrpl-14 PE=1 SV=1	H2KZ52	mrpl-14	60S ribosomal protein L23	H2KZ52	Caenorhabditis elegans	H2KZ52	mrpl-14	60S ribosomal protein L23	12.6637	13.5411	NA	NA	NA	NA	NA	NA	NA	12.3842	NA	NA	NA	NA	NA	NA
>tr|H2KZ53|H2KZ53_CAEEL ShKT domain-containing protein OS=Caenorhabditis elegans OX=6239 GN=skpo-3 PE=1 SV=1	H2KZ53	skpo-3	ShKT domain-containing protein	H2KZ53	Caenorhabditis elegans	H2KZ53	skpo-3	ShKT domain-containing protein	15.1045	15.2516	15.6716	14.6611	14.5814	14.4696	-0.771854	-1.13059	-0.413114	15.4515	-4.52218	0.206869	0.00026735	0.0108505	0	0
>tr|H2KZ82|H2KZ82_CAEEL C2H2-type domain-containing protein OS=Caenorhabditis elegans OX=6239 GN=pqn-21 PE=1 SV=1	H2KZ82	pqn-21	C2H2-type domain-containing protein	H2KZ82	Caenorhabditis elegans	H2KZ82	pqn-21	C2H2-type domain-containing protein	NA	10.161	NA	NA	NA	NA	NA	NA	NA	10.6707	NA	NA	NA	NA	NA	NA
>tr|H2KZ84|H2KZ84_CAEEL NADAR domain-containing protein OS=Caenorhabditis elegans OX=6239 GN=C37C3.1 PE=4 SV=1	H2KZ84	C37C3.1	NADAR domain-containing protein	H2KZ84	Caenorhabditis elegans	H2KZ84	C37C3.1	NADAR domain-containing protein	12.1608	NA	12.4904	12.4638	12.6641	12.3429	0.16462	-0.465804	0.795043	12.8702	0.556918	-6.61054	0.585855	0.963274	0	0
>tr|H2KZA1|H2KZA1_CAEEL Nuclear hormone receptor E75 OS=Caenorhabditis elegans OX=6239 GN=nhr-88 PE=1 SV=1	H2KZA1	nhr-88	Nuclear hormone receptor E75	H2KZA1	Caenorhabditis elegans	H2KZA1	nhr-88	Nuclear hormone receptor E75	10.378	10.1795	NA	NA	10.8799	NA	0.601218	-0.296281	1.49872	11.6974	1.49474	-5.40247	0.166173	0.767969	0	0
>tr|H2KZA2|H2KZA2_CAEEL TraB domain-containing protein OS=Caenorhabditis elegans OX=6239 GN=CELE_F38A5.2 PE=1 SV=1	H2KZA2	F38A5.2	TraB domain-containing protein	H2KZA2	Caenorhabditis elegans	H2KZA2	F38A5.2	TraB domain-containing protein	13.6998	13.6951	13.6376	13.5543	13.4443	13.7222	-0.103917	-0.637244	0.42941	13.7601	-0.409529	-6.79527	0.687012	0.986424	0	0
>tr|H2KZA3|H2KZA3_CAEEL Zasp-like motif domain-containing protein OS=Caenorhabditis elegans OX=6239 GN=pqn-22 PE=1 SV=2	H2KZA3	pqn-22	Zasp-like motif domain-containing protein	H2KZA3	Caenorhabditis elegans	H2KZA3	pqn-22	Zasp-like motif domain-containing protein	13.8464	13.8707	15.1625	13.4887	13.7907	14.1224	-0.49259	-1.77876	0.793577	14.7393	-0.804972	-6.54997	0.431402	0.915125	0	0
>tr|H2KZA6|H2KZA6_CAEEL PID domain-containing protein OS=Caenorhabditis elegans OX=6239 GN=CELE_R148.5 PE=1 SV=1	H2KZA6	R148.5	PID domain-containing protein	H2KZA6	Caenorhabditis elegans	H2KZA6	R148.5	PID domain-containing protein	17.0035	17.148	17.136	16.9317	16.9341	17.4332	0.00381033	-0.865776	0.873397	17.0712	0.00920963	-6.88245	0.992754	0.999687	0	0
>tr|H2KZB7|H2KZB7_CAEEL Ensconsin OS=Caenorhabditis elegans OX=6239 GN=CELE_M01B12.4 PE=1 SV=1	H2KZB7	M01B12.4	Ensconsin	H2KZB7	Caenorhabditis elegans	H2KZB7	M01B12.4	Ensconsin	12.0794	11.3979	12.9047	11.577	11.8306	11.3803	-0.531325	-1.25628	0.193625	12.6452	-1.55454	-5.70015	0.139739	0.728229	0	0
>tr|H2KZC1|H2KZC1_CAEEL Fibronectin type-III domain-containing protein OS=Caenorhabditis elegans OX=6239 GN=CELE_R07E4.1 PE=1 SV=2	H2KZC1	R07E4.1	Fibronectin type-III domain-containing protein	H2KZC1	Caenorhabditis elegans	H2KZC1	R07E4.1	Fibronectin type-III domain-containing protein	11.9126	11.5822	11.6138	11.5621	12.2433	NA	0.199849	-0.432257	0.831955	12.179	0.674301	-6.53635	0.510451	0.940631	0	0
>tr|H2KZC3|H2KZC3_CAEEL K+/Cl-Cotransporter OS=Caenorhabditis elegans OX=6239 GN=kcc-2 PE=1 SV=2	H2KZC3	kcc-2	K+/Cl-Cotransporter	H2KZC3	Caenorhabditis elegans	H2KZC3	kcc-2	K+/Cl-Cotransporter	13.7506	12.6907	12.3836	12.8727	12.8658	13.2139	0.0425253	-0.556548	0.641599	12.6125	0.150563	-6.87057	0.882215	0.997029	0	0
>tr|H2KZD1|H2KZD1_CAEEL Phosphatidic acid phosphatase type 2/haloperoxidase domain-containing protein OS=Caenorhabditis elegans OX=6239 GN=plpp-1.1 PE=1 SV=1	H2KZD1	plpp-1.1	Phosphatidic acid phosphatase type 2/haloperoxidase domain-containing protein	H2KZD1	Caenorhabditis elegans	H2KZD1	plpp-1.1	Phosphatidic acid phosphatase type 2/haloperoxidase domain-containing protein	NA	NA	NA	NA	12.2434	NA	NA	NA	NA	11.6818	NA	NA	NA	NA	NA	NA
>tr|H2KZD5|H2KZD5_CAEEL Piwi domain-containing protein OS=Caenorhabditis elegans OX=6239 GN=csr-1 PE=1 SV=1	H2KZD5	csr-1	Piwi domain-containing protein	H2KZD5	Caenorhabditis elegans	H2KZD5	csr-1	Piwi domain-containing protein	17.6784	17.4649	17.8222	17.6914	17.8673	17.4746	0.0226226	-0.422857	0.468102	17.6474	0.106735	-6.87654	0.916187	0.998334	0	0
>tr|H2KZD6|H2KZD6_CAEEL HAT C-terminal dimerisation domain-containing protein OS=Caenorhabditis elegans OX=6239 GN=CELE_F19F10.11 PE=4 SV=1	H2KZD6	F19F10.11	HAT C-terminal dimerisation domain-containing protein	H2KZD6	Caenorhabditis elegans	H2KZD6	F19F10.11	HAT C-terminal dimerisation domain-containing protein	NA	NA	NA	NA	10.2998	NA	NA	NA	NA	10.7327	NA	NA	NA	NA	NA	NA
>tr|H2KZF9|H2KZF9_CAEEL MADF domain-containing protein OS=Caenorhabditis elegans OX=6239 GN=madf-6 PE=4 SV=1	H2KZF9	madf-6	MADF domain-containing protein	H2KZF9	Caenorhabditis elegans	H2KZF9	madf-6	MADF domain-containing protein	NA	NA	NA	NA	14.268	12.0946	NA	NA	NA	12.2001	NA	NA	NA	NA	NA	NA
>tr|H2KZG6|H2KZG6_CAEEL Short/branched chain specific acyl-CoA dehydrogenase, mitochondrial OS=Caenorhabditis elegans OX=6239 GN=acdh-1 PE=1 SV=1	H2KZG6	acdh-1	Short/branched chain specific acyl-CoA dehydrogenase, mitochondrial	H2KZG6	Caenorhabditis elegans	H2KZG6	acdh-1	Short/branched chain specific acyl-CoA dehydrogenase, mitochondrial	16.179	15.5957	16.073	15.6728	16.0409	15.6377	-0.165438	-0.550523	0.219648	15.5845	-0.902961	-6.46599	0.378541	0.896644	0	0
>tr|H2KZH7|H2KZH7_CAEEL Retrotransposon gag protein OS=Caenorhabditis elegans OX=6239 GN=CELE_Y37E11AL.3 PE=1 SV=1	H2KZH7	Y37E11AL.3	Retrotransposon gag protein	H2KZH7	Caenorhabditis elegans	H2KZH7	Y37E11AL.3	Retrotransposon gag protein	NA	NA	NA	NA	NA	NA	NA	NA	NA	12.8756	NA	NA	NA	NA	NA	NA
>tr|H2KZI9|H2KZI9_CAEEL FYVE-type domain-containing protein OS=Caenorhabditis elegans OX=6239 GN=aka-1 PE=1 SV=1	H2KZI9	aka-1	FYVE-type domain-containing protein	H2KZI9	Caenorhabditis elegans	H2KZI9	aka-1	FYVE-type domain-containing protein	NA	NA	NA	12.1003	11.8565	12.6224	NA	NA	NA	11.6258	NA	NA	NA	NA	NA	NA
>tr|H2KZJ5|H2KZJ5_CAEEL Glutaredoxin 3 OS=Caenorhabditis elegans OX=6239 GN=glrx-3 PE=1 SV=1	H2KZJ5	glrx-3	Glutaredoxin 3	H2KZJ5	Caenorhabditis elegans	H2KZJ5	glrx-3	Glutaredoxin 3	12.0296	12.183	12.6944	12.2469	12.8364	12.9029	0.359748	-0.517108	1.2366	12.9772	0.862309	-6.50191	0.399926	0.910273	0	0
>tr|H2KZJ7|H2KZJ7_CAEEL PRA1 family protein OS=Caenorhabditis elegans OX=6239 GN=praf-3 PE=1 SV=1	H2KZJ7	praf-3	PRA1 family protein	H2KZJ7	Caenorhabditis elegans	H2KZJ7	praf-3	PRA1 family protein	12.7468	13.3609	13.447	NA	12.7892	13.5642	-0.00820878	-0.842637	0.82622	13.764	-0.0209812	-6.77197	0.983539	0.999687	0	0
>sp|H2KZK4|DESI1_CAEEL Desumoylating isopeptidase 1 homolog OS=Caenorhabditis elegans OX=6239 GN=F36D4.5 PE=2 SV=1	H2KZK4	F36D4.5	Desumoylating isopeptidase 1 homolog	H2KZK4	Caenorhabditis elegans	H2KZK4	F36D4.5	Desumoylating isopeptidase 1 homolog	13.2078	12.2054	12.1332	11.9901	12.1865	12.3858	-0.328005	-0.97731	0.3213	12.3248	-1.07147	-6.29966	0.299957	0.858556	0	0
>tr|H2KZK8|H2KZK8_CAEEL Peptidase M23 OS=Caenorhabditis elegans OX=6239 GN=CELE_E02H9.3 PE=4 SV=1	H2KZK8	E02H9.3	Peptidase M23	H2KZK8	Caenorhabditis elegans	H2KZK8	E02H9.3	Peptidase M23	13.7222	13.7176	13.7682	13.649	13.4796	13.9227	-0.0522542	-0.536405	0.431897	13.3658	-0.228923	-6.85497	0.821848	0.992838	0	0
>tr|H2KZK9|H2KZK9_CAEEL GDT1 family protein OS=Caenorhabditis elegans OX=6239 GN=CELE_Y54F10AL.1 PE=1 SV=1	H2KZK9	Y54F10AL.1	GDT1 family protein	H2KZK9	Caenorhabditis elegans	H2KZK9	Y54F10AL.1	GDT1 family protein	14.1594	14.3862	14.1695	14.4597	14.1319	14.1746	0.0170401	-0.377414	0.411494	13.7642	0.0911854	-6.87813	0.928418	0.999268	0	0
>tr|H2KZL6|H2KZL6_CAEEL Tyrosine--tRNA ligase OS=Caenorhabditis elegans OX=6239 GN=yars-2 PE=1 SV=1	H2KZL6	yars-2	Tyrosine--tRNA ligase	H2KZL6	Caenorhabditis elegans	H2KZL6	yars-2	Tyrosine--tRNA ligase	13.8073	13.8968	13.8068	13.5936	13.5813	13.0611	-0.424954	-1.11509	0.265184	13.4765	-1.29974	-6.03901	0.211146	0.794928	0	0
>tr|H2KZQ0|H2KZQ0_CAEEL PH domain-containing protein OS=Caenorhabditis elegans OX=6239 GN=CELE_F11D5.1 PE=1 SV=1	H2KZQ0	F11D5.1	PH domain-containing protein	H2KZQ0	Caenorhabditis elegans	H2KZQ0	F11D5.1	PH domain-containing protein	12.3578	13.3355	12.4156	12.5074	NA	NA	-0.195572	-1.6687	1.27755	11.9735	-0.287048	-6.4977	0.778636	0.992786	0	0
>tr|H2KZQ1|H2KZQ1_CAEEL Major facilitator superfamily (MFS) profile domain-containing protein OS=Caenorhabditis elegans OX=6239 GN=slc-17.6 PE=1 SV=1	H2KZQ1	slc-17.6	Major facilitator superfamily (MFS) profile domain-containing protein	H2KZQ1	Caenorhabditis elegans	H2KZQ1	slc-17.6	Major facilitator superfamily (MFS) profile domain-containing protein	12.8595	13.1528	13.2815	12.8678	12.8803	12.6129	-0.310946	-1.03615	0.41426	13.2234	-0.909437	-6.45852	0.376703	0.896118	0	0
>tr|H2KZQ6|H2KZQ6_CAEEL BTB domain-containing protein OS=Caenorhabditis elegans OX=6239 GN=exp-2 PE=4 SV=1	H2KZQ6	exp-2	BTB domain-containing protein	H2KZQ6	Caenorhabditis elegans	H2KZQ6	exp-2	BTB domain-containing protein	12.2698	NA	NA	NA	12.2597	12.3806	0.0503722	-1.91585	2.01659	12.031	0.0564529	-6.48173	0.956003	0.999687	0	0
>tr|H2KZQ8|H2KZQ8_CAEEL Protein transport protein sec16 OS=Caenorhabditis elegans OX=6239 GN=sec-16a.2 PE=1 SV=1	H2KZQ8	sec-16a.2	Protein transport protein sec16	H2KZQ8	Caenorhabditis elegans	H2KZQ8	sec-16a.2	Protein transport protein sec16	NA	11.8342	12.0309	12.6359	12.6419	12.4055	0.628545	0.123716	1.13337	12.527	2.65542	-3.74019	0.0180769	0.270991	0	0
>tr|H2KZS2|H2KZS2_CAEEL Aggrecan core protein OS=Caenorhabditis elegans OX=6239 GN=CELE_T23E7.2 PE=1 SV=2	H2KZS2	T23E7.2	Aggrecan core protein	H2KZS2	Caenorhabditis elegans	H2KZS2	T23E7.2	Aggrecan core protein	18.4873	18.7636	18.7693	18.3685	18.445	18.63	-0.192232	-0.682654	0.29819	18.7828	-0.823849	-6.53448	0.420871	0.915125	0	0
>tr|H2KZV4|H2KZV4_CAEEL Rho-GAP domain-containing protein OS=Caenorhabditis elegans OX=6239 GN=CELE_F23H11.4 PE=1 SV=1	H2KZV4	F23H11.4	Rho-GAP domain-containing protein	H2KZV4	Caenorhabditis elegans	H2KZV4	F23H11.4	Rho-GAP domain-containing protein	12.2614	11.1864	11.9306	11.8499	12.3036	NA	0.283948	-0.520429	1.08833	11.8352	0.752871	-6.47927	0.463261	0.929786	0	0
>tr|H2KZV6|H2KZV6_CAEEL Rho GTPase-activating protein 26 OS=Caenorhabditis elegans OX=6239 GN=CELE_T04C9.1 PE=1 SV=1	H2KZV6	T04C9.1	Rho GTPase-activating protein 26	H2KZV6	Caenorhabditis elegans	H2KZV6	T04C9.1	Rho GTPase-activating protein 26	12.29	12.7674	12.78	12.1258	12.72	12.7051	-0.0954928	-0.487357	0.296371	12.815	-0.514382	-6.7449	0.613648	0.97238	0	0
>tr|H2KZV9|H2KZV9_CAEEL Moesin/ezrin/radixin homolog 1 OS=Caenorhabditis elegans OX=6239 GN=frm-2 PE=1 SV=1	H2KZV9	frm-2	Moesin/ezrin/radixin homolog 1	H2KZV9	Caenorhabditis elegans	H2KZV9	frm-2	Moesin/ezrin/radixin homolog 1	12.5999	13.1403	13.0343	12.9148	12.7034	12.656	-0.166813	-0.750453	0.416828	12.98	-0.6033	-6.69377	0.554323	0.955557	0	0
>tr|H2KZY3|H2KZY3_CAEEL BACK domain-containing protein OS=Caenorhabditis elegans OX=6239 GN=CELE_F49E8.7 PE=1 SV=1	H2KZY3	F49E8.7	BACK domain-containing protein	H2KZY3	Caenorhabditis elegans	H2KZY3	F49E8.7	BACK domain-containing protein	13.1949	13.0445	13.1109	13.2628	12.5929	13.4393	-0.0184545	-0.554483	0.517574	13.0583	-0.0726714	-6.87972	0.942921	0.999268	0	0
>tr|H2L003|H2L003_CAEEL Oxidation resistance protein 1 OS=Caenorhabditis elegans OX=6239 GN=lmd-3 PE=1 SV=1	H2L003	lmd-3	Oxidation resistance protein 1	H2L003	Caenorhabditis elegans	H2L003	lmd-3	Oxidation resistance protein 1	11.5492	11.1579	NA	11.8859	12.3346	11.6652	0.608366	0.0263535	1.19038	11.5392	2.22933	-4.5179	0.0416178	0.442505	0	0
>tr|H2L010|H2L010_CAEEL Ubiquitin carboxyl-terminal hydrolase 36 OS=Caenorhabditis elegans OX=6239 GN=CELE_T22F3.2 PE=1 SV=2	H2L010	T22F3.2	Ubiquitin carboxyl-terminal hydrolase 36	H2L010	Caenorhabditis elegans	H2L010	T22F3.2	Ubiquitin carboxyl-terminal hydrolase 36	13.2952	13.3861	13.2558	13.3399	13.0321	13.1565	-0.136212	-0.725204	0.45278	13.3766	-0.486071	-6.75986	0.632815	0.972793	0	0
>tr|H2L031|H2L031_CAEEL NOT2/NOT3/NOT5 C-terminal domain-containing protein OS=Caenorhabditis elegans OX=6239 GN=tag-153 PE=1 SV=1	H2L031	tag-153	NOT2/NOT3/NOT5 C-terminal domain-containing protein	H2L031	Caenorhabditis elegans	H2L031	tag-153	NOT2/NOT3/NOT5 C-terminal domain-containing protein	12.2365	11.7398	11.7652	10.8776	11.4815	10.6107	-0.923903	-1.40788	-0.439922	11.9928	-4.09723	-1.07509	0.00110418	0.0334065	0	0
>tr|H2L033|H2L033_CAEEL HAT C-terminal dimerisation domain-containing protein OS=Caenorhabditis elegans OX=6239 GN=gon-14 PE=4 SV=1	H2L033	gon-14	HAT C-terminal dimerisation domain-containing protein	H2L033	Caenorhabditis elegans	H2L033	gon-14	HAT C-terminal dimerisation domain-containing protein	NA	NA	NA	NA	NA	NA	NA	NA	NA	11.6431	NA	NA	NA	NA	NA	NA
>tr|H2L034|H2L034_CAEEL ABC transporter domain-containing protein OS=Caenorhabditis elegans OX=6239 GN=pmp-5 PE=1 SV=1	H2L034	pmp-5	ABC transporter domain-containing protein	H2L034	Caenorhabditis elegans	H2L034	pmp-5	ABC transporter domain-containing protein	17.2883	17.0863	17.0485	16.5595	16.3827	16.7289	-0.583963	-1.03954	-0.128382	16.7846	-2.69409	-3.7054	0.0148888	0.236989	0	0
>sp|H2L045|TENSH_CAEEL Tensin homolog OS=Caenorhabditis elegans OX=6239 GN=tns-1 PE=1 SV=2	H2L045	tns-1	Tensin homolog	H2L045	Caenorhabditis elegans	H2L045	tns-1	Tensin homolog	15.917	16.5023	16.419	16.1053	15.9847	16.1562	-0.197379	-0.629526	0.234768	16.2381	-0.95998	-6.41309	0.349857	0.879502	0	0
>tr|H2L049|H2L049_CAEEL AMPK1_CBM domain-containing protein OS=Caenorhabditis elegans OX=6239 GN=CELE_F46H5.7 PE=1 SV=2	H2L049	F46H5.7	AMPK1_CBM domain-containing protein	H2L049	Caenorhabditis elegans	H2L049	F46H5.7	AMPK1_CBM domain-containing protein	14.2659	14.3489	13.5252	14.8487	15.1507	14.8802	0.913195	0.028246	1.79814	14.5724	2.16889	-4.70312	0.0438136	0.458503	0	0
>tr|H2L055|H2L055_CAEEL Rap-GAP domain-containing protein OS=Caenorhabditis elegans OX=6239 GN=CELE_F53A10.2 PE=1 SV=1	H2L055	F53A10.2	Rap-GAP domain-containing protein	H2L055	Caenorhabditis elegans	H2L055	F53A10.2	Rap-GAP domain-containing protein	11.404	11.1479	NA	10.7459	NA	NA	-0.530075	-1.42393	0.36378	10.9267	-1.30677	-5.63877	0.218202	0.79509	0	0
>sp|H2L056|UBXN3_CAEEL UBX domain-containing protein 3 OS=Caenorhabditis elegans OX=6239 GN=ubxn-3 PE=1 SV=1	H2L056	ubxn-3	UBX domain-containing protein 3	H2L056	Caenorhabditis elegans	H2L056	ubxn-3	UBX domain-containing protein 3	13.0356	12.9134	12.714	12.6905	12.7733	13.2202	0.00699731	-0.408763	0.422758	13.0492	0.0358947	-6.88181	0.971843	0.999687	0	0
>tr|H2L064|H2L064_CAEEL C2H2-type domain-containing protein OS=Caenorhabditis elegans OX=6239 GN=CELE_Y14H12B.1 PE=1 SV=1	H2L064	Y14H12B.1	C2H2-type domain-containing protein	H2L064	Caenorhabditis elegans	H2L064	Y14H12B.1	C2H2-type domain-containing protein	NA	NA	NA	NA	12.9163	NA	NA	NA	NA	13.4925	NA	NA	NA	NA	NA	NA
>tr|H2L067|H2L067_CAEEL K Homology domain-containing protein OS=Caenorhabditis elegans OX=6239 GN=mex-3 PE=1 SV=1	H2L067	mex-3	K Homology domain-containing protein	H2L067	Caenorhabditis elegans	H2L067	mex-3	K Homology domain-containing protein	12.3148	12.1766	13.0974	12.6413	13.3151	12.1062	0.157928	-0.656995	0.97285	13.3806	0.409064	-6.79522	0.687631	0.986424	0	0
>tr|H2L086|H2L086_CAEEL RNA polymerase II-associated protein 1 N-terminal domain-containing protein OS=Caenorhabditis elegans OX=6239 GN=CELE_F56B3.4 PE=1 SV=1	H2L086	F56B3.4	RNA polymerase II-associated protein 1 N-terminal domain-containing protein	H2L086	Caenorhabditis elegans	H2L086	F56B3.4	RNA polymerase II-associated protein 1 N-terminal domain-containing protein	13.4615	12.9544	12.9354	13.8054	13.8103	13.6771	0.6472	0.0844763	1.20992	13.2738	2.43946	-4.22864	0.0268171	0.356457	0	0
>sp|H2L099|GCK1_CAEEL Germinal center kinase 1 OS=Caenorhabditis elegans OX=6239 GN=gck-1 PE=1 SV=1	H2L099	gck-1	Germinal center kinase 1	H2L099	Caenorhabditis elegans	H2L099	gck-1	Germinal center kinase 1	12.9082	13.2952	13.3339	12.5637	13.1258	13.2018	-0.215319	-0.773182	0.342544	13.3214	-0.814713	-6.54132	0.426572	0.915125	0	0
>tr|H2L0A6|H2L0A6_CAEEL Nucleoside phosphorylase domain-containing protein OS=Caenorhabditis elegans OX=6239 GN=CELE_H14E04.2 PE=1 SV=1	H2L0A6	H14E04.2	Nucleoside phosphorylase domain-containing protein	H2L0A6	Caenorhabditis elegans	H2L0A6	H14E04.2	Nucleoside phosphorylase domain-containing protein	12.2917	11.9549	12.4181	12.3458	12.311	12.1434	0.0451492	-0.433303	0.523601	12.3823	0.200153	-6.86145	0.8439	0.99371	0	0
>tr|H2L0A8|H2L0A8_CAEEL RRM domain-containing protein OS=Caenorhabditis elegans OX=6239 GN=CELE_H05C05.1 PE=1 SV=2	H2L0A8	H05C05.1	RRM domain-containing protein	H2L0A8	Caenorhabditis elegans	H2L0A8	H05C05.1	RRM domain-containing protein	16.487	16.6214	16.7705	16.4501	16.5237	16.3778	-0.17575	-0.659265	0.307766	16.7109	-0.763972	-6.58245	0.45484	0.925821	0	0
>tr|H2L0C0|H2L0C0_CAEEL ER membrane protein complex subunit 1 OS=Caenorhabditis elegans OX=6239 GN=emc-1 PE=1 SV=1	H2L0C0	emc-1	ER membrane protein complex subunit 1	H2L0C0	Caenorhabditis elegans	H2L0C0	emc-1	ER membrane protein complex subunit 1	14.4978	14.378	14.1455	13.9674	13.8551	14.2807	-0.306004	-0.895282	0.283274	13.6333	-1.09144	-6.28012	0.289558	0.85619	0	0
>tr|H2L0C5|H2L0C5_CAEEL WD_REPEATS_REGION domain-containing protein OS=Caenorhabditis elegans OX=6239 GN=wdr-62 PE=1 SV=2	H2L0C5	wdr-62	WD_REPEATS_REGION domain-containing protein	H2L0C5	Caenorhabditis elegans	H2L0C5	wdr-62	WD_REPEATS_REGION domain-containing protein	NA	10.4998	10.2444	NA	NA	NA	NA	NA	NA	10.2301	NA	NA	NA	NA	NA	NA
>tr|H2L0D0|H2L0D0_CAEEL RRM domain-containing protein OS=Caenorhabditis elegans OX=6239 GN=hrpa-2 PE=1 SV=1	H2L0D0	hrpa-2	RRM domain-containing protein	H2L0D0	Caenorhabditis elegans	H2L0D0	hrpa-2	RRM domain-containing protein	NA	NA	NA	NA	NA	NA	NA	NA	NA	10.654	NA	NA	NA	NA	NA	NA
>tr|H2L0E6|H2L0E6_CAEEL MFS domain-containing protein OS=Caenorhabditis elegans OX=6239 GN=mct-4 PE=1 SV=1	H2L0E6	mct-4	MFS domain-containing protein	H2L0E6	Caenorhabditis elegans	H2L0E6	mct-4	MFS domain-containing protein	14.6508	14.8443	14.8732	14.9677	15.084	14.7778	0.153709	-0.237708	0.545126	14.9749	0.828915	-6.52956	0.41871	0.915125	0	0
>tr|H2L0F6|H2L0F6_CAEEL BZIP domain-containing protein OS=Caenorhabditis elegans OX=6239 GN=gei-4 PE=1 SV=1	H2L0F6	gei-4	BZIP domain-containing protein	H2L0F6	Caenorhabditis elegans	H2L0F6	gei-4	BZIP domain-containing protein	12.6314	13.5092	13.4683	12.8174	12.9313	13.1687	-0.230522	-0.730106	0.269062	13.6611	-0.96983	-6.40365	0.345058	0.879014	0	0
>tr|H2L0G8|H2L0G8_CAEEL Expressed conserved protein OS=Caenorhabditis elegans OX=6239 GN=CELE_M01H9.3 PE=1 SV=1	H2L0G8	M01H9.3	Expressed conserved protein	H2L0G8	Caenorhabditis elegans	H2L0G8	M01H9.3	Expressed conserved protein	NA	NA	NA	16.2839	16.0277	16.8302	NA	NA	NA	15.5594	NA	NA	NA	NA	NA	NA
>tr|H2L0H1|H2L0H1_CAEEL Prion-like-(Q/N-rich)-domain-bearing protein OS=Caenorhabditis elegans OX=6239 GN=CELE_ZK180.5 PE=1 SV=1	H2L0H1	ZK180.5	Prion-like-(Q/N-rich)-domain-bearing protein	H2L0H1	Caenorhabditis elegans	H2L0H1	ZK180.5	Prion-like-(Q/N-rich)-domain-bearing protein	NA	NA	11.6369	11.1923	NA	10.2257	-0.927948	-2.44151	0.585615	10.725	-1.50667	-5.39064	0.183478	0.782957	0	0
>sp|H2L0H5|WAPL_CAEEL Wings apart-like protein homolog 1 OS=Caenorhabditis elegans OX=6239 GN=wapl-1 PE=3 SV=1	H2L0H5	wapl-1	Wings apart-like protein homolog 1	H2L0H5	Caenorhabditis elegans	H2L0H5	wapl-1	Wings apart-like protein homolog 1	14.2126	13.8629	13.901	14.0385	13.7951	14.0005	-0.0475046	-0.473466	0.378457	13.8715	-0.2344	-6.85383	0.817335	0.992786	0	0
>tr|H2L0I6|H2L0I6_CAEEL Phosphorylase b kinase regulatory subunit OS=Caenorhabditis elegans OX=6239 GN=CELE_Y67D8A.2 PE=1 SV=1	H2L0I6	Y67D8A.2	Phosphorylase b kinase regulatory subunit	H2L0I6	Caenorhabditis elegans	H2L0I6	Y67D8A.2	Phosphorylase b kinase regulatory subunit	12.5736	12.0662	12.6051	12.9168	12.6359	12.0612	0.123032	-0.330894	0.576958	12.5328	0.574887	-6.71046	0.573416	0.96052	0	0
>tr|H2L0I8|H2L0I8_CAEEL UDENN FNIP1/2-type domain-containing protein OS=Caenorhabditis elegans OX=6239 GN=fnip-2 PE=1 SV=1	H2L0I8	fnip-2	UDENN FNIP1/2-type domain-containing protein	H2L0I8	Caenorhabditis elegans	H2L0I8	fnip-2	UDENN FNIP1/2-type domain-containing protein	12.7569	12.9334	12.745	12.4174	13.0439	12.7192	-0.0849247	-0.58572	0.415871	13.3481	-0.359686	-6.81472	0.723816	0.990577	0	0
>tr|H2L0J6|H2L0J6_CAEEL VASt domain-containing protein OS=Caenorhabditis elegans OX=6239 GN=CELE_ZC328.3 PE=1 SV=1	H2L0J6	ZC328.3	VASt domain-containing protein	H2L0J6	Caenorhabditis elegans	H2L0J6	ZC328.3	VASt domain-containing protein	NA	NA	NA	NA	10.2604	NA	NA	NA	NA	10.7264	NA	NA	NA	NA	NA	NA
>tr|H2L0M0|H2L0M0_CAEEL Acetyl-CoA carboxylase OS=Caenorhabditis elegans OX=6239 GN=pod-2 PE=1 SV=1	H2L0M0	pod-2	Acetyl-CoA carboxylase	H2L0M0	Caenorhabditis elegans	H2L0M0	pod-2	Acetyl-CoA carboxylase	17.6057	17.9153	17.6311	17.7401	18.1024	17.4936	0.061346	-0.466413	0.589105	17.6327	0.244311	-6.85136	0.809769	0.992786	0	0
>tr|H2L0Q6|H2L0Q6_CAEEL Small monomeric GTPase OS=Caenorhabditis elegans OX=6239 GN=ral-1 PE=1 SV=1	H2L0Q6	ral-1	Small monomeric GTPase	H2L0Q6	Caenorhabditis elegans	H2L0Q6	ral-1	Small monomeric GTPase	14.9192	14.7242	14.644	14.7451	14.568	14.4365	-0.179298	-0.608799	0.250202	14.4032	-0.877414	-6.48874	0.39189	0.909203	0	0
>tr|H2L0S8|H2L0S8_CAEEL LUC7 related splicing factor homolog OS=Caenorhabditis elegans OX=6239 GN=CELE_Y119D3B.12 PE=1 SV=1	H2L0S8	Y119D3B.12	LUC7 related splicing factor homolog	H2L0S8	Caenorhabditis elegans	H2L0S8	Y119D3B.12	LUC7 related splicing factor homolog	11.6837	11.7176	12.5157	11.7842	12.4287	11.3516	-0.117508	-0.863363	0.628348	13.0235	-0.334165	-6.82396	0.742623	0.991597	0	0
>tr|H2L2A8|H2L2A8_CAEEL Uridine kinase OS=Caenorhabditis elegans OX=6239 GN=CELE_F19B6.1 PE=1 SV=1	H2L2A8	F19B6.1	Uridine kinase	H2L2A8	Caenorhabditis elegans	H2L2A8	F19B6.1	Uridine kinase	13.4578	13.0036	13.3693	13.6506	13.634	12.8919	0.115267	-0.394672	0.625206	13.6219	0.479443	-6.76246	0.638154	0.97477	0	0
>tr|H2L2B2|H2L2B2_CAEEL LisH domain-containing protein OS=Caenorhabditis elegans OX=6239 GN=CELE_F46B6.5 PE=1 SV=1	H2L2B2	F46B6.5	LisH domain-containing protein	H2L2B2	Caenorhabditis elegans	H2L2B2	F46B6.5	LisH domain-containing protein	10.7306	11.572	11.4533	10.8013	11.4876	10.3557	-0.370427	-0.94478	0.203926	11.7804	-1.37551	-5.94252	0.189307	0.782957	0	0
>tr|H2L2C2|H2L2C2_CAEEL Rap-GAP domain-containing protein OS=Caenorhabditis elegans OX=6239 GN=sipa-1 PE=4 SV=1	H2L2C2	sipa-1	Rap-GAP domain-containing protein	H2L2C2	Caenorhabditis elegans	H2L2C2	sipa-1	Rap-GAP domain-containing protein	NA	NA	NA	11.9455	11.726	NA	NA	NA	NA	11.8308	NA	NA	NA	NA	NA	NA
>tr|H2L2D0|H2L2D0_CAEEL RRM domain-containing protein OS=Caenorhabditis elegans OX=6239 GN=rbm-25 PE=1 SV=1	H2L2D0	rbm-25	RRM domain-containing protein	H2L2D0	Caenorhabditis elegans	H2L2D0	rbm-25	RRM domain-containing protein	11.7038	12.7452	12.799	10.4809	11.6774	10.6939	-1.46525	-2.2327	-0.697806	12.2732	-4.07198	-1.02685	0.00101504	0.0315706	-1	-1
>tr|H2L2E3|H2L2E3_CAEEL DUF3452 domain-containing protein OS=Caenorhabditis elegans OX=6239 GN=C50B6.3 PE=1 SV=1	H2L2E3	C50B6.3	DUF3452 domain-containing protein	H2L2E3	Caenorhabditis elegans	H2L2E3	C50B6.3	DUF3452 domain-containing protein	12.2395	12.4224	12.5516	12.4973	12.6354	12.527	0.148753	-0.425551	0.723056	12.7474	0.552414	-6.72299	0.588859	0.963274	0	0
>tr|H2L2E8|H2L2E8_CAEEL Tubulin alpha chain OS=Caenorhabditis elegans OX=6239 GN=tba-1 PE=1 SV=1	H2L2E8	tba-1	Tubulin alpha chain	H2L2E8	Caenorhabditis elegans	H2L2E8	tba-1	Tubulin alpha chain	21.0506	21.0118	20.9948	20.9455	21.0825	21.1976	0.0561632	-0.281747	0.394074	20.8864	0.349335	-6.81895	0.730915	0.990577	0	0
>tr|H8ESF3|H8ESF3_CAEEL SWI/SNF complex subunit SMARCC2 OS=Caenorhabditis elegans OX=6239 GN=swsn-1 PE=1 SV=1	H8ESF3	swsn-1	SWI/SNF complex subunit SMARCC2	H8ESF3	Caenorhabditis elegans	H8ESF3	swsn-1	SWI/SNF complex subunit SMARCC2	11.3531	13.3537	11.4912	11.6098	11.4667	11.0524	-0.689736	-1.65183	0.27236	12.0613	-1.52899	-5.73667	0.147222	0.738998	0	0
>tr|H8ESG1|H8ESG1_CAEEL BRO1 domain-containing protein OS=Caenorhabditis elegans OX=6239 GN=ego-2 PE=1 SV=1	H8ESG1	ego-2	BRO1 domain-containing protein	H8ESG1	Caenorhabditis elegans	H8ESG1	ego-2	BRO1 domain-containing protein	13.0471	13.0985	12.9716	13.2423	13.2278	13.1272	0.160039	-0.341583	0.661661	13.1712	0.670565	-6.65048	0.51106	0.941232	0	0
>tr|H8W3Y1|H8W3Y1_CAEEL NOmpA Homolog (Drosophila nompA: no mechanoreceptor potential A) OS=Caenorhabditis elegans OX=6239 GN=noah-1 PE=1 SV=1	H8W3Y1	noah-1	NOmpA Homolog (Drosophila nompA: no mechanoreceptor potential A)	H8W3Y1	Caenorhabditis elegans	H8W3Y1	noah-1	NOmpA Homolog (Drosophila nompA: no mechanoreceptor potential A)	12.4449	13.5593	13.2871	13.4485	12.8161	12.9064	-0.0400602	-0.719053	0.638933	12.7306	-0.12514	-6.87426	0.901981	0.998334	0	0
>tr|H9G2R4|H9G2R4_CAEEL Ion_trans_2 domain-containing protein OS=Caenorhabditis elegans OX=6239 GN=slo-2 PE=1 SV=1	H9G2R4	slo-2	Ion_trans_2 domain-containing protein	H9G2R4	Caenorhabditis elegans	H9G2R4	slo-2	Ion_trans_2 domain-containing protein	NA	13.0305	11.565	NA	12.6255	NA	0.327734	-1.01372	1.66919	12.414	0.564689	-6.31144	0.587965	0.963274	0	0
>tr|H9G2T4|H9G2T4_CAEEL Isocitrate dehydrogenase [NADP] OS=Caenorhabditis elegans OX=6239 GN=idh-1 PE=1 SV=1	H9G2T4	idh-1	Isocitrate dehydrogenase [NADP]	H9G2T4	Caenorhabditis elegans	H9G2T4	idh-1	Isocitrate dehydrogenase [NADP]	15.5167	14.9818	15.3787	15.6347	15.367	15.4214	0.181979	-0.332644	0.696601	15.2129	0.743231	-6.59828	0.466988	0.929786	0	0
>tr|H9G2U2|H9G2U2_CAEEL Dauer Up-Regulated OS=Caenorhabditis elegans OX=6239 GN=dur-1 PE=1 SV=1	H9G2U2	dur-1	Dauer Up-Regulated	H9G2U2	Caenorhabditis elegans	H9G2U2	dur-1	Dauer Up-Regulated	13.7788	13.9544	14.1512	13.5187	13.4337	13.4462	-0.495271	-1.10845	0.117908	13.9121	-1.69765	-5.48741	0.106896	0.669247	0	0
>tr|H9G2U9|H9G2U9_CAEEL Movement protein OS=Caenorhabditis elegans OX=6239 GN=B0001.7 PE=4 SV=1	H9G2U9	B0001.7	Movement protein	H9G2U9	Caenorhabditis elegans	H9G2U9	B0001.7	Movement protein	13.5003	14.3053	12.9979	12.8491	13.187	12.6893	-0.692728	-1.39123	0.00577339	13.3271	-2.11513	-4.81975	0.0516893	0.491492	0	0
>tr|H9G2Z4|H9G2Z4_CAEEL MFS domain-containing protein OS=Caenorhabditis elegans OX=6239 GN=C27A7.6 PE=1 SV=1	H9G2Z4	C27A7.6	MFS domain-containing protein	H9G2Z4	Caenorhabditis elegans	H9G2Z4	C27A7.6	MFS domain-containing protein	13.0761	12.1557	13.2477	13.4723	12.9781	13.0133	0.328089	-0.256387	0.912566	13.2149	1.19062	-6.16859	0.25128	0.835423	0	0
>tr|H9G328|H9G328_CAEEL non-specific serine/threonine protein kinase OS=Caenorhabditis elegans OX=6239 GN=kin-4 PE=1 SV=1	H9G328	kin-4	non-specific serine/threonine protein kinase	H9G328	Caenorhabditis elegans	H9G328	kin-4	non-specific serine/threonine protein kinase	11.4971	11.8757	11.894	11.3439	11.9701	12.1096	0.0523107	-0.395717	0.500339	11.9851	0.247648	-6.85029	0.807577	0.992786	0	0
>tr|H9G340|H9G340_CAEEL Rhodanese domain-containing protein OS=Caenorhabditis elegans OX=6239 GN=mpst-3 PE=1 SV=1	H9G340	mpst-3	Rhodanese domain-containing protein	H9G340	Caenorhabditis elegans	H9G340	mpst-3	Rhodanese domain-containing protein	NA	NA	NA	NA	NA	NA	NA	NA	NA	11.7247	NA	NA	NA	NA	NA	NA
>tr|I2HA91|I2HA91_CAEEL TYR_PHOSPHATASE_2 domain-containing protein OS=Caenorhabditis elegans OX=6239 GN=CELE_F28C6.8 PE=1 SV=1	I2HA91	F28C6.8	TYR_PHOSPHATASE_2 domain-containing protein	I2HA91	Caenorhabditis elegans	I2HA91	F28C6.8	TYR_PHOSPHATASE_2 domain-containing protein	12.8749	13.6841	13.9506	12.9414	12.8426	13.5973	-0.376126	-1.00311	0.250863	13.6782	-1.26626	-6.07999	0.222601	0.799154	0	0
>tr|I2HAE5|I2HAE5_CAEEL CNH domain-containing protein OS=Caenorhabditis elegans OX=6239 GN=CELE_F01G4.4 PE=1 SV=1	I2HAE5	F01G4.4	CNH domain-containing protein	I2HAE5	Caenorhabditis elegans	I2HAE5	F01G4.4	CNH domain-containing protein	12.7986	12.836	13.3709	12.1095	12.6143	12.392	-0.629889	-1.63647	0.376695	12.7935	-1.32728	-6.00422	0.203165	0.790753	0	0
>tr|I7LFE4|I7LFE4_CAEEL UNC93-like protein MFSD11 OS=Caenorhabditis elegans OX=6239 GN=CELE_Y52E8A.6 PE=3 SV=1;>tr|Q19932|Q19932_CAEEL UNC93-like protein MFSD11 OS=Caenorhabditis elegans OX=6239 GN=CELE_F31D5.2 PE=3 SV=3	I7LFE4;Q19932	Y52E8A.6;F31D5.2	UNC93-like protein MFSD11	I7LFE4;Q19932	Caenorhabditis elegans	I7LFE4	Y52E8A.6	UNC93-like protein MFSD11	NA	NA	NA	NA	NA	NA	NA	NA	NA	10.3821	NA	NA	NA	NA	NA	NA
>tr|J7SA49|J7SA49_CAEEL ARID domain-containing protein OS=Caenorhabditis elegans OX=6239 GN=let-526 PE=1 SV=1	J7SA49	let-526	ARID domain-containing protein	J7SA49	Caenorhabditis elegans	J7SA49	let-526	ARID domain-containing protein	12.502	12.887	12.4431	11.8441	12.2599	12.4808	-0.41578	-1.00576	0.174197	12.676	-1.48757	-5.79328	0.155289	0.750943	0	0
>tr|K7ZUH9|K7ZUH9_CAEEL Histone H3 OS=Caenorhabditis elegans OX=6239 GN=his-40 PE=1 SV=1	K7ZUH9	his-40	Histone H3	K7ZUH9	Caenorhabditis elegans	K7ZUH9	his-40	Histone H3	18.6536	18.7621	18.5568	18.6046	17.986	18.3402	-0.347241	-0.830866	0.136385	18.6435	-1.50909	-5.76315	0.148731	0.744324	0	0
>sp|K8ERR8|LSY12_CAEEL Histone acetyltransferase lsy-12 OS=Caenorhabditis elegans OX=6239 GN=lsy-12 PE=1 SV=1	K8ERR8	lsy-12	Histone acetyltransferase lsy-12	K8ERR8	Caenorhabditis elegans	K8ERR8	lsy-12	Histone acetyltransferase lsy-12	NA	NA	NA	NA	11.5567	11.7968	NA	NA	NA	12.9447	NA	NA	NA	NA	NA	NA
>tr|K8ERU3|K8ERU3_CAEEL HEAT repeat protein OS=Caenorhabditis elegans OX=6239 GN=hpo-27 PE=1 SV=1	K8ERU3	hpo-27	HEAT repeat protein	K8ERU3	Caenorhabditis elegans	K8ERU3	hpo-27	HEAT repeat protein	13.2941	13.3014	13.3059	13.4021	13.2844	13.1634	-0.017168	-0.420636	0.3863	13.4076	-0.0894339	-6.87831	0.92973	0.999268	0	0
>sp|K8ESC5|ATG41_CAEEL Cysteine protease atg-4.1 OS=Caenorhabditis elegans OX=6239 GN=atg-4.1 PE=1 SV=1	K8ESC5	atg-4.1	Cysteine protease atg-4.1	K8ESC5	Caenorhabditis elegans	K8ESC5	atg-4.1	Cysteine protease atg-4.1	9.36711	NA	9.63096	11.0577	10.8618	NA	1.46073	0.417557	2.50391	10.3912	3.17335	-3.02193	0.0114721	0.195791	1	0
>tr|K8ESC8|K8ESC8_CAEEL SET domain-containing protein OS=Caenorhabditis elegans OX=6239 GN=B0001.8 PE=1 SV=1	K8ESC8	B0001.8	SET domain-containing protein	K8ESC8	Caenorhabditis elegans	K8ESC8	B0001.8	SET domain-containing protein	12.4079	12.0936	12.2078	11.6115	11.7426	12.08	-0.425043	-0.935739	0.0856523	12.4022	-1.76531	-5.38719	0.096712	0.643489	0	0
>tr|K8ESG0|K8ESG0_CAEEL SH2 domain-containing protein OS=Caenorhabditis elegans OX=6239 GN=CELE_F13B12.6 PE=1 SV=1	K8ESG0	F13B12.6	SH2 domain-containing protein	K8ESG0	Caenorhabditis elegans	K8ESG0	F13B12.6	SH2 domain-containing protein	NA	NA	NA	NA	NA	NA	NA	NA	NA	10.706	NA	NA	NA	NA	NA	NA
>tr|K8ESG8|K8ESG8_CAEEL Transmembrane protein OS=Caenorhabditis elegans OX=6239 GN=CELE_F13E9.11 PE=1 SV=1	K8ESG8	F13E9.11	Transmembrane protein	K8ESG8	Caenorhabditis elegans	K8ESG8	F13E9.11	Transmembrane protein	12.9307	13.1573	12.749	12.8298	12.3884	12.6042	-0.33824	-0.829342	0.152861	13.1112	-1.4538	-5.83938	0.164326	0.767009	0	0
>tr|K8ESK9|K8ESK9_CAEEL Coronin-7 OS=Caenorhabditis elegans OX=6239 GN=pod-1 PE=1 SV=1	K8ESK9	pod-1	Coronin-7	K8ESK9	Caenorhabditis elegans	K8ESK9	pod-1	Coronin-7	14.4466	14.1356	14.1917	14.2288	14.1508	14.2948	-0.0331773	-0.506702	0.440348	13.9855	-0.147262	-6.87117	0.884572	0.997029	0	0
>tr|K8F7V7|K8F7V7_CAEEL glutamate synthase (NADH) OS=Caenorhabditis elegans OX=6239 GN=CELE_W07E11.1 PE=1 SV=1	K8F7V7	W07E11.1	glutamate synthase (NADH)	K8F7V7	Caenorhabditis elegans	K8F7V7	W07E11.1	glutamate synthase (NADH)	14.025	13.7474	13.3542	14.5542	14.479	14.621	0.842553	0.386728	1.29838	14.3749	3.885	-1.1859	0.00109525	0.0334065	0	0
>tr|K8F7X5|K8F7X5_CAEEL General transcription factor IIH subunit 4 OS=Caenorhabditis elegans OX=6239 GN=gtf-2h4 PE=1 SV=1	K8F7X5	gtf-2h4	General transcription factor IIH subunit 4	K8F7X5	Caenorhabditis elegans	K8F7X5	gtf-2h4	General transcription factor IIH subunit 4	14.0327	13.8418	13.7445	13.9538	13.8734	13.8909	0.0329894	-0.314015	0.379994	13.8187	0.200673	-6.86141	0.84335	0.99371	0	0
>tr|K8F7X9|K8F7X9_CAEEL ATP-dependent DNA helicase OS=Caenorhabditis elegans OX=6239 GN=CELE_Y69H2.7 PE=1 SV=1	K8F7X9	Y69H2.7	ATP-dependent DNA helicase	K8F7X9	Caenorhabditis elegans	K8F7X9	Y69H2.7	ATP-dependent DNA helicase	12.8829	13.0758	12.802	12.0461	12.6927	NA	-0.550813	-1.42345	0.321825	12.5163	-1.34621	-5.8721	0.198368	0.790753	0	0
>tr|K8F807|K8F807_CAEEL PX domain-containing protein OS=Caenorhabditis elegans OX=6239 GN=nish-1 PE=1 SV=1	K8F807	nish-1	PX domain-containing protein	K8F807	Caenorhabditis elegans	K8F807	nish-1	PX domain-containing protein	12.9233	12.5182	13.0442	13.0481	12.915	12.6657	0.0477201	-0.42334	0.51878	12.7867	0.216056	-6.85788	0.831875	0.993702	0	0
>tr|K8FDY0|K8FDY0_CAEEL ZM domain-containing protein OS=Caenorhabditis elegans OX=6239 GN=hpo-34 PE=1 SV=1	K8FDY0	hpo-34	ZM domain-containing protein	K8FDY0	Caenorhabditis elegans	K8FDY0	hpo-34	ZM domain-containing protein	12.5401	12.8417	13.293	11.7418	11.781	12.4998	-0.884065	-1.5444	-0.223731	12.8547	-2.82599	-3.46245	0.0117011	0.19651	0	0
>tr|K8FE02|K8FE02_CAEEL K Homology domain-containing protein OS=Caenorhabditis elegans OX=6239 GN=imph-1 PE=1 SV=1	K8FE02	imph-1	K Homology domain-containing protein	K8FE02	Caenorhabditis elegans	K8FE02	imph-1	K Homology domain-containing protein	16.4146	16.7604	17.0025	16.6362	16.8683	16.6762	0.00105526	-0.404005	0.406116	17.0733	0.00547558	-6.88247	0.995692	0.999687	0	0
>tr|L8E6P0|L8E6P0_CAEEL Major facilitator superfamily (MFS) profile domain-containing protein OS=Caenorhabditis elegans OX=6239 GN=CELE_F14D7.6 PE=4 SV=1	L8E6P0	F14D7.6	Major facilitator superfamily (MFS) profile domain-containing protein	L8E6P0	Caenorhabditis elegans	L8E6P0	F14D7.6	Major facilitator superfamily (MFS) profile domain-containing protein	NA	NA	NA	NA	NA	NA	NA	NA	NA	10.9308	NA	NA	NA	NA	NA	NA
>tr|L8E6W9|L8E6W9_CAEEL Midasin OS=Caenorhabditis elegans OX=6239 GN=CELE_F55F10.1 PE=1 SV=1	L8E6W9	F55F10.1	Midasin	L8E6W9	Caenorhabditis elegans	L8E6W9	F55F10.1	Midasin	13.0906	12.9211	13.0508	13.0401	13.1814	12.8437	0.000866337	-0.396578	0.398311	13.0756	0.00460109	-6.88248	0.996383	0.999687	0	0
>tr|L8E6Y3|L8E6Y3_CAEEL C3H1-type domain-containing protein OS=Caenorhabditis elegans OX=6239 GN=unk-1 PE=1 SV=1	L8E6Y3	unk-1	C3H1-type domain-containing protein	L8E6Y3	Caenorhabditis elegans	L8E6Y3	unk-1	C3H1-type domain-containing protein	NA	9.55263	10.8048	10.5205	11.7549	10.9359	0.891742	0.0529959	1.73049	12.1475	2.25506	-4.46202	0.038591	0.423864	0	0
>tr|M1Z848|M1Z848_CAEEL SNF2 N-terminal domain-containing protein OS=Caenorhabditis elegans OX=6239 GN=CELE_M04C3.1 PE=4 SV=1	M1Z848	M04C3.1	SNF2 N-terminal domain-containing protein	M1Z848	Caenorhabditis elegans	M1Z848	M04C3.1	SNF2 N-terminal domain-containing protein	12.6535	12.6929	12.3709	NA	12.8377	NA	0.265258	-0.549961	1.08048	12.65	0.703529	-6.28481	0.494234	0.94063	0	0
>sp|O01159|RSP7_CAEEL Probable splicing factor, arginine/serine-rich 7 OS=Caenorhabditis elegans OX=6239 GN=rsp-7 PE=3 SV=3	O01159	rsp-7	Probable splicing factor, arginine/serine-rich 7	O01159	Caenorhabditis elegans	O01159	rsp-7	Probable splicing factor, arginine/serine-rich 7	13.6779	12.5611	12.9832	11.8158	NA	NA	-1.2583	-2.8972	0.380586	13.7251	-1.64789	-5.24125	0.121794	0.708618	0	0
>tr|O01256|O01256_CAEEL Solute carrier family 25 member 51 OS=Caenorhabditis elegans OX=6239 GN=CELE_T20D3.5 PE=3 SV=1	O01256	T20D3.5	Solute carrier family 25 member 51	O01256	Caenorhabditis elegans	O01256	T20D3.5	Solute carrier family 25 member 51	NA	NA	NA	NA	NA	NA	NA	NA	NA	12.1009	NA	NA	NA	NA	NA	NA
>tr|O01257|O01257_CAEEL HIG1 domain-containing protein OS=Caenorhabditis elegans OX=6239 GN=CELE_T20D3.6 PE=1 SV=1	O01257	T20D3.6	HIG1 domain-containing protein	O01257	Caenorhabditis elegans	O01257	T20D3.6	HIG1 domain-containing protein	14.2889	14.2388	14.2785	14.6515	14.5675	14.5111	0.307981	-0.278048	0.89401	13.8048	1.10931	-6.26014	0.282835	0.85619	0	0
>sp|O01258|VPS26_CAEEL Vacuolar protein sorting-associated protein 26 OS=Caenorhabditis elegans OX=6239 GN=vps-26 PE=3 SV=2	O01258	vps-26	Vacuolar protein sorting-associated protein 26	O01258	Caenorhabditis elegans	O01258	vps-26	Vacuolar protein sorting-associated protein 26	15.0724	14.8435	14.8527	14.7946	14.4285	14.8754	-0.223356	-0.717942	0.271231	14.1336	-0.953245	-6.41871	0.353906	0.879502	0	0
>tr|O01324|O01324_CAEEL CRAL-TRIO domain-containing protein OS=Caenorhabditis elegans OX=6239 GN=CELE_F18A11.2 PE=1 SV=1	O01324	F18A11.2	CRAL-TRIO domain-containing protein	O01324	Caenorhabditis elegans	O01324	F18A11.2	CRAL-TRIO domain-containing protein	10.6233	10.8307	NA	11.1834	10.152	10.9605	0.0383092	-0.783519	0.860137	11.0068	0.0994176	-6.767	0.922132	0.998433	0	0
>sp|O01326|RNC_CAEEL Ribonuclease 3 OS=Caenorhabditis elegans OX=6239 GN=drsh-1 PE=2 SV=2	O01326	drsh-1	Ribonuclease 3	O01326	Caenorhabditis elegans	O01326	drsh-1	Ribonuclease 3	NA	NA	NA	NA	NA	NA	NA	NA	NA	12.4932	NA	NA	NA	NA	NA	NA
>sp|O01422|CSN2_CAEEL COP9 signalosome complex subunit 2 OS=Caenorhabditis elegans OX=6239 GN=csn-2 PE=1 SV=2	O01422	csn-2	COP9 signalosome complex subunit 2	O01422	Caenorhabditis elegans	O01422	csn-2	COP9 signalosome complex subunit 2	13.1268	13.2586	13.2505	13.2657	13.076	12.7908	-0.167809	-0.602338	0.26672	12.9103	-0.819116	-6.5369	0.424832	0.915125	0	0
>sp|O01427|AIR2_CAEEL Aurora/IPL1-related protein kinase 2 OS=Caenorhabditis elegans OX=6239 GN=air-2 PE=1 SV=2	O01427	air-2	Aurora/IPL1-related protein kinase 2	O01427	Caenorhabditis elegans	O01427	air-2	Aurora/IPL1-related protein kinase 2	11.3641	NA	10.746	11.3844	NA	11.5542	0.414246	-0.472308	1.3008	11.3905	1.01028	-6.16156	0.330945	0.872914	0	0
>tr|O01440|O01440_CAEEL DUF4015 domain-containing protein OS=Caenorhabditis elegans OX=6239 GN=B0261.6 PE=4 SV=2	O01440	B0261.6	DUF4015 domain-containing protein	O01440	Caenorhabditis elegans	O01440	B0261.6	DUF4015 domain-containing protein	14.0431	10.9711	13.8992	15.1725	15.2401	13.1718	1.55699	-0.0372545	3.15124	13.7796	2.08292	-4.87469	0.0549127	0.506671	1	0
>tr|O01441|O01441_CAEEL Myb-like domain-containing protein OS=Caenorhabditis elegans OX=6239 GN=vep-1 PE=1 SV=2	O01441	vep-1	Myb-like domain-containing protein	O01441	Caenorhabditis elegans	O01441	vep-1	Myb-like domain-containing protein	10.4579	NA	10.76	10.0155	10.6347	10.5758	-0.200287	-1.05331	0.65274	10.9081	-0.500763	-6.64124	0.623856	0.972793	0	0
>tr|O01442|O01442_CAEEL Zf-tcix domain-containing protein OS=Caenorhabditis elegans OX=6239 GN=B0261.7 PE=1 SV=1	O01442	B0261.7	Zf-tcix domain-containing protein	O01442	Caenorhabditis elegans	O01442	B0261.7	Zf-tcix domain-containing protein	NA	NA	NA	NA	11.1816	NA	NA	NA	NA	11.7454	NA	NA	NA	NA	NA	NA
>tr|O01470|O01470_CAEEL RAP domain-containing protein OS=Caenorhabditis elegans OX=6239 GN=C04E6.11 PE=4 SV=2	O01470	C04E6.11	RAP domain-containing protein	O01470	Caenorhabditis elegans	O01470	C04E6.11	RAP domain-containing protein	12.5732	12.5788	13.2765	12.6976	12.1107	12.0742	-0.515372	-0.986903	-0.0438402	12.8486	-2.31825	-4.45148	0.0340976	0.4024	0	0
>sp|O01477|SIMR1_CAEEL Protein simr-1 OS=Caenorhabditis elegans OX=6239 GN=simr-1 PE=1 SV=1	O01477	simr-1	Protein simr-1	O01477	Caenorhabditis elegans	O01477	simr-1	Protein simr-1	11.8979	12.236	12.8778	NA	NA	NA	NA	NA	NA	13.1968	NA	NA	NA	NA	NA	NA
>sp|O01479|TMOD_CAEEL Tropomodulin OS=Caenorhabditis elegans OX=6239 GN=unc-94 PE=1 SV=2	O01479	unc-94	Tropomodulin	O01479	Caenorhabditis elegans	O01479	unc-94	Tropomodulin	NA	NA	NA	NA	11.9745	12.0858	NA	NA	NA	12.2289	NA	NA	NA	NA	NA	NA
>tr|O01483|O01483_CAEEL DUF3677 domain-containing protein OS=Caenorhabditis elegans OX=6239 GN=ints-1 PE=1 SV=2	O01483	ints-1	DUF3677 domain-containing protein	O01483	Caenorhabditis elegans	O01483	ints-1	DUF3677 domain-containing protein	12.5967	12.2902	12.2246	12.4343	11.9693	11.7686	-0.313121	-0.901121	0.27488	12.5739	-1.12949	-6.2373	0.275448	0.85619	0	0
>tr|O01485|O01485_CAEEL HEAT repeat-containing protein 5B OS=Caenorhabditis elegans OX=6239 GN=soap-1 PE=1 SV=1	O01485	soap-1	HEAT repeat-containing protein 5B	O01485	Caenorhabditis elegans	O01485	soap-1	HEAT repeat-containing protein 5B	12.9809	13.2345	12.8978	13.1575	12.9898	13.0283	0.0208083	-0.398511	0.440128	12.9429	0.1043	-6.87681	0.918092	0.998334	0	0
>tr|O01497|O01497_CAEEL ShKT domain-containing protein OS=Caenorhabditis elegans OX=6239 GN=tyr-4 PE=1 SV=1	O01497	tyr-4	ShKT domain-containing protein	O01497	Caenorhabditis elegans	O01497	tyr-4	ShKT domain-containing protein	14.1861	14.4944	14.7378	14.5847	14.7814	14.7681	0.238683	-0.206822	0.684188	14.9211	1.12606	-6.24261	0.275015	0.85619	0	0
>tr|O01505|O01505_CAEEL Prion-like-(Q/N-rich)-domain-bearing protein OS=Caenorhabditis elegans OX=6239 GN=pqn-20 PE=4 SV=3	O01505	pqn-20	Prion-like-(Q/N-rich)-domain-bearing protein	O01505	Caenorhabditis elegans	O01505	pqn-20	Prion-like-(Q/N-rich)-domain-bearing protein	13.017	NA	12.8301	12.5982	NA	12.9599	-0.144535	-0.713153	0.424084	12.1309	-0.554365	-6.52043	0.5896	0.963274	0	0
>sp|O01510|SMG1_CAEEL Serine/threonine-protein kinase smg-1 OS=Caenorhabditis elegans OX=6239 GN=smg-1 PE=1 SV=3	O01510	smg-1	Serine/threonine-protein kinase smg-1	O01510	Caenorhabditis elegans	O01510	smg-1	Serine/threonine-protein kinase smg-1	11.6665	11.6976	11.2133	12.1002	11.8663	NA	0.457477	-0.118884	1.03384	11.9426	1.69284	-5.39336	0.11129	0.685173	0	0
>sp|O01513|IMP3_CAEEL U3 small nucleolar ribonucleoprotein protein imp3 OS=Caenorhabditis elegans OX=6239 GN=C48B6.2 PE=3 SV=1	O01513	C48B6.2	U3 small nucleolar ribonucleoprotein protein imp3	O01513	Caenorhabditis elegans	O01513	C48B6.2	U3 small nucleolar ribonucleoprotein protein imp3	NA	NA	NA	12.7778	12.6891	12.4571	NA	NA	NA	13.639	NA	NA	NA	NA	NA	NA
>tr|O01525|O01525_CAEEL ETS class transcription factor OS=Caenorhabditis elegans OX=6239 GN=ets-6 PE=4 SV=1	O01525	ets-6	ETS class transcription factor	O01525	Caenorhabditis elegans	O01525	ets-6	ETS class transcription factor	NA	NA	NA	10.5874	NA	NA	NA	NA	NA	10.9795	NA	NA	NA	NA	NA	NA
>tr|O01537|O01537_CAEEL Major facilitator superfamily (MFS) profile domain-containing protein OS=Caenorhabditis elegans OX=6239 GN=slc-17.5 PE=4 SV=1	O01537	slc-17.5	Major facilitator superfamily (MFS) profile domain-containing protein	O01537	Caenorhabditis elegans	O01537	slc-17.5	Major facilitator superfamily (MFS) profile domain-containing protein	9.43659	8.94514	NA	9.29336	NA	NA	0.102497	-1.22717	1.43216	9.62901	0.172003	-6.46754	0.866902	0.994576	0	0
>sp|O01541|SYAC_CAEEL Alanine--tRNA ligase, cytoplasmic OS=Caenorhabditis elegans OX=6239 GN=aars-2 PE=2 SV=1	O01541	aars-2	Alanine--tRNA ligase, cytoplasmic	O01541	Caenorhabditis elegans	O01541	aars-2	Alanine--tRNA ligase, cytoplasmic	15.8773	15.6125	15.6834	15.8767	15.8218	15.6826	0.0693074	-0.268991	0.407606	15.4007	0.430598	-6.78611	0.671902	0.986424	0	0
>tr|O01542|O01542_CAEEL Calponin-homology (CH) domain-containing protein OS=Caenorhabditis elegans OX=6239 GN=cpn-3 PE=1 SV=1	O01542	cpn-3	Calponin-homology (CH) domain-containing protein	O01542	Caenorhabditis elegans	O01542	cpn-3	Calponin-homology (CH) domain-containing protein	16.3609	15.8511	16.0239	16.0704	16.3912	15.8938	0.0398473	-0.438397	0.518091	15.8153	0.175122	-6.86648	0.86295	0.993945	0	0
>sp|O01578|MPC2_CAEEL Probable mitochondrial pyruvate carrier 2 OS=Caenorhabditis elegans OX=6239 GN=mpc-2 PE=3 SV=2	O01578	mpc-2	Probable mitochondrial pyruvate carrier 2	O01578	Caenorhabditis elegans	O01578	mpc-2	Probable mitochondrial pyruvate carrier 2	17.1597	17.1183	17.0148	16.8959	16.6649	16.6396	-0.364138	-0.723295	-0.00498061	16.5511	-2.13095	-4.77068	0.0472204	0.471863	0	0
>tr|O01582|O01582_CAEEL DM domain-containing protein OS=Caenorhabditis elegans OX=6239 GN=dmd-7 PE=4 SV=2	O01582	dmd-7	DM domain-containing protein	O01582	Caenorhabditis elegans	O01582	dmd-7	DM domain-containing protein	NA	NA	NA	NA	NA	NA	NA	NA	NA	11.3622	NA	NA	NA	NA	NA	NA
>sp|O01583|MRCK_CAEEL Serine/threonine-protein kinase mrck-1 OS=Caenorhabditis elegans OX=6239 GN=mrck-1 PE=1 SV=3	O01583	mrck-1	Serine/threonine-protein kinase mrck-1	O01583	Caenorhabditis elegans	O01583	mrck-1	Serine/threonine-protein kinase mrck-1	14.323	14.1772	14.1813	14.8491	14.7962	14.8123	0.592012	0.250599	0.933424	14.5843	3.64454	-1.70943	0.0018688	0.051828	0	0
>tr|O01585|O01585_CAEEL Rho-GAP domain-containing protein OS=Caenorhabditis elegans OX=6239 GN=rga-3 PE=1 SV=1	O01585	rga-3	Rho-GAP domain-containing protein	O01585	Caenorhabditis elegans	O01585	rga-3	Rho-GAP domain-containing protein	14.0226	14.2308	12.4045	15.1636	13.8014	14.625	0.977381	-0.0221188	1.97688	13.6486	2.0741	-4.88264	0.0546801	0.506671	0	0
>tr|O01590|O01590_CAEEL Acyl-CoA dehydrogenase family member 11 OS=Caenorhabditis elegans OX=6239 GN=acds-10 PE=1 SV=2	O01590	acds-10	Acyl-CoA dehydrogenase family member 11	O01590	Caenorhabditis elegans	O01590	acds-10	Acyl-CoA dehydrogenase family member 11	13.1286	13.2439	13.0491	12.8975	13.2598	12.9163	-0.116015	-0.520676	0.288645	12.9124	-0.602582	-6.69469	0.554347	0.955557	0	0
>tr|O01593|O01593_CAEEL Methyltransferase domain-containing protein OS=Caenorhabditis elegans OX=6239 GN=rips-1 PE=1 SV=1	O01593	rips-1	Methyltransferase domain-containing protein	O01593	Caenorhabditis elegans	O01593	rips-1	Methyltransferase domain-containing protein	11.8532	12.7259	12.6705	12.6452	13.6921	13.7978	0.961808	0.200785	1.72283	13.6158	2.69545	-3.76493	0.0166879	0.257117	0	0
>tr|O01598|O01598_CAEEL RNA helicase OS=Caenorhabditis elegans OX=6239 GN=let-355 PE=1 SV=3	O01598	let-355	RNA helicase	O01598	Caenorhabditis elegans	O01598	let-355	RNA helicase	13.0494	13.0749	13.0431	12.8538	12.8425	12.8816	-0.196476	-0.586336	0.193384	13.2938	-1.06378	-6.30858	0.302399	0.858556	0	0
>tr|O01614|O01614_CAEEL Glucuronosyltransferase OS=Caenorhabditis elegans OX=6239 GN=ugt-12 PE=1 SV=1	O01614	ugt-12	Glucuronosyltransferase	O01614	Caenorhabditis elegans	O01614	ugt-12	Glucuronosyltransferase	NA	NA	12.1067	NA	NA	NA	NA	NA	NA	12.4451	NA	NA	NA	NA	NA	NA
>tr|O01619|O01619_CAEEL NadR/Ttd14 AAA domain-containing protein OS=Caenorhabditis elegans OX=6239 GN=unc-132 PE=1 SV=2	O01619	unc-132	NadR/Ttd14 AAA domain-containing protein	O01619	Caenorhabditis elegans	O01619	unc-132	NadR/Ttd14 AAA domain-containing protein	15.198	15.0808	15.0829	14.8781	15.0395	14.6675	-0.258854	-0.656938	0.13923	14.8916	-1.3667	-5.95467	0.188646	0.782957	0	0
>sp|O01634|INX12_CAEEL Innexin-12 OS=Caenorhabditis elegans OX=6239 GN=inx-12 PE=1 SV=1	O01634	inx-12	Innexin-12	O01634	Caenorhabditis elegans	O01634	inx-12	Innexin-12	12.9632	12.5381	12.8792	14.765	14.2883	14.4186	1.69717	1.05316	2.34118	14.1352	5.5389	2.38605	2.99904e-05	0.00184829	1	1
>sp|O01658|NO66_CAEEL Bifunctional lysine-specific demethylase and histidyl-hydroxylase NO66 OS=Caenorhabditis elegans OX=6239 GN=jmjc-1 PE=3 SV=2	O01658	jmjc-1	Bifunctional lysine-specific demethylase and histidyl-hydroxylase NO66	O01658	Caenorhabditis elegans	O01658	jmjc-1	Bifunctional lysine-specific demethylase and histidyl-hydroxylase NO66	13.5543	13.6613	13.4135	13.7866	13.7636	13.5633	0.161442	-0.27947	0.602354	14.2431	0.769585	-6.5781	0.451586	0.925417	0	0
>sp|O01683|SSP1B_CAEEL FACT complex subunit ssrp1-B OS=Caenorhabditis elegans OX=6239 GN=hmg-3 PE=1 SV=1	O01683	hmg-3	FACT complex subunit ssrp1-B	O01683	Caenorhabditis elegans	O01683	hmg-3	FACT complex subunit ssrp1-B	14.0227	13.8681	13.8443	13.6751	13.944	13.6902	-0.141943	-0.972633	0.688747	13.917	-0.360683	-6.81457	0.722806	0.990577	0	0
>tr|O01685|O01685_CAEEL alanine transaminase OS=Caenorhabditis elegans OX=6239 GN=C32F10.8 PE=1 SV=2	O01685	C32F10.8	alanine transaminase	O01685	Caenorhabditis elegans	O01685	C32F10.8	alanine transaminase	12.1898	12.7595	12.6746	12.5702	12.5235	12.5023	-0.00929971	-0.772176	0.753576	12.3098	-0.0257315	-6.88214	0.979773	0.999687	0	0
>tr|O01686|O01686_CAEEL Oxysterol-binding protein OS=Caenorhabditis elegans OX=6239 GN=obr-4 PE=1 SV=2	O01686	obr-4	Oxysterol-binding protein	O01686	Caenorhabditis elegans	O01686	obr-4	Oxysterol-binding protein	14.2387	14.1059	13.725	14.0389	14.0751	14.071	0.0384551	-0.419367	0.496277	13.3799	0.179143	-6.86556	0.86024	0.99371	0	0
>sp|O01692|RS17_CAEEL Small ribosomal subunit protein eS17 OS=Caenorhabditis elegans OX=6239 GN=rps-17 PE=3 SV=2	O01692	rps-17	Small ribosomal subunit protein eS17	O01692	Caenorhabditis elegans	O01692	rps-17	Small ribosomal subunit protein eS17	15.7378	15.6356	15.7927	15.8761	15.1533	15.3676	-0.256358	-0.910773	0.398057	15.3594	-0.823353	-6.53489	0.421145	0.915125	0	0
>sp|O01735|YC91_CAEEL Uncharacterized MFS-type transporter C09D4.1 OS=Caenorhabditis elegans OX=6239 GN=C09D4.1 PE=3 SV=2	O01735	C09D4.1	Uncharacterized MFS-type transporter C09D4.1	O01735	Caenorhabditis elegans	O01735	C09D4.1	Uncharacterized MFS-type transporter C09D4.1	14.4106	14.4536	14.4448	14.5999	14.0787	14.3824	-0.0827132	-0.446124	0.280698	14.4862	-0.480426	-6.76234	0.637086	0.97477	0	0
>sp|O01737|SBNO_CAEEL Protein strawberry notch homolog OS=Caenorhabditis elegans OX=6239 GN=let-765 PE=1 SV=3	O01737	let-765	Protein strawberry notch homolog	O01737	Caenorhabditis elegans	O01737	let-765	Protein strawberry notch homolog	NA	11.3216	11.4408	10.5141	11.2463	10.4521	-0.643686	-1.34782	0.0604527	11.5085	-1.96204	-4.97738	0.0701061	0.571846	0	0
>tr|O01755|O01755_CAEEL MHD domain-containing protein OS=Caenorhabditis elegans OX=6239 GN=apm-1 PE=1 SV=2	O01755	apm-1	MHD domain-containing protein	O01755	Caenorhabditis elegans	O01755	apm-1	MHD domain-containing protein	15.8891	15.9428	15.547	15.6984	15.688	15.8143	-0.0594052	-0.552247	0.433437	15.3266	-0.253343	-6.84901	0.80289	0.992786	0	0
>tr|O01756|O01756_CAEEL Telomere_reg-2 domain-containing protein OS=Caenorhabditis elegans OX=6239 GN=CELE_F55A12.5 PE=1 SV=2	O01756	F55A12.5	Telomere_reg-2 domain-containing protein	O01756	Caenorhabditis elegans	O01756	F55A12.5	Telomere_reg-2 domain-containing protein	12.3964	12.755	12.6536	13.2241	13.1292	12.0459	0.198078	-0.59537	0.991526	12.8407	0.529502	-6.73632	0.603775	0.969302	0	0
>sp|O01757|NAT10_CAEEL RNA cytidine acetyltransferase OS=Caenorhabditis elegans OX=6239 GN=nath-10 PE=3 SV=1	O01757	nath-10	RNA cytidine acetyltransferase	O01757	Caenorhabditis elegans	O01757	nath-10	RNA cytidine acetyltransferase	15.2214	15.2043	15.0904	15.2413	15.254	15.0702	0.0164996	-0.401314	0.434313	15.4992	0.0830011	-6.87889	0.934772	0.999268	0	0
>tr|O01759|O01759_CAEEL PIPK domain-containing protein OS=Caenorhabditis elegans OX=6239 GN=ppk-1 PE=1 SV=2	O01759	ppk-1	PIPK domain-containing protein	O01759	Caenorhabditis elegans	O01759	ppk-1	PIPK domain-containing protein	13.5993	13.5658	13.1443	13.8065	13.8811	13.2457	0.207983	-0.224296	0.640261	13.4163	1.01558	-6.35792	0.324154	0.869238	0	0
>sp|O01761|UNC89_CAEEL Muscle M-line assembly protein unc-89 OS=Caenorhabditis elegans OX=6239 GN=unc-89 PE=1 SV=3	O01761	unc-89	Muscle M-line assembly protein unc-89	O01761	Caenorhabditis elegans	O01761	unc-89	Muscle M-line assembly protein unc-89	13.2872	13.4723	14.1121	13.2105	13.3488	13.9836	-0.109549	-0.885019	0.665921	14.083	-0.296919	-6.83654	0.769948	0.992786	0	0
>sp|O01767|EGG4_CAEEL Inactive protein-tyrosine phosphatase egg-4 OS=Caenorhabditis elegans OX=6239 GN=egg-4 PE=1 SV=1	O01767	egg-4	Inactive protein-tyrosine phosphatase egg-4	O01767	Caenorhabditis elegans	O01767	egg-4	Inactive protein-tyrosine phosphatase egg-4	NA	NA	12.6292	NA	12.2229	14.494	0.72929	-0.844962	2.30354	13.4059	1.02083	-5.95315	0.329467	0.872337	0	0
>sp|O01775|NEKL2_CAEEL Serine/threonine-protein kinase nekl-2 OS=Caenorhabditis elegans OX=6239 GN=nekl-2 PE=2 SV=1	O01775	nekl-2	Serine/threonine-protein kinase nekl-2	O01775	Caenorhabditis elegans	O01775	nekl-2	Serine/threonine-protein kinase nekl-2	NA	NA	12.9853	16.0308	16.1295	15.6599	2.95474	2.02613	3.88336	14.2671	7.35445	2.04163	8.51515e-05	0.00422962	1	1
>tr|O01780|O01780_CAEEL Chitin-binding type-2 domain-containing protein OS=Caenorhabditis elegans OX=6239 GN=ule-1 PE=1 SV=1	O01780	ule-1	Chitin-binding type-2 domain-containing protein	O01780	Caenorhabditis elegans	O01780	ule-1	Chitin-binding type-2 domain-containing protein	12.8786	12.9075	13.3038	11.655	12.8987	14.1222	-0.137994	-1.28506	1.00907	13.3249	-0.253936	-6.84876	0.802609	0.992786	0	0
>sp|O01789|SMC1_CAEEL Structural maintenance of chromosomes protein 1 OS=Caenorhabditis elegans OX=6239 GN=him-1 PE=1 SV=4	O01789	him-1	Structural maintenance of chromosomes protein 1	O01789	Caenorhabditis elegans	O01789	him-1	Structural maintenance of chromosomes protein 1	13.2146	13.1971	13.0099	13.0636	12.9826	12.8921	-0.161102	-0.494456	0.172253	12.8651	-1.01575	-6.35853	0.323286	0.86906	0	0
>sp|O01802|RL7_CAEEL Large ribosomal subunit protein uL30 OS=Caenorhabditis elegans OX=6239 GN=rpl-7 PE=3 SV=1	O01802	rpl-7	Large ribosomal subunit protein uL30	O01802	Caenorhabditis elegans	O01802	rpl-7	Large ribosomal subunit protein uL30	19.8885	19.9909	20.2574	20.0582	19.7263	19.9012	-0.150421	-0.495839	0.194996	20.0083	-0.915287	-6.45481	0.372211	0.893735	0	0
>sp|O01803|RB11A_CAEEL Ras-related protein rab-11.1 OS=Caenorhabditis elegans OX=6239 GN=rab-11.1 PE=1 SV=1	O01803	rab-11.1	Ras-related protein rab-11.1	O01803	Caenorhabditis elegans	O01803	rab-11.1	Ras-related protein rab-11.1	14.2795	15.2561	14.5251	14.8517	14.4603	14.7717	0.0076145	-0.758482	0.773711	14.7979	0.0208906	-6.88226	0.983564	0.999687	0	0
>tr|O01806|O01806_CAEEL Lupus La protein OS=Caenorhabditis elegans OX=6239 GN=ssb-1 PE=1 SV=1	O01806	ssb-1	Lupus La protein	O01806	Caenorhabditis elegans	O01806	ssb-1	Lupus La protein	11.1864	10.9343	11.6581	12.5046	12.141	11.8981	0.921646	-0.0426758	1.88597	12.6057	2.00879	-4.98332	0.0598922	0.526985	0	0
>tr|O01810|O01810_CAEEL Transmembrane protein 144 homolog OS=Caenorhabditis elegans OX=6239 GN=CELE_W02D3.4 PE=1 SV=1	O01810	W02D3.4	Transmembrane protein 144 homolog	O01810	Caenorhabditis elegans	O01810	W02D3.4	Transmembrane protein 144 homolog	NA	11.2276	NA	11.1875	11.4604	NA	0.096386	-1.33336	1.52613	11.352	0.150426	-6.47127	0.883451	0.997029	0	0
>sp|O01812|FABP6_CAEEL Fatty acid-binding protein homolog 6 OS=Caenorhabditis elegans OX=6239 GN=lbp-6 PE=1 SV=1	O01812	lbp-6	Fatty acid-binding protein homolog 6	O01812	Caenorhabditis elegans	O01812	lbp-6	Fatty acid-binding protein homolog 6	NA	11.3545	NA	13.9866	NA	NA	2.6321	0.189225	5.07498	12.5951	2.44177	-3.90481	0.0375552	0.422242	1	0
>tr|O01815|O01815_CAEEL Dihydroorotate dehydrogenase (quinone), mitochondrial OS=Caenorhabditis elegans OX=6239 GN=dhod-1 PE=1 SV=1	O01815	dhod-1	Dihydroorotate dehydrogenase (quinone), mitochondrial	O01815	Caenorhabditis elegans	O01815	dhod-1	Dihydroorotate dehydrogenase (quinone), mitochondrial	13.881	13.5667	13.8261	13.5607	14.0489	13.622	-0.0140465	-0.368556	0.340463	13.592	-0.0832787	-6.87887	0.934554	0.999268	0	0
>tr|O01826|O01826_CAEEL Large subunit GTPase 1 homolog OS=Caenorhabditis elegans OX=6239 GN=C53H9.2 PE=1 SV=3	O01826	C53H9.2	Large subunit GTPase 1 homolog	O01826	Caenorhabditis elegans	O01826	C53H9.2	Large subunit GTPase 1 homolog	14.3488	14.2986	14.4086	14.8584	14.8808	14.5156	0.399584	0.0330671	0.766101	14.3914	2.30125	-4.47175	0.0343862	0.403927	0	0
>sp|O01833|H15_CAEEL Histone H1.5 OS=Caenorhabditis elegans OX=6239 GN=hil-5 PE=2 SV=3	O01833	hil-5	Histone H1.5	O01833	Caenorhabditis elegans	O01833	hil-5	Histone H1.5	13.6961	13.774	14.3571	12.9304	13.9606	13.9033	-0.344299	-0.988406	0.299809	13.1109	-1.13377	-6.23259	0.2737	0.85619	0	0
>sp|O01835|CPB3_CAEEL Cytoplasmic polyadenylation element-binding protein 3 OS=Caenorhabditis elegans OX=6239 GN=cpb-3 PE=2 SV=2	O01835	cpb-3	Cytoplasmic polyadenylation element-binding protein 3	O01835	Caenorhabditis elegans	O01835	cpb-3	Cytoplasmic polyadenylation element-binding protein 3	NA	10.813	11.3988	11.7278	NA	11.504	0.509969	-0.522911	1.54285	12.3132	1.05971	-6.11277	0.307352	0.860999	0	0
>sp|O01840|PEPT3_CAEEL Peptide transporter 3 OS=Caenorhabditis elegans OX=6239 GN=pept-3 PE=1 SV=1	O01840	pept-3	Peptide transporter 3	O01840	Caenorhabditis elegans	O01840	pept-3	Peptide transporter 3	15.0008	15.6294	15.3258	15.449	15.2684	15.7798	0.1804	-0.916889	1.27769	15.2099	0.347029	-6.81959	0.732855	0.990577	0	0
>tr|O01858|O01858_CAEEL WASH complex subunit strumpellin OS=Caenorhabditis elegans OX=6239 GN=CELE_T05E7.3 PE=1 SV=1	O01858	T05E7.3	WASH complex subunit strumpellin	O01858	Caenorhabditis elegans	O01858	T05E7.3	WASH complex subunit strumpellin	NA	11.4242	10.3625	NA	11.1985	NA	0.305145	-1.2444	1.85469	10.598	0.429484	-6.3865	0.675248	0.986424	0	0
>tr|O01864|O01864_CAEEL CID domain-containing protein OS=Caenorhabditis elegans OX=6239 GN=nrd-1 PE=1 SV=2	O01864	nrd-1	CID domain-containing protein	O01864	Caenorhabditis elegans	O01864	nrd-1	CID domain-containing protein	13.5998	14.2219	14.0857	13.7751	13.9188	14.0426	-0.056953	-0.474442	0.360535	14.4076	-0.286724	-6.83963	0.777617	0.992786	0	0
>sp|O01868|RL24_CAEEL Large ribosomal subunit protein eL24 OS=Caenorhabditis elegans OX=6239 GN=rpl-24.1 PE=3 SV=1	O01868	rpl-24.1	Large ribosomal subunit protein eL24	O01868	Caenorhabditis elegans	O01868	rpl-24.1	Large ribosomal subunit protein eL24	20.5926	20.4822	20.5813	20.7597	20.6547	20.5773	0.111889	-0.258737	0.482516	20.5004	0.63452	-6.67448	0.53377	0.944945	0	0
>tr|O01869|O01869_CAEEL Plectin/S10 N-terminal domain-containing protein OS=Caenorhabditis elegans OX=6239 GN=rps-10 PE=1 SV=1	O01869	rps-10	Plectin/S10 N-terminal domain-containing protein	O01869	Caenorhabditis elegans	O01869	rps-10	Plectin/S10 N-terminal domain-containing protein	13.0862	13.5285	13.9851	14.5069	13.2669	13.7972	0.323669	-0.519336	1.16667	13.7792	0.806982	-6.54834	0.430272	0.915125	0	0
>tr|O01870|O01870_CAEEL TMEM (Human TransMEMbrane protein) homolog OS=Caenorhabditis elegans OX=6239 GN=tmem-39 PE=1 SV=2	O01870	tmem-39	TMEM (Human TransMEMbrane protein) homolog	O01870	Caenorhabditis elegans	O01870	tmem-39	TMEM (Human TransMEMbrane protein) homolog	12.9995	13.4877	13.8322	13.7777	13.5935	13.0608	0.0375277	-0.621093	0.696149	13.8587	0.119759	-6.875	0.906008	0.998334	0	0
>tr|O01883|O01883_CAEEL UnCoupling Protein (Mitochondrial substrate carrier) OS=Caenorhabditis elegans OX=6239 GN=ucp-4 PE=1 SV=2	O01883	ucp-4	UnCoupling Protein (Mitochondrial substrate carrier)	O01883	Caenorhabditis elegans	O01883	ucp-4	UnCoupling Protein (Mitochondrial substrate carrier)	13.9652	13.8107	13.527	13.5188	13.5962	13.7044	-0.161184	-0.614085	0.291718	13.6033	-0.751219	-6.59159	0.462857	0.929786	0	0
>sp|O01884|COQ6_CAEEL Ubiquinone biosynthesis monooxygenase COQ6, mitochondrial OS=Caenorhabditis elegans OX=6239 GN=coq-6 PE=3 SV=2	O01884	coq-6	Ubiquinone biosynthesis monooxygenase COQ6, mitochondrial	O01884	Caenorhabditis elegans	O01884	coq-6	Ubiquinone biosynthesis monooxygenase COQ6, mitochondrial	14.5232	14.6269	14.2361	14.0735	14.2551	14.4938	-0.187944	-0.677114	0.301227	13.9307	-0.814924	-6.54036	0.427158	0.915125	0	0
>tr|O01889|O01889_CAEEL Methyltransferase domain-containing protein OS=Caenorhabditis elegans OX=6239 GN=CELE_R08F11.4 PE=1 SV=1	O01889	R08F11.4	Methyltransferase domain-containing protein	O01889	Caenorhabditis elegans	O01889	R08F11.4	Methyltransferase domain-containing protein	NA	NA	11.2452	11.3363	11.7921	11.9977	0.463535	-0.303026	1.2301	11.7619	1.30744	-5.69496	0.213894	0.79509	0	0
>tr|O01900|O01900_CAEEL TFIIS central domain-containing protein OS=Caenorhabditis elegans OX=6239 GN=CELE_F59E12.9 PE=1 SV=1	O01900	F59E12.9	TFIIS central domain-containing protein	O01900	Caenorhabditis elegans	O01900	F59E12.9	TFIIS central domain-containing protein	11.889	12.261	12.3879	11.7285	11.7452	11.2792	-0.594977	-1.03583	-0.154125	12.5147	-2.87839	-3.413	0.0115517	0.196143	0	0
>tr|O01905|O01905_CAEEL Bromo domain-containing protein OS=Caenorhabditis elegans OX=6239 GN=CELE_F59E12.1 PE=1 SV=2	O01905	F59E12.1	Bromo domain-containing protein	O01905	Caenorhabditis elegans	O01905	F59E12.1	Bromo domain-containing protein	NA	NA	NA	NA	11.8049	NA	NA	NA	NA	12.9212	NA	NA	NA	NA	NA	NA
>sp|O01916|CRLS1_CAEEL Probable cardiolipin synthase (CMP-forming) OS=Caenorhabditis elegans OX=6239 GN=crls-1 PE=3 SV=1	O01916	crls-1	Probable cardiolipin synthase (CMP-forming)	O01916	Caenorhabditis elegans	O01916	crls-1	Probable cardiolipin synthase (CMP-forming)	13.6487	13.8106	13.8368	13.8031	13.2559	12.661	-0.525345	-1.06536	0.0146722	13.1446	-2.06341	-4.90092	0.0558005	0.506844	0	0
>tr|O01918|O01918_CAEEL MYND-type domain-containing protein OS=Caenorhabditis elegans OX=6239 GN=bra-2 PE=1 SV=1	O01918	bra-2	MYND-type domain-containing protein	O01918	Caenorhabditis elegans	O01918	bra-2	MYND-type domain-containing protein	14.6434	13.2448	11.7979	12.8149	13.0855	12.9895	-0.265376	-1.48645	0.955697	13.7435	-0.458743	-6.77288	0.652265	0.981502	0	0
>sp|O01925|MBOA5_CAEEL Lysophospholipid acyltransferase 5 OS=Caenorhabditis elegans OX=6239 GN=mboa-6 PE=1 SV=2	O01925	mboa-6	Lysophospholipid acyltransferase 5	O01925	Caenorhabditis elegans	O01925	mboa-6	Lysophospholipid acyltransferase 5	16.2129	16.8484	17.0544	16.775	16.9209	16.653	0.0777064	-0.418368	0.573781	17.1598	0.329232	-6.82603	0.745803	0.991846	0	0
>tr|O01927|O01927_CAEEL Major facilitator superfamily (MFS) profile domain-containing protein OS=Caenorhabditis elegans OX=6239 GN=spin-1 PE=3 SV=1	O01927	spin-1	Major facilitator superfamily (MFS) profile domain-containing protein	O01927	Caenorhabditis elegans	O01927	spin-1	Major facilitator superfamily (MFS) profile domain-containing protein	10.078	NA	NA	NA	NA	NA	NA	NA	NA	11.9321	NA	NA	NA	NA	NA	NA
>tr|O01963|O01963_CAEEL RBR-type E3 ubiquitin transferase OS=Caenorhabditis elegans OX=6239 GN=ari-1.3 PE=1 SV=1	O01963	ari-1.3	RBR-type E3 ubiquitin transferase	O01963	Caenorhabditis elegans	O01963	ari-1.3	RBR-type E3 ubiquitin transferase	12.6873	NA	10.8211	12.2893	11.9417	12.2379	0.402098	-0.513916	1.31811	12.5057	0.936205	-6.32379	0.3641	0.888292	0	0
>tr|O01964|O01964_CAEEL RBR-type E3 ubiquitin transferase OS=Caenorhabditis elegans OX=6239 GN=ari-1.2 PE=3 SV=1	O01964	ari-1.2	RBR-type E3 ubiquitin transferase	O01964	Caenorhabditis elegans	O01964	ari-1.2	RBR-type E3 ubiquitin transferase	NA	NA	NA	NA	NA	NA	NA	NA	NA	12.3743	NA	NA	NA	NA	NA	NA
>sp|O01965|ARI11_CAEEL E3 ubiquitin-protein ligase ari-1.1 OS=Caenorhabditis elegans OX=6239 GN=ari-1.1 PE=1 SV=3	O01965	ari-1.1	E3 ubiquitin-protein ligase ari-1.1	O01965	Caenorhabditis elegans	O01965	ari-1.1	E3 ubiquitin-protein ligase ari-1.1	13.4481	12.8453	13.0686	13.176	12.6481	12.808	-0.243296	-0.82318	0.336587	13.2314	-0.885614	-6.48076	0.388257	0.904845	0	0
>tr|O01966|O01966_CAEEL GPI ethanolamine phosphate transferase 3 OS=Caenorhabditis elegans OX=6239 GN=pigo-1 PE=1 SV=4	O01966	pigo-1	GPI ethanolamine phosphate transferase 3	O01966	Caenorhabditis elegans	O01966	pigo-1	GPI ethanolamine phosphate transferase 3	NA	11.0136	12.0289	12.0046	12.3674	11.445	0.417768	-0.415669	1.25121	12.1607	1.07586	-6.18428	0.300318	0.858556	0	0
>tr|O01969|O01969_CAEEL Galactokinase OS=Caenorhabditis elegans OX=6239 GN=tag-96 PE=1 SV=3	O01969	tag-96	Galactokinase	O01969	Caenorhabditis elegans	O01969	tag-96	Galactokinase	12.9629	12.8758	12.9519	13.0262	13.1262	12.8572	0.0730062	-0.409605	0.555618	12.6376	0.317947	-6.82982	0.754206	0.992786	0	0
>sp|O01974|EIF3H_CAEEL Eukaryotic translation initiation factor 3 subunit H OS=Caenorhabditis elegans OX=6239 GN=eif-3.H PE=3 SV=2	O01974	eif-3.H	Eukaryotic translation initiation factor 3 subunit H	O01974	Caenorhabditis elegans	O01974	eif-3.H	Eukaryotic translation initiation factor 3 subunit H	NA	NA	13.0855	13.8931	13.6228	13.3735	0.544291	-0.200372	1.28895	13.3757	1.56878	-5.35345	0.139184	0.727167	0	0
>sp|O01975|CMT1_CAEEL Protein cmt-1 OS=Caenorhabditis elegans OX=6239 GN=cmt-1 PE=4 SV=2	O01975	cmt-1	Protein cmt-1	O01975	Caenorhabditis elegans	O01975	cmt-1	Protein cmt-1	NA	NA	NA	NA	NA	NA	NA	NA	NA	12.3169	NA	NA	NA	NA	NA	NA
>tr|O01976|O01976_CAEEL Enhanced RNAI (RNA interference) OS=Caenorhabditis elegans OX=6239 GN=eri-7 PE=1 SV=2	O01976	eri-7	Enhanced RNAI (RNA interference)	O01976	Caenorhabditis elegans	O01976	eri-7	Enhanced RNAI (RNA interference)	NA	NA	NA	NA	NA	NA	NA	NA	NA	11.3115	NA	NA	NA	NA	NA	NA
>sp|O01991|EF2K_CAEEL Eukaryotic elongation factor 2 kinase OS=Caenorhabditis elegans OX=6239 GN=efk-1 PE=1 SV=1	O01991	efk-1	Eukaryotic elongation factor 2 kinase	O01991	Caenorhabditis elegans	O01991	efk-1	Eukaryotic elongation factor 2 kinase	13.3464	13.5809	12.8842	14.1714	14.6349	14.1951	1.0633	0.621258	1.50535	13.975	5.05573	1.36138	8.374e-05	0.00422253	1	1
>sp|O02042|MED1L_CAEEL Mediator of RNA polymerase II transcription subunit 1.2 OS=Caenorhabditis elegans OX=6239 GN=mdt-1.2 PE=3 SV=1	O02042	mdt-1.2	Mediator of RNA polymerase II transcription subunit 1.2	O02042	Caenorhabditis elegans	O02042	mdt-1.2	Mediator of RNA polymerase II transcription subunit 1.2	12.0664	11.9618	11.9022	12.0871	12.0706	12.1921	0.139824	-0.417252	0.6969	12.0893	0.532374	-6.73474	0.601831	0.968567	0	0
>sp|O02056|RL4_CAEEL Large ribosomal subunit protein uL4 OS=Caenorhabditis elegans OX=6239 GN=rpl-4 PE=1 SV=3	O02056	rpl-4	Large ribosomal subunit protein uL4	O02056	Caenorhabditis elegans	O02056	rpl-4	Large ribosomal subunit protein uL4	19.1143	19.4425	19.7033	19.2292	19.2129	19.2503	-0.189285	-0.64422	0.265649	19.856	-0.874501	-6.4913	0.393431	0.909754	0	0
>tr|O02075|O02075_CAEEL RING-type domain-containing protein OS=Caenorhabditis elegans OX=6239 GN=CELE_F19B10.10 PE=1 SV=1	O02075	F19B10.10	RING-type domain-containing protein	O02075	Caenorhabditis elegans	O02075	F19B10.10	RING-type domain-containing protein	11.8569	11.7084	12.1777	12.773	12.2444	NA	0.594354	0.0820794	1.10663	12.7322	2.4902	-4.0667	0.0260637	0.349757	0	0
>tr|O02082|O02082_CAEEL Uncharacterized protein OS=Caenorhabditis elegans OX=6239 GN=C48E7.1 PE=1 SV=1	O02082	C48E7.1	Uncharacterized protein	O02082	Caenorhabditis elegans	O02082	C48E7.1	Uncharacterized protein	NA	12.4203	12.2081	13.2468	12.5689	13.0492	0.64079	-0.564835	1.84641	12.7013	1.12733	-6.13111	0.276332	0.85619	0	0
>tr|O02086|O02086_CAEEL ABC-type antigen peptide transporter OS=Caenorhabditis elegans OX=6239 GN=haf-2 PE=1 SV=2	O02086	haf-2	ABC-type antigen peptide transporter	O02086	Caenorhabditis elegans	O02086	haf-2	ABC-type antigen peptide transporter	13.2797	13.2117	13.3609	13.2041	13.2985	13.4286	0.0262678	-0.359808	0.412344	13.4802	0.143003	-6.87181	0.887886	0.997029	0	0
>tr|O02089|O02089_CAEEL peptide-methionine (S)-S-oxide reductase OS=Caenorhabditis elegans OX=6239 GN=msra-1 PE=1 SV=1	O02089	msra-1	peptide-methionine (S)-S-oxide reductase	O02089	Caenorhabditis elegans	O02089	msra-1	peptide-methionine (S)-S-oxide reductase	11.5281	11.3268	11.4407	11.187	NA	10.4911	-0.592822	-1.40062	0.214975	10.7875	-1.58675	-5.55048	0.136776	0.727167	0	0
>tr|O02092|O02092_CAEEL RNA polymerase Rpb4/RPC9 core domain-containing protein OS=Caenorhabditis elegans OX=6239 GN=rpb-4 PE=1 SV=3	O02092	rpb-4	RNA polymerase Rpb4/RPC9 core domain-containing protein	O02092	Caenorhabditis elegans	O02092	rpb-4	RNA polymerase Rpb4/RPC9 core domain-containing protein	12.4703	12.1918	11.687	12.5734	12.7778	12.1244	0.375477	-0.242776	0.99373	12.099	1.28194	-6.06091	0.217177	0.79509	0	0
>tr|O02096|O02096_CAEEL C-CAP/cofactor C-like domain-containing protein OS=Caenorhabditis elegans OX=6239 GN=cas-2 PE=1 SV=2	O02096	cas-2	C-CAP/cofactor C-like domain-containing protein	O02096	Caenorhabditis elegans	O02096	cas-2	C-CAP/cofactor C-like domain-containing protein	NA	NA	NA	NA	NA	NA	NA	NA	NA	11.9888	NA	NA	NA	NA	NA	NA
>sp|O02101|SWIC2_CAEEL SWI/SNF chromatin-remodeling accessory subunit 2 OS=Caenorhabditis elegans OX=6239 GN=swsn-2.2 PE=1 SV=2	O02101	swsn-2.2	SWI/SNF chromatin-remodeling accessory subunit 2	O02101	Caenorhabditis elegans	O02101	swsn-2.2	SWI/SNF chromatin-remodeling accessory subunit 2	13.7959	13.9453	13.8209	13.9501	13.7752	13.9519	0.0383515	-0.382708	0.459411	14.039	0.191439	-6.86336	0.850337	0.99371	0	0
>sp|O02108|CDC37_CAEEL Probable Hsp90 co-chaperone cdc37 OS=Caenorhabditis elegans OX=6239 GN=cdc-37 PE=1 SV=1	O02108	cdc-37	Probable Hsp90 co-chaperone cdc37	O02108	Caenorhabditis elegans	O02108	cdc-37	Probable Hsp90 co-chaperone cdc37	13.0023	13.1962	NA	16.3675	16.3973	16.2501	3.23912	2.44698	4.03127	13.3112	8.67303	7.47949	2.01473e-07	2.57885e-05	1	1
>tr|O02141|O02141_CAEEL Uncharacterized protein OS=Caenorhabditis elegans OX=6239 GN=C46G7.2 PE=1 SV=1	O02141	C46G7.2	Uncharacterized protein	O02141	Caenorhabditis elegans	O02141	C46G7.2	Uncharacterized protein	14.5104	14.84	15.0033	13.9644	14.1911	14.3993	-0.599604	-1.02634	-0.172871	14.8745	-2.95325	-3.17901	0.00854507	0.162184	0	0
>tr|O02155|O02155_CAEEL Uncharacterized protein OS=Caenorhabditis elegans OX=6239 GN=CELE_T09B4.5 PE=1 SV=1	O02155	T09B4.5	Uncharacterized protein	O02155	Caenorhabditis elegans	O02155	T09B4.5	Uncharacterized protein	17.6468	18.3036	17.9185	17.5356	17.2104	17.7841	-0.446295	-1.03283	0.140244	18.0599	-1.59925	-5.63431	0.12727	0.71775	0	0
>tr|O02158|O02158_CAEEL Alanine--glyoxylate aminotransferase 2, mitochondrial OS=Caenorhabditis elegans OX=6239 GN=CELE_T09B4.8 PE=1 SV=3	O02158	T09B4.8	Alanine--glyoxylate aminotransferase 2, mitochondrial	O02158	Caenorhabditis elegans	O02158	T09B4.8	Alanine--glyoxylate aminotransferase 2, mitochondrial	13.116	13.0051	12.6108	12.8028	13.0512	13.2	0.107323	-0.404808	0.619454	12.9372	0.442346	-6.78053	0.663849	0.984532	0	0
>sp|O02161|TIM44_CAEEL Probable mitochondrial import inner membrane translocase subunit tin-44 OS=Caenorhabditis elegans OX=6239 GN=tin-44 PE=3 SV=1	O02161	tin-44	Probable mitochondrial import inner membrane translocase subunit tin-44	O02161	Caenorhabditis elegans	O02161	tin-44	Probable mitochondrial import inner membrane translocase subunit tin-44	13.4011	13.5347	13.3221	13.6106	13.4087	13.4456	0.0690458	-0.496725	0.634816	12.9866	0.256501	-6.84818	0.800489	0.992786	0	0
>tr|O02168|O02168_CAEEL CBS domain-containing protein OS=Caenorhabditis elegans OX=6239 GN=aakg-2 PE=1 SV=2	O02168	aakg-2	CBS domain-containing protein	O02168	Caenorhabditis elegans	O02168	aakg-2	CBS domain-containing protein	12.9413	12.012	13.0857	13.6308	13.4526	12.8682	0.637539	-0.257948	1.53303	13.0955	1.50279	-5.77225	0.151355	0.746332	0	0
>tr|O02169|O02169_CAEEL C2H2-type domain-containing protein OS=Caenorhabditis elegans OX=6239 GN=CELE_T20F7.1 PE=1 SV=3	O02169	T20F7.1	C2H2-type domain-containing protein	O02169	Caenorhabditis elegans	O02169	T20F7.1	C2H2-type domain-containing protein	10.8966	10.7912	9.92777	NA	NA	8.80339	-1.73513	-3.45587	-0.0143821	10.8363	-2.39176	-4.22251	0.0485737	0.478264	-1	0
>tr|O02207|O02207_CAEEL Membrane insertase YidC/Oxa/ALB C-terminal domain-containing protein OS=Caenorhabditis elegans OX=6239 GN=oxa-1 PE=1 SV=2	O02207	oxa-1	Membrane insertase YidC/Oxa/ALB C-terminal domain-containing protein	O02207	Caenorhabditis elegans	O02207	oxa-1	Membrane insertase YidC/Oxa/ALB C-terminal domain-containing protein	14.7484	15.0175	14.771	14.7795	14.7039	14.3259	-0.242515	-0.6314	0.146371	14.5269	-1.31634	-6.01836	0.205641	0.790753	0	0
>tr|O02209|O02209_CAEEL Replication termination factor 2 OS=Caenorhabditis elegans OX=6239 GN=tads-1 PE=1 SV=1	O02209	tads-1	Replication termination factor 2	O02209	Caenorhabditis elegans	O02209	tads-1	Replication termination factor 2	11.7281	11.88	12.0318	11.883	12.0931	12.2911	0.209093	-0.23487	0.653056	12.5557	0.99413	-6.37922	0.334185	0.873688	0	0
>sp|O02217|P2R31_CAEEL Serine/threonine-protein phosphatase 2A regulatory subunit rsa-1 OS=Caenorhabditis elegans OX=6239 GN=rsa-1 PE=1 SV=2	O02217	rsa-1	Serine/threonine-protein phosphatase 2A regulatory subunit rsa-1	O02217	Caenorhabditis elegans	O02217	rsa-1	Serine/threonine-protein phosphatase 2A regulatory subunit rsa-1	NA	NA	13.1047	NA	NA	NA	NA	NA	NA	12.9885	NA	NA	NA	NA	NA	NA
>sp|O02218|LID1_CAEEL Abhydrolase domain-containing protein lid-1 OS=Caenorhabditis elegans OX=6239 GN=lid-1 PE=1 SV=2	O02218	lid-1	Abhydrolase domain-containing protein lid-1	O02218	Caenorhabditis elegans	O02218	lid-1	Abhydrolase domain-containing protein lid-1	12.4875	12.7984	12.8416	12.8354	12.8685	13.0568	0.211083	-0.204113	0.626279	13.1204	1.07312	-6.29878	0.298305	0.858556	0	0
>sp|O02219|AHA1_CAEEL Aryl hydrocarbon receptor nuclear translocator homolog OS=Caenorhabditis elegans OX=6239 GN=aha-1 PE=1 SV=1	O02219	aha-1	Aryl hydrocarbon receptor nuclear translocator homolog	O02219	Caenorhabditis elegans	O02219	aha-1	Aryl hydrocarbon receptor nuclear translocator homolog	NA	NA	NA	NA	NA	10.3836	NA	NA	NA	10.9058	NA	NA	NA	NA	NA	NA
>tr|O02220|O02220_CAEEL Large ribosomal subunit protein mL43 OS=Caenorhabditis elegans OX=6239 GN=mrpl-34 PE=1 SV=1	O02220	mrpl-34	Large ribosomal subunit protein mL43	O02220	Caenorhabditis elegans	O02220	mrpl-34	Large ribosomal subunit protein mL43	13.177	12.9082	13.5184	12.5663	12.5955	12.7907	-0.55036	-1.18793	0.0872106	13.0972	-1.82208	-5.29535	0.0861928	0.617724	0	0
>tr|O02225|O02225_CAEEL glutamine synthetase OS=Caenorhabditis elegans OX=6239 GN=gln-6 PE=1 SV=1	O02225	gln-6	glutamine synthetase	O02225	Caenorhabditis elegans	O02225	gln-6	glutamine synthetase	NA	10.0328	11.5915	NA	NA	11.2413	0.429121	-1.05332	1.91157	12.1255	0.637866	-6.27045	0.536737	0.945442	0	0
>tr|O02238|O02238_CAEEL Prion-like-(Q/N-rich)-domain-bearing protein OS=Caenorhabditis elegans OX=6239 GN=pqn-27 PE=1 SV=2	O02238	pqn-27	Prion-like-(Q/N-rich)-domain-bearing protein	O02238	Caenorhabditis elegans	O02238	pqn-27	Prion-like-(Q/N-rich)-domain-bearing protein	15.9857	16.1833	16.3653	16.1543	16.3262	16.223	0.0563639	-0.288827	0.401555	16.403	0.343189	-6.82115	0.735455	0.990929	0	0
>sp|O02279|NHR62_CAEEL Nuclear hormone receptor family member nhr-62 OS=Caenorhabditis elegans OX=6239 GN=nhr-62 PE=2 SV=3	O02279	nhr-62	Nuclear hormone receptor family member nhr-62	O02279	Caenorhabditis elegans	O02279	nhr-62	Nuclear hormone receptor family member nhr-62	NA	9.79979	9.50667	NA	NA	NA	NA	NA	NA	10.4076	NA	NA	NA	NA	NA	NA
>tr|O02286|O02286_CAEEL phosphoenolpyruvate carboxykinase (GTP) OS=Caenorhabditis elegans OX=6239 GN=pck-2 PE=1 SV=1	O02286	pck-2	phosphoenolpyruvate carboxykinase (GTP)	O02286	Caenorhabditis elegans	O02286	pck-2	phosphoenolpyruvate carboxykinase (GTP)	14.2351	14.099	14.2747	16.6926	16.7924	16.6523	2.50951	2.01341	3.00561	16.3321	10.632	11.3237	3.66859e-09	1.35656e-06	1	1
>tr|O02289|O02289_CAEEL C3H1-type domain-containing protein OS=Caenorhabditis elegans OX=6239 GN=gla-3 PE=1 SV=4	O02289	gla-3	C3H1-type domain-containing protein	O02289	Caenorhabditis elegans	O02289	gla-3	C3H1-type domain-containing protein	11.998	11.9074	12.8105	11.7217	12.5767	NA	-0.0894421	-0.960903	0.782019	12.9487	-0.221912	-6.74606	0.827858	0.993392	0	0
>tr|O02325|O02325_CAEEL PRotein arginine MethylTransferase OS=Caenorhabditis elegans OX=6239 GN=prmt-9 PE=1 SV=2	O02325	prmt-9	PRotein arginine MethylTransferase	O02325	Caenorhabditis elegans	O02325	prmt-9	PRotein arginine MethylTransferase	14.0649	14.2715	14.0496	13.9222	13.9327	14.1122	-0.139654	-0.518288	0.23898	13.7236	-0.775222	-6.57369	0.448332	0.922492	0	0
>sp|O02327|LTV1_CAEEL Protein LTV1 homolog OS=Caenorhabditis elegans OX=6239 GN=T23D8.3 PE=3 SV=1	O02327	T23D8.3	Protein LTV1 homolog	O02327	Caenorhabditis elegans	O02327	T23D8.3	Protein LTV1 homolog	12.7101	12.7212	13.5791	13.7533	13.7761	13.4856	0.668178	-0.0454159	1.38177	14.4799	1.97647	-5.04267	0.0646603	0.543408	0	0
>sp|O02328|EIF3C_CAEEL Eukaryotic translation initiation factor 3 subunit C OS=Caenorhabditis elegans OX=6239 GN=eif-3.C PE=3 SV=2	O02328	eif-3.C	Eukaryotic translation initiation factor 3 subunit C	O02328	Caenorhabditis elegans	O02328	eif-3.C	Eukaryotic translation initiation factor 3 subunit C	17.9253	17.9213	17.9589	17.8868	18.0228	17.729	-0.0556343	-0.412177	0.300909	17.9229	-0.327962	-6.82646	0.746747	0.991846	0	0
>tr|O02332|O02332_CAEEL Dol-P-Glc:Glc(2)Man(9)GlcNAc(2)-PP-Dol alpha-1,2-glucosyltransferase OS=Caenorhabditis elegans OX=6239 GN=algn-10 PE=3 SV=2	O02332	algn-10	Dol-P-Glc:Glc(2)Man(9)GlcNAc(2)-PP-Dol alpha-1,2-glucosyltransferase	O02332	Caenorhabditis elegans	O02332	algn-10	Dol-P-Glc:Glc(2)Man(9)GlcNAc(2)-PP-Dol alpha-1,2-glucosyltransferase	14.6042	14.1098	14.4731	14.3726	14.6339	14.3827	0.0673331	-0.317072	0.451738	14.7994	0.373578	-6.80914	0.713982	0.987867	0	0
>sp|O02334|PRI2_CAEEL DNA primase large subunit OS=Caenorhabditis elegans OX=6239 GN=pri-2 PE=3 SV=2	O02334	pri-2	DNA primase large subunit	O02334	Caenorhabditis elegans	O02334	pri-2	DNA primase large subunit	12.1948	11.9798	12.6646	11.2999	12.2433	11.8187	-0.492408	-1.12997	0.145157	12.3348	-1.65765	-5.55377	0.119784	0.707321	0	0
>tr|O02345|O02345_CAEEL UDP-galactose transporter OS=Caenorhabditis elegans OX=6239 GN=nstp-5 PE=1 SV=1	O02345	nstp-5	UDP-galactose transporter	O02345	Caenorhabditis elegans	O02345	nstp-5	UDP-galactose transporter	12.9942	13.047	12.779	12.8825	12.5435	12.8199	-0.191438	-0.867567	0.48469	12.892	-0.597654	-6.69725	0.557997	0.95636	0	0
>sp|O02365|IFA2_CAEEL Intermediate filament protein ifa-2 OS=Caenorhabditis elegans OX=6239 GN=mua-6 PE=1 SV=1	O02365	mua-6	Intermediate filament protein ifa-2	O02365	Caenorhabditis elegans	O02365	mua-6	Intermediate filament protein ifa-2	11.4715	12.2011	11.7537	13.3369	13.4845	13.4662	1.62048	1.0688	2.17216	13.1056	6.17375	3.69204	8.11948e-06	0.000614128	1	1
>sp|O02485|YDJ1_CAEEL Uncharacterized protein ZK1073.1 OS=Caenorhabditis elegans OX=6239 GN=ZK1073.1 PE=3 SV=1	O02485	ZK1073.1	Uncharacterized protein ZK1073.1	O02485	Caenorhabditis elegans	O02485	ZK1073.1	Uncharacterized protein ZK1073.1	14.8759	15.0769	14.3754	14.7749	14.3856	14.6438	-0.174633	-0.673585	0.324319	14.3637	-0.735632	-6.60397	0.471488	0.930564	0	0
>tr|O02628|O02628_CAEEL CYtochrome P450 family OS=Caenorhabditis elegans OX=6239 GN=cyp-35a2 PE=1 SV=2	O02628	cyp-35a2	CYtochrome P450 family	O02628	Caenorhabditis elegans	O02628	cyp-35a2	CYtochrome P450 family	NA	NA	NA	11.8579	11.0515	NA	NA	NA	NA	12.548	NA	NA	NA	NA	NA	NA
>sp|O02639|RL19_CAEEL Large ribosomal subunit protein eL19 OS=Caenorhabditis elegans OX=6239 GN=rpl-19 PE=3 SV=1	O02639	rpl-19	Large ribosomal subunit protein eL19	O02639	Caenorhabditis elegans	O02639	rpl-19	Large ribosomal subunit protein eL19	18.0299	18.7107	18.9289	18.6268	18.3863	18.3919	-0.0881789	-0.598073	0.421715	19.1146	-0.363478	-6.81372	0.720507	0.989104	0	0
>sp|O02640|MDHM_CAEEL Malate dehydrogenase, mitochondrial OS=Caenorhabditis elegans OX=6239 GN=mdh-2 PE=1 SV=1	O02640	mdh-2	Malate dehydrogenase, mitochondrial	O02640	Caenorhabditis elegans	O02640	mdh-2	Malate dehydrogenase, mitochondrial	15.4861	15.3913	15.5255	15.6833	15.6343	15.3536	0.0894464	-0.49046	0.669353	14.9923	0.324188	-6.82774	0.749554	0.991846	0	0
>tr|O02641|O02641_CAEEL CYtochrome P450 family OS=Caenorhabditis elegans OX=6239 GN=cyp-33c8 PE=1 SV=1	O02641	cyp-33c8	CYtochrome P450 family	O02641	Caenorhabditis elegans	O02641	cyp-33c8	CYtochrome P450 family	NA	10.5065	10.1655	11.5597	11.1725	11.4278	1.05066	0.0511576	2.05016	11.2351	2.25616	-4.48257	0.0407114	0.435652	1	0
>tr|O02642|O02642_CAEEL Succinate--CoA ligase [ADP/GDP-forming] subunit alpha, mitochondrial OS=Caenorhabditis elegans OX=6239 GN=sucl-2 PE=1 SV=1	O02642	sucl-2	Succinate--CoA ligase [ADP/GDP-forming] subunit alpha, mitochondrial	O02642	Caenorhabditis elegans	O02642	sucl-2	Succinate--CoA ligase [ADP/GDP-forming] subunit alpha, mitochondrial	13.5338	13.8622	13.9235	13.576	13.7562	13.5096	-0.159226	-0.647268	0.328816	13.952	-0.688663	-6.63738	0.500384	0.94063	0	0
>sp|O16202|LYS7_CAEEL Lysozyme-like protein 7 OS=Caenorhabditis elegans OX=6239 GN=lys-7 PE=2 SV=1	O16202	lys-7	Lysozyme-like protein 7	O16202	Caenorhabditis elegans	O16202	lys-7	Lysozyme-like protein 7	NA	NA	12.0151	NA	11.1468	11.707	-0.588192	-1.77515	0.598762	12.1063	-1.07145	-5.90506	0.303611	0.858556	0	0
>sp|O16216|C19L1_CAEEL CWF19-like protein 1 homolog OS=Caenorhabditis elegans OX=6239 GN=F17A9.2 PE=3 SV=2	O16216	F17A9.2	CWF19-like protein 1 homolog	O16216	Caenorhabditis elegans	O16216	F17A9.2	CWF19-like protein 1 homolog	11.1159	NA	NA	NA	NA	NA	NA	NA	NA	11.9543	NA	NA	NA	NA	NA	NA
>tr|O16249|O16249_CAEEL Insulin-degrading enzyme OS=Caenorhabditis elegans OX=6239 GN=CELE_F44E7.4 PE=1 SV=1	O16249	F44E7.4	Insulin-degrading enzyme	O16249	Caenorhabditis elegans	O16249	F44E7.4	Insulin-degrading enzyme	11.981	11.402	11.9302	NA	12.3406	11.5134	0.15593	-0.443719	0.755579	12.043	0.554592	-6.61187	0.587405	0.963274	0	0
>tr|O16254|O16254_CAEEL Rab5-interacting protein OS=Caenorhabditis elegans OX=6239 GN=CELE_F44E7.9 PE=1 SV=1	O16254	F44E7.9	Rab5-interacting protein	O16254	Caenorhabditis elegans	O16254	F44E7.9	Rab5-interacting protein	15.1664	15.0082	15.072	14.9882	14.6175	15.2236	-0.139139	-0.602803	0.324526	14.7132	-0.633423	-6.67468	0.534939	0.944945	0	0
>sp|O16259|STIP1_CAEEL Stress-induced-phosphoprotein 1 OS=Caenorhabditis elegans OX=6239 GN=sti-1 PE=1 SV=1	O16259	sti-1	Stress-induced-phosphoprotein 1	O16259	Caenorhabditis elegans	O16259	sti-1	Stress-induced-phosphoprotein 1	12.9063	13.1691	13.4082	13.9296	13.8483	13.9531	0.749116	0.258672	1.23956	13.3837	3.21035	-2.64124	0.00487851	0.108238	0	0
>tr|O16274|O16274_CAEEL Histone H3-K79 methyltransferase OS=Caenorhabditis elegans OX=6239 GN=CELE_F39G3.3 PE=4 SV=4	O16274	F39G3.3	Histone H3-K79 methyltransferase	O16274	Caenorhabditis elegans	O16274	F39G3.3	Histone H3-K79 methyltransferase	12.9768	13.0309	13.3028	12.7176	12.1414	12.7199	-0.577181	-1.1979	0.0435431	13.114	-1.97225	-5.05454	0.0662381	0.551101	0	0
>sp|O16294|GMPR_CAEEL GMP reductase OS=Caenorhabditis elegans OX=6239 GN=F32D1.5 PE=3 SV=1	O16294	F32D1.5	GMP reductase	O16294	Caenorhabditis elegans	O16294	F32D1.5	GMP reductase	12.3259	13.2917	13.3983	13.3463	12.6813	13.6451	0.218922	-0.762224	1.20007	13.4068	0.473266	-6.76551	0.642458	0.977681	0	0
>tr|O16297|O16297_CAEEL DNA replication licensing factor MCM7 OS=Caenorhabditis elegans OX=6239 GN=mcm-7 PE=1 SV=1	O16297	mcm-7	DNA replication licensing factor MCM7	O16297	Caenorhabditis elegans	O16297	mcm-7	DNA replication licensing factor MCM7	14.1649	14.058	14.5156	14.333	14.6301	14.3975	0.207377	-0.317225	0.731978	14.5518	0.834411	-6.52496	0.415692	0.915125	0	0
>tr|O16298|O16298_CAEEL ATP synthase subunit epsilon, mitochondrial OS=Caenorhabditis elegans OX=6239 GN=hpo-18 PE=1 SV=1	O16298	hpo-18	ATP synthase subunit epsilon, mitochondrial	O16298	Caenorhabditis elegans	O16298	hpo-18	ATP synthase subunit epsilon, mitochondrial	15.1867	16.605	16.2326	16.6728	16.0566	16.2676	0.324277	-0.392094	1.04065	16.1295	0.955496	-6.41658	0.3528	0.879502	0	0
>sp|O16305|CALM_CAEEL Calmodulin OS=Caenorhabditis elegans OX=6239 GN=cmd-1 PE=1 SV=3	O16305	cmd-1	Calmodulin	O16305	Caenorhabditis elegans	O16305	cmd-1	Calmodulin	15.0637	15.3721	14.7924	15.2569	14.7824	15.1867	-0.000707589	-0.625627	0.624212	14.9309	-0.00237985	-6.88249	0.998127	0.99993	0	0
>tr|O16310|O16310_CAEEL GEX Interacting protein OS=Caenorhabditis elegans OX=6239 GN=gei-6 PE=1 SV=1	O16310	gei-6	GEX Interacting protein	O16310	Caenorhabditis elegans	O16310	gei-6	GEX Interacting protein	NA	11.5403	NA	NA	NA	NA	NA	NA	NA	11.2117	NA	NA	NA	NA	NA	NA
>tr|O16311|O16311_CAEEL KRR1 small subunit processome component OS=Caenorhabditis elegans OX=6239 GN=krr-1 PE=1 SV=1	O16311	krr-1	KRR1 small subunit processome component	O16311	Caenorhabditis elegans	O16311	krr-1	KRR1 small subunit processome component	10.7518	12.3303	11.7913	13.3775	NA	NA	1.753	0.793677	2.71233	12.3847	3.95096	-1.19952	0.00168346	0.0478851	1	1
>tr|O16312|O16312_CAEEL Exonuclease domain-containing protein OS=Caenorhabditis elegans OX=6239 GN=C05C8.5 PE=4 SV=1	O16312	C05C8.5	Exonuclease domain-containing protein	O16312	Caenorhabditis elegans	O16312	C05C8.5	Exonuclease domain-containing protein	NA	NA	NA	NA	NA	NA	NA	NA	NA	11.417	NA	NA	NA	NA	NA	NA
>tr|O16313|O16313_CAEEL BTB/POZ domain-containing protein 9 OS=Caenorhabditis elegans OX=6239 GN=hpo-9 PE=4 SV=1	O16313	hpo-9	BTB/POZ domain-containing protein 9	O16313	Caenorhabditis elegans	O16313	hpo-9	BTB/POZ domain-containing protein 9	NA	11.6584	10.6853	14.9623	14.8362	14.8224	3.70181	3.14183	4.2618	12.8336	14.2931	11.5594	2.76987e-09	1.15227e-06	1	1
>tr|O16315|O16315_CAEEL mannose-6-phosphate isomerase OS=Caenorhabditis elegans OX=6239 GN=C05C8.7 PE=1 SV=1	O16315	C05C8.7	mannose-6-phosphate isomerase	O16315	Caenorhabditis elegans	O16315	C05C8.7	mannose-6-phosphate isomerase	12.4041	12.782	12.6896	15.5037	15.572	15.0181	2.73934	2.12835	3.35034	14.7702	9.42322	9.51402	2.32897e-08	5.96218e-06	1	1
>tr|O16328|O16328_CAEEL Seven TM Receptor OS=Caenorhabditis elegans OX=6239 GN=str-140 PE=4 SV=1	O16328	str-140	Seven TM Receptor	O16328	Caenorhabditis elegans	O16328	str-140	Seven TM Receptor	13.7506	13.5894	14.0007	13.8482	14.2158	14.7726	0.498588	-0.329782	1.32696	13.308	1.29184	-6.04699	0.217486	0.79509	0	0
>tr|O16331|O16331_CAEEL Cation-transporting P-type ATPase N-terminal domain-containing protein OS=Caenorhabditis elegans OX=6239 GN=catp-3 PE=1 SV=2	O16331	catp-3	Cation-transporting P-type ATPase N-terminal domain-containing protein	O16331	Caenorhabditis elegans	O16331	catp-3	Cation-transporting P-type ATPase N-terminal domain-containing protein	12.0454	12.2189	12.2167	12.7897	11.7828	11.7504	-0.0527124	-0.668151	0.562726	12.436	-0.181668	-6.86515	0.85814	0.99371	0	0
>sp|O16368|PRS4_CAEEL Probable 26S proteasome regulatory subunit 4 OS=Caenorhabditis elegans OX=6239 GN=rpt-2 PE=3 SV=1	O16368	rpt-2	Probable 26S proteasome regulatory subunit 4	O16368	Caenorhabditis elegans	O16368	rpt-2	Probable 26S proteasome regulatory subunit 4	16.1518	16.0432	16.0719	16.1477	16.1793	16.0289	0.029698	-0.343248	0.402644	16.0277	0.167369	-6.86786	0.868957	0.994576	0	0
>tr|O16369|O16369_CAEEL AP complex subunit sigma OS=Caenorhabditis elegans OX=6239 GN=aps-1 PE=1 SV=1	O16369	aps-1	AP complex subunit sigma	O16369	Caenorhabditis elegans	O16369	aps-1	AP complex subunit sigma	14.0997	14.1234	14.0751	14.0249	13.9655	14.3304	0.0075622	-0.387043	0.402167	13.7706	0.0402789	-6.88164	0.968317	0.999687	0	0
>tr|O16454|O16454_CAEEL Cathepsin F OS=Caenorhabditis elegans OX=6239 GN=tag-196 PE=1 SV=2	O16454	tag-196	Cathepsin F	O16454	Caenorhabditis elegans	O16454	tag-196	Cathepsin F	13.8106	13.7155	13.4122	13.4224	13.6122	13.9346	0.0103291	-0.396454	0.417112	13.1857	0.0535984	-6.88098	0.957884	0.999687	0	0
>sp|O16466|ATG18_CAEEL Autophagy-related protein 18 OS=Caenorhabditis elegans OX=6239 GN=atg-18 PE=1 SV=1	O16466	atg-18	Autophagy-related protein 18	O16466	Caenorhabditis elegans	O16466	atg-18	Autophagy-related protein 18	13.6566	13.7355	13.1887	13.6325	13.0891	13.7762	-0.0276346	-0.646393	0.591124	13.0025	-0.0938695	-6.87789	0.926256	0.999268	0	0
>tr|O16486|O16486_CAEEL N-acetyltransferase domain-containing protein OS=Caenorhabditis elegans OX=6239 GN=natc-2 PE=1 SV=1	O16486	natc-2	N-acetyltransferase domain-containing protein	O16486	Caenorhabditis elegans	O16486	natc-2	N-acetyltransferase domain-containing protein	14.6553	14.6155	14.3979	14.7037	14.8323	14.7505	0.205932	-0.447157	0.859021	14.1352	0.662741	-6.65579	0.515943	0.942276	0	0
>tr|O16515|O16515_CAEEL Nucleolar pre-ribosomal-associated protein 1 C-terminal domain-containing protein OS=Caenorhabditis elegans OX=6239 GN=urb-1 PE=1 SV=2	O16515	urb-1	Nucleolar pre-ribosomal-associated protein 1 C-terminal domain-containing protein	O16515	Caenorhabditis elegans	O16515	urb-1	Nucleolar pre-ribosomal-associated protein 1 C-terminal domain-containing protein	11.6349	11.8423	11.8303	12.0014	11.9908	11.0911	-0.074765	-0.706737	0.557207	11.7264	-0.250929	-6.84944	0.805084	0.992786	0	0
>sp|O16520|ERF1_CAEEL Eukaryotic peptide chain release factor subunit 1 OS=Caenorhabditis elegans OX=6239 GN=erfa-1 PE=3 SV=3	O16520	erfa-1	Eukaryotic peptide chain release factor subunit 1	O16520	Caenorhabditis elegans	O16520	erfa-1	Eukaryotic peptide chain release factor subunit 1	15.9992	15.8604	15.807	16.0147	15.9826	15.8479	0.0595631	-0.313693	0.432819	15.6253	0.3354	-6.8239	0.741223	0.991475	0	0
>tr|O16521|O16521_CAEEL NADH-cytochrome b5 reductase OS=Caenorhabditis elegans OX=6239 GN=hpo-19 PE=1 SV=1	O16521	hpo-19	NADH-cytochrome b5 reductase	O16521	Caenorhabditis elegans	O16521	hpo-19	NADH-cytochrome b5 reductase	14.9872	14.5051	14.4332	15.1011	14.5948	14.5805	0.116958	-0.363109	0.597025	14.2192	0.512061	-6.74649	0.61487	0.97238	0	0
>tr|O16524|O16524_CAEEL U2A'/phosphoprotein 32 family A C-terminal domain-containing protein OS=Caenorhabditis elegans OX=6239 GN=CELE_T05H4.3 PE=4 SV=2	O16524	T05H4.3	U2A'/phosphoprotein 32 family A C-terminal domain-containing protein	O16524	Caenorhabditis elegans	O16524	T05H4.3	U2A'/phosphoprotein 32 family A C-terminal domain-containing protein	13.4108	13.2499	13.6267	13.2516	12.9071	13.3054	-0.27442	-0.948118	0.399278	12.7967	-0.856137	-6.50723	0.403241	0.910273	0	0
>tr|O16526|O16526_CAEEL Phospholipid/glycerol acyltransferase domain-containing protein OS=Caenorhabditis elegans OX=6239 GN=acl-8 PE=3 SV=2	O16526	acl-8	Phospholipid/glycerol acyltransferase domain-containing protein	O16526	Caenorhabditis elegans	O16526	acl-8	Phospholipid/glycerol acyltransferase domain-containing protein	12.1403	12.3891	12.2512	11.9375	12.1702	NA	-0.206341	-1.01533	0.60265	12.0249	-0.551479	-6.61236	0.590734	0.963471	0	0
>tr|O16547|O16547_CAEEL Major facilitator superfamily (MFS) profile domain-containing protein OS=Caenorhabditis elegans OX=6239 GN=C35A11.4 PE=4 SV=2	O16547	C35A11.4	Major facilitator superfamily (MFS) profile domain-containing protein	O16547	Caenorhabditis elegans	O16547	C35A11.4	Major facilitator superfamily (MFS) profile domain-containing protein	12.5852	12.0974	12.6931	12.269	12.0268	NA	-0.310677	-0.848706	0.227353	12.2288	-1.23153	-6.01196	0.237215	0.821817	0	0
>tr|O16582|O16582_CAEEL Methyltransferase small domain-containing protein OS=Caenorhabditis elegans OX=6239 GN=mtq-2 PE=1 SV=3	O16582	mtq-2	Methyltransferase small domain-containing protein	O16582	Caenorhabditis elegans	O16582	mtq-2	Methyltransferase small domain-containing protein	NA	10.3472	NA	NA	11.2943	10.5859	0.592926	-0.567995	1.75385	10.874	1.13963	-5.82795	0.281275	0.85619	0	0
>tr|O16619|O16619_CAEEL DeHydrogenases, Short chain OS=Caenorhabditis elegans OX=6239 GN=dhs-13 PE=1 SV=1	O16619	dhs-13	DeHydrogenases, Short chain	O16619	Caenorhabditis elegans	O16619	dhs-13	DeHydrogenases, Short chain	12.666	13.1721	12.9603	13.1316	12.7189	15.559	0.870362	-0.22834	1.96906	13.3727	1.70025	-5.49082	0.111348	0.685173	0	0
>tr|O16637|O16637_CAEEL AP-3 complex subunit delta OS=Caenorhabditis elegans OX=6239 GN=apd-3 PE=1 SV=2	O16637	apd-3	AP-3 complex subunit delta	O16637	Caenorhabditis elegans	O16637	apd-3	AP-3 complex subunit delta	14.8044	14.7813	14.5667	14.8165	14.6681	15.0028	0.111661	-0.207688	0.43101	14.3263	0.738051	-6.60154	0.470612	0.930564	0	0
>sp|O16658|S35A3_CAEEL UDP-N-acetylglucosamine/UDP-N-acetylgalactosamine transporter nstp-4 OS=Caenorhabditis elegans OX=6239 GN=nstp-4 PE=1 SV=3	O16658	nstp-4	UDP-N-acetylglucosamine/UDP-N-acetylgalactosamine transporter nstp-4	O16658	Caenorhabditis elegans	O16658	nstp-4	UDP-N-acetylglucosamine/UDP-N-acetylgalactosamine transporter nstp-4	16.3052	16.3855	16.4714	16.3539	16.2508	16.0103	-0.182352	-0.79535	0.430646	16.3123	-0.625235	-6.68046	0.539709	0.947121	0	0
>sp|O16686|YK27_CAEEL Uncharacterized protein K07E8.7 OS=Caenorhabditis elegans OX=6239 GN=K07E8.7 PE=3 SV=1	O16686	K07E8.7	Uncharacterized protein K07E8.7	O16686	Caenorhabditis elegans	O16686	K07E8.7	Uncharacterized protein K07E8.7	NA	NA	NA	NA	NA	12.8236	NA	NA	NA	12.4236	NA	NA	NA	NA	NA	NA
>tr|O16720|O16720_CAEEL Protein argonaute-2 OS=Caenorhabditis elegans OX=6239 GN=alg-2 PE=1 SV=2	O16720	alg-2	Protein argonaute-2	O16720	Caenorhabditis elegans	O16720	alg-2	Protein argonaute-2	15.9594	16.3573	16.3268	16.0441	16.1224	16.2432	-0.0778754	-0.565144	0.409393	16.5073	-0.335911	-6.82372	0.740844	0.991475	0	0
>tr|O16725|O16725_CAEEL HotDog ACOT-type domain-containing protein OS=Caenorhabditis elegans OX=6239 GN=CELE_T07D3.9 PE=1 SV=3	O16725	T07D3.9	HotDog ACOT-type domain-containing protein	O16725	Caenorhabditis elegans	O16725	T07D3.9	HotDog ACOT-type domain-containing protein	15.7375	15.5792	15.6452	15.564	15.3585	15.2419	-0.265854	-0.789485	0.257777	15.2241	-1.06711	-6.30586	0.300107	0.858556	0	0
>sp|O16785|PARV_CAEEL Paralyzed arrest at two-fold protein 6 OS=Caenorhabditis elegans OX=6239 GN=pat-6 PE=1 SV=1	O16785	pat-6	Paralyzed arrest at two-fold protein 6	O16785	Caenorhabditis elegans	O16785	pat-6	Paralyzed arrest at two-fold protein 6	NA	NA	13.1723	13.2989	12.8424	13.5564	0.0602504	-0.807446	0.927947	12.8493	0.150134	-6.52916	0.882982	0.997029	0	0
>tr|O16786|O16786_CAEEL WW domain-containing protein OS=Caenorhabditis elegans OX=6239 GN=pqbp-1.1 PE=1 SV=2	O16786	pqbp-1.1	WW domain-containing protein	O16786	Caenorhabditis elegans	O16786	pqbp-1.1	WW domain-containing protein	10.7018	10.4667	11.1822	11.352	11.7707	NA	0.777786	0.264275	1.2913	11.9576	3.2749	-2.64109	0.00609053	0.128287	0	0
>sp|O16850|FOXO_CAEEL Forkhead box protein O OS=Caenorhabditis elegans OX=6239 GN=daf-16 PE=1 SV=3	O16850	daf-16	Forkhead box protein O	O16850	Caenorhabditis elegans	O16850	daf-16	Forkhead box protein O	NA	NA	12.3587	14.3059	12.4907	NA	1.03954	-0.674548	2.75363	14.1319	1.3364	-5.60289	0.208658	0.791807	0	0
>tr|O16919|O16919_CAEEL Hydrolase_4 domain-containing protein OS=Caenorhabditis elegans OX=6239 GN=CELE_F10D2.10 PE=1 SV=2	O16919	F10D2.10	Hydrolase_4 domain-containing protein	O16919	Caenorhabditis elegans	O16919	F10D2.10	Hydrolase_4 domain-containing protein	12.3961	13.0606	12.9174	11.8904	13.0106	12.3929	-0.360034	-1.10796	0.387897	13.3055	-1.01609	-6.35741	0.323918	0.869238	0	0
>tr|O16924|O16924_CAEEL Asparagine synthetase [glutamine-hydrolyzing] OS=Caenorhabditis elegans OX=6239 GN=asns-1 PE=4 SV=1	O16924	asns-1	Asparagine synthetase [glutamine-hydrolyzing]	O16924	Caenorhabditis elegans	O16924	asns-1	Asparagine synthetase [glutamine-hydrolyzing]	NA	NA	NA	NA	NA	NA	NA	NA	NA	11.5845	NA	NA	NA	NA	NA	NA
>sp|O16927|SRP14_CAEEL Signal recognition particle 14 kDa protein OS=Caenorhabditis elegans OX=6239 GN=F25G6.8 PE=3 SV=1	O16927	F25G6.8	Signal recognition particle 14 kDa protein	O16927	Caenorhabditis elegans	O16927	F25G6.8	Signal recognition particle 14 kDa protein	14.8912	14.9745	14.7283	14.718	14.0489	14.7579	-0.356363	-0.947836	0.23511	14.2297	-1.26634	-6.08041	0.221628	0.799108	0	0
>tr|O16928|O16928_CAEEL Signal recognition particle 14 kDa protein OS=Caenorhabditis elegans OX=6239 GN=CELE_F25G6.9 PE=1 SV=2	O16928	F25G6.9	Signal recognition particle 14 kDa protein	O16928	Caenorhabditis elegans	O16928	F25G6.9	Signal recognition particle 14 kDa protein	14.4632	14.3796	14.3635	14.3573	14.463	14.3586	-0.00913982	-0.384557	0.366278	14.3339	-0.05117	-6.88112	0.959757	0.999687	0	0
>tr|O16929|O16929_CAEEL DUF3453 domain-containing protein OS=Caenorhabditis elegans OX=6239 GN=symk-1 PE=1 SV=2	O16929	symk-1	DUF3453 domain-containing protein	O16929	Caenorhabditis elegans	O16929	symk-1	DUF3453 domain-containing protein	12.5188	11.5361	12.2183	12.5602	12.351	12.4752	0.37108	-0.224038	0.966199	12.4202	1.31618	-6.01856	0.205693	0.790753	0	0
>tr|O16997|O16997_CAEEL PSP proline-rich domain-containing protein OS=Caenorhabditis elegans OX=6239 GN=sftb-2 PE=1 SV=1	O16997	sftb-2	PSP proline-rich domain-containing protein	O16997	Caenorhabditis elegans	O16997	sftb-2	PSP proline-rich domain-containing protein	11.8957	NA	12.4324	11.8347	12.0256	12.2363	-0.13189	-0.955292	0.691512	12.5588	-0.343789	-6.70994	0.736152	0.990936	0	0
>tr|O17003|O17003_CAEEL Protein MAK10 homolog OS=Caenorhabditis elegans OX=6239 GN=natc-1 PE=1 SV=2	O17003	natc-1	Protein MAK10 homolog	O17003	Caenorhabditis elegans	O17003	natc-1	Protein MAK10 homolog	12.1717	11.879	12.4157	14.6468	14.5669	14.064	2.27041	1.39432	3.1465	14.2166	5.44689	2.19278	3.63935e-05	0.00212487	1	1
>tr|O17004|O17004_CAEEL 28S ribosomal protein S2, mitochondrial OS=Caenorhabditis elegans OX=6239 GN=mrps-2 PE=1 SV=1	O17004	mrps-2	28S ribosomal protein S2, mitochondrial	O17004	Caenorhabditis elegans	O17004	mrps-2	28S ribosomal protein S2, mitochondrial	13.9134	13.9198	13.7417	13.2583	13.4439	13.6877	-0.394976	-1.24413	0.454174	13.2602	-0.981829	-6.39126	0.340036	0.875882	0	0
>tr|O17005|O17005_CAEEL Large ribosomal subunit protein uL4m OS=Caenorhabditis elegans OX=6239 GN=mrpl-4 PE=1 SV=1	O17005	mrpl-4	Large ribosomal subunit protein uL4m	O17005	Caenorhabditis elegans	O17005	mrpl-4	Large ribosomal subunit protein uL4m	13.8842	14.3695	14.1581	14.0536	13.8107	13.8882	-0.219769	-1.15046	0.710918	14.0218	-0.49844	-6.75323	0.624601	0.972793	0	0
>tr|O17036|O17036_CAEEL Nematode cuticle collagen N-terminal domain-containing protein OS=Caenorhabditis elegans OX=6239 GN=col-142 PE=1 SV=1;>tr|O17038|O17038_CAEEL Nematode cuticle collagen N-terminal domain-containing protein OS=Caenorhabditis elegans OX=6239 GN=col-143 PE=1 SV=1	O17036;O17038	col-142;col-143	Nematode cuticle collagen N-terminal domain-containing protein	O17036;O17038	Caenorhabditis elegans	O17036	col-142	Nematode cuticle collagen N-terminal domain-containing protein	12.7144	NA	13.6066	13.239	13.9547	NA	0.436341	-0.502662	1.37534	13.881	1.01345	-6.1569	0.331015	0.872914	0	0
>sp|O17040|HACD_CAEEL Very-long-chain (3R)-3-hydroxyacyl-CoA dehydratase hpo-8 OS=Caenorhabditis elegans OX=6239 GN=hpo-8 PE=3 SV=2	O17040	hpo-8	Very-long-chain (3R)-3-hydroxyacyl-CoA dehydratase hpo-8	O17040	Caenorhabditis elegans	O17040	hpo-8	Very-long-chain (3R)-3-hydroxyacyl-CoA dehydratase hpo-8	16.3952	16.611	17.3871	16.5373	17.1053	16.6495	-0.0337207	-0.705164	0.637722	16.9808	-0.105555	-6.87667	0.917109	0.998334	0	0
>tr|O17066|O17066_CAEEL Snurportin-1 OS=Caenorhabditis elegans OX=6239 GN=CELE_F23F1.5 PE=1 SV=1	O17066	F23F1.5	Snurportin-1	O17066	Caenorhabditis elegans	O17066	F23F1.5	Snurportin-1	12.7825	13.2474	NA	NA	13.0538	11.4833	-0.746422	-1.89123	0.398383	12.5168	-1.40974	-5.70294	0.182276	0.782957	0	0
>sp|O17071|PRS10_CAEEL Probable 26S proteasome regulatory subunit 10B OS=Caenorhabditis elegans OX=6239 GN=rpt-4 PE=1 SV=2	O17071	rpt-4	Probable 26S proteasome regulatory subunit 10B	O17071	Caenorhabditis elegans	O17071	rpt-4	Probable 26S proteasome regulatory subunit 10B	15.3107	15.2263	15.2945	15.0073	15.4005	15.3126	-0.0370387	-0.398332	0.324254	15.1634	-0.215471	-6.85826	0.831837	0.993702	0	0
>sp|O17087|GLD2_CAEEL Poly(A) RNA polymerase gld-2 OS=Caenorhabditis elegans OX=6239 GN=gld-2 PE=1 SV=2	O17087	gld-2	Poly(A) RNA polymerase gld-2	O17087	Caenorhabditis elegans	O17087	gld-2	Poly(A) RNA polymerase gld-2	14.6242	14.5134	15.3573	14.6536	15.2528	14.5859	-0.000851078	-0.611535	0.609832	15.2377	-0.00292918	-6.88249	0.997695	0.99993	0	0
>tr|O17157|O17157_CAEEL RNA helicase OS=Caenorhabditis elegans OX=6239 GN=C24H12.4 PE=1 SV=2	O17157	C24H12.4	RNA helicase	O17157	Caenorhabditis elegans	O17157	C24H12.4	RNA helicase	15.8856	15.9809	16.1308	16.1603	16.2674	15.9518	0.127411	-0.285501	0.540322	16.2923	0.648546	-6.66529	0.524868	0.942595	0	0
>tr|O17206|O17206_CAEEL Bestrophin homolog OS=Caenorhabditis elegans OX=6239 GN=best-3 PE=3 SV=1	O17206	best-3	Bestrophin homolog	O17206	Caenorhabditis elegans	O17206	best-3	Bestrophin homolog	NA	NA	NA	10.6102	10.5709	11.445	NA	NA	NA	11.5007	NA	NA	NA	NA	NA	NA
>sp|O17214|FUMH_CAEEL Probable fumarate hydratase, mitochondrial OS=Caenorhabditis elegans OX=6239 GN=fum-1 PE=3 SV=1	O17214	fum-1	Probable fumarate hydratase, mitochondrial	O17214	Caenorhabditis elegans	O17214	fum-1	Probable fumarate hydratase, mitochondrial	15.662	15.7649	15.5919	15.0298	15.3918	15.6357	-0.320537	-0.823432	0.182358	14.8833	-1.33966	-5.98932	0.197123	0.790753	0	0
>tr|O17218|O17218_CAEEL Ribosomal Protein, Small subunit OS=Caenorhabditis elegans OX=6239 GN=rps-22 PE=1 SV=1	O17218	rps-22	Ribosomal Protein, Small subunit	O17218	Caenorhabditis elegans	O17218	rps-22	Ribosomal Protein, Small subunit	19.6726	19.7323	19.8714	19.6507	19.0588	19.4701	-0.365569	-0.918588	0.187451	19.4393	-1.38938	-5.92517	0.181764	0.782957	0	0
>sp|O17237|MELT_CAEEL Protein melted homolog OS=Caenorhabditis elegans OX=6239 GN=K10B4.3 PE=3 SV=3	O17237	K10B4.3	Protein melted homolog	O17237	Caenorhabditis elegans	O17237	K10B4.3	Protein melted homolog	NA	NA	NA	12.6474	NA	NA	NA	NA	NA	12.1935	NA	NA	NA	NA	NA	NA
>tr|O17241|O17241_CAEEL Peroxidase OS=Caenorhabditis elegans OX=6239 GN=CELE_K10B4.1 PE=4 SV=2	O17241	K10B4.1	Peroxidase	O17241	Caenorhabditis elegans	O17241	K10B4.1	Peroxidase	12.408	NA	11.8169	12.3342	11.7403	12.0812	-0.0605619	-1.06827	0.94715	11.8879	-0.12899	-6.76341	0.899214	0.998334	0	0
>sp|O17287|TOM22_CAEEL Mitochondrial import receptor subunit TOM22 homolog OS=Caenorhabditis elegans OX=6239 GN=tomm-22 PE=3 SV=1	O17287	tomm-22	Mitochondrial import receptor subunit TOM22 homolog	O17287	Caenorhabditis elegans	O17287	tomm-22	Mitochondrial import receptor subunit TOM22 homolog	14.9153	15.2135	14.999	15.0771	14.5802	15.0613	-0.136415	-0.541871	0.26904	14.5748	-0.713624	-6.61888	0.485807	0.939857	0	0
>tr|O17324|O17324_CAEEL F-box domain-containing protein OS=Caenorhabditis elegans OX=6239 GN=C10E2.2 PE=1 SV=2	O17324	C10E2.2	F-box domain-containing protein	O17324	Caenorhabditis elegans	O17324	C10E2.2	F-box domain-containing protein	NA	NA	NA	14.9284	14.428	NA	NA	NA	NA	15.1398	NA	NA	NA	NA	NA	NA
>tr|O17328|O17328_CAEEL Major facilitator superfamily (MFS) profile domain-containing protein OS=Caenorhabditis elegans OX=6239 GN=mct-6 PE=1 SV=2	O17328	mct-6	Major facilitator superfamily (MFS) profile domain-containing protein	O17328	Caenorhabditis elegans	O17328	mct-6	Major facilitator superfamily (MFS) profile domain-containing protein	17.2543	17.4741	17.5287	17.6598	17.5782	17.41	0.1303	-0.345704	0.606305	17.3722	0.575343	-6.71113	0.572224	0.96052	0	0
>tr|O17365|O17365_CAEEL Serpin domain-containing protein OS=Caenorhabditis elegans OX=6239 GN=srp-2 PE=1 SV=1	O17365	srp-2	Serpin domain-containing protein	O17365	Caenorhabditis elegans	O17365	srp-2	Serpin domain-containing protein	NA	NA	NA	13.0031	13.1079	12.3026	NA	NA	NA	12.7247	NA	NA	NA	NA	NA	NA
>sp|O17397|DIML_CAEEL Diminuto-like protein OS=Caenorhabditis elegans OX=6239 GN=F52H2.6 PE=3 SV=1	O17397	F52H2.6	Diminuto-like protein	O17397	Caenorhabditis elegans	O17397	F52H2.6	Diminuto-like protein	13.4318	13.8184	13.6412	12.7672	13.4375	13.7704	-0.30544	-0.793215	0.182335	13.486	-1.31613	-6.01901	0.204741	0.790753	0	0
>tr|O17398|O17398_CAEEL C2 domain-containing protein OS=Caenorhabditis elegans OX=6239 GN=ccd-5 PE=4 SV=4	O17398	ccd-5	C2 domain-containing protein	O17398	Caenorhabditis elegans	O17398	ccd-5	C2 domain-containing protein	9.3356	NA	NA	NA	NA	NA	NA	NA	NA	9.86705	NA	NA	NA	NA	NA	NA
>sp|O17403|CPSF2_CAEEL Probable cleavage and polyadenylation specificity factor subunit 2 OS=Caenorhabditis elegans OX=6239 GN=cpsf-2 PE=3 SV=1	O17403	cpsf-2	Probable cleavage and polyadenylation specificity factor subunit 2	O17403	Caenorhabditis elegans	O17403	cpsf-2	Probable cleavage and polyadenylation specificity factor subunit 2	12.5613	13.0666	12.8834	12.4429	12.9375	12.5602	-0.190239	-0.773383	0.392906	13.0331	-0.688609	-6.63741	0.500417	0.94063	0	0
>sp|O17514|MES2_CAEEL Histone-lysine N-methyltransferase mes-2 OS=Caenorhabditis elegans OX=6239 GN=mes-2 PE=1 SV=2	O17514	mes-2	Histone-lysine N-methyltransferase mes-2	O17514	Caenorhabditis elegans	O17514	mes-2	Histone-lysine N-methyltransferase mes-2	12.6142	12.2745	12.2857	12.2322	12.88	11.82	-0.0807557	-0.890757	0.729246	12.6828	-0.210445	-6.85931	0.835838	0.99371	0	0
>sp|O17528|TMED2_CAEEL Suppressor/enhancer of lin-12 protein 9 OS=Caenorhabditis elegans OX=6239 GN=sel-9 PE=1 SV=1	O17528	sel-9	Suppressor/enhancer of lin-12 protein 9	O17528	Caenorhabditis elegans	O17528	sel-9	Suppressor/enhancer of lin-12 protein 9	12.9024	NA	12.5982	12.2147	NA	13.2801	-0.00291775	-0.719217	0.713382	12.4969	-0.00880724	-6.68229	0.993108	0.999687	0	0
>tr|O17551|O17551_CAEEL RING-type domain-containing protein OS=Caenorhabditis elegans OX=6239 GN=BE10.1 PE=4 SV=2	O17551	BE10.1	RING-type domain-containing protein	O17551	Caenorhabditis elegans	O17551	BE10.1	RING-type domain-containing protein	11.649	NA	NA	NA	13.0433	NA	1.39427	0.484152	2.3044	12.4036	3.63372	-2.34273	0.00857702	0.162184	1	0
>sp|O17570|RL38_CAEEL Large ribosomal subunit protein eL38 OS=Caenorhabditis elegans OX=6239 GN=rpl-38 PE=3 SV=2	O17570	rpl-38	Large ribosomal subunit protein eL38	O17570	Caenorhabditis elegans	O17570	rpl-38	Large ribosomal subunit protein eL38	15.3152	15.3728	15.0906	15.0564	14.8619	14.781	-0.359761	-1.1012	0.38168	14.8385	-1.02917	-6.34334	0.318807	0.865703	0	0
>tr|O17577|O17577_CAEEL F-box domain-containing protein OS=Caenorhabditis elegans OX=6239 GN=fbxa-156 PE=4 SV=2	O17577	fbxa-156	F-box domain-containing protein	O17577	Caenorhabditis elegans	O17577	fbxa-156	F-box domain-containing protein	12.4053	12.196	11.3137	11.6194	11.8172	12.0726	-0.135248	-0.751347	0.48085	11.2148	-0.468191	-6.76759	0.646426	0.978756	0	0
>sp|O17580|NOC2L_CAEEL Nucleolar complex protein 2 homolog OS=Caenorhabditis elegans OX=6239 GN=pro-2 PE=2 SV=3	O17580	pro-2	Nucleolar complex protein 2 homolog	O17580	Caenorhabditis elegans	O17580	pro-2	Nucleolar complex protein 2 homolog	13.0118	13.0867	13.0581	13.1524	13.5209	12.6475	0.0547297	-0.418896	0.528355	13.0979	0.242874	-6.85172	0.810865	0.992786	0	0
>sp|O17581|SCC4_CAEEL Maternal uncoordinated protein 2 OS=Caenorhabditis elegans OX=6239 GN=mau-2 PE=2 SV=1	O17581	mau-2	Maternal uncoordinated protein 2	O17581	Caenorhabditis elegans	O17581	mau-2	Maternal uncoordinated protein 2	11.223	NA	11.6142	10.9663	NA	NA	-0.452318	-1.6868	0.782159	11.557	-0.817575	-6.13575	0.432845	0.915125	0	0
>sp|O17582|SPR4_CAEEL Suppressor of presenilin protein 4 OS=Caenorhabditis elegans OX=6239 GN=spr-4 PE=1 SV=2	O17582	spr-4	Suppressor of presenilin protein 4	O17582	Caenorhabditis elegans	O17582	spr-4	Suppressor of presenilin protein 4	NA	NA	NA	NA	NA	NA	NA	NA	NA	11.2129	NA	NA	NA	NA	NA	NA
>sp|O17583|LIN10_CAEEL Protein lin-10 OS=Caenorhabditis elegans OX=6239 GN=lin-10 PE=1 SV=1	O17583	lin-10	Protein lin-10	O17583	Caenorhabditis elegans	O17583	lin-10	Protein lin-10	12.7821	12.7043	11.5132	11.2727	13.1095	12.5232	-0.031397	-1.04617	0.983379	11.9006	-0.0659871	-6.88019	0.948266	0.999687	0	0
>sp|O17586|PSA6_CAEEL Proteasome subunit alpha type-6 OS=Caenorhabditis elegans OX=6239 GN=pas-1 PE=1 SV=1	O17586	pas-1	Proteasome subunit alpha type-6	O17586	Caenorhabditis elegans	O17586	pas-1	Proteasome subunit alpha type-6	NA	11.9853	11.6024	NA	NA	13.2592	1.46539	0.363644	2.56714	12.6516	2.96783	-3.12518	0.0142534	0.228055	1	0
>tr|O17589|O17589_CAEEL Regulator of G-protein signaling 7 OS=Caenorhabditis elegans OX=6239 GN=eat-16 PE=1 SV=2	O17589	eat-16	Regulator of G-protein signaling 7	O17589	Caenorhabditis elegans	O17589	eat-16	Regulator of G-protein signaling 7	14.0165	14.0131	13.4147	13.5141	13.0264	13.2234	-0.560144	-1.1215	0.00120909	13.2507	-2.12816	-4.7974	0.0504352	0.489354	0	0
>tr|O17590|O17590_CAEEL Rho-GAP domain-containing protein OS=Caenorhabditis elegans OX=6239 GN=ocrl-1 PE=1 SV=4	O17590	ocrl-1	Rho-GAP domain-containing protein	O17590	Caenorhabditis elegans	O17590	ocrl-1	Rho-GAP domain-containing protein	11.1821	NA	12.072	NA	12.1654	11.2064	0.0589145	-0.889771	1.0076	11.4025	0.133288	-6.67296	0.895877	0.998334	0	0
>tr|O17599|O17599_CAEEL Small monomeric GTPase OS=Caenorhabditis elegans OX=6239 GN=rap-2 PE=1 SV=2	O17599	rap-2	Small monomeric GTPase	O17599	Caenorhabditis elegans	O17599	rap-2	Small monomeric GTPase	13.7146	13.803	12.9049	12.9086	13.3539	13.714	-0.148689	-0.963956	0.666579	12.8183	-0.386837	-6.80415	0.704007	0.986424	0	0
>tr|O17602|O17602_CAEEL TPT domain-containing protein OS=Caenorhabditis elegans OX=6239 GN=C25D7.10 PE=4 SV=3	O17602	C25D7.10	TPT domain-containing protein	O17602	Caenorhabditis elegans	O17602	C25D7.10	TPT domain-containing protein	14.0967	13.9932	14.2101	14.416	14.6812	14.6211	0.472775	-0.0712534	1.0168	14.5295	1.85342	-5.25207	0.0837345	0.608446	0	0
>sp|O17606|YK4P_CAEEL MYG1 protein C27H6.8 OS=Caenorhabditis elegans OX=6239 GN=C27H6.8 PE=3 SV=2	O17606	C27H6.8	MYG1 protein C27H6.8	O17606	Caenorhabditis elegans	O17606	C27H6.8	MYG1 protein C27H6.8	NA	NA	NA	NA	NA	NA	NA	NA	NA	12.1168	NA	NA	NA	NA	NA	NA
>sp|O17607|RUVB1_CAEEL RuvB-like 1 OS=Caenorhabditis elegans OX=6239 GN=ruvb-1 PE=1 SV=2	O17607	ruvb-1	RuvB-like 1	O17607	Caenorhabditis elegans	O17607	ruvb-1	RuvB-like 1	12.8482	12.8529	12.914	13.2077	13.1008	12.8622	0.18519	-0.392662	0.763041	13.4371	0.673586	-6.64841	0.509182	0.94063	0	0
>sp|O17608|SLFL1_CAEEL Schlafen-like protein 1 OS=Caenorhabditis elegans OX=6239 GN=tofu-1 PE=1 SV=3	O17608	tofu-1	Schlafen-like protein 1	O17608	Caenorhabditis elegans	O17608	tofu-1	Schlafen-like protein 1	NA	NA	NA	NA	NA	NA	NA	NA	NA	11.7516	NA	NA	NA	NA	NA	NA
>tr|O17609|O17609_CAEEL DUF1248 domain-containing protein OS=Caenorhabditis elegans OX=6239 GN=C28D4.5 PE=4 SV=3	O17609	C28D4.5	DUF1248 domain-containing protein	O17609	Caenorhabditis elegans	O17609	C28D4.5	DUF1248 domain-containing protein	12.8472	NA	13.2259	12.198	13.2527	12.6187	-0.346766	-1.22722	0.533686	12.6471	-0.845322	-6.40365	0.412251	0.915125	0	0
>tr|O17610|O17610_CAEEL Choline/ethanolamine kinase OS=Caenorhabditis elegans OX=6239 GN=cka-1 PE=1 SV=2	O17610	cka-1	Choline/ethanolamine kinase	O17610	Caenorhabditis elegans	O17610	cka-1	Choline/ethanolamine kinase	13.7216	13.5567	13.9746	13.7183	13.9892	13.3421	-0.0677909	-0.541447	0.405865	13.575	-0.302106	-6.83478	0.766259	0.992786	0	0
>tr|O17612|O17612_CAEEL Enoyl-CoA hydratase OS=Caenorhabditis elegans OX=6239 GN=ech-1.1 PE=1 SV=1	O17612	ech-1.1	Enoyl-CoA hydratase	O17612	Caenorhabditis elegans	O17612	ech-1.1	Enoyl-CoA hydratase	13.2738	13.1973	12.8809	12.4409	13.0487	12.9391	-0.307774	-0.835266	0.219719	13.2628	-1.23159	-6.12151	0.234971	0.820551	0	0
>tr|O17621|O17621_CAEEL CHK kinase-like domain-containing protein OS=Caenorhabditis elegans OX=6239 GN=C29F7.2 PE=1 SV=2	O17621	C29F7.2	CHK kinase-like domain-containing protein	O17621	Caenorhabditis elegans	O17621	C29F7.2	CHK kinase-like domain-containing protein	13.3357	13.7298	13.3415	13.9392	14.0321	14.2043	0.589568	0.0318044	1.14733	13.6124	2.23118	-4.59901	0.0395144	0.431161	0	0
>sp|O17622|KCY1_CAEEL UMP-CMP kinase 1 OS=Caenorhabditis elegans OX=6239 GN=C29F7.3 PE=1 SV=1	O17622	C29F7.3	UMP-CMP kinase 1	O17622	Caenorhabditis elegans	O17622	C29F7.3	UMP-CMP kinase 1	13.3998	12.2848	13.2622	13.6401	13.5713	13.0467	0.437068	-0.177354	1.05149	13.0375	1.49512	-5.7826	0.152311	0.746332	0	0
>tr|O17626|O17626_CAEEL D-3-phosphoglycerate dehydrogenase OS=Caenorhabditis elegans OX=6239 GN=phdh-1 PE=1 SV=1	O17626	phdh-1	D-3-phosphoglycerate dehydrogenase	O17626	Caenorhabditis elegans	O17626	phdh-1	D-3-phosphoglycerate dehydrogenase	NA	10.4433	10.9825	12.6121	12.1716	12.6024	1.74909	0.947075	2.55111	12.1628	4.60339	0.357549	0.000257063	0.0105618	1	1
>tr|O17641|O17641_CAEEL Nematode cuticle collagen N-terminal domain-containing protein OS=Caenorhabditis elegans OX=6239 GN=col-178 PE=4 SV=1	O17641	col-178	Nematode cuticle collagen N-terminal domain-containing protein	O17641	Caenorhabditis elegans	O17641	col-178	Nematode cuticle collagen N-terminal domain-containing protein	11.7193	NA	13.1373	12.769	13.3149	NA	0.613619	-0.690007	1.91725	13.316	1.06672	-6.09648	0.314194	0.865163	0	0
>tr|O17642|O17642_CAEEL Nematode cuticle collagen N-terminal domain-containing protein OS=Caenorhabditis elegans OX=6239 GN=col-179 PE=1 SV=1	O17642	col-179	Nematode cuticle collagen N-terminal domain-containing protein	O17642	Caenorhabditis elegans	O17642	col-179	Nematode cuticle collagen N-terminal domain-containing protein	NA	NA	NA	NA	11.7053	NA	NA	NA	NA	12.538	NA	NA	NA	NA	NA	NA
>tr|O17643|O17643_CAEEL Isocitrate dehydrogenase [NADP] OS=Caenorhabditis elegans OX=6239 GN=idh-2 PE=1 SV=1	O17643	idh-2	Isocitrate dehydrogenase [NADP]	O17643	Caenorhabditis elegans	O17643	idh-2	Isocitrate dehydrogenase [NADP]	13.776	13.6338	13.658	13.6797	13.6597	13.8197	0.0303937	-0.464881	0.525668	13.6646	0.128982	-6.8738	0.89881	0.998334	0	0
>tr|O17666|O17666_CAEEL Calponin-homology (CH) domain-containing protein OS=Caenorhabditis elegans OX=6239 GN=aspm-1 PE=1 SV=1	O17666	aspm-1	Calponin-homology (CH) domain-containing protein	O17666	Caenorhabditis elegans	O17666	aspm-1	Calponin-homology (CH) domain-containing protein	NA	9.16895	10.6927	NA	NA	NA	NA	NA	NA	10.7061	NA	NA	NA	NA	NA	NA
>sp|O17680|METK1_CAEEL Probable S-adenosylmethionine synthase 1 OS=Caenorhabditis elegans OX=6239 GN=sams-1 PE=1 SV=1	O17680	sams-1	Probable S-adenosylmethionine synthase 1	O17680	Caenorhabditis elegans	O17680	sams-1	Probable S-adenosylmethionine synthase 1	16.2187	15.4458	15.5712	16.2259	16.1895	16.0195	0.39974	-0.0401052	0.839585	15.8239	1.91016	-5.14922	0.0722728	0.575416	0	0
>tr|O17687|O17687_CAEEL Tetratricopeptide SHNi-TPR domain-containing protein OS=Caenorhabditis elegans OX=6239 GN=nasp-2 PE=1 SV=1	O17687	nasp-2	Tetratricopeptide SHNi-TPR domain-containing protein	O17687	Caenorhabditis elegans	O17687	nasp-2	Tetratricopeptide SHNi-TPR domain-containing protein	13.5847	10.6658	11.5609	10.5611	12.4131	NA	-0.449997	-2.21394	1.31394	12.391	-0.547543	-6.61529	0.592693	0.963596	0	0
>tr|O17694|O17694_CAEEL RNAi-Induced Longevity OS=Caenorhabditis elegans OX=6239 GN=ril-1 PE=1 SV=1	O17694	ril-1	RNAi-Induced Longevity	O17694	Caenorhabditis elegans	O17694	ril-1	RNAi-Induced Longevity	16.7875	16.6345	16.4715	16.7639	16.4434	16.5049	-0.0604124	-0.485164	0.364339	16.7123	-0.29894	-6.83591	0.76843	0.992786	0	0
>sp|O17695|HDA1_CAEEL Histone deacetylase 1 OS=Caenorhabditis elegans OX=6239 GN=hda-1 PE=1 SV=1	O17695	hda-1	Histone deacetylase 1	O17695	Caenorhabditis elegans	O17695	hda-1	Histone deacetylase 1	15.3506	15.436	15.1885	14.9741	15.033	15.2802	-0.22922	-0.612353	0.153914	15.1945	-1.25746	-6.09115	0.224751	0.802315	0	0
>tr|O17721|O17721_CAEEL DeHydrogenases, Short chain OS=Caenorhabditis elegans OX=6239 GN=C55A6.6 PE=1 SV=1;>tr|P90779|P90779_CAEEL DeHydrogenases, Short chain OS=Caenorhabditis elegans OX=6239 GN=C55A6.4 PE=1 SV=1	O17721;P90779	C55A6.6;C55A6.4	DeHydrogenases, Short chain;DeHydrogenases, Short chain	O17721;P90779	Caenorhabditis elegans	O17721	C55A6.6	DeHydrogenases, Short chain	11.471	NA	11.371	12.0868	11.5474	12.2751	0.548781	-0.257479	1.35504	11.6478	1.44369	-5.74559	0.168247	0.768756	0	0
>sp|O17732|PYC1_CAEEL Pyruvate carboxylase 1 OS=Caenorhabditis elegans OX=6239 GN=pyc-1 PE=1 SV=1	O17732	pyc-1	Pyruvate carboxylase 1	O17732	Caenorhabditis elegans	O17732	pyc-1	Pyruvate carboxylase 1	25.5903	25.816	25.3889	25.4206	25.4978	25.6207	-0.0853654	-0.910727	0.739996	24.4477	-0.217385	-6.85783	0.830367	0.993702	0	0
>tr|O17735|O17735_CAEEL ABC1 atypical kinase-like domain-containing protein OS=Caenorhabditis elegans OX=6239 GN=CELE_D2023.6 PE=1 SV=1	O17735	D2023.6	ABC1 atypical kinase-like domain-containing protein	O17735	Caenorhabditis elegans	O17735	D2023.6	ABC1 atypical kinase-like domain-containing protein	11.7937	11.7145	12.0333	11.4099	11.9204	11.8792	-0.110707	-0.480309	0.258896	11.8387	-0.632249	-6.67544	0.535687	0.945263	0	0
>sp|O17736|ETC1_CAEEL E3 ubiquitin-protein ligase etc-1 OS=Caenorhabditis elegans OX=6239 GN=etc-1 PE=1 SV=1	O17736	etc-1	E3 ubiquitin-protein ligase etc-1	O17736	Caenorhabditis elegans	O17736	etc-1	E3 ubiquitin-protein ligase etc-1	12.7793	12.0183	12.7113	12.6314	12.756	12.6452	0.174585	-0.26804	0.617211	12.8671	0.832571	-6.5265	0.416701	0.915125	0	0
>tr|O17759|O17759_CAEEL transketolase OS=Caenorhabditis elegans OX=6239 GN=tkt-1 PE=1 SV=1	O17759	tkt-1	transketolase	O17759	Caenorhabditis elegans	O17759	tkt-1	transketolase	14.6618	14.4323	14.7728	14.8047	15.0187	14.9418	0.299428	-0.196976	0.795832	14.8122	1.2678	-6.07864	0.221119	0.799108	0	0
>tr|O17761|O17761_CAEEL Enoyl-CoA Hydratase OS=Caenorhabditis elegans OX=6239 GN=ech-8 PE=1 SV=2	O17761	ech-8	Enoyl-CoA Hydratase	O17761	Caenorhabditis elegans	O17761	ech-8	Enoyl-CoA Hydratase	13.6922	14.7702	14.0296	13.663	13.5613	13.2546	-0.671003	-1.43191	0.089905	12.9689	-1.89271	-5.19397	0.0794155	0.600769	0	0
>tr|O17772|O17772_CAEEL Calponin-homology (CH) domain-containing protein OS=Caenorhabditis elegans OX=6239 GN=pes-7 PE=1 SV=2	O17772	pes-7	Calponin-homology (CH) domain-containing protein	O17772	Caenorhabditis elegans	O17772	pes-7	Calponin-homology (CH) domain-containing protein	11.864	11.4564	12.2963	13.2933	13.354	13.1426	1.39106	0.648434	2.13369	12.7578	3.93702	-1.07229	0.000975701	0.0306333	1	1
>tr|O17805|O17805_CAEEL Nematode cuticle collagen N-terminal domain-containing protein OS=Caenorhabditis elegans OX=6239 GN=col-98 PE=1 SV=1	O17805	col-98	Nematode cuticle collagen N-terminal domain-containing protein	O17805	Caenorhabditis elegans	O17805	col-98	Nematode cuticle collagen N-terminal domain-containing protein	13.4647	14.0538	13.8319	14.4892	14.5209	14.4763	0.711989	0.0610881	1.36289	14.0603	2.29906	-4.46621	0.0337675	0.40135	0	0
>tr|O17838|O17838_CAEEL Claspin OS=Caenorhabditis elegans OX=6239 GN=clsp-1 PE=1 SV=2	O17838	clsp-1	Claspin	O17838	Caenorhabditis elegans	O17838	clsp-1	Claspin	NA	NA	NA	NA	NA	NA	NA	NA	NA	12.5091	NA	NA	NA	NA	NA	NA
>tr|O17869|O17869_CAEEL Cyclin-like domain-containing protein OS=Caenorhabditis elegans OX=6239 GN=ccnk-1 PE=1 SV=2	O17869	ccnk-1	Cyclin-like domain-containing protein	O17869	Caenorhabditis elegans	O17869	ccnk-1	Cyclin-like domain-containing protein	11.3137	12.1298	11.839	11.7439	12.2412	12.3364	0.346307	-0.391547	1.08416	12.5259	0.995498	-6.377	0.334408	0.873688	0	0
>tr|O17892|O17892_CAEEL xanthine dehydrogenase OS=Caenorhabditis elegans OX=6239 GN=xdh-1 PE=1 SV=1	O17892	xdh-1	xanthine dehydrogenase	O17892	Caenorhabditis elegans	O17892	xdh-1	xanthine dehydrogenase	NA	NA	NA	NA	11.8998	12.3877	NA	NA	NA	12.0902	NA	NA	NA	NA	NA	NA
>tr|O17895|O17895_CAEEL ABC transmembrane type-1 domain-containing protein OS=Caenorhabditis elegans OX=6239 GN=haf-3 PE=1 SV=2	O17895	haf-3	ABC transmembrane type-1 domain-containing protein	O17895	Caenorhabditis elegans	O17895	haf-3	ABC transmembrane type-1 domain-containing protein	13.1569	13.0348	12.2874	12.9868	12.8225	12.7976	0.0426361	-0.607316	0.692588	12.6989	0.138467	-6.87245	0.891508	0.997029	0	0
>sp|O17901|COPZ_CAEEL Probable coatomer subunit zeta OS=Caenorhabditis elegans OX=6239 GN=copz-1 PE=3 SV=1	O17901	copz-1	Probable coatomer subunit zeta	O17901	Caenorhabditis elegans	O17901	copz-1	Probable coatomer subunit zeta	14.4031	14.4404	14.602	15.4291	15.5633	15.9603	1.16906	0.710442	1.62767	15.5284	5.35771	2.00459	4.39424e-05	0.00243734	1	1
>tr|O17905|O17905_CAEEL Moesin/ezrin/radixin homolog 1 OS=Caenorhabditis elegans OX=6239 GN=frm-3 PE=1 SV=2	O17905	frm-3	Moesin/ezrin/radixin homolog 1	O17905	Caenorhabditis elegans	O17905	frm-3	Moesin/ezrin/radixin homolog 1	NA	NA	10.2394	10.4242	11.1588	NA	0.552152	-0.504215	1.60852	10.8213	1.13996	-5.83105	0.276738	0.85619	0	0
>sp|O17907|CTG1_CAEEL Protein ctg-1 OS=Caenorhabditis elegans OX=6239 GN=ctg-1 PE=2 SV=2	O17907	ctg-1	Protein ctg-1	O17907	Caenorhabditis elegans	O17907	ctg-1	Protein ctg-1	12.7314	13.0369	13.1531	13.5455	13.2863	13.216	0.375453	-0.259794	1.0107	13.3948	1.24224	-6.10942	0.230182	0.811197	0	0
>tr|O17909|O17909_CAEEL DNA helicase OS=Caenorhabditis elegans OX=6239 GN=chd-1 PE=1 SV=2	O17909	chd-1	DNA helicase	O17909	Caenorhabditis elegans	O17909	chd-1	DNA helicase	12.0487	11.9385	11.2875	11.4694	11.4009	11.035	-0.456459	-2.90275	1.98983	12.2332	-0.393863	-6.80156	0.698609	0.986424	0	0
>sp|O17915|RAN_CAEEL GTP-binding nuclear protein ran-1 OS=Caenorhabditis elegans OX=6239 GN=ran-1 PE=1 SV=1	O17915	ran-1	GTP-binding nuclear protein ran-1	O17915	Caenorhabditis elegans	O17915	ran-1	GTP-binding nuclear protein ran-1	18.5064	18.5007	18.1612	18.2603	17.9441	18.316	-0.215963	-0.631425	0.1995	17.7515	-1.09255	-6.27893	0.289084	0.85619	0	0
>sp|O17919|DKC1_CAEEL Putative H/ACA ribonucleoprotein complex subunit 4 OS=Caenorhabditis elegans OX=6239 GN=K01G5.5 PE=3 SV=1	O17919	K01G5.5	Putative H/ACA ribonucleoprotein complex subunit 4	O17919	Caenorhabditis elegans	O17919	K01G5.5	Putative H/ACA ribonucleoprotein complex subunit 4	14.6812	14.4683	14.5079	14.6329	14.4711	14.6801	0.0421984	-0.689347	0.773744	14.0619	0.12124	-6.87481	0.904852	0.998334	0	0
>tr|O17921|O17921_CAEEL Tubulin beta chain OS=Caenorhabditis elegans OX=6239 GN=tbb-1 PE=1 SV=1	O17921	tbb-1	Tubulin beta chain	O17921	Caenorhabditis elegans	O17921	tbb-1	Tubulin beta chain	17.9041	17.777	17.8059	17.6726	17.9476	17.9574	0.0302045	-0.284841	0.34525	17.6197	0.201507	-6.8613	0.842575	0.99371	0	0
>tr|O17944|O17944_CAEEL Tr-type G domain-containing protein OS=Caenorhabditis elegans OX=6239 GN=CELE_K10C3.5 PE=1 SV=2	O17944	K10C3.5	Tr-type G domain-containing protein	O17944	Caenorhabditis elegans	O17944	K10C3.5	Tr-type G domain-containing protein	NA	10.876	10.5073	11.5848	11.7817	10.3784	0.556698	-0.569321	1.68272	11.1342	1.04863	-6.21464	0.310031	0.862079	0	0
>sp|O17953|DLDH_CAEEL Dihydrolipoyl dehydrogenase, mitochondrial OS=Caenorhabditis elegans OX=6239 GN=dld-1 PE=3 SV=2	O17953	dld-1	Dihydrolipoyl dehydrogenase, mitochondrial	O17953	Caenorhabditis elegans	O17953	dld-1	Dihydrolipoyl dehydrogenase, mitochondrial	14.7502	14.4395	14.5947	14.5601	14.4905	14.6767	-0.0190479	-0.434502	0.396406	14.6362	-0.0963642	-6.87764	0.924302	0.998433	0	0
>sp|O17966|TOP1_CAEEL DNA topoisomerase 1 OS=Caenorhabditis elegans OX=6239 GN=top-1 PE=2 SV=1	O17966	top-1	DNA topoisomerase 1	O17966	Caenorhabditis elegans	O17966	top-1	DNA topoisomerase 1	18.4691	17.8004	18.6058	19.3242	19.2753	19.0246	0.916281	0.271353	1.56121	18.0802	2.98614	-3.11099	0.00795758	0.155922	0	0
>tr|O18008|O18008_CAEEL Protein kinase domain-containing protein OS=Caenorhabditis elegans OX=6239 GN=flor-1 PE=1 SV=2	O18008	flor-1	Protein kinase domain-containing protein	O18008	Caenorhabditis elegans	O18008	flor-1	Protein kinase domain-containing protein	12.6938	13.0476	12.3123	13.3662	13.7587	13.0912	0.720818	0.073727	1.36791	13.8553	2.34128	-4.38778	0.0309983	0.383503	0	0
>tr|O18015|O18015_CAEEL Ground-like domain-containing protein OS=Caenorhabditis elegans OX=6239 GN=grl-7 PE=1 SV=1	O18015	grl-7	Ground-like domain-containing protein	O18015	Caenorhabditis elegans	O18015	grl-7	Ground-like domain-containing protein	12.5857	12.9465	14.2443	12.7575	13.4048	13.0816	-0.177542	-1.10043	0.745349	12.9246	-0.404337	-6.79746	0.690756	0.986424	0	0
>tr|O18030|O18030_CAEEL DeHydrogenases, Short chain OS=Caenorhabditis elegans OX=6239 GN=dhs-4 PE=1 SV=2	O18030	dhs-4	DeHydrogenases, Short chain	O18030	Caenorhabditis elegans	O18030	dhs-4	DeHydrogenases, Short chain	14.0824	14.1334	13.6551	13.5353	13.2808	13.6296	-0.475083	-1.00135	0.0511861	13.0634	-1.90551	-5.16045	0.073876	0.581228	0	0
>tr|O18125|O18125_CAEEL Zc3h12a-like Ribonuclease NYN domain-containing protein OS=Caenorhabditis elegans OX=6239 GN=nyn-1 PE=4 SV=2	O18125	nyn-1	Zc3h12a-like Ribonuclease NYN domain-containing protein	O18125	Caenorhabditis elegans	O18125	nyn-1	Zc3h12a-like Ribonuclease NYN domain-containing protein	12.3062	13.03	11.3023	13.0293	12.6147	12.4215	0.475635	-0.433795	1.38506	12.4603	1.12253	-6.24296	0.280662	0.85619	0	0
>tr|O18143|O18143_CAEEL Phosphatidylserine synthase OS=Caenorhabditis elegans OX=6239 GN=pssy-2 PE=1 SV=5	O18143	pssy-2	Phosphatidylserine synthase	O18143	Caenorhabditis elegans	O18143	pssy-2	Phosphatidylserine synthase	11.7101	12.0151	12.2906	11.9178	12.7023	11.0817	-0.104668	-0.774833	0.565498	12.4285	-0.329671	-6.82571	0.7457	0.991846	0	0
>tr|O18154|O18154_CAEEL Tubulin alpha chain OS=Caenorhabditis elegans OX=6239 GN=tba-7 PE=1 SV=1	O18154	tba-7	Tubulin alpha chain	O18154	Caenorhabditis elegans	O18154	tba-7	Tubulin alpha chain	14.3443	14.4912	14.7971	14.7037	14.5792	14.7958	0.148712	-0.454005	0.751428	14.3998	0.518591	-6.74303	0.610399	0.97238	0	0
>sp|O18158|OGT1_CAEEL UDP-N-acetylglucosamine--peptide N-acetylglucosaminyltransferase OS=Caenorhabditis elegans OX=6239 GN=ogt-1 PE=1 SV=2	O18158	ogt-1	UDP-N-acetylglucosamine--peptide N-acetylglucosaminyltransferase	O18158	Caenorhabditis elegans	O18158	ogt-1	UDP-N-acetylglucosamine--peptide N-acetylglucosaminyltransferase	12.7606	13.1325	12.8764	12.7491	12.8319	12.6176	-0.190321	-0.700303	0.31966	13.3771	-0.78774	-6.56314	0.441761	0.920067	0	0
>tr|O18167|O18167_CAEEL INTegrator complex Subunit homolog OS=Caenorhabditis elegans OX=6239 GN=ints-4 PE=1 SV=2	O18167	ints-4	INTegrator complex Subunit homolog	O18167	Caenorhabditis elegans	O18167	ints-4	INTegrator complex Subunit homolog	12.4013	12.3548	12.3694	12.6535	12.3925	12.5297	0.150046	-0.244336	0.544428	12.5015	0.806968	-6.54687	0.431595	0.915125	0	0
>sp|O18178|2A51_CAEEL Serine/threonine-protein phosphatase 2A regulatory subunit pptr-1 OS=Caenorhabditis elegans OX=6239 GN=pptr-1 PE=1 SV=4	O18178	pptr-1	Serine/threonine-protein phosphatase 2A regulatory subunit pptr-1	O18178	Caenorhabditis elegans	O18178	pptr-1	Serine/threonine-protein phosphatase 2A regulatory subunit pptr-1	13.5721	13.3921	13.5187	14.2737	14.2716	14.1643	0.742272	0.217558	1.26699	13.7754	2.97326	-3.13766	0.00818281	0.157413	0	0
>tr|O18181|O18181_CAEEL Arf-GAP domain-containing protein OS=Caenorhabditis elegans OX=6239 GN=smap-1 PE=1 SV=1	O18181	smap-1	Arf-GAP domain-containing protein	O18181	Caenorhabditis elegans	O18181	smap-1	Arf-GAP domain-containing protein	12.9156	13.157	12.9957	14.2573	14.2652	14.2228	1.22567	0.793442	1.65791	13.4453	6.01461	2.94538	1.8528e-05	0.00125839	1	1
>tr|O18188|O18188_CAEEL E3 ubiquitin-protein transferase MAEA OS=Caenorhabditis elegans OX=6239 GN=maea-1 PE=1 SV=1	O18188	maea-1	E3 ubiquitin-protein transferase MAEA	O18188	Caenorhabditis elegans	O18188	maea-1	E3 ubiquitin-protein transferase MAEA	NA	NA	NA	NA	11.9225	NA	NA	NA	NA	12.8149	NA	NA	NA	NA	NA	NA
>sp|O18191|APC1_CAEEL Anaphase-promoting complex subunit 1 OS=Caenorhabditis elegans OX=6239 GN=mat-2 PE=1 SV=3	O18191	mat-2	Anaphase-promoting complex subunit 1	O18191	Caenorhabditis elegans	O18191	mat-2	Anaphase-promoting complex subunit 1	12.3919	11.9944	12.464	12.421	12.439	12.7097	0.239822	-0.206662	0.686305	12.7541	1.13929	-6.2265	0.271463	0.85619	0	0
>tr|O18196|O18196_CAEEL G domain-containing protein OS=Caenorhabditis elegans OX=6239 GN=noa-1 PE=1 SV=4	O18196	noa-1	G domain-containing protein	O18196	Caenorhabditis elegans	O18196	noa-1	G domain-containing protein	13.2424	13.6977	13.9477	13.5895	13.9544	13.406	0.0206961	-0.579021	0.620413	14.1198	0.0728435	-6.87971	0.942786	0.999268	0	0
>tr|O18199|O18199_CAEEL Large ribosomal subunit protein mL37 OS=Caenorhabditis elegans OX=6239 GN=mrpl-37 PE=1 SV=3	O18199	mrpl-37	Large ribosomal subunit protein mL37	O18199	Caenorhabditis elegans	O18199	mrpl-37	Large ribosomal subunit protein mL37	13.4874	13.8002	13.8206	13.2562	13.5019	13.3634	-0.328839	-0.727968	0.0702903	13.7814	-1.73166	-5.43516	0.100537	0.653995	0	0
>sp|O18211|MO25M_CAEEL MO25-like protein 2 OS=Caenorhabditis elegans OX=6239 GN=mop-25.2 PE=3 SV=1	O18211	mop-25.2	MO25-like protein 2	O18211	Caenorhabditis elegans	O18211	mop-25.2	MO25-like protein 2	12.1875	12.6766	12.4508	11.9156	12.5064	12.797	-0.0319874	-0.591008	0.527033	12.5348	-0.122037	-6.87463	0.904501	0.998334	0	0
>tr|O18212|O18212_CAEEL Protein YIPF OS=Caenorhabditis elegans OX=6239 GN=CELE_Y53C12A.3 PE=1 SV=2	O18212	Y53C12A.3	Protein YIPF	O18212	Caenorhabditis elegans	O18212	Y53C12A.3	Protein YIPF	12.6995	NA	NA	NA	13.01	NA	0.310482	-0.506603	1.12757	13.1639	0.847883	-5.9733	0.416541	0.915125	0	0
>tr|O18215|O18215_CAEEL U3 small nucleolar RNA-associated protein 13 C-terminal domain-containing protein OS=Caenorhabditis elegans OX=6239 GN=CELE_Y53C12B.1 PE=1 SV=1	O18215	Y53C12B.1	U3 small nucleolar RNA-associated protein 13 C-terminal domain-containing protein	O18215	Caenorhabditis elegans	O18215	Y53C12B.1	U3 small nucleolar RNA-associated protein 13 C-terminal domain-containing protein	12.6079	12.3449	12.4335	12.5328	12.472	12.449	0.0224629	-0.631935	0.676861	12.3151	0.0721467	-6.87977	0.943285	0.999268	0	0
>sp|O18216|PNO1_CAEEL RNA-binding protein pno-1 OS=Caenorhabditis elegans OX=6239 GN=pno-1 PE=3 SV=1	O18216	pno-1	RNA-binding protein pno-1	O18216	Caenorhabditis elegans	O18216	pno-1	RNA-binding protein pno-1	13.9587	14.0006	13.8595	13.6119	14.0418	13.6066	-0.186162	-1.09884	0.726516	14.135	-0.428712	-6.78695	0.673249	0.986424	0	0
>sp|O18229|6PGL_CAEEL Putative 6-phosphogluconolactonase OS=Caenorhabditis elegans OX=6239 GN=Y57G11C.3 PE=3 SV=2	O18229	Y57G11C.3	Putative 6-phosphogluconolactonase	O18229	Caenorhabditis elegans	O18229	Y57G11C.3	Putative 6-phosphogluconolactonase	13.0031	12.6806	12.8782	12.7756	12.6532	13.2047	0.0238472	-0.5719	0.619595	12.4444	0.0841332	-6.87879	0.933885	0.999268	0	0
>tr|O18235|O18235_CAEEL Ubiquinone biosynthesis O-methyltransferase, mitochondrial OS=Caenorhabditis elegans OX=6239 GN=coq-3 PE=1 SV=1	O18235	coq-3	Ubiquinone biosynthesis O-methyltransferase, mitochondrial	O18235	Caenorhabditis elegans	O18235	coq-3	Ubiquinone biosynthesis O-methyltransferase, mitochondrial	14.2584	14.3322	13.8996	14.6294	14.5944	14.5092	0.414275	-0.043963	0.872513	14.1555	1.91755	-5.14472	0.0733184	0.578208	0	0
>tr|O18236|O18236_CAEEL NADH dehydrogenase [ubiquinone] 1 alpha subcomplex subunit 6 OS=Caenorhabditis elegans OX=6239 GN=nuo-3 PE=1 SV=1	O18236	nuo-3	NADH dehydrogenase [ubiquinone] 1 alpha subcomplex subunit 6	O18236	Caenorhabditis elegans	O18236	nuo-3	NADH dehydrogenase [ubiquinone] 1 alpha subcomplex subunit 6	NA	NA	NA	10.2727	11.487	NA	NA	NA	NA	12.5913	NA	NA	NA	NA	NA	NA
>tr|O18238|O18238_CAEEL Uncharacterized protein OS=Caenorhabditis elegans OX=6239 GN=CELE_Y57G11C.14 PE=4 SV=1	O18238	Y57G11C.14	Uncharacterized protein	O18238	Caenorhabditis elegans	O18238	Y57G11C.14	Uncharacterized protein	13.0425	11.0639	12.7037	13.071	13.7752	11.8412	0.625754	-1.20081	2.45232	11.7938	0.726639	-6.60933	0.478013	0.937644	0	0
>tr|O18239|O18239_CAEEL Translocon Sec61/SecY plug domain-containing protein OS=Caenorhabditis elegans OX=6239 GN=sec-61.a PE=1 SV=1	O18239	sec-61.a	Translocon Sec61/SecY plug domain-containing protein	O18239	Caenorhabditis elegans	O18239	sec-61.a	Translocon Sec61/SecY plug domain-containing protein	20.8855	20.9002	21.1961	21.1495	21.193	20.8936	0.0847657	-0.303003	0.472534	21.2559	0.459452	-6.77284	0.651442	0.981439	0	0
>tr|O18240|O18240_CAEEL Small ribosomal subunit protein uS13 OS=Caenorhabditis elegans OX=6239 GN=rps-18 PE=1 SV=1	O18240	rps-18	Small ribosomal subunit protein uS13	O18240	Caenorhabditis elegans	O18240	rps-18	Small ribosomal subunit protein uS13	18.1777	18.3061	18.5894	18.4221	17.6417	18.3001	-0.236412	-0.765255	0.292431	18.4057	-0.939584	-6.43235	0.359941	0.885355	0	0
>tr|O18253|O18253_CAEEL Nucleotide-diphospho-sugar transferase domain-containing protein OS=Caenorhabditis elegans OX=6239 GN=CELE_Y57G11C.31 PE=1 SV=2	O18253	Y57G11C.31	Nucleotide-diphospho-sugar transferase domain-containing protein	O18253	Caenorhabditis elegans	O18253	Y57G11C.31	Nucleotide-diphospho-sugar transferase domain-containing protein	12.9816	NA	11.8369	12.2463	12.297	NA	-0.137635	-1.07695	0.801677	12.5608	-0.316815	-6.62929	0.756455	0.992786	0	0
>tr|O18307|O18307_CAEEL Guanosine-3',5'-bis(diphosphate) 3'-pyrophosphohydrolase MESH1 OS=Caenorhabditis elegans OX=6239 GN=CELE_ZK909.3 PE=1 SV=2	O18307	ZK909.3	Guanosine-3',5'-bis(diphosphate) 3'-pyrophosphohydrolase MESH1	O18307	Caenorhabditis elegans	O18307	ZK909.3	Guanosine-3',5'-bis(diphosphate) 3'-pyrophosphohydrolase MESH1	NA	NA	NA	12.9025	11.7413	NA	NA	NA	NA	11.5598	NA	NA	NA	NA	NA	NA
>sp|O18650|RS19_CAEEL Small ribosomal subunit protein eS19 OS=Caenorhabditis elegans OX=6239 GN=rps-19 PE=2 SV=1	O18650	rps-19	Small ribosomal subunit protein eS19	O18650	Caenorhabditis elegans	O18650	rps-19	Small ribosomal subunit protein eS19	15.2539	15.7836	15.7888	16.56	15.1656	15.8378	0.245654	-0.695807	1.18711	15.8519	0.548421	-6.72666	0.59018	0.963471	0	0
>tr|O18693|O18693_CAEEL AMP-binding domain-containing protein OS=Caenorhabditis elegans OX=6239 GN=acs-2 PE=1 SV=1	O18693	acs-2	AMP-binding domain-containing protein	O18693	Caenorhabditis elegans	O18693	acs-2	AMP-binding domain-containing protein	16.0516	16.2762	14.7009	14.3326	14.0008	15.2951	-1.13342	-2.01949	-0.247343	14.4948	-2.68851	-3.71653	0.0150658	0.236989	-1	0
>tr|O18697|O18697_CAEEL NTF2 domain-containing protein OS=Caenorhabditis elegans OX=6239 GN=CELE_T04D3.1 PE=1 SV=1	O18697	T04D3.1	NTF2 domain-containing protein	O18697	Caenorhabditis elegans	O18697	T04D3.1	NTF2 domain-containing protein	NA	11.005	11.4826	11.2365	NA	NA	-0.00736729	-1.18024	1.16551	12.1061	-0.0138415	-6.48332	0.989207	0.999687	0	0
>tr|O44139|O44139_CAEEL Chromo domain-containing protein OS=Caenorhabditis elegans OX=6239 GN=cec-2 PE=4 SV=2	O44139	cec-2	Chromo domain-containing protein	O44139	Caenorhabditis elegans	O44139	cec-2	Chromo domain-containing protein	NA	NA	9.72296	NA	NA	NA	NA	NA	NA	10.7803	NA	NA	NA	NA	NA	NA
>tr|O44144|O44144_CAEEL PERMeable eggshell OS=Caenorhabditis elegans OX=6239 GN=perm-4 PE=1 SV=2	O44144	perm-4	PERMeable eggshell	O44144	Caenorhabditis elegans	O44144	perm-4	PERMeable eggshell	13.6117	14.3114	15.1035	13.8016	14.5142	15.0783	0.122484	-0.672804	0.917773	14.8795	0.323704	-6.8279	0.749915	0.991846	0	0
>tr|O44145|O44145_CAEEL Secreted protein OS=Caenorhabditis elegans OX=6239 GN=perm-2 PE=1 SV=2	O44145	perm-2	Secreted protein	O44145	Caenorhabditis elegans	O44145	perm-2	Secreted protein	13.8815	13.7152	14.7355	13.8494	13.8094	14.6735	2.06435e-05	-0.889829	0.88987	14.0314	4.87595e-05	-6.88249	0.999962	0.999962	0	0
>tr|O44150|O44150_CAEEL MATH (Meprin-associated Traf homology) domain containing OS=Caenorhabditis elegans OX=6239 GN=C49A9.6 PE=1 SV=1	O44150	C49A9.6	MATH (Meprin-associated Traf homology) domain containing	O44150	Caenorhabditis elegans	O44150	C49A9.6	MATH (Meprin-associated Traf homology) domain containing	13.8642	13.8756	13.4433	13.3901	13.862	13.6296	-0.100426	-0.47582	0.274967	13.2772	-0.562282	-6.71875	0.5809	0.962713	0	0
>tr|O44151|O44151_CAEEL Uncharacterized protein OS=Caenorhabditis elegans OX=6239 GN=C49A9.5 PE=1 SV=1	O44151	C49A9.5	Uncharacterized protein	O44151	Caenorhabditis elegans	O44151	C49A9.5	Uncharacterized protein	12.9754	13.2545	12.7572	13.0053	12.9772	12.9498	-0.0182355	-0.487602	0.451131	12.8379	-0.0820077	-6.87897	0.935604	0.999268	0	0
>tr|O44154|O44154_CAEEL Telo_bind domain-containing protein OS=Caenorhabditis elegans OX=6239 GN=C49A9.2 PE=1 SV=1	O44154	C49A9.2	Telo_bind domain-containing protein	O44154	Caenorhabditis elegans	O44154	C49A9.2	Telo_bind domain-containing protein	12.5578	12.0631	11.9611	12.3377	12.4809	12.1678	0.134798	-0.411689	0.681286	12.0017	0.523183	-6.73976	0.608064	0.971035	0	0
>sp|O44156|PSA1_CAEEL Proteasome subunit alpha type-1 OS=Caenorhabditis elegans OX=6239 GN=pas-6 PE=1 SV=1	O44156	pas-6	Proteasome subunit alpha type-1	O44156	Caenorhabditis elegans	O44156	pas-6	Proteasome subunit alpha type-1	11.4257	12.4763	12.2765	12.6394	NA	NA	0.57995	-0.372749	1.53265	12.7324	1.34141	-5.65194	0.207078	0.790753	0	0
>tr|O44168|O44168_CAEEL snRNA-activating protein complex subunit 3 OS=Caenorhabditis elegans OX=6239 GN=snpc-3.1 PE=3 SV=1;>tr|Q965U6|Q965U6_CAEEL snRNA-activating protein complex subunit 3 OS=Caenorhabditis elegans OX=6239 GN=snpc-3.2 PE=3 SV=2	O44168;Q965U6	snpc-3.1;snpc-3.2	snRNA-activating protein complex subunit 3	O44168;Q965U6	Caenorhabditis elegans	O44168	snpc-3.1	snRNA-activating protein complex subunit 3	NA	NA	NA	NA	NA	NA	NA	NA	NA	12.6764	NA	NA	NA	NA	NA	NA
>sp|O44169|PUF7_CAEEL Pumilio domain-containing protein 7 OS=Caenorhabditis elegans OX=6239 GN=puf-7 PE=1 SV=1	O44169	puf-7	Pumilio domain-containing protein 7	O44169	Caenorhabditis elegans	O44169	puf-7	Pumilio domain-containing protein 7	NA	NA	11.2204	NA	10.6321	10.8907	-0.45897	-1.32274	0.404803	12.5017	-1.15886	-5.81039	0.269251	0.85619	0	0
>tr|O44175|O44175_CAEEL Replication factor C subunit 2 OS=Caenorhabditis elegans OX=6239 GN=rfc-2 PE=1 SV=1	O44175	rfc-2	Replication factor C subunit 2	O44175	Caenorhabditis elegans	O44175	rfc-2	Replication factor C subunit 2	NA	NA	12.7344	NA	13.0654	13.8043	0.700448	-0.330264	1.73116	13.2615	1.4975	-5.39822	0.162663	0.763787	0	0
>tr|O44183|O44183_CAEEL Peptidase M1 leukotriene A4 hydrolase/aminopeptidase C-terminal domain-containing protein OS=Caenorhabditis elegans OX=6239 GN=ltah-1.2 PE=1 SV=2	O44183	ltah-1.2	Peptidase M1 leukotriene A4 hydrolase/aminopeptidase C-terminal domain-containing protein	O44183	Caenorhabditis elegans	O44183	ltah-1.2	Peptidase M1 leukotriene A4 hydrolase/aminopeptidase C-terminal domain-containing protein	15.3031	15.1388	15.4913	15.2776	15.237	15.1228	-0.0985814	-0.560347	0.363184	14.9365	-0.44871	-6.77788	0.659027	0.983824	0	0
>sp|O44186|DEGS1_CAEEL Putative sphingolipid delta(4)-desaturase OS=Caenorhabditis elegans OX=6239 GN=F33D4.4 PE=3 SV=1	O44186	F33D4.4	Putative sphingolipid delta(4)-desaturase	O44186	Caenorhabditis elegans	O44186	F33D4.4	Putative sphingolipid delta(4)-desaturase	14.3197	14.507	14.666	14.3382	14.2614	14.4382	-0.151578	-0.584291	0.281134	14.3981	-0.736258	-6.6035	0.471116	0.930564	0	0
>tr|O44191|O44191_CAEEL EGF-like domain-containing protein OS=Caenorhabditis elegans OX=6239 GN=rme-2 PE=1 SV=3	O44191	rme-2	EGF-like domain-containing protein	O44191	Caenorhabditis elegans	O44191	rme-2	EGF-like domain-containing protein	14.2977	14.1305	14.4576	14.329	14.1618	14.0968	-0.0994441	-0.611151	0.412263	13.9823	-0.410212	-6.79473	0.686806	0.986424	0	0
>sp|O44199|RAD50_CAEEL DNA repair protein rad-50 OS=Caenorhabditis elegans OX=6239 GN=rad-50 PE=2 SV=1	O44199	rad-50	DNA repair protein rad-50	O44199	Caenorhabditis elegans	O44199	rad-50	DNA repair protein rad-50	12.4377	12.4202	12.4972	12.7511	12.1645	13.5658	0.375457	-0.249233	1.00015	12.7041	1.27481	-6.06905	0.220697	0.799108	0	0
>sp|O44326|HMP2_CAEEL Beta-catenin-like protein hmp-2 OS=Caenorhabditis elegans OX=6239 GN=hmp-2 PE=1 SV=1	O44326	hmp-2	Beta-catenin-like protein hmp-2	O44326	Caenorhabditis elegans	O44326	hmp-2	Beta-catenin-like protein hmp-2	NA	NA	NA	NA	12.2048	NA	NA	NA	NA	11.5538	NA	NA	NA	NA	NA	NA
>sp|O44400|F37C4_CAEEL Protein F37C4.5 OS=Caenorhabditis elegans OX=6239 GN=F37C4.5 PE=1 SV=3	O44400	F37C4.5	Protein F37C4.5	O44400	Caenorhabditis elegans	O44400	F37C4.5	Protein F37C4.5	13.453	13.0545	13.0854	13.8738	13.766	13.6691	0.572001	-0.253346	1.39735	13.1808	1.45664	-5.83543	0.162538	0.763787	0	0
>sp|O44406|ERI1_CAEEL 3'-5' exonuclease eri-1 OS=Caenorhabditis elegans OX=6239 GN=eri-1 PE=1 SV=2	O44406	eri-1	3'-5' exonuclease eri-1	O44406	Caenorhabditis elegans	O44406	eri-1	3'-5' exonuclease eri-1	12.9135	12.9625	12.379	12.9517	12.7653	13.0135	0.158505	-0.644974	0.961983	12.4083	0.416407	-6.79208	0.682354	0.986424	0	0
>sp|O44408|KGB1_CAEEL GLH-binding kinase 1 OS=Caenorhabditis elegans OX=6239 GN=kgb-1 PE=1 SV=2	O44408	kgb-1	GLH-binding kinase 1	O44408	Caenorhabditis elegans	O44408	kgb-1	GLH-binding kinase 1	15.718	15.625	15.4976	15.493	15.442	15.4284	-0.15906	-0.490334	0.172214	15.1647	-1.00917	-6.3651	0.326343	0.870946	0	0
>sp|O44410|RRP8_CAEEL Ribosomal RNA-processing protein 8 OS=Caenorhabditis elegans OX=6239 GN=T07A9.8 PE=3 SV=1	O44410	T07A9.8	Ribosomal RNA-processing protein 8	O44410	Caenorhabditis elegans	O44410	T07A9.8	Ribosomal RNA-processing protein 8	12.5243	11.2064	12.6214	NA	12.2152	NA	0.0978109	-0.995953	1.19157	12.113	0.197057	-6.52032	0.847411	0.99371	0	0
>sp|O44411|NOG1_CAEEL Nucleolar GTP-binding protein 1 OS=Caenorhabditis elegans OX=6239 GN=nog-1 PE=1 SV=1	O44411	nog-1	Nucleolar GTP-binding protein 1	O44411	Caenorhabditis elegans	O44411	nog-1	Nucleolar GTP-binding protein 1	17.0086	16.9883	17.1013	17.1607	17.0911	16.985	0.046202	-0.285633	0.378037	17.187	0.292638	-6.83785	0.773165	0.992786	0	0
>tr|O44412|O44412_CAEEL Syntaxin-binding protein 1 OS=Caenorhabditis elegans OX=6239 GN=uncp-18 PE=1 SV=1	O44412	uncp-18	Syntaxin-binding protein 1	O44412	Caenorhabditis elegans	O44412	uncp-18	Syntaxin-binding protein 1	12.4985	12.6181	12.8041	12.7586	13.0961	12.9891	0.307745	-0.225529	0.841019	12.7549	1.21812	-6.13738	0.239916	0.824208	0	0
>tr|O44438|O44438_CAEEL ubiquitinyl hydrolase 1 OS=Caenorhabditis elegans OX=6239 GN=otub-4 PE=1 SV=4	O44438	otub-4	ubiquitinyl hydrolase 1	O44438	Caenorhabditis elegans	O44438	otub-4	ubiquitinyl hydrolase 1	NA	NA	NA	NA	NA	NA	NA	NA	NA	11.6973	NA	NA	NA	NA	NA	NA
>sp|O44441|ATIF2_CAEEL ATPase inhibitor mai-2, mitochondrial OS=Caenorhabditis elegans OX=6239 GN=mai-2 PE=3 SV=1	O44441	mai-2	ATPase inhibitor mai-2, mitochondrial	O44441	Caenorhabditis elegans	O44441	mai-2	ATPase inhibitor mai-2, mitochondrial	13.4993	13.6377	13.5242	14.5231	13.8264	13.8702	0.519517	-0.431313	1.47035	13.3699	1.20399	-6.14771	0.254098	0.837013	0	0
>tr|O44448|O44448_CAEEL Protein-tyrosine phosphatase OS=Caenorhabditis elegans OX=6239 GN=C02B10.6 PE=1 SV=2;>tr|Q9TZQ1|Q9TZQ1_CAEEL Protein-tyrosine phosphatase OS=Caenorhabditis elegans OX=6239 GN=CELE_F36H12.10 PE=4 SV=1	O44448;Q9TZQ1	C02B10.6;F36H12.10	Protein-tyrosine phosphatase	O44448;Q9TZQ1	Caenorhabditis elegans	O44448	C02B10.6	Protein-tyrosine phosphatase	11.4358	NA	11.043	10.8822	11.7833	10.841	-0.0705161	-0.726246	0.585214	10.9893	-0.232515	-6.74351	0.819788	0.992838	0	0
>sp|O44451|ODPB_CAEEL Pyruvate dehydrogenase E1 component subunit beta, mitochondrial OS=Caenorhabditis elegans OX=6239 GN=pdhb-1 PE=1 SV=2	O44451	pdhb-1	Pyruvate dehydrogenase E1 component subunit beta, mitochondrial	O44451	Caenorhabditis elegans	O44451	pdhb-1	Pyruvate dehydrogenase E1 component subunit beta, mitochondrial	17.2268	16.7444	16.9322	16.9559	16.7886	16.9455	-0.0711045	-0.476095	0.333886	16.799	-0.369016	-6.81161	0.716446	0.987867	0	0
>sp|O44477|T17B1_CAEEL Probable mitochondrial import inner membrane translocase subunit tim-17B.1 OS=Caenorhabditis elegans OX=6239 GN=timm-17B.1 PE=3 SV=1	O44477	timm-17B.1	Probable mitochondrial import inner membrane translocase subunit tim-17B.1	O44477	Caenorhabditis elegans	O44477	timm-17B.1	Probable mitochondrial import inner membrane translocase subunit tim-17B.1	NA	NA	NA	NA	NA	NA	NA	NA	NA	11.0482	NA	NA	NA	NA	NA	NA
>sp|O44480|RL18A_CAEEL Large ribosomal subunit protein eL20 OS=Caenorhabditis elegans OX=6239 GN=rpl-20 PE=3 SV=2	O44480	rpl-20	Large ribosomal subunit protein eL20	O44480	Caenorhabditis elegans	O44480	rpl-20	Large ribosomal subunit protein eL20	19.038	19.1047	19.2521	19.0402	18.66	18.9025	-0.264076	-0.641118	0.112967	18.847	-1.47208	-5.81436	0.158369	0.75509	0	0
>tr|O44490|O44490_CAEEL ELKS/RAB6-interacting/CAST family member 2 OS=Caenorhabditis elegans OX=6239 GN=elks-1 PE=1 SV=2	O44490	elks-1	ELKS/RAB6-interacting/CAST family member 2	O44490	Caenorhabditis elegans	O44490	elks-1	ELKS/RAB6-interacting/CAST family member 2	14.4893	13.7061	12.1818	13.11	13.8069	12.6078	-0.284175	-1.88596	1.31761	13.2072	-0.372886	-6.81012	0.713613	0.987867	0	0
>tr|O44497|O44497_CAEEL ShKT domain-containing protein OS=Caenorhabditis elegans OX=6239 GN=lgc-22 PE=1 SV=2	O44497	lgc-22	ShKT domain-containing protein	O44497	Caenorhabditis elegans	O44497	lgc-22	ShKT domain-containing protein	12.9303	13.1415	12.6623	13.1194	12.8222	12.6011	-0.0637932	-0.531215	0.403628	13.0039	-0.291077	-6.83788	0.775007	0.992786	0	0
>sp|O44498|SET9_CAEEL Histone-lysine N-methyltransferase set-9 OS=Caenorhabditis elegans OX=6239 GN=set-9 PE=1 SV=2	O44498	set-9	Histone-lysine N-methyltransferase set-9	O44498	Caenorhabditis elegans	O44498	set-9	Histone-lysine N-methyltransferase set-9	12.4711	11.9973	12.7246	12.5713	12.2243	12.3325	-0.0216392	-0.659163	0.615884	12.4051	-0.0719939	-6.87976	0.943505	0.999268	0	0
>tr|O44499|O44499_CAEEL BSD domain-containing protein OS=Caenorhabditis elegans OX=6239 GN=gtf-2h1 PE=1 SV=3	O44499	gtf-2h1	BSD domain-containing protein	O44499	Caenorhabditis elegans	O44499	gtf-2h1	BSD domain-containing protein	NA	11.3452	10.5061	NA	NA	9.71122	-1.21441	-2.71234	0.283511	10.8968	-1.78651	-4.99516	0.10184	0.656051	0	0
>tr|O44500|O44500_CAEEL Protein asunder OS=Caenorhabditis elegans OX=6239 GN=ints-13 PE=1 SV=1	O44500	ints-13	Protein asunder	O44500	Caenorhabditis elegans	O44500	ints-13	Protein asunder	11.286	11.7194	11.7105	NA	11.9667	11.3163	0.069534	-0.708475	0.847543	11.6166	0.188653	-6.75362	0.852613	0.99371	0	0
>sp|O44502|COG8_CAEEL Conserved oligomeric Golgi complex subunit 8 OS=Caenorhabditis elegans OX=6239 GN=cogc-8 PE=3 SV=1	O44502	cogc-8	Conserved oligomeric Golgi complex subunit 8	O44502	Caenorhabditis elegans	O44502	cogc-8	Conserved oligomeric Golgi complex subunit 8	11.5379	12.4555	11.532	14.3351	14.4963	13.9079	2.40467	1.51708	3.29225	14.228	5.69426	2.71019	2.16813e-05	0.00144311	1	1
>tr|O44505|O44505_CAEEL C2H2-type domain-containing protein OS=Caenorhabditis elegans OX=6239 GN=CELE_R02D3.7 PE=4 SV=1	O44505	R02D3.7	C2H2-type domain-containing protein	O44505	Caenorhabditis elegans	O44505	R02D3.7	C2H2-type domain-containing protein	NA	NA	NA	NA	NA	NA	NA	NA	NA	12.1187	NA	NA	NA	NA	NA	NA
>tr|O44509|O44509_CAEEL NADH dehydrogenase [ubiquinone] 1 beta subcomplex subunit 11, mitochondrial OS=Caenorhabditis elegans OX=6239 GN=ndub-11 PE=1 SV=1	O44509	ndub-11	NADH dehydrogenase [ubiquinone] 1 beta subcomplex subunit 11, mitochondrial	O44509	Caenorhabditis elegans	O44509	ndub-11	NADH dehydrogenase [ubiquinone] 1 beta subcomplex subunit 11, mitochondrial	NA	NA	12.5369	11.539	NA	NA	-0.997836	-2.50233	0.506653	11.8695	-1.57316	-5.17539	0.160328	0.761157	0	0
>sp|O44510|MOCS3_CAEEL Adenylyltransferase and sulfurtransferase MOCS3 OS=Caenorhabditis elegans OX=6239 GN=moc-3 PE=3 SV=2	O44510	moc-3	Adenylyltransferase and sulfurtransferase MOCS3	O44510	Caenorhabditis elegans	O44510	moc-3	Adenylyltransferase and sulfurtransferase MOCS3	NA	NA	NA	10.8057	11.3128	NA	NA	NA	NA	12.3548	NA	NA	NA	NA	NA	NA
>tr|O44512|O44512_CAEEL Cytochrome b-c1 complex subunit Rieske, mitochondrial OS=Caenorhabditis elegans OX=6239 GN=isp-1 PE=1 SV=1	O44512	isp-1	Cytochrome b-c1 complex subunit Rieske, mitochondrial	O44512	Caenorhabditis elegans	O44512	isp-1	Cytochrome b-c1 complex subunit Rieske, mitochondrial	12.8575	13.7141	13.2696	13.0954	13.5034	13.0673	-0.0583401	-1.03692	0.920238	13.2508	-0.125841	-6.87419	0.901343	0.998334	0	0
>sp|O44514|PMK3_CAEEL Mitogen-activated protein kinase pmk-3 OS=Caenorhabditis elegans OX=6239 GN=pmk-3 PE=1 SV=2	O44514	pmk-3	Mitogen-activated protein kinase pmk-3	O44514	Caenorhabditis elegans	O44514	pmk-3	Mitogen-activated protein kinase pmk-3	12.2634	12.3285	12.7282	12.7452	12.7487	NA	0.306916	-0.278034	0.891866	12.861	1.11289	-6.14683	0.282305	0.85619	0	0
>sp|O44518|CYFIP_CAEEL Cytoplasmic FMR1-interacting protein homolog OS=Caenorhabditis elegans OX=6239 GN=gex-2 PE=1 SV=4	O44518	gex-2	Cytoplasmic FMR1-interacting protein homolog	O44518	Caenorhabditis elegans	O44518	gex-2	Cytoplasmic FMR1-interacting protein homolog	13.303	13.4271	13.3619	13.3764	13.5117	13.2913	0.0291056	-0.412875	0.471086	13.5386	0.139676	-6.87223	0.89067	0.997029	0	0
>sp|O44548|KNL2_CAEEL Kinetochore null protein 2 OS=Caenorhabditis elegans OX=6239 GN=knl-2 PE=1 SV=2	O44548	knl-2	Kinetochore null protein 2	O44548	Caenorhabditis elegans	O44548	knl-2	Kinetochore null protein 2	13.0994	13.4244	13.7519	13.1813	13.4147	12.1677	-0.503988	-1.09565	0.0876701	13.3721	-1.80675	-5.32247	0.0897671	0.627615	0	0
>tr|O44549|O44549_CAEEL Short/branched chain specific acyl-CoA dehydrogenase, mitochondrial OS=Caenorhabditis elegans OX=6239 GN=acdh-3 PE=1 SV=1	O44549	acdh-3	Short/branched chain specific acyl-CoA dehydrogenase, mitochondrial	O44549	Caenorhabditis elegans	O44549	acdh-3	Short/branched chain specific acyl-CoA dehydrogenase, mitochondrial	18.4363	18.0797	17.9832	17.7306	17.7818	17.9451	-0.347234	-0.737488	0.0430201	17.4703	-1.87011	-5.21503	0.0779184	0.598874	0	0
>sp|O44552|MPIP1_CAEEL M-phase inducer phosphatase cdc-25.1 OS=Caenorhabditis elegans OX=6239 GN=cdc-25.1 PE=3 SV=1	O44552	cdc-25.1	M-phase inducer phosphatase cdc-25.1	O44552	Caenorhabditis elegans	O44552	cdc-25.1	M-phase inducer phosphatase cdc-25.1	NA	NA	NA	NA	NA	NA	NA	NA	NA	12.3397	NA	NA	NA	NA	NA	NA
>tr|O44565|O44565_CAEEL Laminin subunit beta-1 OS=Caenorhabditis elegans OX=6239 GN=lam-1 PE=1 SV=3	O44565	lam-1	Laminin subunit beta-1	O44565	Caenorhabditis elegans	O44565	lam-1	Laminin subunit beta-1	13.5894	13.6689	14.2843	13.3791	13.6788	13.8301	-0.218175	-0.700756	0.264406	13.7251	-0.950227	-6.42235	0.354655	0.879502	0	0
>sp|O44568|RF1M_CAEEL Probable peptide chain release factor 1, mitochondrial OS=Caenorhabditis elegans OX=6239 GN=W03F8.3 PE=3 SV=1	O44568	W03F8.3	Probable peptide chain release factor 1, mitochondrial	O44568	Caenorhabditis elegans	O44568	W03F8.3	Probable peptide chain release factor 1, mitochondrial	NA	12.045	NA	NA	12.6623	NA	0.617293	-0.71617	1.95075	12.9386	1.03295	-5.80332	0.326215	0.870946	0	0
>tr|O44620|O44620_CAEEL Sugar transporter SWEET OS=Caenorhabditis elegans OX=6239 GN=swt-7 PE=1 SV=1	O44620	swt-7	Sugar transporter SWEET	O44620	Caenorhabditis elegans	O44620	swt-7	Sugar transporter SWEET	10.359	11.3472	11.5003	10.4351	11.4426	11.0995	-0.0764117	-0.931674	0.778851	12.1841	-0.1895	-6.86362	0.852099	0.99371	0	0
>sp|O44662|NLP31_CAEEL Neuropeptide-like protein 31 OS=Caenorhabditis elegans OX=6239 GN=nlp-31 PE=2 SV=1;>sp|O44664|NLP29_CAEEL Neuropeptide-like protein 29 OS=Caenorhabditis elegans OX=6239 GN=nlp-29 PE=2 SV=1;>sp|O44665|NLP28_CAEEL Neuropeptide-like protein 28 OS=Caenorhabditis elegans OX=6239 GN=nlp-28 PE=3 SV=1	O44662;O44664;O44665	nlp-31;nlp-29;nlp-28	Neuropeptide-like protein 31;Neuropeptide-like protein 29;Neuropeptide-like protein 28	O44662;O44664;O44665	Caenorhabditis elegans	O44662	nlp-31	Neuropeptide-like protein 31	13.9627	14.0036	13.1952	NA	14.2882	12.2286	-0.462153	-2.20513	1.28082	13.5873	-0.565504	-6.60557	0.58015	0.962482	0	0
>tr|O44729|O44729_CAEEL WD_REPEATS_REGION domain-containing protein OS=Caenorhabditis elegans OX=6239 GN=prp-17 PE=1 SV=2	O44729	prp-17	WD_REPEATS_REGION domain-containing protein	O44729	Caenorhabditis elegans	O44729	prp-17	WD_REPEATS_REGION domain-containing protein	11.6867	11.5161	11.9187	NA	12.0827	12.2501	0.45919	-0.48799	1.40637	11.7025	1.02828	-6.23539	0.319215	0.865703	0	0
>tr|O44732|O44732_CAEEL EthanolaminePhosphoTransferase 1 homolog OS=Caenorhabditis elegans OX=6239 GN=ept-1 PE=1 SV=3	O44732	ept-1	EthanolaminePhosphoTransferase 1 homolog	O44732	Caenorhabditis elegans	O44732	ept-1	EthanolaminePhosphoTransferase 1 homolog	13.766	13.7	14.0727	13.1369	13.6215	13.8828	-0.299205	-0.957358	0.358948	13.7037	-0.964253	-6.40736	0.349361	0.879502	0	0
>tr|O44734|O44734_CAEEL Activator of basal transcription 1 OS=Caenorhabditis elegans OX=6239 GN=CELE_F57B10.8 PE=1 SV=1	O44734	F57B10.8	Activator of basal transcription 1	O44734	Caenorhabditis elegans	O44734	F57B10.8	Activator of basal transcription 1	NA	NA	NA	NA	NA	NA	NA	NA	NA	12.4285	NA	NA	NA	NA	NA	NA
>tr|O44735|O44735_CAEEL Inheritance of peroxisomes protein 1 OS=Caenorhabditis elegans OX=6239 GN=spg-20 PE=1 SV=2	O44735	spg-20	Inheritance of peroxisomes protein 1	O44735	Caenorhabditis elegans	O44735	spg-20	Inheritance of peroxisomes protein 1	NA	11.3647	NA	NA	NA	NA	NA	NA	NA	10.6428	NA	NA	NA	NA	NA	NA
>tr|O44737|O44737_CAEEL XPG (Xeroderma Pigmentosum group G) DNA repair gene homolog OS=Caenorhabditis elegans OX=6239 GN=xpg-1 PE=1 SV=2	O44737	xpg-1	XPG (Xeroderma Pigmentosum group G) DNA repair gene homolog	O44737	Caenorhabditis elegans	O44737	xpg-1	XPG (Xeroderma Pigmentosum group G) DNA repair gene homolog	11.8499	NA	12.6032	11.7643	NA	12.0287	-0.33004	-0.959544	0.299465	11.9983	-1.13359	-6.033	0.277604	0.85619	0	0
>tr|O44760|O44760_CAEEL HTH La-type RNA-binding domain-containing protein OS=Caenorhabditis elegans OX=6239 GN=larp-5 PE=1 SV=4	O44760	larp-5	HTH La-type RNA-binding domain-containing protein	O44760	Caenorhabditis elegans	O44760	larp-5	HTH La-type RNA-binding domain-containing protein	NA	NA	10.43	NA	NA	NA	NA	NA	NA	11.0622	NA	NA	NA	NA	NA	NA
>tr|O44782|O44782_CAEEL Major sperm protein OS=Caenorhabditis elegans OX=6239 GN=vpr-1 PE=1 SV=1	O44782	vpr-1	Major sperm protein	O44782	Caenorhabditis elegans	O44782	vpr-1	Major sperm protein	15.8544	15.5729	15.707	15.8294	15.6976	15.4876	-0.039939	-0.488021	0.408143	15.1878	-0.187341	-6.86417	0.853501	0.99371	0	0
>tr|O44788|O44788_CAEEL Transgelin OS=Caenorhabditis elegans OX=6239 GN=cpn-2 PE=1 SV=2	O44788	cpn-2	Transgelin	O44788	Caenorhabditis elegans	O44788	cpn-2	Transgelin	NA	NA	11.2949	12.1715	12.2166	12.782	1.09513	0.388068	1.80219	12.5131	3.37795	-2.32963	0.00555285	0.117706	1	0
>sp|O44827|FGT1_CAEEL Facilitated glucose transporter protein 1 OS=Caenorhabditis elegans OX=6239 GN=fgt-1 PE=1 SV=2	O44827	fgt-1	Facilitated glucose transporter protein 1	O44827	Caenorhabditis elegans	O44827	fgt-1	Facilitated glucose transporter protein 1	16.5887	16.9346	16.9004	16.744	16.7492	16.6073	-0.107737	-0.565643	0.350169	17.1031	-0.494516	-6.75559	0.626958	0.972793	0	0
>tr|O44846|O44846_CAEEL AA_permease domain-containing protein OS=Caenorhabditis elegans OX=6239 GN=CELE_T04B8.5 PE=1 SV=1	O44846	T04B8.5	AA_permease domain-containing protein	O44846	Caenorhabditis elegans	O44846	T04B8.5	AA_permease domain-containing protein	18.6487	18.8241	18.5111	19.0885	19.0759	19.7421	0.640841	-0.304134	1.58582	18.6323	1.42535	-5.8776	0.171265	0.774673	0	0
>tr|O44887|O44887_CAEEL Innexin OS=Caenorhabditis elegans OX=6239 GN=inx-13 PE=1 SV=1	O44887	inx-13	Innexin	O44887	Caenorhabditis elegans	O44887	inx-13	Innexin	12.6158	12.2392	12.6436	13.5396	13.3753	13.3776	0.931278	0.505613	1.35694	13.1607	4.61808	0.30644	0.000249174	0.0103656	0	0
>tr|O44895|O44895_CAEEL Histone H1 OS=Caenorhabditis elegans OX=6239 GN=CELE_ZK484.3 PE=1 SV=2	O44895	ZK484.3	Histone H1	O44895	Caenorhabditis elegans	O44895	ZK484.3	Histone H1	12.6266	12.6646	12.339	11.681	11.5991	11.7443	-0.868588	-1.50131	-0.235861	11.5984	-2.92778	-3.31683	0.0104532	0.183096	0	0
>tr|O44897|O44897_CAEEL ABC-type antigen peptide transporter OS=Caenorhabditis elegans OX=6239 GN=haf-9 PE=1 SV=2	O44897	haf-9	ABC-type antigen peptide transporter	O44897	Caenorhabditis elegans	O44897	haf-9	ABC-type antigen peptide transporter	15.2482	15.2339	15.263	15.2544	15.2102	15.1223	-0.0527446	-0.420032	0.314543	15.2445	-0.301831	-6.83501	0.76626	0.992786	0	0
>tr|O44906|O44906_CAEEL phosphoenolpyruvate carboxykinase (GTP) OS=Caenorhabditis elegans OX=6239 GN=pck-1 PE=1 SV=2	O44906	pck-1	phosphoenolpyruvate carboxykinase (GTP)	O44906	Caenorhabditis elegans	O44906	pck-1	phosphoenolpyruvate carboxykinase (GTP)	13.0937	13.0166	13.093	14.5022	14.2398	14.1868	1.24183	0.846205	1.63746	13.8696	6.59732	4.5343	3.4965e-06	0.000298368	1	1
>sp|O44952|LONM_CAEEL Lon protease homolog, mitochondrial OS=Caenorhabditis elegans OX=6239 GN=lonp-1 PE=3 SV=1	O44952	lonp-1	Lon protease homolog, mitochondrial	O44952	Caenorhabditis elegans	O44952	lonp-1	Lon protease homolog, mitochondrial	12.0336	12.2133	12.1927	12.0469	12.4444	12.1722	0.0746408	-0.465742	0.615023	12.3449	0.291558	-6.83805	0.774174	0.992786	0	0
>sp|O44953|SPCS1_CAEEL Signal peptidase complex subunit 1 OS=Caenorhabditis elegans OX=6239 GN=spcs-1 PE=3 SV=1	O44953	spcs-1	Signal peptidase complex subunit 1	O44953	Caenorhabditis elegans	O44953	spcs-1	Signal peptidase complex subunit 1	12.5199	13.1187	13.8087	13.7405	13.2848	13.8809	0.486247	-0.309765	1.28226	13.5237	1.2894	-6.05176	0.214633	0.79509	0	0
>tr|O44954|O44954_CAEEL Succinate dehydrogenase [ubiquinone] flavoprotein subunit, mitochondrial OS=Caenorhabditis elegans OX=6239 GN=sdha-2 PE=1 SV=1	O44954	sdha-2	Succinate dehydrogenase [ubiquinone] flavoprotein subunit, mitochondrial	O44954	Caenorhabditis elegans	O44954	sdha-2	Succinate dehydrogenase [ubiquinone] flavoprotein subunit, mitochondrial	14.091	14.3984	14.3885	14.3583	14.631	14.3562	0.1559	-0.335259	0.647059	14.6993	0.669998	-6.65031	0.511914	0.941759	0	0
>sp|O44959|RIOK1_CAEEL Serine/threonine-protein kinase RIO1 OS=Caenorhabditis elegans OX=6239 GN=riok-1 PE=2 SV=5	O44959	riok-1	Serine/threonine-protein kinase RIO1	O44959	Caenorhabditis elegans	O44959	riok-1	Serine/threonine-protein kinase RIO1	13.0166	12.9556	13.1417	13.1178	13.3103	12.7866	0.0335677	-0.336011	0.403147	12.8069	0.192648	-6.86299	0.849675	0.99371	0	0
>sp|O44960|NHR64_CAEEL Nuclear hormone receptor family member nhr-64 OS=Caenorhabditis elegans OX=6239 GN=nhr-64 PE=2 SV=2	O44960	nhr-64	Nuclear hormone receptor family member nhr-64	O44960	Caenorhabditis elegans	O44960	nhr-64	Nuclear hormone receptor family member nhr-64	10.5988	NA	10.9981	10.7811	11.674	9.67417	-0.088661	-1.10808	0.930754	11.1862	-0.188048	-6.75342	0.853766	0.99371	0	0
>tr|O44985|O44985_CAEEL Splicing factor 3B subunit 3 OS=Caenorhabditis elegans OX=6239 GN=teg-4 PE=1 SV=1	O44985	teg-4	Splicing factor 3B subunit 3	O44985	Caenorhabditis elegans	O44985	teg-4	Splicing factor 3B subunit 3	12.262	12.6534	11.5666	13.8472	13.8665	13.5451	1.59223	1.044	2.14046	13.4667	6.10429	3.55163	9.34369e-06	0.000691018	1	1
>sp|O44989|COL49_CAEEL Cuticle collagen 49 OS=Caenorhabditis elegans OX=6239 GN=col-49 PE=2 SV=1	O44989	col-49	Cuticle collagen 49	O44989	Caenorhabditis elegans	O44989	col-49	Cuticle collagen 49	13.2384	12.3517	13.013	12.0617	12.2019	12.697	-0.547513	-1.71238	0.61735	12.6113	-0.99694	-6.37558	0.333729	0.873688	0	0
>tr|O44991|O44991_CAEEL Brix domain-containing protein OS=Caenorhabditis elegans OX=6239 GN=lpd-6 PE=1 SV=2	O44991	lpd-6	Brix domain-containing protein	O44991	Caenorhabditis elegans	O44991	lpd-6	Brix domain-containing protein	14.1219	14.2324	14.4987	14.3135	14.3539	14.1762	-0.00317336	-0.475721	0.469374	14.3772	-0.0141145	-6.88239	0.988895	0.999687	0	0
>tr|O44992|O44992_CAEEL Sister chromatid cohesion protein DCC1 OS=Caenorhabditis elegans OX=6239 GN=dscc-1 PE=1 SV=2	O44992	dscc-1	Sister chromatid cohesion protein DCC1	O44992	Caenorhabditis elegans	O44992	dscc-1	Sister chromatid cohesion protein DCC1	NA	NA	12.0076	NA	12.0602	NA	0.0526865	-1.04627	1.15164	12.4704	0.106976	-6.33728	0.916946	0.998334	0	0
>tr|O45006|O45006_CAEEL Membrane transporter protein OS=Caenorhabditis elegans OX=6239 GN=CELE_W03D8.9 PE=4 SV=2;>tr|Q22524|Q22524_CAEEL Membrane transporter protein OS=Caenorhabditis elegans OX=6239 GN=CELE_T16A9.5 PE=4 SV=1;>tr|Q9XW39|Q9XW39_CAEEL MFS domain-containing protein OS=Caenorhabditis elegans OX=6239 GN=CELE_Y69E1A.1 PE=4 SV=1;>tr|Q9XWW4|Q9XWW4_CAEEL Membrane transporter protein OS=Ca…	O45006;Q22524;Q9XW39;Q9XWW4	W03D8.9;T16A9.5;Y69E1A.1;Y37D8A.5	Membrane transporter protein;Membrane transporter protein;MFS domain-containing protein;Membrane transporter protein	O45006;Q22524;Q9XW39;Q9XWW4	Caenorhabditis elegans	O45006	W03D8.9	Membrane transporter protein	12.5618	12.3645	13.7142	13.667	12.251	12.3713	-0.117022	-1.17559	0.941544	12.5422	-0.234477	-6.85362	0.817608	0.992786	0	0
>tr|O45011|O45011_CAEEL arginine kinase OS=Caenorhabditis elegans OX=6239 GN=CELE_W10C8.5 PE=1 SV=1	O45011	W10C8.5	arginine kinase	O45011	Caenorhabditis elegans	O45011	W10C8.5	arginine kinase	16.5752	16.4613	16.1853	16.3491	16.0996	16.0646	-0.236129	-0.705876	0.233618	15.6997	-1.05652	-6.3169	0.304785	0.858556	0	0
>tr|O45012|O45012_CAEEL Nop domain-containing protein OS=Caenorhabditis elegans OX=6239 GN=nol-58 PE=1 SV=1	O45012	nol-58	Nop domain-containing protein	O45012	Caenorhabditis elegans	O45012	nol-58	Nop domain-containing protein	18.3067	18.1535	18.2293	18.236	18.1465	18.0729	-0.0780252	-0.437228	0.281178	17.8254	-0.456549	-6.77422	0.653488	0.981502	0	0
>tr|O45069|O45069_CAEEL Queuosine 5'-phosphate N-glycosylase/hydrolase OS=Caenorhabditis elegans OX=6239 GN=C11D2.4 PE=1 SV=2	O45069	C11D2.4	Queuosine 5'-phosphate N-glycosylase/hydrolase	O45069	Caenorhabditis elegans	O45069	C11D2.4	Queuosine 5'-phosphate N-glycosylase/hydrolase	13.6547	13.7827	13.948	11.6127	14.3785	14.2648	-0.376502	-1.4415	0.688498	13.8977	-0.749838	-6.59192	0.464307	0.929786	0	0
>tr|O45074|O45074_CAEEL UDENN domain-containing protein OS=Caenorhabditis elegans OX=6239 GN=CELE_F53H1.3 PE=1 SV=2	O45074	F53H1.3	UDENN domain-containing protein	O45074	Caenorhabditis elegans	O45074	F53H1.3	UDENN domain-containing protein	12.2838	12.0761	12.2277	12.29	12.3352	NA	0.116736	-0.423363	0.656836	11.7872	0.463899	-6.65923	0.649904	0.98109	0	0
>tr|O45075|O45075_CAEEL PHD-type domain-containing protein OS=Caenorhabditis elegans OX=6239 GN=CELE_F53H1.4 PE=1 SV=3	O45075	F53H1.4	PHD-type domain-containing protein	O45075	Caenorhabditis elegans	O45075	F53H1.4	PHD-type domain-containing protein	11.8709	12.5301	13.0931	13.1343	12.8635	12.9399	0.481176	-0.167333	1.12969	13.4303	1.56617	-5.6829	0.135847	0.725532	0	0
>tr|O45086|O45086_CAEEL Mab-21 domain-containing protein OS=Caenorhabditis elegans OX=6239 GN=C17H12.2 PE=1 SV=1	O45086	C17H12.2	Mab-21 domain-containing protein	O45086	Caenorhabditis elegans	O45086	C17H12.2	Mab-21 domain-containing protein	NA	11.5839	NA	NA	NA	NA	NA	NA	NA	11.3025	NA	NA	NA	NA	NA	NA
>tr|O45087|O45087_CAEEL WD_REPEATS_REGION domain-containing protein OS=Caenorhabditis elegans OX=6239 GN=dyci-1 PE=1 SV=1	O45087	dyci-1	WD_REPEATS_REGION domain-containing protein	O45087	Caenorhabditis elegans	O45087	dyci-1	WD_REPEATS_REGION domain-containing protein	14.5051	14.6961	14.5065	14.5638	14.6666	14.4892	0.00397206	-0.414455	0.4224	14.2619	0.0199521	-6.88228	0.984302	0.999687	0	0
>sp|O45100|ATAT1_CAEEL Alpha-tubulin N-acetyltransferase 1 OS=Caenorhabditis elegans OX=6239 GN=mec-17 PE=1 SV=1	O45100	mec-17	Alpha-tubulin N-acetyltransferase 1	O45100	Caenorhabditis elegans	O45100	mec-17	Alpha-tubulin N-acetyltransferase 1	14.1508	14.461	14.0181	14.2971	13.9892	14.1368	-0.0689162	-0.583221	0.445389	13.7149	-0.282846	-6.84066	0.780731	0.992786	0	0
>tr|O45105|O45105_CAEEL Nematode cuticle collagen N-terminal domain-containing protein OS=Caenorhabditis elegans OX=6239 GN=col-101 PE=1 SV=2	O45105	col-101	Nematode cuticle collagen N-terminal domain-containing protein	O45105	Caenorhabditis elegans	O45105	col-101	Nematode cuticle collagen N-terminal domain-containing protein	NA	NA	NA	NA	14.8446	14.2686	NA	NA	NA	14.6795	NA	NA	NA	NA	NA	NA
>tr|O45106|O45106_CAEEL Enoyl-CoA hydratase, mitochondrial OS=Caenorhabditis elegans OX=6239 GN=ech-5 PE=1 SV=3	O45106	ech-5	Enoyl-CoA hydratase, mitochondrial	O45106	Caenorhabditis elegans	O45106	ech-5	Enoyl-CoA hydratase, mitochondrial	16.7162	16.4992	16.6352	16.6001	16.6472	16.6584	0.0183736	-0.314763	0.351511	16.0856	0.115921	-6.87547	0.909006	0.998334	0	0
>tr|O45110|O45110_CAEEL Ribosomal protein L2 C-terminal domain-containing protein OS=Caenorhabditis elegans OX=6239 GN=mrpl-2 PE=1 SV=3	O45110	mrpl-2	Ribosomal protein L2 C-terminal domain-containing protein	O45110	Caenorhabditis elegans	O45110	mrpl-2	Ribosomal protein L2 C-terminal domain-containing protein	13.5156	13.5438	13.1025	13.2869	12.866	12.7053	-0.43453	-0.904598	0.0355389	13.0099	-1.96068	-5.07374	0.0676821	0.560314	0	0
>tr|O45114|O45114_CAEEL Nematode cuticle collagen N-terminal domain-containing protein OS=Caenorhabditis elegans OX=6239 GN=col-103 PE=1 SV=1	O45114	col-103	Nematode cuticle collagen N-terminal domain-containing protein	O45114	Caenorhabditis elegans	O45114	col-103	Nematode cuticle collagen N-terminal domain-containing protein	12.3934	12.907	12.8539	12.7922	12.8277	12.535	0.000191672	-0.803827	0.80421	13.0276	0.000505641	-6.88249	0.999603	0.999962	0	0
>tr|O45134|O45134_CAEEL X chromosome NonDisjunction factor OS=Caenorhabditis elegans OX=6239 GN=xnd-1 PE=1 SV=2	O45134	xnd-1	X chromosome NonDisjunction factor	O45134	Caenorhabditis elegans	O45134	xnd-1	X chromosome NonDisjunction factor	NA	NA	NA	NA	NA	10.5715	NA	NA	NA	12.0483	NA	NA	NA	NA	NA	NA
>tr|O45148|O45148_CAEEL Dihydrolipoyllysine-residue succinyltransferase component of 2-oxoglutarate dehydrogenase complex, mitochondrial OS=Caenorhabditis elegans OX=6239 GN=dlst-1 PE=1 SV=2	O45148	dlst-1	Dihydrolipoyllysine-residue succinyltransferase component of 2-oxoglutarate dehydrogenase complex, mitochondrial	O45148	Caenorhabditis elegans	O45148	dlst-1	Dihydrolipoyllysine-residue succinyltransferase component of 2-oxoglutarate dehydrogenase complex, mitochondrial	12.4959	12.7673	13.179	13.2716	13.3193	13.5266	0.558439	-0.578165	1.69504	13.5114	1.03266	-6.34143	0.315516	0.865163	0	0
>tr|O45159|O45159_CAEEL F-box domain-containing protein OS=Caenorhabditis elegans OX=6239 GN=fbxa-65 PE=1 SV=1;>tr|P91522|P91522_CAEEL F-box domain-containing protein OS=Caenorhabditis elegans OX=6239 GN=fbxa-64 PE=1 SV=2	O45159;P91522	fbxa-65;fbxa-64	F-box domain-containing protein	O45159;P91522	Caenorhabditis elegans	O45159	fbxa-65	F-box domain-containing protein	10.1144	NA	10.4835	NA	NA	NA	NA	NA	NA	10.6865	NA	NA	NA	NA	NA	NA
>sp|O45166|FOLT2_CAEEL Folate-like transporter 2 OS=Caenorhabditis elegans OX=6239 GN=folt-2 PE=3 SV=1	O45166	folt-2	Folate-like transporter 2	O45166	Caenorhabditis elegans	O45166	folt-2	Folate-like transporter 2	16.2205	16.3248	16.6137	16.0553	16.0134	15.8973	-0.397647	-0.818459	0.0231656	16.3054	-1.9861	-5.02196	0.0625584	0.537059	0	0
>sp|O45168|IFC1_CAEEL Intermediate filament protein ifc-1 OS=Caenorhabditis elegans OX=6239 GN=ifc-1 PE=3 SV=2	O45168	ifc-1	Intermediate filament protein ifc-1	O45168	Caenorhabditis elegans	O45168	ifc-1	Intermediate filament protein ifc-1	13.4987	14.5163	15.8925	13.3613	13.8249	14.4103	-0.77034	-2.03252	0.491837	14.5375	-1.28279	-6.06034	0.215933	0.79509	0	0
>tr|O45181|O45181_CAEEL RRM domain-containing protein OS=Caenorhabditis elegans OX=6239 GN=nucl-1 PE=1 SV=1	O45181	nucl-1	RRM domain-containing protein	O45181	Caenorhabditis elegans	O45181	nucl-1	RRM domain-containing protein	17.1543	17.1469	17.7145	18.3872	18.688	18.0977	1.05238	0.501336	1.60342	18.271	4.01402	-0.903957	0.000822295	0.0268294	1	1
>sp|O45218|ADAS_CAEEL Alkyldihydroxyacetonephosphate synthase OS=Caenorhabditis elegans OX=6239 GN=ads-1 PE=2 SV=1	O45218	ads-1	Alkyldihydroxyacetonephosphate synthase	O45218	Caenorhabditis elegans	O45218	ads-1	Alkyldihydroxyacetonephosphate synthase	15.1451	14.8922	14.8957	14.9466	14.8743	15.0067	-0.0351291	-0.400487	0.330229	14.6021	-0.202088	-6.86118	0.842127	0.99371	0	0
>tr|O45226|O45226_CAEEL 60S ribosomal protein L29 OS=Caenorhabditis elegans OX=6239 GN=rpl-29 PE=1 SV=1	O45226	rpl-29	60S ribosomal protein L29	O45226	Caenorhabditis elegans	O45226	rpl-29	60S ribosomal protein L29	15.7446	15.5792	14.9769	16.0482	15.2098	15.3015	0.0863262	-1.14974	1.32239	14.9655	0.146789	-6.87124	0.884939	0.997029	0	0
>sp|O45228|PROD_CAEEL Proline dehydrogenase 1, mitochondrial OS=Caenorhabditis elegans OX=6239 GN=prdh-1 PE=2 SV=2	O45228	prdh-1	Proline dehydrogenase 1, mitochondrial	O45228	Caenorhabditis elegans	O45228	prdh-1	Proline dehydrogenase 1, mitochondrial	12.8767	13.0096	12.852	12.9249	12.8285	12.7272	-0.0858832	-0.604692	0.432926	12.5868	-0.349423	-6.81873	0.731089	0.990577	0	0
>sp|O45244|DHX16_CAEEL Probable pre-mRNA-splicing factor ATP-dependent RNA helicase mog-4 OS=Caenorhabditis elegans OX=6239 GN=mog-4 PE=1 SV=2	O45244	mog-4	Probable pre-mRNA-splicing factor ATP-dependent RNA helicase mog-4	O45244	Caenorhabditis elegans	O45244	mog-4	Probable pre-mRNA-splicing factor ATP-dependent RNA helicase mog-4	13.3331	13.065	13.3713	15.6738	15.5791	15.4691	2.31752	1.84342	2.79161	14.3432	10.2742	10.8063	6.23636e-09	2.07546e-06	1	1
>tr|O45279|O45279_CAEEL 2-oxoacid dehydrogenase acyltransferase catalytic domain-containing protein OS=Caenorhabditis elegans OX=6239 GN=dlat-2 PE=1 SV=1	O45279	dlat-2	2-oxoacid dehydrogenase acyltransferase catalytic domain-containing protein	O45279	Caenorhabditis elegans	O45279	dlat-2	2-oxoacid dehydrogenase acyltransferase catalytic domain-containing protein	14.3539	14.36	14.3272	14.0156	14.2599	14.1317	-0.21126	-0.641207	0.218686	13.9992	-1.03275	-6.34135	0.315477	0.865163	0	0
>tr|O45303|O45303_CAEEL BPL/LPL catalytic domain-containing protein OS=Caenorhabditis elegans OX=6239 GN=lipt-1 PE=1 SV=3	O45303	lipt-1	BPL/LPL catalytic domain-containing protein	O45303	Caenorhabditis elegans	O45303	lipt-1	BPL/LPL catalytic domain-containing protein	13.9085	14.4627	14.0358	14.2095	14.645	13.4787	-0.0246509	-0.731523	0.682221	13.8384	-0.073611	-6.87965	0.942184	0.999268	0	0
>tr|O45373|O45373_CAEEL protein-disulfide reductase OS=Caenorhabditis elegans OX=6239 GN=CELE_F17B5.1 PE=1 SV=1	O45373	F17B5.1	protein-disulfide reductase	O45373	Caenorhabditis elegans	O45373	F17B5.1	protein-disulfide reductase	12.9341	12.9672	11.9849	12.5229	NA	13.0501	0.157768	-0.993123	1.30866	12.6722	0.305879	-6.7216	0.766035	0.992786	0	0
>sp|O45380|TPS2_CAEEL Alpha,alpha-trehalose-phosphate synthase [UDP-forming] 2 OS=Caenorhabditis elegans OX=6239 GN=tps-2 PE=2 SV=3	O45380	tps-2	Alpha,alpha-trehalose-phosphate synthase [UDP-forming] 2	O45380	Caenorhabditis elegans	O45380	tps-2	Alpha,alpha-trehalose-phosphate synthase [UDP-forming] 2	13.4864	13.0766	13.1797	13.3403	13.531	13.4512	0.193293	-0.240786	0.627373	13.2188	0.935923	-6.43577	0.361772	0.888292	0	0
>tr|O45386|O45386_CAEEL Major sperm protein OS=Caenorhabditis elegans OX=6239 GN=CELE_F21H7.5 PE=1 SV=1	O45386	F21H7.5	Major sperm protein	O45386	Caenorhabditis elegans	O45386	F21H7.5	Major sperm protein	17.9949	17.5757	18.7154	17.9628	18.2364	18.4718	0.128296	-0.890401	1.14699	17.1768	0.264705	-6.84595	0.794262	0.992786	0	0
>tr|O45391|O45391_CAEEL cystathionine gamma-lyase OS=Caenorhabditis elegans OX=6239 GN=cth-1 PE=1 SV=1	O45391	cth-1	cystathionine gamma-lyase	O45391	Caenorhabditis elegans	O45391	cth-1	cystathionine gamma-lyase	14.8726	14.9307	14.8975	14.7839	15.0898	14.9727	0.0485603	-0.398086	0.495206	14.7996	0.229492	-6.85493	0.821242	0.992838	0	0
>tr|O45394|O45394_CAEEL MOSC domain-containing protein OS=Caenorhabditis elegans OX=6239 GN=CELE_F22B8.7 PE=1 SV=2	O45394	F22B8.7	MOSC domain-containing protein	O45394	Caenorhabditis elegans	O45394	F22B8.7	MOSC domain-containing protein	14.5423	14.6084	14.5348	14.8026	14.2666	14.6918	0.0251337	-0.364887	0.415155	14.6113	0.135444	-6.87291	0.893773	0.99751	0	0
[truncated: 2,770 more rows]

## Sheet: (2) NEKL-2 Up Down
Gene	log2 FC	adj.P.Val		% Up in NEKL-2		Gene	N2_1	N2_2	N2_3	N2 Avg	NEKL-2_1	NEKL2_2	NEKL2_3	NEKL-2 Avg		% Detected in NEKL-2 only
[truncated: 104 more rows]

## Sheet: (3) NEKL-2 Filter-1
Gene (150)	UniProt ID	Description	log2 FC	Fold Change	Adj. P Val	N2_1	N2_2	N2_3	N2 Avg	NEKL-2_1	NEKL-2_2	NEKL-2_3	NEKL-2 Avg	Pdpy-7::mNG FC	Ratio FC NEKL-2 to Pdpy-7::mNG	Comments		Combined Pdpy-7::mNG Upregulated (288)	FC		Filter-1
[truncated: 288 more rows]

[truncated: 10 more sheets: (4) NEKL-2 Filter-2, (5) NEKL-3 Raw, (6) NEKL-3 Up Down, (7) NEKL-3 Filter-1, (8) NEKL-3 Filter-2, (9) MLT-3 Raw, (10) MLT-3 Up Down, (11) MLT-3 Filter-1, (12) MLT-3 Filter-2, Overlaps Filter-2]
