# Supplementary material for: Integrating endogenous TurboID and data-independent acquisition mass spectrometry for in vivo proximity labeling
Source: EMBO J. 2025 Dec 11;45(2):592–632. doi: 10.1038/s44318-025-00660-5 (PMC12811337; doi:10.1038/s44318-025-00660-5)
Supplement: Supplementary file 11 — Dataset EV9 [file 44318_2025_660_MOESM11_ESM.xlsx]

## Sheet: Contents
Summary	Calculations or metrics in Fig 2B and evolutionary conservation
Tabs:
1	Estimated fold changes for NEKL–MLTs not detected in N2 samples
2	Carboxylase % calculations
3	Filter-1 and Filter-2 cumulative data
4	Overlap with epidermally expressed genes (from 4 datasets)
5	Proteins with human orthologs

## Sheet: (1) Fold change estimates
Exp.1
N2_1	N2_2	N2_3	N2 Avg		TurboID Bait	Prey / Target	Bait Avg	Est. N2 Avg	Est. FC
8.0016	8.592	7.1465	7.91337		NEKL-2	NEKL-2	17.1185	9.27964	228.94
7.4872	7.8947	10.3502	8.57737		NEKL-2	MLT-4	16.1173	9.27964	114.38
10.0462	8.7103	8.2535	9.00333		NEKL-3	MLT-4	13.7792	9.27964	22.6205
7.7672	10.0265	9.6924	9.16203		MLT-3	NEKL-2	11.7234	9.27964	5.44058
9.37	9.1966	9.7955	9.45403		MLT-3	MLT-4	13.3148	9.27964	16.3947
9.8435	9.4014	9.4322	9.55903
10.6787	7.7969	10.5544	9.67667
9.9203	10.3104	8.8789	9.7032
9.6426	9.6564	10.2472	9.84873
9.7163	11.2052	8.7744	9.89863
			9.27964
Exp.2
N2_1	N2_2	N2_3	N2 avg		TurboID Bait	Prey / Target	Bait Avg	Est. N2 Avg	Est. FC
11.7139	11.5332	11.8033	11.6835		NEKL-2	NEKL-2	16.097	12.0959	16.0119
11.7548	11.7314	11.9963	11.8275		NEKL-3	NEKL-2	13.202	12.0959	2.15253
12.4597	11.9873	11.8986	12.1152		MLT-2	NEKL-2	13.6749	12.0959	2.9875
12.1738	11.8713	12.3242	12.1231		MLT-3	NEKL-2	13.2799	12.0959	2.27201
12.4354	11.8978	12.077	12.1367		MLT-4	NEKL-2	14.2454	12.0959	4.43665
11.9789	12.3433	12.2669	12.1964
12.3939	12.0785	12.1557	12.2094
12.3979	12.0202	12.2128	12.2103
12.198	12.3393	12.1428	12.2267
12.4439	12.079	12.1688	12.2306
			12.0959
Exp.3
His_tag_1	His_tag_2	His_tag_3	His_tag Avg		TurboID Bait	Prey / Target	Bait Avg	Est. N2 Avg	Est. FC
10.3071	10.8269	10.8888	10.6743		NEKL-2 His	NEKL-2	15.5847	10.5359	33.1
10.1638	10.7082	11.0575	10.6432		NEKL-2 His	MLT-4	15.0321	10.5359	22.5673
10.682	10.6665	10.4945	10.6143		NEKL-3 His	NEKL-2	10.1739	10.5359	0.778082
10.2172	9.9536	11.5272	10.566		NEKL-3 His	MLT-4	12.9508	10.5359	5.33255
10.4147	11.0495	10.2047	10.5563
10.5525	10.4293	10.5649	10.5156
10.0865	10.7606	10.6975	10.5149
10.3512	10.4628	10.7028	10.5056
10.4916	10.312	10.4639	10.4225
10.9043	10.067	10.0691	10.3468
			10.5359
Exp.4
N2_1	N2_2	N2_3	N2 avg		TurboID Bait	Prey / Target	Bait Avg	Est. N2 Avg	Est. FC
11.7775	12.0966	11.9314	11.9352		MLT-2	NEKL-2	13.7978	12.1205	3.19827
11.7626	12.0304	12.1554	11.9828		MLT-4	NEKL-2	14.1589	12.1205	4.10769
11.8216	12.0312	12.2808	12.0445
11.9058	12.2814	12.0731	12.0868
12.0169	12.441	11.9373	12.1317
11.9596	12.013	12.4358	12.1361
12.1375	12.0588	12.3696	12.1886
11.9558	12.1508	12.479	12.1952
12.6892	11.9536	12.1102	12.251
12.1979	12.2806	12.2818	12.2534
			12.1205
Exp.6
N2_1	N2_2	N2_3	N2 avg		TurboID Bait	Prey / Target	Bait Avg	Est. N2 Avg	Est. FC
10.183	11.0305	10.983	10.7322		NEKL-2	NEKL-2	14.5488	11.0194	11.5472
9.87553	11.5126	11.1261	10.8381		NEKL-3	NEKL-2	11.0117	11.0194	0.994729
10.327	11.4487	10.9362	10.904		MLT-2	NEKL-2	12.0148	11.0194	1.9937
10.9406	11.2491	10.6028	10.9308		MLT-3	NEKL-2	10.4962	11.0194	0.69586
10.0443	11.6938	11.3038	11.014		MLT-4	NEKL-2	11.9744	11.0194	1.93859
10.6631	11.6453	10.9682	11.0922
10.7707	11.7136	10.9631	11.1491
10.79	11.5445	11.1495	11.1613
10.9396	11.4621	11.1399	11.1805
11.2487	11.6111	10.7143	11.1914
			11.0194

## Sheet: (2) Carboxylase calculations
	Total Quant	Total Carb	Carb %			Total Quant	Total Carb	Carb %			Total Quant	Total Carb	Carb %			Total Quant	Total Carb	Carb %			Total Quant	Total Carb	Carb %			Total Quant	Total Carb	Carb %			Total Quant	Total Carb	Carb %			Total Quant	Total Carb	Carb %
E1 N2	4.87977e+08	4.88504e+07	24.0325		E2 N2	5.64192e+08	1.38374e+07	4.07004		E3 N2	5.15717e+07	657668	2.95615		E4 N2	4.20988e+08	3.64917e+07	17.3249		E5 Pdpy-7	204968869482	32396200000	33.3569		E6 N2	3.96381e+08	1.69739e+07	9.36672		E7 N2	281003612	50801871	27.0597		E8 N2	359269178	4.72597e+07	31.5654
		4.22701e+07					4.83326e+06			His Dep		441035					2.74487e+07					20865140000					1.53148e+07					1.56111e+07					4.40482e+07
		2.59704e+07					4.15658e+06					396666					8.85626e+06					14416380000					4.55249e+06					9.41023e+06					2.10431e+07
		182272					135628					29169.4					138956					693638000					286754					215503					1.05363e+06
		1.17273e+08					2.29628e+07					1.52454e+06					7.29356e+07					68371358000					3.71279e+07					7.60387e+07					1.13405e+08
E1 NEKL-2	683100455	5.58041e+07	20.5134		E2 NEKL-2	6.14903e+08	1.8349e+07	5.13243		E3 NEKL-2	5.57075e+07	328766	1.64587		E4 MLT-2	4.00343e+08	3.24459e+07	15.5591							E6 NEKL-2	3.6455e+08	2.09591e+07	10.5596		E7 NEKL-2	2.67411e+08	4.78831e+07	26.7486		E8 NEKL-2	2.87206e+08	2.53886e+07	20.9924
		5.40229e+07					8.30606e+06			His Dep		324832					2.25762e+07										1.19371e+07					1.37595e+07			NT		2.01418e+07
		3.0039e+07					4.57086e+06					244708					7.14433e+06										5.32879e+06					9.66132e+06					1.42119e+07
		261316					333509					18566.3					123290										270227					224864					549122
		1.40127e+08					3.15595e+07					916871					6.22897e+07										3.84952e+07					7.15288e+07					6.02915e+07
E1 NEKL-3	4.62898e+08	4.74937e+07	24.8019		E2 NEKL-3	62747.1	1.57517e+07	5.18549		E3 NEKL-3	6.70644e+07	12046.3	0.599211		E4 MLT-4	4.22546e+08	3.7661e+07	17.5601							E6 NEKL-3	3.54917e+08	1.76332e+07	9.86251		E7 NEKL-3	2.23104e+08	1.67576e+07	15.2558		E8 NEKL-3	2.93916e+08	3.26412e+07	23.6416
		4.22349e+07					8.22053e+06			His Dep		114538					2.7749e+07										1.01784e+07					8.95253e+06			NT		1.85887e+07
		2.49569e+07					7.45874e+06					182833					8.66159e+06										6.8071e+06					7.98475e+06					1.769e+07
		122232					523054					92440.2					128046										384954					341382					566537
		1.14808e+08					3.1954e+07					401857					7.41996e+07										3.50037e+07					3.40362e+07					6.94864e+07
E1 MLT-3	509057911	4.49141e+07	24.0874		E2 MLT-2	633017484	265098	10.1478																	E6 MLT-2	3.78713e+08	2.64015e+07	13.2462		E7 MLT-3	2.75458e+08	6.03236e+07	32.8659		E8 MLT-3	2.84292e+08	3.04358e+07	20.9749
		4.27425e+07					3.68842e+07																				1.54916e+07					1.74311e+07			NT		1.95476e+07
		3.4802e+07					1.47738e+07																				7.91115e+06					1.2491e+07					9.34322e+06
		160028					1.23143e+07																				360944					286049					303419
		1.22619e+08					6.42374e+07																				5.01653e+07					9.05318e+07					5.963e+07
																									E6 MLT-3	4.25154e+08	2.08657e+07	10.8837							E8 Pdpy-7	2.6045e+08	1.52385e+07	11.2316
					E2 MLT-3	702968504	863618	4.57242																			1.82281e+07										7.78959e+06
E, Exp							8.30434e+06																				6.66908e+06										6.01565e+06
							8.00443e+06																				509508										208935
							1.49703e+07																				4.62724e+07										2.92527e+07
							3.21427e+07
																									E6 MLT-4	4.27394e+08	2.8778e+07	14.0095
					E2 MLT-4	6.22937e+08	365903	10.2803																			2.12351e+07			9
							3.52023e+07																				9.30011e+06
							1.71916e+07																				562662
							1.12803e+07																				5.98759e+07
							6.40401e+07
																									E6 Pdpy-7	3.23827e+08	9.538e+06	5.57747
					E2 Pdpy-7	6.37776e+08	1.89295e+07	5.35164																			4.21332e+06
							9.09642e+06																				3.92496e+06
							5.90539e+06																				385105
							200119																				1.80614e+07
							3.41314e+07

## Sheet: (3) Filter-1 and -2 analyses
strain	Filtered 1	Filtered 2	ratio F1 to F2	% change		Filtered 1 Exp 1	Filtered 2 Exp 1	ratio	% change			NEKL-2::TurboID Exp 1	NEKL-3::TurboID Exp 1	MLT-3::TurboID Exp 1
NEKL-2::TurboID	397	301	1.31894	-24.1814		397	301	1.31894	-24.1814		F1	94	60	66
NEKL-3::TurboID	283	191	1.48168	-32.5088		283	191	1.48168	-32.5088		F2	55	19	31
MLT-3::TurboID	245	161	1.52174	-34.2857		245	161	1.52174	-34.2857		Ratio	1.70909	3.15789	2.12903
NEKL-2::TurboID	330	292	1.13014	-11.5152		308.333	217.667	1.41654	-29.4054		% change	-41.4894	-68.3333	-53.0303
NEKL-3::TurboID	317	253	1.25296	-20.1893
MLT-2::TurboID	300	279	1.07527	-7
MLT-3::TurboID	442	383	1.15405	-13.3484
MLT-4::TurboID	148	138	1.07246	-6.75676
NEKL-2::TurboID His-DO	388	290	1.33793	-25.2577
NEKL-3::TurboID His-DO	667	573	1.16405	-14.093
MLT-2::TurboID	21	15	1.4	-28.5714
MLT-4::TurboID	51	37	1.37838	-27.451
NEKL-2::TurboID	310	227	1.36564	-26.7742
NEKL-3::TurboID	384	245	1.56735	-36.1979
MLT-2::TurboID	157	134	1.17164	-14.6497
MLT-3::TurboID	136	77	1.76623	-43.3824
MLT-4::TurboID	155	127	1.22047	-18.0645
NEKL-2::TurboID	150	90	1.66667	-40
NEKL-3::TurboID	122	74	1.64865	-39.3443
MLT-3::TurboID	236	142	1.66197	-39.8305
TurboID::NEKL-2	194	163	1.19018	-15.9794
TurboID::NEKL-3	212	140	1.51429	-33.9623
TurboID::MLT-3	211	176	1.19886	-16.5877
	254.609	196	Avg.	-24.7796
	667	573	Max	-6.75676
	21	15	Min.	-43.3824
	143.459	124.089	SD
		200.596

## Sheet: (4) Epidermal dataset overlap
Katsanos L2 (2757)	Katsanos L4 (2681)		Katasanos combined (3460)		Keletsky (7191)		Artan (4359)		Reinke (2617)		Combined no dups (11630)								Gene	Occurrences	Pro1	Pro2	RNA1	RNA2	Total		Avg.
aagr-2	2RSSE.1		2RSSE.1		2L52.1		apr-1		aagr-4		2L52.1								mlt-3	14	1	1	1	1	4		2.58565
aagr-3	aagr-2		aagr-2		2RSSE.1		jun-1		aak-2		2RSSE.1								nekl-2	14	1	1	1	1	4
aars-2	aagr-3		aagr-3		aagr-2		aagr-2		aakb-1		aagr-2								M01H9.3	12	1	1	1	1	4		Percentage
aass-1	aagr-4		aagr-4		aagr-3		aagr-3		aakb-2		aagr-3								nekl-3	12	1	1	1	1	4		1598/1868	0.8555
aat-2	aars-2		aars-2		aagr-4		aak-2		aakg-1		aagr-4								bcc-1	11	1	1	1	1	4
aat-3	aat-3		aass-1		aak-1		aakb-1		aakg-2		aagr-4								T05F1.2	10	1	1	1	1	4
abcf-2	abcf-2		aat-2		aak-2		aakb-2		aars-2		aak-1								F36A2.3	9	1	1	1	1	4
abcf-3	abcf-3		aat-3		aakb-1		aakg-1		abce-1		aak-2								tbb-6	9	1	1	1	1	4
abhd-3.2	abhd-3.2		abcf-2		aakb-2		aakg-2		abcf-1		aakb-1								alfa-1	8	1	1	1	1	4
abhd-5.2	abu-12		abcf-3		aakg-1		aakg-5		abcf-2		aakb-1								clp-7	8	1	1	1	1	4
abu-12	AC3.5		abhd-3.2		aakg-2		aap-1		abcf-3		aakb-2								F20D1.3	8	1	1	1	1	4
abu-13	acaa-2		abhd-5.2		aakg-5		aars-2		abi-1		aakb-2								F57B9.1	8	1	1	1	1	4
AC3.5	acbp-3		abu-12		aap-1		aass-1		abt-1		aakg-1								pck-1	8	1	1	1	1	4
acaa-2	acbp-4		abu-13		aars-1		aatf-1		abtm-1		aakg-1								T04F3.1	8	1	1	1	1	4
acbp-1	acdh-10		AC3.5		aars-2		abce-1		abts-1		aakg-2								wago-1	8	1	1	1	1	4
acbp-3	acdh-12		acaa-2		aat-3		abcf-1		abu-12		aakg-2								Y62E10A.13	8	1	1	1	1	4
acbp-4	acdh-6		acbp-1		aat-9		abcf-2		abu-13		aakg-5								F42A10.5	7	1	1	1	1	4
acd-2	acer-1		acbp-3		abce-1		abcf-3		AC3.5		aap-1								fah-1	7	1	1	1	1	4
acdh-10	acl-14		acbp-4		abcf-1		abhd-3.1		acbp-1		aars-1								lec-2	7	1	1	1	1	4
acdh-12	acly-1		acd-2		abcf-2		abl-1		acbp-3		aars-2								let-805	7	1	1	1	1	4
acdh-6	acly-2		acdh-10		abcf-3		abt-2		acdh-1		aars-2								mdt-4	7	1	1	1	1	4
acds-10	acn-1		acdh-12		abf-6		AC3.5		acdh-10		aass-1								nex-1	7	1	1	1	1	4
acer-1	aco-1		acdh-6		abhd-11.2		acaa-2		acdh-11		aat-2								pmt-1	7	1	1	1	1	4
acl-14	aco-2		acds-10		abhd-12		acbp-1		acdh-12		aat-3								puf-9	7	1	1	1	1	4
acl-4	acox-2		acer-1		abhd-3.1		acbp-3		acdh-13		aat-9								rla-2	7	1	1	1	1	4
acl-5	acp-6		acl-14		abhd-3.2		acbp-5		acdh-3		aatf-1								cls-2	6	1	1	1	1	4
acly-1	acr-18		acl-4		abhd-5.2		acdh-1		acdh-7		abce-1								eef-1B.1	6	1	1	1	1	4
acn-1	acs-1		acl-5		abi-1		acdh-10		acdh-9		abce-1								enol-1	6	1	1	1	1	4
aco-1	acs-13		acly-1		abl-1		acdh-11		acl-1		abcf-1								enpl-1	6	1	1	1	1	4
aco-2	acs-14		acly-2		abt-2		acdh-12		acl-14		abcf-1								fasn-1	6	1	1	1	1	4
acox-1.1	acs-17		acn-1		abt-4		acdh-3		acl-2		abcf-2								fat-1	6	1	1	1	1	4
acox-1.2	acs-19		aco-1		abtm-1		acdh-6		acl-5		abcf-2								gly-8	6	1	1	1	1	4
acox-3	acs-20		aco-2		abts-1		acdh-7		acl-7		abcf-3								gon-2	6	1	1	1	1	4
acp-3	acs-22		acox-1.1		abts-3		acdh-9		acly-2		abcf-3								hgo-1	6	1	1	1	1	4
acp-6	acs-4		acox-1.2		abts-4		acds-10		acmsd		abf-6								saps-1	6	1	1	1	1	4
acs-1	acs-5		acox-2		AC3.5		acer-1		aco-1		abhd-11.2								snap-29	6	1	1	1	1	4
acs-11	act-2		acox-3		acaa-2		acin-1		aco-2		abhd-12								T19B10.2	6	1	1	1	1	4
acs-13	add-2		acp-3		acbp-1		acl-14		acox-1		abhd-3.1								vha-10	6	1	1	1	1	4
acs-14	adr-2		acp-6		acbp-3		acl-4		acp-6		abhd-3.2								ZK909.3	6	1	1	1	1	4
acs-17	adss-1		acr-18		acbp-7		acl-5		acs-1		abhd-5.2								C07A12.7	5	1	1	1	1	4
acs-19	adt-1		acs-1		acd-2		acly-1		acs-11		abi-1								cgh-1	5	1	1	1	1	4
acs-20	adt-2		acs-11		acdh-1		acly-2		acs-13		abi-1								clp-1	5	1	1	1	1	4
acs-22	age-1		acs-13		acdh-10		aco-1		acs-14		abl-1								dbn-1	5	1	1	1	1	4
acs-4	agl-1		acs-14		acdh-11		aco-2		acs-17		abt-1								dnj-16	5	1	1	1	1	4
acs-5	agt-1		acs-17		acdh-12		acox-1.2		acs-19		abt-2								efk-1	5	1	1	1	1	4
acs-7	ahcy-1		acs-19		acdh-3		acox-1.5		acs-2		abt-4								F08F3.4	5	1	1	1	1	4
act-2	ain-1		acs-20		acdh-7		acox-3		acs-20		abtm-1								F26F12.3	5	1	1	1	1	4
add-2	ain-2		acs-22		acdh-9		acp-6		acs-22		abtm-1								fkb-6	5	1	1	1	1	4
adr-2	ajm-1		acs-4		ace-2		acr-17		acs-4		abts-1								got-2.2	5	1	1	1	1	4
adss-1	aka-1		acs-5		acer-1		acs-1		acs-5		abts-1								gst-27	5	1	1	1	1	4
adt-1	akir-1		acs-7		acin-1		acs-11		act-1		abts-3								larp-1	5	1	1	1	1	4
adt-2	aldo-2		act-2		acl-1		acs-13		act-2		abts-4								lmd-3	5	1	1	1	1	4
age-1	alfa-1		add-2		acl-12		acs-20		act-5		abu-12								mdh-1	5	1	1	1	1	4
agl-1	alg-1		adr-2		acl-14		acs-4		adr-1		abu-12								mthf-1	5	1	1	1	1	4
agt-1	alg-2		adss-1		acl-4		acs-5		ads-1		abu-13								mup-4	5	1	1	1	1	4
ahcy-1	alh-1		adt-1		acl-5		acsd-1		agef-1		abu-13								nmy-1	5	1	1	1	1	4
ahsa-1	alh-11		adt-2		acl-6		act-2		agl-1		AC3.5								npp-14	5	1	1	1	1	4
ain-1	alh-13		age-1		acl-7		act-3		ahcy-1		AC3.5								pat-12	5	1	1	1	1	4
ain-2	alh-3		agl-1		acl-8		act-4		ain-1		acaa-2								patr-1	5	1	1	1	1	4
ajm-1	alh-4		agt-1		acl-9		act-5		ain-2		acbp-1								pes-7	5	1	1	1	1	4
aka-1	alh-8		ahcy-1		acly-1		acy-3		aip-1		acbp-1								pqn-59	5	1	1	1	1	4
akap-1	alh-9		ahsa-1		acly-2		adah-1		aipl-1		acbp-3								rpl-39	5	1	1	1	1	4
akir-1	ama-1		ain-1		aco-1		adbp-1		air-1		acbp-3								sir-2.1	5	1	1	1	1	4
akt-1	aman-2		ain-2		aco-2		add-2		aka-1		acbp-4								sodh-1	5	1	1	1	1	4
aldo-1	ampd-1		ajm-1		acox-1		adk-1		akt-1		acbp-5								sqv-4	5	1	1	1	1	4
aldo-2	anr-1		aka-1		acox-2		adr-1		aldo-1		acbp-7								T25B9.1	5	1	1	1	1	4
alfa-1	anr-15		akap-1		acox-5		ads-1		aldo-2		acd-2								ubl-1	5	1	1	1	1	4
alg-1	anr-5		akir-1		acp-6		adsl-1		alg-1		acdh-1								unc-23	5	1	1	1	1	4
algn-11	anr-6		akt-1		acp-7		adss-1		alg-2		acdh-1								vab-10	5	1	1	1	1	4
algn-8	anr-8		aldo-1		acs-1		aex-3		alh-1		acdh-10								zyg-12	5	1	1	1	1	4
alh-11	ant-1.1		aldo-2		acs-11		aex-4		alh-10		acdh-10								acp-6	4	1	1	1	1	4
alh-13	aos-1		alfa-1		acs-13		afd-1		alh-11		acdh-11								acs-1	4	1	1	1	1	4
alh-3	apa-2		alg-1		acs-14		affl-2		alh-12		acdh-11								ark-1	4	1	1	1	1	4
alh-4	apb-3		alg-2		acs-17		agef-1		alh-13		acdh-12								brp-1	4	1	1	1	1	4
alh-8	ape-1		algn-11		acs-19		agl-1		alh-3		acdh-12								cyld-1	4	1	1	1	1	4
alh-9	apl-1		algn-8		acs-2		agt-1		alh-4		acdh-13								dhp-1	4	1	1	1	1	4
allo-1	apn-1		alh-1		acs-20		agxt-1		alh-5		acdh-3								eea-1	4	1	1	1	1	4
ama-1	apr-1		alh-11		acs-22		AH10.4		alh-6		acdh-3								F07F6.4	4	1	1	1	1	4
aman-2	apy-1		alh-13		acs-3		aha-1		alh-7		acdh-6								F37C4.5	4	1	1	1	1	4
ampd-1	aqp-11		alh-3		acs-4		ahcy-1		alh-8		acdh-7								gcn-2	4	1	1	1	1	4
anc-1	aqp-2		alh-4		acs-5		ahsa-1		alh-9		acdh-7								gst-20	4	1	1	1	1	4
anp-1	aqp-7		alh-8		acs-6		ain-1		alkb-8		acdh-9								hmp-1	4	1	1	1	1	4
ant-1.1	aqp-8		alh-9		acsd-1		ain-2		alx-1		acdh-9								hsp-43	4	1	1	1	1	4
aos-1	arf-3		allo-1		act-1		aipr-1		ama-1		acds-10								lec-1	4	1	1	1	1	4
apa-2	arl-1		ama-1		act-2		ajm-1		amph-1		ace-2								magu-4	4	1	1	1	1	4
apb-3	arl-5		aman-2		act-3		aka-1		anc-1		acer-1								mca-1	4	1	1	1	1	4
apc-10	arp-6		ampd-1		act-4		akap-1		ant-1.1		acin-1								nhl-2	4	1	1	1	1	4
ape-1	arrd-10		anc-1		act-5		akt-1		ant-1.4		acl-1								pdi-3	4	1	1	1	1	4
apl-1	arrd-14		anp-1		acy-1		akt-2		aos-1		acl-1								piki-1	4	1	1	1	1	4
apn-1	asb-2		anr-1		acy-3		aldo-1		apa-2		acl-12								R05H10.1	4	1	1	1	1	4
apr-1	asd-2		anr-15		ada-2		aldo-2		apb-1		acl-14								rpl-31	4	1	1	1	1	4
apy-1	asna-1		anr-5		add-1		alfa-1		apd-3		acl-14								sti-1	4	1	1	1	1	4
aqp-11	atad-3		anr-6		add-2		alg-1		apg-1		acl-2								syx-18	4	1	1	1	1	4
aqp-2	atf-2		anr-8		adm-2		alg-2		apm-1		acl-4								T01G9.2	4	1	1	1	1	4
aqp-7	atf-5		ant-1.1		adpr-1		algn-13		app-1		acl-5								unc-44	4	1	1	1	1	4
aqp-8	atf-7		aos-1		adr-1		algn-3		aps-1		acl-5								unc-70	4	1	1	1	1	4
arch-1	atfs-1		apa-2		adr-2		alh-1		aps-2		acl-6								VF13D12L.3	4	1	1	1	1	4
arf-3	atg-18		apb-3		ads-1		alh-10		apy-1		acl-7								ain-2	3	1	1	1	1	4
ark-1	atg-2		apc-10		adsl-1		alh-12		aqp-2		acl-7								aka-1	3	1	1	1	1	4
arl-1	atg-7		ape-1		adss-1		alh-13		aqp-7		acl-8								atg-2	3	1	1	1	1	4
arl-5	atgp-2		apl-1		adt-2		alh-3		aqp-8		acl-9								atx-2	3	1	1	1	1	4
arp-6	atl-1		apn-1		aex-3		alh-4		arf-1.2		acly-1								atx-3	3	1	1	1	1	4
arrd-10	atln-2		apr-1		aex-5		alh-5		arf-3		acly-2								B0001.3	3	1	1	1	1	4
arrd-14	atp-2		apy-1		aex-6		alh-6		arf-6		acly-2								bicd-1	3	1	1	1	1	4
art-1	atp-4		aqp-11		afd-1		alh-7		arl-1		acmsd								C01C10.2	3	1	1	1	1	4
asd-2	atp-5		aqp-2		afmd-1		alh-8		arl-8		acn-1								C29F7.3	3	1	1	1	1	4
asna-1	attf-4		aqp-7		age-1		alh-9		arp-1		aco-1								C44H4.4	3	1	1	1	1	4
atad-3	atx-2		aqp-8		agef-1		alkb-1		arrd-14		aco-1								cah-4	3	1	1	1	1	4
atf-2	atx-3		arch-1		agl-1		alkb-8		arrd-25		aco-2								cct-5	3	1	1	1	1	4
atf-5	avr-15		arf-3		ags-3		allo-1		art-1		aco-2								chp-1	3	1	1	1	1	4
atf-7	B0024.10		ark-1		agxt-1		alr-1		arx-1		acox-1								cisd-1	3	1	1	1	1	4
atfs-1	B0024.15		arl-1		AH9.3		alx-1		arx-2		acox-1								copz-1	3	1	1	1	1	4
atg-18	B0034.1		arl-5		aha-1		aly-1		arx-3		acox-1.1								ctl-2	3	1	1	1	1	4
atg-2	B0041.8		arp-6		ahcy-1		aly-3		arx-4		acox-1.2								dnj-29	3	1	1	1	1	4
atg-7	B0198.3		arrd-10		aho-3		ama-1		arx-6		acox-1.5								egl-45	3	1	1	1	1	4
atgl-1	B0205.12		arrd-14		ain-1		aman-2		arx-7		acox-2								egl-8	3	1	1	1	1	4
atgp-1	B0205.6		art-1		ain-2		ampd-1		asb-1		acox-3								eif-3.C	3	1	1	1	1	4
atgp-2	B0222.10		asb-2		aip-1		amph-1		asb-2		acox-5								elks-1	3	1	1	1	1	4
atl-1	B0222.11		asd-2		aipl-1		amt-2		asd-2		acp-3								F17C11.11	3	1	1	1	1	4
atln-2	B0222.5		asna-1		air-1		anc-1		asg-1		acp-6								F56C9.10	3	1	1	1	1	4
atp-1	B0228.1		atad-3		air-2		angl-1		asg-2		acp-6								fat-6	3	1	1	1	1	4
atp-2	B0228.7		atf-2		ajm-1		anp-1		asna-1		acp-7								fmo-4	3	1	1	1	1	4
atp-4	B0261.5		atf-5		aka-1		ant-1.1		asns-2		acr-17								glna-2	3	1	1	1	1	4
atp-5	B0261.6		atf-7		akap-1		ant-1.2		asp-1		acr-18								hsp-1	3	1	1	1	1	4
atrn-1	B0285.4		atfs-1		akir-1		aos-1		asp-3		acs-1								icd-1	3	1	1	1	1	4
attf-4	B0303.3		atg-18		akt-1		apa-2		asp-4		acs-1								ipgm-1	3	1	1	1	1	4
atx-2	B0310.2		atg-2		akt-2		apb-1		atad-3		acs-11								istr-1	3	1	1	1	1	4
atx-3	B0334.13		atg-7		aldo-1		apb-3		atg-11		acs-11								ivd-1	3	1	1	1	1	4
avr-15	B0334.3		atgl-1		aldo-2		apd-3		atg-18		acs-13								K07E3.4	3	1	1	1	1	4
B0001.3	B0334.6		atgp-1		alfa-1		ape-1		atg-2		acs-13								lbp-6	3	1	1	1	1	4
B0034.1	B0336.3		atgp-2		alg-1		apg-1		atg-3		acs-14								let-363	3	1	1	1	1	4
B0034.5	B0353.1		atl-1		alg-2		app-1		atg-4.1		acs-14								lin-33	3	1	1	1	1	4
B0041.8	B0361.2		atln-2		algn-11		aps-1		atg-7		acs-17								lrp-1	3	1	1	1	1	4
B0205.4	B0361.9		atp-1		algn-13		aps-2		atgp-1		acs-17								mag-1	3	1	1	1	1	4
B0222.11	B0393.5		atp-2		algn-2		aps-3		atgp-2		acs-19								metr-1	3	1	1	1	1	4
B0222.5	B0410.3		atp-4		algn-7		aqp-2		ath-1		acs-19								ndk-1	3	1	1	1	1	4
B0228.7	B0454.5		atp-5		alh-1		aqp-7		atn-1		acs-2								pdi-1	3	1	1	1	1	4
B0310.2	B0454.6		atrn-1		alh-10		ard-1		atp-2		acs-2								pdi-2	3	1	1	1	1	4
B0334.13	B0454.9		attf-4		alh-11		arf-1.1		atp-5		acs-20								repo-1	3	1	1	1	1	4
B0334.3	B0457.2		atx-2		alh-12		arf-1.2		atx-2		acs-20								rmd-1	3	1	1	1	1	4
B0353.1	B0457.6		atx-3		alh-3		arf-3		B0001.4		acs-22								rpl-15	3	1	1	1	1	4
B0361.14	B0495.2		avr-15		alh-4		arf-6		B0024.10		acs-22								rps-30	3	1	1	1	1	4
B0361.2	B0495.7		B0001.3		alh-5		argk-1		B0024.11		acs-3								skr-1	3	1	1	1	1	4
B0361.9	B0495.8		B0024.10		alh-6		argn-1		B0024.13		acs-4								snb-1	3	1	1	1	1	4
B0393.5	B0513.2		B0024.15		alh-7		ark-1		B0035.12		acs-4								spk-1	3	1	1	1	1	4
B0403.5	bag-1		B0034.1		alh-8		arl-1		B0035.3		acs-5								stip-1	3	1	1	1	1	4
B0410.3	bas-1		B0034.5		alh-9		arle-14		B0205.13		acs-5								syx-5	3	1	1	1	1	4
B0454.6	bath-42		B0041.8		alp-1		arp-1		B0205.6		acs-6								T16G1.9	3	1	1	1	1	4
B0457.2	bath-43		B0198.3		alx-1		arp-11		B0207.6		acs-7								T27E9.2	3	1	1	1	1	4
B0457.6	bcat-1		B0205.12		aly-1		arrd-13		B0238.1		acsd-1								tbc-2	3	1	1	1	1	4
B0491.6	bcc-1		B0205.4		aly-2		arrd-25		B0238.10		act-1								trap-1	3	1	1	1	1	4
B0495.7	bcl-11		B0205.6		aly-3		art-1		B0238.11		act-1								ugt-41	3	1	1	1	1	4
B0495.8	bcs-1		B0222.10		ama-1		arx-1		B0250.5		act-2								unc-16	3	1	1	1	1	4
B0511.6	BE0003N10.1		B0222.11		aman-2		arx-2		B0272.4		act-2								unc-52	3	1	1	1	1	4
B0545.4	bed-2		B0222.5		ampd-1		arx-3		B0284.1		act-3								vab-19	3	1	1	1	1	4
B0564.2	bed-3		B0228.1		amph-1		arx-4		B0285.4		act-4								vha-5	3	1	1	1	1	4
bas-1	best-14		B0228.7		amt-4		arx-6		B0286.3		act-5								vhp-1	3	1	1	1	1	4
bath-42	best-17		B0261.5		amx-2		arx-7		B0303.11/B0303.12		act-5								W08E12.7	3	1	1	1	1	4
bcas-2	best-24		B0261.6		anat-1		asb-1		B0303.3		acy-1								yap-1	3	1	1	1	1	4
bcat-1	best-8		B0285.4		anc-1		asb-2		B0334.3		acy-3								ZK632.4	3	1	1	1	1	4
bcc-1	bet-2		B0303.3		angl-1		ascc-1		B0336.3		ada-2								ZK829.7	3	1	1	1	1	4
bckd-1B	bir-1		B0310.2		ani-1		asd-2		B0361.3		adah-1								aagr-3	2	1	1	1	1	4
bcl-11	bli-1		B0334.13		ani-2		asg-1		B0361.6		adbp-1								AC3.5	2	1	1	1	1	4
bcmo-2	bli-2		B0334.3		ani-3		asg-2		B0361.8		add-1								acdh-12	2	1	1	1	1	4
bcs-1	bli-3		B0334.6		anmt-2		ash-2		B0379.1		add-2								acl-5	2	1	1	1	1	4
bec-1	bli-4		B0336.3		anmt-3		asna-1		B0395.3		adk-1								aco-1	2	1	1	1	1	4
bed-3	bli-6		B0353.1		ant-1.1		asns-2		B0412.3		adm-2								acs-20	2	1	1	1	1	4
best-1	blmp-1		B0361.14		aos-1		asp-1		B0416.5		adpr-1								act-2	2	1	1	1	1	4
best-14	brd-1		B0361.2		apa-2		asp-13		B0464.2		adr-1								adss-1	2	1	1	1	1	4
best-17	brf-1		B0361.9		apb-1		asp-15		B0464.6		adr-1								ahcy-1	2	1	1	1	1	4
best-24	brp-1		B0393.5		apb-3		asp-2		B0491.5		adr-2								alh-4	2	1	1	1	1	4
best-8	btb-1		B0403.5		apc-17		asp-3		B0495.5		ads-1								asna-1	2	1	1	1	1	4
bet-2	btb-11		B0410.3		apd-3		asp-4		B0495.7		ads-1								atg-18	2	1	1	1	1	4
bicd-1	bus-19		B0454.5		ape-1		asp-5		B0511.6		adsl-1								B0495.7	2	1	1	1	1	4
bir-1	byn-1		B0454.6		apg-1		asp-6		B0513.5		adss-1								C01B10.11	2	1	1	1	1	4
bli-1	C01B10.11		B0454.9		aph-1		asps-1		B0564.7		adt-1								C05D11.8	2	1	1	1	1	4
bli-3	C01B10.3		B0457.2		apl-1		atad-3		bag-1		adt-2								C23H3.2	2	1	1	1	1	4
bli-4	C01C10.2		B0457.6		apm-1		atf-7		bas-1		aex-3								C30F12.5	2	1	1	1	1	4
blmp-1	C01F1.3		B0491.6		apm-3		atfs-1		bcc-1		aex-4								C31C9.2	2	1	1	1	1	4
brd-1	C01F1.5		B0495.2		apn-1		atg-16.2		bcmo-2		aex-5								C37A2.7	2	1	1	1	1	4
brf-1	C01F6.9		B0495.7		app-1		atg-18		ben-1		aex-6								cct-6	2	1	1	1	1	4
brp-1	C01G10.9		B0495.8		apr-1		atg-2		bicd-1		afd-1								copa-1	2	1	1	1	1	4
btb-10	C01G6.5		B0511.6		aps-1		atg-3		bli-3		affl-2								cpt-2	2	1	1	1	1	4
btb-11	C01H6.8		B0513.2		aps-2		atg-4.1		bli-4		afmd-1								cri-3	2	1	1	1	1	4
bus-19	C02B10.4		B0545.4		aps-3		atg-4.2		bli-6		age-1								ctg-1	2	1	1	1	1	4
byn-1	C02B10.5		B0564.2		apx-1		atg-5		bre-1		agef-1								cyn-7	2	1	1	1	1	4
C01B10.11	C02F4.4		bag-1		apy-1		atg-9		bub-3		agef-1								dab-1	2	1	1	1	1	4
C01C10.2	C02F5.14		bas-1		aqp-1		atgl-1		byn-1		agl-1								daf-21	2	1	1	1	1	4
C01F1.5	C03A3.2		bath-42		aqp-10		atgp-1		C01B10.11		agl-1								del-6	2	1	1	1	1	4
C01F6.9	C03C10.4		bath-43		aqp-11		atgp-2		C01B10.3		ags-3								dlat-1	2	1	1	1	1	4
C01G10.9	C03D6.1		bcas-2		aqp-2		ath-1		C01B10.8		agt-1								dlst-1	2	1	1	1	1	4
C01G6.4	C03G6.17		bcat-1		aqp-7		athp-1		C01F1.3		agxt-1								dnj-25	2	1	1	1	1	4
C01G6.5	C04A2.15		bcc-1		aqp-8		athp-2		C01G10.8		AH10.4								dpy-18	2	1	1	1	1	4
C01H6.8	C04E12.4		bckd-1B		ard-1		athp-3		C01G10.9		AH9.3								eak-7	2	1	1	1	1	4
C02B10.4	C04F12.5		bcl-11		arf-1.2		atic-1		C01G5.6		aha-1								ech-1.2	2	1	1	1	1	4
C02B10.5	C05C8.1		bcmo-2		arf-3		atln-1		C02B10.4		ahcy-1								egl-15	2	1	1	1	1	4
C02F4.4	C05C8.7		bcs-1		arf-6		atm-1		C02C2.6		ahcy-1								egl-4	2	1	1	1	1	4
C03A3.2	C05C9.1		BE0003N10.1		ari-1		atn-1		C02D5.4		aho-3								ego-2	2	1	1	1	1	4
C03D6.1	C05D11.1		bec-1		arid-1		atp-1		C02F5.3		ahsa-1								ehbp-1	2	1	1	1	1	4
C03G6.17	C05D11.13		bed-2		ark-1		atp-2		C03A3.2		ain-1								eps-8	2	1	1	1	1	4
C04A2.15	C05D11.8		bed-3		arl-1		atp-3		C04C3.3		ain-1								F41G3.6	2	1	1	1	1	4
C04E12.4	C05D2.10		best-1		arl-3		atp-4		C05C10.3		ain-2								F53C11.5	2	1	1	1	1	4
C04F12.5	C05E7.1		best-14		arl-8		atp-5		C05C8.7		ain-2								F55D12.2	2	1	1	1	1	4
C04H5.1	C05G5.7		best-17		arp-1		attf-2		C05D11.1		aip-1								fat-4	2	1	1	1	1	4
C05B5.8	C06A8.3		best-24		arp-11		attf-4		C05D11.9		aip-1								fcho-1	2	1	1	1	1	4
C05C10.3	C06A8.6		best-8		arr-1		attf-6		C05G5.4		aipl-1								fmo-3	2	1	1	1	1	4
C05C8.7	C06B3.6		bet-2		arrd-10		atx-2		C06A6.5		aipl-1								gdh-1	2	1	1	1	1	4
C05D11.13	C06C3.12		bicd-1		arrd-13		atx-3		C06A8.1		aipr-1								gfi-2	2	1	1	1	1	4
C05D11.8	C06E7.4		bir-1		arrd-14		atz-1		C06A8.3		air-1								glt-1	2	1	1	1	1	4
C05D2.10	C06G1.1		bli-1		arrd-17		B0001.2		C06B3.6		air-1								gsp-1	2	1	1	1	1	4
C05E7.1	C07A9.13		bli-2		arrd-18		B0001.3		C06E1.9		air-2								gst-26	2	1	1	1	1	4
C06B3.16	C07A9.5		bli-3		arrd-25		B0001.4		C06G3.5		ajm-1								hgrs-1	2	1	1	1	1	4
C06B3.6	C07B5.4		bli-4		arrd-28		B0001.8		C06G3.9		aka-1								hlh-30	2	1	1	1	1	4
C06B8.3	C08F8.2		bli-6		art-1		B0035.15		C06H5.6		aka-1								hrpf-1	2	1	1	1	1	4
C06C3.12	C08F8.9		blmp-1		arx-1		B0041.8		C07A12.7		akap-1								hsp-3	2	1	1	1	1	4
C06E4.3	C08H9.15		brd-1		arx-2		B0205.1		C07A9.2		akir-1								hsp-4	2	1	1	1	1	4
C06E8.5	C08H9.3		brf-1		arx-3		B0205.13		C07D8.6		akt-1								hum-1	2	1	1	1	1	4
C06G1.1	C09D4.6		brp-1		arx-4		B0207.6		C07E3.10		akt-2								icl-1	2	1	1	1	1	4
C06H2.7	C09F5.1		btb-1		arx-5		B0228.7		C08B6.8		aldo-1								idh-1	2	1	1	1	1	4
C07A12.7	C09F9.2		btb-10		arx-6		B0238.11		C08C3.4		aldo-1								inx-13	2	1	1	1	1	4
C07A4.2	C09G9.1		btb-11		arx-7		B0244.17		C08H9.2		aldo-2								itr-1	2	1	1	1	1	4
C07A9.13	C09H10.10		bus-19		asah-1		B0250.5		C09F9.2		aldo-2								lbp-9	2	1	1	1	1	4
C07A9.5	C09H10.4		byn-1		asb-1		B0252.1		C10C6.6		alfa-1								let-716	2	1	1	1	1	4
C07B5.4	C10B5.3		C01B10.11		asb-2		B0261.1		C10E2.6		alg-1								let-721	2	1	1	1	1	4
C07D8.5	C11D2.7		C01B10.3		asc-1		B0272.3		C11D2.4		alg-1								lmn-1	2	1	1	1	1	4
C07G3.10	C11E4.6		C01C10.2		asd-1		B0272.4		C11D2.7		alg-2								mab-10	2	1	1	1	1	4
C08B11.9	C11H1.9		C01F1.3		asd-2		B0280.9		C11E4.1		alg-2								maph-1.1	2	1	1	1	1	4
C08B6.4	C12D8.1		C01F1.5		asfl-1		B0303.11		C11H1.9		algn-11								met-1	2	1	1	1	1	4
C08F8.9	C13B4.1		C01F6.9		asg-1		B0303.3		C12D8.1		algn-13								mmaa-1	2	1	1	1	1	4
C08H9.15	C13C4.4		C01G10.9		asg-2		B0303.7		C13B9.3		algn-2								natc-2	2	1	1	1	1	4
C09D4.6	C13G3.1		C01G6.4		ash-2		B0310.2		C13C4.5		algn-3								nhr-31	2	1	1	1	1	4
C09F5.1	C14A4.9		C01G6.5		asm-1		B0334.3		C14B1.3		algn-7								nhr-46	2	1	1	1	1	4
C09F9.2	C14B1.2		C01H6.8		asna-1		B0353.1		C14B9.2		algn-8								nhr-49	2	1	1	1	1	4
C09G9.1	C14B4.2		C02B10.4		asp-1		B0361.2		C14C10.4		alh-1								npp-9	2	1	1	1	1	4
C09H10.4	C14C10.5		C02B10.5		asp-13		B0361.3		C14C10.5		alh-1								par-3	2	1	1	1	1	4
C10C5.3	C14C10.9		C02F4.4		asp-14		B0361.6		C14F11.6		alh-10								pccb-1	2	1	1	1	1	4
C10G8.8	C15C6.1		C02F5.14		asp-2		B0379.1		C14H10.2		alh-10								pix-1	2	1	1	1	1	4
C11D2.7	C15C7.5		C03A3.2		asp-3		B0393.4		C14H10.3		alh-11								plc-4	2	1	1	1	1	4
C11E4.6	C15F1.1		C03C10.4		asp-4		B0395.3		C15C7.5		alh-11								pld-1	2	1	1	1	1	4
C11H1.9	C15F1.2		C03D6.1		asp-5		B0416.5		C15F1.1		alh-12								plin-1	2	1	1	1	1	4
C13B4.1	C16A3.1		C03G6.17		asp-6		B0432.10		C15H9.7		alh-12								ptc-1	2	1	1	1	1	4
C13C4.4	C16A3.10		C04A2.15		aspm-1		B0432.7		C16A3.10		alh-13								R107.2	2	1	1	1	1	4
C13G3.1	C16A3.4		C04E12.4		atad-3		B0454.5		C16A3.4		alh-13								rab-11.1	2	1	1	1	1	4
C14A4.9	C16A3.5		C04F12.5		atat-2		B0457.6		C16A3.5		alh-3								rad-23	2	1	1	1	1	4
C14B1.2	C16A3.6		C04H5.1		atf-5		B0464.6		C16A3.6		alh-3								rbc-1	2	1	1	1	1	4
C14B9.3	C16C10.13		C05B5.8		atf-6		B0464.9		C16C10.3		alh-4								ret-1	2	1	1	1	1	4
C14C10.10	C16C10.2		C05C10.3		atf-7		B0491.5		C16C10.8		alh-4								rme-1	2	1	1	1	1	4
C14C10.5	C16C8.18		C05C8.1		atfs-1		B0491.6		C16C2.4		alh-5								rpl-13	2	1	1	1	1	4
C14C6.5	C16D9.4		C05C8.7		atg-13		B0495.7		C17G10.1		alh-5								rpl-35	2	1	1	1	1	4
C14H10.2	C17G10.9		C05C9.1		atg-16.2		B0495.8		C17G10.2		alh-6								rpn-2	2	1	1	1	1	4
C15C6.1	C18A3.3		C05D11.1		atg-18		B0507.2		C18B2.3		alh-6								rps-10	2	1	1	1	1	4
C15C7.5	C18C4.5		C05D11.13		atg-2		B0511.12		C18B2.4		alh-7								rps-26	2	1	1	1	1	4
C15F1.1	C18D11.1		C05D11.8		atg-3		B0511.6		C18B2.5		alh-7								smk-1	2	1	1	1	1	4
C15F1.2	C18H7.1		C05D2.10		atg-4.1		B0564.2		C18C4.5		alh-8								soc-1	2	1	1	1	1	4
C16A3.4	C18H9.3		C05E7.1		atg-5		bag-1		C18E9.2		alh-8								sos-1	2	1	1	1	1	4
C16C8.18	C23G10.2		C05G5.7		atg-7		bar-1		C18E9.6		alh-9								spc-1	2	1	1	1	1	4
C16D9.3	C23G10.6		C06A8.3		atg-9		bath-5		C18H9.2		alh-9								T13H5.6	2	1	1	1	1	4
C16D9.4	C23G10.8		C06A8.6		atgl-1		baz-2		C18H9.3		alkb-1								tag-325	2	1	1	1	1	4
C16E9.1	C23H3.2		C06B3.16		atgp-1		bbs-5		C23G10.2		alkb-8								tat-1	2	1	1	1	1	4
C17E4.11	C23H3.3		C06B3.6		atgp-2		bca-1		C23G10.8		alkb-8								tba-4	2	1	1	1	1	4
C17H11.2	C24A11.1		C06B8.3		athp-1		bca-2		C23H3.2		allo-1								tln-1	2	1	1	1	1	4
C18A3.3	C24G6.2		C06C3.12		athp-2		bcas-2		C23H3.3		alp-1								tpa-1	2	1	1	1	1	4
C18C4.7	C25A1.16		C06E4.3		atic-1		bcat-1		C24G6.8		alr-1								tpp-2	2	1	1	1	1	4
C18D11.1	C25A6.1		C06E7.4		atl-1		bcc-1		C24H12.4		alx-1								tps-2	2	1	1	1	1	4
C18H7.1	C25E10.4		C06E8.5		atln-1		bckd-1A		C25A1.4		aly-1								trap-2	2	1	1	1	1	4
C18H9.5	C25E10.5		C06G1.1		atm-1		bckd-1b		C25A1.5		aly-2								ttr-15	2	1	1	1	1	4
C23G10.8	C25F9.2		C06H2.7		atn-1		bcl-7		C25A1.6		aly-3								ttr-18	2	1	1	1	1	4
C23H3.2	C25H3.14		C07A12.7		atp-2		bcmo-2		C25G4.10		ama-1								uba-5	2	1	1	1	1	4
C24A11.1	C25H3.16		C07A4.2		atp-3		bec-1		C25H3.4		ama-1								ubc-3	2	1	1	1	1	4
C24H10.2	C26B9.2		C07A9.13		atp-4		bed-1		C25H3.9		aman-2								unc-116	2	1	1	1	1	4
C25A6.1	C26B9.3		C07A9.5		atp-5		bed-2		C26E6.6		ampd-1								unc-33	2	1	1	1	1	4
C25E10.12	C26D10.3		C07B5.4		attf-2		best-3		C27A7.5		amph-1								vha-11	2	1	1	1	1	4
C25E10.4	C26D10.6		C07D8.5		attf-3		bet-1		C27F2.10		amph-1								vha-13	2	1	1	1	1	4
C25E10.5	C26F1.1		C07G3.10		attf-4		bet-2		C27F2.4		amt-2								vha-16	2	1	1	1	1	4
C25F9.2	C26F1.3		C08B11.9		attf-5		bicd-1		C27F2.8		amt-4								vps-2	2	1	1	1	1	4
C25H3.10	C27A2.12		C08B6.4		attf-6		bir-1		C27H6.8		amx-2								W10C8.5	2	1	1	1	1	4
C25H3.15	C27D8.2		C08F8.2		atx-2		bli-3		C28H8.11		anat-1								Y22D7AL.10	2	1	1	1	1	4
C25H3.16	C27D8.3		C08F8.9		atx-3		blmp-1		C28H8.3		anc-1								Y47G6A.21	2	1	1	1	1	4
C25H3.7	C27F2.8		C08H9.15		ave-1		blos-1		C29E4.15		anc-1								ykt-6	2	1	1	1	1	4
C26B9.2	C27H5.2		C08H9.3		avr-15		blos-2		C29F5.1		angl-1								ZK370.4	2	1	1	1	1	4
C26B9.3	C27H6.9		C09D4.6		B0001.2		blos-7		C29F7.2		ani-1								ZK470.2	2	1	1	1	1	4
C26B9.7	C28G1.10		C09F5.1		B0001.3		bpl-1		C29F7.3		ani-2								abcf-2	1	1	1	1	1	4
C26D10.6	C28H8.4		C09F9.2		B0001.4		bpnt-1		C29H12.2		ani-3								abcf-3	1	1	1	1	1	4
C26F1.1	C29F3.3		C09G9.1		B0001.5		bra-2		C30B5.6		anmt-2								ajm-1	1	1	1	1	1	4
C27A2.12	C29F7.3		C09H10.10		B0001.8		brap-2		C30C11.4		anmt-3								alh-1	1	1	1	1	1	4
C27D8.2	C29H12.2		C09H10.4		B0024.10		bre-1		C30F12.2		anp-1								alh-8	1	1	1	1	1	4
C27D8.3	C30F12.2		C10B5.3		B0024.11		brf-1		C30F12.5		anr-1								apa-2	1	1	1	1	1	4
C27H6.9	C30F12.5		C10C5.3		B0025.5		brp-1		C30G12.2		anr-15								ape-1	1	1	1	1	1	4
C28D4.18	C30H6.5		C10G8.8		B0034.1		btb-20		C30H6.7		anr-5								aqp-2	1	1	1	1	1	4
C28G1.10	C31C9.2		C11D2.7		B0035.1		btbd-10		C30H7.2		anr-6								atad-3	1	1	1	1	1	4
C29E4.15	C31C9.7		C11E4.6		B0035.15		btf-1		C31C9.2		anr-8								atgp-1	1	1	1	1	1	4
C29F3.3	C31H2.14		C11H1.9		B0041.11		bub-3		C31H2.4		ant-1.1								atgp-2	1	1	1	1	1	4
C29F7.3	C32D5.1		C12D8.1		B0041.5		bud-31		C31H5.6		ant-1.1								atp-5	1	1	1	1	1	4
C29H12.2	C32D5.11		C13B4.1		B0041.8		byn-1		C32D5.8		ant-1.2								C05C8.1	1	1	1	1	1	4
C30F12.5	C33B4.2		C13C4.4		B0198.3		C01A2.4		C32E8.3		ant-1.4								cars-1	1	1	1	1	1	4
C30H6.8	C33D3.3		C13G3.1		B0205.6		C01B10.11		C32F10.8		aos-1								catp-8	1	1	1	1	1	4
C31C9.2	C33D9.3		C14A4.9		B0205.9		C01B10.3		C34B2.10		aos-1								cct-7	1	1	1	1	1	4
C31C9.7	C33F10.14		C14B1.2		B0222.11		C01C10.2		C34B2.5		apa-2								cdc-48.2	1	1	1	1	1	4
C31H5.5	C34C12.7		C14B4.2		B0222.5		C01F1.3		C34B2.6		apa-2								cdh-4	1	1	1	1	1	4
C32D5.1	C34C6.4		C14B9.3		B0228.7		C01F1.6		C34C12.6		apb-1								cdk-12	1	1	1	1	1	4
C32D5.8	C34E7.4		C14C10.10		B0238.11		C01G5.4		C34C12.8		apb-1								cdr-4	1	1	1	1	1	4
C33A12.3	C34F11.8		C14C10.5		B0238.9		C01H6.4		C34C6.2		apb-3								cebp-1	1	1	1	1	1	4
C33D3.3	C34F6.10		C14C10.9		B0250.5		C01H6.8		C34E7.4		apc-10								chc-1	1	1	1	1	1	4
C33D9.6	C35A5.3		C14C6.5		B0252.3		C02B10.4		C34F11.3		apc-17								clip-1	1	1	1	1	1	4
C34B4.3	C35D10.1		C14H10.2		B0261.1		C02B10.6		C35A5.8		apd-3								cmd-1	1	1	1	1	1	4
C34C12.7	C35D10.17		C15C6.1		B0261.7		C02C2.6		C35B1.5		apd-3								col-19	1	1	1	1	1	4
C34C6.3	C35E7.9		C15C7.5		B0261.8		C02D5.4		C35C5.3		ape-1								copb-2	1	1	1	1	1	4
C34E7.4	C36E6.1		C15F1.1		B0272.3		C02F5.12		C36A4.4		apg-1								copd-1	1	1	1	1	1	4
C34F11.8	C37A2.6		C15F1.2		B0272.4		C02F5.3		C36B7.6		apg-1								cpi-2	1	1	1	1	1	4
C35A5.11	C37A2.7		C16A3.1		B0280.9		C02G6.2		C36E6.1		aph-1								crt-1	1	1	1	1	1	4
C36B7.6	C37A2.8		C16A3.10		B0285.3		C03B1.14		C37C3.2		apl-1								cth-2	1	1	1	1	1	4
C37A2.6	C37C3.1		C16A3.4		B0285.4		C03H5.3		C37E2.1		apm-1								cts-1	1	1	1	1	1	4
C37A2.7	C37C3.2		C16A3.5		B0286.1		C04E6.7		C37H5.5		apm-1								cyc-2.1	1	1	1	1	1	4
C37C3.18	C37C3.7		C16A3.6		B0302.5		C04F12.1		C37H5.6		apm-3								cysl-2	1	1	1	1	1	4
C37C3.2	C38C6.3		C16C10.13		B0303.11		C04F5.8		C38C10.2		apn-1								cytb-5.2	1	1	1	1	1	4
C37C3.7	C38H2.2		C16C10.2		B0303.14		C04G2.9		C39B5.5		app-1								ddo-2	1	1	1	1	1	4
C37H5.5	C39E9.8		C16C8.18		B0303.3		C04G6.4		C39D10.8		app-1								ddx-19	1	1	1	1	1	4
C38C6.3	C41D11.6		C16D9.3		B0303.4		C04H5.1		C39H7.1		apr-1								dgk-4	1	1	1	1	1	4
C39E9.8	C42D4.3		C16D9.4		B0304.2		C05B5.4		C40H1.6		aps-1								dlg-1	1	1	1	1	1	4
C42D4.2	C44C10.9		C16E9.1		B0310.2		C05C10.3		C41G7.9		aps-1								dnj-12	1	1	1	1	1	4
C42D4.3	C44E4.4		C17E4.11		B0334.3		C05C8.1		C42C1.11		aps-2								dnj-13	1	1	1	1	1	4
C44C10.9	C44H4.4		C17G10.9		B0334.4		C05C8.5		C42D4.1		aps-2								dpf-5	1	1	1	1	1	4
C44H4.4	C45B2.8		C17H11.2		B0334.5		C05C8.7		C42D4.3		aps-3								dpy-10	1	1	1	1	1	4
C44H9.5	C45G7.13		C18A3.3		B0336.13		C05D11.1		C43E11.9		apx-1								dpy-11	1	1	1	1	1	4
C45B2.2	C46A5.4		C18C4.5		B0336.3		C05D11.8		C44B7.10		apy-1								dpy-4	1	1	1	1	1	4
C45B2.3	C47D12.2		C18C4.7		B0336.7		C05D11.9		C44B7.7		apy-1								drp-1	1	1	1	1	1	4
C45B2.8	C47E8.11		C18D11.1		B0353.1		C05G5.2		C44C1.1		aqp-1								dyn-1	1	1	1	1	1	4
C45G7.4	C48B6.2		C18H7.1		B0361.2		C05G5.3		C44E12.1		aqp-10								dys-1	1	1	1	1	1	4
C46A5.4	C48B6.4		C18H9.3		B0361.6		C06A6.2		C44E4.4		aqp-11								ears-1	1	1	1	1	1	4
C46H3.2	C48E7.1		C18H9.5		B0361.9		C06A6.4		C44E4.5		aqp-2								edc-3	1	1	1	1	1	4
C47D12.2	C49F5.7		C23G10.2		B0365.9		C06B3.6		C44H4.4		aqp-2								egl-30	1	1	1	1	1	4
C47E8.11	C49F8.3		C23G10.6		B0379.1		C06B8.2		C45B2.2		aqp-7								eif-3.K	1	1	1	1	1	4
C47E8.4	C49H3.3		C23G10.8		B0379.6		C06E1.9		C45G9.5		aqp-7								F09E5.3	1	1	1	1	1	4
C48B6.3	C49H3.9		C23H3.2		B0393.3		C06E2.1		C46C2.2		aqp-8								F09F7.5	1	1	1	1	1	4
C48E7.1	C50B8.1		C23H3.3		B0393.6		C06E7.4		C46F11.4		aqp-8								F10D11.6	1	1	1	1	1	4
C49F5.7	C50D2.1		C24A11.1		B0393.9		C06G3.6		C46G7.2		arch-1								F17A9.2	1	1	1	1	1	4
C49F8.3	C50D2.7		C24G6.2		B0395.3		C06H2.2		C47B2.2		ard-1								F17A9.4	1	1	1	1	1	4
C49G7.10	C50F4.12		C24H10.2		B0403.5		C07A12.7		C47D12.2		arf-1.1								F17A9.5	1	1	1	1	1	4
C49G7.12	C50F4.4		C25A1.16		B0410.3		C07A9.10		C47E12.7		arf-1.2								F21D5.7	1	1	1	1	1	4
C49H3.3	C50F4.8		C25A6.1		B0416.2		C07A9.9		C48A7.2		arf-1.2								F22G12.4	1	1	1	1	1	4
C49H3.9	C52D10.3		C25E10.12		B0416.5		C07D8.5		C48B4.1		arf-3								F25E5.5	1	1	1	1	1	4
C50B6.3	C52G5.2		C25E10.4		B0416.7		C07D8.6		C48E7.1		arf-3								F26H9.5	1	1	1	1	1	4
C50D2.1	C53A5.13		C25E10.5		B0432.13		C07E3.10		C49A9.9		arf-6								F53A10.2	1	1	1	1	1	4
C50F4.8	C53A5.6		C25F9.2		B0432.14		C07H6.2		C49F5.7		arf-6								F53B3.6	1	1	1	1	1	4
C52G5.2	C53B4.4		C25H3.10		B0432.8		C07H6.4		C50D2.5		argk-1								F53F1.2	1	1	1	1	1	4
C53A5.13	C53H9.2		C25H3.14		B0454.5		C08B11.3		C50D2.7		argn-1								F53F4.11	1	1	1	1	1	4
C53A5.6	C54G10.4		C25H3.15		B0454.6		C08B11.9		C50F2.3		ari-1								F56A8.3	1	1	1	1	1	4
C53D6.7	C55A6.12		C25H3.16		B0457.2		C08B6.8		C50F4.1		arid-1								fib-1	1	1	1	1	1	4
C53H9.2	C55C3.1		C25H3.7		B0457.6		C08E8.10		C50F4.16		ark-1								fli-1	1	1	1	1	1	4
C54D1.7	C56C10.4		C26B9.2		B0464.6		C08G9.2		C50F7.4		arl-1								frm-1	1	1	1	1	1	4
C54E4.12	C56E6.2		C26B9.3		B0464.9		C09D4.4		C51E3.6		arl-1								gcs-1	1	1	1	1	1	4
C55A6.12	C56G2.7		C26B9.7		B0491.1		C09E7.4		C52A10.1		arl-3								gdi-1	1	1	1	1	1	4
C55A6.6	cacn-1		C26D10.3		B0491.5		C09E7.7		C52B9.4		arl-5								gpd-2	1	1	1	1	1	4
C55C3.1	cah-4		C26D10.6		B0491.6		C09E7.8		C52D10.12		arl-8								gpi-1	1	1	1	1	1	4
C56C10.9	cal-5		C26F1.1		B0495.2		C09E9.1		C52E12.1		arl-8								gspd-1	1	1	1	1	1	4
C56G2.15	calu-1		C26F1.3		B0495.7		C09F9.2		C52E4.5		arle-14								gsr-1	1	1	1	1	1	4
cah-4	cap-2		C27A2.12		B0495.8		C09G4.4		C52G5.2		arp-1								hrp-1	1	1	1	1	1	4
cal-5	cars-1		C27D8.2		B0495.9		C09G9.1		C53A5.13		arp-1								hsp-110	1	1	1	1	1	4
cap-2	cash-1		C27D8.3		B0507.2		C10B5.3		C53C9.2		arp-11								hsp-6	1	1	1	1	1	4
cars-1	cat-4		C27F2.8		B0511.12		C10C5.4		C53D6.7		arp-6								iars-1	1	1	1	1	1	4
cash-1	catp-1		C27H5.2		B0511.13		C10E2.1		C53H9.2		arr-1								ife-1	1	1	1	1	1	4
casy-1	catp-3		C27H6.9		B0511.6		C10G8.8		C54E4.5		arrd-10								ife-3	1	1	1	1	1	4
cat-4	catp-7		C28D4.18		B0513.2		C11D2.4		C55A6.3		arrd-13								ifet-1	1	1	1	1	1	4
catp-1	catp-8		C28G1.10		B0513.4		C11D2.7		C55A6.4		arrd-14								ima-3	1	1	1	1	1	4
catp-3	cblc-1		C28H8.4		B0513.5		C11E4.6		C55A6.6		arrd-14								K02C4.3	1	1	1	1	1	4
catp-6	cbp-1		C29E4.15		B0524.6		C11H1.3		C55A6.9		arrd-17								K04C2.2	1	1	1	1	1	4
catp-7	cbs-1		C29F3.3		B0546.3		C13B7.6		C55F2.1		arrd-18								K05C4.2	1	1	1	1	1	4
catp-8	CC8.2		C29F7.3		B0546.4		C13C4.4		C56A3.5		arrd-25								K07E3.1	1	1	1	1	1	4
cblc-1	ccch-1		C29H12.2		B0564.7		C13E3.1		C56C10.7		arrd-25								kin-1	1	1	1	1	1	4
cbp-1	ccf-1		C30F12.2		baf-1		C13F10.5		C56E6.9		arrd-28								klc-2	1	1	1	1	1	4
cbp-3	cco-1		C30F12.5		bag-1		C13F10.7		C56G2.1/C56G2.2		art-1								klf-1	1	1	1	1	1	4
cbs-1	cco-2		C30H6.5		bam-2		C14A11.6		C56G2.3		art-1								klp-12	1	1	1	1	1	4
CC8.2	ccr-4		C30H6.8		bar-1		C14B1.3		C56G2.7		arx-1								klp-7	1	1	1	1	1	4
ccar-1	cct-1		C31C9.2		bath-38		C14B1.8		cah-4		arx-1								ldh-1	1	1	1	1	1	4
ccch-1	cct-5		C31C9.7		bath-40		C14B9.2		cal-5		arx-2								lec-3	1	1	1	1	1	4
ccf-1	cct-6		C31H2.14		bath-41		C14B9.8		calu-1		arx-2								let-60	1	1	1	1	1	4
cct-1	cct-7		C31H5.5		bath-42		C14C10.5		cand-1		arx-3								let-767	1	1	1	1	1	4
cct-4	CD4.3		C32D5.1		bath-43		C14C6.3		cap-1		arx-3								lfi-1	1	1	1	1	1	4
cct-5	cdc-48.1		C32D5.11		bath-44		C14F11.4		cap-2		arx-4								M106.3	1	1	1	1	1	4
cct-6	cdc-48.2		C32D5.8		baz-2		C14F11.6		car-1		arx-4								max-2	1	1	1	1	1	4
cct-7	cdc-6		C33A12.3		bca-1		C14H10.2		cars-1		arx-5								mbf-1	1	1	1	1	1	4
CD4.11	cdc-7		C33B4.2		bca-2		C14H10.3		cas-1		arx-6								mca-2	1	1	1	1	1	4
cdc-14	cdh-1		C33D3.3		bcat-1		C15C7.5		cash-1		arx-6								mct-6	1	1	1	1	1	4
cdc-26	cdh-10		C33D9.3		bcc-1		C15C8.4		catp-3		arx-7								mdh-2	1	1	1	1	1	4
cdc-48.1	cdh-12		C33D9.6		bcl-11		C15H9.4		cbl-1		arx-7								mrp-1	1	1	1	1	1	4
cdc-48.2	cdh-7		C33F10.14		bcl-7		C15H9.9		cbs-1		asah-1								mua-3	1	1	1	1	1	4
cdc-6	cdk-12		C34B4.3		bcs-1		C16A11.2		ccdc-47		asb-1								nath-10	1	1	1	1	1	4
cdc-7	cdk-5		C34C12.7		BE0003N10.1		C16A3.4		ccf-1		asb-1								ncl-1	1	1	1	1	1	4
cdh-1	cdo-1		C34C6.3		bec-1		C16A3.5		cchl-1		asb-2								ngp-1	1	1	1	1	1	4
cdh-4	cdr-4		C34C6.4		bed-1		C16A3.6		ccr-4		asb-2								nhr-35	1	1	1	1	1	4
cdh-7	cebp-1		C34E7.4		bed-2		C16C10.2		cct-1		asc-1								nhr-41	1	1	1	1	1	4
cdk-12	ced-11		C34F11.8		ben-1		C16C10.8		cct-2		ascc-1								noah-2	1	1	1	1	1	4
cdo-1	ced-6		C34F6.10		best-13		C16C2.4		cct-3		asd-1								npp-10	1	1	1	1	1	4
cdr-2	ced-7		C35A5.11		best-14		C16C8.11		cct-4		asd-2								nrfl-1	1	1	1	1	1	4
cdr-4	ceh-18		C35A5.3		best-17		C16H3.3		cct-5		asd-2								nubp-1	1	1	1	1	1	4
cebp-1	ceh-20		C35D10.1		best-18		C17B7.12		cct-6		asfl-1								obr-4	1	1	1	1	1	4
ced-11	ceh-32		C35D10.17		best-21		C17E4.6		cct-7		asg-1								pam-1	1	1	1	1	1	4
ced-6	ceh-38		C35E7.9		best-22		C17H11.2		cct-8		asg-1								pars-1	1	1	1	1	1	4
ced-7	ceh-43		C36B7.6		best-24		C17H11.6		ccz-1		asg-2								pbs-3	1	1	1	1	1	4
ceh-20	ceh-45		C36E6.1		bet-1		C17H12.10		cdc-37		asg-2								pbs-5	1	1	1	1	1	4
ceh-32	cept-1		C37A2.6		bet-2		C18A3.3		cdc-42		ash-2								pdi-6	1	1	1	1	1	4
ceh-45	cey-4		C37A2.7		bgal-1		C18B2.1		cdc-48.1		asm-1								pfkb-1.1	1	1	1	1	1	4
cerk-1	cfim-2		C37A2.8		bicd-1		C18B2.3		cdc-48.2		asna-1								pgk-1	1	1	1	1	1	4
cfim-2	cgh-1		C37C3.1		bir-1		C18B2.4		cdd-2		asna-1								prdx-2	1	1	1	1	1	4
cgh-1	chc-1		C37C3.18		bir-2		C18B2.5		cdf-1		asns-2								prp-19	1	1	1	1	1	4
chc-1	chd-7		C37C3.2		bli-1		C18C4.7		cdh-12		asns-2								pxf-1	1	1	1	1	1	4
chd-7	che-10		C37C3.7		bli-2		C18D11.3		cdk-1		asp-1								qdpr-1	1	1	1	1	1	4
chdp-1	che-14		C37H5.5		bli-3		C18E9.2		cdo-1		asp-1								R05D3.9	1	1	1	1	1	4
che-14	chil-13		C38C6.3		bli-4		C23G10.11		cdr-2		asp-13								R05F9.6	1	1	1	1	1	4
chil-8	chp-1		C38H2.2		bli-6		C23G10.2		cdr-4		asp-14								R148.5	1	1	1	1	1	4
chpf-1	chpf-1		C39E9.8		blmp-1		C23G10.8		cdr-6		asp-15								raga-1	1	1	1	1	1	4
chpf-2	cids-2		C41D11.6		blos-1		C23H3.2		cdr-7		asp-2								rla-1	1	1	1	1	1	4
cil-1	cil-1		C42D4.2		blos-2		C23H3.5		ced-10		asp-3								rme-8	1	1	1	1	1	4
cima-1	cima-1		C42D4.3		blos-9		C23H4.8		ced-6		asp-3								rpl-1	1	1	1	1	1	4
cit-1.2	cisd-1		C44C10.9		bmk-1		C23H5.8		ced-7		asp-4								rpl-12	1	1	1	1	1	4
cki-1	cit-1.2		C44E4.4		bmy-1		C24B5.4		cee-1		asp-4								rpl-17	1	1	1	1	1	4
clc-4	clc-4		C44H4.4		bra-2		C24H10.2		ceeh-1		asp-5								rpl-20	1	1	1	1	1	4
clc-5	clec-1		C44H9.5		brc-2		C24H11.5		ceh-44		asp-6								rpl-22	1	1	1	1	1	4
clec-1	clec-125		C45B2.2		brd-1		C24H12.4		cey-1		aspm-1								rpl-24.1	1	1	1	1	1	4
clec-125	clec-126		C45B2.3		bre-3		C25A1.1		cey-4		asps-1								rpl-26	1	1	1	1	1	4
clec-126	clec-142		C45B2.8		bre-4		C25F6.1		cfim-2		atad-3								rpl-29	1	1	1	1	1	4
clec-127	clec-180		C45G7.13		brf-1		C25H3.11		cft-1		atad-3								rpl-33	1	1	1	1	1	4
clec-180	clec-238		C45G7.4		bris-1		C25H3.7		cgh-1		atat-2								rpl-38	1	1	1	1	1	4
clec-225	clec-42		C46A5.4		brp-1		C26B9.1		cgp-1		atf-2								rpl-43	1	1	1	1	1	4
clec-243	clh-1		C46H3.2		btb-16		C26F1.3		cgr-1		atf-5								rpl-5	1	1	1	1	1	4
clec-42	clip-1		C47D12.2		btbd-10		C27D8.3		chc-1		atf-6								rpl-6	1	1	1	1	1	4
clec-86	clk-2		C47E8.11		btf-1		C27F2.10		chp-1		atf-7								rpn-9	1	1	1	1	1	4
clh-1	clp-1		C47E8.4		bub-1		C27H5.2		cid-1		atfs-1								rps-1	1	1	1	1	1	4
clk-2	clp-7		C48B6.2		bub-3		C27H6.8		cif-1		atg-11								rps-11	1	1	1	1	1	4
clp-1	clpp-1		C48B6.3		byn-1		C27H6.9		ckb-2		atg-13								rps-13	1	1	1	1	1	4
clp-7	clr-1		C48B6.4		C01B10.11		C28C12.12		ckb-4		atg-16.2								rps-14	1	1	1	1	1	4
clr-1	cls-2		C48E7.1		C01B10.3		C28H8.3		ckc-1		atg-18								rps-22	1	1	1	1	1	4
clu-1	clu-1		C49F5.7		C01B10.6		C29F7.2		clec-1		atg-18								rps-24	1	1	1	1	1	4
cmd-1	cmd-1		C49F8.3		C01B10.8		C29F7.3		clh-1		atg-2								rps-27	1	1	1	1	1	4
cnc-10	cnc-10		C49G7.10		C01B10.9		C29F9.2		clic-1		atg-2								rps-29	1	1	1	1	1	4
cnc-2	col-10		C49G7.12		C01B12.8		C30F12.5		clp-1		atg-3								rps-9	1	1	1	1	1	4
cnc-8	col-103		C49H3.3		C01C10.2		C30G12.2		clp-1		atg-3								sars-1	1	1	1	1	1	4
cng-3	col-104		C49H3.9		C01C4.3		C30G4.4		clp-4		atg-4.1								sdz-8	1	1	1	1	1	4
cnp-3	col-106		C50B6.3		C01F1.1		C30H6.5		clp-7		atg-4.1								sel-2	1	1	1	1	1	4
coa-7	col-107		C50B8.1		C01F1.3		C31C9.2		clpf-1		atg-4.2								sel-5	1	1	1	1	1	4
col-10	col-109		C50D2.1		C01F1.6		C31C9.6		cls-2		atg-5								sma-1	1	1	1	1	1	4
col-103	col-111		C50D2.7		C01F6.9		C31E10.6		clu-1		atg-7								snr-1	1	1	1	1	1	4
col-104	col-113		C50F4.12		C01G10.7		C31H2.4		cmd-1		atg-7								spas-1	1	1	1	1	1	4
col-107	col-115		C50F4.4		C01G10.8		C32D5.1		cnb-1		atg-9								sptl-3	1	1	1	1	1	4
col-109	col-117		C50F4.8		C01G10.9		C32D5.10		cnx-1		atgl-1								stam-1	1	1	1	1	1	4
col-111	col-119		C52D10.3		C01G5.25		C32D5.8		cogc-1		atgp-1								suca-1	1	1	1	1	1	4
col-115	col-120		C52G5.2		C01G5.6		C32E12.1		cogc-2		atgp-1								T26C12.1	1	1	1	1	1	4
col-117	col-121		C53A5.13		C01G6.3		C32E12.4		cogc-3		atgp-2								T28C6.7	1	1	1	1	1	4
col-119	col-122		C53A5.6		C01G6.4		C32E8.9		cogc-3		atgp-2								tbb-1	1	1	1	1	1	4
col-121	col-123		C53B4.4		C01G6.5		C32F10.8		cogc-4		ath-1								tbcb-1	1	1	1	1	1	4
col-123	col-124		C53D6.7		C01G8.1		C33A12.1		cogc-5		ath-1								tct-1	1	1	1	1	1	4
col-125	col-125		C53H9.2		C01H6.8		C33A12.3		cogc-6		athp-1								tiar-1	1	1	1	1	1	4
col-128	col-128		C54D1.7		C02B10.3		C33D9.13		cogc-8		athp-2								trap-3	1	1	1	1	1	4
col-130	col-129		C54E4.12		C02B10.4		C33D9.3		col-104		athp-3								trd-1	1	1	1	1	1	4
col-139	col-130		C54G10.4		C02B10.5		C33D9.6		col-107		atic-1								trpp-8	1	1	1	1	1	4
col-14	col-133		C55A6.12		C02D5.4		C33D9.8		col-117		atl-1								ttll-5	1	1	1	1	1	4
col-140	col-138		C55A6.6		C02E7.7		C33F10.14		col-12		atln-1								ttr-31	1	1	1	1	1	4
col-141	col-139		C55C3.1		C02F12.5		C33F10.4		col-122		atln-2								ttr-59	1	1	1	1	1	4
col-142	col-14		C56C10.4		C02F12.8		C33G3.6		col-14		atm-1								unc-43	1	1	1	1	1	4
col-144	col-140		C56C10.9		C02F4.4		C34B2.8		col-155		atn-1								unc-51	1	1	1	1	1	4
col-145	col-141		C56E6.2		C02F5.3		C34B2.9		col-157		atn-1								unc-57	1	1	1	1	1	4
col-149	col-142		C56G2.15		C03A3.2		C34C12.2		col-160		atp-1								upp-1	1	1	1	1	1	4
col-151	col-144		C56G2.7		C03D6.1		C34C12.8		col-167		atp-2								vbh-1	1	1	1	1	1	4
col-154	col-145		cacn-1		C03G6.17		C34C6.4		col-168		atp-2								vdac-1	1	1	1	1	1	4
col-155	col-149		cah-4		C03H12.1		C34C6.9		col-38		atp-3								vgln-1	1	1	1	1	1	4
col-157	col-150		cal-5		C03H5.3		C34E7.4		col-48		atp-4								vha-12	1	1	1	1	1	4
col-159	col-151		calu-1		C03H5.5		C34F6.10		col-63		atp-5								vha-15	1	1	1	1	1	4
col-160	col-154		cap-2		C03H5.6		C35A5.8		col-71		atp-5								vha-4	1	1	1	1	1	4
col-162	col-155		cars-1		C04A11.5		C35B1.5		col-77		atrn-1								vha-8	1	1	1	1	1	4
col-165	col-157		cash-1		C04E12.4		C35D10.12		col-90		attf-2								Y38F2AR.12	1	1	1	1	1	4
col-166	col-159		casy-1		C04E6.11		C35D10.6		col-93		attf-3								Y39G8B.1	1	1	1	1	1	4
col-167	col-160		cat-4		C04E7.3		C35E7.6		col-97		attf-4								Y43F4B.5	1	1	1	1	1	4
col-169	col-162		catp-1		C04F12.1		C36A4.4		coq-3		attf-5								Y45F10A.7	1	1	1	1	1	4
col-17	col-165		catp-3		C04F12.7		C36E6.2		coq-5		attf-6								Y76A2B.5	1	1	1	1	1	4
col-170	col-166		catp-6		C04F12.8		C36E8.4		coq-6		atx-2								Y92H12A.2	1	1	1	1	1	4
col-173	col-167		catp-7		C04F5.9		C37A2.7		coq-8		atx-2								ZK1010.2	1	1	1	1	1	4
col-180	col-169		catp-8		C04G2.9		C37A2.8		cor-1		atx-3								ZK180.6	1	1	1	1	1	4
col-181	col-17		cblc-1		C04G6.4		C37A5.7		cox-2		atz-1								ZK550.6	1	1	1	1	1	4
col-182	col-170		cbp-1		C04H5.1		C37C3.2		cpd-1		ave-1								ZK686.3	1	1	1	1	1	4
col-185	col-173		cbp-3		C04H5.7		C37H5.13		cpin-1		avr-15								mlt-2	18	1	1	1	0	3
col-3	col-175		cbs-1		C05A9.2		C38C10.2		cpl-1		B0001.2								K09G1.1	14	1	1	1	0	3
col-39	col-178		CC8.2		C05B5.11		C38H2.3		cpn-1		B0001.3								ddl-2	12	1	1	1	0	3
col-41	col-180		ccar-1		C05B5.8		C39D10.7		cpn-2		B0001.4								R102.2	11	1	1	1	0	3
col-42	col-181		ccch-1		C05C10.2		C39D10.8		cpn-3		B0001.4								tap-1	11	1	1	1	0	3
col-48	col-182		ccf-1		C05C10.3		C40A11.6		cpr-1		B0001.5								vit-5	11	1	1	1	0	3
col-49	col-185		cco-1		C05C8.1		C41D11.3		cpr-4		B0001.8								ttc-36	10	1	1	0	1	3
col-54	col-19		cco-2		C05C8.2		C41D11.6		cpr-5		B0024.10								vit-2	10	1	1	1	0	3
col-58	col-20		ccr-4		C05C8.5		C41G7.9		cpr-6		B0024.10								vit-6	10	1	1	1	0	3
col-65	col-3		cct-1		C05C8.7		C42C1.12		cps-6		B0024.11								Y56A3A.7	10	1	1	1	0	3
col-73	col-38		cct-4		C05D10.4		C42D4.18		cpsf-2		B0024.11								csr-1	9	1	1	1	0	3
col-74	col-39		cct-5		C05D11.1		C42D4.3		cpt-1		B0024.13								F15G9.1	9	1	1	1	0	3
col-79	col-41		cct-6		C05D11.5		C43E11.12		cpt-2		B0024.15								vit-3	9	1	1	1	0	3
col-80	col-42		cct-7		C05D11.8		C43E11.9		cpt-4		B0025.5								Y39G10AR.9	9	1	1	1	0	3
col-89	col-46		CD4.11		C05D11.9		C44B7.7		cpt-5		B0034.1								cdc-37	8	1	1	1	0	3
col-90	col-47		CD4.3		C05D12.1		C44C10.11		cpt-6		B0034.5								golg-4	8	1	1	1	0	3
col-91	col-48		cdc-14		C05D12.3		C44C10.9		cpz-1		B0035.1								klp-18	8	1	1	1	0	3
col-92	col-49		cdc-26		C05D12.7		C44E4.5		cpz-2		B0035.12								lys-4	8	1	1	1	0	3
col-93	col-54		cdc-48.1		C05D2.10		C44F1.1		crml-1		B0035.15								prx-14	8	1	1	1	0	3
col-94	col-58		cdc-48.2		C05D2.8		C44H4.4		crt-1		B0035.3								rod-1	8	1	1	1	0	3
col-97	col-60		cdc-6		C05D9.9		C45B2.2		csn-1		B0041.11								tes-1	8	1	1	1	0	3
col-98	col-63		cdc-7		C05G5.1		C45B2.6		csn-2		B0041.5								W05B5.1	8	1	1	1	0	3
comt-3	col-65		cdh-1		C05G5.2		C45E5.1		csn-3		B0041.8								acox-1.2	7	1	1	0	1	3
comt-5	col-71		cdh-10		C05G5.3		C45G9.5		csn-4		B0198.3								akt-2	7	1	1	1	0	3
copb-2	col-73		cdh-12		C06A1.2		C46A5.1		csn-5		B0205.1								C18C4.7	7	1	1	0	1	3
copd-1	col-74		cdh-4		C06A5.3		C46C2.5		csn-6		B0205.12								cdkr-3	7	1	1	1	0	3
copz-1	col-77		cdh-7		C06A5.6		C46F11.4		csnk-1		B0205.13								cept-1	7	0	1	1	1	3
coq-3	col-79		cdk-12		C06A6.2		C46H3.2		csq-1		B0205.13								col-160	7	0	1	1	1	3
coq-4	col-80		cdk-5		C06A6.4		C47B2.2		csr-1		B0205.4								dnc-3	7	1	1	1	0	3
cox-4	col-81		cdo-1		C06A6.5		C47E8.4		cst-1		B0205.6								exoc-7	7	1	1	1	0	3
cpd-1	col-84		cdr-2		C06A8.3		C48B6.2		ctg-1		B0205.6								K02B12.7	7	1	1	1	0	3
cpf-2	col-88		cdr-4		C06B3.6		C48D1.1		ctg-2		B0205.9								lys-7	7	1	1	1	0	3
cpi-2	col-89		cebp-1		C06E1.9		C48E7.1		cth-1		B0207.6								pgl-3	7	1	1	1	0	3
cpn-2	col-90		ced-11		C06E2.5		C49A9.5		cth-2		B0207.6								tcc-1	7	1	1	1	0	3
cpna-3	col-91		ced-6		C06G1.1		C49A9.9		ctl-1		B0222.10								tofu-6	7	1	1	1	0	3
cpt-2	col-92		ced-7		C06G1.5		C49C3.4		ctl-2		B0222.11								tps-1	7	1	1	1	0	3
cpt-4	col-93		ceh-18		C06G1.6		C49C3.7		cts-1		B0222.5								ttr-51	7	1	1	1	0	3
cpt-5	col-94		ceh-20		C06G3.3		C49G7.10		cua-1		B0228.1								best-14	6	0	1	1	1	3
cri-2	col-97		ceh-32		C06G3.5		C49H3.3		cuc-1		B0228.7								col-93	6	0	1	1	1	3
crn-2	col-98		ceh-38		C06G3.6		C49H3.4		cul-1		B0238.1								cst-1	6	1	1	1	0	3
crn-7	copa-1		ceh-43		C06G3.8		C50D2.1		cul-2		B0238.10								D1054.10	6	1	1	1	0	3
crt-1	copb-2		ceh-45		C06G4.1		C50D2.5		cul-3		B0238.11								fat-2	6	1	1	1	0	3
ctg-1	copd-1		cept-1		C06H2.2		C50F4.16		cul-5		B0238.11								folt-2	6	1	1	1	0	3
cth-2	copz-1		cerk-1		C06H2.7		C50F4.4		cup-2		B0238.9								glh-1	6	1	1	1	0	3
ctl-2	coq-3		cey-4		C07A12.2		C53C9.2		cyc-1		B0244.17								ima-2	6	1	1	1	0	3
cts-1	coq-8		cfim-2		C07A12.7		C53H9.2		cyc-2.1		B0250.5								mcm-3	6	1	1	1	0	3
cul-5	cox-15		cgh-1		C07A9.2		C54E4.5		cyn-1		B0250.5								nasp-2	6	1	1	1	0	3
cup-2	cpd-1		chc-1		C07B5.4		C54G4.9		cyn-13		B0252.1								ppfr-4	6	1	1	1	0	3
cut-2	cpg-7		chd-7		C07D8.6		C55A6.1		cyn-15		B0252.3								prx-19	6	1	1	1	0	3
cut-3	cpi-2		chdp-1		C07E3.3		C55A6.10		cyn-3		B0261.1								rhi-1	6	1	1	1	0	3
cutl-14	cpl-1		che-10		C07H6.2		C55A6.3		cyn-5		B0261.5								rnr-1	6	1	1	1	0	3
cutl-18	cpn-2		che-14		C07H6.4		C55A6.4		cyn-7		B0261.6								rsf-1	6	1	1	1	0	3
cutl-23	cpt-2		chil-13		C08A9.10		C55A6.6		cyp-13A10		B0261.7								sec-10	6	1	1	1	0	3
cya-1	cpt-6		chil-8		C08B6.10		C55A6.7		cyp-13a12		B0261.8								sip-1	6	1	1	1	0	3
cyb-1	cpz-1		chp-1		C08B6.8		C56A3.5		cyp-13A2		B0272.3								srp-7	6	1	1	1	0	3
cyc-2.1	cri-3		chpf-1		C08F11.1		C56C10.7		cyp-13A5		B0272.4								ubxn-2	6	1	1	1	0	3
cye-1	crml-1		chpf-2		C08F11.11		cacn-1		cyp-14a2		B0272.4								ugt-22	6	1	1	1	0	3
cyk-1	crn-2		cids-2		C08F8.2		cah-4		cyp-14a5		B0280.9								Y53G8B.1	6	1	1	1	0	3
cyl-1	crt-1		cil-1		C08F8.3		cah-6		cyp-25a2		B0284.1								ZK353.9	6	1	1	1	0	3
cyld-1	csnk-1		cima-1		C08F8.6		cal-5		cyp-25a3		B0285.3								ZK512.7	6	0	1	1	1	3
cyn-11	ctg-1		cisd-1		C08F8.9		calu-1		cyp-25a5		B0285.4								alh-11	5	0	1	1	1	3
cyn-3	cth-2		cit-1.2		C08H9.15		camt-1		cyp-29a2		B0285.4								C44B7.7	5	1	1	1	0	3
cyn-5	ctl-2		cki-1		C08H9.16		cand-1		cyp-31a2		B0286.1								cey-3	5	1	1	1	0	3
cyn-6	cts-1		clc-4		C09B7.2		cap-1		cyp-32a1		B0286.3								cpin-1	5	1	1	1	0	3
cyn-7	cup-2		clc-5		C09D4.2		cap-2		cyp-33c4		B0302.5								cpn-1	5	1	1	1	0	3
cyp-13A10	cut-2		clec-1		C09D4.4		car-1		cyp-33c7		B0303.11								dbt-1	5	1	1	1	0	3
cyp-13A12	cut-3		clec-125		C09E8.1		cars-1		cyp-35a2		B0303.11/B0303.12								deb-1	5	1	1	1	0	3
cyp-13A5	cutl-14		clec-126		C09F5.1		cas-1		cyp-35a3		B0303.14								dhs-13	5	0	1	1	1	3
cyp-13A6	cutl-15		clec-127		C09G1.4		casc-3		cyp-35c1		B0303.3								dnc-2	5	1	1	1	0	3
cyp-13A7	cutl-23		clec-142		C09G4.4		cash-1		cyp-37a1		B0303.3								F56A11.5	5	1	1	1	0	3
cyp-13A8	cux-7		clec-180		C09G9.1		cat-4		cysl-1		B0303.4								frm-4	5	0	1	1	1	3
cyp-14A1	cyc-2.1		clec-225		C09H10.10		catp-1		cysl-2		B0303.7								gfat-2	5	1	1	1	0	3
cyp-29A2	cye-1		clec-238		C09H10.5		catp-8		cysl-3		B0304.2								golg-2	5	1	1	1	0	3
cyp-31A5	cyl-1		clec-243		C10B5.3		cbl-1		cytb-5.1		B0310.2								gst-4	5	1	1	1	0	3
cyp-32A1	cyld-1		clec-42		C10C5.4		cblc-1		cytb-5.2		B0334.13								gstk-1	5	1	1	1	0	3
cyp-33C8	cyn-11		clec-86		C10G11.6		cbp-2		czw-1		B0334.3								M01B12.4	5	1	1	1	0	3
cyp-43A1	cyn-2		clh-1		C10G8.4		cbp-3		D1005.1		B0334.3								mom-4	5	1	1	1	0	3
cysl-1	cyn-3		clip-1		C10G8.8		cbs-1		D1005.2		B0334.4								npp-16	5	1	1	1	0	3
cysl-2	cyn-5		clk-2		C10H11.8		CC8.2		D1007.5		B0334.5								perm-2	5	1	1	1	0	3
cysl-3	cyn-6		clp-1		C11D2.4		ccar-1		D2007.4		B0334.6								pmp-2	5	1	1	0	1	3
cytb-5.1	cyn-7		clp-7		C11D2.7		ccch-1		D2013.6		B0336.13								ppw-1	5	1	1	1	0	3
cytb-5.2	cyp-13A6		clpp-1		C11E4.6		ccch-3		D2023.4		B0336.3								sec-6	5	1	1	1	0	3
D2023.1	cyp-14A1		clr-1		C11E4.7		ccdc-47		D2023.5		B0336.3								sqt-2	5	1	1	1	0	3
D2045.5	cyp-32A1		cls-2		C11G10.1		ccdc-55		D2023.6		B0336.7								T02G5.7	5	1	1	1	0	3
dab-1	cyp-43A1		clu-1		C11H1.3		ccf-1		D2030.3		B0353.1								tbc-11	5	1	1	1	0	3
daf-1	cysl-2		cmd-1		C11H1.8		ccg-1		D2045.2		B0361.14								unc-87	5	1	1	1	0	3
daf-12	cysl-3		cnc-10		C11H1.9		cchl-1		D2085.3		B0361.2								Y26E6A.3	5	1	1	1	0	3
daf-14	cytb-5.1		cnc-2		C12D12.1		ccnk-1		dab-1		B0361.3								Y92H12BM.1	5	1	1	1	0	3
daf-16	D1046.2		cnc-8		C12D8.1		ccpp-1		dad-1		B0361.3								ZC373.2	5	1	1	1	0	3
daf-19	D2013.6		cng-3		C13B4.1		ccr-4		daf-15		B0361.6								aass-1	4	1	1	0	1	3
daf-22	D2023.1		cnp-3		C13B7.6		cct-1		daf-21		B0361.6								aqp-11	4	0	1	1	1	3
daf-31	D2045.5		coa-7		C13C4.4		cct-2		daf-22		B0361.8								C39D10.7	4	1	1	1	0	3
daf-4	D2085.4		col-10		C13F10.5		cct-3		daf-25		B0361.9								catp-3	4	0	1	1	1	3
daf-5	dab-1		col-103		C13F10.6		cct-4		dao-3		B0365.9								cbl-1	4	1	1	1	0	3
daf-6	daf-1		col-104		C13F10.7		cct-5		dao-4		B0379.1								cey-2	4	1	1	1	0	3
dao-2	daf-12		col-106		C13G3.1		cct-6		dap-3		B0379.1								cogc-6	4	1	1	1	0	3
dap-3	daf-16		col-107		C13G5.2		cct-7		DC2.5		B0379.6								col-167	4	0	1	1	1	3
dapk-1	daf-19		col-109		C14A11.9		cct-8		dcap-1		B0393.3								F10G2.1	4	1	1	1	0	3
dars-1	daf-2		col-111		C14B1.2		cdap-2		dcn-1		B0393.4								F25B5.6	4	1	1	1	0	3
dbn-1	daf-21		col-113		C14B1.3		cdc-25.4		dcr-1		B0393.5								F25H8.2	4	1	1	0	1	3
DC2.5	daf-22		col-115		C14B1.7		cdc-26		dcs-1		B0393.6								F46F11.1	4	1	1	1	0	3
dcar-1	daf-4		col-117		C14B1.8		cdc-37		dct-6		B0393.9								far-2	4	1	1	1	0	3
dcp-66	daf-5		col-119		C14B1.9		cdc-42		ddb-1		B0395.3								fat-3	4	0	1	1	1	3
ddx-15	daf-6		col-120		C14B9.10		cdc-48.1		ddx-19		B0395.3								gale-1	4	1	1	1	0	3
ddx-17	daf-9		col-121		C14B9.2		cdc-48.2		deb-1		B0403.5								gfat-1	4	1	1	1	0	3
ddx-27	dao-2		col-122		C14B9.8		cdc-5l		del-6		B0410.3								gld-1	4	1	1	1	0	3
deg-1	dap-3		col-123		C14C10.1		cdc-73		deps-1		B0412.3								gln-6	4	1	1	1	0	3
del-5	dapk-1		col-124		C14C10.5		cdd-1		der-2		B0416.2								H03A11.2	4	1	1	1	0	3
del-6	dars-1		col-125		C14C11.7		cdd-2		dgk-4		B0416.5								H35B03.1	4	1	1	1	0	3
dep-1	dbn-1		col-128		C14C6.2		cdf-2		dgn-1		B0416.5								hcp-1	4	1	1	1	0	3
dgk-4	dcp-66		col-129		C14C6.5		cdh-10		DH11.1		B0416.7								ifa-1	4	1	1	1	0	3
dhc-1	dct-6		col-130		C14H10.1		cdh-3		dhc-1		B0432.10								immt-2	4	1	1	1	0	3
dhc-4	ddo-2		col-133		C14H10.2		cdh-4		dhod-1		B0432.13								jac-1	4	1	1	1	0	3
dhfr-1	ddo-3		col-138		C14H10.3		cdh-7		dhp-1		B0432.14								K07A12.1	4	1	1	1	0	3
dhhc-14	ddp-1		col-139		C15A11.7		cdk-11.1		dhs-12		B0432.7								lec-6	4	1	1	1	0	3
dhod-1	ddx-15		col-14		C15B12.1		cdk-11.2		dhs-14		B0432.8								maph-1.2	4	1	1	1	0	3
dhp-1	ddx-17		col-140		C15B12.4		cdk-12		dhs-18		B0454.5								myo-3	4	1	1	1	0	3
dhrs-4	ddx-19		col-141		C15C6.2		cdk-4		dhs-19		B0454.6								nas-11	4	0	1	1	1	3
dhs-12	ddx-27		col-142		C15C6.3		cdk-9		dhs-20		B0454.9								nex-3	4	1	1	1	0	3
dhs-13	del-6		col-144		C15C7.5		cdkr-3		dhs-21		B0457.2								nud-1	4	1	1	1	0	3
dhs-18	dep-1		col-145		C15C8.4		cdl-1		dhs-22		B0457.6								pacs-1	4	1	1	1	0	3
dhs-21	dgk-4		col-149		C15C8.7		cdo-1		dhs-23		B0464.2								pptr-2	4	1	1	1	0	3
dhs-23	dhc-1		col-150		C15F1.1		cdr-2		dhs-24		B0464.6								pygl-1	4	1	1	0	1	3
dhs-29	dhc-4		col-151		C15H9.11		cdr-4		dhs-25		B0464.6								R04B5.5	4	1	1	1	0	3
dhs-9	dhfr-1		col-154		C15H9.4		cdr-6		dhs-27		B0464.9								ric-8	4	1	1	1	0	3
did-2	dhhc-14		col-155		C15H9.5		cdr-7		dhs-28		B0491.1								stim-1	4	1	1	1	0	3
die-1	dhp-1		col-157		C15H9.9		cdt-1		dhs-29		B0491.5								sto-1	4	1	1	1	0	3
din-1	dhrs-4		col-159		C16A11.2		cebp-1		dhs-3		B0491.5								sup-36	4	0	1	1	1	3
disl-2	dhs-12		col-160		C16A11.4		cec-1		dhs-30		B0491.6								T01H3.2	4	0	1	1	1	3
dkf-2	dhs-13		col-162		C16A11.5		cec-10		dhs-4		B0495.2								T25B9.9	4	1	1	1	0	3
dlat-1	dhs-18		col-165		C16A3.10		cec-3		dhs-5		B0495.5								T28F4.5	4	1	1	1	0	3
dlg-1	dhs-29		col-166		C16A3.4		cec-4		dhs-6		B0495.7								ubc-19	4	1	1	1	0	3
dlk-1	die-1		col-167		C16A3.5		cec-5		dhs-9		B0495.7								vha-2	4	0	1	1	1	3
dlst-1	din-1		col-169		C16A3.6		cec-8		dif-1		B0495.8								vps-28	4	1	1	1	0	3
dma-1	dlat-1		col-17		C16B8.3		ced-10		dim-1		B0495.9								vps-32.1	4	1	1	1	0	3
dmd-6	dlg-1		col-170		C16C10.1		ced-12		dis-3		B0507.2								Y10G11A.1	4	1	1	1	0	3
dmd-7	dlk-1		col-173		C16C10.2		ced-2		djr-1.1		B0511.12								Y18H1A.4	4	1	1	1	0	3
dmsr-7	dlst-1		col-175		C16C10.4		ced-5		dlc-1		B0511.13								Y38E10A.22	4	1	1	1	0	3
dnc-4	dma-1		col-178		C16C10.8		ced-6		dld-1		B0511.6								Y45F10C.4	4	1	1	1	0	3
dnj-11	dmd-6		col-180		C16C2.4		ced-7		dlg-1		B0511.6								Y47G6A.18	4	1	1	1	0	3
dnj-12	dmd-7		col-181		C16C8.9		ced-9		dli-1		B0513.2								Y47G6A.33	4	0	1	1	1	3
dnj-14	dmsr-7		col-182		C16E9.2		cee-1		dnc-1		B0513.4								Y48C3A.12	4	1	1	1	0	3
dnj-16	dnj-11		col-185		C16H3.3		ceh-100		dnc-2		B0513.5								Y73E7A.1	4	1	1	1	0	3
dnj-2	dnj-12		col-19		C17C3.1		ceh-18		dnc-5		B0513.5								ZC373.5	4	1	1	1	0	3
dnj-20	dnj-13		col-20		C17C3.15		ceh-19		dnj-1		B0524.6								ZC434.8	4	1	1	1	0	3
dnj-21	dnj-14		col-3		C17D12.7		ceh-20		dnj-11		B0545.4								R11D1.10	3	1	1	1	0	3
dnj-25	dnj-16		col-38		C17E4.10		ceh-32		dnj-12		B0546.3								acdh-1	3	1	1	1	0	3
dnj-29	dnj-2		col-39		C17E4.6		ceh-38		dnj-13		B0546.4								apg-1	3	1	1	1	0	3
dnj-5	dnj-20		col-41		C17F3.1		ceh-41		dnj-14		B0564.2								arp-11	3	1	1	1	0	3
dnpp-1	dnj-21		col-42		C17F4.7		ceh-44		dnj-16		B0564.7								asp-2	3	1	1	1	0	3
dohh-1	dnj-24		col-46		C17G1.2		ceh-74		dnj-17		B0564.7								best-17	3	0	1	1	1	3
dos-1	dnj-25		col-47		C17G1.5		ceh-88		dnj-19		baf-1								C32D5.11	3	0	1	1	1	3
dos-2	dnj-29		col-48		C17G10.1		ceh-89		dnj-2		bag-1								C33A12.1	3	1	1	1	0	3
doxa-1	dnj-5		col-49		C17G10.2		ceh-91		dnj-25		bag-1								C38H2.2	3	0	1	1	1	3
dpf-3	dnpp-1		col-54		C17G10.7		cest-25		dnj-29		bam-2								C54G4.9	3	1	1	1	0	3
dpf-4	dohh-1		col-58		C17G10.9		cest-32		dnj-9		bar-1								cct-8	3	1	1	1	0	3
dpf-6	dos-2		col-60		C17H11.2		cest-35.1		dpf-3		bas-1								ckc-1	3	1	1	1	0	3
dph-2	doxa-1		col-63		C17H11.6		cey-1		dpf-4		bas-1								clp-4	3	1	1	1	0	3
dpm-3	dpf-4		col-65		C17H12.12		cey-2		dpf-5		bath-38								cogc-3	3	1	1	1	0	3
dpy-1	dpf-5		col-71		C17H12.2		cey-3		dph-2		bath-40								cogc-5	3	1	1	1	0	3
dpy-10	dpf-6		col-73		C18A3.3		cey-4		dpm-1		bath-41								ctps-1	3	1	1	1	0	3
dpy-11	dpff-1		col-74		C18B12.4		cfap-36		dpy-11		bath-42								DC2.5	3	1	1	0	1	3
dpy-13	dph-2		col-77		C18B2.3		cfim-1		dpy-18		bath-43								dhs-25	3	1	1	1	0	3
dpy-14	dpt-1		col-79		C18B2.4		cfim-2		dpy-19		bath-44								dnj-19	3	1	1	1	0	3
dpy-17	dpy-1		col-80		C18B2.5		cfp-1		dpy-23		bath-5								ect-2	3	1	1	1	0	3
dpy-18	dpy-10		col-81		C18C4.5		cfz-2		dpy-5		baz-2								elo-1	3	0	1	1	1	3
dpy-2	dpy-11		col-84		C18D11.1		cgef-1		dpy-7		bbs-5								F13D12.5	3	1	1	0	1	3
dpy-20	dpy-13		col-88		C18D11.3		cgh-1		dpyd-1		bca-1								F25E2.3	3	1	1	1	0	3
dpy-21	dpy-14		col-89		C18E3.9		cgp-1		drh-1		bca-2								F46H5.3	3	1	1	1	0	3
dpy-23	dpy-17		col-90		C18E9.2		cgr-1		drh-3		bcas-2								fubl-3	3	1	1	0	1	3
dpy-27	dpy-18		col-91		C18E9.4		chc-1		drp-1		bcat-1								gad-3	3	1	1	1	0	3
dpy-3	dpy-2		col-92		C18E9.9		chch-3		drr-2		bcc-1								gck-3	3	1	1	1	0	3
dpy-31	dpy-20		col-93		C18F10.7		chd-1		drs-1		bcc-1								haao-1	3	0	1	1	1	3
dpy-4	dpy-21		col-94		C18H9.3		chd-3		dsc-4		bckd-1A								hda-2	3	1	1	1	0	3
dpy-6	dpy-22		col-97		C23G10.11		chd-7		dyci-1		bckd-1B								ifa-4	3	1	1	1	0	3
dpy-7	dpy-27		col-98		C23G10.2		chdp-1		dylt-1		bcl-11								imp-3	3	1	1	1	0	3
dpy-8	dpy-3		comt-3		C23G10.7		che-14		dyn-1		bcl-7								inso-1	3	1	1	1	0	3
dpy-9	dpy-30		comt-5		C23G10.8		chil-24		E01A2.1		bcmo-2								K05C4.7	3	1	1	0	1	3
dpyd-1	dpy-31		copa-1		C23H3.2		chmp-7		E01A2.2		bcmo-2								ketn-1	3	1	1	1	0	3
drap-1	dpy-4		copb-2		C23H3.3		chn-1		E01A2.5		bcs-1								kin-29	3	1	1	1	0	3
dre-1	dpy-5		copd-1		C23H4.8		chp-1		E01B7.1		BE0003N10.1								lbp-2	3	1	1	1	0	3
drsh-1	dpy-6		copz-1		C23H5.8		chpf-1		E01G4.6		bec-1								lys-1	3	1	1	1	0	3
dsl-7	dpy-7		coq-3		C24A3.2		chpf-2		E02D9.1		bed-1								mask-1	3	1	1	0	1	3
dve-1	dpy-8		coq-4		C24B5.4		cid-1		E02H1.6		bed-2								mlc-4	3	1	1	1	0	3
dyci-1	dpy-9		coq-8		C24B9.3		cids-1		E04D5.1		bed-3								moc-1	3	1	1	1	0	3
dylt-1	dpyd-1		cox-15		C24D10.4		cids-2		E04D5.1		ben-1								mtch-1	3	1	1	1	0	3
dyn-1	drap-1		cox-4		C24D10.6		cif-1		ears-1		ben-1								mtm-1	3	1	1	1	0	3
E01A2.1	dre-1		cpd-1		C24F3.2		cil-7		eat-16		best-1								myo-5	3	1	1	1	0	3
E01G4.6	droe-4		cpf-2		C24G6.2		cima-1		eat-3		best-13								natc-1	3	1	1	1	0	3
E03H4.8	drp-1		cpg-7		C24G6.8		cir-1		eat-6		best-14								nex-2	3	1	1	1	0	3
E04F6.6	duxl-1		cpi-2		C24H10.2		cisd-1		ebp-1		best-17								nmy-2	3	1	1	1	0	3
eak-7	dve-1		cpl-1		C24H11.5		cisd-3.2		ebp-2		best-18								oma-1	3	1	1	1	0	3
ears-1	dylt-1		cpn-2		C24H12.4		ckb-2		ech-1		best-21								pfn-2	3	1	1	1	0	3
eat-17	dyn-1		cpna-3		C24H12.5		ckc-1		ech-5		best-22								phy-2	3	0	1	1	1	3
eat-3	dys-1		cpt-2		C25A1.1		cki-2		ech-6		best-24								plpp-1.1	3	1	1	0	1	3
eat-6	E01A2.1		cpt-4		C25A1.16		cku-70		eea-1		best-3								ppfr-1	3	1	1	1	0	3
ech-1.2	E01B7.1		cpt-5		C25A1.4		cku-80		EEED8.10		best-8								ptrn-1	3	1	1	1	0	3
edc-3	E01G4.6		cpt-6		C25A1.5		cla-1		eef-2		bet-1								rmd-2	3	1	1	1	0	3
eea-1	E04A4.5		cpz-1		C25D7.10		clec-63		eel-1		bet-2								rsp-7	3	0	1	1	1	3
eef-1A.1	E04D5.1		cri-2		C25E10.12		clec-64		efk-1		bgal-1								sem-5	3	1	1	1	0	3
eef-1A.2	E04F6.2		cri-3		C25E10.13		clh-1		eft-3		bicd-1								skr-2	3	1	1	1	0	3
eef-1B.1	E04F6.6		crml-1		C25E10.5		clic-1		eftu-2		bicd-1								sna-2	3	1	1	0	1	3
eef-1B.2	eat-17		crn-2		C25E10.8		clik-1		egal-1		bir-1								snx-6	3	1	1	1	0	3
eef-1G	eat-20		crn-7		C25F6.1		clik-3		egl-30		bir-2								srgp-1	3	1	1	1	0	3
eef-2	eat-3		crt-1		C25G4.2		clip-1		egl-4		bli-1								sur-5	3	1	1	1	0	3
eel-1	eat-4		csnk-1		C25H3.10		clk-1		egl-45		bli-2								T19C3.4	3	1	1	1	0	3
eff-1	eat-6		ctg-1		C25H3.11		clp-1		egl-8		bli-3								T24H7.3	3	1	1	1	0	3
efk-1	ebax-1		cth-2		C25H3.12		clp-2		ehbp-1		bli-3								tomm-70	3	1	1	0	1	3
efn-2	ech-1.2		ctl-2		C25H3.14		clp-3		ehs-1		bli-4								tram-1	3	0	1	1	1	3
efr-3	edc-3		cts-1		C25H3.3		clp-4		eif-1		bli-4								ttr-2	3	1	1	1	0	3
egg-6	eea-1		cul-5		C25H3.4		clp-7		eif-1.a		bli-6								ugt-60	3	0	1	1	1	3
egl-13	eef-1A.1		cup-2		C25H3.7		clr-1		eif-3.B		bli-6								unc-54	3	1	1	1	0	3
egl-15	eef-1A.2		cut-2		C25H3.8		cls-1		eif-3.C		blmp-1								vha-1	3	0	1	1	1	3
egl-27	eef-1B.1		cut-3		C25H3.9		cls-2		eif-3.D		blos-1								W07E11.1	3	1	1	1	0	3
egl-30	eef-1B.2		cutl-14		C26B9.1		cls-3		eif-3.E		blos-2								Y48G8AL.15	3	0	1	1	1	3
egl-4	eef-1G		cutl-15		C26B9.3		clu-1		eif-3.F		blos-7								Y49E10.21	3	1	1	1	0	3
egl-45	eef-2		cutl-18		C26B9.5		cmd-1		eif-3.G		blos-9								Y54H5A.2	3	1	1	1	0	3
ehbp-1	eel-1		cutl-23		C26D10.6		cnb-1		eif-3.H		bmk-1								Y82E9BR.14	3	1	1	1	0	3
eif-1	eff-1		cux-7		C26F1.1		cnk-1		eif-3.I		bmy-1								Y94H6A.10	3	1	1	1	0	3
eif-1.A	efk-1		cya-1		C26F1.3		cnnm-1		eif-3.j		bpl-1								aak-2	2	1	1	1	0	3
eif-2A	efn-2		cyb-1		C26G2.2		cnt-1		eif-3.L		bpnt-1								aakg-1	2	1	1	1	0	3
eif-2Bepsilon	egg-6		cyc-2.1		C27A12.2		cnt-2		eif-6		bra-2								abl-1	2	1	1	1	0	3
eif-2gamma	egl-13		cye-1		C27A12.6		cnx-1		ekl-6		brap-2								acds-10	2	1	1	0	1	3
eif-3.B	egl-15		cyk-1		C27A12.7		coa-5		elb-1		brc-2								afd-1	2	1	1	1	0	3
eif-3.C	egl-27		cyl-1		C27A7.1		coa-7		elc-1		brd-1								agef-1	2	1	1	1	0	3
eif-3.D	egl-30		cyld-1		C27A7.5		coel-1		elo-1		bre-1								alh-5	2	1	1	1	0	3
eif-3.E	egl-4		cyn-11		C27A7.6		cogc-1		elo-2		bre-3								allo-1	2	1	1	0	1	3
eif-3.K	egl-44		cyn-2		C27A7.8		cogc-2		elo-3		bre-4								alx-1	2	1	1	1	0	3
eif-3.L	egl-45		cyn-3		C27B7.9		cogc-3		elpc-1		brf-1								asp-1	2	1	1	1	0	3
elks-1	egl-8		cyn-5		C27C12.1		cogc-4		elpc-2		bris-1								atg-3	2	1	1	1	0	3
ell-1	egl-9		cyn-6		C27C7.1		cogc-5		emb-4		brp-1								atln-1	2	1	1	1	0	3
elo-1	ego-2		cyn-7		C27D6.12		cogc-6		emb-5		btb-1								B0303.11	2	1	1	1	0	3
elo-3	ehbp-1		cyp-13A10		C27D6.3		cogc-8		emb-8		btb-10								B0511.12	2	1	1	1	0	3
elo-7	eif-1		cyp-13A12		C27D8.3		coh-1		enol-1		btb-11								bcmo-2	2	1	1	0	1	3
elt-3	eif-1.A		cyp-13A5		C27D8.4		col-117		ensa-1		btb-16								C28H8.3	2	1	1	1	0	3
emb-5	eif-3.B		cyp-13A6		C27F2.10		col-125		ent-1		btb-20								C35B1.5	2	1	1	1	0	3
emb-8	eif-3.C		cyp-13A7		C27F2.4		col-128		ent-2		btbd-10								C35D10.1	2	0	1	1	1	3
emo-1	eif-3.D		cyp-13A8		C27F2.8		col-139		epg-3		btf-1								C35E7.6	2	1	1	1	0	3
enol-1	eif-3.E		cyp-14A1		C27F2.9		col-14		epg-4		bub-1								C47D12.2	2	0	1	1	1	3
enpl-1	eif-3.K		cyp-29A2		C27H6.8		col-155		epn-1		bub-3								C48B6.2	2	1	1	0	1	3
eor-1	eif-6		cyp-31A5		C27H6.9		col-165		eps-8		bub-3								C50F4.16	2	1	1	1	0	3
epc-1	elks-1		cyp-32A1		C28A5.6		col-175		erf-1		bud-31								C55A6.12	2	0	1	1	1	3
epg-2	ell-1		cyp-33C8		C28C12.12		col-179		erfa-3		bus-19								C55A6.4	2	1	1	1	0	3
epg-5	elo-1		cyp-43A1		C28G1.10		col-186		erm-1		byn-1								cas-1	2	1	1	1	0	3
epg-5	elo-3		cysl-1		C28H8.3		col-19		ero-1		byn-1								ced-12	2	1	1	1	0	3
epg-7	elpc-3		cysl-2		C28H8.4		col-38		ers-1		C01A2.4								che-10	2	0	1	1	1	3
epn-1	elt-3		cysl-3		C29A12.1		col-43		esyt-2		C01B10.11								clik-1	2	1	1	1	0	3
eppl-1	emb-30		cytb-5.1		C29E4.13		col-47		esyt-2		C01B10.11								cnnm-1	2	1	1	1	0	3
eps-8	emb-8		cytb-5.2		C29F3.7		col-60		exc-4		C01B10.3								cnx-1	2	1	1	1	0	3
eral-1	emc-5		D1046.2		C29F5.1		col-71		exc-7		C01B10.3								col-117	2	1	1	0	1	3
erfa-1	emo-1		D2013.6		C29F7.2		col-8		exoc-8		C01B10.6								col-178	2	0	1	1	1	3
etc-1	enol-1		D2023.1		C29F7.3		col-92		exos-2		C01B10.8								copb-1	2	1	1	1	0	3
etr-1	enpl-1		D2045.5		C29G2.6		col-97		exos-3		C01B10.8								cpr-6	2	1	1	1	0	3
evl-20	ent-6		D2085.4		C29H12.2		comt-3		F01G12.6		C01B10.9								csn-6	2	1	1	1	0	3
exc-7	epc-1		dab-1		C29H12.6		comt-4		F01G4.6		C01B12.8								cyk-4	2	1	1	1	0	3
exos-9	epg-2		daf-1		C30A5.3		comt-5		F02C12.1		C01C10.2								D1069.3	2	1	1	1	0	3
F01D5.6	epg-5		daf-12		C30B5.2		copa-1		F02E9.1		C01C4.3								daf-25	2	1	1	1	0	3
F01G10.10	epn-1		daf-14		C30F12.1		copb-1		F02E9.9		C01F1.1								dcap-1	2	1	1	1	0	3
F01G10.9	eps-8		daf-16		C30F12.2		copb-2		F07A11.2		C01F1.3								dcap-2	2	1	1	1	0	3
F01G4.6	erfa-1		daf-19		C30F12.4		copd-1		F07A11.5		C01F1.3								dhs-23	2	1	1	0	1	3
F02C12.3	etr-1		daf-2		C30F12.5		cope-1		F07F6.4		C01F1.5								djr-1.1	2	1	1	1	0	3
F02D8.4	ets-6		daf-21		C30G4.4		copg-1		F08A8.2		C01F1.6								dnc-1	2	1	1	1	0	3
F02E9.5	evl-20		daf-22		C30G7.2		copz-1		F08B12.1		C01F6.9								dsc-4	2	1	1	1	0	3
F07A11.5	exc-7		daf-31		C30G7.3		coq-3		F08D12.1		C01G10.7								ech-4	2	1	1	1	0	3
F07F6.4	F01D5.6		daf-4		C30H6.7		coq-5		F08F3.4		C01G10.8								ech-6	2	1	1	1	0	3
F07F6.7	F01D5.7		daf-5		C30H7.2		cor-1		F08F8.7		C01G10.8								egal-1	2	1	1	1	0	3
F07F6.8	F01G10.10		daf-6		C31C9.2		cox-19		F09B12.3		C01G10.9								eif-3.j	2	1	1	1	0	3
F08F3.4	F01G10.9		daf-9		C31C9.7		cox-4		F09E5.11		C01G10.9								elo-3	2	0	1	1	1	3
F08F3.6	F01G4.6		dao-2		C31E10.5		cox-5A		F09E5.2		C01G5.25								emb-9	2	1	1	1	0	3
F08F8.11	F02D8.4		dap-3		C31H1.8		cox-6A		F09E5.3		C01G5.4								ent-6	2	0	1	1	1	3
F08F8.9	F07D3.3		dapk-1		C31H2.4		cox-6b		F09E5.7		C01G5.6								epi-1	2	1	1	1	0	3
F09C12.8	F07F6.4		dars-1		C31H5.4		cpd-1		F09E5.8		C01G5.6								F10G7.10	2	1	1	1	0	3
F09C8.2	F07F6.8		dbn-1		C31H5.5		cpf-2		F09F7.3		C01G6.3								F22G12.5	2	1	1	1	0	3
F09E5.3	F08F3.4		DC2.5		C31H5.6		cpi-1		F09F7.4		C01G6.4								F26E4.3	2	0	1	1	1	3
F09E5.7	F08F8.7		dcar-1		C32D5.1		cpi-2		F09G8.3		C01G6.5								F43H9.4	2	0	1	1	1	3
F09E5.8	F08F8.9		dcp-66		C32D5.10		cpin-1		F10A3.17		C01G8.1								F54C9.9	2	1	1	1	0	3
F09F7.5	F09C8.2		dct-6		C32D5.11		cpl-1		F10B5.8		C01H6.4								F55A11.6	2	1	1	1	0	3
F09F7.6	F09F7.4		ddo-2		C32D5.3		cpn-1		F10C2.4		C01H6.8								F55A12.5	2	1	1	1	0	3
F09F9.2	F09F9.2		ddo-3		C32D5.8		cpn-2		F10E7.5		C02B10.3								flu-2	2	1	1	0	1	3
F09G2.2	F09G2.2		ddp-1		C32E12.4		cpn-3		F10E9.4		C02B10.4								ggtb-1	2	1	1	1	0	3
F10B5.8	F10B5.8		ddx-15		C32E8.5		cpn-4		F10F2.2		C02B10.4								gldc-1	2	1	1	0	1	3
F10D11.6	F10D11.6		ddx-17		C32E8.9		cpna-2		F10G8.6		C02B10.5								gta-1	2	1	1	1	0	3
F10D7.5	F10E7.9		ddx-19		C32F10.8		cpna-5		F11A10.6		C02B10.6								his-1	2	1	1	1	0	3
F10E7.6	F10E9.5		ddx-27		C33A11.2		cpr-1		F11A3.2		C02C2.6								hmg-1.1	2	1	1	1	0	3
F10E7.9	F10G7.9		deg-1		C33A12.1		cpr-4		F11C1.5		C02C2.6								hpo-9	2	0	1	1	1	3
F10G7.9	F10G8.8		del-5		C33A12.19		cpr-5		F13B12.4		C02D5.4								hsp-25	2	1	1	1	0	3
F11A10.5	F10G8.9		del-6		C33A12.3		cpr-6		F13B9.1		C02D5.4								ifb-2	2	1	1	1	0	3
F11E6.6	F11A10.5		dep-1		C33B4.4		cpsf-2		F13D11.4		C02E7.7								ifc-2	2	1	1	1	0	3
F11G11.15	F11A10.7		dgk-4		C33D9.3		cpsf-3		F13D12.9		C02F12.5								K07E1.1	2	0	1	1	1	3
F11G11.5	F11E6.3		dhc-1		C33F10.1		cpsf-4		F13E6.1		C02F12.8								K08B12.3	2	1	1	1	0	3
F12A10.7	F11E6.8		dhc-4		C33F10.11		cpt-2		F13E9.1		C02F4.4								kdin-1	2	1	1	1	0	3
F12F6.1	F11F1.1		dhfr-1		C33F10.14		cpt-4		F13H10.4		C02F5.12								kdp-1	2	1	1	0	1	3
F13B9.1	F11G11.13		dhhc-14		C33G8.2		cpx-1		F13H6.3		C02F5.14								kin-2	2	1	1	1	0	3
F13D11.4	F11G11.5		dhod-1		C33G8.4		cpz-1		F13H8.2		C02F5.3								lam-1	2	1	1	1	0	3
F13D12.8	F12A10.7		dhp-1		C34B2.10		cra-1		F13H8.5		C02F5.3								lap-1	2	1	1	1	0	3
F13D12.9	F12F6.1		dhrs-4		C34B2.11		crh-1		F14B4.2		C02G6.2								let-2	2	1	1	1	0	3
F13H10.8	F13B9.1		dhs-12		C34B2.5		crh-2		F14B4.3		C03A3.2								let-504	2	1	1	1	0	3
F13H6.3	F13D11.3		dhs-13		C34B2.6		cri-3		F14E5.2		C03A3.2								lgc-22	2	0	1	1	1	3
F13H8.5	F13D12.5		dhs-18		C34B2.8		crml-1		F15B9.10		C03B1.14								lin-41	2	0	1	1	1	3
F14B4.1	F13D12.8		dhs-21		C34B4.2		crn-1		F15B9.8		C03C10.4								lpd-3	2	1	1	1	0	3
F14D12.1	F13D12.9		dhs-23		C34B7.2		crn-2		F15D3.7		C03D6.1								M05D6.2	2	1	1	1	0	3
F14E5.2	F13H6.3		dhs-29		C34C12.2		crn-3		F15E11.1		C03G6.17								map-1	2	1	1	1	0	3
F14F7.4	F13H8.5		dhs-9		C34C12.4		crn-7		F15E11.13		C03H12.1								maph-1.3	2	1	1	1	0	3
F14F7.5	F13H8.9		did-2		C34C12.6		crt-1		F15E6.6		C03H5.3								mars-1	2	1	1	1	0	3
F14F9.5	F14B4.1		die-1		C34C12.7		csk-1		F17A9.4		C03H5.5								mcm-4	2	1	1	1	0	3
F15B10.3	F14B6.2		din-1		C34C12.8		csn-1		F17A9.5		C03H5.6								men-1	2	1	1	1	0	3
F15B9.10	F14D12.1		disl-2		C34C6.2		csn-3		F17C11.9		C04A11.5								mrpl-48	2	1	1	0	1	3
F15B9.11	F14E5.1		dkf-2		C34C6.4		csn-4		F17C8.9		C04A2.15								mtrr-1	2	1	1	1	0	3
F15B9.8	F14E5.2		dlat-1		C34D1.4		csn-5		F17H10.3		C04C3.3								myo-1	2	1	1	1	0	3
F15E6.9	F15B9.8		dlg-1		C34D10.1		csn-6		F18A11.2		C04E12.4								myo-2	2	1	1	1	0	3
F16A11.1	F15D3.8		dlk-1		C34D10.2		csnk-1		F19B6.1		C04E6.11								nhr-17	2	0	1	1	1	3
F16B4.4	F15D4.2		dlst-1		C34D4.3		csq-1		F19C6.2		C04E6.7								nipi-4	2	0	1	1	1	3
F17A9.2	F16B4.4		dma-1		C34D4.4		csr-1		F20D1.3		C04E7.3								nuo-4	2	1	1	1	0	3
F17A9.4	F17A9.2		dmd-6		C34E10.10		cst-1		F20D1.9		C04F12.1								oatr-1	2	1	1	0	1	3
F17A9.5	F17A9.5		dmd-7		C34E7.4		ctb-1		F20D6.11		C04F12.5								ogdh-2	2	1	1	0	1	3
F17C11.11	F17C11.11		dmsr-7		C34F11.5		ctbp-1		F20G2.2		C04F12.7								ostb-1	2	1	1	1	0	3
F17C11.26	F17C8.7		dnc-4		C34F11.8		ctf-4		F20G2.3		C04F12.8								pad-1	2	1	1	1	0	3
F17C8.7	F17C8.9		dnj-11		C34F6.10		ctf-8		F21C10.9		C04F5.8								panl-3	2	1	1	1	0	3
F17C8.9	F17H10.2		dnj-12		C34F6.7		ctg-1		F21D5.1		C04F5.9								pbs-2	2	1	1	1	0	3
F17H10.2	F18C5.10		dnj-13		C34F6.9		ctg-2		F21D5.2		C04G2.9								pcca-1	2	0	1	1	1	3
F18C5.5	F18C5.5		dnj-14		C35A5.3		cth-2		F21D5.7		C04G6.4								pfn-1	2	1	1	1	0	3
F18E9.3	F18E9.3		dnj-16		C35A5.8		ctl-1		F21H12.6		C04H5.1								ppk-2	2	1	1	1	0	3
F18H3.4	F18H3.4		dnj-2		C35B1.2		ctl-2		F22B5.10		C04H5.7								pptr-1	2	1	1	1	0	3
F19B6.1	F19B6.1		dnj-20		C35B1.4		ctn-1		F22B8.7		C05A9.2								pyc-1	2	0	1	1	1	3
F20B6.10	F19F10.12		dnj-21		C35B1.5		ctnb-1		F22D6.2		C05B5.11								R07E5.1	2	1	1	1	0	3
F20C5.6	F20D1.3		dnj-24		C35B8.3		ctps-1		F22F7.1		C05B5.4								R186.3	2	1	1	1	0	3
F20D1.3	F20G2.3		dnj-25		C35C5.10		ctr-9		F22G12.4		C05B5.8								R74.7	2	1	1	1	0	3
F21A9.1	F21A9.1		dnj-29		C35C5.3		cts-1		F23B12.5		C05C10.2								rabn-5	2	1	1	1	0	3
F21C3.7	F21C3.7		dnj-5		C35C5.8		ctsa-1.1		F23B12.7		C05C10.3								ran-2	2	1	1	1	0	3
F21D5.7	F21H12.7		dnpp-1		C35C5.9		ctsa-1.2		F23F1.5		C05C10.3								rbx-1	2	1	1	1	0	3
F21H12.7	F22B7.9		dohh-1		C35D10.1		ctsa-2		F23F1.9		C05C8.1								rme-6	2	1	1	1	0	3
F22B7.9	F22D6.2		dos-1		C35D10.10		cua-1		F25B4.1		C05C8.2								rpl-25.1	2	1	1	1	0	3
F22D6.2	F22D6.8		dos-2		C35D10.17		cubn-1		F25B4.5		C05C8.5								rpl-25.2	2	1	1	1	0	3
F22E12.3	F22F4.1		doxa-1		C35D10.5		cul-2		F25B4.6		C05C8.7								rps-20	2	1	1	1	0	3
F22G12.4	F22F4.4		dpf-3		C35D10.6		cul-4		F25B5.6		C05C8.7								rskn-2	2	1	1	1	0	3
F23B12.4	F22G12.4		dpf-4		C35D10.7		cul-5		F25D7.4		C05C9.1								sao-1	2	1	1	1	0	3
F23C8.5	F23B12.4		dpf-5		C35E7.2		cup-14		F25E5.8		C05D10.4								sax-7	2	1	1	1	0	3
F23F1.4	F23B12.7		dpf-6		C35E7.6		cus-2		F25G6.9		C05D11.1								sec-15	2	1	1	1	0	3
F23F12.12	F23F1.4		dpff-1		C36A4.4		cut-4		F25H2.4		C05D11.1								sec-22	2	1	1	1	0	3
F23H12.3	F23H11.2		dph-2		C36B1.11		cutc-1		F26A3.1		C05D11.13								sipa-1	2	1	1	1	0	3
F23H12.5	F23H11.4		dpm-3		C36B1.9		cuti-1		F26B1.2		C05D11.5								smc-4	2	1	1	1	0	3
F25B4.4	F23H12.3		dpt-1		C36B7.6		cutl-24		F26E4.12		C05D11.8								spl-1	2	1	1	1	0	3
F25B5.5	F23H12.5		dpy-1		C36C5.5		cwc-15		F26E4.2		C05D11.9								sql-1	2	1	1	1	0	3
F25D1.3	F25B4.4		dpy-10		C36E6.1		cyc-1		F26F2.7		C05D11.9								sto-4	2	0	1	1	1	3
F25E5.4	F25B5.5		dpy-11		C36E8.1		cyc-2.1		F26G1.2		C05D12.1								swan-2	2	0	1	1	1	3
F25E5.8	F25D1.2		dpy-13		C36H8.1		cyk-1		F26G1.5		C05D12.3								T04B8.5	2	1	1	1	0	3
F25F8.1	F25D1.3		dpy-14		C37A2.7		cyk-4		F26H9.5		C05D12.7								T04G9.4	2	1	1	1	0	3
F25H2.12	F25E5.4		dpy-17		C37A2.8		cyld-1		F27C1.2		C05D2.10								T09B9.4	2	1	1	1	0	3
F25H2.6	F25E5.5		dpy-18		C37C3.1		cyn-1		F27D4.1		C05D2.8								T23H2.3	2	1	1	1	0	3
F25H8.2	F25E5.8		dpy-2		C37C3.2		cyn-10		F27D4.4		C05D9.9								T24B1.1	2	1	1	1	0	3
F25H9.6	F25G6.9		dpy-20		C37C3.7		cyn-11		F28B3.10		C05E7.1								T24B8.7	2	1	1	1	0	3
F26A1.3	F25H2.12		dpy-21		C37C3.9		cyn-13		F28C6.8		C05G5.1								tag-153	2	0	1	1	1	3
F26A1.9	F25H2.6		dpy-22		C37H5.5		cyn-15		F29B9.8		C05G5.2								tag-307	2	0	1	1	1	3
F26A3.1	F25H2.7		dpy-23		C38C10.6		cyn-16		F29C12.4		C05G5.3								tald-1	2	1	1	1	0	3
F26D11.1	F26A1.3		dpy-27		C38C3.10		cyn-3		F29C6.1		C05G5.4								tbc-17	2	1	1	1	0	3
F26E4.3	F26A1.9		dpy-3		C38D4.4		cyn-4		F30F8.9		C05G5.7								tbc-3	2	1	1	1	0	3
F26E4.5	F26A10.2		dpy-30		C38H2.2		cyn-5		F31D4.2		C06A1.2								tli-1	2	1	1	1	0	3
F26F12.3	F26A3.4		dpy-31		C38H2.3		cyn-7		F32A11.1		C06A5.3								tomm-20	2	1	1	1	0	3
F26G1.10	F26B1.2		dpy-4		C39B5.6		cyn-8		F32A7.5		C06A5.6								tppp-1	2	1	1	1	0	3
F26G1.2	F26E4.3		dpy-5		C39D10.2		cyp-13A5		F32A7.5		C06A6.2								ttr-45	2	1	1	1	0	3
F26G1.5	F26F4.2		dpy-6		C39D10.7		cyp-25a2		F32B6.2		C06A6.4								ttr-47	2	0	1	1	1	3
F26G1.9	F26G1.2		dpy-7		C39D10.8		cyp-29a3		F32D1.5		C06A6.5								ttx-7	2	1	1	1	0	3
F26H9.5	F26G1.5		dpy-8		C39E9.11		cyp-33c8		F32G8.4		C06A6.5								tyr-4	2	0	1	1	1	3
F27C1.6	F26H9.5		dpy-9		C39E9.12		cyp-33e1		F33A8.6		C06A8.1								ubc-7	2	1	1	1	0	3
F27D4.1	F27C1.2		dpyd-1		C39E9.7		cyp-44A1		F33D11.10		C06A8.3								ugt-50	2	0	1	1	1	3
F28C6.8	F27C1.6		drap-1		C39E9.8		cysl-1		F33D4.5		C06A8.3								unc-15	2	1	1	1	0	3
F28E10.4	F27D4.1		dre-1		C39H7.1		cysl-2		F33D4.6		C06A8.6								unc-25	2	1	1	1	0	3
F28H7.8	F28E10.4		droe-4		C41D11.3		cytb-5.1		F33G12.3		C06B3.16								unc-73	2	1	1	1	0	3
F29B9.5	F28H7.8		drp-1		C41G11.1		cytb-5.2		F33H2.6		C06B3.6								unc-94	2	1	1	1	0	3
F29B9.8	F29B9.5		drsh-1		C41G7.9		czw-1		F35C8.5		C06B3.6								upb-1	2	1	1	1	0	3
F30A10.2	F29B9.8		dsl-7		C41H7.3		D1005.2		F35D11.4		C06B8.2								vms-1	2	1	1	1	0	3
F30A10.3	F30A10.2		duxl-1		C41H7.5		D1007.8		F35F11.1		C06B8.3								vps-4	2	1	1	1	0	3
F30B5.4	F30A10.3		dve-1		C41H7.6		D1014.4		F35G12.12		C06C3.12								vps-45	2	1	1	1	0	3
F31C3.2	F30B5.7		dyci-1		C42C1.11		D1022.3		F36A2.13		C06E1.9								Y17G7B.20	2	0	1	1	1	3
F31D4.5	F31C3.2		dylt-1		C42C1.4		D1022.4		F36A2.2		C06E1.9								Y39A1A.3	2	1	1	1	0	3
F31E3.12	F31C3.3		dyn-1		C42C1.9		D1025.1		F36A2.3		C06E2.1								Y50D4A.4	2	1	1	1	0	3
F31F7.1	F31E3.12		dys-1		C42D4.1		D1054.10		F36A2.7		C06E2.5								Y54E2A.4	2	1	1	1	0	3
F32A5.4	F31F7.1		E01A2.1		C42D4.3		D1054.3		F36G3.2		C06E4.3								Y54G11A.7	2	1	1	0	1	3
F32B4.4	F32A5.4		E01B7.1		C43E11.12		D1054.8		F37C4.5		C06E7.4								Y75B8A.24	2	1	1	1	0	3
F32B5.6	F32B4.4		E01G4.6		C44B11.6		D1069.3		F37C4.6		C06E8.5								yars-1	2	1	1	1	0	3
F32B6.3	F32B4.5		E03H4.8		C44B7.12		D1086.10		F37F2.2		C06G1.1								zyg-11	2	0	1	1	1	3
F32D8.12	F32B5.6		E04A4.5		C44B7.2		D1086.3		F37H8.3		C06G1.5								aagr-4	1	0	1	1	1	3
F32D8.13	F32D1.11		E04D5.1		C44B7.5		D2023.4		F38A1.8		C06G1.6								aakb-1	1	1	1	1	0	3
F32D8.5	F32D1.5		E04F6.2		C44B7.7		D2023.6		F38A5.1		C06G3.3								aakg-2	1	1	1	1	0	3
F32D8.7	F32D8.12		E04F6.6		C44B9.3		D2030.11		F38A5.2		C06G3.5								abcf-1	1	1	1	1	0	3
F32F2.4	F32D8.13		eak-7		C44C1.1		D2030.2		F38A5.7		C06G3.5								abhd-3.1	1	1	1	1	0	3
F32H2.6	F32D8.7		ears-1		C44C1.6		D2030.3		F38B7.2		C06G3.6								acdh-9	1	1	1	1	0	3
F32H5.1	F32F2.3		eat-17		C44C10.9		D2030.4		F38E1.9		C06G3.8								acin-1	1	1	1	1	0	3
F32H5.3	F32H5.3		eat-20		C44E12.1		D2045.2		F38E11.5		C06G3.9								acox-3	1	1	1	0	1	3
F33D11.10	F33D11.8		eat-3		C44E4.4		dab-1		F38E9.5		C06G4.1								acs-22	1	0	1	1	1	3
F33D4.6	F33D4.6		eat-4		C44H4.4		daf-12		F39B2.3		C06H2.2								act-5	1	1	1	1	0	3
F33G12.3	F33E2.4		eat-6		C44H9.5		daf-15		F40A3.3		C06H2.7								algn-11	1	0	1	1	1	3
F33G12.6	F33G12.2		ebax-1		C45B2.1		daf-16		F40F4.7		C06H5.6								alh-10	1	1	1	1	0	3
F33H2.3	F33G12.3		ech-1.2		C45B2.2		daf-2		F40G9.17		C07A12.2								alh-12	1	1	1	1	0	3
F34D10.3	F33G12.6		edc-3		C45B2.6		daf-21		F40G9.2		C07A12.7								alh-13	1	1	1	0	1	3
F35B3.4	F33H1.3		eea-1		C45E1.4		daf-22		F41C3.2		C07A12.7								alh-6	1	1	1	1	0	3
F35C11.6	F33H2.3		eef-1A.1		C45G7.4		daf-25		F41C3.4		C07A4.2								alh-7	1	1	1	1	0	3
F35C11.7	F35B3.4		eef-1A.2		C45G9.13		daf-3		F41C3.5		C07A9.10								amph-1	1	1	1	1	0	3
F35D2.1	F35C11.6		eef-1B.1		C45G9.5		daf-31		F41E6.9		C07A9.13								apb-1	1	1	1	1	0	3
F35D2.2	F35D2.1		eef-1B.2		C45G9.7		daf-4		F41H10.4		C07A9.2								apy-1	1	0	1	1	1	3
F35D2.6	F35D2.6		eef-1G		C46A5.6		daf-41		F42A10.5		C07A9.2								arf-1.2	1	1	1	1	0	3
F35H10.10	F35H10.10		eef-2		C46C2.2		dao-3		F42C5.9		C07A9.5								arrd-14	1	0	1	1	1	3
F35H10.5	F35H8.2		eel-1		C46C2.7		dao-5		F42G8.10		C07A9.9								ash-2	1	1	1	1	0	3
F35H8.4	F36A2.2		eff-1		C46F11.4		dapk-1		F42G9.1		C07B5.4								asp-3	1	1	1	1	0	3
F36A2.2	F36A2.3		efk-1		C46F11.6		dars-1		F43D2.6		C07D8.5								asp-6	1	1	1	1	0	3
F36A2.3	F36A2.7		efn-2		C46G7.2		dbn-1		F43D9.3		C07D8.6								atg-4.1	1	1	1	1	0	3
F36A2.7	F36G3.1		efr-3		C46H11.2		dbr-1		F43G9.1		C07D8.6								athp-1	1	1	1	1	0	3
F36G3.1	F37A4.2		egg-6		C46H3.2		dbt-1		F44B9.2		C07E3.10								atp-3	1	1	1	1	0	3
F36G9.3	F37B12.1		egl-13		C47B2.2		DC2.5		F44B9.5		C07E3.10								B0416.5	1	1	1	1	0	3
F36H5.10	F37C12.10		egl-15		C47B2.9		dcaf-1		F44E2.4		C07E3.3								baz-2	1	1	1	1	0	3
F36H5.4	F37C12.21		egl-27		C47D12.2		dcap-1		F44E2.8		C07G3.10								C01G10.9	1	0	1	1	1	3
F37A4.3	F37C12.3		egl-30		C47D12.5		dcap-2		F44E5.1		C07H6.2								C03G6.17	1	0	1	1	1	3
F37B12.1	F37C4.4		egl-4		C47E12.2		dcp-66		F44E5.4		C07H6.4								C05G5.2	1	1	1	1	0	3
F37C12.10	F37C4.5		egl-44		C47E12.7		dcr-1		F44E7.4		C08A9.10								C06A6.4	1	1	1	1	0	3
F37C12.21	F38A6.4		egl-45		C47E8.4		dcs-1		F44E7.9		C08B11.3								C06E1.9	1	1	1	1	0	3
F37C12.3	F38B7.10		egl-8		C47G2.3		dct-1		F44G3.2		C08B11.9								C11D2.4	1	1	1	1	0	3
F37C4.4	F39B2.9		egl-9		C47G2.4		dct-16		F44G4.2		C08B6.10								C14B9.2	1	1	1	1	0	3
F37C4.5	F39D8.3		ego-2		C48B4.10		dct-18		F45D11.15		C08B6.4								C24H11.5	1	1	1	1	0	3
F38A6.4	F39G3.3		ehbp-1		C48B4.6		ddi-1		F45F2.9		C08B6.8								C36B7.6	1	0	1	1	1	3
F38B7.10	F40A3.3		eif-1		C48B4.7		ddl-1		F45G2.10		C08B6.8								C39E9.8	1	0	1	1	1	3
F38G1.3	F40E10.6		eif-1.A		C48B4.9		ddl-2		F45G2.4		C08C3.4								C53D6.7	1	0	1	1	1	3
F39C12.1	F40H3.2		eif-2A		C48B6.10		ddo-2		F45H10.3		C08E8.10								C54E4.5	1	1	1	1	0	3
F39D8.3	F41B4.3		eif-2Bepsilon		C48B6.3		ddp-1		F46B6.12		C08F11.1								cap-1	1	1	1	1	0	3
F39G3.3	F41C3.2		eif-2gamma		C48E7.1		ddx-15		F46C5.9		C08F11.11								car-1	1	1	1	1	0	3
F40A3.2	F41C6.4		eif-3.B		C49C3.4		ddx-17		F46F11.1		C08F8.2								ccdc-47	1	1	1	1	0	3
F40A3.3	F41D9.2		eif-3.C		C49C3.6		ddx-19		F46F11.9		C08F8.3								ccnk-1	1	1	1	1	0	3
F40E10.6	F41E6.11		eif-3.D		C49C3.7		ddx-23		F46H5.3		C08F8.6								cct-2	1	1	1	1	0	3
F40H3.1	F41E6.12		eif-3.E		C49F5.7		ddx-27		F47B10.1		C08F8.9								cdc-5l	1	1	1	1	0	3
F40H3.2	F41F3.1		eif-3.K		C49F8.1		deb-1		F47B10.2		C08G9.2								cdl-1	1	1	1	1	0	3
F41B4.3	F41F3.3		eif-3.L		C49F8.3		deg-1		F47B7.2		C08H9.15								cdr-2	1	1	1	0	1	3
F41C3.2	F41G3.6		eif-6		C49G7.3		del-6		F47B8.8		C08H9.16								ced-11	1	0	1	1	1	3
F41D9.2	F41H10.3		elks-1		C49G9.2		delm-1		F48E8.6		C08H9.2								ceh-32	1	1	1	0	1	3
F41E6.11	F42A10.5		ell-1		C49H3.12		denn-4		F49C12.7		C08H9.3								cey-1	1	1	1	1	0	3
F41E6.12	F42A10.9		elo-1		C49H3.3		des-2		F49C12.9		C09B7.2								chil-24	1	1	1	1	0	3
F41F3.3	F42A9.9		elo-3		C49H3.6		dex-1		F49D11.10		C09D4.2								chn-1	1	1	1	1	0	3
F41F3.8	F43C1.5		elo-7		C49H3.9		dgk-1		F49E2.5		C09D4.4								cids-1	1	1	1	1	0	3
F41G3.6	F43D2.3		elpc-3		C50A2.3		dgk-4		F49H12.5		C09D4.6								coel-1	1	1	1	1	0	3
F41H10.3	F43D9.1		elt-3		C50B6.3		dgn-1		F52A8.1		C09E7.4								cogc-4	1	1	1	1	0	3
F42A10.5	F43G6.8		emb-30		C50B8.1		dhc-1		F52B11.2		C09E7.7								col-142	1	0	1	1	1	3
F42A10.9	F44A2.3		emb-5		C50B8.6		dhfr-1		F52C9.3		C09E7.8								col-166	1	0	1	1	1	3
F42A9.9	F44E2.4		emb-8		C50C3.1		dhhc-14		F52E1.13		C09E8.1								col-181	1	0	1	1	1	3
F42C5.6	F44E2.8		emc-5		C50D2.10		dhhc-8		F52E4.5		C09E9.1								col-8	1	1	1	1	0	3
F42E11.3	F44E7.4		emo-1		C50D2.5		dhod-1		F52H3.5		C09F5.1								cope-1	1	1	1	1	0	3
F43C1.5	F44G4.2		enol-1		C50D2.7		dhp-1		F53A2.7		C09F9.2								cox-4	1	1	1	0	1	3
F43D2.3	F44G4.3		enpl-1		C50D2.8		dhp-2		F53B1.4		C09F9.2								cpn-2	1	1	1	0	1	3
F43D9.1	F45D3.2		ent-6		C50D2.9		dhps-1		F53B3.6		C09G1.4								cpr-5	1	1	1	1	0	3
F43G6.8	F45D3.3		eor-1		C50E3.5		dhs-12		F53E10.1		C09G4.4								crn-2	1	1	1	0	1	3
F43H9.4	F45D3.4		epc-1		C50F2.2		dhs-14		F53F1.2		C09G9.1								csn-1	1	1	1	1	0	3
F44A2.3	F45F2.10		epg-2		C50F2.3		dhs-18		F53F1.3		C09H10.10								csn-3	1	1	1	1	0	3
F44A6.5	F45H10.3		epg-5		C50F2.4		dhs-21		F53F10.3		C09H10.4								cyn-13	1	1	1	1	0	3
F44B9.8	F46B6.4		epg-7		C50F4.1		dhs-22		F53F4.11		C09H10.5								czw-1	1	1	1	1	0	3
F44D12.19	F46B6.5		epn-1		C50F4.16		dhs-23		F53F4.3		C10B5.3								D1086.3	1	1	1	1	0	3
F44E2.4	F46B6.6		eppl-1		C50F4.8		dhs-25		F53H1.1		C10C5.3								D2023.6	1	1	1	1	0	3
F44E2.8	F46C5.10		eps-8		C50F7.5		dhs-28		F54A3.5		C10C5.4								daf-15	1	1	1	1	0	3
F45D3.2	F46C8.8		eral-1		C51E3.9		dhs-3		F54C8.7		C10C6.6								dcar-1	1	0	1	1	1	3
F45D3.3	F46F11.6		erfa-1		C52A10.1		dhs-30		F54D7.2		C10E2.1								dct-6	1	0	1	1	1	3
F45D3.4	F46F11.7		etc-1		C52B9.4		dhs-31		F54F2.9		C10E2.6								denn-4	1	1	1	1	0	3
F45E10.2	F46F2.3		etr-1		C52B9.8		dhs-6		F54H12.6		C10G11.6								dhs-9	1	1	1	0	1	3
F45E4.5	F46G10.2		ets-6		C52E12.1		dhs-9		F55A12.5		C10G8.4								dig-1	1	1	1	1	0	3
F46B6.4	F46G11.2		evl-20		C53A5.13		dib-1		F55A12.8		C10G8.8								dim-1	1	1	1	1	0	3
F46B6.5	F46H5.2		exc-7		C53A5.16		did-2		F55B11.1		C10H11.8								dli-1	1	1	1	1	0	3
F46B6.6	F46H5.7		exos-9		C53A5.6		die-1		F55C12.1		C11D2.4								dnj-1	1	1	1	1	0	3
F46C3.6	F47B7.2		F01D5.6		C53B4.4		dig-1		F55C5.8		C11D2.4								EEED8.10	1	1	1	1	0	3
F46C5.1	F47B8.14		F01D5.7		C53B7.2		dim-1		F55D12.2		C11D2.7								efhd-1	1	1	1	1	0	3
F46C5.10	F47B8.8		F01G10.10		C53B7.3		din-1		F55F10.1		C11D2.7								egg-5	1	1	1	1	0	3
F46C8.1	F47D12.6		F01G10.9		C53C9.2		dip-2		F55F8.2		C11E4.1								eif-2A	1	1	1	0	1	3
F46C8.8	F47E1.2		F01G4.6		C53D5.1		disl-2		F55F8.3		C11E4.6								eif-3.F	1	1	1	1	0	3
F46F11.10	F47G9.1		F02C12.3		C53D5.5		div-1		F55H12.4		C11E4.7								eif-3.l	1	1	1	0	1	3
F46F11.7	F48B9.1		F02D8.4		C53D6.4		djr-1.1		F56A11.5		C11G10.1								ekl-6	1	1	1	1	0	3
F46F2.3	F48C5.2		F02E9.5		C53D6.7		dlat-1		F56A8.3		C11H1.3								elpc-4	1	1	1	1	0	3
F46F2.5	F49C12.10		F07A11.5		C53H9.2		dlat-2		F56C9.10		C11H1.8								eppl-1	1	1	1	0	1	3
F46G10.2	F49C12.11		F07D3.3		C54D1.7		dlc-1		F56D1.3		C11H1.9								eri-12	1	1	1	1	0	3
F47B7.1	F49C5.4		F07F6.4		C54D10.3		dld-1		F56D12.6		C11H1.9								exoc-8	1	1	1	1	0	3
F47B7.2	F49E12.12		F07F6.7		C54D2.1		dlg-1		F56D2.6		C12D12.1								F07F6.8	1	0	1	1	1	3
F47B8.10	F52A8.1		F07F6.8		C54D2.2		dli-1		F56F10.1		C12D8.1								F09B12.3	1	1	1	1	0	3
F47B8.14	F52A8.5		F08F3.4		C54E4.5		dlk-1		F57B10.14		C12D8.1								F22B8.7	1	1	1	1	0	3
F47D12.9	F52B11.2		F08F3.6		C54F6.6		dlst-1		F57B10.3		C13B4.1								F23D12.11	1	1	1	1	0	3
F47E1.2	F52C9.5		F08F8.11		C54G10.4		dmd-4		F57B10.5		C13B7.6								F23F1.5	1	1	1	1	0	3
F47G3.1	F52D10.2		F08F8.7		C54G4.7		dmd-7		F57B9.1		C13B9.3								F32B5.6	1	0	1	1	1	3
F47G9.1	F52E1.9		F08F8.9		C54G4.9		dnc-1		F57C2.5		C13C4.4								F33H2.6	1	1	1	1	0	3
F48B9.1	F52F10.2		F09C12.8		C55A6.1		dnc-2		F57F5.1		C13C4.5								F38A1.8	1	1	1	1	0	3
F48C1.9	F52H3.5		F09C8.2		C55A6.10		dnc-3		F57H12.6		C13E3.1								F39B2.3	1	1	1	1	0	3
F48C5.2	F53A10.2		F09E5.3		C55A6.12		dnc-4		F58A4.9		C13F10.5								F40F8.11	1	1	1	1	0	3
F48E8.2	F53A3.7		F09E5.7		C55A6.3		dnj-1		F58A6.1		C13F10.6								F41H10.3	1	0	1	1	1	3
F48E8.3	F53B1.4		F09E5.8		C55A6.4		dnj-10		F58B3.6		C13F10.7								F42H10.3	1	1	1	1	0	3
F49C12.10	F53B3.6		F09F7.4		C55A6.7		dnj-11		F58B4.5		C13G3.1								F52B5.3	1	1	1	1	0	3
F49C12.11	F53C3.13		F09F7.5		C56A3.4		dnj-12		F58E10.3		C13G5.2								F58B4.5	1	1	1	1	0	3
F49C12.12	F53E4.1		F09F7.6		C56A3.6		dnj-13		F58E6.13		C14A11.6								fard-1	1	1	1	1	0	3
F49D11.14	F53F1.14		F09F9.2		C56A3.8		dnj-14		F58F12.1		C14A11.9								fbp-1	1	1	1	1	0	3
F49E12.12	F53F1.2		F09G2.2		C56C10.10		dnj-16		F58F9.3		C14A4.9								fce-1	1	0	1	1	1	3
F49E2.5	F53F1.4		F10B5.8		C56C10.11		dnj-17		F58F9.7		C14B1.2								fecl-1	1	1	1	1	0	3
F49E8.7	F53F4.11		F10D11.6		C56G2.15		dnj-19		F58G11.2		C14B1.3								fgt-1	1	1	1	1	0	3
F52A8.1	F53F4.14		F10D7.5		C56G2.7		dnj-2		F58G6.7		C14B1.3								fkb-2	1	1	1	1	0	3
F52B11.2	F53F4.15		F10E7.6		C56G7.3		dnj-22		F58H1.3		C14B1.7								fln-1	1	1	1	1	0	3
F52C9.5	F53F8.4		F10E7.9		cab-1		dnj-23		F59A2.6		C14B1.8								frl-1	1	1	1	1	0	3
F52D10.2	F53G12.9		F10E9.5		cacn-1		dnj-24		F59A3.4		C14B1.9								gcn-1	1	1	1	1	0	3
F52E1.3	F54C8.1		F10G7.9		cah-3		dnj-25		F59B1.8		C14B4.2								glna-1	1	1	1	1	0	3
F52E1.9	F54C8.4		F10G8.8		cah-4		dnj-29		F59B2.2		C14B9.10								glp-4	1	1	1	1	0	3
F53A10.2	F54C9.11		F10G8.9		cal-2		dnj-30		F59E10.3		C14B9.2								goa-1	1	1	1	1	0	3
F53B1.4	F54C9.14		F11A10.5		cal-4		dnj-5		faah-1		C14B9.2								gpx-2	1	1	1	1	0	3
F53B2.8	F54D11.3		F11A10.7		cal-5		dnpp-1		faah-2		C14B9.3								grl-16	1	0	1	1	1	3
F53B3.6	F54D5.12		F11E6.3		calu-1		dnsn-1		faah-4		C14B9.8								gst-1	1	1	1	1	0	3
F53C11.5	F54D5.7		F11E6.6		calu-2		dod-18		fah-1		C14C10.1								gst-28	1	1	1	1	0	3
F53E2.2	F54D8.6		F11E6.8		cam-1		dog-1		far-3		C14C10.10								gst-36	1	1	1	1	0	3
F53E4.1	F54H5.3		F11F1.1		camt-1		dom-3		far-7		C14C10.4								gst-42	1	1	1	1	0	3
F53F1.4	F55A11.11		F11G11.13		cand-1		dot-1.1		fard-1		C14C10.5								H40L08.1	1	0	1	1	1	3
F53F1.6	F55A11.7		F11G11.15		cap-1		dpf-3		fars-1		C14C10.5								hil-1	1	1	1	1	0	3
F53F4.15	F55A3.3		F11G11.5		cap-2		dpf-4		fars-2		C14C10.9								him-4	1	1	1	1	0	3
F53F8.3	F55C10.4		F12A10.7		capg-1		dpf-5		fasn-1		C14C11.7								hpo-13	1	1	1	1	0	3
F53F8.4	F55C12.4		F12F6.1		car-1		dpff-1		fat-1		C14C6.2								hpo-35	1	1	1	1	0	3
F53H2.3	F55D12.2		F13B9.1		cars-1		dph-1		fat-2		C14C6.3								hsp-12.2	1	1	1	1	0	3
F53H4.3	F55H12.4		F13D11.3		cas-1		dph-2		fat-4		C14C6.5								hsp-17	1	1	1	1	0	3
F54C1.1	F56A8.9		F13D11.4		cas-2		dpl-1		fat-6		C14F11.4								hum-5	1	0	1	1	1	3
F54C8.1	F56C9.10		F13D12.5		cash-1		dpm-1		fbp-1		C14F11.6								hxk-2	1	1	1	1	0	3
F54C8.4	F56C9.11		F13D12.8		casy-1		dpt-1		fbxa-64		C14F11.6								ifc-1	1	1	1	1	0	3
F54C9.11	F56D3.1		F13D12.9		cat-4		dpy-10		fbxa-65		C14H10.1								iff-1	1	1	1	1	0	3
F54C9.14	F56F10.2		F13H10.8		catp-1		dpy-11		fbxa-72		C14H10.2								iffb-1	1	1	1	1	0	3
F54D5.7	F56F3.4		F13H6.3		catp-3		dpy-13		fce-1		C14H10.2								ifo-1	1	1	1	1	0	3
F54H5.3	F56H11.6		F13H8.5		catp-6		dpy-18		fcp-1		C14H10.3								ifp-1	1	1	1	1	0	3
F55A11.11	F57A10.2		F13H8.9		catp-7		dpy-20		fem-2		C14H10.3								ipla-7	1	1	1	1	0	3
F55A11.7	F57B1.9		F14B4.1		catp-8		dpy-21		fgt-1		C15A11.7								K11H3.3	1	0	1	1	1	3
F55C10.4	F57B10.14		F14B6.2		cbd-1		dpy-26		fib-1		C15B12.1								K12C11.1	1	1	1	1	0	3
F55C5.17	F57B10.9		F14D12.1		cbl-1		dpy-30		fis-2		C15B12.4								K12H4.5	1	0	1	1	1	3
F55D12.2	F57B9.1		F14E5.1		cblc-1		dpy-4		fkb-2		C15C6.1								kcc-1	1	1	1	1	0	3
F55H12.4	F57B9.3		F14E5.2		cbp-1		dpy-6		fkb-5		C15C6.2								klo-1	1	1	1	1	0	3
F56A8.3	F57B9.8		F14F7.4		cbs-1		dpy-9		fkb-6		C15C6.3								lam-2	1	1	1	1	0	3
F56A8.8	F57G12.1		F14F7.5		CC8.2		dpyd-1		fli-1		C15C7.5								lec-10	1	1	1	1	0	3
F56C11.3	F57G12.2		F14F9.5		ccar-1		drap-1		fln-1		C15C7.5								lec-5	1	1	1	1	0	3
F56C11.5	F57H12.6		F15B10.3		ccb-1		drh-1		fln-2		C15C8.4								lec-8	1	1	1	1	0	3
F56C11.6	F58B3.6		F15B9.10		ccch-1		dro-1		fmo-1		C15C8.7								let-19	1	0	1	1	1	3
F56C9.11	F58E6.13		F15B9.11		ccch-3		drp-1		fmo-3		C15F1.1								let-502	1	1	1	1	0	3
F56D3.1	F58F12.1		F15B9.8		cccp-1		drr-1		fmo-4		C15F1.1								lin-5	1	1	1	1	0	3
F56F10.2	F58F9.7		F15D3.8		ccdc-47		drr-2		fntb-1		C15F1.2								lys-8	1	1	1	1	0	3
F56F3.4	F58H1.2		F15D4.2		ccdc-55		dsbn-1		frl-1		C15H9.11								maa-1	1	0	1	1	1	3
F57A10.2	F58H10.1		F15E6.9		ccf-1		dsc-4		frm-1		C15H9.4								mai-2	1	1	1	1	0	3
F57B1.9	F59A3.4		F16A11.1		ccg-1		dscc-1		frm-4		C15H9.5								mak-2	1	1	1	1	0	3
F57B10.8	F59A3.8		F16B4.4		cchl-1		dsh-1		frm-5.1		C15H9.7								map-2	1	1	1	1	0	3
F57B9.1	F59A6.2		F17A9.2		ccm-3		dsh-2		frs-2		C15H9.9								mbk-2	1	0	1	1	1	3
F57B9.3	F59B10.5		F17A9.4		ccnk-1		dss-1		ftn-2		C16A11.2								mca-3	1	1	1	1	0	3
F57B9.8	F59B10.6		F17A9.5		cco-1		dtmk-1		ftt-2		C16A11.4								mct-4	1	1	1	1	0	3
F57G12.1	F59C6.5		F17C11.11		cco-2		dus-2		fum-1		C16A11.5								met-2	1	0	1	1	1	3
F57G12.2	F59E11.7		F17C11.26		ccpp-1		dve-1		fust-1		C16A3.1								mfn-1	1	0	1	1	1	3
F57H12.6	F59E12.1		F17C8.7		ccr-4		dxbp-1		fzo-1		C16A3.10								mlc-2	1	1	1	1	0	3
F58B3.6	F59E12.15		F17C8.9		cct-1		dyci-1		gad-3		C16A3.10								moma-1	1	1	1	1	0	3
F58E6.11	F59E12.6		F17H10.2		cct-2		dyf-1		gale-1		C16A3.4								mpk-1	1	1	1	1	0	3
F58F12.1	F59F4.2		F18C5.10		cct-3		dyn-1		gas-1		C16A3.4								mrpl-14	1	0	1	1	1	3
F58F12.12	fah-1		F18C5.5		cct-4		dyrb-1		gbf-1		C16A3.5								mrpl-23	1	0	1	1	1	3
F58G1.7	far-3		F18E9.3		cct-5		dys-1		gck-1		C16A3.5								mrps-22	1	1	1	1	0	3
F58G6.9	fars-1		F18H3.4		cct-6		E01A2.1		gck-3		C16A3.6								mut-7	1	1	1	1	0	3
F58H1.2	fars-3		F19B6.1		cct-7		E01A2.2		gcn-1		C16A3.6								mvk-1	1	1	1	1	0	3
F58H10.1	fasn-1		F19F10.12		cct-8		E01A2.5		gcs-1		C16B8.3								nars-1	1	1	1	1	0	3
F59A3.8	fat-1		F20B6.10		CD4.3		E01B7.2		gcy-28		C16C10.1								ncx-2	1	1	1	1	0	3
F59B10.5	fat-3		F20C5.6		cdc-14		E01G4.6		gdh-1		C16C10.13								nduf-6	1	1	1	1	0	3
F59B10.6	fat-4		F20D1.3		cdc-25.1		E02H1.5		gdi-1		C16C10.2								nep-17	1	1	1	1	0	3
F59C6.16	fat-6		F20G2.3		cdc-25.2		E02H9.3		gei-7		C16C10.3								nft-1	1	1	1	1	0	3
F59C6.5	fbn-1		F21A9.1		cdc-26		E04F6.6		ger-1		C16C10.4								nhr-10	1	0	1	1	1	3
F59E11.2	fbxa-47		F21C3.7		cdc-37		E04F6.8		gex-2		C16C10.8								nhr-64	1	1	1	1	0	3
F59E11.5	fbxa-72		F21D5.7		cdc-42		eaf-1		gfi-2		C16C10.8								nhr-80	1	1	1	1	0	3
F59E11.7	fbxb-70		F21H12.7		cdc-48.1		eak-7		gfrp-1		C16C2.4								nlp-26	1	0	1	1	1	3
F59F4.2	fce-1		F22B7.9		cdc-48.2		ears-1		ggtb-1		C16C2.4								nlp-77	1	1	1	0	1	3
fah-1	fem-1		F22D6.2		cdc-5L		eas-1		glb-1		C16C8.11								npl-4.1	1	1	1	1	0	3
famk-1	fhod-1		F22D6.8		cdc-6		eat-16		glf-1		C16C8.18								npp-11	1	1	1	1	0	3
far-3	fib-1		F22E12.3		cdc-73		eat-17		glh-1		C16C8.9								npp-4	1	1	1	1	0	3
far-4	fipr-21		F22F4.1		cdd-1		eat-3		glh-3		C16D9.3								nuo-2	1	1	1	1	0	3
fars-1	fipr-22		F22F4.4		cdd-2		eat-6		glh-4		C16D9.4								nuo-6	1	1	1	1	0	3
fasn-1	fkb-3		F22G12.4		cdgs-1		ebp-1		gln-1		C16E9.1								odr-4	1	0	1	1	1	3
fat-1	fkb-5		F23B12.4		cdh-1		ebp-2		gln-3		C16E9.2								pac-1	1	0	1	1	1	3
fat-4	fkb-6		F23B12.7		cdh-12		ech-1.2		glna-1		C16H3.3								pas-5	1	1	1	1	0	3
fat-6	fkh-9		F23C8.5		cdh-4		ech-4		glrx-10		C17B7.12								pbs-4	1	1	1	1	0	3
fbn-1	fli-1		F23F1.4		cdk-1		ech-5		glrx-3		C17C3.1								plp-1	1	1	1	1	0	3
fbxa-37	fln-2		F23F12.12		cdk-12		ech-6		gls-1		C17C3.15								plx-1	1	1	1	1	0	3
fbxb-53	flu-2		F23H11.2		cdk-2		ech-7		glt-1		C17D12.7								pnk-1	1	1	1	1	0	3
fbxb-55	fmo-3		F23H11.4		cdk-5		ect-2		gly-3		C17E4.10								pod-2	1	0	1	1	1	3
fbxb-70	fmo-4		F23H12.3		cdk-7		edc-3		gly-5		C17E4.11								ppm-2	1	1	1	1	0	3
fbxc-25	fmo-5		F23H12.5		cdk-8		edc-4		gly-8		C17E4.6								pqn-22	1	1	1	1	0	3
fcho-1	fntb-1		F25B4.4		cdk-9		eea-1		gna-1		C17F3.1								pro-3	1	1	1	1	0	3
fcp-1	fozi-1		F25B5.5		cdka-1		EEED8.10		goa-1		C17F4.7								prp-38	1	1	1	1	0	3
fhod-1	frm-1		F25D1.2		cdkr-3		eef-1B.1		gob-1		C17G1.2								prpf-4	1	1	1	1	0	3
fib-1	frm-10		F25D1.3		cdl-1		eef-1B.2		gop-2		C17G1.5								ptp-2	1	1	1	1	0	3
fip-1	frm-4		F25E5.4		cdo-1		eef-1G		gop-3		C17G10.1								ptr-21	1	0	1	1	1	3
fipr-21	frm-7		F25E5.5		cdr-4		eef-2		gos-28		C17G10.1								R08E3.3	1	1	1	1	0	3
fipr-22	ftn-2		F25E5.8		cdr-6		eel-1		gpa-11		C17G10.2								R12C12.5	1	1	1	1	0	3
fis-2	ftt-2		F25F8.1		cdt-1		efa-6		gpa-12		C17G10.2								R31.2	1	1	1	1	0	3
fkb-1	fum-1		F25G6.9		cdt-2		efhd-1		gpa-17		C17G10.7								rab-1	1	1	1	1	0	3
fkb-3	fust-1		F25H2.12		cebp-1		efk-1		gpb-1		C17G10.9								rbg-2	1	1	1	1	0	3
fkb-4	fzr-1		F25H2.6		cebp-2		efl-1		gpb-2		C17H11.2								rbx-2	1	1	1	1	0	3
fkb-5	gana-1		F25H2.7		cec-1		efl-2		gpd-1		C17H11.6								rde-4	1	1	1	1	0	3
fkb-6	gap-1		F25H8.2		cec-10		efr-3		gpd-2		C17H12.10								reps-1	1	1	1	1	0	3
fkh-9	gars-1		F25H9.6		cec-3		eft-3		gpdh-2		C17H12.12								rin-1	1	0	1	1	1	3
fli-1	gas-1		F26A1.3		cec-5		eftu-2		gpi-1		C17H12.2								rle-1	1	1	1	1	0	3
fln-2	gck-4		F26A1.9		cec-6		egal-1		grd-13		C18A3.3								rol-6	1	0	1	1	1	3
flp-27	gcn-2		F26A10.2		cec-7		egg-5		grd-14		C18B12.4								rpa-2	1	1	1	1	0	3
fmo-3	gcs-1		F26A3.1		ced-1		egl-10		grk-2		C18B2.1								rpl-11.1	1	0	1	1	1	3
fmo-4	gcst-1		F26A3.4		ced-10		egl-13		grl-16		C18B2.3								rpl-2	1	1	1	1	0	3
fmo-5	gcy-12		F26B1.2		ced-11		egl-15		grld-1		C18B2.3								rps-12	1	1	1	1	0	3
fntb-1	gcy-22		F26D11.1		ced-12		egl-30		grs-1		C18B2.4								rpt-6	1	1	1	1	0	3
fos-1	gcy-28		F26E4.3		ced-2		egl-4		gsa-1		C18B2.4								rtfo-1	1	1	1	1	0	3
frm-1	gcy-35		F26E4.5		ced-3		egl-44		gsk-3		C18B2.5								sago-1	1	1	1	1	0	3
frm-10	gdh-1		F26F12.3		ced-4		egl-45		gsnl-1		C18B2.5								scm-1	1	1	1	1	0	3
frm-4	gdi-1		F26F4.2		ced-5		egl-8		gsp-1		C18C4.5								sco-1	1	1	1	1	0	3
frm-7	gei-1		F26G1.10		ced-6		egl-9		gsp-2		C18C4.5								sec-31	1	1	1	1	0	3
ftn-1	gei-13		F26G1.2		ced-7		ego-2		gspd-1		C18C4.7								sir-2.4	1	1	1	1	0	3
ftn-2	gei-17		F26G1.5		ced-9		ehbp-1		gsr-1		C18D11.1								skr-3	1	1	1	1	0	3
ftt-2	gei-4		F26G1.9		cee-1		ehs-1		gss-1		C18D11.3								sma-4	1	0	1	1	1	3
fubl-1	gei-8		F26H9.5		ceeh-1		eif-1.a		gst-1		C18E3.9								smgl-1	1	1	1	1	0	3
fubl-3	gex-3		F27C1.2		ceh-100		eif-2A		gst-10		C18E9.2								smn-1	1	1	1	1	0	3
fum-1	gfi-2		F27C1.6		ceh-13		eif-2alpha		gst-12		C18E9.2								snx-1	1	1	1	1	0	3
fust-1	ghi-1		F27D4.1		ceh-14		eif-2bbeta		gst-13		C18E9.4								soc-2	1	1	1	1	0	3
fzr-1	glb-1		F28C6.8		ceh-18		eif-2bdelta		gst-16		C18E9.6								spat-2	1	1	1	1	0	3
gap-1	glb-26		F28E10.4		ceh-20		eif-2bepsilon		gst-20		C18E9.9								spd-5	1	1	1	1	0	3
gars-1	glc-2		F28H7.8		ceh-37		eif-2beta		gst-24		C18F10.7								spp-10	1	1	1	1	0	3
gbh-2	gld-2		F29B9.5		ceh-38		eif-2Bgamma		gst-26		C18H7.1								sqt-1	1	0	1	1	1	3
gck-4	gld-4		F29B9.8		ceh-44		eif-2gamma		gst-27		C18H9.2								srr-4	1	0	1	1	1	3
gcn-2	glf-1		F30A10.2		ceh-62		eif-3.B		gst-28		C18H9.3								str-176	1	0	1	1	1	3
gcs-1	glit-1		F30A10.3		ceh-88		eif-3.C		gst-36		C18H9.3								sumv-1	1	1	1	1	0	3
gcsh-2	gln-3		F30B5.4		ceh-93		eif-3.D		gst-37		C18H9.5								swt-7	1	0	1	1	1	3
gcst-1	glr-4		F30B5.7		cel-1		eif-3.E		gst-39		C23G10.11								szy-2	1	1	1	1	0	3
gcy-28	glt-1		F31C3.2		cep-1		eif-3.F		gst-4		C23G10.2								T10F2.2	1	0	1	1	1	3
gcy-5	gly-10		F31C3.3		cept-1		eif-3.G		gst-42		C23G10.2								T10G3.3	1	0	1	1	1	3
gdh-1	gly-20		F31D4.5		cept-2		eif-3.H		gst-43		C23G10.6								T19B4.3	1	1	1	1	0	3
gdi-1	gly-3		F31E3.12		cex-1		eif-3.I		gst-5		C23G10.7								T19H12.2	1	1	1	1	0	3
gei-1	gly-6		F31F7.1		cex-2		eif-3.j		gst-7		C23G10.8								T20B3.1	1	0	1	1	1	3
gei-13	gly-8		F32A5.4		cey-1		eif-3.K		gsto-1		C23G10.8								T21H3.1	1	1	1	1	0	3
gei-17	gmeb-1		F32B4.4		cey-2		eif-3.l		gsy-1		C23H3.2								T25G3.3	1	1	1	1	0	3
gei-4	gob-1		F32B4.5		cey-3		eif-6		gta-1		C23H3.2								tag-322	1	1	1	1	0	3
gei-8	gon-2		F32B5.6		cey-4		ekl-1		guk-1		C23H3.3								tbc-14	1	1	1	1	0	3
gfi-2	got-2.2		F32B6.3		cfim-1		ekl-4		gyg-1		C23H3.3								tbc-6	1	0	1	1	1	3
ghi-1	gpa-12		F32D1.11		cfim-2		ekl-6		gyg-1		C23H3.5								teg-4	1	1	1	1	0	3
glb-1	gpa-17		F32D1.5		cfp-1		elb-1		H03A11.2		C23H4.8								tep-1	1	0	1	1	1	3
glb-5	gpb-2		F32D8.12		cgef-1		elc-1		H03E18.1		C23H5.8								thoc-7	1	1	1	0	1	3
glc-2	gpd-2		F32D8.13		cgh-1		elks-1		H05C05.1		C24A11.1								timm-23	1	0	1	1	1	3
gld-4	gpd-3		F32D8.5		cgp-1		ell-1		H10E21.4		C24A3.2								tnt-2	1	1	1	1	0	3
gldc-1	gpi-1		F32D8.7		cgr-1		elpc-4		H14E04.2		C24B5.4								tomm-40	1	1	1	1	0	3
glf-1	grd-1		F32F2.3		cgt-3		elt-6		H17B01.4		C24B9.3								top-1	1	0	1	1	1	3
glit-1	grd-11		F32F2.4		chaf-1		emb-27		H24K24.3		C24D10.4								tpi-1	1	1	1	1	0	3
gln-1	grd-14		F32H2.6		chaf-2		emb-30		H24K24.4		C24D10.6								tra-4	1	1	1	0	1	3
gln-3	grd-2		F32H5.1		chat-1		emb-4		H25P06.1		C24F3.2								tric-1B.1	1	1	1	0	1	3
glna-2	grd-5		F32H5.3		chc-1		emb-5		H28G03.1		C24G6.2								trpp-3	1	1	1	1	0	3
glr-4	grd-6		F33D11.10		chch-3		emb-8		H28O16.1		C24G6.8								tsg-101	1	1	1	1	0	3
glt-1	grh-1		F33D11.8		chd-1		emb-9		H34C03.2		C24G6.8								ubxn-6	1	1	1	1	0	3
glt-5	grl-10		F33D4.6		chd-3		emc-2		H40L08.1		C24H10.2								ucr-2.3	1	1	1	1	0	3
gly-20	grl-16		F33E2.4		chd-7		emc-5		H42K12.3		C24H11.5								ufd-3	1	1	1	1	0	3
gly-6	grl-21		F33G12.2		chdp-1		emr-1		H43I07.2		C24H12.4								ugt-25	1	0	1	1	1	3
gmeb-1	grl-4		F33G12.3		che-10		enol-1		H43I07.3		C24H12.4								ugt-46	1	0	1	1	1	3
gon-2	grl-5		F33G12.6		che-14		enpl-1		haao-1		C24H12.5								ugt-58	1	0	1	1	1	3
gpa-12	grl-7		F33H1.3		chhy-1		enri-1		haf-2		C25A1.1								unc-112	1	1	1	1	0	3
gpd-2	grsp-2		F33H2.3		chil-13		ensa-1		haf-3		C25A1.16								unc-18	1	1	1	1	0	3
gpd-3	gsp-1		F34D10.3		chil-24		ensh-1		haf-4		C25A1.4								unc-27	1	1	1	1	0	3
grd-1	gsp-2		F35B3.4		chin-1		ent-2		haf-6		C25A1.4								unc-89	1	1	1	1	0	3
grd-11	gspd-1		F35C11.6		chk-1		epc-1		haf-7		C25A1.5								vha-14	1	1	1	1	0	3
grd-14	gsr-1		F35C11.7		chn-1		epg-2		haf-9		C25A1.5								vha-19	1	1	1	1	0	3
grd-2	gss-1		F35D2.1		chp-1		epg-7		hcf-1		C25A1.6								vha-6	1	1	1	1	0	3
grd-5	gst-20		F35D2.2		chpf-1		epg-9		hda-1		C25A6.1								vps-35	1	1	1	1	0	3
grd-6	gst-26		F35D2.6		chpf-2		ephx-1		hecd-1		C25D7.10								W04E12.7	1	1	1	1	0	3
grh-1	gst-27		F35H10.10		chs-1		epi-1		hel-1		C25E10.12								W04G3.5	1	1	1	1	0	3
grl-10	gst-40		F35H10.5		cht-3		epn-1		herc-1		C25E10.13								W05H9.4	1	1	1	1	0	3
grl-16	gst-7		F35H8.2		chtl-1		eppl-1		hgo-1		C25E10.4								Y17G9B.5	1	0	1	1	1	3
grl-21	gtbp-1		F35H8.4		chw-1		eps-8		hgrs-1		C25E10.5								Y32H12A.8	1	1	1	1	0	3
grl-4	gur-4		F36A2.2		cic-1		erfa-1		him-1		C25E10.8								Y37D8A.25	1	1	1	1	0	3
grl-5	H03E18.1		F36A2.3		cid-1		erfa-3		hip-1		C25F6.1								Y37H9A.3	1	1	1	0	1	3
grl-7	H06H21.11		F36A2.7		cids-1		ergo-1		hipr-1		C25F9.2								Y38A10A.7	1	1	1	1	0	3
grsp-2	H10E21.4		F36G3.1		cids-2		erh-2		his-1		C25G4.10								Y39A3CL.1	1	1	1	1	0	3
grsp-4	H14A12.5		F36G9.3		cif-1		eri-1		his-11		C25G4.2								Y39A3CL.4	1	1	1	1	0	3
gsp-1	H14N18.4		F36H5.10		cir-1		eri-12		his-2		C25H3.10								Y42H9AR.1	1	1	1	1	0	3
gsp-2	H19M22.3		F36H5.4		cisd-1		eri-3		hke-4.2		C25H3.11								Y45G5AL.1	1	1	1	1	0	3
gspd-1	H19N07.3		F37A4.2		cisd-3.1		eri-6		hlh-1		C25H3.12								Y45G5AM.3	1	0	1	1	1	3
gsr-1	H23N18.5		F37A4.3		cisd-3.2		erl-1		hmg-3		C25H3.14								Y47G6A.22	1	1	1	1	0	3
gst-12	H25P06.5		F37B12.1		cit-1.1		erm-1		hmp-1		C25H3.15								Y50D4B.4	1	1	1	1	0	3
gst-20	H28G03.1		F37C12.10		cit-1.2		ess-2		hmp-2		C25H3.16								Y52B11A.10	1	1	1	1	0	3
gst-26	H28G03.2		F37C12.21		cka-1		esyt-2		hmr-1		C25H3.3								Y54E5A.5	1	1	1	1	0	3
gst-39	H28O16.1		F37C12.3		ckc-1		etc-1		hoe-1		C25H3.4								Y75B8A.7	1	1	1	1	0	3
gst-40	H32C10.1		F37C4.4		cki-2		ethe-1		hpd-1		C25H3.4								Y79H2A.3	1	1	1	1	0	3
gst-5	H34C03.2		F37C4.5		cks-1		etr-1		hpl-2		C25H3.7								Y82E9BR.19	1	1	1	1	0	3
gst-7	H40L08.1		F38A6.4		cku-70		evl-14		hpo-11		C25H3.8								Y97E10AR.6	1	1	1	1	0	3
gst-8	H41C03.1		F38B7.10		clc-5		exc-15		hpo-18		C25H3.9								yif-1	1	1	1	1	0	3
gtbp-1	H42K12.3		F38G1.3		cle-1		exc-5		hpo-19		C25H3.9								zoo-1	1	1	1	1	0	3
gtf-2A2	haao-1		F39B2.9		clec-1		exc-7		hpo-27		C26B9.1								mlt-4	13	0	1	1	0	2
gtf-2E2	haly-1		F39C12.1		clec-146		exoc-7		hpo-29		C26B9.2								srp-2	13	0	1	1	0	2
gtf-2H2C	hars-1		F39D8.3		clec-150		exoc-8		hpo-31		C26B9.3								vit-4	11	0	1	1	0	2
gtf-2H5	hat-1		F39G3.3		clec-17		exos-1		hpo-32		C26B9.5								C30G12.2	10	1	1	0	0	2
H03E18.1	hbl-1		F40A3.2		clec-178		exos-2		hpo-35		C26B9.7								edc-4	10	1	1	0	0	2
H06H21.11	hecd-1		F40A3.3		clec-180		exos-4.1		hpo-8		C26D10.3								vit-1	10	0	1	1	0	2
H10E21.4	hel-1		F40E10.6		clec-222		exos-4.2		hrp-1		C26D10.6								F41E6.5	9	0	1	1	0	2
H14N18.4	henn-1		F40H3.1		clec-223		exos-7		hrp-2		C26E6.6								T22B7.7	9	0	1	1	0	2
H23N18.5	herc-1		F40H3.2		clec-41		exos-8		hrpf-1		C26F1.1								C48B4.6	8	0	1	1	0	2
H24G06.1	hex-5		F41B4.3		clec-48		F01D5.10		hrpf-2		C26F1.3								gakh-1	8	1	1	0	0	2
H25P06.5	hgap-1		F41C3.2		clec-49		F01F1.11		hrs-1		C26G2.2								lact-1	8	1	1	0	0	2
H28G03.1	hgap-2		F41C6.4		clec-50		F01F1.2		hsp-1		C27A12.2								plk-1	8	0	1	1	0	2
H34C03.2	hgo-1		F41D9.2		clec-62		F01G4.6		hsp-12.2		C27A12.6								sago-2	8	1	1	0	0	2
H40L08.3	hhat-2		F41E6.11		clec-63		F02A9.10		hsp-16.1		C27A12.7								T04A11.2	8	1	1	0	0	2
H42K12.3	hif-1		F41E6.12		clec-65		F02E9.1		hsp-16.2		C27A2.12								ule-5	8	1	1	0	0	2
haao-1	hint-1		F41F3.1		clec-83		F07E5.5		hsp-16.48		C27A7.1								Y55F3AM.9	8	1	1	0	0	2
haf-2	his-24		F41F3.3		clec-84		F07F6.4		hsp-25		C27A7.5								brap-2	7	1	1	0	0	2
haly-1	his-35		F41F3.8		clec-85		F08B12.4		hsp-3		C27A7.5								D1054.8	7	1	1	0	0	2
hars-1	his-41		F41G3.6		clec-87		F08F3.4		hsp-4		C27A7.6								F02A9.10	7	1	1	0	0	2
hbl-1	hke-4.2		F41H10.3		clec-88		F08F8.10		hsp-43		C27A7.8								frm-5.1	7	1	1	0	0	2
hcp-4	hlh-11		F42A10.5		clec-90		F08F8.7		hsp-6		C27B7.9								hmr-1	7	0	1	1	0	2
hecd-1	hlh-30		F42A10.9		clec-91		F08F8.9		hsp-60		C27C12.1								puf-5	7	0	1	1	0	2
hel-1	hmbx-1		F42A9.9		clh-1		F08G12.1		hum-1		C27C7.1								ugt-29	7	0	1	0	1	2
hex-5	hmg-1.2		F42C5.6		clh-2		F08G2.4		hum-4		C27D6.12								ZC196.2	7	1	1	0	0	2
hgap-2	hmgs-1		F42E11.3		clh-3		F09B12.3		hum-5		C27D6.3								air-1	6	0	1	1	0	2
hgo-1	hmp-2		F43C1.5		clh-5		F09C8.1		hum-8		C27D8.2								best-3	6	1	1	0	0	2
hgrs-1	hog-1		F43D2.3		clh-6		F09C8.2		icd-1		C27D8.3								F45D11.15	6	1	1	0	0	2
hhat-1	hpd-1		F43D9.1		clic-1		F09E5.11		idh-1		C27D8.4								fmo-2	6	0	1	1	0	2
hhat-2	hpk-1		F43G6.8		clik-1		F09E5.3		idh-2		C27F2.10								glh-4	6	1	1	0	0	2
hif-1	hpo-27		F43H9.4		clip-1		F09E5.7		idhg-1		C27F2.10								hsp-16.48	6	1	1	0	0	2
hil-3	hpo-4		F44A2.3		clk-1		F09E5.8		ifa-2		C27F2.4								mcm-7	6	0	1	1	0	2
hint-1	hpo-9		F44A6.5		clk-2		F09F7.5		ifb-1		C27F2.4								plk-2	6	0	1	1	0	2
hir-1	hpr-9		F44B9.8		clp-1		F09F7.6		ifb-2		C27F2.8								puf-3	6	0	1	1	0	2
his-24	hrdl-1		F44D12.19		clp-4		F09G2.1		ife-1		C27F2.8								ugt-65	6	0	1	0	1	2
his-41	hrp-1		F44E2.4		clp-7		F09G8.10		ife-2		C27F2.9								ule-3	6	1	1	0	0	2
hlh-11	hrp-2		F44E2.8		clpf-1		F10A3.17		ife-3		C27H5.2								unk-1	6	1	1	0	0	2
hlh-30	hrpf-1		F44E7.4		clpp-1		F10B5.2		ife-4		C27H6.8								Y62H9A.3	6	0	1	1	0	2
hmbx-1	hsp-1		F44G4.2		clr-1		F10C1.9		ifet-1		C27H6.8								ZK813.3	6	0	1	1	0	2
hmg-1.2	hsp-110		F44G4.3		cls-1		F10C2.4		iff-1		C27H6.9								zwl-1	6	0	1	1	0	2
hmgs-1	hsp-3		F45D3.2		cls-2		F10D11.2		iff-2		C28A5.6								argn-1	5	1	1	0	0	2
hmp-1	hsp-4		F45D3.3		cls-3		F10D11.6		iffb-1		C28C12.12								col-95	5	0	1	1	0	2
hmp-2	hsp-43		F45D3.4		clu-1		F10D2.10		ifg-1		C28D4.18								cyp-31a2	5	0	1	1	0	2
hpd-1	hsp-6		F45E10.2		cmd-1		F10E7.5		ile-1		C28G1.10								D1086.6	5	0	1	1	0	2
hpk-1	hsp-60		F45E4.5		cmk-1		F10E9.3		ile-2		C28H8.11								F35A5.8	5	1	1	0	0	2
hpo-18	htz-1		F45F2.10		cmt-1		F10E9.5		ima-2		C28H8.3								F52E4.5	5	0	1	1	0	2
hpo-27	hum-4		F45H10.3		cnb-1		F10G2.1		ima-3		C28H8.3								hpo-8	5	0	1	1	0	2
hpo-4	hum-5		F46B6.4		cnc-10		F10G7.10		imb-1		C28H8.4								ifa-3	5	1	1	0	0	2
hpo-5	hum-6		F46B6.5		cnc-2		F10G7.9		imb-2		C29A12.1								mct-2	5	1	1	0	0	2
hpr-9	hyls-1		F46B6.6		cnc-3		F10G8.8		imb-3		C29E4.13								mig-22	5	0	1	1	0	2
hrdl-1	iars-1		F46C3.6		cnc-4		F10G8.9		immt-1		C29E4.15								pud-1.2	5	1	1	0	0	2
hrg-2	icd-1		F46C5.1		cnc-7		F11D5.1		imp-2		C29E4.15								R03G8.6	5	0	1	1	0	2
hrg-3	icd-2		F46C5.10		cnc-8		F11G11.14		imp-3		C29F3.3								rme-2	5	0	1	1	0	2
hrp-1	icl-1		F46C8.1		cnep-1		F12F6.1		inf-1		C29F3.7								skpt-1	5	0	1	1	0	2
hrp-2	icln-1		F46C8.8		cni-1		F12F6.7		inx-12		C29F5.1								T19C4.1	5	1	1	0	0	2
hrpf-1	idh-1		F46F11.10		cnk-1		F13A7.11		inx-13		C29F5.1								ubc-26	5	0	1	1	0	2
hrpk-1	ifb-1		F46F11.6		cnnm-1		F13B12.1		inx-15		C29F7.2								ule-4	5	1	1	0	0	2
hrpu-1	ife-1		F46F11.7		cnp-3		F13B12.6		inx-16		C29F7.2								zen-4	5	0	1	1	0	2
hsp-1	ife-3		F46F2.3		cnt-1		F13C5.2		inx-17		C29F7.3								ZK177.8	5	0	1	1	0	2
hsp-110	ifet-1		F46F2.5		cnt-2		F13D11.4		inx-5		C29F7.3								ZK813.1	5	0	1	1	0	2
hsp-3	iff-2		F46G10.2		cnx-1		F13D12.5		ipla-1		C29F9.2								aspm-1	4	0	1	1	0	2
hsp-4	ifg-1		F46G11.2		coel-1		F13E6.1		ipp-5		C29G2.6								C17C3.1	4	0	1	1	0	2
hsp-6	iftb-1		F46H5.2		cog-1		F13G3.10		irs-1		C29H12.2								C27A7.5	4	0	1	1	0	2
hsp-60	igcm-3		F46H5.7		cogc-1		F13H10.3		itsn-1		C29H12.2								cbd-1	4	0	1	1	0	2
hsp-90	igdb-2		F47B7.1		cogc-2		F13H6.3		ivd-1		C29H12.6								cest-35.1	4	1	1	0	0	2
hsr-9	igeg-1		F47B7.2		cogc-3		F13H8.2		jac-1		C30A5.3								ctf-4	4	1	1	0	0	2
htz-1	ile-1		F47B8.10		cogc-4		F14D12.1		JC8.2		C30B5.2								ego-1	4	0	1	1	0	2
hum-1	ile-2		F47B8.14		cogc-5		F14E5.2		jmjd-5		C30B5.6								eif-2beta	4	1	1	0	0	2
hum-2	ima-3		F47B8.8		cogc-6		F14F7.5		K01A2.5		C30C11.4								elo-2	4	0	1	1	0	2
hum-4	imb-3		F47D12.6		cogc-8		F15D4.2		K01C8.1		C30F12.1								evl-18	4	0	1	1	0	2
hxk-1	imp-2		F47D12.9		coh-1		F15E6.6		K01G5.5		C30F12.2								flh-1	4	0	1	1	0	2
iars-1	ina-1		F47E1.2		coh-3		F15G9.1		K02B12.7		C30F12.2								mcm-2	4	0	1	1	0	2
iars-2	inf-1		F47G3.1		col-10		F16B12.6		K02B2.1		C30F12.4								mrps-30	4	0	1	1	0	2
icd-1	inft-2		F47G9.1		col-101		F16H6.10		K02C4.3		C30F12.5								nstp-4	4	0	1	1	0	2
icd-2	inos-1		F48B9.1		col-103		F17A9.2		K02D10.1		C30F12.5								perm-4	4	0	1	1	0	2
icl-1	ins-17		F48C1.9		col-104		F17A9.4		K02D7.1		C30G12.2								pgam-5	4	0	1	1	0	2
icln-1	ins-37		F48C5.2		col-106		F17A9.5		K02F3.2		C30G12.2								prmt-6	4	1	1	0	0	2
idh-1	ins-5		F48E8.2		col-107		F17B5.1		K03B4.1		C30G4.4								puf-11	4	0	1	1	0	2
ifb-1	inx-12		F48E8.3		col-109		F17C11.11		K03B8.6		C30G7.2								sec-5	4	0	1	1	0	2
ife-2	inx-13		F49C12.10		col-113		F17C11.4		K04C2.2		C30G7.3								sec-61.G	4	1	1	0	0	2
ifet-1	inx-5		F49C12.11		col-118		F17C8.9		K04G2.1		C30H6.5								skpo-2	4	0	1	0	1	2
iff-2	ipgm-1		F49C12.12		col-119		F17H10.1		K04G2.6		C30H6.7								smcr-8	4	1	1	0	0	2
ifg-1	ipla-6		F49C5.4		col-12		F18A11.2		K05C4.2		C30H6.7								spch-1	4	0	1	1	0	2
igcm-3	isp-1		F49D11.14		col-122		F18A11.5		K05C4.5		C30H6.8								spn-4	4	0	1	1	0	2
igdb-2	ist-1		F49E12.12		col-124		F18C12.3		K07A1.9		C30H7.2								suox-1	4	0	1	1	0	2
igeg-1	istr-1		F49E2.5		col-125		F18F11.4		K07A12.1		C30H7.2								T10C6.6	4	0	1	1	0	2
ilkp-1	itr-1		F49E8.7		col-129		F18H3.4		K07A12.4		C31C9.2								ttr-14	4	0	1	1	0	2
ima-3	ivd-1		F52A8.1		col-13		F19B10.10		K07C5.2		C31C9.2								W05F2.3	4	0	1	1	0	2
imb-3	jhdm-1		F52A8.5		col-133		F19B10.4		K07C5.4		C31C9.6								Y39E4B.5	4	0	1	1	0	2
imp-2	jmjd-1.2		F52B11.2		col-135		F19B6.1		K07E1.1		C31C9.7								Y62H9A.5	4	0	1	1	0	2
inf-1	jmjd-3.1		F52C9.5		col-138		F19C6.2		K07E3.4		C31E10.5								acbp-5	3	1	1	0	0	2
ins-17	jmjd-4		F52D10.2		col-139		F19H6.3		K07G5.6		C31E10.6								acox-1.1	3	0	1	0	1	2
inx-12	K01A11.1		F52E1.3		col-14		F20D1.3		K07H8.10		C31H1.8								B0361.3	3	1	1	0	0	2
inx-13	K01A12.3		F52E1.9		col-140		F20D12.2		K07H8.2		C31H2.14								bmk-1	3	0	1	1	0	2
inx-5	K01A2.5		F52F10.2		col-142		F20G2.2		K07H8.3		C31H2.4								C01B10.8	3	0	1	1	0	2
ipgm-1	K01B6.3		F52H3.5		col-143		F20G4.2		K08E3.4		C31H2.4								C01H6.4	3	1	1	0	0	2
ipla-2	K01B6.4		F53A10.2		col-144		F20H11.1		K08E3.5		C31H5.4								C10G8.4	3	0	1	1	0	2
ipla-6	K01C8.1		F53A3.7		col-145		F21C10.10		K08F4.2		C31H5.5								C53B7.2	3	0	1	1	0	2
ipmk-1	K01D12.10		F53B1.4		col-149		F21C10.7		K09E2.3		C31H5.6								cdc-25.1	3	0	1	1	0	2
irg-2	K01D12.8		F53B2.8		col-150		F21C10.9		K09G1.1		C31H5.6								cgt-3	3	0	1	1	0	2
irld-6	K01D12.9		F53B3.6		col-153		F21D5.1		K09H11.1		C32D5.1								cpg-1	3	0	1	1	0	2
irx-1	K01G5.5		F53C11.5		col-155		F21D5.5		K09H9.8		C32D5.10								cpg-2	3	0	1	1	0	2
isp-1	K01G5.8		F53C3.13		col-158		F21D5.6		K10C3.5		C32D5.11								cyb-2.1	3	0	1	1	0	2
ist-1	K01G5.9		F53E2.2		col-159		F21D5.7		K10C8.3		C32D5.3								cyy-1	3	0	1	1	0	2
istr-1	K02A2.5		F53E4.1		col-160		F22B5.10		K10D2.7		C32D5.8								D2005.4	3	0	1	1	0	2
itr-1	K02C4.2		F53F1.14		col-162		F22B7.9		K10D6.2		C32D5.8								dpy-2	3	0	1	0	1	2
jhdm-1	K02C4.3		F53F1.2		col-166		F22B8.7		K11B4.1		C32E12.1								F36F2.1	3	1	1	0	0	2
jmjd-1.2	K02C4.5		F53F1.4		col-167		F22D6.2		K11D2.5		C32E12.4								F54B8.4	3	0	1	1	0	2
jmjd-2	K02D10.1		F53F1.6		col-169		F22G12.4		K11G12.5		C32E8.3								F56D2.2	3	1	1	0	0	2
jmjd-3.1	K02D10.4		F53F4.11		col-17		F22G12.5		K11G9.5		C32E8.5								gld-3	3	0	1	1	0	2
jmjd-4	K02E11.10		F53F4.14		col-175		F23B12.7		K11H3.3		C32E8.9								gyf-1	3	1	1	0	0	2
jun-1	K02E7.6		F53F4.15		col-178		F23C8.5		K12C11.1		C32F10.8								gyg-1	3	0	1	1	0	2
K01A11.1	K02F3.12		F53F8.3		col-179		F23D12.11		K12D12.1		C32F10.8								hach-1	3	1	1	0	0	2
K01A12.3	K02G10.15		F53F8.4		col-181		F23F1.10		K12H4.3		C33A11.2								hmt-1	3	0	1	1	0	2
K01A2.5	K03C7.3		F53G12.9		col-184		F23F1.5		K12H4.4		C33A12.1								hsp-16.1	3	1	1	0	0	2
K01B6.3	K04B12.2		F53H2.3		col-19		F23H11.2		K12H4.7		C33A12.19								hsp-16.2	3	0	1	1	0	2
K01C8.1	K04C2.2		F53H4.3		col-20		F23H11.4		kat-1		C33A12.3								hyl-2	3	0	1	1	0	2
K01D12.10	K04C2.5		F54C1.1		col-34		F25B4.8		kcc-1		C33B4.2								inx-14	3	0	1	1	0	2
K01D12.8	K04G2.7		F54C8.1		col-38		F25B5.3		kcc-2		C33B4.4								inx-22	3	0	1	1	0	2
K01D12.9	K05C4.2		F54C8.4		col-39		F25B5.6		kgb-1		C33D3.3								inx-8	3	0	1	1	0	2
K01G5.5	K05C4.7		F54C9.11		col-42		F25E2.3		kin-1		C33D9.13								klp-15	3	0	1	1	0	2
K02A2.5	K07B1.4		F54C9.14		col-49		F25E5.5		kin-1		C33D9.3								let-99	3	0	1	1	0	2
K02B2.6	K07B1.7		F54D11.3		col-60		F25E5.8		kin-10		C33D9.6								M116.5	3	1	1	0	0	2
K02C4.3	K07C5.4		F54D5.12		col-62		F25G6.8		kin-18		C33D9.8								mccc-1	3	0	1	1	0	2
K02C4.5	K07C5.6		F54D5.7		col-63		F25G6.9		kin-19		C33F10.1								mcm-6	3	0	1	1	0	2
K02D10.4	K07E1.1		F54D8.6		col-71		F25H2.4		kin-2		C33F10.11								mrpl-17	3	0	1	1	0	2
K02D7.1	K07E3.1		F54H5.3		col-73		F25H2.6		kin-25		C33F10.14								ncbp-1	3	0	1	1	0	2
K02E11.10	K07E3.4		F55A11.11		col-77		F25H8.1		kin-3		C33F10.4								nprl-3	3	0	1	1	0	2
K02F3.12	K07F5.15		F55A11.7		col-8		F25H8.2		klc-2		C33G3.6								oma-2	3	0	1	1	0	2
K02G10.15	K07F5.16		F55A3.3		col-80		F25H9.2		klo-1		C33G8.2								parg-1	3	0	1	1	0	2
K04B12.2	K07H8.10		F55C10.4		col-81		F25H9.6		klp-12		C33G8.4								pid-3	3	1	1	0	0	2
K04C2.2	K07H8.2		F55C12.4		col-92		F26A1.13		klp-7		C34B2.10								prx-11	3	0	1	0	1	2
K04C2.5	K08B12.1		F55C5.17		col-93		F26A10.2		krs-1		C34B2.10								rnp-8	3	0	1	1	0	2
K04G2.9	K08B5.2		F55D12.2		col-94		F26A3.1		lact-5		C34B2.11								sas-6	3	0	1	1	0	2
K05B2.2	K08D12.3		F55H12.4		col-95		F26A3.4		laf-1		C34B2.5								sup-17	3	0	1	0	1	2
K05C4.7	K08D12.6		F56A8.3		col-96		F26A3.7		lam-1		C34B2.5								sup-35	3	0	1	0	1	2
K05F1.1	K08D12.7		F56A8.8		col-97		F26D11.12		larp-1		C34B2.6								T10B10.4	3	0	1	1	0	2
K05F1.10	K08E3.5		F56A8.9		col-98		F26D2.15		lbp-5		C34B2.6								tag-225	3	1	1	0	0	2
K07B1.4	K08E4.3		F56C11.3		com-1		F26E4.2		lbp-6		C34B2.8								tbcc-1	3	1	1	0	0	2
K07B1.7	K08E7.5		F56C11.5		comt-3		F26E4.4		lbp-7		C34B2.9								trpp-10	3	0	1	1	0	2
K07E1.1	K08F8.7		F56C11.6		copa-1		F26F12.3		lbp-9		C34B4.2								ttc-4	3	1	1	0	0	2
K07E3.1	K08H2.10		F56C9.10		copb-1		F26F4.12		ldh-1		C34B4.3								ttr-6	3	0	1	1	0	2
K07E3.4	K09E2.2		F56C9.11		copb-2		F26F4.5		lea-1		C34B7.2								unc-45	3	1	1	0	0	2
K07F5.14	K09E2.3		F56D3.1		copd-1		F26F4.6		lea-1		C34C12.2								vwa-8	3	1	1	0	0	2
K07H8.10	K09E4.1		F56F10.2		cope-1		F26F4.9		lec-1		C34C12.4								W06B4.1	3	0	1	1	0	2
K07H8.2	K09H11.1		F56F3.4		copz-1		F26G1.5		lec-2		C34C12.6								xrep-4	3	1	1	0	0	2
K08B12.1	K09H11.9		F56H11.6		coq-1		F26H9.5		lec-3		C34C12.6								Y110A7A.9	3	0	1	1	0	2
K08B4.2	K10B4.3		F57A10.2		coq-4		F27C1.6		lec-4		C34C12.7								Y32F6A.5	3	0	1	1	0	2
K08B5.2	K10D3.6		F57B1.9		coq-5		F27D4.1		lec-5		C34C12.8								Y48C3A.18	3	0	1	1	0	2
K08D12.3	K10G6.9		F57B10.14		coq-8		F27D4.4		lec-6		C34C12.8								Y51A2D.18	3	0	1	1	0	2
K08D12.6	K10H10.15		F57B10.8		cox-10		F27D4.6		lem-2		C34C6.2								Y57A10A.8	3	0	1	1	0	2
K08D12.7	K10H10.4		F57B10.9		cox-11		F28B4.3		let-363		C34C6.2								Y73B6BL.27	3	0	1	1	0	2
K08E3.2	K11D2.1		F57B9.1		cox-15		F28C1.1		let-413		C34C6.3								znf-598	3	1	1	0	0	2
K08E3.5	K11D9.5		F57B9.3		cpar-1		F28E10.1		let-418		C34C6.4								abts-1	2	0	1	1	0	2
K08E4.3	K11E4.1		F57B9.8		cpb-1		F28H6.4		let-60		C34C6.9								acox-1.5	2	1	1	0	0	2
K08E7.5	K11G12.5		F57G12.1		cpb-3		F29A7.6		let-70		C34D1.4								acs-7	2	0	1	0	1	2
K09B11.4	K11H3.3		F57G12.2		cpd-1		F29B9.1		let-711		C34D10.1								act-1	2	0	1	1	0	2
K09D9.1	K12H4.3		F57H12.6		cpd-2		F29B9.11		let-716		C34D10.2								adah-1	2	1	1	0	0	2
K09E2.3	K12H4.5		F58B3.6		cpf-1		F29C6.1		let-75		C34D4.3								algn-3	2	1	1	0	0	2
K09H11.9	K12H6.6		F58E6.11		cpg-1		F30H5.3		let-754		C34D4.4								ani-2	2	0	1	1	0	2
K10B4.3	K12H6.8		F58E6.13		cpg-2		F31A3.5		let-767		C34E10.10								B0334.5	2	0	1	1	0	2
K10D2.7	kal-1		F58F12.1		cpg-3		F31C3.3		let-805		C34E7.4								bas-1	2	0	1	0	1	2
K10D3.6	kars-1		F58F12.12		cpg-4		F31C3.6		let-92		C34E7.4								brc-2	2	0	1	1	0	2
K10H10.4	kel-1		F58F9.7		cpg-8		F32A11.1		letm-1		C34F11.3								C01A2.4	2	1	1	0	0	2
K10H10.5	kel-8		F58G1.7		cpg-9		F32A5.8		lev-11		C34F11.5								C05C10.2	2	0	1	1	0	2
K11D2.1	kin-1		F58G6.9		cpi-1		F32B5.1		lev-11		C34F11.8								C08F8.3	2	0	1	1	0	2
K11E4.1	kin-10		F58H1.2		cpi-2		F32D1.5		lgc-21		C34F6.10								C16C10.1	2	0	1	1	0	2
K11G12.6	kin-18		F58H10.1		cpin-1		F32D8.12		lgc-32		C34F6.7								C44C1.1	2	0	1	1	0	2
K11G9.5	kin-19		F59A3.4		cpl-1		F32G8.2		lgg-2		C34F6.9								cah-6	2	1	1	0	0	2
K11H3.3	kin-20		F59A3.8		cpn-1		F32H2.10		lim-9		C35A5.11								cas-2	2	0	1	1	0	2
K12H4.3	kin-3		F59A6.2		cpn-3		F33D4.6		lin-26		C35A5.3								cdap-2	2	1	1	0	0	2
K12H4.5	klc-1		F59B10.5		cpn-4		F33E11.3		lin-33		C35A5.8								cdk-1	2	0	1	1	0	2
K12H6.6	klf-1		F59B10.6		cpna-1		F33E2.5		lin-40		C35A5.8								ced-3	2	0	1	1	0	2
K12H6.8	klf-3		F59C6.16		cpna-2		F33G12.6		lips-10		C35B1.2								cht-3	2	0	1	1	0	2
kars-1	klp-12		F59C6.5		cpna-3		F33H1.3		lips-9		C35B1.4								col-41	2	0	1	0	1	2
kdp-1	klp-17		F59E11.2		cpna-5		F33H1.4		lis-1		C35B1.5								cox-10	2	0	1	1	0	2
kel-20	lact-2		F59E11.5		cpr-1		F33H2.2		lmn-1		C35B1.5								ctl-1	2	1	1	0	0	2
kel-8	lact-5		F59E11.7		cpr-4		F33H2.3		lmp-1		C35B8.3								ctsa-1.1	2	1	1	0	0	2
kin-1	lact-8		F59E12.1		cpr-5		F33H2.6		lnp-1		C35C5.10								ctsa-2	2	1	1	0	0	2
kin-16	lam-3		F59E12.15		cpr-6		F34H10.3		lntl-1		C35C5.3								cyk-7	2	0	1	1	0	2
kin-19	lap-2		F59E12.6		cps-6		F35A5.8		lpd-6		C35C5.8								dnj-9	2	0	1	1	0	2
kin-20	larp-1		F59F4.2		cpsf-1		F35B3.7		lpd-7		C35C5.9								dscc-1	2	1	1	0	0	2
kin-23	larp-5		fah-1		cpsf-2		F35C11.6		lpin-1		C35D10.1								eas-1	2	1	1	0	0	2
kin-3	lars-1		famk-1		cpsf-3		F35D11.4		lpr-3		C35D10.10								egg-4	2	0	1	1	0	2
klc-1	lat-2		far-3		cpsf-4		F35G12.12		lpr-5		C35D10.12								eif-2bdelta	2	1	1	0	0	2
klc-2	lbp-6		far-4		cpt-1		F35G12.7		lron-8		C35D10.17								elo-5	2	0	1	1	0	2
klf-1	lbp-9		fars-1		cpt-2		F35H10.6		lron-9		C35D10.5								eor-2	2	0	1	1	0	2
klf-3	ldh-1		fars-3		cpt-5		F36A2.2		lrp-1		C35D10.6								exc-15	2	1	1	0	0	2
klp-12	lec-1		fasn-1		cpt-6		F36A2.3		lrs-1		C35D10.7								F10E7.9	2	0	1	0	1	2
klp-17	lec-2		fat-1		cpx-1		F36A2.7		lst-4		C35E7.2								F17B5.1	2	1	1	0	0	2
klp-7	lec-3		fat-3		cpz-1		F36D1.9		lys-4		C35E7.6								F19B10.10	2	1	1	0	0	2
kmo-2	leo-1		fat-4		cpz-2		F36D3.16		M01B12.4		C35E7.9								F26G1.1	2	0	1	1	0	2
kynu-1	let-19		fat-6		cra-1		F36D4.5		M01F1.4		C36A4.4								F32A5.8	2	1	1	0	0	2
lact-2	let-363		fbn-1		crb-3		F36F2.1		M01G5.3		C36A4.4								F33D4.4	2	0	1	1	0	2
lact-5	let-4		fbxa-37		crh-1		F36G3.1		M02D8.1		C36B1.11								F42A8.1	2	0	1	1	0	2
lact-8	let-413		fbxa-47		crh-2		F36G3.2		M03B6.2		C36B1.9								F44E5.4	2	1	1	0	0	2
lag-2	let-418		fbxa-72		cri-2		F36H5.10		M03C11.8		C36B7.6								F54E12.2	2	0	1	1	0	2
lap-2	let-526		fbxb-53		cri-3		F37A4.2		M03F8.3		C36B7.6								F56B3.4	2	1	1	0	0	2
larp-1	let-60		fbxb-55		crls-1		F37A4.4		M04C9.3		C36C5.5								far-6	2	0	1	1	0	2
larp-5	let-607		fbxb-70		crml-1		F37B12.1		M04F3.4		C36E6.1								ger-1	2	1	1	0	0	2
lars-1	let-611		fbxc-25		crn-1		F37C12.10		M106.3		C36E6.1								got-2.1	2	0	1	1	0	2
lat-2	let-653		fce-1		crn-3		F37C4.5		M106.4		C36E6.2								grd-3	2	0	1	1	0	2
lbp-5	let-70		fcho-1		crt-1		F37F2.2		M142.5		C36E8.1								H20J04.9	2	0	1	1	0	2
lbp-6	let-711		fcp-1		crtc-1		F37H8.5		M162.5		C36E8.4								his-3	2	0	1	1	0	2
lbp-7	let-754		fem-1		csb-1		F38A1.8		M28.10		C36H8.1								his-40	2	0	1	1	0	2
lbp-9	let-765		fhod-1		csc-1		F38A5.2		M28.5		C37A2.6								hmg-3	2	0	1	1	0	2
ldh-1	let-767		fib-1		csk-1		F38B2.4		M4.1		C37A2.7								hphd-1	2	1	1	0	0	2
lec-1	let-805		fip-1		csn-1		F38B6.6		M57.2		C37A2.8								hpo-32	2	0	1	1	0	2
lec-2	let-92		fipr-21		csn-2		F38C2.1		M7.8		C37A5.7								hsp-12.3	2	1	1	0	0	2
lec-3	letm-1		fipr-22		csn-3		F38E1.3		M79.2		C37C3.1								imph-1	2	1	1	0	0	2
leo-1	lex-1		fis-2		csn-4		F38E9.4		M88.5		C37C3.18								ints-11	2	1	1	0	0	2
let-19	lfi-1		fkb-1		csn-5		F39B2.3		mag-1		C37C3.2								jmjc-1	2	1	1	0	0	2
let-355	lgc-21		fkb-3		csn-6		F39B2.5		mak-2		C37C3.2								K01H12.4	2	0	1	1	0	2
let-383	lgc-22		fkb-4		csnk-1		F39C12.1		maoc-1		C37C3.7								lec-4	2	0	1	1	0	2
let-4	lgc-31		fkb-5		csq-1		F39H11.1		map-1		C37C3.9								mboa-6	2	0	1	1	0	2
let-413	lgc-45		fkb-6		csr-1		F39H12.1		map-2		C37E2.1								mcm-5	2	0	1	1	0	2
let-418	lgg-2		fkh-9		cst-1		F39H12.3		max-2		C37H5.13								mop-25.3	2	0	1	0	1	2
let-526	lim-8		fli-1		cTel55X.1		F40A3.2		mbf-1		C37H5.5								nadk-2	2	1	1	0	0	2
let-60	lim-9		fln-2		ctg-1		F40A3.3		mboa-6		C37H5.5								nola-3	2	1	1	0	0	2
let-607	lin-13		flp-27		ctg-2		F40A3.6		mca-1		C37H5.6								nop-1	2	0	1	1	0	2
let-653	lin-14		flu-2		cth-2		F40E12.2		mca-2		C38C10.2								pfn-3	2	1	1	0	0	2
let-70	lin-23		fmo-3		ctl-2		F40F11.3		mca-3		C38C10.2								pole-1	2	0	1	1	0	2
let-711	lin-26		fmo-4		ctn-1		F40F4.7		mca-3		C38C10.6								pqn-52	2	0	1	1	0	2
let-716	lin-28		fmo-5		ctns-1		F40F8.1		mce-1		C38C3.10								pud-2.1	2	1	1	0	0	2
let-721	lin-29		fntb-1		ctps-1		F40F8.11		mcm-2		C38C6.3								R03H10.1	2	1	1	0	0	2
let-754	lin-39		fos-1		ctr-9		F40G9.17		mcm-3		C38D4.4								R102.4	2	1	1	0	0	2
let-765	lin-40		fozi-1		cts-1		F40H3.1		mcm-4		C38H2.2								rpap-2	2	1	1	0	0	2
let-767	lin-41		frm-1		cua-1		F41G3.6		mcm-6		C38H2.3								sec-16A.1	2	1	1	0	0	2
let-805	lin-42		frm-10		cul-1		F41H10.4		mcm-7		C39B5.5								sec-16a.2	2	1	1	0	0	2
letm-1	lin-45		frm-4		cul-2		F42A10.5		mcu-1		C39B5.6								sep-1	2	0	1	1	0	2
lfe-2	lin-49		frm-7		cul-3		F42C5.3		mdh-1		C39D10.2								spe-5	2	1	1	0	0	2
lgc-21	lin-52		ftn-1		cul-4		F42G2.5		mdh-1		C39D10.7								sta-1	2	1	1	0	0	2
lgc-22	lin-59		ftn-2		cul-5		F42G8.10		mdt-28		C39D10.8								sun-1	2	0	1	1	0	2
lgc-31	lin-66		ftt-2		cup-2		F42H10.3		mec-12		C39D10.8								T05B9.1	2	0	1	1	0	2
lgc-44	lipl-4		fubl-1		cup-5		F42H10.6		mec-17		C39E9.11								T22D1.5	2	0	1	1	0	2
lgc-45	lips-10		fubl-3		cut-2		F43B10.1		mec-7		C39E9.12								T24H7.2	2	0	1	1	0	2
lgg-2	lips-3		fum-1		cutc-1		F43C9.2		mek-1		C39E9.7								T28H10.2	2	0	1	1	0	2
lido-11	lips-6		fust-1		cutl-15		F43D2.6		mek-2		C39E9.8								tag-343	2	1	1	0	0	2
lido-13	lips-9		fzr-1		cutl-26		F43G9.12		mel-28		C39H7.1								ttr-41	2	0	1	1	0	2
lido-9	lir-1		gana-1		cux-7		F44B9.8		mel-32		C39H7.1								txdc-12.2	2	1	1	0	0	2
lim-8	lit-1		gap-1		cya-1		F44E2.3		mel-47		C40A11.6								usp-33	2	0	1	1	0	2
lim-9	lmd-3		gars-1		cyb-1		F44E2.6		men-1		C40H1.6								wdfy-2	2	0	1	0	1	2
lin-13	lmn-1		gas-1		cyb-2.1		F44E2.7		mev-1		C41D11.3								Y41D4A.4	2	0	1	1	0	2
lin-14	lon-1		gbh-2		cyb-2.2		F44E2.8		mics-1		C41D11.6								Y53G8AR.8	2	0	1	1	0	2
lin-23	lon-3		gck-4		cyb-3		F44E5.1		mig-15		C41G11.1								Y54G11A.3	2	0	1	1	0	2
lin-26	lon-8		gcn-2		cyc-1		F44E5.4		misc-1		C41G7.9								Y57G11B.5	2	1	1	0	0	2
lin-28	lpd-2		gcs-1		cyc-2.1		F44E7.3		mlc-1		C41G7.9								Y58A7A.3	2	0	1	1	0	2
lin-33	lpd-5		gcsh-2		cyc-2.2		F44E7.4		mlc-2		C41H7.3								Y69A2AR.16	2	0	1	1	0	2
lin-40	lpd-7		gcst-1		cyd-1		F44G4.2		mlc-5		C41H7.5								Y6D1A.2	2	1	1	0	0	2
lin-41	lpd-8		gcy-12		cye-1		F45D11.15		mlt-11		C41H7.6								Y71H2AM.6	2	1	1	0	0	2
lin-42	lpin-1		gcy-22		cyk-1		F45D3.2		mlt-8		C42C1.11								ZK686.2	2	0	1	1	0	2
lin-44	lpr-3		gcy-28		cyk-3		F45F2.10		mmcm-1		C42C1.11								aak-1	1	0	1	1	0	2
lin-45	lpr-4		gcy-35		cyk-4		F45F2.9		mms-19		C42C1.12								abts-4	1	0	1	1	0	2
lin-52	lpr-5		gcy-5		cyk-7		F45G2.10		moag-4		C42C1.4								acl-1	1	0	1	1	0	2
lin-59	lpr-6		gdh-1		cyl-1		F45G2.7		mog-1		C42C1.9								acs-2	1	0	1	1	0	2
lin-66	lpr-7		gdi-1		cyld-1		F45G2.8		mog-5		C42D4.1								acs-3	1	0	1	1	0	2
lip-1	lrk-1		gei-1		cyn-1		F45H10.2		moma-1		C42D4.1								adk-1	1	1	1	0	0	2
lips-10	lron-11		gei-13		cyn-10		F45H10.3		mon-2		C42D4.18								aipr-1	1	1	1	0	0	2
lips-17	lron-14		gei-17		cyn-11		F46A9.2		mop-25.1		C42D4.2								air-2	1	0	1	1	0	2
lips-3	lron-9		gei-4		cyn-13		F46B6.12		mop-25.2		C42D4.3								ani-1	1	0	1	1	0	2
lips-6	lrp-1		gei-8		cyn-15		F46B6.4		mppa-1		C42D4.3								apc-17	1	0	1	1	0	2
lips-9	lrp-2		gex-3		cyn-16		F46B6.5		mppb-1		C43E11.12								aqp-10	1	0	1	1	0	2
lir-1	lsm-8		gfi-2		cyn-3		F46F11.1		mpst-3		C43E11.9								arf-1.1	1	1	1	0	0	2
lit-1	lst-3		ghi-1		cyn-4		F46H5.2		mrck-1		C43E11.9								argk-1	1	1	1	0	0	2
lmd-1	lst-4		glb-1		cyn-5		F46H5.3		mrp-2		C44B11.6								B0205.13	1	1	1	0	0	2
lmd-2	lsy-12		glb-26		cyn-6		F46H5.7		mrp-3		C44B7.10								B0303.7	1	1	1	0	0	2
lmd-3	lsy-22		glb-5		cyn-7		F47B10.9		mrp-4		C44B7.12								B0432.7	1	1	1	0	0	2
lmn-1	ltd-1		glc-2		cyn-9		F47B7.2		mrp-5		C44B7.2								B0513.4	1	0	1	1	0	2
lmp-2	M01F1.3		gld-2		cyp-14A5		F47B8.3		mrp-7		C44B7.5								bgal-1	1	0	1	1	0	2
lmtr-2	M02B1.2		gld-4		cyp-29A2		F47G4.4		mrpl-14		C44B7.7								bre-1	1	1	1	0	0	2
lnkn-1	M02B1.3		gldc-1		cyp-29A3		F48B9.1		mrpl-15		C44B7.7								bub-1	1	0	1	1	0	2
lon-1	M03A1.8		glf-1		cyp-31A2		F48C1.5		mrpl-2		C44B9.3								C02B10.6	1	1	1	0	0	2
lon-3	M03C11.3		glit-1		cyp-31A3		F48C1.6		mrpl-22		C44C1.1								C02F5.12	1	1	1	0	0	2
lon-8	M03F8.1		gln-1		cyp-32A1		F48E8.2		mrpl-37		C44C1.1								C06E4.3	1	0	1	0	1	2
lpd-5	M03F8.6		gln-3		cyp-33A1		F48E8.3		mrpl-39		C44C1.6								C08A9.10	1	0	1	1	0	2
lpd-7	M05D6.5		glna-2		cyp-33C3		F49C12.11		mrpl-4		C44C10.11								C09E8.1	1	0	1	1	0	2
lpd-8	M106.3		glr-4		cyp-33C9		F49C12.7		mrpl-46		C44C10.9								C14A11.6	1	1	1	0	0	2
lpin-1	M153.1		glt-1		cyp-34A2		F49C12.9		mrps-11		C44E12.1								C17G1.2	1	0	1	1	0	2
lpr-3	M176.4		glt-5		cyp-34A8		F49E2.5		mrps-18a		C44E12.1								C18H7.1	1	0	1	0	1	2
lpr-4	M18.3		gly-10		cyp-36A1		F49H12.3		mrps-18b		C44E4.4								C24A11.1	1	0	1	0	1	2
lpr-6	M28.5		gly-20		cyp-42A1		F52B11.2		mrps-2		C44E4.4								C27B7.9	1	0	1	1	0	2
lpr-7	M7.7		gly-3		cyp-44A1		F52B5.3		mrps-22		C44E4.5								C27D8.4	1	0	1	1	0	2
lron-11	maa-1		gly-6		cysl-1		F52C12.2		mrps-30		C44E4.5								C33F10.11	1	0	1	1	0	2
lron-9	mab-10		gly-8		cysl-2		F52C12.6		mrps-35		C44F1.1								C34E10.10	1	0	1	1	0	2
lrp-1	mab-21		gmeb-1		cytb-5.1		F52G3.1		mrps-5		C44H4.4								C54D10.3	1	0	1	1	0	2
lrp-2	mab-31		gob-1		cytb-5.2		F52H2.7		mrs-1		C44H4.4								ceeh-1	1	0	1	1	0	2
lsm-3	mab-7		gon-2		cyy-1		F53A10.2		msh-2		C44H9.5								cest-32	1	1	1	0	0	2
lsm-7	madf-10		got-2.2		czw-1		F53B1.4		msi-1		C45B2.1								chk-1	1	0	1	1	0	2
lst-4	madf-5		gpa-12		D1005.2		F53B2.8		msp-10		C45B2.2								ckb-2	1	1	1	0	0	2
lst-6	magu-2		gpa-17		D1022.3		F53B3.5		mspn-1		C45B2.2								clec-87	1	0	1	1	0	2
lsy-12	magu-4		gpb-2		D1022.4		F53B3.6		msra-1		C45B2.3								col-58	1	0	1	0	1	2
lsy-13	mai-1		gpd-2		D1025.10		F53C11.1		mtch-1		C45B2.6								col-90	1	0	1	0	1	2
lsy-2	mak-1		gpd-3		D1037.1		F53C11.3		mtm-3		C45B2.8								copg-1	1	1	1	0	0	2
lsy-22	mam-2		gpi-1		D1043.1		F53C11.5		mtr-4		C45E1.4								CTEL55X.1	1	0	1	1	0	2
ltd-1	mam-3		grd-1		D1044.6		F53E10.1		mtx-1		C45E5.1								cul-1	1	0	1	1	0	2
M01F1.3	mans-1		grd-11		D1046.2		F53E10.6		mtx-2		C45G7.13								cyp-14a5	1	0	1	1	0	2
M01H9.3	maoc-1		grd-14		D1053.4		F53F1.2		mua-3		C45G7.4								cyp-34a2	1	0	1	1	0	2
M02B1.2	maph-1.1		grd-2		D1054.10		F53F1.3		mup-2		C45G9.13								D1014.4	1	1	1	0	0	2
M02B1.3	marc-2		grd-5		D1054.11		F53F4.10		mvb-12		C45G9.5								daf-18	1	0	1	1	0	2
M02B7.7	mat-1		grd-6		D1054.3		F53F4.11		mvk-1		C45G9.5								daf-9	1	0	1	0	1	2
M03A1.3	math-46		grh-1		D1069.3		F53F4.12		mvk-1		C45G9.7								ddl-3	1	0	1	1	0	2
M03B6.3	max-2		grl-10		D1081.7		F53F8.5		myo-2		C46A5.1								dhs-19	1	0	1	1	0	2
M03F8.1	mboa-3		grl-16		D1081.9		F53G12.4		myo-3		C46A5.4								dif-1	1	0	1	1	0	2
M03F8.6	mca-1		grl-21		D1086.10		F53H1.1		myo-5		C46A5.6								dpy-14	1	0	1	0	1	2
M04B2.6	mca-2		grl-4		D1086.11		F53H1.4		nac-1		C46C2.2								dpy-17	1	0	1	0	1	2
M04C9.1	mct-3		grl-5		D1086.3		F53H2.1		nap-1		C46C2.2								dur-1	1	0	1	1	0	2
M05D6.5	mct-6		grl-7		D1086.6		F53H2.3		nas-11		C46C2.5								DY3.8	1	0	1	1	0	2
M106.3	mcu-1		grsp-2		D1086.8		F54A3.2		nbet-1		C46C2.7								ech-8	1	0	1	1	0	2
M142.8	mdf-2		grsp-4		D2005.3		F54A3.5		ncbp-1		C46F11.4								eif-2Bgamma	1	1	1	0	0	2
M153.1	mdh-1		gsp-1		D2005.4		F54B3.1		nck-1		C46F11.4								F07A11.4	1	0	1	1	0	2
M176.4	mdh-2		gsp-2		D2013.6		F54C8.4		ncs-2		C46F11.6								F09E5.11	1	1	1	0	0	2
M28.5	mdl-1		gspd-1		D2023.1		F54C8.6		ncx-1		C46G7.2								F10A3.17	1	1	1	0	0	2
M7.7	mdt-11		gsr-1		D2023.4		F54C8.7		ncx-2		C46G7.2								F21H7.5	1	0	1	1	0	2
maa-1	mdt-15		gss-1		D2023.6		F54C9.11		nd1		C46H11.2								F31D4.2	1	0	1	1	0	2
mab-21	mdt-4		gst-12		D2024.5		F54C9.3		nd4		C46H3.2								F32B6.4	1	0	1	1	0	2
mab-31	mec-17		gst-20		D2030.11		F54C9.9		nd5		C47B2.2								F35F10.1	1	0	1	1	0	2
mab-5	mecr-1		gst-26		D2030.2		F54D1.6		ndk-1		C47B2.2								F36A2.14	1	0	1	1	0	2
madf-10	mek-2		gst-27		D2030.4		F54D5.12		nduf-5		C47B2.9								F42C5.9	1	0	1	1	0	2
mag-1	mel-32		gst-39		D2030.7		F54D8.6		nduf-7		C47D12.2								F48E3.4	1	0	1	1	0	2
magu-2	mel-46		gst-40		D2045.2		F54F2.7		ndx-4		C47D12.2								F49E8.7	1	0	1	0	1	2
magu-4	mep-1		gst-5		D2062.6		F54F2.9		ndx-9		C47D12.5								F53B1.2	1	0	1	1	0	2
mak-1	met-1		gst-7		D2085.3		F54F7.3		nekl-3		C47E12.2								F54F2.9	1	1	1	0	0	2
malt-1	metr-1		gst-8		D2085.4		F55A11.6		nep-1		C47E12.7								F54F7.3	1	1	1	0	0	2
mam-2	mics-1		gtbp-1		D2092.4		F55A11.7		nep-17		C47E12.7								F55B11.2	1	1	1	0	0	2
mam-3	micu-1		gtf-2A2		D2096.12		F55A12.5		nex-1		C47E8.11								F55G1.6	1	0	1	1	0	2
mans-1	mif-1		gtf-2E2		D2096.7		F55B11.2		nex-2		C47E8.4								F55G11.4	1	0	1	1	0	2
maoc-1	mig-32		gtf-2H2C		dab-1		F55C10.5		nex-3		C47G2.3								F56C9.3	1	0	1	1	0	2
maph-1.1	mig-38		gtf-2H5		dad-1		F55D12.1		ngp-1		C47G2.4								F57H12.6	1	0	1	0	1	2
marc-2	mix-1		gur-4		daf-1		F55D12.2		nhr-49		C48A7.2								F58B3.4	1	1	1	0	0	2
mask-1	miz-1		H03E18.1		daf-12		F55F10.1		nhx-9		C48B4.1								F59B1.8	1	1	1	0	0	2
mat-1	mlt-10		H06H21.11		daf-14		F55F8.2		nit-1		C48B4.10								far-1	1	0	1	1	0	2
math-46	mlt-11		H10E21.4		daf-15		F55F8.3		nkb-1		C48B4.6								fbxa-115	1	1	1	0	0	2
max-2	mlt-3		H14A12.5		daf-16		F55G1.15		nkb-3		C48B4.7								feh-1	1	0	1	1	0	2
mbf-1	mlt-7		H14N18.4		daf-18		F55G1.9		nmt-1		C48B4.9								gck-2	1	0	1	1	0	2
mbk-2	mlt-8		H19M22.3		daf-19		F55H12.4		nmy-1		C48B6.10								glh-2	1	0	1	1	0	2
mca-1	mlt-9		H19N07.3		daf-2		F56A11.5		noah-1		C48B6.2								gna-2	1	0	1	1	0	2
mca-2	mltn-1		H23N18.5		daf-21		F56A8.3		noah-2		C48B6.3								gop-2	1	1	1	0	0	2
mct-3	mltn-13		H24G06.1		daf-25		F56B3.4		nol-1		C48B6.4								gpdh-3	1	1	1	0	0	2
mcu-1	mltn-3		H25P06.5		daf-28		F56C11.3		nol-5		C48D1.1								grd-10	1	0	1	1	0	2
mdf-2	mltn-8		H28G03.1		daf-3		F56C3.4		nol-6		C48E7.1								gsnl-1	1	0	1	1	0	2
mdh-1	mltn-9		H28G03.2		daf-4		F56C9.10		nol-9		C48E7.1								hil-4	1	0	1	1	0	2
mdh-2	mmaa-1		H28O16.1		daf-5		F56D2.2		nos-1		C49A9.5								him-10	1	1	1	0	0	2
mdl-1	mmcm-1		H32C10.1		daf-7		F56D2.5		npl-4.1		C49A9.9								hpo-15	1	0	1	1	0	2
mdt-11	mml-1		H34C03.2		daf-8		F56D3.1		npp-10		C49A9.9								hsp-16.41	1	1	1	0	0	2
mdt-15	mnk-1		H40L08.1		dagl-2		F56D5.3		npp-11		C49C3.4								hsp-75	1	0	1	1	0	2
mdt-28	mnr-1		H40L08.3		dao-2		F56E10.1		npp-12		C49C3.6								hyl-1	1	0	1	1	0	2
mdt-4	moag-4		H41C03.1		dao-3		F57B10.8		npp-13		C49C3.7								ifd-1	1	1	1	0	0	2
mdt-9	moe-3		H42K12.3		dao-5		F57B7.2		npp-15		C49F5.7								ifd-2	1	1	1	0	0	2
mec-17	mog-3		haao-1		dapk-1		F57B9.1		npp-16		C49F5.7								irg-7	1	1	1	0	0	2
mec-8	mon-2		haf-2		dars-1		F57B9.3		npp-17		C49F8.1								K07C5.2	1	1	1	0	0	2
mecr-1	mpst-7		haly-1		daz-1		F57C12.2		npp-18		C49F8.3								K08F4.3	1	0	1	1	0	2
mef-2	mpz-5		hars-1		dbl-1		F57C9.4		npp-19		C49G7.10								K11H12.8	1	0	1	1	0	2
mek-2	mrck-1		hat-1		dbn-1		F57F5.1		npp-20		C49G7.12								lact-9	1	0	1	1	0	2
mel-32	mrp-1		hbl-1		dbr-1		F58A6.1		npp-22		C49G7.3								lbp-1	1	0	1	1	0	2
mel-46	mrpl-14		hcp-4		dbt-1		F58B3.4		npp-3		C49G9.2								lem-4	1	1	1	0	0	2
mep-1	mrpl-23		hecd-1		dcaf-1		F58B3.6		npp-5		C49H3.12								lin-2	1	1	1	0	0	2
met-1	mrpl-39		hel-1		dcap-1		F58B4.5		npp-6		C49H3.3								lipl-5	1	0	1	1	0	2
met-2	mrpl-50		henn-1		dcap-2		F58F12.1		npp-7		C49H3.4								luc-7l3	1	1	1	0	0	2
metr-1	mrps-33		herc-1		dcar-1		F59A2.5		npp-8		C49H3.6								M04C9.3	1	1	1	0	0	2
mfb-1	mrrf-1		hex-5		dcn-1		F59A6.4		npp-8		C49H3.9								mboa-2	1	0	1	1	0	2
mfn-1	msp-31		hgap-1		dcp-66		F59A6.5		npp-9		C50A2.3								mes-2	1	0	1	1	0	2
mics-1	mspn-1		hgap-2		dcr-1		F59B1.2		nra-2		C50B6.3								misc-1	1	0	1	1	0	2
micu-1	mtcu-2		hgo-1		dcs-1		F59B1.8		nra-4		C50B8.1								mlh-1	1	0	1	1	0	2
mif-1	mthf-1		hgrs-1		dct-1		F59B10.4		nrs-1		C50B8.6								mogs-1	1	0	1	1	0	2
mig-15	mtm-3		hhat-1		dct-16		F59C12.3		nsf-1		C50C3.1								mpc-2	1	1	1	0	0	2
mig-38	mtm-6		hhat-2		dct-18		F59C6.5		nst-1		C50D2.1								mrp-6	1	0	1	1	0	2
miz-1	mtx-1		hif-1		dct-6		F59D12.5		nstp-4		C50D2.10								ned-8	1	0	1	1	0	2
mlst-8	mua-3		hil-3		ddb-1		F59E12.17		nstp-5		C50D2.5								nit-1	1	1	1	0	0	2
mlt-10	mua-6		hint-1		ddl-1		F59E12.9		nsy-4		C50D2.5								nlp-31	1	0	1	1	0	2
mlt-11	mup-4		hir-1		ddl-2		faah-3		ntl-3		C50D2.7								nova-1	1	1	1	0	0	2
mlt-3	mxl-3		his-24		ddl-3		faah-4		ntl-4		C50D2.7								orc-3	1	1	1	0	0	2
mlt-7	myrf-1		his-35		ddo-1		fah-1		ntl-9		C50D2.8								oxy-5	1	0	1	1	0	2
mlt-8	myrf-2		his-41		ddo-2		fahd-1		nucb-1		C50D2.9								pals-26	1	1	1	0	0	2
mlt-9	nab-1		hke-4.2		ddo-3		far-2		nud-1		C50E3.5								paqr-1	1	0	1	1	0	2
mltn-1	nap-1		hlh-11		ddp-1		far-7		nuo-1		C50F2.2								parp-1	1	0	1	1	0	2
mltn-13	nas-11		hlh-30		ddr-1		fard-1		nuo-4		C50F2.3								pdzd-8	1	1	1	0	0	2
mltn-3	nas-27		hmbx-1		ddx-15		farl-11		nuo-5		C50F2.3								phat-4	1	0	1	1	0	2
mltn-9	nas-30		hmg-1.2		ddx-17		fars-1		nuo-6		C50F2.4								phm-2	1	1	1	0	0	2
mmaa-1	nas-36		hmgs-1		ddx-19		fars-3		nxf-1		C50F4.1								pho-7	1	0	1	1	0	2
mml-1	nas-37		hmp-1		ddx-23		fasn-1		nxt-1		C50F4.1								plpr-1	1	0	1	0	1	2
mnk-1	nas-38		hmp-2		ddx-27		fat-1		oac-14		C50F4.12								ppm-1.G	1	1	1	0	0	2
mnr-1	nas-7		hog-1		deb-1		fat-2		oac-46		C50F4.16								prg-1	1	0	1	1	0	2
moag-4	nas-9		hpd-1		del-5		fat-4		obr-1		C50F4.16								R144.13	1	0	1	1	0	2
mob-2	natc-2		hpk-1		del-6		fat-6		obr-4		C50F4.4								R74.8	1	0	1	1	0	2
moc-2	nath-10		hpo-18		denn-4		fbp-1		ocrl-1		C50F4.8								rab-3	1	0	1	1	0	2
mog-3	nbid-1		hpo-27		dep-1		fbxa-105		odc-1		C50F7.4								rmd-3	1	0	1	1	0	2
mon-2	ncbp-2		hpo-4		deps-1		fbxa-115		odr-4		C50F7.5								rnh-2	1	0	1	1	0	2
mop-25.3	nck-1		hpo-5		dex-1		fbxa-136		ogt-1		C51E3.6								rpac-19	1	1	1	0	0	2
mpst-7	ncl-1		hpo-9		dgk-1		fbxa-151		oig-2		C51E3.9								rpi-2	1	0	1	0	1	2
mpz-5	ncr-2		hpr-9		dgk-2		fbxa-153		ora-1		C52A10.1								sams-5	1	0	1	1	0	2
mrck-1	ncs-2		hrdl-1		dgk-4		fbxa-158		orai-1		C52A10.1								scyl-1	1	1	1	0	0	2
mrp-1	ncx-1		hrg-2		dgn-1		fbxa-19		osm-11		C52B9.4								sdha-2	1	0	1	1	0	2
mrp-2	ndk-1		hrg-3		dgtr-1		fbxa-26		ostd-1		C52B9.4								sec-61.a	1	1	1	0	0	2
mrpl-14	nduf-7		hrp-1		DH11.5		fbxa-64		otub-1		C52B9.8								set-18	1	0	1	1	0	2
mrpl-23	ndx-3		hrp-2		dhc-1		fbxa-65		oxi-1		C52D10.12								skpo-1	1	0	1	1	0	2
mrpl-39	ndx-9		hrpf-1		dhhc-14		fbxa-72		paa-1		C52D10.3								slc-25a10	1	0	1	0	1	2
mrpl-48	nekl-2		hrpk-1		dhhc-2		fbxb-29		pab-1		C52E12.1								slc-25a18.1	1	1	1	0	0	2
mrpl-50	nekl-3		hrpu-1		dhhc-4		fbxb-33		pab-2		C52E12.1								smc-5	1	0	1	1	0	2
mrpl-51	nep-1		hsp-1		dhhc-6		fbxb-60		pabp-2		C52E4.5								spd-2	1	0	1	1	0	2
mrps-33	nepr-1		hsp-110		dhhc-7		fbxb-81		pad-1		C52G5.2								spt-16	1	1	1	0	0	2
mrps-6	nex-1		hsp-3		dhhc-8		fbxc-38		paf-2		C52G5.2								sqv-7	1	0	1	1	0	2
mrrf-1	nfx-1		hsp-4		dhhc-9		fbxc-40		pah-1		C53A5.13								T01H3.3	1	0	1	1	0	2
msi-1	ngp-1		hsp-43		dhod-1		fbxc-54		pak-1		C53A5.13								T03F6.3	1	0	1	1	0	2
mtcu-2	nhl-2		hsp-6		dhp-1		fbxc-7		pam-1		C53A5.16								T07E3.3	1	0	1	1	0	2
mthf-1	nhr-1		hsp-60		dhrs-4		fcho-1		par-1		C53A5.6								T10D4.6	1	0	1	1	0	2
mtm-3	nhr-10		hsp-90		dhs-12		fcp-1		par-5		C53B4.4								T12B3.3	1	0	1	1	0	2
mtp-18	nhr-102		hsr-9		dhs-13		fecl-1		pars-1		C53B7.2								T20D3.6	1	0	1	1	0	2
mua-3	nhr-105		htz-1		dhs-18		fem-1		pars-2		C53B7.3								T21B6.3	1	0	1	1	0	2
mua-6	nhr-11		hum-1		dhs-19		fgt-1		pas-1		C53C9.2								tbb-4	1	1	1	0	0	2
mup-4	nhr-114		hum-2		dhs-21		fhod-1		pas-3		C53C9.2								thoc-5	1	1	1	0	0	2
mutd-1	nhr-116		hum-4		dhs-22		fib-1		pas-4		C53D5.1								tmed-10	1	1	1	0	0	2
mxl-3	nhr-119		hum-5		dhs-25		figl-1		pas-5		C53D5.5								trip-4	1	1	1	0	0	2
myrf-1	nhr-138		hum-6		dhs-28		figo-1		pas-6		C53D6.4								ttc-1	1	1	1	0	0	2
myrf-2	nhr-14		hxk-1		dhs-3		fipp-1		pas-7		C53D6.7								ttc-17	1	0	1	0	1	2
nab-1	nhr-153		hyls-1		dhs-30		fipr-21		pat-3		C53D6.7								ttr-46	1	0	1	1	0	2
nap-1	nhr-161		iars-1		dhs-31		fkb-2		pat-4		C53H9.2								ttr-5	1	0	1	1	0	2
nas-11	nhr-168		iars-2		dhs-5		fkb-3		patr-1		C53H9.2								ucp-4	1	0	1	1	0	2
nas-13	nhr-17		icd-1		dhs-6		fkb-5		pbo-4		C54D1.7								ugt-9	1	0	1	0	1	2
nas-3	nhr-20		icd-2		did-2		fkb-6		pbs-2		C54D10.3								unc-1	1	0	1	1	0	2
nas-30	nhr-204		icl-1		die-1		fkh-9		pbs-5		C54D2.1								unc-97	1	0	1	1	0	2
nas-37	nhr-22		icln-1		dif-1		flad-1		pbs-7		C54D2.2								usip-1	1	0	1	1	0	2
nas-38	nhr-23		idh-1		dig-1		flap-1		pcca-1		C54E4.12								usp-3	1	0	1	1	0	2
nas-7	nhr-238		ifb-1		dim-1		flcn-1		pccb-1		C54E4.5								W09B6.4	1	1	1	0	0	2
nas-9	nhr-25		ife-1		din-1		fli-1		pck-1		C54E4.5								wago-4	1	0	1	1	0	2
natc-2	nhr-3		ife-2		dip-2		fln-1		pck-2		C54F6.6								wdr-12	1	0	1	1	0	2
nbs-1	nhr-31		ife-3		dis-3		fln-2		pcp-2		C54G10.4								xpd-1	1	0	1	1	0	2
ncbp-2	nhr-35		ifet-1		disl-2		flu-2		pdcd-2		C54G4.7								Y110A2AR.1	1	0	1	1	0	2
ncl-1	nhr-4		iff-2		div-1		fmo-3		pdf-2		C54G4.9								Y110A7A.15	1	0	1	1	0	2
ncr-2	nhr-40		ifg-1		djr-1.1		fmo-4		pdhk-2		C55A6.1								Y111B2A.3	1	0	1	1	0	2
ndk-1	nhr-41		iftb-1		dkf-1		fmo-5		pdi-1		C55A6.10								Y39B6A.1	1	0	1	1	0	2
nduf-7	nhr-43		igcm-3		dkf-2		fndc-1		pdi-2		C55A6.12								Y53F4B.9	1	0	1	1	0	2
ndx-3	nhr-45		igdb-2		dlat-1		fnta-1		pdi-3		C55A6.3								Y55F3AM.5	1	0	1	1	0	2
ndx-9	nhr-46		igeg-1		dlc-1		fntb-1		pdk-1		C55A6.3								Y57A10A.31	1	0	1	1	0	2
nep-15	nhr-47		ile-1		dlc-2		folt-2		pfd-1		C55A6.4								Y58A7A.4	1	1	1	0	0	2
nep-26	nhr-48		ile-2		dld-1		fos-1		pfd-3		C55A6.4								Y59C2A.2	1	0	1	1	0	2
nex-1	nhr-49		ilkp-1		dlg-1		fozi-1		pfd-4		C55A6.6								Y62H9A.4	1	0	1	1	0	2
nfx-1	nhr-60		ima-3		dli-1		frg-1		pfd-5		C55A6.6								Y87G2A.13	1	0	1	1	0	2
nhl-2	nhr-66		imb-3		dlk-1		frh-1		pfd-6		C55A6.7								Y87G2A.19	1	0	1	1	0	2
nhr-1	nhr-68		imp-2		dlst-1		frk-1		pfn-1		C55A6.9								ZK1073.1	1	0	1	1	0	2
nhr-10	nhr-69		ina-1		dmd-6		frl-1		pfn-2		C55C3.1								ZK1128.7	1	0	1	1	0	2
nhr-102	nhr-76		inf-1		dmd-7		frm-1		pfn-3		C55F2.1								ZK1321.4	1	0	1	1	0	2
nhr-104	nhr-85		inft-2		dmd-9		frm-3		pgk-1		C56A3.4								ZK354.2	1	0	1	1	0	2
nhr-105	nhr-88		inos-1		dml-1		frm-5.1		pgl-1		C56A3.5								ZK84.1	1	0	1	1	0	2
nhr-109	nhr-91		ins-17		dna-2		frm-8		pgp-1		C56A3.5								ZK856.7	1	0	1	1	0	2
nhr-11	nhr-97		ins-37		dnc-1		ftn-2		pgp-10		C56A3.6								vps-13	11	0	0	0	0	0
nhr-111	nhx-3		ins-5		dnc-2		ftt-2		pgp-2		C56A3.8								cth-1	9	0	0	0	0	0
nhr-114	nhx-9		inx-12		dnc-3		fubl-1		pgp-3		C56C10.10								vsra-1	9	0	0	0	0	0
nhr-116	nipi-3		inx-13		dnc-4		fubl-2		pgp-5		C56C10.11								Y39B6A.10	9	0	0	0	0	0
nhr-119	nipi-4		inx-5		dnc-5		fubl-3		pgp-6		C56C10.4								smap-1	8	0	0	0	0	0
nhr-120	nkb-1		ipgm-1		dnc-6		fum-1		phb-1		C56C10.7								daf-36	7	0	0	0	0	0
nhr-134	nlp-2		ipla-2		dnj-1		fust-1		phb-2		C56C10.9								ttr-42	7	0	0	0	0	0
nhr-135	nlp-24		ipla-6		dnj-10		fut-4		pho-6		C56E6.2								Y92H12BL.7	7	0	0	0	0	0
nhr-137	nlp-33		ipmk-1		dnj-11		fzo-1		phy-2		C56E6.9								cpr-9	6	0	0	0	0	0
nhr-138	nlp-34		irg-2		dnj-12		gad-1		pisy-1		C56G2.1/C56G2.2								dnbp-1	6	0	0	0	0	0
nhr-14	nlt-1		irld-6		dnj-13		gad-3		pix-1		C56G2.15								F25E2.2	6	0	0	0	0	0
nhr-142	nmy-1		irx-1		dnj-14		gakh-1		pkc-1		C56G2.3								pud-3	6	0	0	0	0	0
nhr-153	noah-1		isp-1		dnj-15		gale-1		pkc-3		C56G2.7								citk-2	5	0	0	0	0	0
nhr-168	noah-2		ist-1		dnj-16		gap-2		plc-4		C56G2.7								cul-6	5	0	0	0	0	0
nhr-17	nog-1		istr-1		dnj-17		gars-1		pld-1		C56G7.3								lotr-1	5	0	0	0	0	0
nhr-178	nol-5		itr-1		dnj-19		gas-1		plk-1		cab-1								ltah-1.1	5	0	0	0	0	0
nhr-20	nono-1		ivd-1		dnj-20		gbas-1		plp-1		cacn-1								ltah-1.2	5	0	0	0	0	0
nhr-204	nos-3		jhdm-1		dnj-21		gbf-1		plst-1		cah-3								phdh-1	5	0	0	0	0	0
nhr-209	npax-2		jmjd-1.2		dnj-23		gcc-1		pme-5		cah-4								pssy-2	5	0	0	0	0	0
nhr-22	npp-10		jmjd-2		dnj-24		gcc-2		pmk-1		cah-4								pud-4	5	0	0	0	0	0
nhr-23	npp-21		jmjd-3.1		dnj-25		gck-1		pmp-1		cah-6								ugt-49	5	0	0	0	0	0
nhr-238	npp-3		jmjd-4		dnj-27		gck-3		pmp-2		cal-2								Y7A5A.1	5	0	0	0	0	0
nhr-25	npp-7		jun-1		dnj-29		gck-4		pmp-5		cal-4								acox-1.4	4	0	0	0	0	0
nhr-286	npp-9		K01A11.1		dnj-30		gcn-1		pmr-1		cal-5								cyp-35a3	4	0	0	0	0	0
nhr-3	npr-13		K01A12.3		dnj-5		gcn-2		pmt-1		cal-5								F07B7.2	4	0	0	0	0	0
nhr-31	npr-14		K01A2.5		dnj-7		gcs-1		pmt-2		calu-1								F36D3.4	4	0	0	0	0	0
nhr-34	nprl-2		K01B6.3		dnj-8		gcst-1		png-1		calu-1								F47G3.3	4	0	0	0	0	0
nhr-4	nra-2		K01B6.4		dnj-9		gcy-28		pnk-1		calu-2								fbxa-60	4	0	0	0	0	0
nhr-40	nra-3		K01C8.1		dnpp-1		gdh-1		pno-1		cam-1								mtm-10	4	0	0	0	0	0
nhr-41	nra-4		K01D12.10		dod-19		gdi-1		pod-1		camt-1								rad-51	4	0	0	0	0	0
nhr-43	nrd-1		K01D12.8		dod-23		gei-1		pod-2		cand-1								retr-1	4	0	0	0	0	0
nhr-44	nrde-2		K01D12.9		dod-3		gei-13		ppfr-1		cand-1								sir-2.2	4	0	0	0	0	0
nhr-45	nrde-4		K01G5.5		dod-6		gei-17		ppfr-4		cap-1								such-1	4	0	0	0	0	0
nhr-47	nrfl-1		K01G5.8		dog-1		gei-3		pph-4.1		cap-1								ugt-23	4	0	0	0	0	0
nhr-48	nsf-1		K01G5.9		dohh-1		gei-4		pph-5		cap-2								ule-1	4	0	0	0	0	0
nhr-49	nspe-1		K02A2.5		dot-1.1		gei-6		pph-6		cap-2								Y45F10C.2	4	0	0	0	0	0
nhr-53	nst-1		K02B2.6		dpf-2		gei-8		ppk-1		capg-1								Y47H10A.5	4	0	0	0	0	0
nhr-57	nstp-2		K02C4.2		dpf-3		gem-1		ppk-2		car-1								Y51A2D.13	4	0	0	0	0	0
nhr-58	nsy-1		K02C4.3		dpf-5		ger-1		ppm-1		car-1								ZK105.1	4	0	0	0	0	0
nhr-62	nsy-4		K02C4.5		dpf-6		gex-2		ppp-1		cars-1								C18G1.9	3	0	0	0	0	0
nhr-63	ntc-1		K02D10.1		dpf-7		gfat-1		pps-1		cars-1								C25G4.3	3	0	0	0	0	0
nhr-66	nth-1		K02D10.4		dpff-1		gfat-2		pptr-1		cas-1								C42C1.8	3	0	0	0	0	0
nhr-69	ntl-2		K02D7.1		dph-2		gfi-1		pptr-2		cas-1								cah-2	3	0	0	0	0	0
nhr-71	ntl-4		K02E11.10		dph-3		gfi-2		ppw-1		cas-2								cyp-13A2	3	0	0	0	0	0
nhr-76	nuaf-1		K02E7.6		dpl-1		gfl-1		pqn-27		casc-3								ech-9	3	0	0	0	0	0
nhr-84	nubp-1		K02F3.12		dpm-1		gfm-1		pqn-34		cash-1								eri-6/7	3	0	0	0	0	0
nhr-85	nud-2		K02G10.15		dpt-1		ggtb-1		pqn-53		cash-1								F46C5.6	3	0	0	0	0	0
nhr-86	num-1		K03C7.3		dpy-10		gip-1		pqn-59		casy-1								fbxa-182	3	0	0	0	0	0
nhr-87	nuo-1		K04B12.2		dpy-11		git-1		pqn-83		cat-4								flor-1	3	0	0	0	0	0
nhr-90	nxf-1		K04C2.2		dpy-13		gkow-1		pqn-87		catp-1								gpr-1	3	0	0	0	0	0
nhr-91	oac-46		K04C2.5		dpy-18		glb-1		prdx-2		catp-3								haf-7	3	0	0	0	0	0
nhr-97	oaz-1		K04G2.7		dpy-21		glb-22		prdx-3		catp-3								icmt-1	3	0	0	0	0	0
nhx-3	obr-2		K04G2.9		dpy-22		glb-6		prdx-6		catp-6								K12D12.5	3	0	0	0	0	0
nhx-9	odc-1		K05B2.2		dpy-23		glct-3		prg-1		catp-7								kin-9	3	0	0	0	0	0
nipi-3	odr-4		K05C4.2		dpy-26		gld-1		prmt-1		catp-8								M01A8.1	3	0	0	0	0	0
nipi-4	ogdh-1		K05C4.7		dpy-27		gldc-1		prmt-3		cbd-1								M04B2.4	3	0	0	0	0	0
nlp-23	ogt-1		K05F1.1		dpy-28		glf-1		prmt-5		cbl-1								myo-6	3	0	0	0	0	0
nlp-24	ola-1		K05F1.10		dpy-30		glh-1		prmt-7		cbl-1								ndub-11	3	0	0	0	0	0
nlp-26	old-1		K07B1.4		dpy-31		glh-4		pro-2		cblc-1								R05D3.12	3	0	0	0	0	0
nlp-27	osm-11		K07B1.7		dpy-4		gln-3		pro-3		cbp-1								R09E10.5	3	0	0	0	0	0
nlp-29	osm-7		K07C5.4		dpy-5		gln-6		prp-17		cbp-2								rips-1	3	0	0	0	0	0
nlp-30	osm-8		K07C5.6		dpy-6		glna-1		prp-21		cbp-3								rplp-2.2	3	0	0	0	0	0
nlp-33	osr-1		K07E1.1		dpy-8		glna-2		prp-3		cbs-1								sahd-1	3	0	0	0	0	0
nlp-34	ostf-4		K07E3.1		dpyd-1		glo-4		prp-31		cbs-1								scb-1	3	0	0	0	0	0
nlp-67	otub-1		K07E3.4		drap-1		glod-4		prp-6		CC8.2								simr-1	3	0	0	0	0	0
nlp-77	pab-1		K07F5.14		drd-1		glp-4		prp-8		ccar-1								slc-25a26	3	0	0	0	0	0
nlp-8	pab-2		K07F5.15		drd-10		glr-6		prx-12		ccb-1								tag-281	3	0	0	0	0	0
nlt-1	pabp-2		K07F5.16		drd-2		glrx-10		prx-14		ccch-1								vps-8	3	0	0	0	0	0
nmy-1	pac-1		K07H8.10		drd-50		glrx-21		prx-19		ccch-3								Y37H2A.14	3	0	0	0	0	0
noah-1	pah-1		K07H8.2		dre-1		glrx-22		prx-3		cccp-1								Y48A6B.9	3	0	0	0	0	0
noah-2	pak-1		K08B12.1		drh-1		glrx-3		ptc-3		ccdc-47								Y54G2A.40	3	0	0	0	0	0
nob-1	pak-2		K08B4.2		drh-3		glrx-5		ptp-2		ccdc-47								acdh-13	2	0	0	0	0	0
nog-1	pam-1		K08B5.2		drl-1		gls-1		ptr-11		ccdc-55								acy-4	2	0	0	0	0	0
nol-2	pamn-1		K08D12.3		dro-1		glt-1		ptr-18		ccf-1								amdh-1	2	0	0	0	0	0
nol-56	pan-1		K08D12.6		droe-4		glt-3		ptr-2		ccf-1								B0207.5	2	0	0	0	0	0
nos-1	par-1		K08D12.7		drp-1		gly-8		ptr-22		ccg-1								bus-5	2	0	0	0	0	0
npax-2	par-3		K08E3.2		drr-2		gmeb-1		ptr-23		cchl-1								C05C12.5	2	0	0	0	0	0
npp-14	par-5		K08E3.5		dsb-1		gmps-1		ptr-4		cchl-1								C08E8.4	2	0	0	0	0	0
npp-21	pars-1		K08E4.3		dsbn-1		goa-1		ptr-6		ccm-3								C36B7.2	2	0	0	0	0	0
npp-22	pas-1		K08E7.5		dsc-4		gob-1		ptr-8		ccnk-1								C40H1.7	2	0	0	0	0	0
npp-3	pas-7		K08F8.7		dsh-1		golg-2		puf-12		cco-1								cav-1	2	0	0	0	0	0
npp-7	pat-12		K08H2.10		dsh-2		golg-4		puf-9		cco-2								cec-2	2	0	0	0	0	0
npp-9	pat-2		K09B11.4		dss-1		gon-2		pus-1		ccpp-1								cest-5.2	2	0	0	0	0	0
npr-14	patr-1		K09D9.1		dtmk-1		gon-4		pxn-1		ccr-4								col-164	2	0	0	0	0	0
nra-1	pbrm-1		K09E2.2		duo-3		gop-2		pyc-1		ccr-4								col-176	2	0	0	0	0	0
nra-2	pbs-1		K09E2.3		dur-1		gos-28		pyk-1		cct-1								crld-1	2	0	0	0	0	0
nra-3	pbs-3		K09E4.1		dut-1		got-1.2		pyk-2		cct-1								cyp-31a	2	0	0	0	0	0
nra-4	pbs-5		K09H11.1		dvc-1		got-2.2		pyp-1		cct-2								D1044.1	2	0	0	0	0	0
nrde-4	pbs-7		K09H11.9		dve-1		gpa-6		pyr-1		cct-2								drd-5	2	0	0	0	0	0
nrfl-1	pcca-1		K10B4.3		DY3.8		gpb-1		qdpr-1		cct-3								E02H9.9	2	0	0	0	0	0
nspe-1	pccb-1		K10D2.7		dyc-1		gpc-2		qns-1		cct-3								ebp-3	2	0	0	0	0	0
nstp-2	pcf-11		K10D3.6		dyci-1		gpd-1		qua-1		cct-4								exo-3	2	0	0	0	0	0
nsy-1	pck-2		K10G6.9		dylt-1		gpd-2		R01H10.7		cct-4								F26D2.16	2	0	0	0	0	0
nsy-4	pct-1		K10H10.15		dyn-1		gpd-3		R02D3.1		cct-5								faxc-1	2	0	0	0	0	0
ntl-2	pdcd-2		K10H10.4		dyrb-1		gpdh-2		R02E4.3		cct-5								fusm-2	2	0	0	0	0	0
ntl-4	pde-2		K10H10.5		dys-1		gpdh-3		R02F2.7		cct-6								G3MVE8	2	0	0	0	0	0
nubp-1	pdi-1		K11D2.1		E01A2.1		gpi-1		R03H10.2		cct-6								gldi-7	2	0	0	0	0	0
nud-2	pdi-2		K11D9.5		E01A2.2		gpx-1		R04B5.5		cct-7								gphr-1	2	0	0	0	0	0
num-1	pdi-3		K11E4.1		E01G4.3		gpx-2		R04F11.2		cct-7								H04M03.3	2	0	0	0	0	0
nuo-1	pdi-6		K11G12.5		E01G4.6		gpx-5		R04F11.5		cct-8								H17B01.2	2	0	0	0	0	0
nxf-1	peb-1		K11G12.6		E02A10.4		gpx-7		R05D11.4		cct-8								his-11	2	0	0	0	0	0
oac-13	pept-2		K11G9.5		E02D9.1		grd-14		R05D11.5		ccz-1								hnd-1	2	0	0	0	0	0
oac-46	pept-3		K11H3.3		E02H1.2		grd-5		R05D11.9		CD4.11								hsp-16.49	2	0	0	0	0	0
oatr-1	perm-5		K12H4.3		E02H1.5		grdn-1		R05D3.9/R05D3.10		CD4.3								inx-9	2	0	0	0	0	0
oaz-1	pes-9		K12H4.5		E02H1.6		grh-1		R05F9.6		cdap-2								metl-9	2	0	0	0	0	0
obr-2	pezo-1		K12H6.6		E02H4.7		grk-1		R05G6.7		cdc-14								ooc-3	2	0	0	0	0	0
obr-4	pfk-1.1		K12H6.8		E02H9.3		grld-1		R05H10.1		cdc-25.1								osm-10	2	0	0	0	0	0
odc-1	pfkb-1.1		kal-1		E03H4.8		gro-1		R05H10.5		cdc-25.2								pid-5	2	0	0	0	0	0
ogdh-1	pfs-2		kars-1		E04A4.5		grp-1		R05H5.3		cdc-25.4								pks-1	2	0	0	0	0	0
ogdh-2	pges-2		kdp-1		E04D5.1		gsk-3		R06C1.4		cdc-26								prp-9	2	0	0	0	0	0
ogt-1	pgk-1		kel-1		E04F6.6		gsp-1		R06C7.1		cdc-37								rege-1	2	0	0	0	0	0
olrn-1	pgp-10		kel-20		E04F6.8		gsp-2		R06C7.5		cdc-37								romo-1	2	0	0	0	0	0
orai-1	phb-1		kel-8		E04F6.9		gspd-1		R07B7.5		cdc-42								T05E7.1	2	0	0	0	0	0
osm-11	phb-2		kin-1		eaf-1		gsr-1		R07H5.8		cdc-42								T28A11.2	2	0	0	0	0	0
osm-7	pho-4		kin-10		eak-7		gss-1		R08E5.3		cdc-48.1								tag-175	2	0	0	0	0	0
osm-8	phy-2		kin-16		ears-1		gst-1		R08F11.1		cdc-48.1								Y14H12B.2	2	0	0	0	0	0
osr-1	piki-1		kin-18		eat-16		gst-10		R09B3.3		cdc-48.2								ZK1053.4	2	0	0	0	0	0
osta-3	pitr-1		kin-19		eat-17		gst-13		R102.4		cdc-48.2								aagr-1	1	0	0	0	0	0
ostf-4	pix-1		kin-20		eat-20		gst-14		R102.5		cdc-5L								algn-1	1	0	0	0	0	0
pab-1	pkc-3		kin-23		eat-3		gst-20		R119.3		cdc-6								algn-12	1	0	0	0	0	0
pab-2	pkn-1		kin-3		eat-6		gst-21		R11A8.5		cdc-7								appg-1	1	0	0	0	0	0
pabp-2	plc-3		klc-1		ebax-1		gst-22		R11A8.7		cdc-73								B0205.10	1	0	0	0	0	0
pac-1	plc-4		klc-2		ebp-1		gst-24		R11F4.1		cdd-1								B0273.1	1	0	0	0	0	0
pah-1	pld-1		klf-1		ebp-2		gst-26		R12C12.1		cdd-2								C08E3.1	1	0	0	0	0	0
pak-1	plin-1		klf-3		ech-1.2		gst-27		R12E2.11		cdd-2								C09B9.2	1	0	0	0	0	0
pak-2	pmp-2		klp-12		ech-2		gst-28		R13A5.10		cdf-1								C16C10.3	1	0	0	0	0	0
pals-1	pmp-4		klp-17		ech-3		gst-35		R13F6.10		cdf-2								C27B7.5	1	0	0	0	0	0
pamn-1	pmt-1		klp-7		ech-4		gst-36		R148.3		cdgs-1								C31H1.1	1	0	0	0	0	0
pan-1	pmt-2		kmo-2		ech-6		gst-39		R148.5		cdh-1								C38C10.3	1	0	0	0	0	0
paqr-3	pod-1		kynu-1		ech-7		gst-4		R151.2		cdh-10								C51G7.4	1	0	0	0	0	0
par-1	pod-2		lact-2		ech-8		gst-42		R151.7		cdh-12								capg-2	1	0	0	0	0	0
par-3	pop-1		lact-5		ect-2		gst-43		R151.8A		cdh-12								catp-4	1	0	0	0	0	0
par-5	pps-1		lact-8		edc-3		gst-5		R166.2		cdh-3								ceh-92	1	0	0	0	0	0
pars-1	pqe-1		lag-2		eea-1		gst-6		R166.3		cdh-4								cht-1	1	0	0	0	0	0
pas-1	pqn-20		lam-3		EEED8.10		gst-7		R186.3		cdh-7								clec-15	1	0	0	0	0	0
pas-4	pqn-32		lap-2		eef-1A.1		gstk-1		R31.2		cdk-1								clec-266	1	0	0	0	0	0
pas-7	pqn-37		larp-1		eef-1A.2		gsto-1		R53.1		cdk-1								clec-7	1	0	0	0	0	0
pat-12	pqn-44		larp-5		eef-1B.1		gsto-2		R53.2		cdk-11.1								col-160;col-159	1	0	0	0	0	0
pat-2	pqn-51		lars-1		eef-1B.2		gsy-1		R53.4		cdk-11.2								comt-1	1	0	0	0	0	0
patr-1	pqn-59		lat-2		eef-1G		gta-1		R53.5		cdk-12								cox-6c	1	0	0	0	0	0
pax-3	pqn-70		lbp-5		eef-2		gtbp-1		R74.6		cdk-2								cox-7c	1	0	0	0	0	0
pbrm-1	pqn-83		lbp-6		eel-1		gtf-2A2		R74.7		cdk-4								ctc-1	1	0	0	0	0	0
pbs-5	pqn-87		lbp-7		efa-6		gtf-2e2		R74.8		cdk-5								ctc-2	1	0	0	0	0	0
pcf-11	pqn-92		lbp-9		eff-1		gtf-2f1		rab-1		cdk-7								cut-1	1	0	0	0	0	0
pck-1	pqn-96		ldh-1		efhd-1		gtf-2f2		rab-10		cdk-8								cyp-35b1	1	0	0	0	0	0
pck-2	prdx-2		lec-1		efk-1		gtf-2h1		rab-11.1		cdk-9								decr-1.3	1	0	0	0	0	0
pcrg-1	prdx-3		lec-2		efl-1		gtsf-1		rab-14		cdka-1								dhs-17	1	0	0	0	0	0
pct-1	prk-2		lec-3		efl-2		guk-1		rab-18		cdkr-3								dhs-20	1	0	0	0	0	0
pcyt-2.1	prmt-1		leo-1		efn-2		gyf-1		rab-3		cdl-1								dyf-3	1	0	0	0	0	0
PDB1.1	pro-1		let-19		eftu-2		H03A11.2		rab-33		cdo-1								ech-1.1	1	0	0	0	0	0
pde-2	prp-19		let-355		egal-1		H05C05.1		rab-35		cdo-1								ecps-1	1	0	0	0	0	0
pdi-1	prp-8		let-363		EGAP2.1		H05C05.2		rab-39		cdr-2								edg-1	1	0	0	0	0	0
pdi-2	psf-2		let-383		egg-1		H06H21.11		rab-5		cdr-2								eft-1	1	0	0	0	0	0
pdi-3	psr-1		let-4		egg-2		H06I04.3		rab-6.1		cdr-4								F20B10.3	1	0	0	0	0	0
pdi-6	pssy-1		let-413		egg-3		H10E21.1		rab-6.2		cdr-4								F20D6.6	1	0	0	0	0	0
peb-1	ptc-1		let-418		egg-4		H10E21.4		rab-7		cdr-6								F28H1.4	1	0	0	0	0	0
pept-2	ptc-3		let-526		egg-5		H14A12.3		rab-8		cdr-6								F35E12.2	1	0	0	0	0	0
pept-3	ptr-1		let-60		egg-6		H14E04.2		rabn-5		cdr-7								F37B4.10	1	0	0	0	0	0
perm-5	ptr-10		let-607		egl-10		H18N23.2		rack-1		cdr-7								F42A9.7	1	0	0	0	0	0
pes-5	ptr-11		let-611		egl-13		H20J04.4		rad-23		cdt-1								F42F12.3	1	0	0	0	0	0
pes-7	ptr-12		let-653		egl-15		H21P03.2		rad-8		cdt-2								F44E2.10	1	0	0	0	0	0
pezo-1	ptr-13		let-70		egl-18		H24G06.1		raga-1		cebp-1								F59G1.3	1	0	0	0	0	0
pfd-1	ptr-14		let-711		egl-19		H24K24.3		ragc-1		cebp-2								fask-1	1	0	0	0	0	0
pfkb-1.1	ptr-15		let-716		egl-21		H28G03.2		ral-1		cec-1								fbf-2	1	0	0	0	0	0
pfs-2	ptr-16		let-721		egl-23		H34C03.2		ran-1		cec-10								fbxa-101	1	0	0	0	0	0
pges-2	ptr-18		let-754		egl-27		H35B03.1		ran-2		cec-3								fbxa-156	1	0	0	0	0	0
pgp-10	ptr-2		let-765		egl-3		H35B03.2		ran-3		cec-4								fbxa-4	1	0	0	0	0	0
phat-3	ptr-20		let-767		egl-30		H41C03.1		ran-4		cec-5								fbxa-63	1	0	0	0	0	0
phb-1	ptr-21		let-805		egl-4		hach-1		ran-5		cec-6								fbxc-50	1	0	0	0	0	0
phb-2	ptr-23		let-92		egl-43		haf-3		rap-1		cec-7								fbxc-58	1	0	0	0	0	0
pho-4	ptr-3		letm-1		egl-44		haf-4		ras-2		cec-8								garr-1	1	0	0	0	0	0
pho-6	ptr-4		lex-1		egl-45		haf-6		rbc-1		ced-1								gcy-13	1	0	0	0	0	0
phy-2	ptr-6		lfe-2		egl-8		haf-9		rbc-2		ced-10								gid-7	1	0	0	0	0	0
pitr-1	ptr-8		lfi-1		egl-9		hal-3		rbd-1		ced-11								gpa-7	1	0	0	0	0	0
pix-1	puf-12		lgc-21		ego-1		haly-1		rde-4		ced-12								grd-13	1	0	0	0	0	0
pkc-3	puf-9		lgc-22		ego-2		hap-1		rep-1		ced-2								grl-15	1	0	0	0	0	0
plc-3	pup-2		lgc-31		egrh-1		har-1		rer-1		ced-3								grl-25	1	0	0	0	0	0
plc-4	pxf-1		lgc-44		egrh-3		hars-1		ret-1		ced-4								H40L08.9	1	0	0	0	0	0
pld-1	pxn-1		lgc-45		ehbp-1		hasp-1		ret-1		ced-5								hacl-1	1	0	0	0	0	0
plin-1	pyc-1		lgg-2		ehs-1		hbl-1		rha-1		ced-6								hbs-1	1	0	0	0	0	0
plpp-1.1	pyk-1		lido-11		eif-1		hcf-1		rha-2		ced-6								hpo-40	1	0	0	0	0	0
plpr-1	pyr-1		lido-13		eif-1.A		hcp-1		rhi-1		ced-7								hsp-16.11	1	0	0	0	0	0
plrg-1	qars-1		lido-9		eif-3.B		hcp-6		rho-1		ced-9								idpc-2	1	0	0	0	0	0
pmk-3	qdpr-1		lim-8		eif-3.C		hda-1		rhr-1		cee-1								irg-8	1	0	0	0	0	0
pmp-2	qns-1		lim-9		eif-3.D		hda-10		ribo-1		cee-1								K02F6.7	1	0	0	0	0	0
pmp-4	qua-1		lin-13		eif-3.E		hda-2		ril-1		ceeh-1								K09F6.3	1	0	0	0	0	0
pmt-1	R02D3.1		lin-14		eif-3.F		hda-3		riok-1		ceeh-1								K12H6.9	1	0	0	0	0	0
pmt-2	R02D3.8		lin-23		eif-3.G		hecd-1		riok-2		ceh-100								lab-2	1	0	0	0	0	0
pod-2	R02D5.1		lin-26		eif-3.H		hecw-1		riok-3		ceh-13								lgc-34	1	0	0	0	0	0
ppm-1.H	R02F11.3		lin-28		eif-3.I		heh-1		rla-1		ceh-14								lgl-1	1	0	0	0	0	0
pps-1	R02F2.5		lin-29		eif-3.J		hel-1		rle-1		ceh-18								lgmn-1	1	0	0	0	0	0
pqe-1	R02F2.7		lin-33		eif-3.K		hgap-1		rmd-2		ceh-19								lipl-2	1	0	0	0	0	0
pqn-15	R03H10.2		lin-39		eif-6		hgap-2		rme-1		ceh-20								lir-2	1	0	0	0	0	0
pqn-18	R04E5.8		lin-40		ekl-1		hgo-1		rme-8		ceh-32								lonp-2	1	0	0	0	0	0
pqn-21	R05D11.5		lin-41		ekl-5		hgrs-1		rnp-4		ceh-37								mar-1	1	0	0	0	0	0
pqn-32	R05D3.2		lin-42		ekl-6		hil-1		rnp-6		ceh-38								math-14	1	0	0	0	0	0
pqn-37	R05D3.3		lin-44		elb-1		hil-2		rnp-7		ceh-41								mec-2	1	0	0	0	0	0
pqn-44	R05D3.9		lin-45		elc-1		hil-3		rnr-1		ceh-43								mnp-1	1	0	0	0	0	0
pqn-51	R05F9.6		lin-49		elks-1		him-10		rol-1		ceh-44								mrpl-21	1	0	0	0	0	0
pqn-59	R05H10.1		lin-52		ell-1		him-18		rop-1		ceh-45								mrpl-35	1	0	0	0	0	0
pqn-67	R05H11.2		lin-59		elo-1		him-4		rpa-0		ceh-62								msh-2	1	0	0	0	0	0
pqn-72	R06A10.5		lin-66		elo-2		hint-1		rpa-1		ceh-74								nas-20	1	0	0	0	0	0
pqn-83	R06C1.4		lip-1		elo-3		hint-3		rpa-2		ceh-88								ndua-1	1	0	0	0	0	0
pqn-87	R07B7.4		lipl-4		elo-5		hip-1		rpa-2		ceh-89								ndub-10	1	0	0	0	0	0
pqn-92	R07E3.4		lips-10		elo-6		hipr-1		rpb-2		ceh-91								ndub-3	1	0	0	0	0	0
prdx-2	R07E3.6		lips-17		elo-8		hir-1		rpb-5		ceh-93								nhr-207	1	0	0	0	0	0
prk-2	R07E5.11		lips-3		elp-1		his-1		rpb-7		cel-1								nhr-37	1	0	0	0	0	0
prmt-1	R07H5.8		lips-6		elpc-1		his-24		rpb-8		cep-1								nhr-7	1	0	0	0	0	0
prp-19	R08B4.5		lips-9		elpc-2		his-35		rpb-9		cept-1								nnt-1	1	0	0	0	0	0
prp-8	R08E5.1		lir-1		elpc-3		his-48		rpc-1		cept-2								npp-27	1	0	0	0	0	0
prx-11	R08E5.3		lit-1		elpc-4		his-72		rpia-1		cerk-1								osm-1	1	0	0	0	0	0
prx-5	R08E5.4		lmd-1		elt-1		his-74		rpl-10		cest-25								pana-1	1	0	0	0	0	0
psf-2	R09B5.11		lmd-2		elt-3		hlb-1		rpl-10a		cest-32								parg-2	1	0	0	0	0	0
pssy-1	R09H10.7		lmd-3		elt-7		hlh-11		rpl-11.1		cest-35.1								pch-2	1	0	0	0	0	0
ptc-3	R107.2		lmn-1		emb-27		hlh-30		rpl-11.2		cex-1								pcp-5	1	0	0	0	0	0
ptr-1	R107.5		lmp-2		emb-4		hmg-1.1		rpl-12		cex-2								perm-1	1	0	0	0	0	0
ptr-11	R10D12.1		lmtr-2		emb-5		hmg-1.2		rpl-13		cey-1								pes-8	1	0	0	0	0	0
ptr-12	R11.2		lnkn-1		emb-8		hmg-11		rpl-14		cey-1								phat-1	1	0	0	0	0	0
ptr-13	R11A8.7		lon-1		emb-9		hmg-12		rpl-15		cey-2								phat-7	1	0	0	0	0	0
ptr-14	R11E3.19		lon-3		emc-1		hmg-20		rpl-16		cey-3								ppat-1	1	0	0	0	0	0
ptr-15	R11F4.1		lon-8		emc-2		hmg-4		rpl-17		cey-4								R07E5.15	1	0	0	0	0	0
ptr-16	R12B2.3		lpd-2		emc-3		hmp-1		rpl-18		cey-4								R10F2.5	1	0	0	0	0	0
ptr-18	R12C12.1		lpd-5		emc-5		hoe-1		rpl-19		cfap-36								R151.6	1	0	0	0	0	0
ptr-2	R12C12.10		lpd-7		emc-6		homt-1		rpl-20		cfim-1								rab-19	1	0	0	0	0	0
ptr-20	R12E2.13		lpd-8		eme-1		hosl-1		rpl-21		cfim-2								rad-54.b	1	0	0	0	0	0
ptr-21	R12E2.14		lpin-1		emo-1		hpd-1		rpl-22		cfim-2								rif-1.1	1	0	0	0	0	0
ptr-23	R12E2.7		lpr-3		emr-1		hphd-1		rpl-23		cfp-1								rnst-2	1	0	0	0	0	0
ptr-3	R13H4.5		lpr-4		emre-1		hpl-1		rpl-24.1		cft-1								rpb-10	1	0	0	0	0	0
ptr-4	R148.3		lpr-5		eng-1		hpl-2		rpl-25.1		cfz-2								rpl-37.1	1	0	0	0	0	0
ptr-6	R148.5		lpr-6		enol-1		hpo-11		rpl-25.2		cgef-1								sdz-24	1	0	0	0	0	0
ptr-8	R151.2		lpr-7		enpl-1		hpo-13		rpl-26		cgh-1								semo-1	1	0	0	0	0	0
puf-12	R166.2		lrk-1		ensa-1		hpo-18		rpl-27		cgh-1								sfxn-1.1	1	0	0	0	0	0
puf-9	R53.4		lron-11		ent-1		hpo-19		rpl-28		cgp-1								skr-8	1	0	0	0	0	0
pus-1	R74.10		lron-14		ent-2		hpo-27		rpl-3		cgp-1								slc-25a18.2	1	0	0	0	0	0
pxf-1	R74.2		lron-9		ent-5		hpo-29		rpl-30		cgr-1								slmp-1	1	0	0	0	0	0
pxn-1	rab-11.1		lrp-1		ent-6		hpo-31		rpl-31		cgr-1								snf-11	1	0	0	0	0	0
pyc-1	rab-21		lrp-2		enu-3.1		hpo-34		rpl-32		cgt-3								snrp-40.1	1	0	0	0	0	0
pygl-1	rab-28		lsm-3		eor-1		hpo-35		rpl-33		chaf-1								spch-2	1	0	0	0	0	0
pyk-1	rab-7		lsm-7		eor-2		hprt-1		rpl-34		chaf-2								sqst-2	1	0	0	0	0	0
pyp-1	rab-8		lsm-8		epc-1		hrde-2		rpl-35		chat-1								srd-8	1	0	0	0	0	0
pyr-1	rack-1		lst-3		epg-2		hrg-7		rpl-36		chc-1								srdh-1	1	0	0	0	0	0
qdpr-1	rad-23		lst-4		epg-3		hrp-1		rpl-38		chc-1								srh-25	1	0	0	0	0	0
qua-1	raga-1		lst-6		epg-4		hrpa-2		rpl-4		chch-3								srv-24	1	0	0	0	0	0
R01B10.4	ragc-1		lsy-12		epg-5		hrpf-1		rpl-41		chd-1								srx-105	1	0	0	0	0	0
R02D3.8	ram-2		lsy-13		epg-6		hrpf-2		rpl-43		chd-3								str-115	1	0	0	0	0	0
R02D5.1	ran-3		lsy-2		epg-7		hrpk-1		rpl-5		chd-7								T05E12.3	1	0	0	0	0	0
R02F2.1	ran-5		lsy-22		epg-8		hrpr-1		rpl-6		chdp-1								T25E4.1	1	0	0	0	0	0
R02F2.8	ras-1		ltd-1		epg-9		hrpu-1		rpl-7		che-10								T26H5.8	1	0	0	0	0	0
R03H10.2	ras-2		M01F1.3		ephx-1		hrpu-2		rpl-7A		che-14								tba-8	1	0	0	0	0	0
R04E5.8	rbc-1		M01H9.3		epi-1		hsb-1		rpl-8		chhy-1								tbcd-1	1	0	0	0	0	0
R05D3.2	rbpl-1		M02B1.2		epn-1		hsf-1		rpl-9		chil-13								tpan-1	1	0	0	0	0	0
R05D3.9	rbr-2		M02B1.3		eps-8		hsp-1		rpn-1		chil-24								ttbk-8.2	1	0	0	0	0	0
R05H10.1	rde-12		M02B7.7		era-1		hsp-110		rpn-10		chil-8								ttr-25	1	0	0	0	0	0
R05H11.2	rde-2		M03A1.3		ercc-1		hsp-12.2		rpn-11		chin-1								ugt-26	1	0	0	0	0	0
R06A10.5	repo-1		M03A1.8		erd-2		hsp-12.3		rpn-12		chk-1								vpat-1	1	0	0	0	0	0
R06A4.2	rer-1		M03B6.3		erfa-1		hsp-16.1		rpn-2		chmp-7								W02D7.4	1	0	0	0	0	0
R06C1.4	ret-1		M03C11.3		erfa-3		hsp-16.41		rpn-3		chn-1								W02D7.5	1	0	0	0	0	0
R07E3.4	rfc-3		M03F8.1		ergo-1		hsp-16.48		rpn-5		chp-1								W09G3.7	1	0	0	0	0	0
R07E3.6	rfip-1		M03F8.6		eri-1		hsp-17		rpn-6.1		chp-1								wars-2	1	0	0	0	0	0
R07E5.19	rfp-1		M04B2.6		eri-12		hsp-25		rpn-7		chpf-1								wht-2	1	0	0	0	0	0
R07H5.8	rft-1		M04C9.1		eri-3		hsp-3		rpn-8		chpf-2								Y37E11AM.3	1	0	0	0	0	0
R07H5.9	rga-1		M05D6.5		eri-9		hsp-4		rpn-9		chs-1								Y38F1A.1	1	0	0	0	0	0
R08C7.12	rgl-1		M106.3		erl-1		hsp-43		rps-0		cht-3								Y43C5B.3	1	0	0	0	0	0
R08E5.1	rgs-4		M142.8		erm-1		hsp-6		rps-1		chtl-1								Y54E2A.7	1	0	0	0	0	0
R08E5.3	rheb-1		M153.1		ero-1		hsp-60		rps-10		chw-1								Y97E10AR.1	1	0	0	0	0	0
R08E5.4	rhgf-2		M176.4		erp-1		hsp-70		rps-11		cic-1								ZC412.5	1	0	0	0	0	0
R09A8.5	rhr-1		M18.3		erv-46		hsr-9		rps-12		cid-1								ZFYV-19	1	0	0	0	0	0
R09B5.11	rhr-2		M28.5		ess-2		htz-1		rps-13		cid-1								ZK822.1	1	0	0	0	0	0
R09F10.3	ribo-1		M7.7		esyt-2		hum-1		rps-14		cids-1								ZK899.2	1	0	0	0	0	0
R09H10.7	rict-1		maa-1		etr-1		hum-2		rps-15		cids-2								znf-622	1	0	0	0	0	0
R107.2	rig-4		mab-10		ets-4		hum-4		rps-16		cif-1
R107.5	rig-6		mab-21		ets-6		hum-6		rps-17		cif-1
R10D12.1	ril-2		mab-31		evl-14		hum-7		rps-18		cil-1
R10D12.10	riok-3		mab-5		evl-18		hum-8		rps-19		cil-7
R10E4.1	rla-0		mab-7		evl-20		hxk-1		rps-2		cima-1
R11D1.1	rla-1		madf-10		exc-4		hxk-2		rps-20		cir-1
R11F4.1	rla-2		madf-5		exc-7		hxk-3		rps-21		cisd-1
R12B2.3	rlbp-1		mag-1		exc-9		hyls-1		rps-22		cisd-3.1
R12E2.13	rmd-1		magu-2		exl-1		iars-1		rps-23		cisd-3.2
R12E2.14	rme-1		magu-4		exo-1		icd-1		rps-24		cit-1.1
R12E2.7	rme-8		mai-1		exoc-7		icd-2		rps-25		cit-1.2
R13H4.5	rnf-113		mak-1		exoc-8		icl-1		rps-26		cka-1
R148.3	rol-3		malt-1		exos-2		idh-1		rps-27		ckb-2
R151.2	rol-6		mam-2		exos-4.2		idh-2		rps-28		ckb-2
R186.1	rol-8		mam-3		exos-7		idha-1		rps-3		ckb-4
R53.4	row-1		mans-1		exos-9		idhb-1		rps-30		ckc-1
R74.10	rpb-2		maoc-1		F01D4.8		idhg-1		rps-4		ckc-1
R74.2	rpb-6		maph-1.1		F01F1.11		idhg-2		rps-5		cki-1
rab-11.1	rpb-8		marc-2		F01F1.2		ifa-1		rps-6		cki-2
rab-28	rpc-25		mask-1		F01G12.18		ifa-3		rps-7		cks-1
rab-7	rpi-2		mat-1		F01G4.4		ifa-4		rps-8		cku-70
rab-8	rpl-1		math-46		F01G4.5		ifb-1		rps-9		cku-80
rack-1	rpl-10		max-2		F01G4.6		ifb-2		rpt-1		cla-1
rad-26	rpl-11.1		mbf-1		F02A9.4		ifc-1		rpt-2		clc-4
raga-1	rpl-11.2		mbk-2		F02C12.1		ifc-2		rpt-3		clc-5
ragc-1	rpl-12		mboa-3		F02D8.4		ifd-1		rpt-4		cle-1
ram-2	rpl-13		mca-1		F02D8.5		ifd-2		rpt-5		clec-1
ran-3	rpl-14		mca-2		F02E8.4		ife-1		rpt-6		clec-1
rars-1	rpl-15		mct-3		F02E9.10		ife-2		rrt-1		clec-125
ras-1	rpl-16		mct-6		F02E9.5		ife-3		rsd-3		clec-126
rbc-1	rpl-17		mcu-1		F02E9.7		ife-4		rskd-1		clec-127
rbm-12	rpl-18		mdf-2		F07A11.4		ifet-1		rskn-2		clec-142
rbm-25	rpl-19		mdh-1		F07A11.5		iff-1		rsks-1		clec-146
rbm-26	rpl-20		mdh-2		F07A5.2		iff-2		rsp-1		clec-150
rbm-34	rpl-22		mdl-1		F07C6.3		iffb-1		rsp-2		clec-17
rbm-5	rpl-24.1		mdt-11		F07C6.4		ifg-1		rsp-3		clec-178
rbpl-1	rpl-24.2		mdt-15		F07E5.5		ifo-1		rsp-8		clec-180
rbr-2	rpl-26		mdt-28		F07F6.4		ifp-1		ruvb-1		clec-222
rde-12	rpl-27		mdt-4		F07F6.8		ift-43		ruvb-2		clec-223
rei-1	rpl-29		mdt-9		F07G6.10		ift-81		sac-1		clec-225
repo-1	rpl-3		mec-17		F07H5.10		ify-1		sago-1		clec-238
rer-1	rpl-30		mec-8		F08B12.4		igdb-2		sams-1		clec-243
ret-1	rpl-31		mecr-1		F08B4.7		ikke-1		sams-3		clec-41
rev-3	rpl-32		mef-2		F08B6.1		ile-1		sams-4		clec-42
rfip-1	rpl-33		mek-2		F08F3.4		ilys-5		saps-1		clec-48
rfp-1	rpl-35		mel-32		F08F8.10		ima-2		sax-7		clec-49
rft-1	rpl-36		mel-46		F08F8.4		ima-3		sca-1		clec-50
rga-1	rpl-38		mep-1		F08F8.7		imb-2		sca-1		clec-62
rga-2	rpl-39		met-1		F08F8.9		imb-3		scav-2		clec-63
rga-9	rpl-4		met-2		F08G12.1		immt-1		scav-3		clec-64
rgl-1	rpl-43		metr-1		F08G12.2		immt-2		scc-3		clec-65
rheb-1	rpl-5		mfb-1		F08G12.5		imp-2		scm-1		clec-83
rhgf-2	rpl-6		mfn-1		F08G2.7		imp-3		sco-1		clec-84
rhr-1	rpl-7		mics-1		F08G5.6		imph-1		scpl-4		clec-85
rhy-1	rpl-7A		micu-1		F09A5.4		impt-1		sdha-1		clec-86
ribo-1	rpl-9		mif-1		F09B12.3		inf-1		sdha-2		clec-87
rict-1	rpn-1		mig-15		F09B9.4		inft-2		sdhb-1		clec-88
rig-4	rpn-11		mig-32		F09C3.2		inos-1		sdz-8		clec-90
ril-2	rpn-2		mig-38		F09C8.1		inso-1		sec-10		clec-91
rin-1	rpn-7		mix-1		F09C8.2		ints-1		sec-12		clh-1
riok-3	rpn-8		miz-1		F09E5.10		ints-11		sec-15		clh-1
rip-1	rpn-9		mlst-8		F09E5.16		ints-13		sec-22		clh-2
rla-0	rpoa-1		mlt-10		F09E5.3		ints-2		sec-23		clh-3
rla-1	rps-0		mlt-11		F09E5.7		ints-4		sec-24.1		clh-5
rlbp-1	rps-1		mlt-3		F09E5.8		ints-5		sec-24.2		clh-6
rme-1	rps-10		mlt-7		F09E8.2		ints-6		sec-3		clic-1
rnp-1	rps-11		mlt-8		F09F7.4		ints-8		sec-31		clic-1
rnp-4	rps-13		mlt-9		F09F7.5		ints-9		sec-5		clik-1
rol-3	rps-14		mltn-1		F09F7.6		inx-12		sec-6		clik-3
rol-6	rps-15		mltn-13		F09F7.7		inx-13		sec-8		clip-1
rol-8	rps-16		mltn-3		F09G2.2		inx-5		sek-1		clk-1
rop-1	rps-17		mltn-8		F09G2.8		ipgm-1		sel-1		clk-2
row-1	rps-18		mltn-9		F09G8.7		ipla-1		sel-11		clp-1
rpb-2	rps-19		mmaa-1		F10B5.2		ipla-2		sel-2		clp-1
rpb-4	rps-2		mmcm-1		F10B5.8		ipla-3		sel-9		clp-2
rpb-5	rps-22		mml-1		F10C2.4		ipla-6		set-18		clp-3
rpb-6	rps-23		mnk-1		F10C5.2		ipla-7		set-27		clp-4
rpc-25	rps-24		mnr-1		F10D11.2		ipmk-1		set-29		clp-4
rpi-2	rps-25		moag-4		F10D11.6		ipp-5		sft-4		clp-7
rpl-1	rps-26		mob-2		F10D7.5		ire-1		sfxn-1.5		clp-7
rpl-10	rps-27		moc-2		F10E7.2		irg-7		sfxn-5		clpf-1
rpl-11.1	rps-29		moe-3		F10E7.5		iscu-1		sgk-1		clpf-1
rpl-11.2	rps-3		mog-3		F10E9.3		isp-1		sgt-1		clpp-1
rpl-12	rps-30		mon-2		F10E9.4		ist-1		sip-1		clr-1
rpl-13	rps-4		mop-25.3		F10E9.7		istr-1		skih-2		cls-1
rpl-14	rps-5		mpst-7		F10G2.1		isw-1		skr-1		cls-2
rpl-15	rps-6		mpz-5		F10G7.10		isy-1		skr-3		cls-2
rpl-16	rps-7		mrck-1		F10G7.5		itr-1		sma-1		cls-3
rpl-17	rps-8		mrp-1		F10G7.9		itsn-1		smc-4		clu-1
rpl-18	rps-9		mrp-2		F10G8.8		itx-1		smg-2		clu-1
rpl-19	rpt-1		mrpl-14		F11A1.2		ivd-1		smg-3		cmd-1
rpl-20	rpt-2		mrpl-23		F11A10.5		ivns-1		smg-6		cmd-1
rpl-22	rpt-3		mrpl-39		F11A10.7		ivph-3		smgl-1		cmk-1
rpl-24.1	rpt-4		mrpl-48		F11A3.2		jac-1		smo-1		cmt-1
rpl-24.2	rsd-3		mrpl-50		F11A5.9		JC8.2		smu-1		cnb-1
rpl-26	rsks-1		mrpl-51		F11C1.1		jhdm-1		snap-1		cnb-1
rpl-27	rsp-1		mrps-33		F11C1.5		jmjc-1		snap-29		cnc-10
rpl-29	rsp-2		mrps-6		F11C1.7		jmjd-1.2		snb-1		cnc-2
rpl-3	rsp-4		mrrf-1		F11C7.2		jmjd-3.1		snf-3		cnc-3
rpl-30	rsp-6		msi-1		F11D5.1		josd-1		snx-1		cnc-4
rpl-31	rsp-7		msp-31		F11E6.10		K01A2.10		snx-3		cnc-7
rpl-32	rsr-2		mspn-1		F11E6.3		K01A2.5		snx-6		cnc-8
rpl-33	sac-1		mtcu-2		F11E6.7		K01C8.1		soc-2		cnep-1
rpl-35	saeg-1		mthf-1		F11E6.8		K01G12.3		sod-1		cng-3
rpl-36	samp-1		mtm-3		F11F1.1		K01G5.5		sod-2		cni-1
rpl-38	sams-1		mtm-6		F11G11.5		K01G5.8		sodh-1		cnk-1
rpl-39	sand-1		mtp-18		F12A10.1		K02B12.7		sor-3		cnnm-1
rpl-4	saps-1		mtx-1		F12F6.1		K02C4.3		spat-2		cnp-3
rpl-43	sar-1		mua-3		F13A7.14		K02C4.5		spc-1		cnt-1
rpl-5	sars-1		mua-6		F13B12.1		K02D10.1		spg-7		cnt-2
rpl-6	sca-1		mup-4		F13B12.6		K02F3.2		spk-1		cnx-1
rpl-7	scav-2		mutd-1		F13B9.1		K02F3.9		spl-1		cnx-1
rpl-7A	scc-3		mxl-3		F13C5.2		K02H11.4		spt-16		coa-5
rpl-9	scd-1		myrf-1		F13D11.4		K03A1.4		spt-5		coa-7
rpn-1	sdha-1		myrf-2		F13D12.3		K03A11.1		sptl-1		coel-1
rpn-13	sea-2		nab-1		F13D12.6		K03B4.2		sptl-2		cog-1
rpn-2	sec-16		nap-1		F13D12.9		K04B12.2		sptl-3		cogc-1
rpn-8	sec-24.1		nas-11		F13D2.1		K04C1.2		sqd-1		cogc-1
rpn-9	sec-24.2		nas-13		F13E6.1		K04C2.2		sqv-4		cogc-2
rpoa-1	sec-61		nas-27		F13E6.5		K04F10.3		src-1		cogc-2
rps-0	sek-3		nas-3		F13E9.1		K04G2.7		srp-6		cogc-3
rps-1	sel-1		nas-30		F13E9.11		K05C4.2		srr-4		cogc-3
rps-11	sel-10		nas-36		F13E9.15		K05C4.7		srs-2		cogc-4
rps-13	sel-11		nas-37		F13G11.3		K06A5.2		stam-1		cogc-5
rps-14	sel-2		nas-38		F13G3.7		K06G5.1		stat-b		cogc-5
rps-15	sem-2		nas-7		F13H10.6		K07A1.10		stc-1		cogc-6
rps-16	sem-4		nas-9		F13H10.8		K07A12.1		sti-1		cogc-6
rps-17	sesn-1		natc-2		F13H6.3		K07A12.4		stim-1		cogc-8
rps-18	set-1		nath-10		F13H8.2		K07A12.5		stl-1		cogc-8
rps-19	set-15		nbid-1		F13H8.3		K07B1.7		sucl-2		coh-1
rps-2	set-16		nbs-1		F13H8.5		K07C5.2		suf-1		coh-3
[truncated: 9,631 more rows]

## Sheet: (5) Human orthologs
Genes with human orthologs Combined Names	Notes		NEKL-2 All (1031; 752 h.o.) 73%		NEKL-2 ≥2 IDs (242 ; 172 h.o.) 71%		NEKL-2 (1) + any other (519; 375 h.o.) 72%		NEKL-3 All (1141; 856 h.o.) 75%		NEKL-3 ≥2 IDs (236; 165 h.o.) 70%		1 of 5 (855)		MLT-2 All (371; 233 h.o.) 63%		MLT-2 ≥2 (55; 24 h.o.) 46%		MLT-3 All (807; 579 h.o.) 72%		MLT-3 ≥2 (105; 79 h.o.) 75%		MLT-4 All (272; 172 h.o.) 63%		MLT-4 ≥2 (27; 12 h.o.) 44%		5/5 samples
aap-1	Blue Has human ortholog (h. o)		aagr-3		acox-1.2		aak-2		aagr-3		aco-1		acin-1		aagr-1		B0495.7		aakg-2		aass-1		aass-1		C30G12.2		cbl-1
aat-1	Filter-2 annotations		aak-2		air-1		aakg-1		aagr-4		air-1		C44H4.4		aak-1		C30G12.2		aass-1		acox-1.1		acdh-12		col-167		dnj-19
aat-2			aakb-1		alfa-1		aass-1		aak-2		akt-2		haao-1		acl-1		C48B4.6		abcf-2		acox-1.2		acdh-13		cth-1		haao-1
aat-3			aakg-1		alh-11		AC3.5		aakg-1		alfa-1		luc-7l3		acox-1.2		cgh-1		abhd-3.1		ain-2		acox-1.2		F02A9.10		T28F4.5
abl-1			aass-1		aspm-1		acbp-5		abcf-1		alh-11		R08E3.3		acox-3		cisd-1		abl-1		akt-2		acox-1.4		F13D12.5		Y62E10A.13
abt-2			AC3.5		best-14		acdh-1		abcf-3		alh-5		scb-1		acp-6		csr-1		abts-1		alfa-1		acox-1.5		fmo-2		Y94H6A.10
abt-4			acbp-5		best-17		acds-10		abl-1		aqp-11		alx-1		acs-1		cth-1		acbp-5		ark-1		acs-7		hpo-8		alx-1
abt-5			acdh-1		bicd-1		acox-1.1		abts-1		ark-1		argk-1		acs-22		cyp-31a2		acdh-1		bcc-1		act-2		let-805		atx-2
abu-1			acds-10		brap-2		acox-1.4		abts-4		atx-3		atx-2		air-1		D1054.10		acdh-9		best-3		afd-1		lys-4		C05D11.8
abu-5			acox-1.1		C07A12.7		acp-6		AC3.5		B0361.3		C05D11.8		air-2		daf-36		acl-5		C05C12.5		alh-13		mccc-1		C37A2.7
abu-6			acox-1.2		C17C3.1		acs-1		acdh-12		bcc-1		C07A12.7		algn-1		ect-2		acox-1.1		C07A12.7		apc-17		mlt-2		cas-1
abu-10			acox-1.4		C23H3.2		acs-20		acdh-13		best-14		C37A2.7		algn-11		enpl-1		acox-1.2		C30G12.2		ape-1		mlt-4		cnnm-1
ace-1			acs-1		C27A7.5		acy-4		acds-10		best-3		cap-1		algn-12		F02A9.10		acox-1.4		cdkr-3		argn-1		nekl-2		cogc-5
ace-2			acs-20		C30F12.5		adah-1		acin-1		brap-2		cas-1		ani-2		far-2		acox-1.5		cept-1		asp-2		plk-1		copz-1
ace-3			acy-4		C30G12.2		afd-1		acl-5		brc-2		cey-1		aqp-10		fbxa-60		acp-6		cey-3		B0205.10		pmt-1		ctg-1
ace-4			adah-1		C53B7.2		agef-1		aco-1		brp-1		ckb-2		argn-1		glh-4		acs-1		clp-7		B0334.5		pud-3		dcap-1
acn-1			adss-1		C54G4.9		ain-2		acox-1.2		C18C4.7		cnnm-1		asp-2		hmr-1		acs-20		cogc-3		bus-5		pud-4		dhp-1
aco-1			afd-1		C55A6.12		algn-3		acox-1.4		C29F7.3		ctg-1		aspm-1		hpo-8		acs-3		cogc-6		C01H6.4		rpl-39		dnbp-1
aco-2			agef-1		catp-3		allo-1		acp-6		C30G12.2		czw-1		atp-5		K09G1.1		acs-7		cpin-1		C08F8.3		sago-2		dnc-1
acr-2			aipr-1		cct-8		alx-1		acs-1		C44B7.7		D1014.4		B0495.7		klp-18		act-1		cpr-9		C10G8.4		T05F1.2		eea-1
acr-3			air-1		cdc-37		amdh-1		acs-2		C44H4.4		dcap-1		B0513.4		lys-4		act-5		csr-1		C18C4.7		T22B7.7		eif-3.j
acr-5			aka-1		cdkr-3		apg-1		act-1		C48B4.6		dhp-1		bgal-1		lys-7		ahcy-1		cst-1		C18G1.9		vit-1		F17C11.11
acr-6			akt-2		cept-1		aqp-11		act-2		cah-6		dnc-1		bmk-1		mct-2		ain-2		D1054.8		C25G4.3		vit-3		F25H8.2
acr-7			alfa-1		cest-35.1		argn-1		acy-4		cbl-1		dnj-16		brp-1		mlt-2		air-1		dbn-1		C30G12.2		vit-4		F56B3.4
acr-8			algn-3		cey-3		arp-11		adah-1		cdc-37		ears-1		bub-1		mlt-3		ajm-1		dbt-1		C39D10.7		vit-5		F56C9.10
acr-9			alh-1		chp-1		atg-18		adk-1		cdkr-3		eif-2A		C01H6.4		mlt-4		akt-2		ddl-2		C40H1.7		vit-6		fah-1
acr-10			alh-11		clp-1		atg-2		adss-1		clp-1		eif-3.j		C02B10.6		nekl-2		alfa-1		dhp-1		C42C1.8		Y39B6A.10		fmo-3
acr-11			alh-4		clp-4		atln-1		agef-1		clp-7		F17A9.5		C18C4.7		nstp-4		alh-11		dlst-1		C48B4.6				gyf-1
acr-12			alh-7		clp-7		atx-2		ahcy-1		cls-2		F37C4.5		C18G1.9		plk-1		alh-6		dnbp-1		C53B7.2				hgrs-1
acr-14			alx-1		cls-2		B0001.3		air-1		col-93		F38A1.8		C27B7.5		rod-1		amdh-1		edc-4		cars-1				inx-13
acr-15			amdh-1		col-160		B0207.5		aka-1		copz-1		F53F1.2		C27D8.4		sip-1		ani-2		enol-1		cav-1				lbp-6
acr-16			ani-1		col-176		B0303.11		akt-2		cpin-1		F56B3.4		C30G12.2		T05F1.2		apg-1		exoc-7		cbd-1				M05D6.2
acr-17			apg-1		col-95		B0361.3		alfa-1		cpn-1		F56C9.10		C33F10.11		T08G11.1		appg-1		F02A9.10		cept-1				metr-1
acr-18			argn-1		csr-1		B0511.12		algn-3		csn-6		fkb-6		C36B7.6		T22B7.7		apy-1		F15G9.1		cey-2				mtrr-1
acr-19			arp-11		cst-1		bas-1		alh-10		csr-1		glna-1		C40H1.7		tofu-6		aqp-11		F17B5.1		cgh-1				oma-1
acr-20			asna-1		cth-1		bcc-1		alh-11		cth-1		gyf-1		C42C1.8		ttr-42		aqp-2		F36A2.3		citk-2				pix-1
acr-21			asp-3		cyld-1		bcmo-2		alh-12		D1054.8		icd-1		C44C1.1		ttr-51		argn-1		F41E6.5		clec-7				ptrn-1
lgc-11			aspm-1		cyn-7		best-3		alh-4		daf-36		inx-13		C48B4.6		ugt-22		ark-1		F42A10.5		col-160				pud-2.1
acr-23			atad-3		daf-25		brp-1		alh-5		dbn-1		jac-1		car-1		ule-3		arp-11		F45D11.15		col-164				R05H10.1
act-1			atg-18		ddl-2		C01A2.4		alh-8		dbt-1		K02B12.7		catp-3		ule-4		asp-1		F46F11.1		col-167				ran-2
act-2			atg-2		deb-1		C01B10.11		allo-1		ddl-2		lbp-6		cdc-37		ule-5		atg-2		fah-1		col-178				ret-1
act-3			atg-3		del-6		C01B10.8		alx-1		deb-1		lfi-1		cdk-1		vit-1		atgp-1		fat-6		col-93				sec-6
act-4			atln-1		dnc-2		C01C10.2		amph-1		dlat-1		M05D6.2		ceeh-1		vit-2		atln-1		flor-1		cope-1				syx-18
act-5			atp-3		dnc-3		C05D11.8		apa-2		dnbp-1		mak-2		cept-1		vit-3		atx-2		fmo-2		cox-10				T02G5.7
acy-1			atx-2		dnj-16		C08E8.4		apb-1		dnc-2		mct-4		cey-2		vit-4		B0001.3		frm-5.1		cpg-1				tald-1
acy-2			B0207.5		dnj-19		C08F8.3		apg-1		dnc-3		metr-1		cgh-1		vit-5		B0273.1		gakh-1		cpg-2				tomm-20
acy-3			B0511.12		edc-4		C10G8.4		aqp-11		edc-4		mtrr-1		chk-1		vit-6		B0511.12		gld-1		csr-1				ubc-7
acy-4			bas-1		eef-1B.1		C16C10.1		arf-1.2		eea-1		nud-1		cht-1		vsra-1		bcc-1		golg-4		ctf-4				unc-33
add-1			bcc-1		efk-1		C18C4.7		argk-1		eef-1B.1		pix-1		cht-3		wago-1		best-14		gst-20		cth-1				vha-10
add-2			bcmo-2		enpl-1		C25G4.3		argn-1		efk-1		prdx-2		cisd-1		Y26E6A.3		best-3		K01H12.4		ctl-2				vha-11
adm-2			best-14		exoc-7		C29F7.3		ark-1		egl-45		ptrn-1		citk-2		Y39B6A.10		bmk-1		K02B12.7		cul-6				vha-13
adm-4			best-17		F15G9.1		C31C9.2		arp-11		elo-1		pud-2.1		ckc-1		Y62H9A.3		brap-2		K09G1.1		cut-1				Y39A1A.3
adr-1			best-3		F20D1.3		C32D5.11		arrd-14		enol-1		R05H10.1		col-160		Y7A5A.1		bre-1		lact-1		cyp-13A2				Y82E9BR.14
adr-2			bicd-1		F35A5.8		C33A12.1		ash-2		exc-15		R31.2		col-164		zen-4		bus-5		lec-1		cyp-31a				aak-2
ads-1			brap-2		F36A2.3		C35B1.5		asna-1		exoc-7		ran-2		col-93		zwl-1		C01B10.8		lec-2		cyp-35a3				aakg-1
adt-1			C01A2.4		F37C4.5		C35D10.1		asp-1		F07F6.4		rde-4		cpn-1				C01C10.2		let-805		D1054.10				aass-1
adt-2			C01B10.8		F41E6.5		C35E7.6		asp-2		F15G9.1		rla-1		cpr-9				C02F5.12		lmd-3		D1086.6				AC3.5
aex-3			C05D11.8		F42A10.5		C37A2.7		asp-6		F20D1.3		sma-1		csr-1				C05C10.2		lys-4		daf-36				acbp-5
aex-6			C07A12.7		F44E5.4		C38H2.2		aspm-1		F25B5.6		sna-2		ctf-4				C05C12.5		M01H9.3		dbt-1				acdh-1
age-1			C14B9.2		F52E4.5		C39D10.7		atg-18		F25E2.2		snap-29		cth-1				C07A12.7		mlt-2		ddl-2				acds-10
ags-3			C16C10.1		F57B9.1		C48B4.6		atg-2		F25E2.3		snx-1		ctps-1				C08E3.1		mlt-3		dhs-13				acox-1.1
agt-1			C17C3.1		fah-1		C48B6.2		atg-3		F25H8.2		syx-18		ctsa-1.1				C09E8.1		mup-4		dhs-25				acox-1.4
aha-1			C24H11.5		fasn-1		C50F4.16		atg-4.1		F35A5.8		T02G5.7		cul-6				C11D2.4		nekl-3		dlg-1				acp-6
ahr-1			C27A7.5		fat-3		C55A6.4		atgp-2		F36A2.3		tald-1		cyk-4				C16C10.3		nhl-2		dnj-29				acs-1
aip-1			C29F7.3		fkb-6		cah-2		atx-2		F41E6.5		teg-4		cyp-13A2				C17C3.1		patr-1		drd-5				acs-20
air-1			C31C9.2		frm-5.1		cah-4		atx-3		F42A10.5		tiar-1		cyp-31a2				C18C4.7		phdh-1		eas-1				acy-4
air-2			C33A12.1		gakh-1		cas-1		B0001.3		F45D11.15		tomm-20		cyp-34a2				C18G1.9		pmt-1		ech-9				adah-1
ajm-1			C35B1.5		gale-1		cas-2		B0207.5		F52E4.5		tra-4		cyp-35b1				C18H7.1		ppfr-4		egl-45				afd-1
aka-1			C35D10.1		gfat-2		cbd-1		B0303.11		F57B9.1		ubc-19		D1054.10				C27A7.5		pqn-59		eif-2beta				agef-1
akt-1			C37A2.7		glh-1		cbl-1		B0303.7		fah-1		ubc-7		D1054.8				C27B7.9		prx-14		eif-3.C				ain-2
akt-2			C38H2.2		glh-4		cct-5		B0334.5		fasn-1		ufd-3		D1086.3				C28H8.3		pud-1.2		elo-2				algn-3
alg-1			C44B7.7		golg-2		cct-6		B0361.3		fat-1		unc-33		D1086.6				C30G12.2		puf-5		emb-9				allo-1
alg-2			C44H4.4		golg-4		cdap-2		B0416.5		fat-2		unc-57		D2005.4				C31H1.1		puf-9		epi-1				amdh-1
alh-1			C48B6.2		gon-2		cdc-25.1		B0432.7		fbxa-60		VF13D12L.3		D2023.6				C32D5.11		R05H10.1		F02A9.10				apg-1
alh-2			C50F4.16		gst-4		cec-2		bas-1		folt-2		vgln-1		daf-36				C33A12.1		R09E10.5		F07B7.2				aqp-11
alh-3			cah-2		H03A11.2		ced-3		baz-2		frm-4		vha-10		ddl-3				C35D10.1		rpl-31		F08F3.4				argn-1
alh-4			cah-4		H35B03.1		cest-5.2		bcc-1		frm-5.1		vha-11		dhs-13				C36B7.2		rsf-1		F10G2.1				arp-11
alh-5			capg-2		hcp-1		cey-2		bcmo-2		gakh-1		vha-12		dhs-20				C38C10.3		saps-1		F13D12.5				atg-18
alh-6			cas-1		hgo-1		cgt-3		best-14		gck-3		vha-13		dnj-1				C38H2.2		sec-6		F25E2.2				atg-2
alh-7			cas-2		hmp-1		che-10		best-17		gcn-2		vha-14		dpy-18				C39D10.7		smap-1		F26D2.16				atln-1
alh-8			catp-3		hmr-1		cht-3		best-3		gfat-1		vha-8		drd-5				C44B7.7		snap-29		F26E4.3				B0001.3
alh-9			cbl-1		hsp-1		citk-2		bicd-1		glh-1		vps-28		dsc-4				C47D12.2		sodh-1		F26F12.3				B0207.5
alh-10			cct-5		hsp-16.48		clik-1		bmk-1		glt-1		vps-32.1		dscc-1				C48B4.6		srp-2		F36A2.3				B0303.11
alh-11			cct-6		hsp-43		cnnm-1		brap-2		gly-8		W07E11.1		eas-1				C48B6.2		T04A11.2		F41E6.5				B0361.3
alh-12			cct-7		ifa-1		cogc-5		brc-2		golg-2		Y18H1A.4		ect-2				C54D10.3		T04F3.1		F43H9.4				B0511.12
aly-1			cct-8		ifa-3		cogc-6		brp-1		golg-4		Y39A1A.3		edg-1				cah-2		T05F1.2		F45D11.15				bas-1
aly-2			cdap-2		ima-2		col-117		C01A2.4		gon-2		Y39A3CL.4		egg-4				cah-4		T08G11.1		F46C5.6				bcc-1
aly-3			cdc-25.1		jac-1		col-167		C01B10.11		got-2.2		Y39G8B.1		ego-1				catp-3		T19B10.2		F47G3.3				bcmo-2
ama-1			cdc-37		K02B12.7		col-178		C01B10.8		gsp-1		Y82E9BR.14		elo-1				cav-1		tap-1		F53B3.6				best-3
amx-1			cdkr-3		K05C4.7		col-93		C01C10.2		haao-1		Y92H12BM.1		elo-3				cbd-1		tbb-6		F56A11.5				brp-1
amx-2			cdr-2		K09G1.1		copa-1		C01G10.9		hgo-1		ZC373.5		enpl-1				ccdc-47		tes-1		F59G1.3				C01A2.4
amx-3			cdr-4		ketn-1		copb-1		C01H6.4		hsp-16.48		aak-2		evl-18				ccnk-1		tps-1		fat-1				C01B10.11
anc-1			ced-3		kin-9		copz-1		C03G6.17		icd-1		aakg-1		F02A9.10				cct-5		ttc-36		fat-2				C01B10.8
aos-1			cept-1		klp-18		cpg-1		C05C10.2		ifa-3		abcf-1		F07B7.2				cct-6		ugt-65		fat-3				C01C10.2
apc-2			cest-5.2		lact-1		cpg-2		C05C8.1		imp-3		abcf-3		F08F3.4				cdc-25.1		unk-1		fmo-2				C08E8.4
apc-10			cey-2		larp-1		cpin-1		C05D11.8		ipgm-1		abl-1		F25E2.2				cdk-1		vha-10		folt-2				C08F8.3
apc-11			cey-3		lbp-2		cpn-1		C05G5.2		istr-1		abts-1		F26D2.16				cdkr-3		vit-2		fusm-2				C10G8.4
ape-1			cgt-3		lbp-6		cpr-9		C06A6.4		K02B12.7		abts-4		F26F12.3				ced-12		Y39G10AR.9		glh-4				C16C10.1
aph-1			chc-1		lec-2		crld-1		C06E4.3		K07E3.4		AC3.5		F35F10.1				ced-3		Y55F3AM.9		gln-6				C17C3.1
aph-2			che-10		lec-6		ctf-4		C07A12.7		K09G1.1		acbp-5		F36A2.3				ceh-32		Y56A3A.7		gly-8				C18C4.7
apl-1			chn-1		lin-33		ctg-1		C08E8.4		K12D12.5		acdh-1		F36D3.4				cept-1		Y62E10A.13		gon-2				C23H3.2
apm-1			chp-1		lotr-1		ctl-1		C09B9.2		klp-18		acdh-12		F41E6.5				cest-35.1		Y92H12BL.7		grl-25				C25G4.3
app-1			cids-1		lrp-1		ctl-2		C10G8.4		lact-1		acdh-13		F42F12.3				cey-3		ZC196.2		gst-27				C29F7.3
apr-1			citk-2		M01B12.4		ctps-1		C14A11.6		larp-1		acds-10		F43H9.4				cgh-1		ZK353.9		gstk-1				C31C9.2
aps-2			clec-266		M01H9.3		cul-6		C16C10.1		lec-2		acl-5		F45D11.15				cgt-3		ZK909.3		gyg-1				C32D5.11
apg-1			clp-1		mag-1		cyb-2.1		C17C3.1		let-363		acox-1.2		F46H5.3				citk-2				H04M03.3				C33A12.1
aps-1			clp-4		magu-4		cyk-4		C18C4.7		let-805		acox-1.4		F54F7.3				ckc-1				H17B01.2;Y51H7C.1				C35B1.5
apb-1			clp-7		maph-1.2		cyk-7		C24A11.1		lmd-3		acp-6		F56A11.5				clec-15				H20J04.9				C35D10.1
apa-2			cls-2		mca-1		cyp-31a		C25G4.3		lys-7		acs-1		far-1				clec-87				hach-1				C35E7.6
apd-3			cnnm-1		mcm-2		cyp-31a2		C27A7.5		M01B12.4		acs-2		far-2				clp-1				hcp-1				C38H2.2
apb-3			cnx-1		mcm-3		cyp-35a3		C28H8.3		M01H9.3		act-1		far-6				clp-7				hil-4				C39D10.7
apm-3			cogc-5		mcm-7		cyy-1		C29F7.3		magu-4		act-2		fasn-1				cls-2				hphd-1				C48B4.6
aps-3			cogc-6		mdh-1		D1054.10		C30G12.2		maph-1.2		acy-4		fat-1				coel-1				hpo-15				C48B6.2
apt-9			col-117		mdt-4		D1054.8		C31C9.2		mcm-3		adah-1		fat-2				cogc-3				hpo-8				C50F4.16
aqp-1			col-142		mlc-4		D1069.3		C32D5.11		mcm-7		adk-1		fbxa-101				cogc-5				hpo-9				C55A6.12
aqp-2			col-160		mlt-2		D1086.6		C33A12.1		mdh-1		adss-1		fbxa-182				cogc-6				hsp-43				C55A6.4
aqp-3			col-167		mlt-4		dab-1		C34E10.10		mdt-4		agef-1		fbxa-60				col-117				hum-5				cah-2
aqp-4			col-176		mom-4		daf-21		C35B1.5		mlt-2		ahcy-1		fbxa-63				col-160				hyl-2				cah-4
aqp-5			col-178		mthf-1		daf-36		C35E7.6		mlt-3		aka-1		flh-1				col-160;col-159				icmt-1				cas-2
aqp-6			col-181		mtm-10		dbn-1		C36B7.2		mlt-4		algn-3		fmo-2				col-166				ifb-2				cbd-1
aqp-7			col-41		nas-11		DC2.5		C37A2.7		mom-4		alh-10		fmo-4				col-167				ifc-2				cct-5
aqp-8			col-93		nasp-2		dcap-1		C38H2.2		mthf-1		alh-12		folt-2				col-19				ima-2				cct-6
aqp-9			col-95		nekl-2		dhp-1		C39D10.7		nasp-2		alh-5		gfat-2				col-58				immt-2				cdap-2
aqp-10			comt-1		nex-1		dhs-13		C42C1.8		natc-1		alh-8		gld-3				col-8				inx-22				cdc-25.1
arc-1			copa-1		nex-2		dhs-25		C44B7.7		nekl-2		allo-1		glh-1				col-93				K09G1.1				cec-2
ard-1			copb-1		nex-3		djr-1.1		C44C1.1		nekl-3		amph-1		glh-4				col-95				ketn-1				ced-3
arf-1			copz-1		nhl-2		dnbp-1		C44H4.4		nex-1		apa-2		gln-6				cox-10				klp-18				cest-5.2
arf-5			cox-4		nmy-1		dnc-1		C47D12.2		npp-14		apb-1		got-2.2				cpg-1				let-2				cey-2
arf-6			cpin-1		npp-14		dnj-25		C48B4.6		npp-16		apg-1		grd-3				cpin-1				let-805				cgt-3
ark-1			cpn-1		npp-16		dnj-29		C50F4.16		npp-9		arf-1.2		gst-27				cpn-1				ltah-1.1				che-10
arl-1			cpr-6		nud-1		dnj-9		C53D6.7		ogdh-2		argn-1		gst-4				cpn-2				ltah-1.2				cht-3
arl-3			cpr-9		pacs-1		E02H9.9		C54E4.5		osm-10		arp-11		gstk-1				cpr-5				lys-4				citk-2
arl-5			cpt-2		pat-12		eak-7		C54G4.9		pacs-1		ash-2		H20J04.9				cpr-9				lys-7				clik-1
warf-1			cri-3		pck-1		ebp-3		C55A6.4		pat-12		asp-1		H40L08.1				csr-1				M04B2.4				clp-4
arl-8			crld-1		pdi-1		ech-1.2		cah-2		patr-1		asp-2		H40L08.9				cst-1				M116.5				cogc-6
arl-6			crn-2		pes-7		ech-6		cah-4		pck-1		aspm-1		hcp-1				cth-1				mbk-2				col-117
arr-1			crt-1		pfn-2		ech-9		cah-6		perm-2		atg-18		him-10				cth-2				mca-1				col-167
aars-1			cst-1		pgl-3		ect-2		cap-1		perm-4		atg-2		hmg-3				ctps-1				mccc-1				col-178
aars-2			ctc-1		piki-1		eea-1		cas-1		pgam-5		atg-3		hmr-1				cul-1				mct-2				col-93
art-1			ctf-4		plk-1		egal-1		cas-2		pgl-3		atg-4.1		hmt-1				cul-6				mes-2				copa-1
arx-1			ctg-1		plk-2		egl-15		catp-4		phdh-1		atgp-2		hnd-1				cyb-2.1				mig-22				copb-1
arx-2			cth-1		plpp-1.1		egl-4		catp-8		pmp-2		B0001.3		hpo-32				cyk-7				mlc-4				cpg-1
arx-3			ctl-1		ppfr-4		egl-8		cbd-1		pmt-1		B0207.5		hpo-40				cyld-1				mlt-2				cpg-2
exos-4.2			ctl-2		pptr-2		ego-1		cbl-1		ppfr-4		B0303.11		hpo-8				cyp-31a2				mlt-4				cpin-1
arx-5			ctps-1		prx-14		ego-2		cct-2		pqn-59		B0303.7		hsp-12.3				cyp-35a3				mogs-1				cpn-1
arx-6			cts-1		prx-19		ehbp-1		cct-5		prmt-6		B0334.5		hsp-16.1				cyy-1				mrpl-23				cpr-9
arx-7			ctsa-2		pssy-2		eif-2bdelta		cct-8		prx-14		B0416.5		hsp-16.2				D1044.1				mrps-22				crld-1
asb-1			cul-6		pud-4		eif-2beta		cdap-2		prx-19		B0432.7		hsp-16.48				D1054.10				mrps-30				ctf-4
asb-2			cyb-2.1		puf-3		eif-3.C		cdc-25.1		pud-1.2		bas-1		hsp-4				D1054.8				mtch-1				ctl-1
trip-4			cyk-4		puf-5		eif-3.j		cdc-37		puf-3		baz-2		hyl-2				D1086.6				mup-4				ctl-2
asg-1			cyld-1		puf-9		elks-1		cdc-48.2		puf-5		bcmo-2		icmt-1				D2005.4				myo-3				ctps-1
asg-2			cyn-13		pygl-1		elo-2		cdc-5l		puf-9		best-17		ife-1				daf-21				myo-5				cul-6
asm-1			cyn-7		R102.2		elo-5		cdh-4		R04B5.5		bicd-1		iff-1				daf-36				nasp-2				cyb-2.1
asm-2			cyp-14a5		rhi-1		eor-2		cdk-12		R102.2		bmk-1		ima-2				dbn-1				nekl-2				cyk-4
asm-3			cyp-31a2		rla-2		eri-6/7		cdkr-3		retr-1		C01A2.4		inx-14				dbt-1				nhr-46				cyk-7
asp-1			cyy-1		rme-2		evl-18		cdl-1		rhi-1		C01B10.11		inx-22				DC2.5				nmy-1				cyn-7
asp-2			D1054.8		rnr-1		F07B7.2		cebp-1		ric-8		C01B10.8		inx-8				dcap-2				nmy-2				cyp-31a
asp-3			D1069.3		rod-1		F07F6.4		cec-2		rla-2		C01C10.2		inx-9				dcar-1				nola-3				cyp-31a2
asp-4			dab-1		rpl-25.2		F08F3.4		ced-12		rnr-1		C01G10.9		itr-1				ddl-2				nstp-4				cyp-35a3
asp-5			daf-18		rsf-1		F10G2.1		ceh-92		rod-1		C01H6.4		K07A12.1				deb-1				oma-1				cyy-1
asp-6			daf-25		sago-2		F13D12.5		cept-1		rsf-1		C03G6.17		K09G1.1				decr-1.3				oma-2				D1054.10
atf-2			dbn-1		saps-1		F17C11.11		cest-32		sago-2		C05C10.2		kdp-1				dhp-1				pcca-1				D1054.8
atf-6			DC2.5		scb-1		F22G12.5		cest-35.1		saps-1		C05G5.2		klp-15				dhs-13				pccb-1				D1069.3
atgp-1			dcap-1		sec-10		F25E2.3		cest-5.2		sec-10		C06A6.4		klp-18				dhs-23				pdi-3				D1086.6
atgp-2			ddl-2		sec-5		F25H8.2		cey-1		sec-6		C06E4.3		klp-7				dhs-25				pes-8				dab-1
atl-1			deb-1		sec-61.G		F26F12.3		cey-2		sir-2.1		C08E8.4		lbp-2				dlst-1				pgl-3				daf-21
atm-1			dhp-1		sip-1		F26G1.1		cey-3		smap-1		C09B9.2		lec-6				dnbp-1				pid-5				daf-36
atn-1			dhs-13		sir-2.1		F33D4.4		cgh-1		srp-2		C10G8.4		let-502				dnc-2				plk-1				dbn-1
atp-2			dhs-25		smap-1		F36D3.4		cgt-3		srp-7		C14A11.6		let-767				dnc-3				plk-2				DC2.5
atp-3			dif-1		smcr-8		F36F2.1		che-10		sta-1		C16C10.1		let-99				dnj-16				pmp-2				dhs-13
atx-2			djr-1.1		sna-2		F41G3.6		cisd-1		sti-1		C17C3.1		lgmn-1				dpy-14				pmt-1				dhs-25
avr-14			dnbp-1		snap-29		F42A8.1		citk-2		stim-1		C24A11.1		lipl-2				dpy-17				ppk-2				djr-1.1
avr-15			dnc-1		snb-1		F46C5.6		ckb-2		sto-1		C25G4.3		lonp-2				dpy-18				ppw-1				dnj-25
baf-1			dnc-2		spk-1		F46F11.1		ckc-1		sup-36		C27A7.5		lotr-1				dpy-2				pqn-52				dnj-29
bag-1			dnj-12		srp-2		F46H5.3		clik-1		syx-18		C28H8.3		ltah-1.1				dpy-4				pud-3				dnj-9
bar-1			dnj-13		srp-7		F47G3.3		clip-1		syx-5		C31C9.2		ltah-1.2				dscc-1				pud-4				E02H9.9
bas-1			dnj-16		sup-36		F53C11.5		clp-1		T01G9.2		C32D5.11		lys-1				dur-1				pyc-1				eak-7
pah-1			dnj-19		T01G9.2		F54B8.4		clp-4		T02G5.7		C33A12.1		lys-4				ech-1.1				R03G8.6				ebp-3
bbs-1			dnj-25		T01H3.2		F55A11.6		clp-7		T04A11.2		C34E10.10		lys-7				ech-6				R05D3.12				ech-1.2
bbs-2			dnj-29		T02G5.7		F56A11.5		cls-2		T04F3.1		C35B1.5		M01A8.1				ech-8				R09E10.5				ech-6
bbs-8			dnj-9		T04A11.2		F56B3.4		cmd-1		T05F1.2		C35E7.6		M04B2.4				ecps-1				R144.13				ech-9
bcc-1			dpy-11		T04F3.1		F56C9.10		cnnm-1		T08G11.1		C36B7.2		mboa-6				edc-4				rad-51				ect-2
bec-1			dpy-2		T05F1.2		F56D2.2		cnx-1		T16G1.9		C38H2.2		mccc-1				eea-1				rips-1				egal-1
ben-1			dyf-3		T08G11.1		far-2		cogc-3		T19C4.1		C39D10.7		mcm-3				efk-1				rmd-1				egl-15
bir-1			dys-1		T19C3.4		fat-1		cogc-4		T22B7.7		C42C1.8		mcm-5				egg-4				rod-1				egl-4
bli-1			eak-7		T22B7.7		fat-2		cogc-5		T24H7.3		C44C1.1		mcm-6				egg-5				rpl-15				egl-8
bli-2			ebp-3		tap-1		fat-6		col-160		T28F4.5		C47D12.2		mcm-7				egl-15				rpl-39				ego-1
bli-3			ech-1.2		tat-1		fcho-1		col-41		tap-1		C50F4.16		mct-2				egl-30				rps-30				ego-2
bli-4			ech-4		tbb-6		flh-1		col-90		tbb-6		C53D6.7		metl-9				egl-8				sago-2				ehbp-1
bli-6			ech-6		tbc-11		fmo-2		col-93		tbc-11		C54E4.5		mig-22				ego-1				sco-1				eif-2bdelta
bmk-1			ech-9		tbc-2		fmo-3		col-95		tbcc-1		C54G4.9		mlt-2				eif-2beta				sec-61.G				eif-2beta
bpl-1			ect-2		tcc-1		fmo-4		copa-1		tcc-1		C55A6.4		mlt-3				eif-3.F				simr-1				eif-3.C
bra-1			edc-4		tes-1		folt-2		copb-1		tes-1		cah-2		mlt-4				eif-3.K				sir-2.2				elks-1
brd-1			eea-1		tofu-6		frm-4		copb-2		tps-1		cah-6		mmaa-1				ekl-6				skpo-2				elo-2
bre-1			eef-1B.1		tps-1		fubl-3		copd-1		ttc-36		cas-2		mpc-2				elks-1				skpt-1				elo-5
bre-4			efhd-1		ttc-36		G3MVE8		copg-1		ttr-51		catp-4		mrp-6				elo-2				spt-16				eor-2
bre-5			efk-1		ttc-4		gad-3		copz-1		ubxn-2		catp-8		mrps-30				elo-3				sqt-2				eri-6/7
brf-1			egal-1		ttr-42		gck-3		cpg-2		ugt-29		cbd-1		msh-2				elo-5				sqv-4				evl-18
btf-1			egl-15		ttr-51		gcn-2		cpi-2		ule-5		cct-2		mtch-1				emb-9				srp-2				F07B7.2
bub-1			egl-4		ubc-19		gfat-1		cpin-1		unc-44		cct-5		myo-3				enol-1				sun-1				F07F6.4
byn-1			egl-8		ubxn-2		ggtb-1		cpn-1		unc-70		cct-8		nasp-2				enpl-1				suox-1				F08F3.4
cab-1			ego-2		ugt-29		gld-1		cpr-6		unk-1		cdap-2		ned-8				ent-6				T01H3.3				F10G2.1
cah-1			ehbp-1		ugt-49		gld-3		cpr-9		vab-10		cdc-25.1		nekl-2				epi-1				T05E7.1				F13D12.5
cah-2			eif-2bdelta		ugt-65		gldc-1		cpt-2		vha-10		cdc-48.2		nlp-77				eps-8				T05F1.2				F22G12.5
cah-3			eif-2beta		unc-23		gldi-7		cri-3		vha-2		cdc-5l		npp-16				eri-6/7				T07E3.3				F25E2.3
cah-4			eif-3.C		unc-44		gln-6		crld-1		vit-1		cdh-4		nstp-4				evl-18				T10C6.6				F26F12.3
cah-5			eif-3.j		unc-45		glna-2		csn-1		vit-2		cdk-12		oatr-1				exo-3				T19B10.2				F26G1.1
cam-1			eif-3.l		unc-87		gly-8		csn-3		vit-3		cdl-1		ooc-3				exoc-7				T19C4.1				F33D4.4
cap-1			elks-1		unk-1		gphr-1		csn-6		vit-4		cebp-1		osm-1				F02A9.10				T22B7.7				F36D3.4
cap-2			elpc-4		vab-10		gpr-1		csr-1		vit-5		cec-2		ostb-1				F07F6.4				T25B9.1				F36F2.1
cas-1			enol-1		VF13D12L.3		grd-3		cst-1		vit-6		ced-12		parg-1				F08F3.4				T28H10.2				F41G3.6
cat-1			enpl-1		vha-10		gst-26		ctc-2		vsra-1		ceh-92		pcca-1				F09E5.11				tag-307				F42A8.1
cat-2			eppl-1		vit-1		gst-27		ctf-4		W05B5.1		cept-1		pcp-5				F10D11.6				tag-343				F46C5.6
cat-4			eps-8		vit-2		gstk-1		ctg-1		wago-1		cest-32		pdi-3				F10E7.9				tap-1				F46F11.1
cav-1			evl-18		vit-3		gyf-1		cth-1		Y18H1A.4		cest-35.1		perm-1				F10G2.1				tba-8				F46H5.3
cav-2			exo-3		vit-4		gyg-1		ctl-1		Y39B6A.10		cest-5.2		perm-2				F10G7.10				tofu-6				F47G3.3
cbp-1			exoc-7		vit-5		H17B01.2		ctl-2		Y39G10AR.9		cey-2		perm-4				F15G9.1				tram-1				F53C11.5
cca-1			exoc-8		vit-6		haao-1		ctsa-1.1		Y47G6A.33		cey-3		pgl-3				F17A9.2				trap-3				F54B8.4
ccb-1			F07A11.4		vps-28		hach-1		ctsa-2		Y48C3A.12		cgh-1		phy-2				F17B5.1				ttc-17				F55A11.6
ccf-1			F07F6.4		vps-32.1		haf-7		cul-6		Y51A2D.18		cgt-3		pid-3				F17C11.11				ttr-14				F56A11.5
cox-5B			F08F3.4		vsra-1		hda-2		cyb-2.1		Y54E2A.4		che-10		pks-1				F19B10.10				ttr-25				F56D2.2
cyp-13A7			F09B12.3		W05B5.1		hgrs-1		cyc-2.1		Y55F3AM.9		cisd-1		plk-1				F20B10.3				ttr-42				far-2
cyp-14A5			F22G12.4		W07E11.1		hmt-1		cyld-1		Y56A3A.7		citk-2		plk-2				F20D1.3				ttr-51				fat-1
cyp-44A1			F22G12.5		W08E12.7		hpo-32		cyp-13A2		Y62E10A.13		ckc-1		pmp-2				F21H7.5				ubc-26				fat-2
ccr-4			F23F1.5		wago-1		hpo-9		cyp-31a2		Y62H9A.3		clik-1		pmt-1				F25B5.6				ubl-1				fat-6
cct-1			F25E2.3		Y38E10A.22		hsp-16.1		cyp-35a3		Y82E9BR.14		clip-1		pole-1				F25E2.2				ugt-22				fcho-1
cct-2			F25H8.2		Y39B6A.10		hsp-16.2		cysl-2		Y92H12BL.7		clp-4		ppw-1				F25H8.2				ugt-23				flh-1
cct-4			F26G1.1		Y39G10AR.9		hsp-16.49		cytb-5.2		Y94H6A.10		cmd-1		pssy-2				F26E4.3				ugt-29				fmo-2
cct-5			F26H9.5		Y47G6A.18		hsp-25		cyy-1		yap-1		cogc-3		pud-3				F26F12.3				ugt-49				fmo-4
cct-6			F32A5.8		Y47H10A.5		hum-1		czw-1		ZC196.2		cogc-4		pud-4				F26G1.1				ugt-65				folt-2
cdc-6			F33D4.4		Y49E10.21		hyl-2		D1014.4		ZK353.9		col-160		puf-11				F28H1.4				ule-1				frm-4
cdc-14			F35A5.8		Y53G8B.1		icmt-1		D1044.1		ZK512.7		col-95		puf-3				F32B6.4				ule-3				fubl-3
cdc-25.1			F36F2.1		Y55F3AM.9		ifa-4		D1054.10		ZK813.3		copa-1		puf-5				F33D4.4				ule-4				G3MVE8
cdc-25.2			F41E6.5		Y56A3A.7		immt-2		D1054.8		ZK829.7		copb-1		pyc-1				F33H2.6				ule-5				gad-3
cdc-25.3			F44E2.10		Y92H12BL.7		imp-3		D1069.3		ZK909.3		copb-2		R03G8.6				F35A5.8				unc-52				gck-3
cdc-25.4			F44E5.4		Y92H12BM.1		inso-1		D1086.6		zyg-12		copd-1		R05D3.12				F35E12.2				unc-54				gcn-2
cdc-42			F46C5.6		ZC196.2		ints-11		D2005.4				copg-1		R102.2				F36A2.3				unc-87				gfat-1
cdd-1			F46F11.1		ZC373.5		inx-13		dab-1				cpg-2		rad-51				F36D3.4				vit-1				ggtb-1
cdd-2			F46H5.3		ZK105.1		inx-14		daf-15				cpi-2		rad-54.b				F36F2.1				vit-2				gld-1
cdf-1			F53A10.2		ZK909.3		inx-8		daf-36				cpin-1		rips-1				F41E6.5				vit-3				gld-3
cdh-3			F56A11.5		zwl-1		inx-9		dbn-1				cpr-9		rmd-2				F42A10.5				vit-4				gldc-1
cdh-4			F56A8.3		zyg-12		istr-1		dbt-1				crld-1		rme-2				F42A8.1				vit-5				gldi-7
cdh-5			F56B3.4				ivd-1		DC2.5				csn-1		rnp-8				F45D11.15				vit-6				gln-6
cdh-7			F56C9.10				K07A12.1		dcap-1				csn-3		rnr-1				F46C5.6				vsra-1				glna-2
cdh-9			F56D2.2				K08B12.3		dcap-2				cst-1		rnst-2				F46F11.1				vwa-8				gly-8
cdh-10			F57B9.1				kdin-1		dct-6				ctc-2		rod-1				F47G3.3				W05F2.3				gphr-1
casy-1			F58B3.4				kin-2		ddl-2				ctf-4		rol-6				F49E8.7				wago-1				gpr-1
cdk-1			fah-1				kin-29		ddo-2				ctl-1		rpl-39				F52E4.5				Y10G11A.1				grd-3
cdk-4			fasn-1				klp-15		ddx-19				ctl-2		rps-30				F53B1.2				Y17G9B.5				gst-26
cdk-5			fat-3				let-363		deb-1				ctsa-1.1		sago-2				F53C11.5				Y26E6A.3				gst-27
cdk-7			fat-6				let-805		denn-4				cul-6		sas-6				F54B8.4				Y39B6A.10				gstk-1
cdk-8			faxc-1				let-99		dgk-4				cyb-2.1		scm-1				F54C9.9				Y39E4B.5				gyg-1
cdk-9			fce-1				lgc-22		dhp-1				cyc-2.1		sep-1				F54E12.2				Y42H9AR.1				H17B01.2
cdl-1			fcho-1				lmd-3		dhs-13				cyld-1		sfxn-1.1				F55A12.5				Y45F10C.2				hach-1
cdr-1			fkb-2				lpd-3		dhs-17				cyp-13A2		sip-1				F55D12.2				Y45F10C.4				haf-7
cdt-1			fkb-6				ltah-1.1		dhs-19				cyp-31a2;cyp-31a3		sir-2.2				F56A11.5				Y51A2D.13				hda-2
cec-1			fmo-2				ltah-1.2		dhs-23				cyp-35a3		skpo-2				F56C9.10				Y51A2D.18				hmt-1
ced-1			fmo-3				lys-4		dhs-9				cytb-5.2		skpt-1				F56D2.2				Y53G8AR.8				hpo-32
ced-2			fmo-4				lys-7		dig-1				cyy-1		skr-2				F57B9.1				Y53G8B.1				hpo-9
ced-3			folt-2				M05D6.2		djr-1.1				D1044.1		slc-25a18.1				F59B1.8				Y55F3AM.9				hsp-16.1
ced-5			frl-1				M116.5		dlat-1				D1054.10		slc-25a18.2				fah-1				Y62H9A.3				hsp-16.2
ced-6			frm-4				mab-10		dli-1				D1069.3		smc-4				fard-1				Y73E7A.1				hsp-16.49
ced-7			frm-5.1				map-1		dnbp-1				D1086.6		snrp-40.1				fask-1				Y7A5A.1				hsp-25
ced-8			fubl-3				maph-1.1		dnc-1				D2005.4		sodh-1				fasn-1				ZC373.2				hum-1
ced-9			gad-3				maph-1.3		dnc-2				dab-1		spch-1				fat-1				ZC434.8				hyl-2
ced-10			gakh-1				mars-1		dnc-3				daf-15		spn-4				fat-2				zen-4				icmt-1
ced-12			gale-1				mask-1		dnj-16				DC2.5		spp-10				fat-3				ZK177.8				ifa-4
ceh-1			gck-2				mcm-4		dnj-19				dcap-2		sqt-2				fat-4				ZK512.7				immt-2
ceh-2			gck-3				mcm-5		dnj-25				dct-6		sqv-4				fat-6				ZK813.1				imp-3
ceh-5			gcn-2				mcm-6		dnj-29				ddx-19		sqv-7				fbf-2				ZK813.3				inso-1
ceh-6			gdh-1				mct-2		dnj-9				denn-4		srh-25				fbxa-182				zwl-1				ints-11
ceh-7			ger-1				metr-1		dpf-5				dgk-4		srp-2				feh-1				zyg-11				inx-14
ceh-8			gfat-1				mig-22		dpy-10				dhs-13		srv-24				flh-1								inx-8
ceh-10			gfat-2				mlt-3		dpy-2				dhs-17		sti-1				fli-1								inx-9
ceh-12			gfi-2				moc-1		drp-1				dhs-19		stip-1				flor-1								istr-1
ceh-13			ggtb-1				mop-25.3		dsc-4				dhs-9		such-1				flu-2								ivd-1
ceh-14			gld-1				mrpl-17		dyn-1				dig-1		suox-1				fmo-2								K07A12.1
ceh-16			gldc-1				mrpl-48		E02H9.9				djr-1.1		sup-17				fmo-3								K08B12.3
ceh-17			gln-6				mrps-30		eak-7				dli-1		T05F1.2				fmo-4								kdin-1
ceh-18			glna-2				mtm-1		ears-1				dnj-25		T08G11.1				folt-2								ketn-1
ceh-19			gly-8				mtrr-1		ebp-3				dnj-29		T10B10.4				frm-4								kin-2
ceh-20			golg-2				mup-4		ech-1.2				dnj-9		T10C6.6				frm-5.1								kin-29
ceh-22			golg-4				nadk-2		ech-4				dpy-10		T10D4.6				fubl-3								klp-15
ceh-23			gon-2				natc-2		ech-9				drp-1		T10F2.2				gad-3								lbp-2
ceh-24			got-2.1				nekl-3		edc-4				dsc-4		T19B10.2				gakh-1								lec-2
pros-1			got-2.2				nhr-31		eea-1				dyn-1		T19C4.1				gale-1								let-363
ceh-27			gpdh-3				nmy-2		EEED8.10				E02H9.9		T19H12.2				gcn-2								let-805
ceh-28			gphr-1				nop-1		eef-1B.1				eak-7		T22B7.7				gcy-13								let-99
ceh-30			gsnl-1				nprl-3		efk-1				ebp-3		T25B9.1				gfat-1								lgc-22
ceh-31			gst-1				oma-1		eft-1				ech-1.2		T25B9.9				gfat-2								lmd-3
ceh-32			gst-20				oma-2		egal-1				ech-9		tag-307				gld-1								lpd-3
ceh-33			gst-26				pad-1		egl-4				EEED8.10		tnt-2				gld-3								ltah-1.1
ceh-34			gst-27				panl-3		egl-45				eft-1		tofu-6				gldc-1								ltah-1.2
ceh-36			gst-4				par-3		egl-8				egal-1		tpi-1				gldi-7								lys-4
ceh-37			gstk-1				parg-1		ego-1				egl-4		tram-1				glh-1								lys-7
ceh-40			gta-1				patr-1		ego-2				egl-8		trap-1				glh-2								M116.5
ceh-43			gyf-1				pdi-3		ehbp-1				ego-1		ttr-2				glna-2								mab-10
ceh-44			gyg-1				perm-2		eif-2A				ego-2		ttr-41				gly-8								map-1
cel-1			haao-1				perm-4		eif-2bdelta				ehbp-1		ttr-42				gna-2								maph-1.1
ces-1			hach-1				pfn-1		eif-2beta				eif-2bdelta		ttr-47				goa-1								maph-1.3
ces-2			haf-7				pfn-3		eif-2Bgamma				eif-2beta		ttr-51				golg-2								mars-1
cey-1			hcp-1				pgam-5		eif-3.C				eif-2Bgamma		ttr-6				golg-4								mask-1
cey-2			hda-2				phdh-1		eif-3.j				eif-3.C		tyr-4				gon-2								mcm-4
cey-3			hgo-1				phy-2		elks-1				elks-1		ubc-26				got-2.1								mcm-5
cey-4			hgrs-1				pid-3		elo-1				elo-2		ubl-1				got-2.2								mcm-6
cfi-1			his-1				pid-5		elo-2				enpl-1		ucp-4				gpa-7								mct-2
cft-1			his-11				pix-1		enol-1				ent-6		ugt-22				gphr-1								mdh-1
cfz-2			his-3				plc-4		enpl-1				eor-2		ugt-23				gpi-1								mig-22
cgh-1			his-40				pld-1		ent-6				eri-6/7		ugt-29				gpr-1								mlt-3
cgp-1			hmg-1.1				plin-1		eor-2				evl-18		ugt-41				grd-10								moc-1
cha-1			hmp-1				ppfr-1		eri-6/7				exoc-7		ugt-49				grd-13								mop-25.3
chd-3			hmr-1				pptr-1		evl-18				F02A9.10		ugt-50				grl-15								mrpl-17
che-1			hmt-1				ppw-1		exc-15				F07B7.2		ugt-60				grl-16								mrpl-48
che-2			hpo-13				pqn-59		exoc-7				F07F6.8		ule-1				gst-20								mrps-30
che-3			hpo-9				prmt-6		F02A9.10				F08F3.4		ule-3				gst-26								mtm-1
che-11			hsp-1				prx-11		F07B7.2				F09E5.3		ule-4				gst-27								mup-4
che-12			hsp-110				ptc-1		F07F6.4				F09F7.5		ule-5				gst-4								nadk-2
che-13			hsp-16.1				ptrn-1		F07F6.8				F10A3.17		usip-1				gst-42								natc-2
che-14			hsp-16.11				pud-1.2		F08F3.4				F10G2.1		usp-3				gstk-1								nekl-3
chk-1			hsp-16.2				pud-2.1		F09E5.3				F10G7.10		usp-33				gyf-1								nhr-31
chk-2			hsp-16.41				pud-3		F09F7.5				F17A9.4		vit-1				gyg-1								nmy-2
chn-1			hsp-16.48				puf-11		F10A3.17				F19B10.10		vit-2				H03A11.2								nop-1
cho-1			hsp-16.49				R03G8.6		F10E7.9				F20D6.6		vit-3				hach-1								npp-14
chp-1			hsp-17				R03H10.1		F10G2.1				F21D5.7		vit-4				hacl-1								nprl-3
cht-1			hsp-25				R04B5.5		F10G7.10				F22B8.7		vit-5				haf-7								oma-2
cic-1			hsp-43				R05H10.1		F15G9.1				F22G12.5		vit-6				hda-2								pad-1
cit-1.1			hsp-6				R07E5.1		F17A9.4				F23D12.11		vps-35				hgrs-1								panl-3
cit-1.2			hsp-75				R102.4		F17A9.5				F26F12.3		vsra-1				his-1								par-3
cka-1			hum-1				R11D1.10		F17C11.11				F32B5.6		vwa-8				his-11								parg-1
cka-2			hyl-2				R186.3		F19B10.10				F36A2.14		W02D7.4				his-3								patr-1
ckb-1			icmt-1				R74.7		F20D1.3				F36D3.4		W05F2.3				his-40								pdi-1
ckb-2			ifa-1				rab-11.1		F20D6.6				F36F2.1		W10C8.5				hlh-30								pdi-3
ckb-3			ifa-3				rabn-5		F21D5.7				F37B4.10		wago-1				hmp-1								perm-2
ckb-4			ifa-4				rad-51		F22B8.7				F39B2.3		Y10G11A.1				hnd-1								perm-4
ckc-1			ife-3				ran-2		F22G12.5				F40F8.11		Y110A7A.15				hphd-1								pfn-1
cki-2			ima-2				rbc-1		F23D12.11				F41G3.6		Y111B2A.3				hrp-1								pfn-3
ckk-1			immt-2				rbx-1		F25B5.6				F41H10.3		Y26E6A.3				hrpf-1								pgam-5
cku-70			inso-1				rege-1		F25E2.2				F42A9.7		Y32F6A.5				hsp-12.2								phdh-1
cku-80			ints-11				repo-1		F25E2.3				F42C5.9		Y37E11AM.3				hsp-16.48								phy-2
cky-1			istr-1				ret-1		F25H8.2				F42H10.3		Y37H2A.14				hsp-3								pid-3
cle-1			ivd-1				retr-1		F26F12.3				F45D11.15		Y39B6A.10				hsp-4								pid-5
clh-1			jac-1				ric-8		F31D4.2				F46F11.1		Y39E4B.5				icd-1								plc-4
clh-2			K02B12.7				rmd-1		F32A5.8				F46H5.3		Y41D4A.4				idh-1								pld-1
clh-3			K05C4.7				rmd-2		F32B5.6				F47G3.3		Y45F10C.4				idpc-2								plin-1
clh-4			K07A12.1				rme-1		F35A5.8				F52B5.3		Y47G6A.22				ifa-1								plpp-1.1
clh-5			K07E1.1				rme-6		F36A2.14				F53F4.11		Y47G6A.33				ifa-3								ppfr-1
clh-6			K08B12.3				rpap-2		F36A2.3				F54B8.4		Y47H10A.5				ifa-4								pptr-1
cpi-2			K11H12.8				rpl-13		F36D3.4				F54C9.9		Y48A6B.9				ifb-2								ppw-1
cpi-1			K12C11.1				rpl-15		F36F2.1				F54E12.2		Y53G8B.1				ifc-1								pqn-59
clk-1			kcc-1				rpl-25.1		F37B4.10				F54F2.9		Y54G11A.3				ifc-2								prmt-6
clk-2			kdin-1				rpl-31		F37C4.5				F55A11.6		Y56A3A.7				ifd-1								prx-11
cln-3.1			ketn-1				rpl-35		F38A1.8				F55A12.5		Y57A10A.31				ifd-2								ptc-1
cln-3.2			kin-2				rpl-39		F39B2.3				F55G1.6		Y57G11B.5				ifo-1								pud-1.2
cln-3.3			kin-29				rpn-2		F40F8.11				F56A11.5		Y59C2A.2				ifp-1								pud-3
clp-1			kin-9				rps-20		F41E6.5				F56C9.3		Y62H9A.3				ima-2								puf-11
clp-2			klc-2				rps-26		F41G3.6				F56D2.2		Y62H9A.4				immt-2								R03G8.6
clp-3			klf-1				rskn-2		F41H10.3				far-2		Y62H9A.5				imph-1								R03H10.1
clp-4			klo-1				sahd-1		F42A10.5				far-6		Y73E7A.1				inso-1								R04B5.5
clp-6			klp-15				sao-1		F42A9.7				fat-4		Y7A5A.1				inx-14								R07E5.1
clp-7			klp-18				sas-6		F42C5.9				fbp-1		Y87G2A.13				ipla-7								R102.4
clr-1			lap-1				sax-7		F42H10.3				fbxa-115		ZC373.2				ivd-1								R11D1.10
cls-2			larp-1				sec-15		F45D11.15				fbxa-156		ZC434.8				jmjc-1								R186.3
clu-1			lbp-6				sec-16A.1		F46F11.1				fbxa-182		zen-4				K01H12.4								R74.7
cmd-1			lbp-9				sec-16a.2		F46H5.3				fbxa-4		ZK105.1				K02B12.7								rab-11.1
cmk-1			lec-1				sec-22		F47G3.3				fbxc-50		ZK177.8				K07A12.1								rabn-5
cnb-1			lec-10				sec-6		F52B5.3				fcho-1		ZK512.7				K07E3.4								rad-51
cnd-1			lec-2				sep-1		F52E4.5				fgt-1		ZK550.6				K08F4.3								rbc-1
cnk-1			lec-4				skpo-2		F53F1.2				flh-1		ZK813.1				K09G1.1								rbx-1
cnt-1			lec-5				skpt-1		F53F4.11				fln-1		ZK813.3				K11H3.3								rege-1
cnt-2			lec-6				skr-1		F54B8.4				flor-1		ZK856.7				K12D12.5								repo-1
cnx-1			lem-4				skr-2		F54C9.9				flu-2		zwl-1				kin-1								retr-1
cof-2			let-19				slc-25a26		F54E12.2				frm-1						kin-29								ric-8
cog-1			let-363				snx-6		F54F2.9				fubl-3						kin-9								rmd-1
cogc-2			let-721				soc-1		F55A11.6				fusm-2						klp-15								rmd-2
coh-1			let-805				sodh-1		F55A12.5				G3MVE8						klp-18								rme-1
col-3			lin-2				sos-1		F55D12.2				gad-3						lact-1								rme-6
col-7			lmd-3				spch-1		F55G1.6				gale-1						lact-9								rpap-2
col-8			lmn-1				spl-1		F56A11.5				gcn-1						lam-1								rpl-13
col-10			lpd-3				spn-4		F56B3.4				gcs-1						lam-2								rpl-15
col-12			lrp-1				sql-1		F56C9.10				gdi-1						larp-1								rpl-25.1
col-13			ltah-1.1				sqv-4		F56C9.3				gfat-2						lec-1								rpl-25.2
col-14			ltah-1.2				srgp-1		F56D2.2				ggtb-1						lec-2								rpl-31
col-17			M05D6.2				sti-1		F57B9.1				gid-7						lec-3								rpl-35
col-19			M116.5				stim-1		fah-1				gld-1						let-2								rpl-39
col-34			maa-1				stip-1		far-2				glh-4						let-504								rpn-2
col-35			mab-10				sto-1		far-6				gln-6						let-60								rps-20
col-37			mag-1				such-1		fasn-1				glna-2						let-716								rps-26
col-38			magu-4				suox-1		fat-1				glp-4						let-805								rskn-2
col-39			map-1				sup-35		fat-2				gop-2						lgc-22								sahd-1
col-40			map-2				sur-5		fat-4				got-2.2						lgl-1								sao-1
col-41			maph-1.1				syx-18		faxc-1				gpd-2						lin-41								sas-6
col-43			maph-1.2				T04G9.4		fbp-1				gpr-1						lmd-3								sax-7
col-45			maph-1.3				T05B9.1		fbxa-115				gpx-2						lotr-1								sec-15
col-48			mars-1				T09B9.4		fbxa-156				gspd-1						ltah-1.1								sec-16A.1
col-49			mask-1				T10B10.4		fbxa-182				gst-27						ltah-1.2								sec-16a.2
col-50			mca-1				T10C6.6		fbxa-4				gst-28						lys-1								sec-22
col-54			mca-2				T13H5.6		fbxa-60				gst-36						lys-4								sep-1
col-58			mcm-2				T19B10.2		fbxc-50				gst-4						lys-7								skpo-2
col-60			mcm-3				T22D1.5		fcho-1				gstk-1						lys-8								skpt-1
col-61			mcm-4				T24B8.7		fecl-1				H03A11.2						M01A8.1								skr-1
col-62			mcm-5				T24H7.3		fgt-1				H04M03.3						M01B12.4								skr-2
col-63			mcm-6				T25B9.1		fib-1				H35B03.1						M01H9.3								slc-25a26
col-64			mcm-7				T25B9.9		fkb-6				haf-7						mai-2								snx-6
col-65			mct-2				T27E9.2		flh-1				hbs-1						mask-1								soc-1
col-68			mdh-1				T28A11.2		fln-1				hda-2						mcm-2								sodh-1
col-69			mdh-2				T28F4.5		flor-1				hil-1						mcm-3								sos-1
col-71			mdt-4				T28H10.2		flu-2				him-4						mcm-4								spch-1
col-72			men-1				tag-153		folt-2				hlh-30						mcm-7								spl-1
col-73			metr-1				tag-175		frm-1				hmg-3						mdh-1								spn-4
col-74			mig-22				tag-225		frm-4				hmp-1						mdt-4								sql-1
col-75			mlc-4				tag-281		frm-5.1				hmr-1						met-1								sqv-4
col-77			mlh-1				tag-325		fubl-3				hmt-1						met-2								srgp-1
col-78			mlt-2				tald-1		fusm-2				hpo-8						metl-9								sti-1
col-79			mlt-3				tbc-17		G3MVE8				hsp-1						metr-1								stim-1
col-80			mlt-4				tbc-3		gad-3				hsp-12.3						mfn-1								stip-1
col-81			moc-1				tbcc-1		gakh-1				hsp-16.1						mig-22								sto-1
col-84			mom-4				tln-1		gale-1				hsp-16.2						mlc-2								such-1
col-85			mpk-1				tomm-20		garr-1				hsp-16.49						mlt-2								suox-1
col-86			mrp-1				tomm-70		gck-3				hsp-25						mlt-3								sup-35
col-88			mrpl-17				tpa-1		gcn-1				hsp-3						mlt-4								sup-36
col-89			mrpl-48				tppp-1		gcn-2				hum-1						mmaa-1								sur-5
col-90			mtch-1				tps-2		gcs-1				hxk-2						moc-1								T01G9.2
col-91			mthf-1				trap-1		gdh-1				hyl-1						mom-4								T04G9.4
col-92			mtm-1				trap-2		gdi-1				iars-1						mrpl-14								T05B9.1
col-93			mtm-10				trpp-10		ger-1				idh-1						mrpl-17								T09B9.4
col-94			mtrr-1				ttr-14		gfat-1				ifa-1						mrpl-21								T10B10.4
col-95			mua-3				ttr-15		gfat-2				ifa-4						mrpl-48								T10C6.6
col-96			mup-4				ttr-18		gfi-2				iffb-1						mthf-1								T13H5.6
col-99			myo-1				ttr-2		ggtb-1				ima-2						mtm-1								T19B10.2
col-101			myo-2				ttr-45		gid-7				ima-3						mup-4								T22D1.5
col-102			myo-3				ttr-6		gld-1				immt-2						mut-7								T24B8.7
col-104			myo-5				ttx-7		glh-1				imph-1						myo-1								T24H7.3
col-105			myo-6				txdc-12.2		glh-4				inso-1						myo-2								T25B9.1
col-106			nadk-2				tyr-4		gln-6				ints-11						myo-3								T25B9.9
col-107			nasp-2				uba-5		glna-1				inx-22						myo-5								T27E9.2
col-108			natc-2				ubc-26		glna-2				inx-8						myo-6								T28A11.2
col-111			ncbp-1				ubc-3		glp-4				ipgm-1						natc-1								T28H10.2
col-113			ndk-1				ubc-7		glt-1				itr-1						ncbp-1								tag-153
col-116			ndub-11				ubl-1		gly-8				ivd-1						ncx-2								tag-175
col-117			ndub-3				ugt-22		golg-2				jmjc-1						ndk-1								tag-225
col-118			nekl-2				ugt-23		golg-4				K02C4.3						ndub-10								tag-281
col-119			nekl-3				ugt-60		gon-2				K04C2.2						ndub-11								tag-325
col-120			nep-17				ule-1		gop-2				K05C4.2						nekl-2								tbc-17
col-122			nex-1				ule-3		got-2.2				K05C4.7						nekl-3								tbc-3
col-123			nex-2				ule-4		gpd-2				K07A12.1						nex-1								tbcc-1
col-124			nex-3				ule-5		gpr-1				K08B12.3						nhl-2								tln-1
col-125			nft-1				unc-116		gpx-2				kdin-1						nhr-10								tomm-70
col-126			nhl-2				unc-16		gsp-1				kdp-1						nhr-17								tpa-1
col-127			nhr-49				unc-25		gspd-1				kin-2						nhr-207								tppp-1
col-129			nmy-1				unc-33		gsr-1				kin-29						nhr-64								tps-2
col-130			nmy-2				unc-70		gst-20				klp-12						nipi-4								trap-1
col-131			npp-14				unc-73		gst-27				lam-1						nlp-31								trap-2
col-132			npp-16				unc-94		gst-28				ldh-1						nmy-1								trpp-10
col-133			nprl-3				upb-1		gst-36				lec-4						noah-2								ttc-4
col-135			nrfl-1				vab-19		gst-4				lec-6						nova-1								ttr-14
col-137			nud-1				vha-1		gstk-1				lec-8						npp-14								ttr-15
col-138			nuo-4				vha-11		gta-1				let-716						nprl-3								ttr-18
col-140			nuo-6				vha-13		gyf-1				let-99						nuo-2								ttr-2
col-141			odr-4				vha-16		H03A11.2				lin-33						nuo-4								ttr-45
col-142			oma-1				vha-2		H04M03.3				lin-41						oatr-1								ttr-6
col-143			oma-2				vha-5		H35B03.1				lipl-5						oma-1								ttx-7
col-144			pacs-1				vhp-1		haao-1				lir-2						oma-2								txdc-12.2
col-145			pad-1				vms-1		haf-7				lotr-1						ooc-3								tyr-4
col-146			pam-1				vps-2		hbs-1				lpd-3						orc-3								uba-5
col-147			panl-3				vps-4		hda-2				lrp-1						pana-1								ubc-26
col-148			paqr-1				vps-45		hgo-1				ltah-1.1						panl-3								ubc-3
col-149			par-3				vps-8		hil-1				ltah-1.2						par-3								ubl-1
col-150			parg-1				W05F2.3		him-4				lys-4						pat-12								ugt-22
col-151			parg-2				W06B4.1		hlh-30				M01A8.1						patr-1								ugt-23
col-152			pas-5				wdfy-2		hmg-1.1				M04B2.4						pccb-1								ugt-60
col-153			patr-1				xrep-4		hmg-3				M04C9.3						pch-2								ule-1
col-154			pbs-2				Y10G11A.1		hmp-1				M106.3						pck-1								ule-3
col-155			pbs-3				Y110A7A.9		hmr-1				M116.5						pdi-2								ule-4
col-156			pbs-4				Y17G7B.20		hmt-1				mab-10						perm-2								ule-5
col-157			pbs-5				Y22D7AL.10		hpo-8				map-1						pes-7								unc-116
col-158			pck-1				Y26E6A.3		hrpf-1				maph-1.1						pfkb-1.1								unc-16
col-159			pdi-1				Y32F6A.5		hsp-1				maph-1.3						pgam-5								unc-25
col-160			pdi-2				Y39A1A.3		hsp-12.3				mars-1						pgl-3								unc-70
col-161			pdi-3				Y39E4B.5		hsp-16.1				mask-1						phat-1								unc-73
col-162			pdi-6				Y45F10C.2		hsp-16.2				math-14						phat-4								unc-87
col-164			pes-7				Y45F10C.4		hsp-16.48				max-2						phat-7								unc-94
col-165			pfn-1				Y47G6A.21		hsp-16.49				mboa-2						phdh-1								upb-1
col-166			pfn-3				Y48A6B.9		hsp-25				mboa-6						pho-7								vab-19
col-167			pgam-5				Y48C3A.12		hsp-3				mca-1						pid-3								vha-1
col-168			phdh-1				Y48C3A.18		hum-1				mca-3						piki-1								vha-16
col-169			phy-2				Y48G8AL.15		hxk-2				mcm-2						pks-1								vha-2
col-170			pid-5				Y51A2D.13		hyl-1				mcm-6						plk-1								vha-5
col-171			piki-1				Y54G11A.7		iars-1				mct-2						plk-2								vhp-1
col-172			pix-1				Y54G2A.40		icd-1				mct-6						plp-1								vms-1
col-173			plc-4				Y54H5A.2		icl-1				mdh-1						plpr-1								vps-2
col-174			pld-1				Y57A10A.8		idh-1				mec-2						pmp-2								vps-4
col-175			plk-1				Y57G11B.5		ifa-1				met-1						pmt-1								vps-45
col-176			plk-2				Y58A7A.3		ifa-3				mig-22						pod-2								vps-8
col-177			plpp-1.1				Y62E10A.13		ifa-4				misc-1						pole-1								W05F2.3
col-178			ppfr-1				Y62H9A.3		iffb-1				moc-1						ppfr-1								W06B4.1
col-179			ppfr-4				Y62H9A.5		ima-2				mom-4						ppfr-4								W08E12.7
col-180			ppm-1.G				Y69A2AR.16		ima-3				mop-25.3						ppk-2								wdfy-2
col-181			pptr-1				Y6D1A.2		immt-2				mrpl-17						pptr-2								xrep-4
col-182			pptr-2				Y71H2AM.6		imp-3				mrpl-35						ppw-1								Y10G11A.1
col-184			pqn-59				Y73B6BL.27		imph-1				mrps-30						pqn-52								Y110A7A.9
col-186			prp-19				Y73E7A.1		inso-1				mtm-1						pqn-59								Y17G7B.20
coq-1			prx-11				Y75B8A.24		ints-11				mtm-10						prg-1								Y22D7AL.10
coq-2			prx-14				Y82E9BR.14		inx-13				mup-4						prmt-6								Y26E6A.3
coq-3			prx-19				Y94H6A.10		inx-22				mvk-1						prp-38								Y32F6A.5
coq-4			pssy-2				yap-1		inx-8				nadk-2						prp-9								Y39E4B.5
coq-5			ptc-1				yars-1		ipgm-1				nars-1						prx-11								Y45F10C.2
coq-6			ptrn-1				ykt-6		istr-1				nas-11						prx-14								Y45F10C.4
coq-8			puf-11				ZC373.2		itr-1				nas-20						prx-19								Y47G6A.21
cor-1			puf-3				ZC434.8		ivd-1				natc-2						pssy-2								Y48A6B.9
cpb-1			puf-5				zen-4		jac-1				nath-10						ptc-1								Y48C3A.12
cpb-2			puf-9				ZK1053.4		jmjc-1				ncl-1						ptrn-1								Y48C3A.18
cpb-3			pygl-1				ZK177.8		K02B12.7				nduf-6						pud-1.2								Y48G8AL.15
cpf-1			qdpr-1				ZK353.9		K02C4.3				nex-1						pud-3								Y51A2D.13
cpf-2			R03G8.6				ZK370.4		K04C2.2				nex-2						puf-11								Y54G11A.7
cpin-1			R04B5.5				ZK512.7		K05C4.2				ngp-1						puf-3								Y54G2A.40
cpl-1			R07E5.1				ZK813.1		K05C4.7				nhr-17						puf-5								Y54H5A.2
cpn-1			R11D1.10				ZK813.3		K07A12.1				nhr-31						puf-9								Y57A10A.8
cpn-2			R186.3				ZK829.7		K07E1.1				nhr-35						pxf-1								Y57G11B.5
cpn-3			R74.7				znf-598		K07E3.4				nhr-41						pygl-1								Y58A7A.3
cpn-4			rab-11.1						K08B12.3				nhr-46						R03G8.6								Y62H9A.3
cpr-1			rab-19						K09G1.1				nhr-7						R04B5.5								Y62H9A.5
cpr-2			rabn-5						K12D12.5				nhr-80						R05H10.1								Y69A2AR.16
cpr-3			rad-23						kdin-1				nipi-4						R09E10.5								Y6D1A.2
cpr-4			rad-51						kdp-1				nit-1						R102.2								Y71H2AM.6
cpr-5			ran-2						kin-2				nlp-26						R102.4								Y73B6BL.27
cpr-6			rbc-1						kin-29				nmy-1						R107.2								Y73E7A.1
cps-6			rbx-1						klp-12				nmy-2						R10F2.5								Y75B8A.24
cpz-1			rbx-2						klp-18				nnt-1						R74.7								yap-1
cpz-2			rege-1						lact-1				nop-1						repo-1								yars-1
crb-1			repo-1						lam-1				npl-4.1						ret-1								ykt-6
crh-1			ret-1						lap-1				npp-10						retr-1								ZC373.2
crn-1			rhi-1						larp-1				npp-11						rhi-1								ZC434.8
crn-2			ric-8						lbp-1				npp-4						ric-8								zen-4
crn-3			rmd-1						lbp-6				nprl-3						rif-1.1								ZK1053.4
crn-4			rmd-2						lbp-9				nstp-4						rips-1								ZK177.8
crn-5			rmd-3						ldh-1				nubp-1						rla-2								ZK353.9
crn-6			rme-1						lec-1				obr-4						rle-1								ZK370.4
cars-1			rme-2						lec-2				ogdh-2						rme-2								ZK512.7
crt-1			rme-6						lec-4				ostb-1						rnh-2								ZK813.1
csb-1			rnr-1						lec-6				oxy-5						rnp-8								ZK813.3
csk-1			rod-1						lec-8				pac-1						rnr-1								ZK829.7
csn-1			romo-1						let-363				pad-1						rod-1								znf-598
csn-2			rpa-2						let-504				pals-26						romo-1
csn-3			rpap-2						let-716				parg-1						rpap-2
csn-4			rpi-2						let-721				parp-1						rpl-1
csn-5			rpl-12						let-805				pars-1						rpl-11.1
csn-6			rpl-13						let-99				pdi-3						rpl-13
csp-1			rpl-15						lfi-1				pdzd-8						rpl-15
csp-2			rpl-29						lin-33				perm-2						rpl-17
csp-3			rpl-31						lin-41				pes-7						rpl-2
csq-1			rpl-35						lipl-5				pfn-1						rpl-20
ctb-1			rpl-39						lir-2				pfn-2						rpl-22
ctl-1			rplp-2.2						lmd-3				pfn-3						rpl-24.1
ctl-2			rpn-2						lmn-1				pgk-1						rpl-26
ctn-1			rps-10						lotr-1				phm-2						rpl-31
cts-1			rps-12						lpd-3				phy-2						rpl-33
cua-1			rps-13						lrp-1				piki-1						rpl-35
cuc-1			rps-20						ltah-1.1				plc-4						rpl-37.1
cul-1			rps-26						ltah-1.2				pld-1						rpl-38
cul-2			rps-29						luc-7l3				plin-1						rpl-43
cul-3			rsf-1						lys-1				plk-1						rpl-5
cul-4			rskn-2						lys-4				plk-2						rpl-6
cul-5			rsp-7						lys-7				plx-1						rplp-2.2
cul-6			sahd-1						M01A8.1				pnk-1						rps-1
cup-2			saps-1						M01B12.4				ppat-1						rps-10
cup-5			sax-7						M01H9.3				ppfr-1						rps-11
akap-17A			sdha-2						M04B2.4				ppm-2						rps-14
cwn-1			sec-10						M04C9.3				pptr-1						rps-20
cwn-2			sec-15						M05D6.2				pptr-2						rps-22
cya-1			sec-16A.1						M106.3				ppw-1						rps-24
cyb-1			sec-16a.2						M116.5				pro-3						rps-26
cyb-2.1			sec-22						mab-10				prp-9						rps-27
cyb-2.2			sec-5						magu-4				prpf-4						rps-30
cyb-3			sec-6						mak-2				prx-11						rps-9
cyc-1			sec-61.G						map-1				pssy-2						rsf-1
cyd-1			sem-5						maph-1.1				ptp-2						rsp-7
cye-1			sep-1						maph-1.2				ptr-21						sago-2
cyk-1			sip-1						maph-1.3				pud-1.2						sahd-1
cyk-3			sir-2.1						mars-1				pud-3						sams-5
cyk-4			skpo-1						mask-1				puf-11						saps-1
cyl-1			skpt-1						math-14				pygl-1						sec-10
cyn-1			skr-1						max-2				R03G8.6						sec-16a.2
cyn-2			skr-2						mbf-1				R03H10.1						sec-5
cyn-3			skr-3						mboa-2				R05D3.12						sec-6
cyn-4			slc-25a26						mboa-6				R05F9.6						sec-61.a
cyn-5			smap-1						mca-1				R07E5.1						sem-5
cyn-6			smgl-1						mca-3				R107.2						sep-1
cyn-7			smk-1						mcm-2				R11D1.10						simr-1
cyn-8			smn-1						mcm-3				R12C12.5						sip-1
cyn-9			snap-29						mcm-6				R148.5						sipa-1
cyn-10			snb-1						mcm-7				R151.6						sir-2.2
cyn-11			snx-6						mct-2				R186.3						skpt-1
cyn-12			sos-1						mct-4				R74.8						skr-1
cyn-13			spch-1						mct-6				rab-1						slc-25a26
sig-7			spch-2						mdh-1				rab-11.1						smap-1
cyn-15			spk-1						mdt-4				rab-3						smc-4
cyn-16			spl-1						mec-2				rabn-5						smc-5
dab-1			spn-4						men-1				rad-51						smcr-8
dac-1			sql-1						met-1				raga-1						snap-29
dad-1			sqt-2						metr-1				rbc-1						snx-6
daf-1			sqv-4						mig-22				rbg-2						soc-1
daf-2			srgp-1						misc-1				rbx-1						sodh-1
daf-3			srp-2						mlt-2				rege-1						spc-1
daf-4			srp-7						mlt-3				repo-1						spch-1
daf-6			sti-1						mlt-4				reps-1						spd-2
daf-7			stim-1						mnp-1				rin-1						spe-5
daf-8			stip-1						moc-1				rmd-1						spl-1
daf-10			sto-1						mom-4				rmd-2						spn-4
daf-12			such-1						mop-25.3				rme-1						sptl-3
daf-14			suox-1						mrpl-17				rme-2						sqst-2
daf-15			sup-35						mrpl-35				rme-6						sqt-2
daf-16			sur-5						mrps-30				rme-8						sqv-4
daf-18			syx-18						mthf-1				rnp-8						srdh-1
daf-19			T01G9.2						mtm-1				rpac-19						srgp-1
hsp-90			T01H3.2						mtm-10				rpb-10						srp-2
daf-25			T02G5.7						mtrr-1				rpl-25.1						stim-1
daf-31			T04A11.2						mup-4				rpl-31						sto-1
dao-3			T04F3.1						mvk-1				rpn-2						sto-4
dao-5			T04G9.4						myo-6				rpn-9						str-115
dap-3			T05E12.3						nadk-2				rpt-6						such-1
dat-1			T08G11.1						nars-1				rskn-2						sun-1
daz-1			T09B9.4						nas-11				rsp-7						sup-17
dbl-1			T10C6.6						nas-20				rtfo-1						sup-35
dbr-1			T12B3.3						nasp-2				sahd-1						sur-5
dcp-66			T19C3.4						natc-1				sao-1						swan-2
dcr-1			T20D3.6						natc-2				sars-1						syx-18
dcs-1			T22B7.7						nath-10				sas-6						syx-5
ddp-1			T24B8.7						ncbp-1				sax-7						T01H3.2
deb-1			T24H7.2						ncl-1				scyl-1						T02G5.7
deg-1			T24H7.3						ndk-1				sdz-8						T04A11.2
deg-3			T25B9.1						ndub-11				sec-10						T04B8.5
del-1			T25B9.9						nduf-6				sec-15						T04F3.1
des-2			T27E9.2						nekl-2				sec-16A.1						T05E7.1
dgk-1			T28H10.2						nekl-3				sec-22						T05F1.2
dgk-2			tag-325						nex-1				sec-31						T08G11.1
dgk-3			tald-1						nex-2				sec-5						T10B10.4
dgn-1			tap-1						nex-3				sec-61.G						T10C6.6
dhc-1			tat-1						ngp-1				sel-2						T10G3.3
dhp-1			tbb-6						nhr-17				sel-5						T16G1.9
dhp-2			tbc-11						nhr-31				semo-1						T19B10.2
dhs-1			tbc-17						nhr-35				set-18						T20B3.1
dhs-2			tbc-2						nhr-41				simr-1						T21B6.3
dhs-3			tbc-3						nhr-46				sip-1						T22B7.7
dhs-4			tbc-6						nhr-49				sipa-1						T22D1.5
dhs-5			tbcc-1						nhr-7				sir-2.2						T23H2.3
dhs-6			tct-1						nhr-80				sir-2.4						T24B1.1
dhs-7			tep-1						nipi-4				skpo-2						T25B9.1
dhs-8			tes-1						nit-1				skpt-1						T25B9.9
dhs-9			tli-1						nlp-26				skr-1						T25E4.1
dhs-11			tln-1						nmy-1				skr-2						T25G3.3
dhs-13			tmed-10						nmy-2				skr-8						T26C12.1
dhs-14			tomm-20						nnt-1				slc-25a10						T27E9.2
dhs-15			tomm-40						nola-3				slc-25a26						T28A11.2
dhs-16			tpa-1						nop-1				slmp-1						T28F4.5
dhs-17			tpp-2						npl-4.1				sma-4						tag-153
dhs-18			tppp-1						npp-10				smcr-8						tag-175
dhs-19			trap-1						npp-11				snb-1						tag-225
dhs-20			trap-2						npp-14				snf-11						tag-281
dhs-21			trpp-10						npp-16				snr-1						tag-343
dhs-22			trpp-8						npp-4				snx-6						tap-1
dhs-23			ttc-1						npp-9				soc-2						tba-4
dhs-24			ttc-36						nprl-3				sos-1						tbb-4
dhs-25			ttc-4						nstp-4				spas-1						tbb-6
dhs-26			ttx-7						nubp-1				spat-2						tbc-11
dhs-27			txdc-12.2						nud-1				spc-1						tbc-3
dhs-28			tyr-4						obr-4				spch-1						tbcd-1
dhs-29			uba-5						ogdh-2				spe-5						tcc-1
dhs-30			ubc-19						osm-10				spk-1						tes-1
ints-6			ubc-26						ostb-1				spn-4						timm-23
dif-1			ubc-3						oxy-5				sql-1						tofu-6
dig-1			ubc-7						pac-1				sqv-4						tomm-70
dis-3			ubxn-2						pacs-1				srd-8						top-1
div-1			ucr-2.3						pad-1				srgp-1						tps-1
dlc-1			ugt-22						pals-26				srx-105						tram-1
dlg-1			ugt-23						parg-1				stam-1						trap-1
dli-1			ugt-25						parp-1				stip-1						trap-2
dlk-1			ugt-29						pars-1				sto-1						trd-1
dna-2			ugt-49						pat-12				sto-4						tric-1B.1
dnc-1			unc-116						patr-1				str-176						trpp-10
dnc-2			unc-15						pbs-2				suca-1						trpp-3
dnj-1			unc-16						pck-1				such-1						ttbk-8.2
dnj-2			unc-23						pdi-1				sumv-1						ttc-36
dnj-4			unc-25						pdi-2				suox-1						ttr-14
dnj-5			unc-44						pdi-3				sup-17						ttr-42
dnj-7			unc-45						pdzd-8				sup-35						ttr-6
dnj-8			unc-51						perm-2				sup-36						txdc-12.2
dnj-9			unc-54						perm-4				sur-5						ubc-19
dnj-10			unc-70						pes-7				szy-2						ubc-26
dnj-11			unc-73						pfn-1				T01G9.2						ubc-3
dnj-12			unc-94						pfn-2				T01H3.2						ubl-1
dnj-13			unc-97						pfn-3				T03F6.3						ubxn-2
dnj-14			unk-1						pgam-5				T04B8.5						ugt-22
dnj-15			upb-1						pgk-1				T04G9.4						ugt-23
dnj-16			vab-10						pgl-3				T05B9.1						ugt-26
dnj-17			vab-19						phdh-1				T09B9.4						ugt-29
dnj-18			vha-1						phm-2				T13H5.6						ugt-41
dnj-19			vha-10						phy-2				T16G1.9						ugt-46
dnj-20			vha-11						piki-1				T19B10.2						ugt-58
dnj-21			vha-13						pix-1				T19B4.3						ugt-60
dnj-22			vha-16						plc-4				T19C3.4						ugt-65
dnj-23			vha-2						pld-1				T19C4.1						ugt-9
dnj-24			vha-5						plin-1				T21H3.1						ule-3
dnj-25			vhp-1						plk-1				T23H2.3						ule-5
dnj-26			vms-1						plk-2				T24B1.1						unc-1
dnj-27			vps-2						plpp-1.1				T24B8.7						unc-15
dnj-28			vps-28						plx-1				T25B9.1						unc-16
dnj-29			vps-32.1						pmp-2				T25B9.9						unc-23
dnj-30			vps-4						pmt-1				T26H5.8						unc-25
dog-1			vps-45						pnk-1				T27E9.2						unc-27
dom-3			vps-8						ppat-1				tag-225						unc-52
cks-1			W08E12.7						ppfr-1				tag-281						unc-54
dop-1			wdfy-2						ppfr-4				tag-322						unc-70
dop-2			Y10G11A.1						ppm-2				tag-325						unc-87
dpf-1			Y110A2AR.1						pptr-1				tba-4						unc-94
dpf-2			Y110A7A.9						pptr-2				tbb-1						unk-1
dpf-3			Y22D7AL.10						ppw-1				tbc-14						upp-1
dpf-4			Y26E6A.3						pqn-59				tbc-17						vab-10
dpf-5			Y32F6A.5						prdx-2				tbc-2						vab-19
dpf-6			Y32H12A.8						prmt-6				tbcb-1						vbh-1
dpl-1			Y37D8A.25						pro-3				tbcc-1						VF13D12L.3
dpy-2			Y38F2AR.12						prp-9				thoc-5						vha-1
dpy-3			Y39A1A.3						prpf-4				thoc-7						vha-10
dpy-4			Y39E4B.5						prx-11				tln-1						vha-19
dpy-5			Y39G10AR.9						prx-14				tofu-6						vha-2
dpy-6			Y47G6A.18						prx-19				tomm-70						vha-5
dpy-7			Y47G6A.21						pssy-2				tpa-1						vha-6
dpy-11			Y48A6B.9						ptp-2				tpan-1						vhp-1
dpy-13			Y48C3A.12						ptr-21				tppp-1						vit-1
dpy-14			Y48C3A.18						ptrn-1				tps-2						vit-2
dpy-17			Y48G8AL.15						pud-1.2				trip-4						vit-3
dpy-18			Y51A2D.13						pud-2.1				trpp-10						vit-4
dpy-19			Y53G8B.1						pud-3				tsg-101						vit-5
dpy-21			Y54E5A.5						puf-11				ttll-5						vit-6
dpy-22			Y54G11A.7						puf-3				ttr-14						vpat-1
dpy-23			Y54H5A.2						puf-5				ttr-15						vps-28
dpy-27			Y55F3AM.9						puf-9				ttr-18						vps-32.1
dpy-28			Y62E10A.13						pygl-1				ttr-2						vps-8
dpy-30			Y69A2AR.16						R03G8.6				ttr-31						vsra-1
dre-1			Y71H2AM.6						R03H10.1				ttr-41						W05B5.1
drh-1			Y73E7A.1						R04B5.5				ttr-42						W06B4.1
dro-1			Y75B8A.24						R05D3.12				ttr-45						wago-1
drp-1			Y82E9BR.14						R05F9.6				ttr-46						wago-4
dars-1			Y92H12A.2						R05H10.1				ttr-47						wdr-12
dars-2			Y92H12BM.1						R07E5.1				ttr-59						wht-2
dsc-1			yap-1						R08E3.3				ttx-7						xpd-1
dsh-1			yars-1						R102.2				uba-5						xrep-4
dsh-2			ykt-6						R107.2				ubc-26						Y10G11A.1
dsl-4			ZC373.5						R11D1.10				ubl-1						Y110A7A.9
duo-1			ZC434.8						R12C12.5				ubxn-6						Y14H12B.2
dur-1			zen-4						R148.5				ugt-22						Y18H1A.4
dyb-1			zfyv-19						R151.6				ugt-41						Y37H2A.14
dyc-1			ZK177.8						R186.3				ugt-49						Y38A10A.7
dyf-1			acp-6						R31.2				ugt-50						Y38E10A.22
dyf-2			ain-2						R74.8				ugt-65						Y38F1A.1
dyf-3			allo-1						rab-1				ule-1						Y39A1A.3
dyf-5			aqp-11						rab-11.1				ule-3						Y39B6A.1
dyf-6			arf-1.1						rab-3				ule-4						Y39B6A.10
dyf-11			athp-1						rabn-5				unc-112						Y39G10AR.9
dyf-13			B0001.3						rad-23				unc-116						Y45F10C.2
dyn-1			B0205.13						rad-51				unc-16						Y47G6A.18
dys-1			B0303.11						raga-1				unc-18						Y47G6A.33
alp-1			B0361.3						ran-2				unc-23						Y48C3A.12
eat-2			brp-1						rbc-1				unc-43						Y48C3A.18
eat-3			C01B10.11						rbg-2				unc-45						Y48G8AL.15
eat-4			C01C10.2						rbx-1				unc-52						Y50D4A.4
eat-6			C06E1.9						rde-4				unc-73						Y51A2D.13
eat-16			C08A9.10						rege-1				unc-87						Y53F4B.9
bcat-1			C08E8.4						repo-1				unc-89						Y53G8B.1
ech-1.1			C08F8.3						reps-1				upb-1						Y54E2A.7
ech-2			C10G8.4						retr-1				usp-33						Y54G11A.3
ech-4			C17G1.2						rhi-1				vab-19						Y54G2A.40
ech-5			C18C4.7						ric-8				vha-1						Y54H5A.2
ech-6			C23H3.2						rin-1				vha-15						Y55F3AM.5
ech-7			C25G4.3						rla-1				vha-16						Y55F3AM.9
ech-8			C30F12.5						rla-2				vha-4						Y56A3A.7
ech-9			C30G12.2						rmd-1				vha-5						Y57A10A.8
efk-1			C32D5.11						rmd-2				vhp-1						Y62E10A.13
efl-1			C35E7.6						rme-1				vms-1						Y62H9A.5
efl-2			C39D10.7						rme-2				vps-2						Y73B6BL.27
efn-2			C39E9.8						rme-6				vps-4						Y76A2B.5
efn-3			C48B4.6						rme-8				vps-45						Y79H2A.3
eftu-2			C51G7.4						rnp-8				vps-8						Y7A5A.1
eef-2			C53B7.2						rnr-1				vwa-8						Y82E9BR.19
eef-1A.1			C54G4.9						rod-1				W04E12.7						Y87G2A.19
eef-1A.2			C55A6.12						rpac-19				W05F2.3						Y92H12BL.7
egl-2			C55A6.4						rpb-10				W06B4.1						Y92H12BM.1
egl-3			cbd-1						rpl-25.1				W08E12.7						ZC196.2
egl-4			cec-2						rpl-31				W09B6.4						ZC373.2
egl-8			ced-11						rplp-2.2				W09G3.7						ZK105.1
egl-9			cest-35.1						rpn-2				W10C8.5						ZK1128.7
egl-10			chil-24						rpn-9				wars-2						ZK1321.4
egl-13			cht-3						rpt-6				wdfy-2						ZK177.8
egl-15			clik-1						rsf-1				xrep-4						ZK180.6
egl-18			cox-6c						rskn-2				Y110A7A.9						ZK353.9
egl-19			cox-7c						rsp-7				Y14H12B.2						ZK354.2
egl-20			cpg-1						rtfo-1				Y17G7B.20						ZK470.2
egl-21			cpg-2						sago-2				Y22D7AL.10						ZK512.7
egl-23			csr-1						sahd-1				Y26E6A.3						ZK632.4
egl-27			CTEL55X.1						sao-1				Y32F6A.5						ZK686.2
egl-30			cyk-7						saps-1				Y37H2A.14						ZK813.1
egl-36			cyp-31a						sars-1				Y37H9A.3						ZK813.3
egl-38			cyp-35a3						sas-6				Y38E10A.22						ZK822.1
egl-43			D1054.10						sax-7				Y39A3CL.1						ZK84.1
egl-44			D1086.6						scb-1				Y39E4B.5						ZK909.3
egl-45			daf-21						scyl-1				Y41D4A.4						znf-598
egl-46			daf-36						sdz-8				Y43C5B.3						zyg-11
ego-2			daf-9						sec-10				Y43F4B.5						zyg-12
ehn-3			del-6						sec-15				Y45F10A.7
ehs-1			dim-1						sec-16A.1				Y45F10C.2
eif-3.B			dnc-3						sec-22				Y45F10C.4
eif-3.C			DY3.8						sec-31				Y45G5AL.1
eif-3.D			E02H9.9						sec-5				Y47G6A.18
eif-3.E			edc-3						sec-6				Y47G6A.21
eif-3.F			ego-1						sec-61.G				Y47H10A.5
eif-3.G			elo-2						sel-2				Y48A6B.9
eif-3.H			elo-5						sel-5				Y48C3A.18
eif-3.I			eor-2						sem-5				Y48G8AL.15
eif-3.K			eri-12						semo-1				Y49E10.21
eif-6			eri-6/7						set-18				Y51A2D.13
elb-1			F07B7.2						simr-1				Y52B11A.10
elc-1			F10G2.1						sip-1				Y53G8AR.8
elc-2			F13D12.5						sipa-1				Y53G8B.1
elo-1			F15G9.1						sir-2.1				Y54G11A.7
elo-3			F17C11.11						sir-2.2				Y54G2A.40
elo-4			F20D1.3						sir-2.4				Y54H5A.2
elo-7			F25E5.5						skpo-2				Y57A10A.8
elo-9			F26F12.3						skpt-1				Y58A7A.3
elp-1			F36A2.3						skr-1				Y62H9A.5
elt-1			F36D3.4						skr-2				Y69A2AR.16
elt-2			F37C4.5						skr-8				Y6D1A.2
elt-4			F41G3.6						slc-25a10				Y71H2AM.6
elt-6			F42A10.5						slc-25a26				Y73B6BL.27
emb-4			F42A8.1						slmp-1				Y73E7A.1
emb-5			F47G3.3						sma-1				Y75B8A.24
emb-8			F48E3.4						sma-4				Y75B8A.7
emb-9			F52E4.5						smap-1				Y7A5A.1
emb-27			F53C11.5						smcr-8				Y97E10AR.6
sec-61.G			F54B8.4						smk-1				yars-1
ent-1			F55A11.6						sna-2				yif-1
eor-1			F55B11.2						snap-29				ykt-6
epi-1			F55G11.4						snb-1				ZC412.5
epn-1			F57H12.6						snf-11				ZC434.8
eps-8			F58B4.5						snr-1				zen-4
erd-2.1			far-2						snx-1				ZK1010.2
eri-1			fat-1						snx-6				ZK1053.4
erm-1			fat-2						soc-2				ZK1073.1
ero-1			fbxc-58						sodh-1				ZK177.8
F35A5.8			flh-1						sos-1				ZK370.4
qars-1			G3MVE8						spas-1				ZK470.2
ears-1			gld-3						spat-2				ZK686.2
ears-2			gldi-7						spc-1				ZK686.3
etr-1			glh-1						spch-1				ZK813.1
evl-14			glh-4						spe-5				znf-598
evl-20			gpr-1						spk-1				zoo-1
exc-4			grd-3						spn-4				zwl-1
exc-5			H03A11.2						sql-1
exc-7			H17B01.2						sqt-1
exl-1			H35B03.1						sqt-2
exo-3			hpo-32						sqv-4
exp-1			hpo-35						srd-8
exp-2			icl-1						srgp-1
eya-1			ifet-1						srp-2
fat-3			imp-3						srp-7
fat-4			inx-13						srx-105
fat-5			inx-14						sta-1
fat-6			inx-8						stam-1
fat-7			inx-9						sti-1
fax-1			ipgm-1						stim-1
fbf-1			irg-7						stip-1
fbf-2			irg-8						sto-1
fbl-1			K02F6.7						sto-4
fbp-1			K07C5.2						str-176
fce-1			K07E3.1						suca-1
fce-2			K09F6.3						such-1
feh-1			K09G1.1						sumv-1
fem-1			K12H4.5						suox-1
fem-2			K12H6.9						sup-17
fer-1			lab-2						sup-35
fib-1			lact-1						sup-36
fis-1			lbp-2						sur-5
fis-2			let-99						swan-2
fkb-1			lgc-22						syx-18
fkb-2			lgc-34						syx-5
fkb-3			lin-33						szy-2
fkb-4			lin-5						T01G9.2
fkb-5			lotr-1						T01H3.2
fkb-6			lys-4						T02G5.7
fkb-7			lys-7						T03F6.3
fkb-8			M01B12.4						T04A11.2
fkh-2			M01H9.3						T04B8.5
fkh-6			moma-1						T04F3.1
fkh-7			mop-25.3						T04G9.4
fkh-8			mrps-30						T05B9.1
fkh-9			nas-11						T05F1.2
fli-1			ndua-1						T08G11.1
flr-1			nhr-31						T09B9.4
gpla-1			nhr-37						T13H5.6
baz-2			nop-1						T16G1.9
fmi-1			npp-27						T19B10.2
fmo-1			pat-12						T19B4.3
fmo-2			perm-2						T19C3.4
fmo-3			perm-4						T19C4.1
fmo-4			pfn-2						T21H3.1
fmo-5			pgl-3						T22B7.7
fog-1			pid-3						T23H2.3
fog-3			plin-1						T24B1.1
fox-1			ppw-1						T24B8.7
fre-1			pqn-22						T24H7.2
frh-1			prmt-6						T24H7.3
frk-1			pud-1.2						T25B9.1
frm-1			pud-2.1						T25B9.9
frm-2			pud-3						T26H5.8
frm-3			pud-4						T27E9.2
frm-4			R03H10.1						T28F4.5
frm-5.1			R05D3.9						tag-225
frm-7			R05H10.1						tag-281
frm-8			R07E5.15						tag-322
frm-10			R102.2						tag-325
fars-1			R102.4						tald-1
fars-3			retr-1						tap-1
fsn-1			rla-2						tba-4
ftn-1			rpl-25.1						tbb-1
ftn-2			rpl-25.2						tbb-6
ftt-2			sago-1						tbc-11
fum-1			sago-2						tbc-14
fut-1			sao-1						tbc-17
fut-4			sas-6						tbc-2
fut-8			scb-1						tbcb-1
fzo-1			sdz-24						tbcc-1
fzr-1			skpo-2						tcc-1
fzy-1			smcr-8						teg-4
gab-1			sna-2						tes-1
gad-1			soc-1						thoc-5
gap-1			sodh-1						thoc-7
gap-2			spd-5						tiar-1
gar-1			srr-4						tli-1
gar-2			sup-36						tln-1
gar-3			swt-7						tofu-6
gas-1			T05B9.1						tomm-20
gbh-1			T05F1.2						tomm-70
gbh-2			T10B10.4						tpa-1
gck-1			T13H5.6						tpan-1
gcs-1			T19B10.2						tpp-2
gcy-12			T19C4.1						tppp-1
gcy-31			T22D1.5						tps-1
gcy-32			T28A11.2						tps-2
gcy-33			T28C6.7						tra-4
gcy-34			T28F4.5						trip-4
gcy-35			tag-153						trpp-10
gcy-36			tag-175						tsg-101
gcy-37			tag-225						ttc-36
gdi-1			tag-281						ttc-4
gei-1			tcc-1						ttll-5
gei-3			tofu-6						ttr-14
gei-8			tomm-70						ttr-15
snpc-4			tps-1						ttr-18
gei-17			tps-2						ttr-2
gem-4			ttr-14						ttr-31
ges-1			ttr-15						ttr-41
gex-2			ttr-18						ttr-42
gex-3			ttr-2						ttr-45
gfi-1			ttr-42						ttr-46
gfi-2			ttr-45						ttr-47
gfi-3			ttr-5						ttr-51
gfl-1			ttr-51						ttr-59
lgc-57			ttr-6						ttx-7
lgc-58			ubl-1						uba-5
lgc-56			ugt-60						ubc-19
lipt-1			ugt-65						ubc-26
glc-1			ule-1						ubc-7
glc-2			ule-3						ubl-1
glc-3			ule-4						ubxn-2
glc-4			ule-5						ubxn-6
gld-1			unc-33						ufd-3
gld-2			unc-87						ugt-22
glh-2			VF13D12L.3						ugt-29
gln-1			vit-1						ugt-41
gln-2			vit-2						ugt-49
gln-3			vit-3						ugt-50
gln-5			vit-4						ugt-65
gln-6			vit-5						ule-1
glp-1			vit-6						ule-3
glr-1			vsra-1						ule-4
glr-2			W02D7.5						ule-5
glr-3			W05B5.1						unc-112
glr-4			W05F2.3						unc-116
glr-5			W05H9.4						unc-16
glr-6			W06B4.1						unc-18
glr-7			W07E11.1						unc-23
glr-8			wago-1						unc-33
glt-1			xrep-4						unc-43
glt-3			Y17G7B.20						unc-44
glt-4			Y18H1A.4						unc-45
glt-5			Y38E10A.22						unc-52
glt-6			Y39B6A.10						unc-57
glt-7			Y45F10C.2						unc-70
gly-1			Y45F10C.4						unc-73
gly-2			Y45G5AM.3						unc-87
gly-3			Y47H10A.5						unc-89
gly-4			Y49E10.21						unk-1
gly-5			Y50D4B.4						upb-1
gly-6			Y54G2A.40						usp-33
gly-7			Y56A3A.7						vab-10
gly-8			Y57A10A.8						vab-19
gly-10			Y57G11B.5						vdac-1
gly-11			Y58A7A.3						VF13D12L.3
gly-12			Y58A7A.4						vgln-1
gly-13			Y62H9A.3						vha-1
gly-14			Y62H9A.5						vha-10
gly-15			Y6D1A.2						vha-11
gly-16			Y73B6BL.27						vha-12
gly-17			Y92H12BL.7						vha-13
gly-18			Y94H6A.10						vha-14
gly-19			Y97E10AR.1						vha-15
gly-20			ZC196.2						vha-16
gna-1			ZC373.2						vha-2
gna-2			ZK105.1						vha-4
goa-1			ZK1053.4						vha-5
gon-1			ZK353.9						vha-8
gon-2			ZK370.4						vhp-1
gop-1			ZK512.7						vit-1
gop-2			ZK632.4						vit-2
gop-3			ZK813.1						vit-3
gpa-4			ZK813.3						vit-4
gpa-7			ZK829.7						vit-5
gpa-12			ZK899.2						vit-6
gpa-16			ZK909.3						vms-1
gpb-1			znf-598						vps-2
gpb-2			znf-622						vps-28
gpc-1			zwl-1						vps-32.1
gpc-2			zyg-12						vps-4
gpd-1									vps-45
gpd-2									vps-8
gpd-3									vsra-1
gpd-4									vwa-8
gpn-1									W04E12.7
grd-2									W04G3.5
grh-1									W05B5.1
grk-1									W05F2.3
grk-2									W06B4.1
grl-25									W07E11.1
gro-1									W08E12.7
grp-1									W09B6.4
gars-1									W09G3.7
gsa-1									W10C8.5
gsk-3									wago-1
gsp-1									wars-2
gsp-2									wdfy-2
gst-1									xrep-4
gst-2									Y110A7A.9
gst-3									Y14H12B.2
gst-4									Y17G7B.20
gst-5									Y18H1A.4
gst-6									Y22D7AL.10
gst-7									Y26E6A.3
gst-8									Y32F6A.5
gst-9									Y37H2A.14
gst-10									Y37H9A.3
gst-11									Y38E10A.22
gst-12									Y39A3CL.1
gst-13									Y39A3CL.4
gst-14									Y39B6A.10
gst-15									Y39E4B.5
gst-16									Y39G10AR.9
gst-17									Y39G8B.1
gst-18									Y41D4A.4
gst-19									Y43C5B.3
gst-20									Y43F4B.5
gst-21									Y45F10A.7
gst-22									Y45F10C.2
gst-23									Y45F10C.4
gst-24									Y45G5AL.1
gst-25									Y47G6A.18
gst-26									Y47G6A.21
gst-27									Y47G6A.33
gst-28									Y47H10A.5
gst-29									Y48A6B.9
gst-30									Y48C3A.12
gst-31									Y48C3A.18
gst-32									Y48G8AL.15
gst-33									Y49E10.21
gst-34									Y50D4A.4
gst-35									Y51A2D.13
gst-36									Y51A2D.18
gst-37									Y52B11A.10
gst-38									Y53G8AR.8
gst-39									Y53G8B.1
gst-40									Y54E2A.4
gst-41									Y54G11A.7
gst-42									Y54G2A.40
gst-43									Y54H5A.2
gst-44									Y55F3AM.9
gsy-1									Y56A3A.7
gta-1									Y57A10A.8
gtl-1									Y58A7A.3
gtl-2									Y62E10A.13
gut-2									Y62H9A.3
haf-1									Y62H9A.5
haf-2									Y69A2AR.16
haf-3									Y6D1A.2
haf-4									Y71H2AM.6
hmt-1									Y73B6BL.27
haf-6									Y73E7A.1
haf-7									Y75B8A.24
haf-8									Y75B8A.7
haf-9									Y7A5A.1
ham-1									Y82E9BR.14
hap-1									Y92H12BL.7
hbl-1									Y92H12BM.1
hcf-1									Y94H6A.10
hch-1									Y97E10AR.6
hcp-1									yap-1
hcp-2									yars-1
hcp-3									yif-1
hcp-6									ykt-6
hda-1									ZC196.2
hda-2									ZC373.2
hda-3									ZC373.5
hda-4									ZC412.5
hda-10									ZC434.8
hel-1									zen-4
hgo-1									ZFYV-19
hid-1									ZK1010.2
hif-1									ZK1053.4
hil-1									ZK1073.1
hil-2									ZK177.8
hil-3									ZK353.9
hil-4									ZK370.4
hil-5									ZK470.2
hil-6									ZK512.7
him-1									ZK632.4
him-3									ZK686.2
him-4									ZK686.3
him-6									ZK813.1
him-10									ZK813.3
him-14									ZK829.7
his-1									ZK909.3
his-2									znf-598
his-3									zoo-1
his-4									zwl-1
his-5									zyg-12
his-6
his-7
his-8
his-9
his-10
his-11
his-12
his-13
his-14
his-15
his-16
his-17
his-18
his-19
his-20
his-21
his-22
his-24
his-25
his-26
his-27
his-28
his-29
his-30
his-31
his-32
his-33
his-34
his-35
his-37
his-38
his-39
his-40
his-41
his-42
his-43
his-44
his-45
his-46
his-47
his-48
his-49
his-50
his-51
his-52
his-53
his-54
his-55
his-56
his-57
his-58
his-59
his-60
his-61
his-62
his-63
his-64
his-65
his-66
his-67
his-68
his-69
his-70
his-71
his-72
hlh-1
hlh-2
hlh-3
hlh-6
hlh-8
hlh-10
hlh-11
hlh-13
hlh-14
hlh-15
hlh-16
hlh-17
hmg-1.1
hmg-1.2
hmg-3
hmg-4
hmg-5
hmg-11
hmp-1
hmp-2
hmr-1
elac-2
hop-1
hpd-1
hpk-1
hpl-1
hpl-2
hpr-9
hpr-17
hrpa-1
hrpr-1
hars-1
hsb-1
hse-5
hsf-1
hsp-1
hsp-3
hsp-4
hsp-6
hsp-12.2
hsp-12.3
hsp-12.6
hsp-16.1
hsp-16.2
hsp-16.11
hsp-16.41
hsp-16.48
hsp-16.49
hsp-17
hsp-25
hsp-43
hsp-60
hsp-70
hsr-9
hst-1
hst-2
hst-3.1
hst-6
htp-1
htp-2
hum-1
hum-2
hum-4
hum-5
hum-6
hum-7
hum-8
hus-1
hyl-1
hyl-2
icd-1
icln-1
icp-1
ida-1
ifa-1
ifa-3
ifa-4
ifb-1
ifb-2
ifc-1
ifc-2
ifd-1
ifd-2
ife-1
ife-2
ife-3
ife-4
ife-5
iff-1
iff-2
ifg-1
ifp-1
ikb-1
ile-1
ile-2
ima-1
ima-2
ima-3
imb-1
imb-2
imb-3
xpo-1
xpo-2
xpo-3
ina-1
inf-1
ipp-5
ire-1
irk-1
irk-2
irk-3
iars-1
iars-2
isp-1
isw-1
itr-1
itx-1
jac-1
jip-1
jkk-1
jnk-1
jph-1
jtr-1
kal-1
kap-1
kat-1
kel-1
kel-3
kel-10
kin-1
kin-2
kin-3
kin-4
kin-5
kin-6
kin-9
kin-10
kin-14
kin-15
kin-16
kin-18
kin-19
kin-20
kin-21
kin-23
kin-24
sid-3
kin-26
kin-29
kin-30
kin-32
klc-1
klc-2
klp-3
klp-4
klp-6
klp-7
klp-11
klp-12
klp-13
klp-15
klp-16
klp-17
klp-18
klp-19
klp-20
kpc-1
kqt-1
kqt-2
kqt-3
kars-1
ksr-1
ksr-2
kvs-1
lad-2
laf-1
lag-1
lam-1
lam-3
lap-1
lap-2
lat-1
lat-2
lbp-5
lbp-6
lbp-7
lbp-8
ldb-1
ldh-1
lea-1
lec-1
lec-2
lec-3
lec-4
lec-5
lec-6
lec-7
lec-8
lec-9
lec-10
lem-2
lem-3
lep-2
let-2
let-4
let-19
ect-2
let-23
let-49
let-60
let-70
myo-1
let-92
let-268
let-363
let-381
let-413
let-418
let-502
let-504
let-526
let-607
let-630
let-711
let-716
let-721
let-754
let-756
let-765
let-767
let-805
let-858
lev-1
lev-8
lev-9
lev-11
lfe-2
lgg-1
lgg-2
lgg-3
lig-1
lig-4
lim-4
lim-6
lim-7
lin-1
lin-2
lin-7
lin-9
lin-10
lin-11
lin-12
lin-17
lin-18
lin-22
lin-23
lin-28
lin-29
lin-31
lin-32
lin-35
lin-39
lin-40
lin-41
lin-44
lin-45
lin-48
lin-49
lin-52
lin-53
lin-54
lin-59
lin-61
lip-1
lis-1
lit-1
lmn-1
lon-1
lon-3
lov-1
lpd-2
lpd-3
lpd-5
lpd-6
lpd-7
nfu-1
lpl-1
lrk-1
lrp-1
lrp-2
lars-1
lars-2
lrx-1
lsm-1
lsm-3
lsm-4
lsm-5
lsm-6
lsm-7
lsm-8
lst-2
ccar-1
lst-4
ltd-1
mab-3
mab-5
mab-9
mab-10
mab-20
mab-21
mac-1
mag-1
mai-1
map-1
map-2
mat-1
apc-1
mat-3
mau-2
mau-8
max-1
max-2
mbf-1
mbk-1
mbk-2
mca-1
mca-3
mcm-2
mcm-3
mcm-4
mcm-5
mcm-6
mcm-7
mdf-1
mdf-2
mdh-2
mdl-1
mdt-6
mec-1
mec-2
mec-4
mec-5
mec-6
mec-7
mec-8
mec-9
mec-10
mec-12
mec-15
mec-17
mef-2
mei-1
mek-1
mek-2
mel-11
mel-26
mel-28
mel-32
mep-1
mes-2
mes-4
mes-6
mev-1
mex-3
mgl-1
mgl-2
mif-1
mif-2
mig-1
mig-2
mig-5
mig-6
mig-10
mig-14
mig-15
mig-22
mig-23
cogc-1
mix-1
mkk-4
mlc-1
mlc-2
mlc-3
mlc-4
mlh-1
mlk-1
mlp-1
mls-1
mls-2
mml-1
mnm-2
moc-1
moc-2
mod-1
mod-5
moe-3
mog-1
mog-2
mog-3
mog-4
mog-5
mom-1
mom-2
mom-4
mom-5
dapk-1
mpk-1
mpk-2
mpz-1
mre-11
mrg-1
mrp-1
mrp-2
mrp-3
mrp-4
mrp-5
mrp-6
mrp-7
mrp-8
mars-1
mrt-2
msh-2
msh-5
msh-6
msi-1
mtk-1
mtm-1
mtm-3
mtm-5
mtm-6
mtm-9
klf-3
mua-3
mua-6
mup-2
mup-4
mut-7
mxl-1
mxl-2
mxl-3
myo-2
myo-3
nab-1
nac-1
nac-2
nac-3
nas-4
nas-6
nas-7
nas-8
nas-13
nas-14
nas-15
nas-16
nas-17
nas-18
nas-19
nas-20
nas-21
nas-22
nas-23
nas-24
nas-25
nas-27
nas-28
nas-29
nas-30
nas-31
nas-32
nas-33
nas-36
nas-37
nas-38
nas-39
nca-2
ncl-1
ncr-1
ncr-2
ncs-1
ncs-2
ncx-1
ncx-2
ncx-3
ncx-4
ncx-5
ncx-6
ncx-7
ncx-8
ncx-9
ncx-10
ndc-80
ndx-1
ndx-2
ndx-3
ndx-4
dcap-2
ndx-6
ndx-7
ndx-8
ndx-9
ned-8
nex-1
nex-2
nex-3
nfi-1
nfm-1
nft-1
ngn-1
ngp-1
nhl-1
nhl-2
nhl-3
nhr-2
nhr-6
nhr-8
nhr-14
nhr-22
nhr-23
nhr-25
nhr-35
nhr-38
nhr-48
nhr-49
nhr-64
nhr-67
nhr-69
nhr-85
nhr-91
nhr-114
nhr-119
nhx-1
nhx-2
nhx-3
nhx-4
nhx-5
nhx-6
nhx-8
nhx-9
nid-1
nlp-31
nlr-1
nlt-1
nmr-1
nmr-2
nmy-1
nmy-2
nnt-1
nob-1
npp-1
npp-2
npp-3
npp-4
npp-7
npp-8
npp-9
npp-10
npp-11
npp-12
npp-13
npp-14
npp-16
rae-1
npp-18
npp-19
npp-20
npr-1
npr-2
nars-1
asns-1
nsf-1
nst-1
nsy-1
ntl-2
ntl-3
ntl-4
nuc-1
nud-1
num-1
nuo-1
nxf-1
nxf-2
nxt-1
ocr-1
ocr-2
ocr-3
ocr-4
oct-1
oct-2
odc-1
odd-1
odd-2
blmp-1
odr-3
odr-4
ogt-1
old-1
old-2
oma-1
oma-2
ooc-5
pept-2
pept-1
pept-3
orc-2
osm-1
osm-3
osm-5
osm-6
osm-9
osm-12
ost-1
oxi-1
paa-1
pab-1
pab-2
pabp-2
pad-1
paf-1
paf-2
pag-3
pak-1
pal-1
pam-1
pan-1
par-1
par-3
par-4
par-5
par-6
pas-1
pas-2
pas-3
pas-4
pas-5
pas-6
pas-7
pat-2
pat-3
pat-4
pat-6
pat-9
pat-10
pax-1
pax-2
pax-3
pbo-1
pbo-4
pbs-1
pbs-2
pbs-3
pbs-4
pbs-5
pbs-6
pbs-7
pcm-1
pcn-1
pcp-1
pcp-2
pcp-3
pcp-4
pct-1
pdi-1
pdi-2
pdi-3
pdk-1
pdl-1
pdr-1
pef-1
pek-1
pen-2
pes-1
pes-4
pes-7
pes-9
mct-4
pfn-1
pfn-3
pgp-1
pgp-2
pgp-3
pgp-4
pgp-5
pgp-6
pgp-7
pgp-8
pgp-9
pgp-11
pgp-12
pgp-13
pgp-14
pha-2
pha-4
phb-1
phb-2
phf-5
phg-1
pho-1
pho-4
php-3
phy-2
phy-3
pif-1
pik-1
pin-2
pis-1
pkc-1
pkc-2
pkc-3
pkd-2
plc-1
plc-3
plc-4
pld-1
plk-1
plk-2
plk-3
pll-1
plp-1
plx-1
plx-2
parp-1
parp-2
parg-1
parg-2
tank-1
pmk-1
pmk-2
pmp-1
pmp-2
pmp-3
pmp-4
pmp-5
pmr-1
pms-2
pnk-1
pod-1
pod-2
pop-1
pph-1
pph-4.1
pph-4.2
ppk-1
ppk-2
ppk-3
eif-2Bgamma
pps-1
ppt-1
pqe-1
pqn-2
abu-15
hgrs-1
pqn-13
pqn-16
stam-1
sin-3
ptrn-1
ketn-1
tent-5
myrf-1
pqn-48
pqn-51
pqn-54
ebax-1
pqn-59
larp-5
pqn-68
pqn-71
pqn-78
pqn-79
pqn-80
scc-2
pqn-90
pqn-91
prg-1
prg-2
pri-1
pri-2
prk-1
prk-2
ptp-4A2
pro-1
prpf-4
prp-8
prp-21
pars-1
pars-2
prx-1
prx-2
prx-3
prx-5
prx-6
prx-11
prx-12
[truncated: 12,084 more rows]
