# Supplementary material for: Integrating endogenous TurboID and data-independent acquisition mass spectrometry for in vivo proximity labeling
Source: EMBO J. 2025 Dec 11;45(2):592–632. doi: 10.1038/s44318-025-00660-5 (PMC12811337; doi:10.1038/s44318-025-00660-5)
Supplement: Supplementary file 12 — Dataset EV10 [file 44318_2025_660_MOESM12_ESM.xlsx]

## Sheet: Contents
Summary	Comparisons of select technical replicates
Tabs:
1	N2 Exp 1 Raw data comparisons
2	NEKL-2 Exp 1 Raw data comparisons
3	NEKL-3 Exp 1 Raw data comparisons
4	NEKL-3 Exp 1 >2 fold-change data comparisons
5	NEKL-3 Exp 1 Filter-1 data comparisons
6	MLT-3 Exp 1 Raw data comparisons
7	MLT-3 Exp 1 >2 fold-change data comparisons
8	MLT-3 Exp 1 Filter-1 data comparisons
9	N2 Exp 2 Raw data comparisons
10	NEKL-3 Exp 2 Raw data comparisons
11	N2 Exp 4 Raw data comparisons
12	MLT-1 Exp 4 Raw data comparisons
13	N2 Exp 7 Raw data comparisons
14	NEKL-3 Exp 7 Raw data comparisons

## Sheet: (1) N2 Exp 1
Gene (3459)	N2_Exp 1_rep1		Gene (3546)	N2_Exp 2_rep2		Gene (3603)	N2_Exp 3_rep3		Gene (3339)	N2_Exp 1_rep1	N2_Exp 2_rep2		Gene (3363)	N2_Exp 1_rep1	N2_01_rep3		Gene (3449)	N2_Exp 2_rep2	N2_Exp 3_rep3		All three (3300)
pcca-1	25.5987		pyc-1	25.5741		pyc-1	25.388		pyc-1	25.5451	25.5741		pyc-1	25.5451	25.388		pyc-1	25.5741	25.388		2O16
pyc-1	25.5451		pcca-1	25.2795		eft-3	25.0176		pcca-1	25.5987	25.2795		eft-3	24.5559	25.0176		ifc-2	20.005	21.6939		3E324
mccc-1	24.705		eft-3	24.8155		pcca-1	25.0002		eft-3	24.5559	24.8155		pcca-1	25.5987	25.0002		sca-1	19.9448	20.0068		4D656
eft-3	24.5559		mccc-1	24.6156		mccc-1	24.44		mccc-1	24.705	24.6156		mccc-1	24.705	24.44		unc-52	18.2163	19.4207		A0T1Y0
vit-4	23.3804		vit-4	23.0276		rps-4	22.8761		vit-4	23.3804	23.0276		rps-4	22.8564	22.8761		pod-2	19.589	19.2229		aagr-3
vit-6	23.0703		rpl-39	23.0003		rpl-39	22.8407		rpl-39	22.6697	23.0003		rpl-39	22.6697	22.8407		pqn-52	17.3627	19.1588		aagr-4
rps-4	22.8564		vit-6	22.885		ant-1.1	22.6983		vit-6	23.0703	22.885		ant-1.1	22.8035	22.6983		rml-1	19.2015	19.1429		aak-1
ant-1.1	22.8035		ant-1.1	22.6836		ifb-2	22.6396		ant-1.1	22.8035	22.6836		ifb-2	19.637	22.6396		lev-11	17.5314	19.1188		aak-2
vit-2	22.6759		rps-4	22.6698		act-2	22.5734		rps-4	22.8564	22.6698		act-2	22.0829	22.5734		rpl-30	18.0992	18.5988		aakb-1
rpl-39	22.6697		vit-2	22.038		vit-4	22.4174		vit-2	22.6759	22.038		vit-4	23.3804	22.4174		pygl-1	18.8889	18.5934		aakb-2
act-2	22.0829		act-2	22.0015		vit-6	22.322		act-2	22.0829	22.0015		vit-6	23.0703	22.322		T23E7.2	18.3761	18.5477		aakg-1
rpl-22	21.8068		rpl-22	21.6185		rpl-22	21.6972		rpl-22	21.8068	21.6185		rpl-22	21.8068	21.6972		unc-60	17.5991	17.7804		aakg-2
vit-5	21.7748		pyc-1	21.5881		ifc-2	21.6939		vit-5	21.7748	21.5403		ifc-2	19.2879	21.6939		iff-1	17.7976	17.7696		aakg-4
C18G1.9	21.6935		vit-5	21.5403		daf-21	21.4391		rpl-10	21.5768	21.5288		daf-21	21.5432	21.4391		ftt-2	16.8876	17.2748		aars-2
pyc-1	21.6178		rpl-10	21.5288		C18G1.9	21.427		daf-21	21.5432	21.4796		C18G1.9	21.6935	21.427		R13H4.2	17.2908	17.178		aass-1
rpl-10	21.5768		daf-21	21.4796		his-57	21.3629		rpl-36.A	21.0043	21.3226		his-57	19.4038	21.3629		nmy-1	17.7291	17.1609		aat-3
daf-21	21.5432		rpl-36.A	21.3226		rps-1	21.3275		C18G1.9	21.6935	21.2725		rps-1	21.3625	21.3275		pqn-22	17.9366	16.9177		abce-1
rps-1	21.3625		C18G1.9	21.2725		pyc-1	21.3239		ubl-1	21.2389	21.2515		vit-2	22.6759	21.3136		mars-1	16.7762	16.8097		abcf-1
ubl-1	21.2389		ubl-1	21.2515		vit-2	21.3136		tba-1	21.0997	21.2398		rpl-10	21.5768	21.2511		vab-10	15.7142	16.4167		abcf-2
gpd-1	21.225		tba-1	21.2398		rpl-10	21.2511		rps-1	21.3625	21.2169		rpl-6	20.961	21.186		mca-3	16.0283	15.9918		abcf-3
bgnt-1.1	21.1028		rps-1	21.2169		rpl-6	21.186		rpl-2	21.0376	20.9378		tba-1	21.0997	21.1798		W07E11.1	15.9127	15.8803		abhd-11.2
tba-1	21.0997		rpl-2	20.9378		tba-1	21.1798		bgnt-1.1	21.1028	20.9083		his-1	19.8216	20.9692		tln-1	16.2291	15.8038		abhd-3.1
rpl-2	21.0376		bgnt-1.1	20.9083		his-1	20.9692		rpl-6	20.961	20.8989		rpl-2	21.0376	20.9654		unc-44	15.105	15.4512		abtm-1
rpl-36.A	21.0043		rpl-6	20.8989		rpl-2	20.9654		F02A9.10	20.6867	20.8684		vit-5	21.7748	20.8947		mvk-1	14.9306	15.1338		abts-1
hsp-1	20.9684		F02A9.10	20.8684		vit-5	20.8947		gpd-1	21.225	20.8191		rpl-36.A	21.0043	20.8765		tram-1	15.3075	15.1264		abts-2
rpl-6	20.961		gpd-1	20.8191		rpl-36.A	20.8765		ran-1	20.5056	20.7869		pfkb-1.1	20.6743	20.8734		ret-1	13.7965	14.093		AC3.5
rpl-14	20.8275		ran-1	20.7869		pfkb-1.1	20.8734		tbb-2	20.4352	20.7673		rack-1	20.725	20.8691		aakg-1	14.1549	13.7183		acaa-2
rps-14	20.7842		tbb-2	20.7673		rack-1	20.8691		hsp-1	20.9684	20.7358		rpl-14	20.8275	20.8664		cogc-3	13.4071	13.6679		acdh-1
rack-1	20.725		hsp-1	20.7358		rpl-14	20.8664		pccb-1	20.3522	20.7065		rps-2	20.5235	20.846		eft-3	24.8155	25.0176		acdh-10
unc-54	20.7173		pccb-1	20.7065		rps-2	20.846		Y37E3.8	20.5681	20.6917		ubl-1	21.2389	20.8158		pcca-1	25.2795	25.0002		acdh-11
F02A9.10	20.6867		Y37E3.8	20.6917		ubl-1	20.8158		rack-1	20.725	20.6431		gpd-1	21.225	20.7954		mccc-1	24.6156	24.44		acdh-12
pfkb-1.1	20.6743		rack-1	20.6431		gpd-1	20.7954		pfkb-1.1	20.6743	20.6344		tbb-2	20.4352	20.7704		rps-4	22.6698	22.8761		acdh-13
rps-8	20.6389		pfkb-1.1	20.6344		tbb-2	20.7704		rps-2	20.5235	20.6318		pccb-1	20.3522	20.7112		rpl-39	23.0003	22.8407		acdh-2
dars-1	20.6381		rps-2	20.6318		pccb-1	20.7112		ifb-2	19.637	20.6071		F46H5.3	20.6035	20.7072		ant-1.1	22.6836	22.6983		acdh-3
F46H5.3	20.6035		ifb-2	20.6071		F46H5.3	20.7072		rpl-14	20.8275	20.6066		Y47G6A.15	18.4987	20.6941		ifb-2	20.6071	22.6396		acdh-7
Y37E3.8	20.5681		rpl-14	20.6066		Y47G6A.15	20.6941		unc-54	20.7173	20.538		hsp-1	20.9684	20.6868		act-2	22.0015	22.5734		acdh-8
rps-3	20.54		unc-54	20.538		hsp-1	20.6868		F46H5.3	20.6035	20.5299		rps-14	20.7842	20.683		vit-4	23.0276	22.4174		acdh-9
rps-2	20.5235		F46H5.3	20.5299		rps-14	20.683		suca-1	20.4786	20.5293		rpl-5	20.3782	20.6495		vit-6	22.885	22.322		acds-10
ran-1	20.5056		suca-1	20.5293		rpl-5	20.6495		rps-14	20.7842	20.5119		ran-1	20.5056	20.6295		rpl-22	21.6185	21.6972		acer-1
rpl-7A	20.4945		rps-14	20.5119		ran-1	20.6295		dars-1	20.6381	20.4746		rps-3	20.54	20.5828		daf-21	21.4796	21.4391		acl-1
suca-1	20.4786		dars-1	20.4746		rps-3	20.5828		rps-8	20.6389	20.4391		rps-8	20.6389	20.5786		C18G1.9	21.2725	21.427		acl-11
tbb-2	20.4352		rps-8	20.4391		rps-8	20.5786		perm-1	20.0877	20.4371		inf-1	20.2845	20.5713		his-57	19.67	21.3629		acl-14
rpl-24.1	20.4025		perm-1	20.4371		inf-1	20.5713		rpl-24.1	20.4025	20.4153		bgnt-1.1	21.1028	20.5691		rps-1	21.2169	21.3275		acl-2
rpl-5	20.3782		rpl-24.1	20.4153		bgnt-1.1	20.5691		rpl-15	20.2111	20.3924		Y37E3.8	20.5681	20.5367		vit-2	22.038	21.3136		acl-3
rps-11	20.3666		rpl-15	20.3924		Y37E3.8	20.5367		inf-1	20.2845	20.3839		F02A9.10	20.6867	20.5322		rpl-10	21.5288	21.2511		acl-4
pccb-1	20.3522		inf-1	20.3839		F02A9.10	20.5322		rps-11	20.3666	20.3745		rpl-7A	20.4945	20.4846		rpl-6	20.8989	21.186		acl-5
inf-1	20.2845		rps-11	20.3745		rpl-7A	20.4846		rpl-7A	20.4945	20.3648		unc-54	20.7173	20.4811		tba-1	21.2398	21.1798		acl-6
F01G4.6	20.2767		rpl-7A	20.3648		unc-54	20.4811		rps-3	20.54	20.3279		rps-11	20.3666	20.3688		his-1	19.9008	20.9692		acl-7
rpl-3	20.2765		rps-3	20.3279		rps-11	20.3688		atp-1	20.2503	20.3259		F01G4.6	20.2767	20.3329		rpl-2	20.9378	20.9654		acl-8
rpl-23	20.2684		atp-1	20.3259		F01G4.6	20.3329		rpl-3	20.2765	20.3112		atp-1	20.2503	20.3055		vit-5	21.5403	20.8947		acl-9
atp-1	20.2503		rpl-3	20.3112		atp-1	20.3055		nol-56	19.9619	20.286		nol-56	19.9619	20.3054		rpl-36.A	21.3226	20.8765		acly-1
rpl-15	20.2111		nol-56	20.286		nol-56	20.3054		F01G4.6	20.2767	20.2792		atp-2	19.9666	20.2673		pfkb-1.1	20.6344	20.8734		acly-2
rpl-7	20.1765		F01G4.6	20.2792		atp-2	20.2673		atp-2	19.9666	20.1744		rpl-7	20.1765	20.2662		rack-1	20.6431	20.8691		aco-1
ahcy-1	20.1288		atp-2	20.1744		rpl-7	20.2662		aco-2	19.9288	20.1624		rpl-23	20.2684	20.2351		rpl-14	20.6066	20.8664		aco-2
cgh-1	20.1239		aco-2	20.1624		rpl-23	20.2351		ahcy-1	20.1288	20.1593		rpl-24.1	20.4025	20.2186		rps-2	20.6318	20.846		acox-1.1
acdh-10	20.107		ahcy-1	20.1593		rpl-24.1	20.2186		rpl-5	20.3782	20.1563		top-1	19.266	20.1986		ubl-1	21.2515	20.8158		acox-1.2
eat-6	20.0968		rpl-5	20.1563		top-1	20.1986		fib-1	19.9908	20.096		suca-1	20.4786	20.185		gpd-1	20.8191	20.7954		acox-1.5
perm-1	20.0877		fib-1	20.096		suca-1	20.185		eat-6	20.0968	20.0886		rpl-3	20.2765	20.173		tbb-2	20.7673	20.7704		acox-1.6
rps-23	20.0732		eat-6	20.0886		rpl-3	20.173		rpl-7	20.1765	20.0784		dars-1	20.6381	20.1714		pccb-1	20.7065	20.7112		acox-3
vit-3	20.0652		rpl-7	20.0784		dars-1	20.1714		rps-23	20.0732	20.0646		eat-6	20.0968	20.1695		F46H5.3	20.5299	20.7072		acp-1
rpl-9	20.0162		rps-23	20.0646		eat-6	20.1695		rpl-23	20.2684	20.0292		rpl-15	20.2111	20.1177		Y47G6A.15	18.5703	20.6941		acp-5
fib-1	19.9908		rpl-23	20.0292		rpl-15	20.1177		top-1	19.266	20.016		rps-9	19.785	20.1148		hsp-1	20.7358	20.6868		acp-6
rpl-20	19.9778		top-1	20.016		rps-9	20.1148		ifc-2	19.2879	20.005		fib-1	19.9908	20.0989		rps-14	20.5119	20.683		acs-1
tufm-1	19.9703		ifc-2	20.005		fib-1	20.0989		cgh-1	20.1239	19.9856		eef-2	19.9295	20.053		rpl-5	20.1563	20.6495		acs-11
atp-2	19.9666		cgh-1	19.9856		eef-2	20.053		eef-2	19.9295	19.9699		rpl-20	19.9778	20.0475		ran-1	20.7869	20.6295		acs-13
nol-56	19.9619		eef-2	19.9699		rpl-20	20.0475		rpl-20	19.9778	19.9637		perm-1	20.0877	20.0087		rps-3	20.3279	20.5828		acs-14
eef-2	19.9295		rpl-20	19.9637		perm-1	20.0087		tufm-1	19.9703	19.9527		sca-1	19.8298	20.0068		rps-8	20.4391	20.5786		acs-17
aco-2	19.9288		tufm-1	19.9527		sca-1	20.0068		sca-1	19.8298	19.9448		vdac-1	18.7063	19.9712		inf-1	20.3839	20.5713		acs-19
T04B8.5	19.8875		sca-1	19.9448		vdac-1	19.9712		his-1	19.8216	19.9008		rps-23	20.0732	19.9614		bgnt-1.1	20.9083	20.5691		acs-2
par-5	19.8797		his-1	19.9008		rps-23	19.9614		par-5	19.8797	19.8893		rpl-9	20.0162	19.9546		Y37E3.8	20.6917	20.5367		acs-21
ucr-1	19.8795		par-5	19.8893		rpl-9	19.9546		rpl-9	20.0162	19.859		rps-24	19.7682	19.9425		F02A9.10	20.8684	20.5322		acs-22
hsp-6	19.8399		rpl-9	19.859		rps-24	19.9425		hsp-6	19.8399	19.8061		par-5	19.8797	19.9327		rpl-7A	20.3648	20.4846		acs-4
rpl-33	19.8307		hsp-6	19.8061		par-5	19.9327		ucr-1	19.8795	19.8011		his-11	18.9086	19.8805		unc-54	20.538	20.4811		acs-5
sca-1	19.8298		ucr-1	19.8011		his-11	19.8805		acdh-10	20.107	19.775		emb-9	18.1464	19.8727		rps-11	20.3745	20.3688		acs-7
his-1	19.8216		acdh-10	19.775		emb-9	19.8727		rps-9	19.785	19.7624		rpl-4	19.563	19.866		F01G4.6	20.2792	20.3329		act-2
B0303.3	19.7925		rps-9	19.7624		rpl-4	19.866		rps-24	19.7682	19.7501		ucr-1	19.8795	19.8629		atp-1	20.3259	20.3055		act-4
rps-9	19.785		rps-24	19.7501		ucr-1	19.8629		rpl-17	19.5897	19.7069		rpl-33	19.8307	19.854		nol-56	20.286	20.3054		act-5
rps-24	19.7682		rpl-17	19.7069		rpl-33	19.854		rpl-4	19.563	19.7001		rpl-18	19.49	19.7717		atp-2	20.1744	20.2673		acy-1
rps-28	19.6974		rpl-4	19.7001		rpl-18	19.7717		his-57	19.4038	19.67		aco-2	19.9288	19.7545		rpl-7	20.0784	20.2662		adah-1
ifb-2	19.637		his-57	19.67		aco-2	19.7545		acdh-12	19.2808	19.6572		rps-18	19.5701	19.7252		rpl-23	20.0292	20.2351		adk-1
rpl-21	19.6287		acdh-12	19.6572		rps-18	19.7252		rps-28	19.6974	19.6443		ahcy-1	20.1288	19.7166		rpl-24.1	20.4153	20.2186		adpr-1
vit-1	19.6281		rps-28	19.6443		ahcy-1	19.7166		B0303.3	19.7925	19.621		cgh-1	20.1239	19.6947		top-1	20.016	20.1986		adr-1
rpl-17	19.5897		B0303.3	19.621		cgh-1	19.6947		pod-2	19.1979	19.589		trap-4	19.1765	19.6644		suca-1	20.5293	20.185		adr-2
rpl-11.1	19.5861		pod-2	19.589		trap-4	19.6644		rpl-21	19.6287	19.5877		rps-28	19.6974	19.6171		rpl-3	20.3112	20.173		ads-1
rps-18	19.5701		rpl-21	19.5877		rps-28	19.6171		rpl-33	19.8307	19.5778		rpl-11.1	19.5861	19.6114		dars-1	20.4746	20.1714		adsl-1
ola-1	19.5641		rpl-33	19.5778		rpl-11.1	19.6114		ola-1	19.5641	19.5709		rps-0	18.9231	19.6043		eat-6	20.0886	20.1695		adss-1
rpl-4	19.563		ola-1	19.5709		rps-0	19.6043		vha-15	19.4521	19.5705		vha-15	19.4521	19.5887		rpl-15	20.3924	20.1177		aex-3
hsp-4	19.5436		vha-15	19.5705		vha-15	19.5887		rpl-18	19.49	19.5246		ola-1	19.5641	19.5816		rps-9	19.7624	20.1148		aex-6
rpl-35	19.5199		rpl-18	19.5246		ola-1	19.5816		oatr-1	19.3057	19.5077		rpl-21	19.6287	19.5731		fib-1	20.096	20.0989		agef-1
rpl-18	19.49		oatr-1	19.5077		rpl-21	19.5731		rpl-11.1	19.5861	19.4546		tufm-1	19.9703	19.5603		eef-2	19.9699	20.053		agl-1
vha-15	19.4521		rpl-11.1	19.4546		tufm-1	19.5603		vit-3	20.0652	19.4486		rpl-17	19.5897	19.4989		rpl-20	19.9637	20.0475		agxt-1
F44E5.4	19.4468		vit-3	19.4486		rpl-17	19.4989		trap-4	19.1765	19.405		acer-1	19.0441	19.4877		perm-1	20.4371	20.0087		aha-1
rpl-13	19.4302		trap-4	19.405		acer-1	19.4877		rpl-13	19.4302	19.3969		hsp-4	19.5436	19.4573		vdac-1	18.8253	19.9712		ahcy-1
his-57	19.4038		rpl-13	19.3969		hsp-4	19.4573		T04B8.5	19.8875	19.3869		act-5	18.844	19.4435		rps-23	20.0646	19.9614		aho-3
msp-19	19.4004		T04B8.5	19.3869		ifc-2	19.4489		tsn-1	19.3574	19.3641		eef-1G	18.9188	19.4346		rpl-9	19.859	19.9546		ahsa-1
car-1	19.3912		tsn-1	19.3641		act-5	19.4435		hsp-4	19.5436	19.3349		acdh-10	20.107	19.4312		rps-24	19.7501	19.9425		ain-1
tag-18	19.3614		hsp-4	19.3349		eef-1G	19.4346		F44E5.4	19.4468	19.3313		B0303.3	19.7925	19.4228		par-5	19.8893	19.9327		aipl-1
tsn-1	19.3574		F44E5.4	19.3313		acdh-10	19.4312		vit-1	19.6281	19.311		unc-52	17.6851	19.4207		his-11	19.1981	19.8805		aipr-1
Y37E3.17	19.3558		vit-1	19.311		B0303.3	19.4228		Y37E3.17	19.3558	19.3001		tsn-1	19.3574	19.4117		emb-9	18.4184	19.8727		air-1
sec-61.a	19.3351		Y37E3.17	19.3001		unc-52	19.4207		tag-18	19.3614	19.2819		rps-20	18.9529	19.4058		rpl-4	19.7001	19.866		air-2
unc-15	19.3246		tag-18	19.2819		tsn-1	19.4117		eef-1G	18.9188	19.2737		unc-15	19.3246	19.3159		ucr-1	19.8011	19.8629		ajm-1
rml-1	19.3167		eef-1G	19.2737		rps-20	19.4058		ule-5	19.1774	19.2578		fln-1	18.7526	19.3125		rpl-33	19.5778	19.854		akap-1
oatr-1	19.3057		ule-5	19.2578		unc-15	19.3159		sec-61.a	19.3351	19.2423		pdhb-1	19.078	19.3049		rpl-18	19.5246	19.7717		akt-1
ifc-2	19.2879		sec-61.a	19.2423		fln-1	19.3125		acer-1	19.0441	19.2332		oatr-1	19.3057	19.287		aco-2	20.1624	19.7545		akt-2
acdh-12	19.2808		acer-1	19.2332		pdhb-1	19.3049		rps-0	18.9231	19.2099		rpl-13	19.4302	19.2788		rps-18	19.1946	19.7252		aldo-1
rpl-16	19.2727		rps-0	19.2099		oatr-1	19.287		rml-1	19.3167	19.2015		txdc-12.2	18.4632	19.2569		ahcy-1	20.1593	19.7166		aldo-2
top-1	19.266		rml-1	19.2015		rpl-13	19.2788		ZK813.3	19.0165	19.1983		dbt-1	17.7317	19.2554		cgh-1	19.9856	19.6947		alfa-1
chc-1	19.2413		ZK813.3	19.1983		txdc-12.2	19.2569		his-11	18.9086	19.1981		T04B8.5	19.8875	19.2457		trap-4	19.405	19.6644		alg-1
rps-16	19.2016		his-11	19.1981		dbt-1	19.2554		rps-18	19.5701	19.1946		pod-2	19.1979	19.2229		rps-28	19.6443	19.6171		algn-11
pod-2	19.1979		rps-18	19.1946		T04B8.5	19.2457		rpl-16	19.2727	19.1732		rps-7	18.7129	19.215		rpl-11.1	19.4546	19.6114		algn-12
ule-5	19.1774		rpl-16	19.1732		pod-2	19.2229		idha-1	18.9513	19.1605		rps-22	18.6596	19.2053		rps-0	19.2099	19.6043		algn-2
trap-4	19.1765		idha-1	19.1605		rps-7	19.215		pdhb-1	19.078	19.1542		rps-16	19.2016	19.2051		vha-15	19.5705	19.5887		algn-3
Q17350	19.1495		pdhb-1	19.1542		rps-22	19.2053		car-1	19.3912	19.1351		hsp-6	19.8399	19.1627		ola-1	19.5709	19.5816		algn-5
rpl-19	19.0897		car-1	19.1351		rps-16	19.2051		Y62H9A.5	18.9851	19.1308		pqn-52	17.5491	19.1588		rpl-21	19.5877	19.5731		alh-1
pdhb-1	19.078		Y62H9A.5	19.1308		hsp-6	19.1627		rpl-35	19.5199	19.1139		rml-1	19.3167	19.1429		tufm-1	19.9527	19.5603		alh-11
acer-1	19.0441		rpl-35	19.1139		pqn-52	19.1588		iffb-1	18.9046	19.1101		F44E5.4	19.4468	19.121		rpl-17	19.7069	19.4989		alh-12
cey-4	19.0374		iffb-1	19.1101		rml-1	19.1429		act-5	18.844	19.0926		rpl-16	19.2727	19.1208		acer-1	19.2332	19.4877		alh-13
pygl-1	19.0212		act-5	19.0926		F44E5.4	19.121		rpl-19	19.0897	19.0772		lev-11	17.8568	19.1188		hsp-4	19.3349	19.4573		alh-3
ZK813.3	19.0165		rpl-19	19.0772		rpl-16	19.1208		ketn-1	18.6993	19.0754		idh-1	17.9864	19.0636		act-5	19.0926	19.4435		alh-4
Y62H9A.5	18.9851		ketn-1	19.0754		lev-11	19.1188		chc-1	19.2413	19.0671		sec-61.a	19.3351	19.0466		eef-1G	19.2737	19.4346		alh-6
mdh-2	18.9699		chc-1	19.0671		idh-1	19.0636		unc-15	19.3246	19.0652		rpl-27	18.9235	19.0339		acdh-10	19.775	19.4312		alh-7
rpn-7	18.9629		unc-15	19.0652		sec-61.a	19.0466		dbt-1	17.7317	19.056		Q17350	19.1495	19.0328		B0303.3	19.621	19.4228		alh-8
rps-20	18.9529		dbt-1	19.056		rpl-27	19.0339		Q17350	19.1495	19.0184		chc-1	19.2413	19.0271		tsn-1	19.3641	19.4117		alh-9
idha-1	18.9513		Q17350	19.0184		Q17350	19.0328		ZK813.1	18.6409	18.9439		ZK813.3	19.0165	19.0074		rps-20	18.8251	19.4058		alkb-8
rpl-34	18.9274		ZK813.1	18.9439		chc-1	19.0271		txdc-12.2	18.4632	18.9403		tag-18	19.3614	18.9987		unc-15	19.0652	19.3159		alp-1
rpl-27	18.9235		txdc-12.2	18.9403		ZK813.3	19.0074		msp-19	19.4004	18.908		iffb-1	18.9046	18.9626		fln-1	18.556	19.3125		alx-1
rps-0	18.9231		msp-19	18.908		tag-18	18.9987		gcst-1	18.7881	18.9035		acdh-12	19.2808	18.9597		pdhb-1	19.1542	19.3049		aly-1
eef-1G	18.9188		gcst-1	18.9035		iffb-1	18.9626		C08F8.2	18.9027	18.8934		idha-1	18.9513	18.9441		oatr-1	19.5077	19.287		aly-2
his-11	18.9086		C08F8.2	18.8934		acdh-12	18.9597		pygl-1	19.0212	18.8889		rpl-19	19.0897	18.9432		rpl-13	19.3969	19.2788		aly-3
iffb-1	18.9046		pygl-1	18.8889		idha-1	18.9441		rps-16	19.2016	18.8834		hel-1	18.3413	18.9031		txdc-12.2	18.9403	19.2569		ama-1
sip-1	18.9043		rps-16	18.8834		rpl-19	18.9432		rpl-34	18.9274	18.8341		ucr-2.1	18.4636	18.8794		dbt-1	19.056	19.2554		ampd-1
C08F8.2	18.9027		rpl-34	18.8341		hel-1	18.9031		rpl-31	18.6825	18.8292		mdh-2	18.9699	18.878		T04B8.5	19.3869	19.2457		anat-1
Y62H9A.3	18.8829		rpl-31	18.8292		ucr-2.1	18.8794		vdac-1	18.7063	18.8253		cey-4	19.0374	18.8768		rps-7	18.6147	19.215		anc-1
act-5	18.844		vdac-1	18.8253		mdh-2	18.878		rps-20	18.9529	18.8251		Y37E3.17	19.3558	18.8533		rps-22	18.7859	19.2053		ani-2
rps-26	18.8112		rps-20	18.8251		cey-4	18.8768		rps-22	18.6596	18.7859		gcst-1	18.7881	18.8141		rps-16	18.8834	19.2051		anmt-1
gcst-1	18.7881		rps-22	18.7859		Y37E3.17	18.8533		rpn-7	18.9629	18.7838		Y51H7C.13	16.3069	18.7809		hsp-6	19.8061	19.1627		anmt-3
acdh-7	18.7722		rpn-7	18.7838		gcst-1	18.8141		Y62H9A.3	18.8829	18.783		cpn-3	18.3706	18.7767		F44E5.4	19.3313	19.121		ant-1.1
fln-1	18.7526		Y62H9A.3	18.783		Y51H7C.13	18.7809		rpl-27	18.9235	18.769		iff-2	18.5234	18.764		rpl-16	19.1732	19.1208		ant-1.4
glh-1	18.747		rpl-27	18.769		cpn-3	18.7767		goa-1	18.6039	18.7547		goa-1	18.6039	18.7573		idh-1	18.6578	19.0636		aos-1
ttr-51	18.7464		goa-1	18.7547		iff-2	18.764		mdh-2	18.9699	18.7161		alh-8	18.29	18.7105		sec-61.a	19.2423	19.0466		apa-2
rps-7	18.7129		mdh-2	18.7161		goa-1	18.7573		hel-1	18.3413	18.709		rpl-35	19.5199	18.7058		rpl-27	18.769	19.0339		apb-1
vdac-1	18.7063		hel-1	18.709		alh-8	18.7105		cey-4	19.0374	18.6713		car-1	19.3912	18.6897		Q17350	19.0184	19.0328		apb-3
fasn-1	18.7056		cey-4	18.6713		rpl-35	18.7058		rps-26	18.8112	18.6686		msp-19	19.4004	18.672		chc-1	19.0671	19.0271		apc-1
ketn-1	18.6993		rps-26	18.6686		car-1	18.6897		idh-1	17.9864	18.6578		vit-3	20.0652	18.6676		ZK813.3	19.1983	19.0074		apd-3
rpl-31	18.6825		idh-1	18.6578		msp-19	18.672		F21H7.5	18.5692	18.6505		dhs-28	18.6069	18.6377		tag-18	19.2819	18.9987		apg-1
vgln-1	18.668		F21H7.5	18.6505		vit-3	18.6676		acdh-7	18.7722	18.6441		vit-1	19.6281	18.6365		iffb-1	19.1101	18.9626		apm-1
rps-22	18.6596		acdh-7	18.6441		dhs-28	18.6377		sars-1	18.5872	18.6366		sip-1	18.9043	18.6101		acdh-12	19.6572	18.9597		apm-3
T23E7.2	18.656		sars-1	18.6366		vit-1	18.6365		rps-7	18.7129	18.6147		sars-1	18.5872	18.6082		idha-1	19.1605	18.9441		app-1
ZK813.1	18.6409		rps-7	18.6147		sip-1	18.6101		vgln-1	18.668	18.61		rpl-30	18.1515	18.5988		rpl-19	19.0772	18.9432		appg-1
eif-2gamma	18.6236		vgln-1	18.61		sars-1	18.6082		ech-1.2	18.3142	18.5958		pygl-1	19.0212	18.5934		hel-1	18.709	18.9031		aprt-1
dhs-28	18.6069		ech-1.2	18.5958		rpl-30	18.5988		art-1	18.4873	18.592		vgln-1	18.668	18.5797		ucr-2.1	18.5667	18.8794		aps-1
goa-1	18.6039		art-1	18.592		pygl-1	18.5934		myo-3	17.7867	18.5778		R53.4	18.5482	18.5749		mdh-2	18.7161	18.878		aps-2
acs-4	18.5952		myo-3	18.5778		vgln-1	18.5797		fasn-1	18.7056	18.5715		let-2	16.4771	18.55		cey-4	18.6713	18.8768		apy-1
sars-1	18.5872		fasn-1	18.5715		R53.4	18.5749		Y47G6A.15	18.4987	18.5703		T23E7.2	18.656	18.5477		Y37E3.17	19.3001	18.8533		aqp-10
F21H7.5	18.5692		Y47G6A.15	18.5703		let-2	18.55		ucr-2.1	18.4636	18.5667		Y62H9A.5	18.9851	18.5157		gcst-1	18.9035	18.8141		aqp-2
tba-2	18.5526		ucr-2.1	18.5667		T23E7.2	18.5477		fln-1	18.7526	18.556		glh-1	18.747	18.5059		Y51H7C.13	16.8717	18.7809		aqp-7
R53.4	18.5482		fln-1	18.556		Y62H9A.5	18.5157		glh-1	18.747	18.5218		ule-5	19.1774	18.4816		cpn-3	18.3839	18.7767		aqp-8
iff-2	18.5234		glh-1	18.5218		glh-1	18.5059		dhs-28	18.6069	18.5216		prdx-2	18.2643	18.471		iff-2	18.418	18.764		ard-1
ints-1	18.5104		dhs-28	18.5216		ule-5	18.4816		R53.4	18.5482	18.5211		rpl-34	18.9274	18.4708		goa-1	18.7547	18.7573		arf-1.2
Y47G6A.15	18.4987		R53.4	18.5211		prdx-2	18.471		eif-2gamma	18.6236	18.4976		rpn-7	18.9629	18.4574		alh-8	18.4688	18.7105		arf-3
art-1	18.4873		eif-2gamma	18.4976		rpl-34	18.4708		acs-4	18.5952	18.477		hsp-3	18.2862	18.446		rpl-35	19.1139	18.7058		arf-6
rpn-5	18.4834		acs-4	18.477		rpn-7	18.4574		alh-8	18.29	18.4688		tba-2	18.5526	18.4008		car-1	19.1351	18.6897		argk-1
ucr-2.1	18.4636		alh-8	18.4688		hsp-3	18.446		ubq-1	18.3877	18.4613		ifp-1	15.574	18.3846		msp-19	18.908	18.672		argn-1
txdc-12.2	18.4632		ubq-1	18.4613		tba-2	18.4008		tba-2	18.5526	18.461		acdh-7	18.7722	18.3778		vit-3	19.4486	18.6676		arid-1
rps-30	18.4096		tba-2	18.461		ifp-1	18.3846		ints-1	18.5104	18.4301		col-8	16.4439	18.3621		dhs-28	18.5216	18.6377		ark-1
ppk-3	18.3992		ints-1	18.4301		acdh-7	18.3778		emb-9	18.1464	18.4184		fasn-1	18.7056	18.3585		vit-1	19.311	18.6365		arl-1
ubq-1	18.3877		emb-9	18.4184		col-8	18.3621		iff-2	18.5234	18.418		cts-1	17.979	18.3576		sip-1	18.3375	18.6101		arl-8
rpl-26	18.3753		iff-2	18.418		fasn-1	18.3585		cpn-3	18.3706	18.3839		ZK813.1	18.6409	18.3539		sars-1	18.6366	18.6082		arp-1
cpn-3	18.3706		cpn-3	18.3839		cts-1	18.3576		ppk-2	18.1106	18.3824		eif-2gamma	18.6236	18.3522		vgln-1	18.61	18.5797		arrd-17
csr-1	18.3456		ppk-2	18.3824		ZK813.1	18.3539		T23E7.2	18.656	18.3761		eif-2alpha	18.0608	18.3285		R53.4	18.5211	18.5749		arrd-25
D1054.10	18.3437		T23E7.2	18.3761		eif-2gamma	18.3522		rpn-5	18.4834	18.3427		rps-5	17.3988	18.3267		let-2	17.3496	18.55		art-1
hel-1	18.3413		rpn-5	18.3427		eif-2alpha	18.3285		sip-1	18.9043	18.3375		idhb-1	18.1775	18.3259		Y62H9A.5	19.1308	18.5157		arx-1
ech-1.2	18.3142		sip-1	18.3375		rps-5	18.3267		ule-3	18.0205	18.3066		lec-3	17.1067	18.3128		glh-1	18.5218	18.5059		arx-2
nars-1	18.2946		ule-3	18.3066		idhb-1	18.3259		gfm-1	18.0368	18.3065		ucr-11	18.1899	18.3115		ule-5	19.2578	18.4816		arx-3
alh-8	18.29		gfm-1	18.3065		lec-3	18.3128		idhb-1	18.1775	18.2919		art-1	18.4873	18.2717		prdx-2	18.0829	18.471		arx-4
hsp-3	18.2862		idhb-1	18.2919		ucr-11	18.3115		let-92	17.9718	18.2717		C08F8.2	18.9027	18.2643		rpl-34	18.8341	18.4708		arx-6
prdx-2	18.2643		let-92	18.2717		art-1	18.2717		eif-2alpha	18.0608	18.2596		icl-1	18.1462	18.2591		rpn-7	18.7838	18.4574		asah-1
ldp-1	18.262		eif-2alpha	18.2596		C08F8.2	18.2643		icl-1	18.1462	18.2457		acs-4	18.5952	18.254		hsp-3	18.2064	18.446		asb-1
cyn-7	18.2306		icl-1	18.2457		icl-1	18.2591		nars-1	18.2946	18.2453		ubq-1	18.3877	18.2496		tba-2	18.461	18.4008		asb-2
nmy-1	18.2177		nars-1	18.2453		acs-4	18.254		rps-30	18.4096	18.2426		ule-3	18.0205	18.2355		ifp-1	16.709	18.3846		ascc-1
fars-3	18.2075		rps-30	18.2426		ubq-1	18.2496		B0250.5	18.1021	18.227		let-92	17.9718	18.2273		acdh-7	18.6441	18.3778		asg-1
ucr-11	18.1899		B0250.5	18.227		ule-3	18.2355		vbh-1	18.1431	18.225		cyn-7	18.2306	18.2059		col-8	16.6922	18.3621		asg-2
idhb-1	18.1775		vbh-1	18.225		let-92	18.2273		ucr-11	18.1899	18.2216		phb-1	17.9675	18.2041		fasn-1	18.5715	18.3585		ash-2
unc-87	18.1725		ucr-11	18.2216		cyn-7	18.2059		unc-52	17.6851	18.2163		F33D11.10	17.7869	18.1759		cts-1	18.0411	18.3576		asna-1
rpl-30	18.1515		unc-52	18.2163		phb-1	18.2041		hsp-3	18.2862	18.2064		sodh-1	17.6734	18.175		ZK813.1	18.9439	18.3539		asns-2
emb-9	18.1464		hsp-3	18.2064		F33D11.10	18.1759		ldp-1	18.262	18.1621		let-767	17.9874	18.1687		eif-2gamma	18.4976	18.3522		asp-1
icl-1	18.1462		ldp-1	18.1621		sodh-1	18.175		fars-3	18.2075	18.1518		rps-26	18.8112	18.1682		eif-2alpha	18.2596	18.3285		asp-13
vbh-1	18.1431		fars-3	18.1518		let-767	18.1687		csr-1	18.3456	18.1474		enpl-1	18.0972	18.1631		rps-5	17.9323	18.3267		asp-2
eif-3.C	18.1392		csr-1	18.1474		rps-26	18.1682		D1054.10	18.3437	18.1386		ints-1	18.5104	18.1608		idhb-1	18.2919	18.3259		asp-3
mcm-5	18.1353		D1054.10	18.1386		enpl-1	18.1631		F27D4.1	18.1261	18.1345		myo-3	17.7867	18.1545		lec-3	17.1801	18.3128		asp-4
copa-1	18.1351		F27D4.1	18.1345		ints-1	18.1608		copa-1	18.1351	18.1301		fars-3	18.2075	18.1522		ucr-11	18.2216	18.3115		asp-5
spch-1	18.1317		copa-1	18.1301		myo-3	18.1545		myo-2	17.3103	18.1019		vbh-1	18.1431	18.111		art-1	18.592	18.2717		asp-6
F27D4.1	18.1261		myo-2	18.1019		fars-3	18.1522		rpl-30	18.1515	18.0992		ppk-2	18.1106	18.1086		C08F8.2	18.8934	18.2643		asps-1
ppk-2	18.1106		rpl-30	18.0992		sca-1	18.1134		let-767	17.9874	18.0973		ttr-18	18.0136	18.0989		icl-1	18.2457	18.2591		atad-3
B0250.5	18.1021		let-767	18.0973		vbh-1	18.111		T05H10.6	17.8032	18.0921		Y62H9A.3	18.8829	18.0665		acs-4	18.477	18.254		ate-1
enpl-1	18.0972		T05H10.6	18.0921		ppk-2	18.1086		ddx-17	17.8269	18.0898		myo-2	17.3103	18.0652		ubq-1	18.4613	18.2496		atg-13
cpl-1	18.0878		ddx-17	18.0898		ttr-18	18.0989		phb-1	17.9675	18.0877		rpl-31	18.6825	18.0608		ule-3	18.3066	18.2355		atg-16.1
top-2	18.0859		phb-1	18.0877		Y62H9A.3	18.0665		prdx-2	18.2643	18.0829		dpy-23	17.8587	18.0501		let-92	18.2717	18.2273		atg-18
pfn-1	18.0849		prdx-2	18.0829		myo-2	18.0652		F33D11.10	17.7869	18.0615		D1054.10	18.3437	18.043		cyn-7	17.803	18.2059		atg-2
eif-2alpha	18.0608		F33D11.10	18.0615		rpl-31	18.0608		cts-1	17.979	18.0411		rpl-1	17.7709	18.0395		phb-1	18.0877	18.2041		atg-3
slc-25a10	18.0456		cts-1	18.0411		dpy-23	18.0501		H06I04.3	17.3111	18.006		F21H7.5	18.5692	18.0345		F33D11.10	18.0615	18.1759		atg-4.1
glp-4	18.0396		H06I04.3	18.006		D1054.10	18.043		kars-1	17.9246	17.9989		unc-87	18.1725	18.0315		sodh-1	17.8771	18.175		atg-5
gfm-1	18.0368		kars-1	17.9989		rpl-1	18.0395		glp-4	18.0396	17.9986		lec-1	17.5463	18.0248		let-767	18.0973	18.1687		atg-7
fars-1	18.0211		glp-4	17.9986		F21H7.5	18.0345		nduf-9	17.8564	17.9984		mlc-2	17.8293	17.9983		rps-26	18.6686	18.1682		atg9
ule-3	18.0205		nduf-9	17.9984		unc-87	18.0315		dpy-23	17.8587	17.9939		H17B01.2	15.4049	17.9959		enpl-1	17.934	18.1631		atgp-1
cct-3	18.0163		dpy-23	17.9939		lec-1	18.0248		Y69A2AR.18	17.8052	17.9929		B0250.5	18.1021	17.9957		ints-1	18.4301	18.1608		ath-1
ttr-18	18.0136		Y69A2AR.18	17.9929		mlc-2	17.9983		cpl-1	18.0878	17.9891		F27D4.1	18.1261	17.9952		myo-3	18.5778	18.1545		atic-1
ldh-1	17.9948		cpl-1	17.9891		H17B01.2	17.9959		fars-1	18.0211	17.9847		ldp-1	18.262	17.9914		fars-3	18.1518	18.1522		atln-1
mmcm-1	17.993		fars-1	17.9847		B0250.5	17.9957		nlp-31	17.8686	17.977		nars-1	18.2946	17.9671		vbh-1	18.225	18.111		atn-1
let-767	17.9874		nlp-31	17.977		F27D4.1	17.9952		rpl-26	18.3753	17.9754		pck-2	17.8623	17.9657		ppk-2	18.3824	18.1086		atp-1
idh-1	17.9864		rpl-26	17.9754		ldp-1	17.9914		egl-45	17.9614	17.9724		vha-11	17.3738	17.9648		ttr-18	17.228	18.0989		atp-2
uba-1	17.9849		egl-45	17.9724		nars-1	17.9671		nduf-7	17.7205	17.9566		ech-1.2	18.3142	17.9616		Y62H9A.3	18.783	18.0665		atp-3
cts-1	17.979		nduf-7	17.9566		pck-2	17.9657		nol-58	17.7214	17.956		ketn-1	18.6993	17.9565		myo-2	18.1019	18.0652		atp-4
let-92	17.9718		nol-58	17.956		vha-11	17.9648		eif-3.C	18.1392	17.9523		ddx-17	17.8269	17.9433		rpl-31	18.8292	18.0608		atp-5
phb-1	17.9675		eif-3.C	17.9523		ech-1.2	17.9616		pqn-22	17.6469	17.9366		copb-1	17.8633	17.9414		dpy-23	17.9939	18.0501		ATP6
egl-45	17.9614		pqn-22	17.9366		ketn-1	17.9565		enpl-1	18.0972	17.934		cpl-1	18.0878	17.9354		D1054.10	18.1386	18.043		attf-2
C28H8.3	17.9365		enpl-1	17.934		ddx-17	17.9433		rps-5	17.3988	17.9323		nol-58	17.7214	17.9335		rpl-1	17.8726	18.0395		atx-2
kars-1	17.9246		rps-5	17.9323		copb-1	17.9414		F22B5.10	17.8092	17.9274		uba-1	17.9849	17.9323		F21H7.5	18.6505	18.0345		azyx-1
sca-1	17.8743		F22B5.10	17.9274		cpl-1	17.9354		arf-3	17.7815	17.9259		rpn-5	18.4834	17.9292		unc-87	17.648	18.0315		B0001.4
nlp-31	17.8686		arf-3	17.9259		nol-58	17.9335		uba-1	17.9849	17.9137		T05H10.6	17.8032	17.9159		lec-1	17.2594	18.0248		B0024.11
eif-2beta	17.8652		uba-1	17.9137		uba-1	17.9323		ppk-3	18.3992	17.9113		fars-1	18.0211	17.9077		mlc-2	17.6577	17.9983		B0035.3
gsk-3	17.8652		ppk-3	17.9113		rpn-5	17.9292		cct-3	18.0163	17.9062		copa-1	18.1351	17.9038		H17B01.2	16.0207	17.9959		B0228.1
copb-1	17.8633		cct-3	17.9062		T05H10.6	17.9159		copb-1	17.8633	17.9033		glp-4	18.0396	17.8954		B0250.5	18.227	17.9957		B0250.5
pck-2	17.8623		copb-1	17.9033		fars-1	17.9077		ttr-51	18.7464	17.8982		C14B9.10	17.4242	17.8849		F27D4.1	18.1345	17.9952		B0252.5
dpy-23	17.8587		ttr-51	17.8982		copa-1	17.9038		top-2	18.0859	17.8967		eif-3.C	18.1392	17.8652		ldp-1	18.1621	17.9914		B0303.11
npp-9	17.8569		top-2	17.8967		glp-4	17.8954		erfa-1	17.767	17.8778		csr-1	18.3456	17.8554		nars-1	18.2453	17.9671		B0303.3
lev-11	17.8568		erfa-1	17.8778		C14B9.10	17.8849		sodh-1	17.6734	17.8771		rpl-26	18.3753	17.8548		pck-2	17.7355	17.9657		B0334.5
nduf-9	17.8564		sodh-1	17.8771		eif-3.C	17.8652		rpl-1	17.7709	17.8726		kars-1	17.9246	17.853		vha-11	17.6553	17.9648		B0361.6
mlc-2	17.8293		rpl-1	17.8726		csr-1	17.8554		ldh-1	17.9948	17.8645		H06I04.3	17.3111	17.8348		ech-1.2	18.5958	17.9616		B0379.1
ddx-17	17.8269		ldh-1	17.8645		rpl-26	17.8548		Y62H9A.4	16.3546	17.8538		ttr-51	18.7464	17.8283		ketn-1	19.0754	17.9565		B0395.3
gpd-2	17.8249		Y62H9A.4	17.8538		kars-1	17.853		mcm-5	18.1353	17.8451		rpl-12	17.1015	17.8241		ddx-17	18.0898	17.9433		B0403.3
ZK1058.9	17.8207		mcm-5	17.8451		H06I04.3	17.8348		C28H8.3	17.9365	17.841		erfa-1	17.767	17.8212		copb-1	17.9033	17.9414		B0416.5
F22B5.10	17.8092		C28H8.3	17.841		ttr-51	17.8283		pfn-1	18.0849	17.8294		arf-3	17.7815	17.816		cpl-1	17.9891	17.9354		B0464.6
dim-1	17.8068		pfn-1	17.8294		rpl-12	17.8241		mmcm-1	17.993	17.8153		Y69A2AR.18	17.8052	17.8076		nol-58	17.956	17.9335		B0464.9
Y69A2AR.18	17.8052		mmcm-1	17.8153		erfa-1	17.8212		cyn-7	18.2306	17.803		phb-2	17.4448	17.8056		uba-1	17.9137	17.9323		B0495.5
T05H10.6	17.8032		cyn-7	17.803		arf-3	17.816		iff-1	17.7468	17.7976		dim-1	17.8068	17.8046		rpn-5	18.3427	17.9292		B0495.7
F53H4.2	17.8		iff-1	17.7976		Y69A2AR.18	17.8076		C14B9.10	17.4242	17.7792		ldh-1	17.9948	17.7892		T05H10.6	18.0921	17.9159		B0495.8
rpt-6	17.7933		C14B9.10	17.7792		phb-2	17.8056		T22B7.7	17.7442	17.7787		unc-60	17.7915	17.7804		fars-1	17.9847	17.9077		B0511.6
unc-60	17.7915		T22B7.7	17.7787		dim-1	17.8046		nuo-5	17.5983	17.7604		egl-45	17.9614	17.778		copa-1	18.1301	17.9038		B0513.4
ifb-1	17.7906		nuo-5	17.7604		ldh-1	17.7892		gsk-3	17.8652	17.7563		iff-1	17.7468	17.7696		glp-4	17.9986	17.8954		bath-40
F33D11.10	17.7869		gsk-3	17.7563		unc-60	17.7804		slc-25a10	18.0456	17.747		pdi-3	17.6834	17.759		C14B9.10	17.7792	17.8849		baz-2
myo-3	17.7867		slc-25a10	17.747		egl-45	17.778		pck-2	17.8623	17.7355		top-2	18.0859	17.7457		eif-3.C	17.9523	17.8652		bca-1
arf-3	17.7815		sca-1	17.7375		iff-1	17.7696		nmy-1	18.2177	17.7291		nduf-9	17.8564	17.7424		csr-1	18.1474	17.8554		bcat-1
rpl-1	17.7709		pck-2	17.7355		pdi-3	17.759		eif-2beta	17.8652	17.7244		nduf-7	17.7205	17.7401		rpl-26	17.9754	17.8548		bcc-1
erfa-1	17.767		nmy-1	17.7291		top-2	17.7457		pars-1	17.656	17.7124		ifb-1	17.7906	17.7308		kars-1	17.9989	17.853		bckd-1A
pod-1	17.7548		eif-2beta	17.7244		nduf-9	17.7424		dim-1	17.8068	17.7031		perm-4	16.9084	17.7205		H06I04.3	18.006	17.8348		bckd-1b
iff-1	17.7468		pars-1	17.7124		nduf-7	17.7401		tufm-2	17.4326	17.6989		rpt-6	17.7933	17.6902		ttr-51	17.8982	17.8283		BE0003N10.1
T22B7.7	17.7442		dim-1	17.7031		ifb-1	17.7308		gas-1	17.3982	17.6753		gars-1	17.6705	17.683		rpl-12	16.5934	17.8241		ben-1
hsp-16.2	17.7329		tufm-2	17.6989		perm-4	17.7205		phb-2	17.4448	17.6689		C28H8.3	17.9365	17.6794		erfa-1	17.8778	17.8212		bgal-1
dbt-1	17.7317		gas-1	17.6753		rpt-6	17.6902		spch-1	18.1317	17.6601		rnp-4	17.2491	17.6772		arf-3	17.9259	17.816		bgnt-1.1
cct-1	17.7214		phb-2	17.6689		gars-1	17.683		mlc-2	17.8293	17.6577		eif-2beta	17.8652	17.6736		Y69A2AR.18	17.9929	17.8076		bicd-1
nol-58	17.7214		spch-1	17.6601		C28H8.3	17.6794		vha-11	17.3738	17.6553		cct-3	18.0163	17.6555		phb-2	17.6689	17.8056		bli-3
nduf-7	17.7205		mlc-2	17.6577		rnp-4	17.6772		gars-1	17.6705	17.6533		ril-1	17.0311	17.6547		dim-1	17.7031	17.8046		bmk-1
pyk-1	17.7009		vha-11	17.6553		eif-2beta	17.6736		unc-87	18.1725	17.648		pars-1	17.656	17.6517		ldh-1	17.8645	17.7892		bpl-1
unc-52	17.6851		gars-1	17.6533		rpl-30	17.6726		rpt-6	17.7933	17.6357		gfat-2	17.0401	17.6447		egl-45	17.9724	17.778		bpnt-1
pdi-3	17.6834		unc-87	17.648		cct-3	17.6555		ifb-1	17.7906	17.6332		rps-13	17.5594	17.6265		pdi-3	17.4894	17.759		bre-1
sodh-1	17.6734		rpt-6	17.6357		ril-1	17.6547		rps-6	17.5087	17.6101		acp-6	17.5615	17.6252		top-2	17.8967	17.7457		bub-1
gars-1	17.6705		ifb-1	17.6332		pars-1	17.6517		perm-4	16.9084	17.6038		rab-11.1	17.5828	17.6165		nduf-9	17.9984	17.7424		byn-1
K11H3.3	17.6584		rps-6	17.6101		gfat-2	17.6447		unc-60	17.7915	17.5991		far-1	17.1621	17.6018		nduf-7	17.9566	17.7401		C01B10.11
pars-1	17.656		perm-4	17.6038		rps-13	17.6265		unc-89	17.1256	17.5803		pfn-1	18.0849	17.594		ifb-1	17.6332	17.7308		C01B10.3
egl-4	17.6489		unc-60	17.5991		acp-6	17.6252		acp-6	17.5615	17.5783		ppk-3	18.3992	17.588		perm-4	17.6038	17.7205		C01B10.8
pqn-22	17.6469		unc-89	17.5803		rab-11.1	17.6165		K11H3.3	17.6584	17.5773		gpd-2	17.8249	17.573		rpt-6	17.6357	17.6902		C01B4.7
rpt-2	17.6206		acp-6	17.5783		far-1	17.6018		COX2	17.6141	17.5492		gfm-1	18.0368	17.5674		gars-1	17.6533	17.683		C01G10.9
COX2	17.6141		K11H3.3	17.5773		pfn-1	17.594		egl-4	17.6489	17.5434		COX2	17.6141	17.5627		C28H8.3	17.841	17.6794		C01G6.5
F59G1.3	17.6045		COX2	17.5492		ppk-3	17.588		lev-11	17.8568	17.5314		F22B5.10	17.8092	17.5623		rnp-4	16.9354	17.6772		C02B10.6
fipr-21	17.6041		egl-4	17.5434		gpd-2	17.573		rpt-2	17.6206	17.5308		rps-15	17.4217	17.5577		eif-2beta	17.7244	17.6736		C02C2.6
nuo-5	17.5983		lev-11	17.5314		gfm-1	17.5674		cct-1	17.7214	17.53		ostb-1	17.2624	17.551		cct-3	17.9062	17.6555		C02D5.4
bckd-1A	17.5837		rpt-2	17.5308		COX2	17.5627		abcf-2	17.4444	17.5293		C18B2.3	17.4029	17.5341		ril-1	17.2217	17.6547		C02F5.3
rab-11.1	17.5828		cct-1	17.53		F22B5.10	17.5623		bckd-1A	17.5837	17.5161		slc-25a10	18.0456	17.5264		pars-1	17.7124	17.6517		C03A3.2
acp-6	17.5615		abcf-2	17.5293		rps-15	17.5577		ZC434.8	17.5133	17.5045		rpt-2	17.6206	17.5228		gfat-2	17.3961	17.6447		C04C11.1
rps-13	17.5594		bckd-1A	17.5161		ostb-1	17.551		mpdu-1	17.4883	17.4962		rps-30	18.4096	17.5183		rps-13	17.1075	17.6265		C04E6.11
F53B6.4	17.5593		ZC434.8	17.5045		C18B2.3	17.5341		npp-9	17.8569	17.4922		plp-1	17.0733	17.5104		acp-6	17.5783	17.6252		C05C10.2
lars-1	17.5535		mpdu-1	17.4962		slc-25a10	17.5264		pdi-3	17.6834	17.4894		vha-2	16.8076	17.5104		rab-11.1	17.4196	17.6165		C05C10.3
pqn-52	17.5491		npp-9	17.4922		rpt-2	17.5228		spg-7	17.4967	17.4884		cdc-48.1	17.0517	17.4997		far-1	17.0035	17.6018		C05C12.5
pud-3	17.5487		pdi-3	17.4894		rps-30	17.5183		ucr-2.3	17.528	17.481		egl-4	17.6489	17.4985		pfn-1	17.8294	17.594		C05C8.1
lec-1	17.5463		spg-7	17.4884		plp-1	17.5104		F53B6.4	17.5593	17.476		mmcm-1	17.993	17.4978		ppk-3	17.9113	17.588		C05C8.7
popl-1	17.537		ucr-2.3	17.481		vha-2	17.5104		ule-1	16.9081	17.4456		rps-6	17.5087	17.4974		gpd-2	17.299	17.573		C05D11.1
R13H4.2	17.5299		F53B6.4	17.476		cdc-48.1	17.4997		hach-1	17.1477	17.4388		vha-12	17.2637	17.494		gfm-1	18.3065	17.5674		C06A6.4
ucr-2.3	17.528		ule-1	17.4456		egl-4	17.4985		fipr-21	17.6041	17.428		abcf-2	17.4444	17.4876		COX2	17.5492	17.5627		C06B3.6
ttr-2	17.5165		hach-1	17.4388		mmcm-1	17.4978		pyk-1	17.7009	17.4215		nlp-31	17.8686	17.4844		F22B5.10	17.9274	17.5623		C06E1.9
ZC434.8	17.5133		fipr-21	17.428		rps-6	17.4974		rab-11.1	17.5828	17.4196		gsk-3	17.8652	17.4841		rps-15	17.2967	17.5577		C07A12.7
rps-6	17.5087		pyk-1	17.4215		vha-12	17.494		popl-1	17.537	17.4122		far-2	17.4986	17.4717		ostb-1	17.2034	17.551		C07D8.6
far-2	17.4986		rab-11.1	17.4196		abcf-2	17.4876		lars-1	17.5535	17.4113		K11H3.3	17.6584	17.4716		C18B2.3	17.3611	17.5341		C08A9.10
spg-7	17.4967		popl-1	17.4122		nlp-31	17.4844		gfat-2	17.0401	17.3961		rps-10	16.8185	17.4486		slc-25a10	17.747	17.5264		C08B6.8
rpl-36	17.4961		lars-1	17.4113		gsk-3	17.4841		nra-2	17.3281	17.3944		ZC434.8	17.5133	17.4482		rpt-2	17.5308	17.5228		C08E8.4
mpdu-1	17.4883		gfat-2	17.3961		far-2	17.4717		pud-3	17.5487	17.3928		adk-1	16.7739	17.445		rps-30	18.2426	17.5183		C08F8.2
phb-2	17.4448		nra-2	17.3944		K11H3.3	17.4716		kin-19	17.2279	17.3926		vha-13	16.7984	17.4431		plp-1	17.3435	17.5104		C09D4.1
abcf-2	17.4444		pud-3	17.3928		rps-10	17.4486		rpn-3	17.3788	17.3914		dyn-1	17.153	17.4368		vha-2	16.6427	17.5104		C09G9.1
unc-82	17.4411		kin-19	17.3926		ZC434.8	17.4482		pqn-52	17.5491	17.3627		T21B6.3	15.4046	17.4363		cdc-48.1	17.2451	17.4997		C10E2.1
pab-2	17.4396		rpn-3	17.3914		adk-1	17.445		C18B2.3	17.4029	17.3611		ule-1	16.9081	17.4342		egl-4	17.5434	17.4985		C10G11.8
tufm-2	17.4326		pqn-52	17.3627		vha-13	17.4431		mpc-2	17.3348	17.3575		cbd-1	15.9424	17.4338		mmcm-1	17.8153	17.4978		C10G8.4
rsp-3	17.4304		C18B2.3	17.3611		dyn-1	17.4368		let-2	16.4771	17.3496		C16A3.5	17.1153	17.4124		rps-6	17.6101	17.4974		C11D2.4
stt-3	17.4284		mpc-2	17.3575		T21B6.3	17.4363		plp-1	17.0733	17.3435		bckd-1A	17.5837	17.408		vha-12	17.0079	17.494		C14A11.6
C14B9.10	17.4242		ifc-2	17.3566		ule-1	17.4342		arx-4	17.315	17.3167		mpdu-1	17.4883	17.4045		abcf-2	17.5293	17.4876		C14B9.10
rps-15	17.4217		let-2	17.3496		cbd-1	17.4338		F59G1.3	17.6045	17.3116		nuo-5	17.5983	17.4033		nlp-31	17.977	17.4844		C14B9.8
C18B2.3	17.4029		plp-1	17.3435		C16A3.5	17.4124		rsp-3	17.4304	17.3095		cct-1	17.7214	17.4		gsk-3	17.7563	17.4841		C14C10.5
rpl-30	17.4029		arx-4	17.3167		bckd-1A	17.408		gpd-2	17.8249	17.299		F36A2.7	16.7387	17.3994		far-2	17.2523	17.4717		C14F11.4
rps-5	17.3988		F59G1.3	17.3116		mpdu-1	17.4045		hpo-19	17.3567	17.2973		ndk-1	16.6301	17.3714		K11H3.3	17.5773	17.4716		C14H10.3
gas-1	17.3982		rsp-3	17.3095		nuo-5	17.4033		rps-15	17.4217	17.2967		pyk-1	17.7009	17.3578		rps-10	16.7027	17.4486		C15A11.7
rpn-3	17.3788		gpd-2	17.299		cct-1	17.4		ZK1058.9	17.8207	17.2949		mcm-5	18.1353	17.3575		ZC434.8	17.5045	17.4482		C15H9.9
vha-11	17.3738		hpo-19	17.2973		F36A2.7	17.3994		R13H4.2	17.5299	17.2908		ucr-2.3	17.528	17.3509		adk-1	16.9956	17.445		C16A3.5
cpr-9	17.3731		rps-15	17.2967		ndk-1	17.3714		dyn-1	17.153	17.2848		ahsa-1	16.5646	17.3448		vha-13	16.9103	17.4431		C17G1.2
hpo-19	17.3567		ZK1058.9	17.2949		pyk-1	17.3578		stt-3	17.4284	17.2753		gas-1	17.3982	17.3335		dyn-1	17.2848	17.4368		C17G10.1
mpc-2	17.3348		R13H4.2	17.2908		mcm-5	17.3575		pod-1	17.7548	17.2663		sams-3	16.3073	17.3333		T21B6.3	16.4662	17.4363		C17H12.12
nra-2	17.3281		dyn-1	17.2848		ucr-2.3	17.3509		C16A3.5	17.1153	17.2598		ifo-1	14.8415	17.3227		ule-1	17.4456	17.4342		C18B2.3
gspd-1	17.323		stt-3	17.2753		ahsa-1	17.3448		lec-1	17.5463	17.2594		rsp-3	17.4304	17.3183		cbd-1	16.7117	17.4338		C18B2.4
arx-4	17.315		pod-1	17.2663		gas-1	17.3335		far-2	17.4986	17.2523		popl-1	17.537	17.3172		C16A3.5	17.2598	17.4124		C18B2.5
H06I04.3	17.3111		C16A3.5	17.2598		sams-3	17.3333		cdc-48.1	17.0517	17.2451		rbmx-2	16.7345	17.3167		bckd-1A	17.5161	17.408		C18E9.2
myo-2	17.3103		lec-1	17.2594		ifo-1	17.3227		ttr-18	18.0136	17.228		mek-5	17.0713	17.3123		mpdu-1	17.4962	17.4045		C18G1.9
maph-1.1	17.3		far-2	17.2523		rsp-3	17.3183		ril-1	17.0311	17.2217		rpl-36	17.4961	17.3121		nuo-5	17.7604	17.4033		C18H7.1
uev-1	17.2979		cdc-48.1	17.2451		popl-1	17.3172		fnip-2	17.0744	17.216		pud-3	17.5487	17.3089		cct-1	17.53	17.4		C23G10.2
rab-7	17.2911		ttr-18	17.228		rbmx-2	17.3167		ctps-1	17.0578	17.2133		rps-25	17.239	17.3059		F36A2.7	17.057	17.3994		C23H3.2
R13H4.2	17.2888		ril-1	17.2217		mek-5	17.3123		cct-2	17.1389	17.2129		pat-10	17.0635	17.3058		ndk-1	16.4837	17.3714		C24H12.4
F37C4.5	17.2787		fnip-2	17.216		rpl-36	17.3121		ostb-1	17.2624	17.2034		cct-2	17.1389	17.2878		pyk-1	17.4215	17.3578		C25A11.2
cpt-1	17.269		ctps-1	17.2133		pud-3	17.3089		rars-2	16.6896	17.2032		rpt-1	17.1798	17.2863		mcm-5	17.8451	17.3575		C25D7.10
Y66H1A.4	17.268		cct-2	17.2129		rps-25	17.3059		Y66H1A.4	17.268	17.1806		bckd-1b	17.135	17.285		ucr-2.3	17.481	17.3509		C25F9.4
vha-12	17.2637		ostb-1	17.2034		pat-10	17.3058		lec-3	17.1067	17.1801		lars-1	17.5535	17.283		ahsa-1	17.0143	17.3448		C25G4.3
ostb-1	17.2624		rars-2	17.2032		cct-2	17.2878		rpt-1	17.1798	17.1668		pab-2	17.4396	17.2754		gas-1	17.6753	17.3335		C26E6.12
rnp-4	17.2491		Y66H1A.4	17.1806		rpt-1	17.2863		mek-5	17.0713	17.1592		ftt-2	16.6887	17.2748		sams-3	17.141	17.3333		C27A7.5
fbp-1	17.2485		lec-3	17.1801		bckd-1b	17.285		rbmx-2	16.7345	17.1582		rpt-5	17.0835	17.2553		ifo-1	15.6525	17.3227		C27B7.5
eif-3.G	17.2398		rpt-1	17.1668		lars-1	17.283		gpdh-2	16.9854	17.1563		hach-1	17.1477	17.255		rsp-3	17.3095	17.3183		C27D8.4
rps-25	17.239		mek-5	17.1592		pab-2	17.2754		dhs-12	17.1562	17.1533		mpc-2	17.3348	17.2473		popl-1	17.4122	17.3172		C27F2.10
metl-17	17.2326		rbmx-2	17.1582		ftt-2	17.2748		pab-2	17.4396	17.1506		gpdh-2	16.9854	17.2462		rbmx-2	17.1582	17.3167		C27F2.4
rpl-32	17.2308		gpdh-2	17.1563		rpt-5	17.2553		metl-17	17.2326	17.1461		lec-2	16.1616	17.229		mek-5	17.1592	17.3123		C28H8.3
kin-19	17.2279		dhs-12	17.1533		hach-1	17.255		bckd-1b	17.135	17.143		clik-1	16.6841	17.2131		rpl-36	16.8782	17.3121		C29F5.1
tbb-1	17.2113		pab-2	17.1506		mpc-2	17.2473		sams-3	16.3073	17.141		asg-2	16.6329	17.2129		pud-3	17.3928	17.3089		C29F7.2
pyr-1	17.2078		rpl-30	17.1496		gpdh-2	17.2462		rpl-32	17.2308	17.1384		T22B7.7	17.7442	17.2125		rps-25	17.1131	17.3059		C29F7.3
tba-4	17.2031		metl-17	17.1461		lec-2	17.229		cpt-1	17.269	17.123		C39D10.7	16.4779	17.2017		pat-10	16.6339	17.3058		C29H12.2
Y47G6A.22	17.1946		bckd-1b	17.143		clik-1	17.2131		aars-2	17.0585	17.1218		sams-1	16.4925	17.1914		cct-2	17.2129	17.2878		C30F12.2
W10C8.5	17.1845		sams-3	17.141		asg-2	17.2129		npp-25	17.0572	17.1153		ZK1058.9	17.8207	17.1906		rpt-1	17.1668	17.2863		C30G12.2
rpt-1	17.1798		rpl-32	17.1384		T22B7.7	17.2125		rps-25	17.239	17.1131		rps-17	16.7572	17.1858		bckd-1b	17.143	17.285		C31C9.2
far-1	17.1621		cpt-1	17.123		C39D10.7	17.2017		gspd-1	17.323	17.1128		hpo-19	17.3567	17.1812		lars-1	17.4113	17.283		C31H5.6
copd-1	17.1599		aars-2	17.1218		sams-1	17.1914		Y55F3AM.13	17.1441	17.1122		spg-7	17.4967	17.1791		pab-2	17.1506	17.2754		C32D5.8
dhs-12	17.1562		R13H4.2	17.1156		ZK1058.9	17.1906		snrp-200	16.9719	17.1098		R13H4.2	17.5299	17.178		rpt-5	17.0561	17.2553		C32E12.1
T08G11.1	17.1545		npp-25	17.1153		rps-17	17.1858		pfk-1.1	16.9028	17.108		tufm-2	17.4326	17.1757		hach-1	17.4388	17.255		C32F10.8
abcf-1	17.1543		rps-25	17.1131		hpo-19	17.1812		rps-13	17.5594	17.1075		stt-3	17.4284	17.1703		mpc-2	17.3575	17.2473		C33A12.1
dyn-1	17.153		gspd-1	17.1128		spg-7	17.1791		Y71H10B.1	16.9525	17.1002		aars-2	17.0585	17.1696		gpdh-2	17.1563	17.2462		C33F10.12
hach-1	17.1477		Y55F3AM.13	17.1122		R13H4.2	17.178		hars-1	17.0981	17.087		gspd-1	17.323	17.1644		lec-2	16.1116	17.229		C34E10.10
Y55F3AM.13	17.1441		snrp-200	17.1098		tufm-2	17.1757		maph-1.1	17.3	17.0614		nmy-1	18.2177	17.1609		clik-1	15.9914	17.2131		C35A5.8
cct-2	17.1389		pfk-1.1	17.108		stt-3	17.1703		F36A2.7	16.7387	17.057		rpn-3	17.3788	17.1561		asg-2	16.728	17.2129		C35B1.5
bckd-1b	17.135		rps-13	17.1075		aars-2	17.1696		rpt-5	17.0835	17.0561		W10C8.5	17.1845	17.1527		T22B7.7	17.7787	17.2125		C36A4.4
slc-25a18.1	17.1295		Y71H10B.1	17.1002		gspd-1	17.1644		pyr-1	17.2078	17.0523		vha-8	16.3172	17.1449		C39D10.7	16.7269	17.2017		C36B7.6
unc-89	17.1256		hars-1	17.087		nmy-1	17.1609		ife-1	16.6568	17.0519		Y55F3AM.13	17.1441	17.1437		sams-1	16.8399	17.1914		C37A2.7
C16A3.5	17.1153		maph-1.1	17.0614		rpn-3	17.1561		rpn-2	16.9514	17.0478		F55F8.2	16.3353	17.1289		ZK1058.9	17.2949	17.1906		C37C3.2
rnr-1	17.1094		F36A2.7	17.057		W10C8.5	17.1527		rars-1	17.0488	17.0426		dhs-12	17.1562	17.1274		rps-17	16.2489	17.1858		C37H5.13
lec-3	17.1067		rpt-5	17.0561		vha-8	17.1449		tbb-1	17.2113	17.0331		arf-1.2	17.0224	17.1236		hpo-19	17.2973	17.1812		C38C10.2
fkb-6	17.1037		pyr-1	17.0523		Y55F3AM.13	17.1437		arf-1.2	17.0224	17.0311		arx-4	17.315	17.1174		spg-7	17.4884	17.1791		C38C10.3
rpl-12	17.1015		ife-1	17.0519		F55F8.2	17.1289		aass-1	16.795	17.0236		pfk-1.1	16.9028	17.1161		tufm-2	17.6989	17.1757		C39B5.5
hars-1	17.0981		rpn-2	17.0478		dhs-12	17.1274		tba-4	17.2031	17.0211		ctps-1	17.0578	17.1062		stt-3	17.2753	17.1703		C39B5.6
dif-1	17.0967		rars-1	17.0426		arf-1.2	17.1236		ahsa-1	16.5646	17.0143		npp-9	17.8569	17.0997		aars-2	17.1218	17.1696		C39D10.7
rpt-5	17.0835		tbb-1	17.0331		arx-4	17.1174		cand-1	17.0429	17.0124		fipr-21	17.6041	17.0942		gspd-1	17.1128	17.1644		C39D10.8
fnip-2	17.0744		arf-1.2	17.0311		pfk-1.1	17.1161		uev-1	17.2979	17.0081		myo-5	15.8353	17.0937		rpn-3	17.3914	17.1561		C40H1.7
plp-1	17.0733		aass-1	17.0236		ctps-1	17.1062		vha-12	17.2637	17.0079		aqp-2	16.4649	17.0847		W10C8.5	16.9746	17.1527		C44B7.5
mek-5	17.0713		tba-4	17.0211		npp-9	17.0997		far-1	17.1621	17.0035		acdh-1	15.9236	17.0732		vha-8	16.2989	17.1449		C44C1.1
unc-116	17.0702		ahsa-1	17.0143		fipr-21	17.0942		acdh-1	15.9236	16.9965		cpr-9	17.3731	17.0693		Y55F3AM.13	17.1122	17.1437		C45B2.2
pat-10	17.0635		cand-1	17.0124		myo-5	17.0937		adk-1	16.7739	16.9956		vig-1	17.0353	17.0671		F55F8.2	16.8102	17.1289		C45B2.6
aars-2	17.0585		uev-1	17.0081		aqp-2	17.0847		copd-1	17.1599	16.9946		kin-19	17.2279	17.0666		dhs-12	17.1533	17.1274		C45G9.5
ctps-1	17.0578		vha-12	17.0079		R13H4.2	17.08		eif-3.G	17.2398	16.9873		eif-3.G	17.2398	17.0631		arf-1.2	17.0311	17.1236		C46C11.3
npp-25	17.0572		far-1	17.0035		acdh-1	17.0732		rab-7	17.2911	16.9871		hrpr-1	16.7127	17.0429		arx-4	17.3167	17.1174		C46F11.4
cdc-48.1	17.0517		acdh-1	16.9965		cpr-9	17.0693		cpr-9	17.3731	16.9823		Y62H9A.4	16.3546	17.0349		pfk-1.1	17.108	17.1161		C46G7.2
rars-1	17.0488		adk-1	16.9956		vig-1	17.0671		hrpr-1	16.7127	16.9818		icd-2	16.7967	17.0344		ctps-1	17.2133	17.1062		C47B2.2
cand-1	17.0429		copd-1	16.9946		kin-19	17.0666		sec-24.1	16.9367	16.9794		Y66H1A.4	17.268	17.0324		npp-9	17.4922	17.0997		C47B2.9
gfat-2	17.0401		eif-3.G	16.9873		eif-3.G	17.0631		dld-1	16.378	16.9765		nra-2	17.3281	17.0275		fipr-21	17.428	17.0942		C47D12.2
rop-1	17.0391		rab-7	16.9871		hrpr-1	17.0429		W10C8.5	17.1845	16.9746		lec-6	16.8781	17.0256		myo-5	16.9458	17.0937		C47E12.2
vig-1	17.0353		cpr-9	16.9823		Y62H9A.4	17.0349		qars-1	16.9112	16.9676		cand-1	17.0429	17.0239		aqp-2	16.7189	17.0847		C47G2.3
rme-1	17.0339		hrpr-1	16.9818		icd-2	17.0344		fkb-6	17.1037	16.9675		npp-25	17.0572	17.0213		acdh-1	16.9965	17.0732		C49A9.2
ril-1	17.0311		sec-24.1	16.9794		Y66H1A.4	17.0324		sup-46	16.9039	16.9672		cpt-1	17.269	17.0149		cpr-9	16.9823	17.0693		C49A9.5
arf-1.2	17.0224		dld-1	16.9765		nra-2	17.0275		misc-1	16.9406	16.964		Y71H10B.1	16.9525	17.0066		vig-1	16.7204	17.0671		C49A9.6
mars-1	17.0203		W10C8.5	16.9746		lec-6	17.0256		abcf-1	17.1543	16.9627		sec-24.1	16.9367	17.0028		kin-19	17.3926	17.0666		C49A9.9
dhc-1	17.0136		qars-1	16.9676		cand-1	17.0239		myo-5	15.8353	16.9458		gdh-1	16.8271	16.9996		eif-3.G	16.9873	17.0631		C49H3.3
rab-18	17.0016		fkb-6	16.9675		npp-25	17.0213		rnp-4	17.2491	16.9354		lam-2	15.5586	16.9964		hrpr-1	16.9818	17.0429		C50B6.3
dpm-1	16.9963		sup-46	16.9672		cpt-1	17.0149		alh-6	16.8938	16.9304		tba-4	17.2031	16.9958		Y62H9A.4	17.8538	17.0349		C50D2.7
W08E12.7	16.9938		misc-1	16.964		Y71H10B.1	17.0066		nmy-2	16.7876	16.929		hars-1	17.0981	16.9912		icd-2	16.8055	17.0344		C50D2.9
gcn-1	16.987		abcf-1	16.9627		sec-24.1	17.0028		H04M03.3	16.4378	16.9262		sup-46	16.9039	16.9902		Y66H1A.4	17.1806	17.0324		C50F4.1
gpdh-2	16.9854		myo-5	16.9458		gdh-1	16.9996		gdh-1	16.8271	16.9219		ndub-6	16.6383	16.9883		nra-2	17.3944	17.0275		C51G7.4
rpl-28	16.973		rnp-4	16.9354		lam-2	16.9964		C49H3.3	16.4962	16.9214		ifc-1	15.3871	16.9868		lec-6	16.66	17.0256		C53A5.17
snrp-200	16.9719		alh-6	16.9304		tba-4	16.9958		dif-1	17.0967	16.9211		rme-1	17.0339	16.9853		cand-1	17.0124	17.0239		C53B7.2
Y71H10B.1	16.9525		nmy-2	16.929		hars-1	16.9912		rme-1	17.0339	16.913		rsp-2	15.9747	16.9827		npp-25	17.1153	17.0213		C53C9.2
rpn-2	16.9514		H04M03.3	16.9262		sup-46	16.9902		vha-13	16.7984	16.9103		copd-1	17.1599	16.9824		cpt-1	17.123	17.0149		C53D6.7
ttr-45	16.9419		gdh-1	16.9219		ndub-6	16.9883		gcn-1	16.987	16.9036		gldc-1	16.5883	16.9696		Y71H10B.1	17.1002	17.0066		C53H9.2
misc-1	16.9406		C49H3.3	16.9214		ifc-1	16.9868		vwa-8	16.7056	16.9026		fkb-6	17.1037	16.9639		sec-24.1	16.9794	17.0028		C54G4.7
mcm-7	16.9402		dif-1	16.9211		rme-1	16.9853		Y47G6A.22	17.1946	16.8905		ribo-1	16.8163	16.9564		gdh-1	16.9219	16.9996		C55A6.4
ent-1	16.9369		rme-1	16.913		rsp-2	16.9827		ftt-2	16.6887	16.8876		pod-1	17.7548	16.9444		lam-2	15.695	16.9964		C56A3.5
sec-24.1	16.9367		vha-13	16.9103		copd-1	16.9824		gldc-1	16.5883	16.8815		uev-1	17.2979	16.9432		tba-4	17.0211	16.9958		cab-1
msp-78	16.9317		gcn-1	16.9036		gldc-1	16.9696		rpl-36	17.4961	16.8782		dld-1	16.378	16.9399		hars-1	17.087	16.9912		cacn-1
mcm-2	16.9177		vwa-8	16.9026		fkb-6	16.9639		copg-1	16.8051	16.8752		copg-1	16.8051	16.9395		sup-46	16.9672	16.9902		cah-4
qars-1	16.9112		Y47G6A.22	16.8905		ribo-1	16.9564		Y51H7C.13	16.3069	16.8717		fum-1	16.5458	16.9351		ndub-6	16.323	16.9883		cah-5
perm-4	16.9084		ftt-2	16.8876		pod-1	16.9444		ttr-2	17.5165	16.8684		asb-2	16.5591	16.9339		ifc-1	15.1766	16.9868		calu-1
ule-1	16.9081		gldc-1	16.8815		uev-1	16.9432		F45D11.15	16.3022	16.8678		pyr-1	17.2078	16.9323		rme-1	16.913	16.9853		cand-1
sup-46	16.9039		rpl-36	16.8782		dld-1	16.9399		ent-1	16.9369	16.8611		F53B6.4	17.5593	16.929		rsp-2	16.5667	16.9827		cap-1
pfk-1.1	16.9028		copg-1	16.8752		copg-1	16.9395		ttn-1	16.8288	16.8453		snrp-200	16.9719	16.928		copd-1	16.9946	16.9824		cap-2
cox-10	16.9018		Y51H7C.13	16.8717		fum-1	16.9351		rnr-1	17.1094	16.8434		pqn-22	17.6469	16.9177		gldc-1	16.8815	16.9696		capg-1
alh-6	16.8938		ttr-2	16.8684		asb-2	16.9339		sams-1	16.4925	16.8399		gcn-1	16.987	16.9067		fkb-6	16.9675	16.9639		capg-2
sucl-2	16.8908		F45D11.15	16.8678		pyr-1	16.9323		mcm-2	16.9177	16.8339		rars-1	17.0488	16.9022		ribo-1	16.8103	16.9564		car-1
nsun-1	16.8864		ent-1	16.8611		F53B6.4	16.929		unc-116	17.0702	16.831		W08E12.7	16.9938	16.8944		pod-1	17.2663	16.9444		cars-1
lec-6	16.8781		ttn-1	16.8453		snrp-200	16.928		mcm-7	16.9402	16.829		rla-0	15.7605	16.893		uev-1	17.0081	16.9432		cas-1
drp-1	16.8498		rnr-1	16.8434		pqn-22	16.9177		sucl-2	16.8908	16.8242		hphd-1	16.054	16.891		dld-1	16.9765	16.9399		cas-2
K02F3.2	16.8423		sams-1	16.8399		gcn-1	16.9067		rab-18	17.0016	16.8172		hrpk-1	16.6917	16.8876		copg-1	16.8752	16.9395		cash-1
let-70	16.8422		mcm-2	16.8339		rars-1	16.9022		W08E12.7	16.9938	16.8129		rpt-3	16.6704	16.8827		fum-1	16.5252	16.9351		catp-3
ttn-1	16.8288		unc-116	16.831		W08E12.7	16.8944		R05F9.6	16.6268	16.8115		F59G1.3	17.6045	16.8812		asb-2	16.5442	16.9339		catp-4
gdh-1	16.8271		mcm-7	16.829		rla-0	16.893		ribo-1	16.8163	16.8103		gsy-1	16.7935	16.878		pyr-1	17.0523	16.9323		catp-8
mct-6	16.8219		sucl-2	16.8242		hphd-1	16.891		F55F8.2	16.3353	16.8102		maph-1.1	17.3	16.8768		F53B6.4	17.476	16.929		cav-1
rps-10	16.8185		rab-18	16.8172		hrpk-1	16.8876		dhc-1	17.0136	16.8059		tbb-1	17.2113	16.8655		snrp-200	17.1098	16.928		cav-2
ribo-1	16.8163		W08E12.7	16.8129		rpt-3	16.8827		icd-2	16.7967	16.8055		misc-1	16.9406	16.8606		gcn-1	16.9036	16.9067		cbd-1
F49E2.5	16.815		R05F9.6	16.8115		F59G1.3	16.8812		T28D6.6	16.6511	16.8025		rab-7	17.2911	16.8557		rars-1	17.0426	16.9022		cbl-1
usp-4	16.812		ribo-1	16.8103		gsy-1	16.878		unc-82	17.4411	16.7901		atp-3	16.0548	16.8534		W08E12.7	16.8129	16.8944		cbp-1
copb-2	16.8089		F55F8.2	16.8102		maph-1.1	16.8768		nst-1	16.235	16.7898		pfn-3	16.6242	16.8413		rla-0	16.0942	16.893		cbs-1
prdx-3	16.8082		dhc-1	16.8059		tbb-1	16.8655		nuo-1	16.6827	16.7888		nst-1	16.235	16.84		hphd-1	16.5731	16.891		ccar-1
vha-2	16.8076		icd-2	16.8055		misc-1	16.8606		dpm-1	16.9963	16.7802		unc-27	16.2004	16.8391		hrpk-1	16.6341	16.8876		ccdc-47
copg-1	16.8051		T28D6.6	16.8025		rab-7	16.8557		mars-1	17.0203	16.7762		qars-1	16.9112	16.8385		rpt-3	16.704	16.8827		ccf-1
vha-13	16.7984		unc-82	16.7901		atp-3	16.8534		srpa-72	16.6512	16.7718		metl-17	17.2326	16.8296		F59G1.3	17.3116	16.8812		ccg-1
icd-2	16.7967		nst-1	16.7898		pfn-3	16.8413		pat-4	16.5077	16.7715		mct-6	16.8219	16.8238		gsy-1	16.5851	16.878		cchl-1
aass-1	16.795		nuo-1	16.7888		nst-1	16.84		mct-6	16.8219	16.7635		rpl-38	16.1621	16.8225		maph-1.1	17.0614	16.8768		ccr-4
gsy-1	16.7935		dpm-1	16.7802		unc-27	16.8391		algn-5	16.7651	16.7525		cct-7	16.4871	16.8158		tbb-1	17.0331	16.8655		cct-1
nmy-2	16.7876		mars-1	16.7762		qars-1	16.8385		sft-4	16.6502	16.7496		mars-1	17.0203	16.8097		misc-1	16.964	16.8606		cct-2
cyn-3	16.7751		srpa-72	16.7718		metl-17	16.8296		slc-25a18.1	17.1295	16.7472		abcf-1	17.1543	16.8092		rab-7	16.9871	16.8557		cct-3
adk-1	16.7739		pat-4	16.7715		mct-6	16.8238		rop-1	17.0391	16.7446		rpn-2	16.9514	16.8056		atp-3	15.8722	16.8534		cct-4
algn-5	16.7651		mct-6	16.7635		rpl-38	16.8225		ears-1	16.7569	16.7343		let-805	15.6668	16.7983		pfn-3	16.4635	16.8413		cct-5
rps-17	16.7572		algn-5	16.7525		cct-7	16.8158		let-70	16.8422	16.729		cyn-3	16.7751	16.7953		nst-1	16.7898	16.84		cct-6
ears-1	16.7569		sft-4	16.7496		mars-1	16.8097		asg-2	16.6329	16.728		rpl-32	17.2308	16.7879		unc-27	16.0676	16.8391		cct-7
alp-1	16.7545		slc-25a18.1	16.7472		abcf-1	16.8092		C39D10.7	16.4779	16.7269		phat-7	15.29	16.7802		qars-1	16.9676	16.8385		cct-8
acl-14	16.7503		rop-1	16.7446		rpn-2	16.8056		T08G11.1	17.1545	16.7238		aass-1	16.795	16.7797		metl-17	17.1461	16.8296		cdc-14
F36A2.7	16.7387		ears-1	16.7343		let-805	16.7983		usp-4	16.812	16.7216		ife-1	16.6568	16.7782		mct-6	16.7635	16.8238		cdc-37
rbmx-2	16.7345		let-70	16.729		cyn-3	16.7953		vig-1	17.0353	16.7204		nkb-1	16.463	16.7768		rpl-38	16.1781	16.8225		cdc-42
spt-16	16.7337		asg-2	16.728		rpl-32	16.7879		aqp-2	16.4649	16.7189		rpl-28	16.973	16.7699		cct-7	16.5553	16.8158		cdc-48.1
ifc-2	16.7259		C39D10.7	16.7269		phat-7	16.7802		alp-1	16.7545	16.7143		rop-1	17.0391	16.7679		abcf-1	16.9627	16.8092		cdc-48.2
F32A11.1	16.7188		T08G11.1	16.7238		aass-1	16.7797		cbd-1	15.9424	16.7117		drp-1	16.8498	16.7634		rpn-2	17.0478	16.8056		cdc-48.3
lbp-9	16.7134		usp-4	16.7216		ife-1	16.7782		ifp-1	15.574	16.709		mcm-7	16.9402	16.7489		let-805	16.1408	16.7983		cdc-73
nex-3	16.7131		vig-1	16.7204		nkb-1	16.7768		rpt-3	16.6704	16.704		R05F9.6	16.6268	16.7475		cyn-3	16.4215	16.7953		cdf-2
hrpr-1	16.7127		aqp-2	16.7189		rpl-28	16.7699		rps-10	16.8185	16.7027		eif-3.B	16.4984	16.746		rpl-32	17.1384	16.7879		cdgs-1
vwa-8	16.7056		alp-1	16.7143		rop-1	16.7679		col-8	16.4439	16.6922		laf-1	16.4483	16.7458		phat-7	15.0062	16.7802		cdk-1
Y43F4B.5	16.7019		cbd-1	16.7117		drp-1	16.7634		acl-14	16.7503	16.6905		ima-2	16.6024	16.7445		aass-1	17.0236	16.7797		cdk-12
rab-5	16.6987		ifp-1	16.709		mcm-7	16.7489		cct-6	16.6899	16.6904		rab-18	17.0016	16.7444		ife-1	17.0519	16.7782		cdk-5
hrpk-1	16.6917		rpt-3	16.704		R05F9.6	16.7475		drp-1	16.8498	16.6866		pat-4	16.5077	16.7356		nkb-1	16.6671	16.7768		cdk-7
dhs-25	16.6916		rps-10	16.7027		eif-3.B	16.746		eif-3.l	16.6185	16.6796		eif-3.l	16.6185	16.7287		rpl-28	16.2856	16.7699		cdk-9
cct-6	16.6899		col-8	16.6922		laf-1	16.7458		K02F3.2	16.8423	16.6784		acdh-9	16.4672	16.7266		rop-1	16.7446	16.7679		cdkr-3
rars-2	16.6896		acl-14	16.6905		ima-2	16.7445		nkb-1	16.463	16.6671		T28D6.6	16.6511	16.7212		drp-1	16.6866	16.7634		cdl-1
ftt-2	16.6887		cct-6	16.6904		rab-18	16.7444		eif-3.B	16.4984	16.6645		srpa-72	16.6512	16.7192		mcm-7	16.829	16.7489		cdr-2
clik-1	16.6841		drp-1	16.6866		pat-4	16.7356		lec-6	16.8781	16.66		dif-1	17.0967	16.7178		R05F9.6	16.8115	16.7475		cdr-4
Q06AY5	16.6839		eif-3.l	16.6796		eif-3.l	16.7287		ima-2	16.6024	16.6587		cct-6	16.6899	16.7128		eif-3.B	16.6645	16.746		cdr-6
nuo-1	16.6827		K02F3.2	16.6784		acdh-9	16.7266		copb-2	16.8089	16.6457		unc-89	17.1256	16.7122		laf-1	16.6106	16.7458		cec-1
rpt-3	16.6704		nkb-1	16.6671		T28D6.6	16.7212		vha-2	16.8076	16.6427		unc-116	17.0702	16.7115		ima-2	16.6587	16.7445		cec-3
ife-1	16.6568		eif-3.B	16.6645		srpa-72	16.7192		ngp-1	16.0968	16.6378		imb-3	16.3686	16.7099		rab-18	16.8172	16.7444		cec-5
srpa-72	16.6512		lec-6	16.66		dif-1	16.7178		ttr-16	14.7832	16.6345		nog-1	16.4356	16.7067		pat-4	16.7715	16.7356		ced-10
T28D6.6	16.6511		ima-2	16.6587		cct-6	16.7128		hrpk-1	16.6917	16.6341		ent-1	16.9369	16.6968		eif-3.l	16.6796	16.7287		ced-12
cpz-2	16.6506		copb-2	16.6457		unc-89	16.7122		pat-10	17.0635	16.6339		Q06AY5	16.6839	16.6905		acdh-9	16.6194	16.7266		ced-5
sft-4	16.6502		vha-2	16.6427		unc-116	16.7115		his-24	16.413	16.6339		clu-1	16.2503	16.6853		T28D6.6	16.8025	16.7212		cee-1
tat-5	16.642		ngp-1	16.6378		imb-3	16.7099		myo-1	15.6802	16.6276		F45D11.15	16.3022	16.6818		srpa-72	16.7718	16.7192		ceeh-1
ndub-6	16.6383		ttr-16	16.6345		nog-1	16.7067		hsp-12.2	16.5892	16.6195		vwa-8	16.7056	16.6703		dif-1	16.9211	16.7178		cel-1
asg-2	16.6329		hrpk-1	16.6341		ent-1	16.6968		acdh-9	16.4672	16.6194		ears-1	16.7569	16.6647		cct-6	16.6904	16.7128		cept-1
ndk-1	16.6301		his-24	16.6339		Q06AY5	16.6905		prpf-4	16.0194	16.613		his-24	16.413	16.6583		unc-89	17.5803	16.7122		cept-2
R05F9.6	16.6268		pat-10	16.6339		clu-1	16.6853		laf-1	16.4483	16.6106		rps-19	16.0753	16.6566		unc-116	16.831	16.7115		cerk-1
pfn-3	16.6242		myo-1	16.6276		F45D11.15	16.6818		mrpl-45	16.6164	16.607		asb-1	16.3007	16.6562		imb-3	16.5438	16.7099		cest-2.1
eif-3.l	16.6185		hsp-12.2	16.6195		vwa-8	16.6703		prdx-3	16.8082	16.5954		alh-1	16.4576	16.6534		nog-1	16.5629	16.7067		cest-25
mrpl-45	16.6164		acdh-9	16.6194		ears-1	16.6647		rpl-12	17.1015	16.5934		ttr-2	17.5165	16.6447		ent-1	16.8611	16.6968		cest-35.1
ttr-41	16.6126		prpf-4	16.613		his-24	16.6583		nmt-1	16.3489	16.5898		F21D5.1	16.5948	16.6407		Q06AY5	16.3776	16.6905		cest-5.2
ima-2	16.6024		laf-1	16.6106		rps-19	16.6566		F21D5.1	16.5948	16.5875		ngp-1	16.0968	16.639		clu-1	16.5533	16.6853		cey-1
hsp-16.1	16.599		mrpl-45	16.607		asb-1	16.6562		gsy-1	16.7935	16.5851		dpm-1	16.9963	16.635		F45D11.15	16.8678	16.6818		cey-2
nxf-1	16.5968		prdx-3	16.5954		alh-1	16.6534		rab-5	16.6987	16.5848		cox-6A	16.2443	16.6344		vwa-8	16.9026	16.6703		cey-3
F21D5.1	16.5948		rpl-12	16.5934		ttr-2	16.6447		vpr-1	16.5836	16.5835		F23C8.5	16.5643	16.6284		ears-1	16.7343	16.6647		cey-4
hsp-12.2	16.5892		nmt-1	16.5898		F21D5.1	16.6407		ugt-8	16.554	16.5815		rps-12	16.3616	16.6209		his-24	16.6339	16.6583		cgh-1
gldc-1	16.5883		F21D5.1	16.5875		ngp-1	16.639		rpn-9	16.5096	16.5751		ads-1	16.3699	16.6189		rps-19	15.7782	16.6566		cgp-1
vpr-1	16.5836		gsy-1	16.5851		dpm-1	16.635		hphd-1	16.054	16.5731		cyn-5	16.2189	16.6072		asb-1	16.2965	16.6562		cgr-1
ttr-24	16.5693		rab-5	16.5848		cox-6A	16.6344		CYTB	16.0727	16.572		lbp-6	16.3295	16.6061		alh-1	16.4085	16.6534		chc-1
nlp-82	16.5661		vpr-1	16.5835		F23C8.5	16.6284		Y43F4B.5	16.7019	16.5675		ech-6	16.2805	16.6055		ttr-2	16.8684	16.6447		chch-3
ahsa-1	16.5646		ugt-8	16.5815		rps-12	16.6209		rsp-2	15.9747	16.5667		rnr-1	17.1094	16.6049		F21D5.1	16.5875	16.6407		chd-3
F23C8.5	16.5643		rpn-9	16.5751		ads-1	16.6189		haf-4	16.5087	16.5639		Y47G6A.22	17.1946	16.6045		ngp-1	16.6378	16.639		chd-7
asb-2	16.5591		hphd-1	16.5731		cyn-5	16.6072		nog-1	16.4356	16.5629		K02F3.2	16.8423	16.6044		dpm-1	16.7802	16.635		chdh-1
ugt-8	16.554		CYTB	16.572		lbp-6	16.6061		cct-7	16.4871	16.5553		sucl-2	16.8908	16.6042		cox-6A	15.9104	16.6344		chdp-1
fum-1	16.5458		Y43F4B.5	16.5675		ech-6	16.6055		W04G3.5	16.4616	16.5541		rpn-9	16.5096	16.6035		F23C8.5	16.5079	16.6284		chil-24
mcm-3	16.5412		rsp-2	16.5667		rnr-1	16.6049		clu-1	16.2503	16.5533		lys-7	15.5016	16.6029		rps-12	15.9899	16.6209		chin-1
rab-8	16.538		haf-4	16.5639		Y47G6A.22	16.6045		asb-2	16.5591	16.5442		prpf-4	16.0194	16.5996		ads-1	16.4761	16.6189		chk-1
ech-5	16.5301		nog-1	16.5629		K02F3.2	16.6044		imb-3	16.3686	16.5438		dhc-1	17.0136	16.5981		cyn-5	16.1055	16.6072		chp-1
arl-1	16.5219		cct-7	16.5553		sucl-2	16.6042		ifa-4	16.5174	16.5353		ttr-45	16.9419	16.5915		lbp-6	15.9767	16.6061		cht-3
akt-1	16.5207		W04G3.5	16.5541		rpn-9	16.6035		lonp-1	16.2354	16.5336		mlc-3	15.4158	16.5849		ech-6	16.2814	16.6055		cid-1
ima-3	16.5185		clu-1	16.5533		lys-7	16.6029		mcm-3	16.5412	16.5329		copb-2	16.8089	16.5841		rnr-1	16.8434	16.6049		cif-1
ifa-4	16.5174		asb-2	16.5442		prpf-4	16.5996		fum-1	16.5458	16.5252		rps-21	16.1409	16.5836		Y47G6A.22	16.8905	16.6045		cir-1
aqp-7	16.5154		imb-3	16.5438		dhc-1	16.5981		rbm-39	15.9458	16.5223		F37C4.5	17.2787	16.5782		K02F3.2	16.6784	16.6044		cisd-1
sec-23	16.5111		ifa-4	16.5353		ttr-45	16.5915		xpo-1	16.4905	16.5181		pes-8	14.5751	16.5757		sucl-2	16.8242	16.6042		cisd-3.2
rpn-9	16.5096		lonp-1	16.5336		mlc-3	16.5849		tba-7	16.4431	16.5097		mcm-2	16.9177	16.5733		rpn-9	16.5751	16.6035		citk-1
haf-4	16.5087		mcm-3	16.5329		copb-2	16.5841		sec-23	16.5111	16.5093		C49H3.3	16.4962	16.572		lys-7	15.7428	16.6029		citk-2
pat-4	16.5077		fum-1	16.5252		rps-21	16.5836		F23C8.5	16.5643	16.5079		hsp-12.2	16.5892	16.57		prpf-4	16.613	16.5996		cka-1
eif-3.B	16.4984		rbm-39	16.5223		F37C4.5	16.5782		spt-16	16.7337	16.5067		vpr-1	16.5836	16.57		dhc-1	16.8059	16.5981		ckb-2
mua-6	16.4972		xpo-1	16.5181		pes-8	16.5757		tat-5	16.642	16.5067		myo-1	15.6802	16.5677		ttr-45	16.2015	16.5915		ckc-1
C49H3.3	16.4962		tba-7	16.5097		mcm-2	16.5733		F37C4.5	17.2787	16.4958		dad-1	16.4394	16.5605		mlc-3	15.684	16.5849		cku-80
ZC247.1	16.494		sec-23	16.5093		C49H3.3	16.572		ndk-1	16.6301	16.4837		epi-1	15.1016	16.553		copb-2	16.6457	16.5841		cla-1
rod-1	16.4925		F23C8.5	16.5079		hsp-12.2	16.57		W09H1.5	16.2697	16.4813		usp-4	16.812	16.5497		rps-21	15.5851	16.5836		cle-1
sams-1	16.4925		spt-16	16.5067		vpr-1	16.57		sqv-4	16.427	16.4777		nsun-2	16.4499	16.5293		F37C4.5	16.4958	16.5782		clec-1
stdh-1	16.4923		tat-5	16.5067		myo-1	16.5677		aqp-7	16.5154	16.4772		slc-25a18.1	17.1295	16.5291		pes-8	14.7173	16.5757		clec-266
xpo-1	16.4905		F37C4.5	16.4958		dad-1	16.5605		ads-1	16.3699	16.4761		fnip-2	17.0744	16.5284		mcm-2	16.8339	16.5733		clec-87
cct-7	16.4871		ndk-1	16.4837		epi-1	16.553		nxf-1	16.5968	16.4736		acl-14	16.7503	16.5249		C49H3.3	16.9214	16.572		clec-91
C39D10.7	16.4779		W09H1.5	16.4813		usp-4	16.5497		pmp-2	16.4449	16.4717		algn-5	16.7651	16.524		hsp-12.2	16.6195	16.57		clh-1
let-2	16.4771		sqv-4	16.4777		nsun-2	16.5293		fbp-1	17.2485	16.4694		CYTB	16.0727	16.516		vpr-1	16.5835	16.57		clh-5
T25G3.3	16.4756		aqp-7	16.4772		slc-25a18.1	16.5291		F32A11.1	16.7188	16.4693		spch-1	18.1317	16.5105		myo-1	16.6276	16.5677		clic-1
ctsa-1.1	16.4722		ads-1	16.4761		fnip-2	16.5284		T21B6.3	15.4046	16.4662		rho-1	16.2964	16.5037		dad-1	16.2678	16.5605		clik-1
pam-1	16.4719		nxf-1	16.4736		acl-14	16.5249		pfn-3	16.6242	16.4635		sft-4	16.6502	16.4876		epi-1	15.0949	16.553		clik-3
sucl-1	16.4682		pmp-2	16.4717		algn-5	16.524		cpz-2	16.6506	16.4627		abcf-3	16.4166	16.4827		usp-4	16.7216	16.5497		clp-1
acdh-9	16.4672		fbp-1	16.4694		CYTB	16.516		rho-1	16.2964	16.4574		sth-1	14.2009	16.4806		nsun-2	16.4154	16.5293		clp-4
aqp-2	16.4649		F32A11.1	16.4693		spch-1	16.5105		mrps-18C	16.3747	16.4542		msp-78	16.9317	16.4785		slc-25a18.1	16.7472	16.5291		clp-7
nkb-1	16.463		T21B6.3	16.4662		rho-1	16.5037		rab-8	16.538	16.4541		idhg-1	15.5014	16.4784		fnip-2	17.216	16.5284		clpp-1
W04G3.5	16.4616		pfn-3	16.4635		sft-4	16.4876		mek-2	16.3628	16.4483		dhs-25	16.6916	16.4739		acl-14	16.6905	16.5249		cls-2
alh-1	16.4576		cpz-2	16.4627		abcf-3	16.4827		ech-5	16.5301	16.4359		nuo-1	16.6827	16.4732		algn-5	16.7525	16.524		cls-3
snr-3	16.4516		rho-1	16.4574		sth-1	16.4806		abcf-3	16.4166	16.4312		haf-4	16.5087	16.4721		CYTB	16.572	16.516		clu-1
nsun-2	16.4499		mrps-18C	16.4542		msp-78	16.4785		sucl-1	16.4682	16.4283		gfat-1	16.3353	16.4661		spch-1	17.6601	16.5105		cmd-1
laf-1	16.4483		rab-8	16.4541		idhg-1	16.4784		cyn-3	16.7751	16.4215		paa-1	15.6839	16.4572		rho-1	16.4574	16.5037		cnep-1
rab-6.1	16.4471		mek-2	16.4483		dhs-25	16.4739		nsun-2	16.4499	16.4154		Y43F4B.5	16.7019	16.452		sft-4	16.7496	16.4876		cni-1
pmp-2	16.4449		ech-5	16.4359		nuo-1	16.4732		arl-1	16.5219	16.4118		rps-29	16.3198	16.4513		abcf-3	16.4312	16.4827		cnnm-1
col-8	16.4439		abcf-3	16.4312		haf-4	16.4721		alh-1	16.4576	16.4085		ZC247.1	16.494	16.451		sth-1	14.4527	16.4806		cnnm-3
tba-7	16.4431		sucl-1	16.4283		gfat-1	16.4661		clec-266	16.2982	16.4084		ttn-1	16.8288	16.4457		msp-78	16.2014	16.4785		cnp-2
dad-1	16.4394		cyn-3	16.4215		paa-1	16.4572		dhs-25	16.6916	16.4061		kdp-1	16.0965	16.4437		idhg-1	16.2574	16.4784		cnt-1
H04M03.3	16.4378		nsun-2	16.4154		Y43F4B.5	16.452		alh-13	16.0422	16.405		ech-5	16.5301	16.4377		dhs-25	16.4061	16.4739		cnx-1
nog-1	16.4356		arl-1	16.4118		rps-29	16.4513		akt-1	16.5207	16.3886		ced-10	16.4135	16.4337		nuo-1	16.7888	16.4732		coa-4
sqv-4	16.427		alh-1	16.4085		ZC247.1	16.451		ZK1128.1	16.0377	16.3783		W09H1.5	16.2697	16.4251		haf-4	16.5639	16.4721		coa-6
unc-108	16.4189		clec-266	16.4084		ttn-1	16.4457		Q06AY5	16.6839	16.3776		gsr-1	16.3505	16.4249		gfat-1	16.2812	16.4661		coel-1
abcf-3	16.4166		dhs-25	16.4061		kdp-1	16.4437		arx-3	16.1273	16.3661		let-70	16.8422	16.4248		paa-1	15.8341	16.4572		cogc-1
ced-10	16.4135		alh-13	16.405		ech-5	16.4377		dhs-9	16.2685	16.365		rpb-8	15.979	16.423		Y43F4B.5	16.5675	16.452		cogc-2
his-24	16.413		akt-1	16.3886		ced-10	16.4337		snr-3	16.4516	16.3627		hpo-18	16.3831	16.4207		rps-29	16.1909	16.4513		cogc-3
hum-5	16.4076		ZK1128.1	16.3783		W09H1.5	16.4251		nsun-1	16.8864	16.3612		nmt-1	16.3489	16.4171		ZC247.1	16.3165	16.451		cogc-4
T25B9.9	16.3981		Q06AY5	16.3776		gsr-1	16.4249		cec-5	15.5393	16.3527		vab-10	15.4883	16.4167		ttn-1	16.8453	16.4457		cogc-5
glh-4	16.39		arx-3	16.3661		let-70	16.4248		rod-1	16.4925	16.3475		mua-6	16.4972	16.4138		kdp-1	15.6153	16.4437		cogc-6
raga-1	16.386		dhs-9	16.365		rpb-8	16.423		ima-3	16.5185	16.3414		ifa-4	16.5174	16.4133		ech-5	16.4359	16.4377		cogc-8
hpo-18	16.3831		snr-3	16.3627		hpo-18	16.4207		dlat-1	16.1682	16.3351		ife-2	15.9953	16.41		ced-10	16.3076	16.4337		coh-1
dao-3	16.383		nsun-1	16.3612		nmt-1	16.4171		tars-1	16.3048	16.3329		cec-5	15.5393	16.4057		W09H1.5	16.4813	16.4251		col-184
B0379.1	16.3794		cec-5	16.3527		vab-10	16.4167		T25G3.3	16.4756	16.3286		gsp-2	15.899	16.4008		gsr-1	16.1823	16.4249		col-8
dld-1	16.378		rod-1	16.3475		mua-6	16.4138		ndub-6	16.6383	16.323		prdx-6	16.0947	16.4006		let-70	16.729	16.4248		col-90
nstp-4	16.3753		ima-3	16.3414		ifa-4	16.4133		B0379.1	16.3794	16.3206		ifd-2	14.6227	16.4003		rpb-8	16.0431	16.423		col-93
mrps-18C	16.3747		dlat-1	16.3351		ife-2	16.41		prp-8	16.3196	16.3177		apy-1	15.9311	16.4002		hpo-18	15.9878	16.4207		col-98
ads-1	16.3699		tars-1	16.3329		cec-5	16.4057		C30G12.2	16.0808	16.3171		egl-30	15.9377	16.3986		nmt-1	16.5898	16.4171		comt-3
iars-1	16.3686		T25G3.3	16.3286		gsp-2	16.4008		ZC247.1	16.494	16.3165		enol-1	15.9711	16.3953		mua-6	15.8611	16.4138		copa-1
imb-3	16.3686		ndub-6	16.323		prdx-6	16.4006		cox-11	16.0008	16.3159		rab-5	16.6987	16.3943		ifa-4	16.5353	16.4133		copb-1
mek-2	16.3628		B0379.1	16.3206		ifd-2	16.4003		T25B9.9	16.3981	16.3096		T08G11.1	17.1545	16.3931		ife-2	16.1195	16.41		copb-2
acaa-2	16.3617		prp-8	16.3177		apy-1	16.4002		ced-10	16.4135	16.3076		nxf-1	16.5968	16.3841		cec-5	16.3527	16.4057		copd-1
rps-12	16.3616		C30G12.2	16.3171		egl-30	16.3986		haf-9	16.1858	16.3068		tct-1	15.8261	16.381		gsp-2	16.1316	16.4008		cope-1
acs-22	16.3594		ZC247.1	16.3165		enol-1	16.3953		C05C10.3	16.0484	16.3018		spt-16	16.7337	16.376		prdx-6	16.1277	16.4006		copg-1
Y62H9A.4	16.3546		cox-11	16.3159		rab-5	16.3943		vha-8	16.3172	16.2989		aco-1	15.9597	16.3707		ifd-2	14.9436	16.4003		copz-1
gsr-1	16.3505		T25B9.9	16.3096		T08G11.1	16.3931		asb-1	16.3007	16.2965		sqv-4	16.427	16.3698		apy-1	15.8621	16.4002		coq-3
nmt-1	16.3489		ced-10	16.3076		nxf-1	16.3841		hsp-16.2	17.7329	16.2947		arp-1	16.0023	16.3613		egl-30	16.2543	16.3986		coq-5
imph-1	16.3355		haf-9	16.3068		tct-1	16.381		nex-3	16.7131	16.2939		crt-1	15.6797	16.3598		enol-1	15.8311	16.3953		coq-6
F55F8.2	16.3353		C05C10.3	16.3018		spt-16	16.376		nstp-4	16.3753	16.293		mcm-3	16.5412	16.3568		rab-5	16.5848	16.3943		coq-8
gfat-1	16.3353		vha-8	16.2989		aco-1	16.3707		mrpl-1	16.3052	16.2908		alh-13	16.0422	16.3566		T08G11.1	16.7238	16.3931		cor-1
lbp-6	16.3295		asb-1	16.2965		sqv-4	16.3698		rpl-28	16.973	16.2856		isp-1	15.7709	16.355		nxf-1	16.4736	16.3841		cox-11
rpn-11	16.3224		hsp-16.2	16.2947		arp-1	16.3613		ech-6	16.2805	16.2814		acaa-2	16.3617	16.3545		tct-1	15.9126	16.381		cox-15
rps-29	16.3198		nex-3	16.2939		crt-1	16.3598		gfat-1	16.3353	16.2812		alp-1	16.7545	16.3494		spt-16	16.5067	16.376		cox-18
prp-8	16.3196		nstp-4	16.293		mcm-3	16.3568		arp-1	16.0023	16.2708		aqp-7	16.5154	16.3491		aco-1	16.0393	16.3707		cox-4
vha-8	16.3172		mrpl-1	16.2908		alh-13	16.3566		arx-6	16.1796	16.2683		pmp-2	16.4449	16.3475		sqv-4	16.4777	16.3698		cox-6A
F35G12.12	16.3098		rpl-28	16.2856		isp-1	16.355		stdh-1	16.4923	16.268		ttr-14	14.408	16.3466		arp-1	16.2708	16.3613		cox-6b
sams-3	16.3073		ech-6	16.2814		acaa-2	16.3545		dad-1	16.4394	16.2678		akt-1	16.5207	16.3436		crt-1	15.9062	16.3598		cox-6c
Y51H7C.13	16.3069		gfat-1	16.2812		alp-1	16.3494		C40H1.7	16.0407	16.2636		nex-3	16.7131	16.3428		mcm-3	16.5329	16.3568		COX1
mrpl-1	16.3052		arp-1	16.2708		aqp-7	16.3491		apb-1	16.1664	16.258		apb-1	16.1664	16.3408		alh-13	16.405	16.3566		COX2
tars-1	16.3048		arx-6	16.2683		pmp-2	16.3475		idhg-1	15.5014	16.2574		clec-266	16.2982	16.3362		isp-1	15.4218	16.355		cpg-1
F45D11.15	16.3022		stdh-1	16.268		ttr-14	16.3466		egl-30	15.9377	16.2543		tars-1	16.3048	16.3341		acaa-2	16.192	16.3545		cpg-2
asb-1	16.3007		dad-1	16.2678		akt-1	16.3436		pam-1	16.4719	16.2499		H04M03.3	16.4378	16.3216		alp-1	16.7143	16.3494		cpi-1
clec-266	16.2982		C40H1.7	16.2636		nex-3	16.3428		rab-6.1	16.4471	16.249		mek-2	16.3628	16.3186		aqp-7	16.4772	16.3491		cpi-2
rho-1	16.2964		apb-1	16.258		apb-1	16.3408		rps-17	16.7572	16.2489		rpn-11	16.3224	16.3144		pmp-2	16.4717	16.3475		cpin-1
ubc-20	16.295		idhg-1	16.2574		clec-266	16.3362		pgl-3	16.2033	16.2406		arl-1	16.5219	16.3131		ttr-14	14.1774	16.3466		cpl-1
msh-2	16.2825		egl-30	16.2543		tars-1	16.3341		ubc-20	16.295	16.24		cct-4	15.9849	16.3126		akt-1	16.3886	16.3436		cpn-1
ech-6	16.2805		pam-1	16.2499		H04M03.3	16.3216		mpst-1	16.1789	16.238		prdx-3	16.8082	16.3062		nex-3	16.2939	16.3428		cpn-3
sdha-1	16.2726		rab-6.1	16.249		mek-2	16.3186		ZK512.2	15.7026	16.2332		hum-5	16.4076	16.3039		apb-1	16.258	16.3408		cpn-4
W09H1.5	16.2697		rps-17	16.2489		rpn-11	16.3144		ama-1	15.9459	16.2303		T25G3.3	16.4756	16.2989		clec-266	16.4084	16.3362		cpna-2
dhs-9	16.2685		pgl-3	16.2406		arl-1	16.3131		C54G4.7	15.2705	16.2292		haf-9	16.1858	16.2976		tars-1	16.3329	16.3341		cpna-3
cth-2	16.2676		ubc-20	16.24		cct-4	16.3126		tln-1	15.793	16.2291		sucl-1	16.4682	16.2961		H04M03.3	16.9262	16.3216		cpr-1
cul-1	16.2669		mpst-1	16.238		prdx-3	16.3062		unc-108	16.4189	16.2285		tba-7	16.4431	16.2939		mek-2	16.4483	16.3186		cpr-6
clu-1	16.2503		ZK512.2	16.2332		hum-5	16.3039		Y45G12B.3	16.074	16.2271		fat-5	15.4887	16.2935		rpn-11	16.1731	16.3144		cpr-9
T10F2.2	16.2463		ama-1	16.2303		T25G3.3	16.2989		F35G12.12	16.3098	16.2225		rpl-25.2	16.1219	16.2884		arl-1	16.4118	16.3131		cpsf-1
cox-6A	16.2443		C54G4.7	16.2292		haf-9	16.2976		Y59E9AL.36	15.903	16.2164		sec-23	16.5111	16.2874		cct-4	16.0413	16.3126		cpsf-2
glt-1	16.238		tln-1	16.2291		sucl-1	16.2961		cct-8	16.1344	16.2156		W04G3.5	16.4616	16.2821		prdx-3	16.5954	16.3062		cpsf-3
math-33	16.2375		unc-108	16.2285		tba-7	16.2939		math-33	16.2375	16.2147		ima-3	16.5185	16.28		hum-5	16.207	16.3039		cpt-1
rha-1	16.2373		Y45G12B.3	16.2271		fat-5	16.2935		hum-5	16.4076	16.207		lam-1	15.047	16.2785		T25G3.3	16.3286	16.2989		cpt-2
lonp-1	16.2354		F35G12.12	16.2225		rpl-25.2	16.2884		sdha-1	16.2726	16.2037		aldo-2	15.8006	16.2757		haf-9	16.3068	16.2976		cpz-1
nst-1	16.235		Y59E9AL.36	16.2164		sec-23	16.2874		ttr-45	16.9419	16.2015		ajm-1	14.1579	16.275		sucl-1	16.4283	16.2961		cpz-2
let-711	16.2309		cct-8	16.2156		W04G3.5	16.2821		msp-78	16.9317	16.2014		F32A11.1	16.7188	16.2747		tba-7	16.5097	16.2939		cra-1
unc-60	16.229		math-33	16.2147		ima-3	16.28		acaa-2	16.3617	16.192		W03F8.4	15.6824	16.2696		fat-5	15.9677	16.2935		cri-3
eif-6	16.2246		hum-5	16.207		lam-1	16.2785		rps-29	16.3198	16.1909		rbm-39	15.9458	16.255		rpl-25.2	15.2518	16.2884		crls-1
ddx-23	16.22		sdha-1	16.2037		aldo-2	16.2757		gsr-1	16.3505	16.1823		ubc-20	16.295	16.2539		sec-23	16.5093	16.2874		crml-1
cyn-5	16.2189		ttr-45	16.2015		ajm-1	16.275		iars-1	16.3686	16.1798		xpo-1	16.4905	16.2531		W04G3.5	16.5541	16.2821		crn-3
gpx-2	16.2091		msp-78	16.2014		F32A11.1	16.2747		cope-1	16.0325	16.1795		cey-3	16.034	16.2436		ima-3	16.3414	16.28		crt-1
M57.2	16.2056		acaa-2	16.192		W03F8.4	16.2696		rpl-38	16.1621	16.1781		kgb-1	16.0122	16.2399		lam-1	15.1119	16.2785		csn-1
pgl-3	16.2033		rps-29	16.1909		rbm-39	16.255		hpo-29	16.1766	16.1778		T25B9.9	16.3981	16.2357		aldo-2	15.6642	16.2757		csn-2
ddx-19	16.2026		gsr-1	16.1823		ubc-20	16.2539		atn-1	15.7397	16.1757		B0379.1	16.3794	16.2341		ajm-1	14.8847	16.275		csn-3
unc-27	16.2004		iars-1	16.1798		xpo-1	16.2531		rpn-11	16.3224	16.1731		arl-8	15.87	16.2285		F32A11.1	16.4693	16.2747		csn-4
stdh-3	16.1896		cope-1	16.1795		cey-3	16.2436		let-711	16.2309	16.1702		pgk-1	15.5568	16.2262		W03F8.4	15.6508	16.2696		csn-6
adr-1	16.1862		rpl-38	16.1781		kgb-1	16.2399		acly-1	15.9897	16.1665		cpz-2	16.6506	16.2248		rbm-39	16.5223	16.255		csnk-1
haf-9	16.1858		hpo-29	16.1778		T25B9.9	16.2357		akap-1	16.1092	16.1592		dhs-9	16.2685	16.2234		ubc-20	16.24	16.2539		csq-1
F10C2.4	16.1856		atn-1	16.1757		B0379.1	16.2341		ddx-23	16.22	16.1474		iars-1	16.3686	16.2177		xpo-1	16.5181	16.2531		csr-1
T20B12.7	16.1811		rpn-11	16.1731		arl-8	16.2285		mma-1	16.1202	16.145		pmp-5	15.495	16.2162		cey-3	16.0202	16.2436		cst-1
arx-6	16.1796		let-711	16.1702		pgk-1	16.2262		F35E12.2	15.9092	16.142		prp-8	16.3196	16.2088		kgb-1	16.0744	16.2399		ctf-4
mpst-1	16.1789		acly-1	16.1665		cpz-2	16.2248		let-805	15.6668	16.1408		glt-1	16.238	16.2068		T25B9.9	16.3096	16.2357		ctg-1
nex-1	16.1767		akap-1	16.1592		dhs-9	16.2234		rpt-4	15.9817	16.1358		cox-10	16.9018	16.2039		B0379.1	16.3206	16.2341		ctg-2
hpo-29	16.1766		ddx-23	16.1474		iars-1	16.2177		gsp-2	15.899	16.1316		mrpl-1	16.3052	16.2001		arl-8	15.9398	16.2285		cth-2
dyci-1	16.1735		mma-1	16.145		pmp-5	16.2162		ctl-2	16.1089	16.1315		cct-8	16.1344	16.1997		pgk-1	16.026	16.2262		ctl-1
dlat-1	16.1682		F35E12.2	16.142		prp-8	16.2088		nono-1	15.9547	16.1303		nono-1	15.9547	16.1994		cpz-2	16.4627	16.2248		ctl-2
apb-1	16.1664		let-805	16.1408		glt-1	16.2068		apd-3	16.0351	16.1292		arx-3	16.1273	16.1988		dhs-9	16.365	16.2234		ctnb-1
rpl-38	16.1621		rpt-4	16.1358		cox-10	16.2039		prdx-6	16.0947	16.1277		nsun-1	16.8864	16.1979		iars-1	16.1798	16.2177		ctns-1
lec-2	16.1616		gsp-2	16.1316		mrpl-1	16.2001		scc-3	16.1534	16.1224		let-711	16.2309	16.1844		pmp-5	16.0633	16.2162		ctps-1
cdk-1	16.1582		ctl-2	16.1315		cct-8	16.1997		ife-2	15.9953	16.1195		dhs-19	16.1525	16.1834		prp-8	16.3177	16.2088		ctr-9
scc-3	16.1534		nono-1	16.1303		nono-1	16.1994		F49E2.5	16.815	16.1193		sdha-1	16.2726	16.1783		glt-1	15.8225	16.2068		cts-1
dhs-19	16.1525		apd-3	16.1292		arx-3	16.1988		F10C2.4	16.1856	16.1177		snap-1	15.6154	16.1755		mrpl-1	16.2908	16.2001		ctsa-1.1
rps-21	16.1409		prdx-6	16.1277		nsun-1	16.1979		acs-22	16.3594	16.113		F26E4.3	13.9491	16.1751		cct-8	16.2156	16.1997		ctsa-2
inx-15	16.1358		scc-3	16.1224		let-711	16.1844		lec-2	16.1616	16.1116		alh-3	15.8822	16.1746		nono-1	16.1303	16.1994		cul-1
tag-335	16.1358		ife-2	16.1195		dhs-19	16.1834		tag-335	16.1358	16.1073		aldo-1	15.5381	16.1738		arx-3	16.3661	16.1988		cul-2
tmem-120	16.1353		F49E2.5	16.1193		sdha-1	16.1783		cyn-5	16.2189	16.1055		pgl-3	16.2033	16.1655		nsun-1	16.3612	16.1979		cul-3
cct-8	16.1344		F10C2.4	16.1177		snap-1	16.1755		rla-0	15.7605	16.0942		sfxn-1.5	15.961	16.1568		let-711	16.1702	16.1844		cul-4
mcm-6	16.1321		acs-22	16.113		F26E4.3	16.1751		imph-1	16.3355	16.0909		ifd-1	14.0059	16.155		dhs-19	16.0818	16.1834		cul-5
rhi-1	16.1312		lec-2	16.1116		alh-3	16.1746		let-418	16.0296	16.0874		cct-5	15.8106	16.1547		sdha-1	16.2037	16.1783		cup-2
arx-3	16.1273		tag-335	16.1073		aldo-1	16.1738		dhs-19	16.1525	16.0818		alh-6	16.8938	16.1518		snap-1	15.6674	16.1755		cut-3
ragc-1	16.1242		cyn-5	16.1055		pgl-3	16.1655		T09B4.5	15.6472	16.0768		C30G12.2	16.0808	16.1467		F26E4.3	14.9382	16.1751		cyc-1
rpl-25.2	16.1219		rla-0	16.0942		sfxn-1.5	16.1568		C24H12.4	15.6747	16.0764		ndua-1	14.7008	16.1462		alh-3	15.8779	16.1746		cyc-2.1
ent-2	16.1207		imph-1	16.0909		ifd-1	16.155		kgb-1	16.0122	16.0744		pam-1	16.4719	16.1448		aldo-1	15.5042	16.1738		cyk-1
mma-1	16.1202		let-418	16.0874		cct-5	16.1547		sucg-1	15.9733	16.0737		ubc-9	15.4085	16.1378		pgl-3	16.2406	16.1655		cyk-3
cyp-34a9	16.1175		dhs-19	16.0818		alh-6	16.1518		tmem-120	16.1353	16.0704		inx-12	15.48	16.1372		sfxn-1.5	16.0183	16.1568		cyk-4
akap-1	16.1092		T09B4.5	16.0768		C30G12.2	16.1467		dao-3	16.383	16.0699		nduf-11	15.3195	16.131		ifd-1	14.5765	16.155		cyk-7
ctl-2	16.1089		C24H12.4	16.0764		ndua-1	16.1462		unc-27	16.2004	16.0676		rab-6.1	16.4471	16.1293		cct-5	15.9579	16.1547		cyl-1
ngp-1	16.0968		kgb-1	16.0744		pam-1	16.1448		ZK550.3	15.9265	16.0668		rhi-1	16.1312	16.121		alh-6	16.9304	16.1518		cyld-1
kdp-1	16.0965		sucg-1	16.0737		ubc-9	16.1378		ZK829.7	15.9463	16.0656		math-33	16.2375	16.119		C30G12.2	16.3171	16.1467		cyn-1
prdx-6	16.0947		tmem-120	16.0704		inx-12	16.1372		pmp-5	15.495	16.0633		adr-1	16.1862	16.1177		ndua-1	14.7043	16.1462		cyn-11
clec-63	16.0853		dao-3	16.0699		nduf-11	16.131		cul-1	16.2669	16.0626		puf-12	15.2188	16.1168		pam-1	16.2499	16.1448		cyn-13
C30G12.2	16.0808		unc-27	16.0676		rab-6.1	16.1293		perm-2	15.4991	16.0597		gpx-2	16.2091	16.1125		ubc-9	15.8667	16.1378		cyn-15
ttr-47	16.0789		ZK550.3	16.0668		rhi-1	16.121		dyci-1	16.1735	16.0547		hpo-29	16.1766	16.1124		inx-12	15.6029	16.1372		cyn-3
rps-19	16.0753		ZK829.7	16.0656		math-33	16.119		rha-1	16.2373	16.0476		clec-63	16.0853	16.1104		nduf-11	15.6072	16.131		cyn-4
R151.2	16.0745		pmp-5	16.0633		adr-1	16.1177		bcat-1	15.457	16.0441		D1086.10	15.2933	16.1081		rab-6.1	16.249	16.1293		cyn-5
Y45G12B.3	16.074		cul-1	16.0626		puf-12	16.1168		rpb-8	15.979	16.0431		arx-6	16.1796	16.1003		rhi-1	15.741	16.121		cyn-7
W07E11.1	16.0736		perm-2	16.0597		gpx-2	16.1125		cct-4	15.9849	16.0413		ZK512.2	15.7026	16.0995		math-33	16.2147	16.119		cyp-13A5
CYTB	16.0727		dyci-1	16.0547		hpo-29	16.1124		srpa-68	16.0499	16.041		rab-8	16.538	16.0957		adr-1	16.0351	16.1177		cyp-14a5
atp-3	16.0548		rha-1	16.0476		clec-63	16.1104		aco-1	15.9597	16.0393		mel-32	15.3611	16.088		puf-12	15.9169	16.1168		cyp-25a2
hphd-1	16.054		bcat-1	16.0441		D1086.10	16.1081		let-630	15.9428	16.037		ctl-2	16.1089	16.0813		gpx-2	16.0071	16.1125		cyp-29a2
srpa-68	16.0499		rpb-8	16.0431		arx-6	16.1003		ttr-41	16.6126	16.0359		Y45G12B.3	16.074	16.0792		hpo-29	16.1778	16.1124		cyp-31a3
C05C10.3	16.0484		cct-4	16.0413		ZK512.2	16.0995		adr-1	16.1862	16.0351		trap-1	14.9396	16.0789		D1086.10	15.0107	16.1081		cyp-34a8
alh-13	16.0422		srpa-68	16.041		rab-8	16.0957		mca-3	15.9821	16.0283		let-418	16.0296	16.0703		arx-6	16.2683	16.1003		cyp-34a9
C40H1.7	16.0407		aco-1	16.0393		mel-32	16.088		pgk-1	15.5568	16.026		nex-1	16.1767	16.0696		ZK512.2	16.2332	16.0995		cyp-35b1
abce-1	16.0377		let-630	16.037		ctl-2	16.0813		T04A8.7	16.0257	16.0228		acs-5	15.9434	16.0676		rab-8	16.4541	16.0957		cyp-37b1
ZK1128.1	16.0377		ttr-41	16.0359		Y45G12B.3	16.0792		H17B01.2	15.4049	16.0207		usp-14	15.873	16.0666		mel-32	15.4983	16.088		cyp-44A1
apd-3	16.0351		adr-1	16.0351		trap-1	16.0789		cey-3	16.034	16.0202		lmn-1	15.1988	16.0642		ctl-2	16.1315	16.0813		cysl-1
cey-3	16.034		mca-3	16.0283		let-418	16.0703		sfxn-1.5	15.961	16.0183		nlt-1	14.7693	16.0642		Y45G12B.3	16.2271	16.0792		cysl-2
cope-1	16.0325		pgk-1	16.026		nex-1	16.0696		ucr-2.2	15.8604	16.0163		akap-1	16.1092	16.0628		trap-1	15.5859	16.0789		cysl-3
let-418	16.0296		T04A8.7	16.0228		acs-5	16.0676		acdh-13	15.8035	16.0156		rpt-4	15.9817	16.0605		let-418	16.0874	16.0703		CYTB
T04A8.7	16.0257		H17B01.2	16.0207		usp-14	16.0666		pqn-15	14.7038	16.0133		tank-1	15.4463	16.0572		nex-1	15.8135	16.0696		czw-1
pdi-6	16.0203		cey-3	16.0202		lmn-1	16.0642		T10F2.2	16.2463	16.0121		acly-1	15.9897	16.0559		acs-5	15.9171	16.0676		D1005.2
prpf-4	16.0194		sfxn-1.5	16.0183		nlt-1	16.0642		gpx-2	16.2091	16.0071		dlat-1	16.1682	16.055		usp-14	15.9468	16.0666		D1022.4
asp-4	16.0137		ucr-2.2	16.0163		akap-1	16.0628		msh-2	16.2825	15.9978		fln-2	15.7138	16.0525		nlt-1	15.3058	16.0642		D1054.10
kgb-1	16.0122		acdh-13	16.0156		rpt-4	16.0605		mcm-6	16.1321	15.995		C05C10.3	16.0484	16.0496		lmn-1	15.1738	16.0642		D1054.3
cgp-1	16.0066		pqn-15	16.0133		tank-1	16.0572		clik-1	16.6841	15.9914		srpa-68	16.0499	16.0483		akap-1	16.1592	16.0628		D1054.8
arp-1	16.0023		T10F2.2	16.0121		acly-1	16.0559		rps-12	16.3616	15.9899		unc-108	16.4189	16.0358		rpt-4	16.1358	16.0605		D1069.3
cox-11	16.0008		gpx-2	16.0071		dlat-1	16.055		hpo-18	16.3831	15.9878		imph-1	16.3355	16.0348		tank-1	15.9801	16.0572		D1086.10
mdh-1	16.0002		msh-2	15.9978		fln-2	16.0525		mrpl-13	15.4516	15.9871		ama-1	15.9459	16.0344		acly-1	16.1665	16.0559		D1086.3
plk-1	15.9961		mcm-6	15.995		C05C10.3	16.0496		tank-1	15.4463	15.9801		snr-3	16.4516	16.034		dlat-1	16.3351	16.055		D1086.6
ife-2	15.9953		clik-1	15.9914		unc-60	16.0496		lbp-6	16.3295	15.9767		vha-14	15.5887	16.034		fln-2	15.896	16.0525		D2023.4
emb-4	15.9909		rps-12	15.9899		srpa-68	16.0483		mrpl-15	15.6829	15.9693		cox-6c	15.3927	16.0333		C05C10.3	16.3018	16.0496		D2023.6
acly-1	15.9897		hpo-18	15.9878		unc-108	16.0358		fat-5	15.4887	15.9677		T20B12.7	16.1811	16.0327		srpa-68	16.041	16.0483		D2030.2
mrps-5	15.9858		mrpl-13	15.9871		imph-1	16.0348		npp-6	15.972	15.9656		dyci-1	16.1735	16.0327		unc-108	16.2285	16.0358		D2030.3
cct-4	15.9849		tank-1	15.9801		ama-1	16.0344		mrps-5	15.9858	15.9638		mrps-18C	16.3747	16.0299		imph-1	16.0909	16.0348		D2030.4
mca-3	15.9821		lbp-6	15.9767		snr-3	16.034		asp-2	15.3004	15.9637		mec-12	14.9847	16.0288		ama-1	16.2303	16.0344		D2092.4
rpt-4	15.9817		mrpl-15	15.9693		vha-14	16.034		cct-5	15.8106	15.9579		lbp-9	16.7134	16.0279		snr-3	16.3627	16.034		dab-1
rpb-8	15.979		fat-5	15.9677		cox-6c	16.0333		nduf-2.2	15.907	15.9563		C07D8.6	15.5169	16.0183		vha-14	15.4028	16.034		dad-1
rsp-2	15.9747		npp-6	15.9656		dyci-1	16.0327		unc-22	15.9495	15.948		vha-1	14.4973	16.0174		cox-6c	14.8809	16.0333		daf-15
sucg-1	15.9733		mrps-5	15.9638		T20B12.7	16.0327		usp-14	15.873	15.9468		F46H5.7	15.8954	16.0166		dyci-1	16.0547	16.0327		daf-18
npp-6	15.972		asp-2	15.9637		mrps-18C	16.0299		ccdc-47	15.8127	15.9456		mec-7	14.5682	16.0162		T20B12.7	15.8063	16.0327		daf-21
enol-1	15.9711		cct-5	15.9579		mec-12	16.0288		mec-7	14.5682	15.9431		pdi-6	16.0203	16.0034		mrps-18C	16.4542	16.0299		daf-22
unc-132	15.9691		nduf-2.2	15.9563		lbp-9	16.0279		arl-8	15.87	15.9398		tat-5	16.642	16.0015		mec-12	15.6282	16.0288		daf-25
sfxn-1.5	15.961		unc-22	15.948		C07D8.6	16.0183		inx-15	16.1358	15.9374		ZK829.7	15.9463	16.0003		lbp-9	15.1972	16.0279		daf-31
aco-1	15.9597		usp-14	15.9468		vha-1	16.0174		B0416.5	15.7635	15.9227		pck-1	15.6278	15.9992		C07D8.6	15.6815	16.0183		daf-36
nono-1	15.9547		ccdc-47	15.9456		F46H5.7	16.0166		cdk-1	16.1582	15.9226		T24H7.9	15.2245	15.9977		vha-1	14.8987	16.0174		dao-3
atln-1	15.9509		unc-60	15.9442		mec-7	16.0162		acs-5	15.9434	15.9171		mca-3	15.9821	15.9918		F46H5.7	15.8871	16.0166		dap-3
unc-22	15.9495		mec-7	15.9431		pdi-6	16.0034		puf-12	15.2188	15.9169		R151.2	16.0745	15.9862		mec-7	15.9431	16.0162		dars-1
ZK899.2	15.9485		arl-8	15.9398		tat-5	16.0015		cth-2	16.2676	15.9162		cope-1	16.0325	15.9861		pdi-6	15.7043	16.0034		dars-2
hsp-110	15.9476		inx-15	15.9374		ZK829.7	16.0003		W07E11.1	16.0736	15.9127		lys-1	15.1473	15.9859		tat-5	16.5067	16.0015		dbn-1
ZK829.7	15.9463		B0416.5	15.9227		pck-1	15.9992		tct-1	15.8261	15.9126		eif-6	16.2246	15.9842		ZK829.7	16.0656	16.0003		dbt-1
ama-1	15.9459		cdk-1	15.9226		T24H7.9	15.9977		cox-6A	16.2443	15.9104		ddx-23	16.22	15.979		pck-1	15.4965	15.9992		DC2.5
rbm-39	15.9458		acs-5	15.9171		mca-3	15.9918		raga-1	16.386	15.9101		inx-15	16.1358	15.9781		T24H7.9	15.2925	15.9977		dcaf-1
acs-5	15.9434		puf-12	15.9169		R151.2	15.9862		crt-1	15.6797	15.9062		sucg-1	15.9733	15.9743		R151.2	15.8518	15.9862		dcaf-13
let-630	15.9428		cth-2	15.9162		cope-1	15.9861		cacn-1	15.4614	15.904		F35G12.12	16.3098	15.9666		cope-1	16.1795	15.9861		dcap-1
cbd-1	15.9424		W07E11.1	15.9127		lys-1	15.9859		fln-2	15.7138	15.896		tag-335	16.1358	15.9637		lys-1	15.5069	15.9859		dcap-2
egl-30	15.9377		tct-1	15.9126		eif-6	15.9842		hsp-75	15.5193	15.8928		apd-3	16.0351	15.9586		eif-6	15.8605	15.9842		dcn-1
apy-1	15.9311		cox-6A	15.9104		ddx-23	15.979		apa-2	15.8245	15.8909		pqn-15	14.7038	15.9499		ddx-23	16.1474	15.979		dcr-1
ZK550.3	15.9265		raga-1	15.9101		inx-15	15.9781		F46H5.7	15.8954	15.8871		perm-2	15.4991	15.9498		inx-15	15.9374	15.9781		dct-6
acdh-1	15.9236		crt-1	15.9062		sucg-1	15.9743		cpt-2	15.4647	15.8859		Y59E9AL.36	15.903	15.9481		sucg-1	16.0737	15.9743		ddi-1
F35E12.2	15.9092		cacn-1	15.904		F35G12.12	15.9666		abce-1	16.0377	15.8791		spas-1	15.4284	15.9474		F35G12.12	16.2225	15.9666		ddo-2
nduf-2.2	15.907		fln-2	15.896		tag-335	15.9637		wdr-4	15.7879	15.878		ccdc-47	15.8127	15.9446		tag-335	16.1073	15.9637		ddx-10
Y37D8A.2	15.903		hsp-75	15.8928		apd-3	15.9586		alh-3	15.8822	15.8779		abce-1	16.0377	15.938		apd-3	16.1292	15.9586		ddx-15
Y59E9AL.36	15.903		apa-2	15.8909		pqn-15	15.9499		atp-3	16.0548	15.8722		eef-1B.1	15.2374	15.9358		pqn-15	16.0133	15.9499		ddx-17
acp-1	15.8997		F46H5.7	15.8871		perm-2	15.9498		pqn-27	15.7236	15.8704		rod-1	16.4925	15.9352		perm-2	16.0597	15.9498		ddx-19
gsp-2	15.899		cpt-2	15.8859		Y59E9AL.36	15.9481		ubc-9	15.4085	15.8667		hsp-60	15.638	15.935		Y59E9AL.36	16.2164	15.9481		ddx-23
sec-11	15.8978		abce-1	15.8791		spas-1	15.9474		lpd-6	15.4265	15.8661		oma-1	13.7989	15.9336		spas-1	15.6161	15.9474		ddx-27
F46H5.7	15.8954		wdr-4	15.878		ccdc-47	15.9446		apy-1	15.9311	15.8621		nkb-3	15.5699	15.9318		ccdc-47	15.9456	15.9446		ddx-46
ZK1307.1	15.8892		alh-3	15.8779		abce-1	15.938		mtr-4	15.8384	15.8617		mrpl-45	16.6164	15.9307		abce-1	15.8791	15.938		ddx-52
epg-3	15.8864		atp-3	15.8722		eef-1B.1	15.9358		mua-6	16.4972	15.8611		scc-3	16.1534	15.9236		eef-1B.1	15.4198	15.9358		deb-1
pid-3	15.885		pqn-27	15.8704		rod-1	15.9352		eif-6	16.2246	15.8605		ragc-1	16.1242	15.9235		rod-1	16.3475	15.9352		decr-1.3
alh-3	15.8822		ubc-9	15.8667		hsp-60	15.935		jhdm-1	15.632	15.859		C24H12.4	15.6747	15.9228		hsp-60	15.4212	15.935		denn-4
usp-14	15.873		lpd-6	15.8661		oma-1	15.9336		mrpl-4	15.6456	15.8582		mdh-1	16.0002	15.9227		oma-1	15.4527	15.9336		deps-1
arl-8	15.87		apy-1	15.8621		nkb-3	15.9318		R151.2	16.0745	15.8518		stdh-1	16.4923	15.9224		nkb-3	15.7208	15.9318		dgk-1
erm-1	15.8691		mtr-4	15.8617		mrpl-45	15.9307		ragc-1	16.1242	15.8502		tnt-2	15.0519	15.9192		mrpl-45	16.607	15.9307		dgn-1
ucr-2.2	15.8604		mua-6	15.8611		scc-3	15.9236		stdh-3	16.1896	15.8434		acs-22	16.3594	15.9103		scc-3	16.1224	15.9236		dhc-1
prmt-1	15.8524		eif-6	15.8605		ragc-1	15.9235		M57.2	16.2056	15.8433		mup-2	14.8506	15.908		ragc-1	15.8502	15.9235		dhcr-24
aps-2	15.847		jhdm-1	15.859		C24H12.4	15.9228		ebp-1	15.7208	15.8359		hsp-75	15.5193	15.8972		C24H12.4	16.0764	15.9228		dhfr-1
npp-8	15.8443		mrpl-4	15.8582		mdh-1	15.9227		coq-8	15.6268	15.8354		C54G4.7	15.2705	15.8913		mdh-1	15.2398	15.9227		dhhc-10
dnpp-1	15.8421		R151.2	15.8518		stdh-1	15.9224		cyc-1	15.7425	15.8353		mca-2	15.4992	15.8891		stdh-1	16.268	15.9224		dhhc-6
mtr-4	15.8384		ragc-1	15.8502		tnt-2	15.9192		paa-1	15.6839	15.8341		ZK550.3	15.9265	15.8878		tnt-2	14.6758	15.9192		dhod-1
emb-27	15.8381		stdh-3	15.8434		acs-22	15.9103		enol-1	15.9711	15.8311		T09B4.5	15.6472	15.8805		acs-22	16.113	15.9103		dhrs-4
dnj-29	15.8373		M57.2	15.8433		mup-2	15.908		emb-4	15.9909	15.828		W07E11.1	16.0736	15.8803		mup-2	14.511	15.908		dhs-1
myo-5	15.8353		ebp-1	15.8359		hsp-75	15.8972		aps-2	15.847	15.827		K01G5.5	15.0842	15.8738		hsp-75	15.8928	15.8972		dhs-12
tric-1B.1	15.8331		coq-8	15.8354		C54G4.7	15.8913		D2030.2	15.5608	15.8241		cacn-1	15.4614	15.8711		C54G4.7	16.2292	15.8913		dhs-13
tct-1	15.8261		cyc-1	15.8353		mca-2	15.8891		acdh-3	15.5295	15.8238		E01A2.2	15.7717	15.8681		mca-2	15.7578	15.8891		dhs-18
apa-2	15.8245		paa-1	15.8341		ZK550.3	15.8878		glt-1	16.238	15.8225		cul-1	16.2669	15.8678		ZK550.3	16.0668	15.8878		dhs-19
kin-1	15.8185		enol-1	15.8311		T09B4.5	15.8805		nex-1	16.1767	15.8135		pgl-1	15.5742	15.8646		T09B4.5	16.0768	15.8805		dhs-2
ccdc-47	15.8127		emb-4	15.828		W07E11.1	15.8803		T20B12.7	16.1811	15.8063		hpo-34	14.344	15.8631		K01G5.5	15.623	15.8738		dhs-20
cct-5	15.8106		aps-2	15.827		K01G5.5	15.8738		prmt-1	15.8524	15.8008		wdr-4	15.7879	15.8483		cacn-1	15.904	15.8711		dhs-21
acdh-13	15.8035		D2030.2	15.8241		cacn-1	15.8711		his-40	15.1623	15.799		pud-2.1	14.8042	15.8478		E01A2.2	15.7906	15.8681		dhs-22
aldo-2	15.8006		acdh-3	15.8238		E01A2.2	15.8681		C18B2.4	15.6292	15.7972		rars-2	16.6896	15.846		cul-1	16.0626	15.8678		dhs-24
B0035.3	15.7946		glt-1	15.8225		cul-1	15.8678		ptp-2	15.7934	15.7924		ebp-1	15.7208	15.8448		pgl-1	15.6193	15.8646		dhs-25
ptp-2	15.7934		nex-1	15.8135		pgl-1	15.8646		E01A2.2	15.7717	15.7906		deps-1	15.617	15.8375		hpo-34	14.5511	15.8631		dhs-28
tln-1	15.793		T20B12.7	15.8063		hpo-34	15.8631		ctsa-1.1	16.4722	15.7896		C18B2.4	15.6292	15.8343		wdr-4	15.878	15.8483		dhs-3
rme-8	15.7887		prmt-1	15.8008		wdr-4	15.8483		rab-1	15.7754	15.7866		nap-1	14.9124	15.8342		pud-2.1	15.4421	15.8478		dhs-30
wdr-4	15.7879		his-40	15.799		pud-2.1	15.8478		cgp-1	16.0066	15.7856		hpo-8	15.6584	15.8337		rars-2	17.2032	15.846		dhs-4
C08E8.4	15.7833		C18B2.4	15.7972		rars-2	15.846		ddx-19	16.2026	15.78		tmem-120	16.1353	15.83		ebp-1	15.8359	15.8448		dhs-6
rab-1	15.7754		ptp-2	15.7924		ebp-1	15.8448		azyx-1	15.6036	15.7797		pqn-27	15.7236	15.8202		deps-1	15.7344	15.8375		dhs-9
rnp-7	15.7721		E01A2.2	15.7906		deps-1	15.8375		rps-19	16.0753	15.7782		npp-6	15.972	15.8177		C18B2.4	15.7972	15.8343		did-2
E01A2.2	15.7717		ctsa-1.1	15.7896		C18B2.4	15.8343		coq-3	15.5117	15.7759		dlg-1	14.103	15.8175		nap-1	15.2539	15.8342		dif-1
isp-1	15.7709		rab-1	15.7866		nap-1	15.8342		mboa-6	15.6955	15.7648		mrpl-13	15.4516	15.8172		hpo-8	15.3987	15.8337		dig-1
pas-3	15.7665		cgp-1	15.7856		hpo-8	15.8337		cdk-12	14.9941	15.7626		B0001.4	15.3625	15.8155		tmem-120	16.0704	15.83		dim-1
B0416.5	15.7635		ddx-19	15.78		tmem-120	15.83		rpl-29	14.528	15.7587		nifk-1	15.1226	15.8133		pqn-27	15.8704	15.8202		dip-2
rla-0	15.7605		azyx-1	15.7797		pqn-27	15.8202		mca-2	15.4992	15.7578		F25H2.4	15.5471	15.8131		npp-6	15.9656	15.8177		dis-3
slc-25a21	15.7591		rps-19	15.7782		npp-6	15.8177		wars-1	15.6089	15.7518		prmt-1	15.8524	15.8128		dlg-1	14.9499	15.8175		disl-2
dhs-30	15.7577		coq-3	15.7759		dlg-1	15.8175		hxk-2	15.6009	15.7448		ugt-8	16.554	15.8114		mrpl-13	15.9871	15.8172		djr-1.1
F22B8.7	15.7548		mboa-6	15.7648		mrpl-13	15.8172		acs-11	15.4565	15.743		cdk-12	14.9941	15.8098		B0001.4	15.4017	15.8155		dkf-1
C35A5.8	15.7538		cdk-12	15.7626		B0001.4	15.8155		lys-7	15.5016	15.7428		asp-6	15.2181	15.8085		nifk-1	15.6311	15.8133		dkf-2
rskn-2	15.7446		rpl-29	15.7587		nifk-1	15.8133		aps-1	15.7033	15.7414		nmy-2	16.7876	15.8081		F25H2.4	15.643	15.8131		dlat-1
cyc-1	15.7425		mca-2	15.7578		F25H2.4	15.8131		rhi-1	16.1312	15.741		cyc-1	15.7425	15.8073		prmt-1	15.8008	15.8128		dlat-2
got-2.2	15.7423		wars-1	15.7518		prmt-1	15.8128		deps-1	15.617	15.7344		mtr-4	15.8384	15.8043		ugt-8	16.5815	15.8114		dlc-1
atn-1	15.7397		hxk-2	15.7448		ugt-8	15.8114		C29F5.1	15.289	15.7327		tln-1	15.793	15.8038		cdk-12	15.7626	15.8098		dld-1
lpin-1	15.7343		acs-11	15.743		cdk-12	15.8098		kin-1	15.8185	15.7276		moma-1	15.5998	15.8019		asp-6	15.1846	15.8085		dlg-1
letm-1	15.7263		lys-7	15.7428		asp-6	15.8085		nkb-3	15.5699	15.7208		wars-1	15.6089	15.8006		nmy-2	16.929	15.8081		dli-1
H40L08.1	15.7256		aps-1	15.7414		nmy-2	15.8081		letm-1	15.7263	15.7205		F42C5.9	15.6681	15.8002		cyc-1	15.8353	15.8073		dlst-1
H05C05.1	15.7247		rhi-1	15.741		cyc-1	15.8073		dsc-4	15.6507	15.7175		rab-1	15.7754	15.7918		mtr-4	15.8617	15.8043		dnbp-1
pqn-27	15.7236		deps-1	15.7344		mtr-4	15.8043		lex-1	15.7109	15.7151		raga-1	16.386	15.7893		moma-1	15.6946	15.8019		dnc-1
kcc-1	15.7219		C29F5.1	15.7327		tln-1	15.8038		vab-10	15.4883	15.7142		unc-82	17.4411	15.7889		wars-1	15.7518	15.8006		dnc-2
ebp-1	15.7208		kin-1	15.7276		moma-1	15.8019		ndua-2	15.4238	15.7107		ZK1128.1	16.0377	15.7871		F42C5.9	15.6287	15.8002		dnj-1
fln-2	15.7138		nkb-3	15.7208		wars-1	15.8006		glh-4	16.39	15.7076		sptl-1	15.6254	15.7862		rab-1	15.7866	15.7918		dnj-10
lex-1	15.7109		letm-1	15.7205		F42C5.9	15.8002		pdi-6	16.0203	15.7043		apa-2	15.8245	15.7861		raga-1	15.9101	15.7893		dnj-11
tkt-1	15.7054		dsc-4	15.7175		rab-1	15.7918		rskn-2	15.7446	15.6996		dao-3	16.383	15.7835		unc-82	16.7901	15.7889		dnj-12
aps-1	15.7033		lex-1	15.7151		raga-1	15.7893		lam-2	15.5586	15.695		ucr-2.2	15.8604	15.7763		ZK1128.1	16.3783	15.7871		dnj-17
ZK512.2	15.7026		vab-10	15.7142		unc-82	15.7889		moma-1	15.5998	15.6946		sur-5	15.603	15.776		sptl-1	15.4827	15.7862		dnj-19
emc-3	15.6977		ndua-2	15.7107		ZK1128.1	15.7871		ppw-1	15.5735	15.6908		kin-1	15.8185	15.7746		apa-2	15.8909	15.7861		dnj-25
trap-3	15.6976		glh-4	15.7076		sptl-1	15.7862		rnp-7	15.7721	15.6841		lec-5	15.5023	15.7709		dao-3	16.0699	15.7835		dnj-29
mboa-6	15.6955		pdi-6	15.7043		apa-2	15.7861		mlc-3	15.4158	15.684		ctsa-1.1	16.4722	15.7697		ucr-2.2	16.0163	15.7763		dnj-9
paa-1	15.6839		rskn-2	15.6996		dao-3	15.7835		ubh-4	15.6335	15.6831		T10F2.2	16.2463	15.7637		sur-5	15.5876	15.776		dnpp-1
mrpl-15	15.6829		lam-2	15.695		ucr-2.2	15.7763		gdi-1	15.352	15.6831		ubh-4	15.6335	15.7617		kin-1	15.7276	15.7746		dod-19
W03F8.4	15.6824		moma-1	15.6946		sur-5	15.776		C07D8.6	15.5169	15.6815		stl-1	15.4851	15.7603		lec-5	15.0353	15.7709		dog-1
myo-1	15.6802		ppw-1	15.6908		kin-1	15.7746		ule-2	14.2491	15.6789		sti-1	15.2841	15.7568		ctsa-1.1	15.7896	15.7697		dohh-1
crt-1	15.6797		rnp-7	15.6841		lec-5	15.7709		acdh-11	15.508	15.6783		C53C9.2	13.9239	15.7522		T10F2.2	16.0121	15.7637		dolk-1
C24H12.4	15.6747		mlc-3	15.684		ctsa-1.1	15.7697		twf-2	15.4914	15.676		rpoa-1	15.4889	15.7492		ubh-4	15.6831	15.7617		dpf-3
lgmn-1	15.6732		gdi-1	15.6831		T10F2.2	15.7637		F02E9.3	14.6958	15.676		gfi-1	14.6721	15.7484		stl-1	15.5291	15.7603		dpf-4
Y38C1AA.7	15.672		ubh-4	15.6831		ubh-4	15.7617		npp-8	15.8443	15.6699		ttr-41	16.6126	15.7433		sti-1	15.3595	15.7568		dpf-5
F42C5.9	15.6681		C07D8.6	15.6815		stl-1	15.7603		snap-1	15.6154	15.6674		anc-1	15.6072	15.7421		C53C9.2	14.7456	15.7522		dph-5
let-805	15.6668		ule-2	15.6789		sti-1	15.7568		plk-1	15.9961	15.667		rha-1	16.2373	15.741		rpoa-1	15.6378	15.7492		dpl-1
mcm-4	15.663		acdh-11	15.6783		C53C9.2	15.7522		aldo-2	15.8006	15.6642		hrpf-1	14.482	15.7369		gfi-1	14.9846	15.7484		dpm-1
elo-1	15.6596		F02E9.3	15.676		rpoa-1	15.7492		ddx-27	15.3826	15.6607		asp-4	16.0137	15.7298		ttr-41	16.0359	15.7433		dpy-11
hpo-8	15.6584		twf-2	15.676		gfi-1	15.7484		ND4	15.4015	15.6547		lonp-1	16.2354	15.7296		anc-1	15.3794	15.7421		dpy-14
crls-1	15.6513		npp-8	15.6699		ttr-41	15.7433		ifo-1	14.8415	15.6525		mct-3	15.4301	15.7279		rha-1	16.0476	15.741		dpy-18
dsc-4	15.6507		snap-1	15.6674		anc-1	15.7421		mcm-4	15.663	15.6521		cdk-1	16.1582	15.7274		hrpf-1	14.985	15.7369		dpy-22
T09B4.5	15.6472		plk-1	15.667		rha-1	15.741		let-721	15.3734	15.6517		rnp-7	15.7721	15.727		asp-4	15.5636	15.7298		dpy-23
mrpl-4	15.6456		aldo-2	15.6642		hrpf-1	15.7369		W03F8.4	15.6824	15.6508		acdh-3	15.5295	15.7158		lonp-1	16.5336	15.7296		dpy-26
ekl-6	15.6416		ddx-27	15.6607		asp-4	15.7298		dnj-29	15.8373	15.6466		ipgm-1	15.5942	15.7138		mct-3	15.1255	15.7279		dpy-27
hsp-60	15.638		ND4	15.6547		lonp-1	15.7296		F25H2.4	15.5471	15.643		tkt-1	15.7054	15.7085		cdk-1	15.9226	15.7274		dpy-28
dcn-1	15.6354		ifo-1	15.6525		mct-3	15.7279		sdha-2	15.629	15.642		C47B2.2	15.2635	15.7072		rnp-7	15.6841	15.727		dpyd-1
ubh-4	15.6335		mcm-4	15.6521		cdk-1	15.7274		rpoa-1	15.4889	15.6378		C40H1.7	16.0407	15.7059		acdh-3	15.8238	15.7158		drh-1
jhdm-1	15.632		let-721	15.6517		rnp-7	15.727		rme-8	15.7887	15.6329		eif-3.H	15.5668	15.7047		ipgm-1	15.3601	15.7138		drh-3
C18B2.4	15.6292		W03F8.4	15.6508		acdh-3	15.7158		Y37D8A.2	15.903	15.6325		tric-1B.1	15.8331	15.7022		tkt-1	15.5267	15.7085		drp-1
sdha-2	15.629		dnj-29	15.6466		ipgm-1	15.7138		acp-1	15.8997	15.6311		npp-20	15.5443	15.7012		C47B2.2	15.543	15.7072		drr-2
pck-1	15.6278		F25H2.4	15.643		tkt-1	15.7085		nifk-1	15.1226	15.6311		T04A8.7	16.0257	15.6989		C40H1.7	16.2636	15.7059		dsc-4
frm-4	15.6276		sdha-2	15.642		C47B2.2	15.7072		F42C5.9	15.6681	15.6287		npp-8	15.8443	15.6985		eif-3.H	15.5415	15.7047		dur-1
hsp-16.48	15.6275		rpoa-1	15.6378		C40H1.7	15.7059		mec-12	14.9847	15.6282		emb-4	15.9909	15.6951		tric-1B.1	15.6075	15.7022		dut-1
coq-8	15.6268		rme-8	15.6329		eif-3.H	15.7047		dap-3	15.3452	15.6269		mcm-6	16.1321	15.6931		npp-20	15.3812	15.7012		dve-1
sptl-1	15.6254		Y37D8A.2	15.6325		tric-1B.1	15.7022		dlat-2	15.2841	15.6258		ncx-2	14.5511	15.6858		T04A8.7	16.0228	15.6989		DY3.8
M142.5	15.6237		acp-1	15.6311		npp-20	15.7012		emb-27	15.8381	15.6247		pas-3	15.7665	15.6828		npp-8	15.6699	15.6985		dyci-1
srdh-1	15.6174		nifk-1	15.6311		T04A8.7	15.6989		K01G5.5	15.0842	15.623		msra-1	15.241	15.6807		emb-4	15.828	15.6951		dylt-1
deps-1	15.617		F42C5.9	15.6287		npp-8	15.6985		pgl-1	15.5742	15.6193		unc-22	15.9495	15.6798		mcm-6	15.995	15.6931		dylt-3
snap-1	15.6154		mec-12	15.6282		emb-4	15.6951		spas-1	15.4284	15.6161		ttr-47	16.0789	15.6794		ncx-2	15.4661	15.6858		dyn-1
wars-1	15.6089		dap-3	15.6269		mcm-6	15.6931		kdp-1	16.0965	15.6153		nstp-4	16.3753	15.6788		pas-3	15.4233	15.6828		E01A2.1
gcs-1	15.6083		dlat-2	15.6258		ncx-2	15.6858		B0395.3	15.5905	15.6145		mrpl-15	15.6829	15.6759		msra-1	15.3012	15.6807		E01A2.2
anc-1	15.6072		emb-27	15.6247		pas-3	15.6828		mrps-28	15.5625	15.6142		asp-1	13.7363	15.6741		unc-22	15.948	15.6798		E02H1.1
klp-7	15.6039		K01G5.5	15.623		msra-1	15.6807		tric-1B.1	15.8331	15.6075		B0416.5	15.7635	15.6661		ttr-47	15.3032	15.6794		E02H9.3
azyx-1	15.6036		pgl-1	15.6193		unc-22	15.6798		dcn-1	15.6354	15.6072		cra-1	15.1979	15.6631		nstp-4	16.293	15.6788		E04F6.8
sur-5	15.603		spas-1	15.6161		ttr-47	15.6794		nduf-11	15.3195	15.6072		eif-3.E	15.0202	15.6623		mrpl-15	15.9693	15.6759		eak-7
pfn-2	15.601		kdp-1	15.6153		nstp-4	15.6788		ZK899.2	15.9485	15.6068		col-98	13.4703	15.6599		asp-1	14.8251	15.6741		ears-1
hxk-2	15.6009		B0395.3	15.6145		mrpl-15	15.6759		inx-12	15.48	15.6029		atp-5	15.3534	15.6587		B0416.5	15.9227	15.6661		ears-2
mev-1	15.5999		mrps-28	15.6142		asp-1	15.6741		npp-15	15.5325	15.5956		Y48A6B.3	14.4842	15.658		cra-1	15.4294	15.6631		eas-1
moma-1	15.5998		tric-1B.1	15.6075		B0416.5	15.6661		ZK1307.1	15.8892	15.5929		hsp-110	15.9476	15.656		eif-3.E	15.3599	15.6623		eat-16
pdhk-2	15.5951		dcn-1	15.6072		cra-1	15.6631		mrpl-23	15.5943	15.5895		hxk-2	15.6009	15.6559		col-98	14.0449	15.6599		eat-3
mrpl-23	15.5943		nduf-11	15.6072		eif-3.E	15.6623		sur-5	15.603	15.5876		cth-2	16.2676	15.6557		atp-5	14.9104	15.6587		eat-6
ipgm-1	15.5942		ZK899.2	15.6068		col-98	15.6599		atln-1	15.9509	15.5872		fgt-1	15.494	15.6557		Y48A6B.3	14.978	15.658		ebp-1
B0395.3	15.5905		inx-12	15.6029		atp-5	15.6587		unc-132	15.9691	15.5871		ule-2	14.2491	15.6526		hsp-110	15.5386	15.656		ebp-2
vha-14	15.5887		npp-15	15.5956		Y48A6B.3	15.658		trap-1	14.9396	15.5859		pid-3	15.885	15.6477		hxk-2	15.7448	15.6559		ech-1.1
rps-27	15.5882		ZK1307.1	15.5929		hsp-110	15.656		rps-21	16.1409	15.5851		hsp-16.2	17.7329	15.6441		cth-2	15.9162	15.6557		ech-1.2
B0024.11	15.5825		mrpl-23	15.5895		hxk-2	15.6559		T23F11.2	15.527	15.5841		ptp-2	15.7934	15.6439		fgt-1	15.3126	15.6557		ech-2
npp-18	15.5789		sur-5	15.5876		cth-2	15.6557		hcf-1	15.4459	15.5812		glh-4	16.39	15.6399		ule-2	15.6789	15.6526		ech-4
wago-1	15.5767		atln-1	15.5872		fgt-1	15.6557		M04B2.4	15.4288	15.5809		lex-1	15.7109	15.6394		pid-3	15.444	15.6477		ech-5
pgl-1	15.5742		unc-132	15.5871		ule-2	15.6526		eif-3.I	15.5691	15.5775		twf-2	15.4914	15.6392		hsp-16.2	16.2947	15.6441		ech-6
ifp-1	15.574		trap-1	15.5859		pid-3	15.6477		crls-1	15.6513	15.576		cdc-42	14.8873	15.6373		ptp-2	15.7924	15.6439		ech-8
ppw-1	15.5735		rps-21	15.5851		hsp-16.2	15.6441		pdhk-2	15.5951	15.5662		F21D5.7	15.4168	15.6372		glh-4	15.7076	15.6399		ech-9
nkb-3	15.5699		T23F11.2	15.5841		ptp-2	15.6439		daf-22	15.3371	15.5657		ugt-22	15.5599	15.6367		lex-1	15.7151	15.6394		ecps-1
eif-3.I	15.5691		hcf-1	15.5812		glh-4	15.6399		asp-4	16.0137	15.5636		ndua-2	15.4238	15.6345		twf-2	15.676	15.6392		edc-3
eif-3.H	15.5668		M04B2.4	15.5809		lex-1	15.6394		frm-4	15.6276	15.5614		coq-3	15.5117	15.6339		cdc-42	15.3943	15.6373		edc-4
F54F7.3	15.5636		eif-3.I	15.5775		twf-2	15.6392		sars-2	15.5057	15.5607		asp-2	15.3004	15.6311		F21D5.7	15.4785	15.6372		edg-1
mrps-28	15.5625		crls-1	15.576		cdc-42	15.6373		cyp-34a9	16.1175	15.5574		mboa-6	15.6955	15.6309		ugt-22	15.4178	15.6367		EEED8.10
npp-22	15.5613		pdhk-2	15.5662		F21D5.7	15.6372		zen-4	15.5478	15.5469		mrps-5	15.9858	15.6289		ndua-2	15.7107	15.6345		eef-1B.1
D2030.2	15.5608		daf-22	15.5657		ugt-22	15.6367		C47B2.2	15.2635	15.543		dsc-4	15.6507	15.628		coq-3	15.7759	15.6339		eef-1B.2
ugt-22	15.5599		asp-4	15.5636		ndua-2	15.6345		eif-3.H	15.5668	15.5415		emc-3	15.6977	15.6266		asp-2	15.9637	15.6311		eef-1G
lam-2	15.5586		frm-4	15.5614		coq-3	15.6339		hsp-110	15.9476	15.5386		ddx-19	16.2026	15.6258		mboa-6	15.7648	15.6309		eef-2
C36A4.4	15.5584		sars-2	15.5607		asp-2	15.6311		emc-3	15.6977	15.5374		evl-14	15.4445	15.6241		mrps-5	15.9638	15.6289		eel-1
ZK1320.9	15.5572		cyp-34a9	15.5574		mboa-6	15.6309		ostd-1	15.1491	15.5367		rskn-2	15.7446	15.6226		dsc-4	15.7175	15.628		efa-6
pgk-1	15.5568		zen-4	15.5469		mrps-5	15.6289		kcc-1	15.7219	15.5359		ubc-13	15.0866	15.617		emc-3	15.5374	15.6266		efk-1
zen-4	15.5478		C47B2.2	15.543		dsc-4	15.628		hsp-16.1	16.599	15.5327		cif-1	15.3344	15.6079		ddx-19	15.78	15.6258		efr-3
F25H2.4	15.5471		eif-3.H	15.5415		emc-3	15.6266		cif-1	15.3344	15.5317		ttr-24	16.5693	15.6032		evl-14	15.5142	15.6241		eft-1
npp-20	15.5443		hsp-110	15.5386		ddx-19	15.6258		lpin-1	15.7343	15.5313		ifa-1	15.0485	15.5976		rskn-2	15.6996	15.6226		eft-3
ant-1.4	15.5417		emc-3	15.5374		evl-14	15.6241		M142.5	15.6237	15.5306		F10C2.4	16.1856	15.5949		ubc-13	15.3362	15.617		egg-4
cec-5	15.5393		ostd-1	15.5367		rskn-2	15.6226		stl-1	15.4851	15.5291		got-2.2	15.7423	15.5949		znf-622	15.2941	15.6167		egl-30
aldo-1	15.5381		kcc-1	15.5359		ubc-13	15.617		rpn-1	15.5218	15.5276		mpst-1	16.1789	15.5927		cif-1	15.5317	15.6079		egl-4
rpb-2	15.5363		hsp-16.1	15.5327		znf-622	15.6167		tkt-1	15.7054	15.5267		ostd-1	15.1491	15.5907		ttr-24	14.5445	15.6032		egl-45
npp-15	15.5325		cif-1	15.5317		cif-1	15.6079		rpb-2	15.5363	15.5239		cri-3	15.2056	15.5905		ifa-1	15.2698	15.5976		ego-2
acdh-3	15.5295		lpin-1	15.5313		ttr-24	15.6032		men-1	15.4565	15.5221		C29F5.1	15.289	15.589		F10C2.4	16.1177	15.5949		egrh-3
T23F11.2	15.527		M142.5	15.5306		ifa-1	15.5976		rps-27	15.5882	15.5153		F49E2.5	16.815	15.5887		got-2.2	15.2298	15.5949		ehbp-1
skpo-1	15.5244		stl-1	15.5291		F10C2.4	15.5949		evl-14	15.4445	15.5142		fbp-1	17.2485	15.5872		mpst-1	16.238	15.5927		eif-1
rpn-1	15.5218		rpn-1	15.5276		got-2.2	15.5949		air-1	15.3429	15.5136		sto-4	14.6831	15.587		ostd-1	15.5367	15.5907		eif-2A
hsp-75	15.5193		tkt-1	15.5267		mpst-1	15.5927		lys-1	15.1473	15.5069		tomm-22	14.8941	15.5825		cri-3	14.9985	15.5905		eif-2alpha
usp-5	15.519		rpb-2	15.5239		ostd-1	15.5907		H05C05.1	15.7247	15.5059		acp-1	15.8997	15.5782		C29F5.1	15.7327	15.589		eif-2bbeta
dis-3	15.5177		men-1	15.5221		cri-3	15.5905		aldo-1	15.5381	15.5042		dnj-29	15.8373	15.5772		F49E2.5	16.1193	15.5887		eif-2bdelta
C07D8.6	15.5169		rps-27	15.5153		C29F5.1	15.589		erm-1	15.8691	15.5028		rla-1	15.2253	15.5757		fbp-1	16.4694	15.5872		eif-2bepsilon
tns-1	15.5151		evl-14	15.5142		F49E2.5	15.5887		lpd-7	14.8635	15.5025		atln-1	15.9509	15.5752		sto-4	15.4945	15.587		eif-2beta
F44E2.8	15.5143		air-1	15.5136		fbp-1	15.5872		C35A5.8	15.7538	15.4988		dap-3	15.3452	15.5742		tomm-22	15.093	15.5825		eif-2Bgamma
ceeh-1	15.5129		lys-1	15.5069		sto-4	15.587		mel-32	15.3611	15.4983		lfi-1	14.653	15.5742		acp-1	15.6311	15.5782		eif-2d
coq-3	15.5117		H05C05.1	15.5059		tomm-22	15.5825		pck-1	15.6278	15.4965		lbp-1	14.4853	15.5703		dnj-29	15.6466	15.5772		eif-2gamma
upb-1	15.5102		aldo-1	15.5042		acp-1	15.5782		sto-4	14.6831	15.4945		ddx-27	15.3826	15.5684		rla-1	14.9225	15.5757		eif-3.B
Y37E11B.10	15.5095		erm-1	15.5028		dnj-29	15.5772		npp-18	15.5789	15.4932		vha-6	12.9523	15.5663		atln-1	15.5872	15.5752		eif-3.C
acdh-11	15.508		lpd-7	15.5025		rla-1	15.5757		mrpl-44	15.2225	15.4859		aps-1	15.7033	15.5632		dap-3	15.6269	15.5742		eif-3.D
sars-2	15.5057		C35A5.8	15.4988		atln-1	15.5752		sptl-1	15.6254	15.4827		dnpp-1	15.8421	15.5604		lfi-1	14.7201	15.5742		eif-3.E
dpy-22	15.5042		mel-32	15.4983		dap-3	15.5742		F21D5.7	15.4168	15.4785		hsp-43	14.8067	15.5577		lbp-1	14.629	15.5703		eif-3.F
npp-5	15.5041		pck-1	15.4965		lfi-1	15.5742		uba-2	15.4371	15.4701		asg-1	15.0871	15.5572		ddx-27	15.6607	15.5684		eif-3.G
lec-5	15.5023		sto-4	15.4945		lbp-1	15.5703		nlp-82	16.5661	15.4684		emb-27	15.8381	15.5511		vha-6	13.4106	15.5663		eif-3.H
lys-7	15.5016		npp-18	15.4932		ddx-27	15.5684		ncx-2	14.5511	15.4661		W09C5.1	15.4301	15.5448		aps-1	15.7414	15.5632		eif-3.I
idhg-1	15.5014		mrpl-44	15.4859		vha-6	15.5663		rde-12	15.3949	15.4646		vps-4	15.2307	15.5434		dnpp-1	15.2917	15.5604		eif-3.j
mca-2	15.4992		sptl-1	15.4827		aps-1	15.5632		gcs-1	15.6083	15.4604		pdhk-2	15.5951	15.5432		hsp-43	14.4536	15.5577		eif-3.K
perm-2	15.4991		F21D5.7	15.4785		dnpp-1	15.5604		oma-1	13.7989	15.4527		nuo-4	15.2532	15.5431		asg-1	15.2942	15.5572		eif-3.l
daf-31	15.4968		uba-2	15.4701		hsp-43	15.5577		hut-1	15.4292	15.4513		toe-1	15.1634	15.5426		emb-27	15.6247	15.5511		eif-6
zwl-1	15.4959		nlp-82	15.4684		asg-1	15.5572		dhs-30	15.7577	15.4443		rpb-2	15.5363	15.537		W09C5.1	15.3187	15.5448		ekl-1
pmp-5	15.495		ncx-2	15.4661		emb-27	15.5511		pid-3	15.885	15.444		par-6	15.2725	15.5354		vps-4	15.3181	15.5434		ekl-4
fgt-1	15.494		rde-12	15.4646		W09C5.1	15.5448		B0035.3	15.7946	15.4426		uba-2	15.4371	15.5326		pdhk-2	15.5662	15.5432		ekl-6
twf-2	15.4914		gcs-1	15.4604		vps-4	15.5434		nuo-4	15.2532	15.4424		daf-22	15.3371	15.5307		nuo-4	15.4424	15.5431		elb-1
hum-4	15.4899		oma-1	15.4527		pdhk-2	15.5432		pud-2.1	14.8042	15.4421		pud-4	15.4037	15.5293		toe-1	15.3606	15.5426		elc-1
rpoa-1	15.4889		hut-1	15.4513		nuo-4	15.5431		cyn-1	15.3978	15.441		kin-2	14.976	15.5282		rpb-2	15.5239	15.537		elo-1
fat-5	15.4887		dhs-30	15.4443		toe-1	15.5426		vps-26	15.3965	15.4366		crls-1	15.6513	15.5259		par-6	15.4347	15.5354		elo-2
vab-10	15.4883		pid-3	15.444		rpb-2	15.537		par-6	15.2725	15.4347		cpg-2	14.3802	15.5236		uba-2	15.4701	15.5326		elpc-1
aak-2	15.4871		B0035.3	15.4426		par-6	15.5354		xnp-1	14.173	15.431		let-630	15.9428	15.5207		daf-22	15.5657	15.5307		elpc-2
R148.5	15.4868		nuo-4	15.4424		uba-2	15.5326		cra-1	15.1979	15.4294		kcc-1	15.7219	15.5183		pud-4	15.0845	15.5293		elpc-3
C14C10.5	15.4863		pud-2.1	15.4421		daf-22	15.5307		F44E7.4	15.4555	15.4286		cdr-6	15.4623	15.5155		kin-2	15.083	15.5282		emb-27
stl-1	15.4851		cyn-1	15.441		pud-4	15.5293		elo-1	15.6596	15.4255		sar-1	14.6076	15.5128		crls-1	15.576	15.5259		emb-4
fzo-1	15.4829		vps-26	15.4366		kin-2	15.5282		epg-3	15.8864	15.4247		eif-3.I	15.5691	15.5119		cpg-2	14.5665	15.5236		emb-5
inx-12	15.48		par-6	15.4347		vab-10	15.5263		pas-3	15.7665	15.4233		msh-2	16.2825	15.5114		let-630	16.037	15.5207		emb-8
dlst-1	15.4704		xnp-1	15.431		crls-1	15.5259		isp-1	15.7709	15.4218		ZK1307.1	15.8892	15.5109		kcc-1	15.5359	15.5183		emb-9
eel-1	15.4692		cra-1	15.4294		cpg-2	15.5236		hsp-60	15.638	15.4212		ppw-1	15.5735	15.5093		cdr-6	15.3621	15.5155		emc-1
eif-2bdelta	15.4682		F44E7.4	15.4286		let-630	15.5207		eef-1B.1	15.2374	15.4198		wago-1	15.5767	15.5085		sar-1	15.3105	15.5128		emc-3
F36D3.4	15.467		elo-1	15.4255		kcc-1	15.5183		ugt-22	15.5599	15.4178		aak-2	15.4871	15.5074		eif-3.I	15.5775	15.5119		emc-6
rfc-3	15.4662		epg-3	15.4247		cdr-6	15.5155		srdh-1	15.6174	15.4155		lpd-6	15.4265	15.5063		msh-2	15.9978	15.5114		endu-1
cpt-2	15.4647		pas-3	15.4233		sar-1	15.5128		npp-10	15.4175	15.415		mrpl-23	15.5943	15.5056		ZK1307.1	15.5929	15.5109		endu-2
vsra-1	15.4643		isp-1	15.4218		eif-3.I	15.5119		ltah-1.1	15.2932	15.4147		bcat-1	15.457	15.5033		ppw-1	15.6908	15.5093		eng-1
cdr-6	15.4623		hsp-60	15.4212		msh-2	15.5114		lgmn-1	15.6732	15.4111		swsn-6	15.3355	15.4987		wago-1	15.2931	15.5085		enol-1
cacn-1	15.4614		eef-1B.1	15.4198		ZK1307.1	15.5109		F53F4.10	15.2472	15.4099		nlp-82	16.5661	15.4985		aak-2	15.3418	15.5074		enpl-1
pas-4	15.4596		ugt-22	15.4178		ppw-1	15.5093		zwl-1	15.4959	15.4096		M142.5	15.6237	15.4956		lpd-6	15.8661	15.5063		ent-1
bcat-1	15.457		srdh-1	15.4155		wago-1	15.5085		rfc-3	15.4662	15.4049		lpd-7	14.8635	15.4944		mrpl-23	15.5895	15.5056		ent-2
acs-11	15.4565		npp-10	15.415		aak-2	15.5074		ttll-12	15.2877	15.4039		B0395.3	15.5905	15.4908		bcat-1	16.0441	15.5033		eol-1
men-1	15.4565		ltah-1.1	15.4147		lpd-6	15.5063		vha-14	15.5887	15.4028		mcm-4	15.663	15.4877		swsn-6	15.3424	15.4987		epg-2
F44E7.4	15.4555		lgmn-1	15.4111		mrpl-23	15.5056		B0001.4	15.3625	15.4017		stdh-3	16.1896	15.486		nlp-82	15.4684	15.4985		epg-3
dhs-1	15.453		F53F4.10	15.4099		bcat-1	15.5033		trap-3	15.6976	15.4		R04F11.2	14.3585	15.4859		M142.5	15.5306	15.4956		epg-5
tag-96	15.4526		zwl-1	15.4096		swsn-6	15.4987		rpn-6.1	15.3373	15.3993		npp-10	15.4175	15.4818		lpd-7	15.5025	15.4944		epg-6
mrpl-13	15.4516		rfc-3	15.4049		nlp-82	15.4985		hpo-8	15.6584	15.3987		jhdm-1	15.632	15.4799		B0395.3	15.6145	15.4908		epg-7
T07C4.3	15.4498		ttll-12	15.4039		M142.5	15.4956		let-60	14.6825	15.3981		dlat-2	15.2841	15.4766		mcm-4	15.6521	15.4877		epg-9
ZK1321.4	15.4473		vha-14	15.4028		lpd-7	15.4944		cdc-42	14.8873	15.3943		F53F4.10	15.2472	15.4741		stdh-3	15.8434	15.486		epi-1
copz-1	15.447		B0001.4	15.4017		B0395.3	15.4908		copz-1	15.447	15.3897		M57.2	16.2056	15.4726		R04F11.2	14.1092	15.4859		epn-1
tank-1	15.4463		trap-3	15.4		mcm-4	15.4877		dis-3	15.5177	15.3896		npp-18	15.5789	15.47		npp-10	15.415	15.4818		eppl-1
hcf-1	15.4459		rpn-6.1	15.3993		stdh-3	15.486		dli-1	15.29	15.3877		elo-1	15.6596	15.467		jhdm-1	15.859	15.4799		eps-8
evl-14	15.4445		hpo-8	15.3987		R04F11.2	15.4859		C36A4.4	15.5584	15.3845		acl-1	15.2817	15.4666		dlat-2	15.6258	15.4766		ept-1
hip-1	15.4413		let-60	15.3981		npp-10	15.4818		xpo-2	15.2544	15.3825		copz-1	15.447	15.4659		F53F4.10	15.4099	15.4741		eral-1
cisd-3.2	15.4381		cdc-42	15.3943		jhdm-1	15.4799		F32B5.6	15.3037	15.3815		atn-1	15.7397	15.4634		M57.2	15.8433	15.4726		erfa-1
uba-2	15.4371		copz-1	15.3897		dlat-2	15.4766		npp-20	15.5443	15.3812		rsks-1	14.8487	15.4633		npp-18	15.4932	15.47		erfa-3
uso-1	15.4304		dis-3	15.3896		F53F4.10	15.4741		anc-1	15.6072	15.3794		F02E9.3	14.6958	15.4614		elo-1	15.4255	15.467		eri-1
mct-3	15.4301		dli-1	15.3877		M57.2	15.4726		T07C4.3	15.4498	15.3703		gdi-1	15.352	15.4596		acl-1	15.3225	15.4666		erm-1
W09C5.1	15.4301		C36A4.4	15.3845		npp-18	15.47		wago-5	15.2139	15.3676		clik-3	14.7241	15.4594		copz-1	15.3897	15.4659		erp-44.1
hut-1	15.4292		xpo-2	15.3825		elo-1	15.467		ekl-6	15.6416	15.3658		argn-1	15.1837	15.457		atn-1	16.1757	15.4634		esyt-2
M04B2.4	15.4288		F32B5.6	15.3815		acl-1	15.4666		cup-2	15.343	15.365		guk-1	15.2329	15.4564		rsks-1	15.1613	15.4633		etc-1
spas-1	15.4284		npp-20	15.3812		copz-1	15.4659		mrps-22	15.1048	15.3631		acs-2	14.493	15.4563		F02E9.3	15.676	15.4614		ethe-1
lpd-6	15.4265		anc-1	15.3794		atn-1	15.4634		cdr-6	15.4623	15.3621		C35A5.8	15.7538	15.4537		gdi-1	15.6831	15.4596		evl-14
isw-1	15.4248		T07C4.3	15.3703		rsks-1	15.4633		mev-1	15.5999	15.361		unc-44	15.0314	15.4512		clik-3	14.146	15.4594		evl-18
ndua-2	15.4238		wago-5	15.3676		F02E9.3	15.4614		toe-1	15.1634	15.3606		dlst-1	15.4704	15.4456		argn-1	15.3406	15.457		exc-15
pud-1.2	15.4186		ekl-6	15.3658		gdi-1	15.4596		prmt-9	15.3131	15.3605		D2030.2	15.5608	15.4428		guk-1	15.0322	15.4564		exc-4
npp-10	15.4175		cup-2	15.365		clik-3	15.4594		ipgm-1	15.5942	15.3601		F53F1.2	14.2636	15.4425		acs-2	15.3473	15.4563		exc-7
F21D5.7	15.4168		mrps-22	15.3631		argn-1	15.457		eif-3.E	15.0202	15.3599		unc-132	15.9691	15.4412		C35A5.8	15.4988	15.4537		exl-1
mlc-3	15.4158		cdr-6	15.3621		guk-1	15.4564		sti-1	15.2841	15.3595		lpin-1	15.7343	15.4377		dlst-1	15.1388	15.4456		exoc-7
mct-2	15.4121		mev-1	15.361		acs-2	15.4563		slc-25a21	15.7591	15.355		xpo-2	15.2544	15.4291		D2030.2	15.8241	15.4428		exoc-8
ubc-9	15.4085		toe-1	15.3606		C35A5.8	15.4537		jmjd-5	14.8267	15.3532		aps-2	15.847	15.4263		F53F1.2	14.9369	15.4425		exos-1
H17B01.2	15.4049		prmt-9	15.3605		unc-44	15.4512		rpa-1	15.3141	15.3531		usp-5	15.519	15.4258		unc-132	15.5871	15.4412		F01G4.6
T21B6.3	15.4046		ipgm-1	15.3601		dlst-1	15.4456		dhs-13	15.3243	15.352		rps-27	15.5882	15.4233		lpin-1	15.5313	15.4377		F02A9.10
pud-4	15.4037		eif-3.E	15.3599		D2030.2	15.4428		acs-2	14.493	15.3473		C32F10.8	14.8454	15.4227		xpo-2	15.3825	15.4291		F02D8.4
ND4	15.4015		sti-1	15.3595		F53F1.2	15.4425		dpy-22	15.5042	15.3471		Y46E12BL.2	15.0719	15.4226		aps-2	15.827	15.4263		F02E9.3
cyn-1	15.3978		slc-25a21	15.355		unc-132	15.4412		F53C11.3	15.2396	15.3467		B0035.3	15.7946	15.4213		usp-5	15.1155	15.4258		F07A11.4
vps-26	15.3965		jmjd-5	15.3532		lpin-1	15.4377		ran-3	15.317	15.3461		R09E10.5	13.0656	15.4195		rps-27	15.5153	15.4233		F07A11.5
rde-12	15.3949		rpa-1	15.3531		xpo-2	15.4291		R148.5	15.4868	15.3459		rpn-1	15.5218	15.4184		C32F10.8	14.7866	15.4227		F07F6.4
cox-6c	15.3927		dhs-13	15.352		aps-2	15.4263		F44E2.8	15.5143	15.3431		C36A4.4	15.5584	15.4173		Y46E12BL.2	15.2372	15.4226		F08F3.4
ifc-1	15.3871		acs-2	15.3473		usp-5	15.4258		swsn-6	15.3355	15.3424		F53C11.3	15.2396	15.4169		B0035.3	15.4426	15.4213		F08G12.1
ddx-27	15.3826		dpy-22	15.3471		rps-27	15.4233		aak-2	15.4871	15.3418		hum-4	15.4899	15.4156		R09E10.5	14.6535	15.4195		F09B12.3
cdr-4	15.3811		F53C11.3	15.3467		C32F10.8	15.4227		argn-1	15.1837	15.3406		C37A2.7	14.8092	15.4128		rpn-1	15.5276	15.4184		F09E5.11
argk-1	15.3796		ran-3	15.3461		Y46E12BL.2	15.4226		hecd-1	15.3019	15.3405		grld-1	15.0464	15.4126		C36A4.4	15.3845	15.4173		F09E5.3
let-721	15.3734		R148.5	15.3459		B0035.3	15.4213		tns-1	15.5151	15.3382		lys-4	14.19	15.4123		F53C11.3	15.3467	15.4169		F10A3.17
dnj-9	15.3701		F44E2.8	15.3431		R09E10.5	15.4195		hip-1	15.4413	15.3378		pbs-2	15.2144	15.4094		hum-4	15.1579	15.4156		F10C2.4
sbds-1	15.3687		swsn-6	15.3424		rpn-1	15.4184		kin-3	14.7578	15.3367		acs-14	14.8688	15.4071		C37A2.7	14.2838	15.4128		F10D11.6
frm-1	15.3679		aak-2	15.3418		C36A4.4	15.4173		ubc-13	15.0866	15.3362		F35E12.2	15.9092	15.4059		grld-1	15.2557	15.4126		F10D2.10
F37C4.6	15.3644		argn-1	15.3406		F53C11.3	15.4169		snr-2	15.355	15.3346		mrpl-4	15.6456	15.4044		lys-4	13.9161	15.4123		F10E7.5
B0001.4	15.3625		hecd-1	15.3405		hum-4	15.4156		C25D7.10	14.6794	15.3345		pdi-1	15.15	15.4019		pbs-2	15.1724	15.4094		F10G7.10
mel-32	15.3611		tns-1	15.3382		C37A2.7	15.4128		frm-1	15.3679	15.3296		ufc-1	15.2068	15.3901		acs-14	15.3071	15.4071		F10G7.5
gst-36	15.3579		hip-1	15.3378		grld-1	15.4126		acl-1	15.2817	15.3225		mma-1	16.1202	15.3822		F35E12.2	16.142	15.4059		F11D5.1
unc-101	15.3579		kin-3	15.3367		lys-4	15.4123		W09C5.1	15.4301	15.3187		hcf-1	15.4459	15.3809		mrpl-4	15.8582	15.4044		F12F6.1
snr-2	15.355		ubc-13	15.3362		pbs-2	15.4094		vps-4	15.2307	15.3181		T07C4.3	15.4498	15.3794		pdi-1	15.0447	15.4019		F13D11.4
atp-5	15.3534		snr-2	15.3346		acs-14	15.4071		ugt-46	15.349	15.3174		got-1.2	14.7475	15.3757		ufc-1	15.1398	15.3901		F13D12.5
gdi-1	15.352		C25D7.10	15.3345		F35E12.2	15.4059		fgt-1	15.494	15.3126		gpb-1	14.8748	15.3736		mma-1	16.145	15.3822		F13E6.1
ugt-46	15.349		frm-1	15.3296		mrpl-4	15.4044		sar-1	14.6076	15.3105		ZC204.12	15.2238	15.3728		hcf-1	15.5812	15.3809		F13E9.11
zyg-9	15.3454		acl-1	15.3225		pdi-1	15.4019		npp-22	15.5613	15.3084		C39B5.5	15.2925	15.3721		T07C4.3	15.3703	15.3794		F13G3.7
dap-3	15.3452		W09C5.1	15.3187		ufc-1	15.3901		tram-1	15.0732	15.3075		ND1	13.638	15.3716		got-1.2	14.8408	15.3757		F13H6.3
cup-2	15.343		vps-4	15.3181		mma-1	15.3822		acs-14	14.8688	15.3071		epg-3	15.8864	15.3709		gpb-1	15.0863	15.3736		F13H8.2
air-1	15.3429		ugt-46	15.3174		hcf-1	15.3809		nlt-1	14.7693	15.3058		coq-8	15.6268	15.3692		ZC204.12	15.2448	15.3728		F15G9.1
coq-6	15.3373		fgt-1	15.3126		T07C4.3	15.3794		ttr-47	16.0789	15.3032		npp-15	15.5325	15.3688		C39B5.5	15.2109	15.3721		F16B12.6
rpn-6.1	15.3373		sar-1	15.3105		got-1.2	15.3757		msra-1	15.241	15.3012		C01B10.11	15.2066	15.3655		ND1	14.8529	15.3716		F17A9.2
daf-22	15.3371		npp-22	15.3084		gpb-1	15.3736		ZK673.2	15.1655	15.3001		ttr-50	14.5275	15.3655		epg-3	15.4247	15.3709		F17A9.5
C49A9.9	15.3362		tram-1	15.3075		ZC204.12	15.3728		skpo-1	15.5244	15.2986		C35B1.5	14.966	15.3644		coq-8	15.8354	15.3692		F17B5.1
swsn-6	15.3355		acs-14	15.3071		C39B5.5	15.3721		klp-7	15.6039	15.2984		ndub-5	14.8162	15.3633		npp-15	15.5956	15.3688		F17C11.11
cif-1	15.3344		nlt-1	15.3058		ND1	15.3716		ZK1320.9	15.5572	15.2956		pud-1.2	15.4186	15.3631		C01B10.11	15.1991	15.3655		F17C11.12
gop-3	15.3277		ttr-47	15.3032		epg-3	15.3709		cpz-1	15.3006	15.2943		eif-3.F	14.7206	15.3619		ttr-50	15.1653	15.3655		F17C8.9
dhs-13	15.3243		msra-1	15.3012		coq-8	15.3692		asg-1	15.0871	15.2942		nduf-2.2	15.907	15.3566		C35B1.5	14.8099	15.3644		F17E9.4
C47B2.9	15.3219		ZK673.2	15.3001		npp-15	15.3688		wago-1	15.5767	15.2931		srdh-1	15.6174	15.3526		ndub-5	15.2687	15.3633		F19B10.10
nduf-11	15.3195		skpo-1	15.2986		C01B10.11	15.3655		T24H7.9	15.2245	15.2925		azyx-1	15.6036	15.3519		pud-1.2	15.2728	15.3631		F19B6.1
ran-3	15.317		klp-7	15.2984		ttr-50	15.3655		dnpp-1	15.8421	15.2917		ttll-12	15.2877	15.3507		eif-3.F	15.2232	15.3619		F20D1.3
rpa-1	15.3141		ZK1320.9	15.2956		C35B1.5	15.3644		pas-4	15.4596	15.2895		cpz-1	15.3006	15.3505		nduf-2.2	15.9563	15.3566		F20D12.2
prmt-9	15.3131		cpz-1	15.2943		ndub-5	15.3633		unc-101	15.3579	15.2853		sdhb-1	15.1307	15.3497		srdh-1	15.4155	15.3526		F20G2.2
hil-5	15.3117		asg-1	15.2942		pud-1.2	15.3631		uso-1	15.4304	15.2824		acdh-13	15.8035	15.3486		azyx-1	15.7797	15.3519		F21C10.10
K07E3.4	15.3109		znf-622	15.2941		eif-3.F	15.3619		Y65B4A.8	15.062	15.2817		hip-1	15.4413	15.3486		ttll-12	15.4039	15.3507		F21C10.7
F32B5.6	15.3037		wago-1	15.2931		nduf-2.2	15.3566		B0024.11	15.5825	15.2779		cgp-1	16.0066	15.3431		cpz-1	15.2943	15.3505		F21C10.9
cht-3	15.3035		T24H7.9	15.2925		srdh-1	15.3526		pud-1.2	15.4186	15.2728		R148.5	15.4868	15.3362		sdhb-1	15.0794	15.3497		F21D5.1
hecd-1	15.3019		dnpp-1	15.2917		azyx-1	15.3519		ifa-1	15.0485	15.2698		dhs-30	15.7577	15.3343		acdh-13	16.0156	15.3486		F21D5.5
cpz-1	15.3006		pas-4	15.2895		ttll-12	15.3507		ndub-5	14.8162	15.2687		upb-1	15.5102	15.3332		hip-1	15.3378	15.3486		F21D5.7
asp-2	15.3004		unc-101	15.2853		cpz-1	15.3505		eel-1	15.4692	15.2674		pmt-2	14.542	15.3296		cgp-1	15.7856	15.3431		F21H7.5
rab-14	15.2973		uso-1	15.2824		sdhb-1	15.3497		ddx-46	15.098	15.2644		F08F3.4	14.4371	15.3293		R148.5	15.3459	15.3362		F22B5.10
D1086.10	15.2933		Y65B4A.8	15.2817		acdh-13	15.3486		F36D3.4	15.467	15.2616		tns-1	15.5151	15.3272		dhs-30	15.4443	15.3343		F22B8.7
ltah-1.1	15.2932		B0024.11	15.2779		hip-1	15.3486		grld-1	15.0464	15.2557		H05C05.1	15.7247	15.3267		upb-1	14.9579	15.3332		F22E12.1
C39B5.5	15.2925		pud-1.2	15.2728		cgp-1	15.3431		nap-1	14.9124	15.2539		mrps-28	15.5625	15.3255		pmt-2	14.6737	15.3296		F22G12.4
dli-1	15.29		ifa-1	15.2698		R148.5	15.3362		rpl-25.2	16.1219	15.2518		act-4	14.3239	15.3244		F08F3.4	15.1657	15.3293		F22G12.5
phat-7	15.29		ndub-5	15.2687		dhs-30	15.3343		mrpl-37	14.989	15.2502		dlc-1	14.9302	15.3228		tns-1	15.3382	15.3272		F23B12.7
C29F5.1	15.289		eel-1	15.2674		upb-1	15.3332		dhs-1	15.453	15.2495		ZK686.3	14.7914	15.3223		H05C05.1	15.5059	15.3267		F23C8.5
scc-2	15.2877		ddx-46	15.2644		pmt-2	15.3296		ZC204.12	15.2238	15.2448		mev-1	15.5999	15.3177		mrps-28	15.6142	15.3255		F23F1.5
ttll-12	15.2877		F36D3.4	15.2616		F08F3.4	15.3293		eif-2bdelta	15.4682	15.2417		kin-3	14.7578	15.3176		act-4	14.838	15.3244		F23F1.6
let-502	15.2849		grld-1	15.2557		tns-1	15.3272		mdh-1	16.0002	15.2398		Y37D8A.2	15.903	15.3162		dlc-1	15.1548	15.3228		F23H11.4
dlat-2	15.2841		nap-1	15.2539		H05C05.1	15.3267		Y46E12BL.2	15.0719	15.2372		ZK1320.9	15.5572	15.3156		ZK686.3	15.1123	15.3223		F25B4.7
sti-1	15.2841		rpl-25.2	15.2518		mrps-28	15.3255		isw-1	15.4248	15.2363		ent-2	16.1207	15.3118		mev-1	15.361	15.3177		F25B5.5
usip-1	15.2821		mrpl-37	15.2502		act-4	15.3244		plc-4	15.281	15.2347		cyp-34a9	16.1175	15.309		kin-3	15.3367	15.3176		F25B5.6
acl-1	15.2817		dhs-1	15.2495		dlc-1	15.3228		prp-31	15.1847	15.232		ZK1073.1	15.1632	15.3053		Y37D8A.2	15.6325	15.3162		F25E2.2
plc-4	15.281		ZC204.12	15.2448		ZK686.3	15.3223		pfn-2	15.601	15.2315		cup-2	15.343	15.305		ZK1320.9	15.2956	15.3156		F25E5.5
nlp-77	15.2749		eif-2bdelta	15.2417		mev-1	15.3177		mrpl-16	15.044	15.2306		dis-3	15.5177	15.3036		ent-2	15.0811	15.3118		F25G6.8
tbc-14	15.2726		mdh-1	15.2398		kin-3	15.3176		got-2.2	15.7423	15.2298		prmt-9	15.3131	15.3028		cyp-34a9	15.5574	15.309		F25G6.9
par-6	15.2725		Y46E12BL.2	15.2372		Y37D8A.2	15.3162		smg-9	14.8317	15.2295		rpn-6.1	15.3373	15.3027		ZK1073.1	15.1647	15.3053		F25H2.4
C54G4.7	15.2705		isw-1	15.2363		ZK1320.9	15.3156		fzo-1	15.4829	15.2247		letm-1	15.7263	15.302		cup-2	15.365	15.305		F25H2.6
ipla-1	15.27		plc-4	15.2347		ent-2	15.3118		mct-2	15.4121	15.2233		snr-2	15.355	15.3015		dis-3	15.3896	15.3036		F26A1.1
catp-8	15.2668		prp-31	15.232		cyp-34a9	15.309		eif-3.F	14.7206	15.2232		rme-8	15.7887	15.301		prmt-9	15.3605	15.3028		F26E4.3
F30F8.9	15.2664		pfn-2	15.2315		ZK1073.1	15.3053		acs-19	14.897	15.2183		sars-2	15.5057	15.2992		rpn-6.1	15.3993	15.3027		F26F4.2
C47B2.2	15.2635		mrpl-16	15.2306		cup-2	15.305		npp-5	15.5041	15.2163		F54F7.3	15.5636	15.2964		letm-1	15.7205	15.302		F26G1.1
emc-1	15.2624		got-2.2	15.2298		dis-3	15.3036		Y37E11B.10	15.5095	15.2125		dli-1	15.29	15.2875		snr-2	15.3346	15.3015		F27C1.2
atg-18	15.2607		smg-9	15.2295		prmt-9	15.3028		C39B5.5	15.2925	15.2109		cyc-2.1	14.503	15.2864		rme-8	15.6329	15.301		F27D4.1
nstp-5	15.2569		fzo-1	15.2247		rpn-6.1	15.3027		C50D2.9	15.1732	15.21		ssb-1	14.821	15.2859		sars-2	15.5607	15.2992		F27D4.4
xpo-2	15.2544		mct-2	15.2233		letm-1	15.302		zag-1	15.1791	15.2095		cisd-1	15.128	15.2842		F54F7.3	15.1893	15.2964		F28B3.10
nuo-4	15.2532		eif-3.F	15.2232		snr-2	15.3015		scc-2	15.2877	15.2069		arid-1	14.3365	15.2839		dli-1	15.3877	15.2875		F28C6.8
zig-9	15.2498		acs-19	15.2183		rme-8	15.301		mog-3	14.0495	15.2028		ND4	15.4015	15.2796		cyc-2.1	13.9608	15.2864		F28F5.6
F53F4.10	15.2472		npp-5	15.2163		sars-2	15.2992		pkc-1	14.6075	15.2001		fzo-1	15.4829	15.2788		ssb-1	14.3616	15.2859		F28H1.4
Y62E10A.6	15.2447		Y37E11B.10	15.2125		F54F7.3	15.2964		C01B10.11	15.2066	15.1991		dcn-1	15.6354	15.2772		cisd-1	14.242	15.2842		F29B9.1
B0464.6	15.2436		C39B5.5	15.2109		dli-1	15.2875		lbp-9	16.7134	15.1972		nuo-2	14.8626	15.2763		arid-1	15.0516	15.2839		F29B9.8
dhs-4	15.2433		C50D2.9	15.21		cyc-2.1	15.2864		F54F7.3	15.5636	15.1893		tag-225	15.02	15.2733		ND4	15.6547	15.2796		F30A10.9
msra-1	15.241		zag-1	15.2095		ssb-1	15.2859		M01F1.3	15.053	15.1872		cox-4	14.7723	15.272		fzo-1	15.2247	15.2788		F30F8.9
F53C11.3	15.2396		scc-2	15.2069		cisd-1	15.2842		tag-96	15.4526	15.1863		imp-2	14.8381	15.2719		dcn-1	15.6072	15.2772		F31E3.4
eef-1B.1	15.2374		mog-3	15.2028		arid-1	15.2839		hxk-3	15.0236	15.1853		let-721	15.3734	15.2718		nuo-2	15.1262	15.2763		F32A11.1
eps-8	15.2358		pkc-1	15.2001		ND4	15.2796		asp-6	15.2181	15.1846		cisd-3.2	15.4381	15.2684		tag-225	14.133	15.2733		F32A5.4
guk-1	15.2329		C01B10.11	15.1991		fzo-1	15.2788		sec-11	15.8978	15.1835		cdc-48.2	14.5938	15.2679		cox-4	14.4118	15.272		F32B5.6
eif-3.D	15.2322		lbp-9	15.1972		dcn-1	15.2772		C27D8.4	14.9254	15.1828		mup-4	13.8418	15.266		imp-2	15.0114	15.2719		F32B6.4
vps-4	15.2307		F54F7.3	15.1893		nuo-2	15.2763		fars-2	14.8184	15.1816		npp-22	15.5613	15.2646		let-721	15.6517	15.2718		F32D8.12
mrpl-19	15.2297		M01F1.3	15.1872		tag-225	15.2733		pas-5	15.1929	15.1792		F44E7.9	15.0609	15.2622		cisd-3.2	14.8749	15.2684		F32D8.4
rla-1	15.2253		tag-96	15.1863		cox-4	15.272		F37C4.6	15.3644	15.1786		pkc-1	14.6075	15.2611		cdc-48.2	14.9552	15.2679		F33A8.4
T24H7.9	15.2245		hxk-3	15.1853		imp-2	15.2719		ifc-1	15.3871	15.1766		hecd-1	15.3019	15.2592		mup-4	13.9469	15.266		F33D11.10
ZC204.12	15.2238		asp-6	15.1846		let-721	15.2718		pgp-2	15.1209	15.1755		G5EF72	14.613	15.2569		npp-22	15.3084	15.2646		F33D4.4
mrpl-44	15.2225		sec-11	15.1835		cisd-3.2	15.2684		lmn-1	15.1988	15.1738		F37C4.6	15.3644	15.2556		F44E7.9	15.0313	15.2622		F33G12.3
lotr-1	15.2216		C27D8.4	15.1828		cdc-48.2	15.2679		pbs-2	15.2144	15.1724		Y39G8B.1	14.9779	15.2506		pkc-1	15.2001	15.2611		F33H1.4
puf-12	15.2188		fars-2	15.1816		mup-4	15.266		apg-1	15.2	15.1714		ogdh-1	14.9125	15.2466		hecd-1	15.3405	15.2592		F33H2.2
asp-6	15.2181		pas-5	15.1792		npp-22	15.2646		dnj-9	15.3701	15.1698		unc-101	15.3579	15.2432		G5EF72	15.1221	15.2569		F35C8.5
T13H5.8	15.2161		F37C4.6	15.1786		F44E7.9	15.2622		F25G6.9	15.1664	15.168		lin-24	14.8436	15.2404		F37C4.6	15.1786	15.2556		F35E12.2
pbs-2	15.2144		ifc-1	15.1766		pkc-1	15.2611		F08F3.4	14.4371	15.1657		rde-12	15.3949	15.2393		Y39G8B.1	14.98	15.2506		F35G12.12
wago-5	15.2139		pgp-2	15.1755		hecd-1	15.2592		ttr-50	14.5275	15.1653		asp-13	14.864	15.2378		ogdh-1	14.9966	15.2466		F36A2.14
plk-2	15.2081		lmn-1	15.1738		G5EF72	15.2569		F22B8.7	15.7548	15.1649		B0495.5	14.0951	15.2374		unc-101	15.2853	15.2432		F36A2.7
T09F3.2	15.2079		pbs-2	15.1724		F37C4.6	15.2556		ZK1073.1	15.1632	15.1647		F44E7.4	15.4555	15.2366		lin-24	14.9441	15.2404		F36A2.9
anat-1	15.207		apg-1	15.1714		Y39G8B.1	15.2506		F36A2.14	14.896	15.1639		frm-1	15.3679	15.2354		rde-12	15.4646	15.2393		F36D3.4
ufc-1	15.2068		dnj-9	15.1698		ogdh-1	15.2466		npp-3	15.1967	15.1624		C46G7.2	15.1564	15.2329		asp-13	14.2629	15.2378		F36G3.2
C01B10.11	15.2066		F25G6.9	15.168		unc-101	15.2432		rsks-1	14.8487	15.1613		unc-70	15.0121	15.2303		B0495.5	14.017	15.2374		F37A4.1
cri-3	15.2056		F08F3.4	15.1657		lin-24	15.2404		gale-1	14.9846	15.1607		apg-1	15.2	15.2297		F44E7.4	15.4286	15.2366		F37C4.5
Y71H2B.5	15.204		ttr-50	15.1653		rde-12	15.2393		Y71F9B.2	15.1527	15.1594		coq-6	15.3373	15.2286		frm-1	15.3296	15.2354		F37C4.6
apg-1	15.2		F22B8.7	15.1649		asp-13	15.2378		C49A9.9	15.3362	15.158		gale-1	14.9846	15.2263		C46G7.2	15.1025	15.2329		F37F2.2
lmn-1	15.1988		ZK1073.1	15.1647		B0495.5	15.2374		hum-4	15.4899	15.1579		rmd-2	14.2949	15.224		unc-70	14.8789	15.2303		F37H8.5
cra-1	15.1979		F36A2.14	15.1639		F44E7.4	15.2366		F30F8.9	15.2664	15.1578		Y71F9AL.9	14.6354	15.2221		apg-1	15.1714	15.2297		F38A1.8
npp-3	15.1967		npp-3	15.1624		frm-1	15.2354		zyg-9	15.3454	15.1552		skpo-1	15.5244	15.2197		coq-6	14.8906	15.2286		F38A5.2
ttr-42	15.1965		rsks-1	15.1613		C46G7.2	15.2329		dlc-1	14.9302	15.1548		sdha-2	15.629	15.2187		gale-1	15.1607	15.2263		F38B2.4
shc-1	15.193		gale-1	15.1607		T23E7.2	15.2318		rsp-8	15.095	15.1545		fat-2	13.792	15.218		rmd-2	14.7947	15.224		F38B6.4
pas-5	15.1929		Y71F9B.2	15.1594		unc-70	15.2303		npp-13	15.0394	15.1523		vha-19	13.5631	15.218		Y71F9AL.9	14.4814	15.2221		F39B2.3
T07A9.8	15.1924		C49A9.9	15.158		apg-1	15.2297		W01D2.1	15.0224	15.152		ran-3	15.317	15.2165		skpo-1	15.2986	15.2197		F39H2.3
madd-3	15.1917		hum-4	15.1579		coq-6	15.2286		vps-29	15.0186	15.1492		ZK673.2	15.1655	15.2142		sdha-2	15.642	15.2187		F40F4.7
W02D7.4	15.1911		F30F8.9	15.1578		gale-1	15.2263		natc-2	15.0032	15.1476		uso-1	15.4304	15.2133		fat-2	14.3966	15.218		F40F8.11
prp-31	15.1847		zyg-9	15.1552		rmd-2	15.224		ZK1321.4	15.4473	15.143		FKBP-2	14.3461	15.2107		vha-19	14.1528	15.218		F40G9.17
argn-1	15.1837		dlc-1	15.1548		Y71F9AL.9	15.2221		lotr-1	15.2216	15.1423		C33A12.1	14.9458	15.2104		ran-3	15.3461	15.2165		F40G9.5
F41D9.2	15.1806		rsp-8	15.1545		skpo-1	15.2197		ufc-1	15.2068	15.1398		acs-11	15.4565	15.2096		ZK673.2	15.3001	15.2142		F41D9.2
zag-1	15.1791		npp-13	15.1523		sdha-2	15.2187		dlst-1	15.4704	15.1388		htz-1	14.0485	15.2083		uso-1	15.2824	15.2133		F41E6.5
Y82E9BR.18	15.1784		W01D2.1	15.152		fat-2	15.218		lin-53	14.9593	15.1366		rpl-43	13.6841	15.2071		FKBP-2	14.2016	15.2107		F41G3.6
C50D2.9	15.1732		vps-29	15.1492		vha-19	15.218		tbc-14	15.2726	15.1283		T19B10.2	14.2214	15.2032		C33A12.1	14.8896	15.2104		F42A10.5
hum-1	15.1689		natc-2	15.1476		ran-3	15.2165		nuo-2	14.8626	15.1262		rpa-1	15.3141	15.2006		acs-11	15.743	15.2096		F42A6.6
F25G6.9	15.1664		ZK1321.4	15.143		ZK673.2	15.2142		mct-3	15.4301	15.1255		gcs-1	15.6083	15.1989		htz-1	14.1307	15.2083		F42A9.7
ZK673.2	15.1655		lotr-1	15.1423		uso-1	15.2133		B0464.6	15.2436	15.1237		rpb-7	15.0712	15.1974		rpl-43	14.4523	15.2071		F42C5.9
toe-1	15.1634		ufc-1	15.1398		FKBP-2	15.2107		acds-10	14.8497	15.1235		acs-19	14.897	15.1939		T19B10.2	14.4554	15.2032		F42F12.3
ZK1073.1	15.1632		dlst-1	15.1388		C33A12.1	15.2104		csnk-1	15.0335	15.1229		D2092.4	14.8573	15.1895		rpa-1	15.3531	15.2006		F42G10.1
his-40	15.1623		lin-53	15.1366		acs-11	15.2096		cdr-4	15.3811	15.1223		jmjd-5	14.8267	15.1879		gcs-1	15.4604	15.1989		F43B10.1
ipla-6	15.1623		tbc-14	15.1283		htz-1	15.2083		G5EF72	14.613	15.1221		nuc-1	15.1592	15.1864		rpb-7	15.1011	15.1974		F44B9.2
nuc-1	15.1592		nuo-2	15.1262		rpl-43	15.2071		F56A11.5	14.9703	15.1201		npp-5	15.5041	15.1835		acs-19	15.2183	15.1939		F44B9.5
disl-2	15.1578		mct-3	15.1255		T19B10.2	15.2032		nuc-1	15.1592	15.1198		cnp-2	12.9426	15.1829		D2092.4	15.0158	15.1895		F44E2.8
C46G7.2	15.1564		B0464.6	15.1237		rpa-1	15.2006		rnp-6	14.6275	15.1179		F52A8.1	14.9631	15.1827		jmjd-5	15.3532	15.1879		F44E5.1
acdh-8	15.1533		acds-10	15.1235		gcs-1	15.1989		mrps-11	14.9508	15.1163		hxk-3	15.0236	15.1824		nuc-1	15.1198	15.1864		F44E5.4
Y71F9B.2	15.1527		csnk-1	15.1229		rpb-7	15.1974		fecl-1	14.9583	15.1157		scpl-4	14.8476	15.1824		npp-5	15.2163	15.1835		F44E7.4
Y17G7B.18	15.1508		cdr-4	15.1223		acs-19	15.1939		usp-5	15.519	15.1155		F44E2.8	15.5143	15.1812		cnp-2	13.4825	15.1829		F44E7.9
pdi-1	15.15		G5EF72	15.1221		D2092.4	15.1895		dhs-22	14.9587	15.1123		ddx-46	15.098	15.1806		F52A8.1	14.0115	15.1827		F44G4.2
vps-32.1	15.1495		F56A11.5	15.1201		jmjd-5	15.1879		ZK686.3	14.7914	15.1123		erm-1	15.8691	15.1784		hxk-3	15.1853	15.1824		F45D11.15
ostd-1	15.1491		nuc-1	15.1198		nuc-1	15.1864		lam-1	15.047	15.1119		cpt-2	15.4647	15.1745		scpl-4	14.937	15.1824		F45F2.10
lys-1	15.1473		rnp-6	15.1179		npp-5	15.1835		hil-5	15.3117	15.111		xnp-1	14.173	15.1724		F44E2.8	15.3431	15.1812		F45G2.9
eral-1	15.1441		mrps-11	15.1163		cnp-2	15.1829		W02D7.4	15.1911	15.1109		ekl-6	15.6416	15.1683		ddx-46	15.2644	15.1806		F45H10.2
ttr-15	15.1424		fecl-1	15.1157		F52A8.1	15.1827		F21C10.7	14.3737	15.1078		men-1	15.4565	15.1675		erm-1	15.5028	15.1784		F46B6.4
tofu-6	15.1387		usp-5	15.1155		hxk-3	15.1824		C14C10.5	15.4863	15.1058		npp-3	15.1967	15.1659		cpt-2	15.8859	15.1745		F46B6.6
asps-1	15.1351		dhs-22	15.1123		scpl-4	15.1824		unc-44	15.0314	15.105		slc-25a21	15.7591	15.1635		xnp-1	15.431	15.1724		F46C5.9
sdhb-1	15.1307		ZK686.3	15.1123		F44E2.8	15.1812		tin-44	14.95	15.1048		dhs-1	15.453	15.1617		ekl-6	15.3658	15.1683		F46F11.1
cisd-1	15.128		lam-1	15.1119		ddx-46	15.1806		eps-8	15.2358	15.1027		lec-9	13.6401	15.1615		men-1	15.5221	15.1675		F46H5.3
nifk-1	15.1226		hil-5	15.111		erm-1	15.1784		C46G7.2	15.1564	15.1025		zwl-1	15.4959	15.1599		npp-3	15.1624	15.1659		F46H5.7
eef-1B.2	15.1222		W02D7.4	15.1109		cpt-2	15.1745		rpb-7	15.0712	15.1011		eps-8	15.2358	15.1587		slc-25a21	15.355	15.1635		F47B7.2
H20J04.6	15.1213		F21C10.7	15.1078		xnp-1	15.1724		B0511.6	14.6684	15.0991		isw-1	15.4248	15.1585		dhs-1	15.2495	15.1617		F48C1.6
pgp-2	15.1209		C14C10.5	15.1058		ekl-6	15.1683		emc-1	15.2624	15.0968		pas-4	15.4596	15.1583		lec-9	14.4462	15.1615		F48E3.4
mcu-1	15.1069		unc-44	15.105		men-1	15.1675		unc-112	15.0015	15.0959		tag-96	15.4526	15.1543		zwl-1	15.4096	15.1599		F49C12.7
djr-1.1	15.1048		tin-44	15.1048		npp-3	15.1659		epi-1	15.1016	15.0949		sqd-1	14.7045	15.1527		eps-8	15.1027	15.1587		F49C12.9
mrps-22	15.1048		eps-8	15.1027		slc-25a21	15.1635		tomm-22	14.8941	15.093		snfc-5	14.7926	15.1516		isw-1	15.2363	15.1585		F49D11.10
fbxa-156	15.1029		C46G7.2	15.1025		dhs-1	15.1617		F54D5.7	14.9782	15.0917		F09E5.3	14.5936	15.1494		pas-4	15.2895	15.1583		F49E2.5
epi-1	15.1016		rpb-7	15.1011		lec-9	15.1615		C08E8.4	15.7833	15.0883		frm-4	15.6276	15.1481		tag-96	15.1863	15.1543		F49E8.7
F20G2.2	15.101		B0511.6	15.0991		zwl-1	15.1599		hum-1	15.1689	15.0879		pdi-2	14.5442	15.1468		sqd-1	14.7405	15.1527		F49H6.5
ddx-46	15.098		emc-1	15.0968		eps-8	15.1587		idhg-2	14.749	15.0873		Y17G7B.18	15.1508	15.1461		snfc-5	14.9581	15.1516		F52A8.1
spl-3	15.0957		unc-112	15.0959		isw-1	15.1585		gpb-1	14.8748	15.0863		cox-6b	13.3674	15.1429		F09E5.3	14.6389	15.1494		F52B5.2
ugt-41	15.0954		epi-1	15.0949		pas-4	15.1583		pud-4	15.4037	15.0845		Y65B4A.8	15.062	15.1424		frm-4	15.5614	15.1481		F52B5.3
rsp-8	15.095		tomm-22	15.093		tag-96	15.1543		kin-2	14.976	15.083		sec-11	15.8978	15.1415		pdi-2	14.5484	15.1468		F52C9.3
asg-1	15.0871		F54D5.7	15.0917		sqd-1	15.1527		ent-2	16.1207	15.0811		eel-1	15.4692	15.1399		Y17G7B.18	15.0651	15.1461		F53B1.8
ubc-13	15.0866		C08E8.4	15.0883		snfc-5	15.1516		sdhb-1	15.1307	15.0794		npp-13	15.0394	15.1363		cox-6b	13.5962	15.1429		F53B3.6
algn-11	15.0856		hum-1	15.0879		F09E5.3	15.1494		ral-1	15.0221	15.0771		mvk-1	14.6555	15.1338		Y65B4A.8	15.2817	15.1424		F53B6.4
Y110A7A.15	15.0844		idhg-2	15.0873		frm-4	15.1481		gop-3	15.3277	15.0755		ZK899.2	15.9485	15.1328		sec-11	15.1835	15.1415		F53C11.3
K01G5.5	15.0842		gpb-1	15.0863		pdi-2	15.1468		set-9	15.0802	15.0753		F36A2.14	14.896	15.1309		eel-1	15.2674	15.1399		F53E10.1
gtbp-1	15.0837		pud-4	15.0845		Y17G7B.18	15.1461		rab-14	15.2973	15.0751		sel-1	15.0535	15.1293		npp-13	15.1523	15.1363		F53F1.2
ZK370.4	15.0814		kin-2	15.083		cox-6b	15.1429		tsfm-1	14.8227	15.0699		acds-10	14.8497	15.127		ZK899.2	15.6068	15.1328		F53F1.3
set-9	15.0802		ent-2	15.0811		Y65B4A.8	15.1424		shc-1	15.193	15.0679		tram-1	15.0732	15.1264		F36A2.14	15.1639	15.1309		F53F4.10
mct-5	15.078		sdhb-1	15.0794		sec-11	15.1415		Y17G7B.18	15.1508	15.0651		ral-1	15.0221	15.1241		sel-1	15.0338	15.1293		F53F4.11
tram-1	15.0732		ral-1	15.0771		eel-1	15.1399		let-716	14.6106	15.0634		trap-3	15.6976	15.1232		acds-10	15.1235	15.127		F53F8.5
Y46E12BL.2	15.0719		gop-3	15.0755		npp-13	15.1363		catp-8	15.2668	15.0631		ttr-15	15.1424	15.1226		ral-1	15.0771	15.1241		F53G2.12
rpb-7	15.0712		set-9	15.0753		mvk-1	15.1338		Y54F10AR.2	14.8501	15.0597		sbds-1	15.3687	15.1204		trap-3	15.4	15.1232		F53H1.4
pbs-1	15.0669		rab-14	15.0751		ZK899.2	15.1328		dhs-6	14.6002	15.0569		pbs-1	15.0669	15.1193		ttr-15	14.6125	15.1226		F53H4.2
Y65B4A.8	15.062		tsfm-1	15.0699		F36A2.14	15.1309		ceeh-1	15.5129	15.0542		cpi-1	14.204	15.1187		sbds-1	14.9745	15.1204		F53H8.3
ecps-1	15.0615		shc-1	15.0679		sel-1	15.1293		egrh-3	14.5562	15.0526		gtbp-1	15.0837	15.1186		pbs-1	14.8112	15.1193		F54A3.5
F44E7.9	15.0609		Y17G7B.18	15.0651		acds-10	15.127		arid-1	14.3365	15.0516		ndub-10	14.0759	15.1166		cpi-1	14.56	15.1187		F54C9.9
pyk-2	15.0582		let-716	15.0634		tram-1	15.1264		vsra-1	15.4643	15.0457		rol-1	13.8604	15.1165		gtbp-1	14.8215	15.1186		F54D1.6
sel-1	15.0535		catp-8	15.0631		ral-1	15.1241		tfg-1	14.9041	15.0449		dpy-22	15.5042	15.1042		ndub-10	14.2349	15.1166		F54D11.4
M01F1.3	15.053		Y54F10AR.2	15.0597		trap-3	15.1232		pdi-1	15.15	15.0447		nsf-1	14.5912	15.102		rol-1	14.3702	15.1165		F54D5.7
tnt-2	15.0519		dhs-6	15.0569		ttr-15	15.1226		B0252.5	14.2411	15.0446		plc-4	15.281	15.1019		dpy-22	15.3471	15.1042		F54E12.2
ifa-1	15.0485		ceeh-1	15.0542		sbds-1	15.1204		gst-36	15.3579	15.0445		C49A9.9	15.3362	15.0996		nsf-1	14.9954	15.102		F54F7.3
lam-1	15.047		egrh-3	15.0526		pbs-1	15.1193		tofu-6	15.1387	15.0418		lin-53	14.9593	15.0989		plc-4	15.2347	15.1019		F54G2.1
grld-1	15.0464		arid-1	15.0516		cpi-1	15.1187		Y82E9BR.18	15.1784	15.0383		F21C10.9	14.479	15.0953		C49A9.9	15.158	15.0996		F55A11.6
Y39A3CL.4	15.0461		vsra-1	15.0457		gtbp-1	15.1186		vps-32.1	15.1495	15.038		ugt-46	15.349	15.092		lin-53	15.1366	15.0989		F55A12.5
mrpl-16	15.044		tfg-1	15.0449		ndub-10	15.1166		lec-5	15.5023	15.0353		mig-6	14.0614	15.0918		F21C10.9	14.7377	15.0953		F55B11.2
npp-13	15.0394		pdi-1	15.0447		rol-1	15.1165		sel-1	15.0535	15.0338		abts-1	14.5015	15.0885		ugt-46	15.3174	15.092		F55B11.3
T22D1.3	15.0385		B0252.5	15.0446		dpy-22	15.1042		guk-1	15.2329	15.0322		C18B2.5	14.9912	15.0839		mig-6	13.9936	15.0918		F55D12.1
csnk-1	15.0335		gst-36	15.0445		nsf-1	15.102		F44E7.9	15.0609	15.0313		W05F2.3	14.6584	15.0838		abts-1	14.6483	15.0885		F55F10.1
unc-44	15.0314		tofu-6	15.0418		plc-4	15.1019		mrps-35	14.7251	15.0304		zag-1	15.1791	15.0835		C18B2.5	14.6773	15.0839		F55F8.2
Y57G11B.5	15.0287		Y82E9BR.18	15.0383		C49A9.9	15.0996		let-502	15.2849	15.03		natc-2	15.0032	15.0812		W05F2.3	14.5914	15.0838		F55F8.3
ech-1.1	15.0286		vps-32.1	15.038		lin-53	15.0989		mppb-1	14.6401	15.0295		mrpl-19	15.2297	15.0807		zag-1	15.2095	15.0835		F55G11.4
cars-1	15.024		lec-5	15.0353		F21C10.9	15.0953		ept-1	14.7274	15.0264		hsp-16.1	16.599	15.0806		natc-2	15.1476	15.0812		F55H12.4
hxk-3	15.0236		sel-1	15.0338		ugt-46	15.092		H40L08.1	15.7256	15.0188		ndub-3	14.1553	15.0794		mrpl-19	14.9978	15.0807		F56A11.5
W01D2.1	15.0224		guk-1	15.0322		mig-6	15.0918		cars-1	15.024	15.0164		gst-36	15.3579	15.0779		hsp-16.1	15.5327	15.0806		F56A8.3
ral-1	15.0221		F44E7.9	15.0313		abts-1	15.0885		D2092.4	14.8573	15.0158		madd-3	15.1917	15.0772		ndub-3	14.4517	15.0794		F56B3.11
eif-3.E	15.0202		mrps-35	15.0304		C18B2.5	15.0839		nstp-5	15.2569	15.015		vha-16	14.171	15.0756		gst-36	15.0445	15.0779		F56B3.4
tag-225	15.02		let-502	15.03		W05F2.3	15.0838		cht-3	15.3035	15.0146		hut-1	15.4292	15.0749		madd-3	14.882	15.0772		F56F11.4
vps-29	15.0186		mppb-1	15.0295		zag-1	15.0835		aos-1	14.8429	15.0138		let-60	14.6825	15.0747		vha-16	14.6499	15.0756		F57B9.1
unc-70	15.0121		ept-1	15.0264		natc-2	15.0812		imp-2	14.8381	15.0114		H20J04.6	15.1213	15.0683		hut-1	15.4513	15.0749		F57C9.4
ZK354.2	15.0104		H40L08.1	15.0188		mrpl-19	15.0807		D1086.10	15.2933	15.0107		cox-11	16.0008	15.068		let-60	15.3981	15.0747		F58B3.6
tba-5	15.0088		cars-1	15.0164		hsp-16.1	15.0806		Y71H2B.5	15.204	15.0104		idhg-2	14.749	15.0668		H20J04.6	14.9819	15.0683		F58B4.5
pbs-6	15.0045		D2092.4	15.0158		ndub-3	15.0794		ivd-1	14.9376	15.0095		M04B2.4	15.4288	15.0662		cox-11	16.3159	15.068		F58F12.1
natc-2	15.0032		nstp-5	15.015		gst-36	15.0779		T10B11.6	14.9163	15.0095		klp-7	15.6039	15.0652		idhg-2	15.0873	15.0668		F58F9.3
K08D8.4	15.0018		cht-3	15.0146		madd-3	15.0772		usip-1	15.2821	15.0087		acdh-11	15.508	15.0633		M04B2.4	15.5809	15.0662		F59B1.2
unc-112	15.0015		aos-1	15.0138		vha-16	15.0756		Y62E10A.6	15.2447	15.0075		B0252.5	14.2411	15.0618		klp-7	15.2984	15.0652		F59G1.3
apm-1	15.0008		imp-2	15.0114		hut-1	15.0749		phat-7	15.29	15.0062		cdr-4	15.3811	15.0616		acdh-11	15.6783	15.0633		faah-4
wapl-1	15.0001		D1086.10	15.0107		let-60	15.0747		T22D1.3	15.0385	14.9999		mrps-11	14.9508	15.0615		B0252.5	15.0446	15.0618		fah-1
cdk-12	14.9941		Y71H2B.5	15.0104		H20J04.6	15.0683		rbm-25	13.3012	14.9997		T04A11.1	14.707	15.0605		cdr-4	15.1223	15.0616		far-1
C18B2.5	14.9912		ivd-1	15.0095		cox-11	15.068		cri-3	15.2056	14.9985		B0511.6	14.6684	15.0599		mrps-11	15.1163	15.0615		far-2
pas-1	14.9901		T10B11.6	15.0095		idhg-2	15.0668		mrpl-19	15.2297	14.9978		let-754	14.8566	15.0593		T04A11.1	14.718	15.0605		far-3
ddi-1	14.9891		usip-1	15.0087		M04B2.4	15.0662		ogdh-1	14.9125	14.9966		pbs-6	15.0045	15.0587		B0511.6	15.0991	15.0599		far-6
mrpl-37	14.989		Y62E10A.6	15.0075		klp-7	15.0652		nsf-1	14.5912	14.9954		ept-1	14.7274	15.0504		let-754	14.793	15.0593		fard-1
mec-12	14.9847		phat-7	15.0062		acdh-11	15.0633		hpx-2	14.8204	14.9941		nola-3	14.3756	15.048		pbs-6	14.8923	15.0587		farl-11
gale-1	14.9846		T22D1.3	14.9999		B0252.5	15.0618		T04G9.4	14.8035	14.9852		tiar-1	14.7061	15.0475		ept-1	15.0264	15.0504		fars-1
atg-7	14.9843		rbm-25	14.9997		cdr-4	15.0616		hrpf-1	14.482	14.985		air-1	15.3429	15.0472		nola-3	14.2809	15.048		fars-2
csn-2	14.9838		cri-3	14.9985		mrps-11	15.0615		gfi-1	14.6721	14.9846		R04F11.5	14.8376	15.0469		tiar-1	14.8149	15.0475		fars-3
K12C11.1	14.9834		mrpl-19	14.9978		T04A11.1	15.0605		disl-2	15.1578	14.9837		Y57G11B.5	15.0287	15.0463		air-1	15.5136	15.0472		fask-1
F54D5.7	14.9782		ogdh-1	14.9966		B0511.6	15.0599		H20J04.6	15.1213	14.9819		lntl-1	14.4674	15.0463		R04F11.5	14.8055	15.0469		fasn-1
Y39G8B.1	14.9779		nsf-1	14.9954		let-754	15.0593		Y39G8B.1	14.9779	14.98		tald-1	14.2696	15.044		Y57G11B.5	14.9246	15.0463		fat-1
kin-2	14.976		hpx-2	14.9941		pbs-6	15.0587		hda-1	14.7139	14.9798		F25G6.9	15.1664	15.0399		lntl-1	14.6094	15.0463		fat-2
trap-2	14.976		T04G9.4	14.9852		ept-1	15.0504		zig-9	15.2498	14.9787		ard-1	14.3371	15.0398		tald-1	14.3899	15.044		fat-4
ile-1	14.972		hrpf-1	14.985		nola-3	15.048		Y48A6B.3	14.4842	14.978		rfc-3	15.4662	15.0371		F25G6.9	15.168	15.0399		fat-5
elpc-2	14.9715		gfi-1	14.9846		tiar-1	15.0475		ZK354.2	15.0104	14.9768		gop-3	15.3277	15.0362		ard-1	14.5589	15.0398		fat-6
4D656	14.9711		disl-2	14.9837		air-1	15.0472		sbds-1	15.3687	14.9745		col-90	11.6295	15.0349		rfc-3	15.4049	15.0371		fbf-2
F56A11.5	14.9703		H20J04.6	14.9819		R04F11.5	15.0469		T13H5.8	15.2161	14.9679		daf-31	15.4968	15.0337		gop-3	15.0755	15.0362		fbp-1
F44B9.2	14.9674		Y39G8B.1	14.98		lntl-1	15.0463		eft-1	14.9211	14.9641		sec-22	14.9524	15.0336		col-90	11.4985	15.0349		fbxa-156
C35B1.5	14.966		hda-1	14.9798		Y57G11B.5	15.0463		atg-18	15.2607	14.9627		F28B3.10	14.8622	15.0318		daf-31	14.7027	15.0337		fbxa-182
cul-5	14.9644		zig-9	14.9787		tald-1	15.044		atad-3	14.7346	14.9598		pptr-1	14.7178	15.0307		sec-22	14.9561	15.0336		fbxa-29
him-4	14.9636		Y48A6B.3	14.978		F25G6.9	15.0399		snfc-5	14.7926	14.9581		inx-16	14.5413	15.0307		F28B3.10	14.7911	15.0318		fbxa-4
F52A8.1	14.9631		ZK354.2	14.9768		ard-1	15.0398		upb-1	15.5102	14.9579		emc-1	15.2624	15.0275		pptr-1	14.8021	15.0307		fbxa-59
F59B1.2	14.9611		sbds-1	14.9745		rfc-3	15.0371		plk-2	15.2081	14.9567		B0024.11	15.5825	15.0254		inx-16	14.6814	15.0307		fbxa-60
lin-53	14.9593		T13H5.8	14.9679		gop-3	15.0362		sec-22	14.9524	14.9561		ile-1	14.972	15.0243		emc-1	15.0968	15.0275		fbxa-63
dhs-22	14.9587		eft-1	14.9641		col-90	15.0349		ecps-1	15.0615	14.9558		unc-18	14.5643	15.0241		B0024.11	15.2779	15.0254		fbxa-64
fecl-1	14.9583		atg-18	14.9627		daf-31	15.0337		cdc-48.2	14.5938	14.9552		cyp-14a5	13.5552	15.0235		ile-1	14.9305	15.0243		fbxc-52
sem-5	14.9578		atad-3	14.9598		sec-22	15.0336		plin-1	14.3704	14.955		plk-1	15.9961	15.0202		unc-18	14.9425	15.0241		fbxc-58
ptr-21	14.9545		snfc-5	14.9581		F28B3.10	15.0318		eef-1B.2	15.1222	14.9535		hpd-1	14.5064	15.0179		cyp-14a5	13.5207	15.0235		fbxl-1
sec-22	14.9524		upb-1	14.9579		inx-16	15.0307		Y39A3CL.4	15.0461	14.9527		Y22D7AL.10	14.5399	15.0171		plk-1	15.667	15.0202		fcp-1
rpa-2	14.9511		plk-2	14.9567		pptr-1	15.0307		dlg-1	14.103	14.9499		plin-1	14.3704	15.0167		hpd-1	14.775	15.0179		fdps-1
mrps-11	14.9508		sec-22	14.9561		emc-1	15.0275		hrpl-1	14.6972	14.9489		pas-5	15.1929	15.0141		Y22D7AL.10	14.3334	15.0171		fecl-1
tin-44	14.95		ecps-1	14.9558		B0024.11	15.0254		trxr-2	14.9328	14.9485		rab-14	15.2973	15.0112		plin-1	14.955	15.0167		feh-1
ccf-1	14.9499		cdc-48.2	14.9552		ile-1	15.0243		F44B9.2	14.9674	14.948		C14C10.5	15.4863	15.0108		pas-5	15.1792	15.0141		fem-2
hum-8	14.9491		plin-1	14.955		unc-18	15.0241		F41D9.2	15.1806	14.9441		lotr-1	15.2216	15.0097		rab-14	15.0751	15.0112		fgt-1
B0495.7	14.9466		eef-1B.2	14.9535		cyp-14a5	15.0235		lin-24	14.8436	14.9441		grl-15	12.479	15.0073		C14C10.5	15.1058	15.0108		fib-1
C33A12.1	14.9458		Y39A3CL.4	14.9527		plk-1	15.0202		ifd-2	14.6227	14.9436		F22B8.7	15.7548	15.0063		lotr-1	15.1423	15.0097		figo-1
ckc-1	14.9423		dlg-1	14.9499		hpd-1	15.0179		unc-18	14.5643	14.9425		set-9	15.0802	15.0044		grl-15	13.9153	15.0073		fipr-21
T21B10.3	14.941		hrpl-1	14.9489		Y22D7AL.10	15.0171		F26E4.3	13.9491	14.9382		F20G2.2	15.101	15.0007		F22B8.7	15.1649	15.0063		fitm-2
trap-1	14.9396		trxr-2	14.9485		plin-1	15.0167		scpl-4	14.8476	14.937		rnp-6	14.6275	14.9996		set-9	15.0753	15.0044		fkb-1
ivd-1	14.9376		F44B9.2	14.948		pas-5	15.0141		F53F1.2	14.2636	14.9369		gst-27	14.8636	14.9965		F20G2.2	14.812	15.0007		fkb-6
trxr-2	14.9328		F41D9.2	14.9441		rab-14	15.0112		ipla-1	15.27	14.9361		djr-1.1	15.1048	14.9951		rnp-6	15.1179	14.9996		FKBP-2
dlc-1	14.9302		lin-24	14.9441		C14C10.5	15.0108		cyp-31a3	14.865	14.9326		cyl-1	14.6596	14.994		gst-27	14.8405	14.9965		fld-1
nfs-1	14.9255		ifd-2	14.9436		lotr-1	15.0097		smc-3	14.8621	14.9314		phat-3	14.2332	14.994		djr-1.1	14.7665	14.9951		fli-1
C27D8.4	14.9254		unc-18	14.9425		grl-15	15.0073		mvk-1	14.6555	14.9306		gmps-1	14.7005	14.9881		cyl-1	14.7877	14.994		fln-1
eft-1	14.9211		vab-10	14.9412		F22B8.7	15.0063		pgap-1	14.5396	14.9306		ecps-1	15.0615	14.9862		phat-3	13.9112	14.994		fln-2
C50D2.7	14.9193		F26E4.3	14.9382		set-9	15.0044		ile-1	14.972	14.9305		csnk-1	15.0335	14.9808		gmps-1	14.7825	14.9881		flu-2
T10B11.6	14.9163		scpl-4	14.937		F20G2.2	15.0007		pas-1	14.9901	14.9292		csq-1	14.4231	14.9793		ecps-1	14.9558	14.9862		fmo-1
ogdh-1	14.9125		F53F1.2	14.9369		rnp-6	14.9996		C47B2.9	15.3219	14.929		eef-1B.2	15.1222	14.9769		csnk-1	15.1229	14.9808		fmo-3
nap-1	14.9124		ipla-1	14.9361		gst-27	14.9965		Y57G11C.3	14.6851	14.9248		sago-1	14.3867	14.9768		csq-1	14.3939	14.9793		fnip-2
H03A11.2	14.9102		cyp-31a3	14.9326		djr-1.1	14.9951		Y57G11B.5	15.0287	14.9246		hrpl-1	14.6972	14.9748		eef-1B.2	14.9535	14.9769		fntb-1
lcmt-1	14.9087		smc-3	14.9314		cyl-1	14.994		rla-1	15.2253	14.9225		tbc-14	15.2726	14.9649		sago-1	14.6898	14.9768		folt-2
nuo-3	14.9048		mvk-1	14.9306		phat-3	14.994		C02F5.3	14.5576	14.9224		F56A11.5	14.9703	14.9638		hrpl-1	14.9489	14.9748		frl-1
tfg-1	14.9041		pgap-1	14.9306		gmps-1	14.9881		tspo-1	14.2344	14.9186		lgmn-1	15.6732	14.9628		tbc-14	15.1283	14.9649		frm-1
mtch-1	14.9035		ile-1	14.9305		ecps-1	14.9862		noa-1	14.6285	14.9145		catp-8	15.2668	14.9619		F56A11.5	15.1201	14.9638		frm-2
ttbk-8.1	14.9011		pas-1	14.9292		csnk-1	14.9808		mrps-17	14.7968	14.9134		K04C2.2	14.5002	14.9598		lgmn-1	15.4111	14.9628		frm-4
acs-19	14.897		C47B2.9	14.929		csq-1	14.9793		atp-5	15.3534	14.9104		wago-5	15.2139	14.9577		catp-8	15.0631	14.9619		frm-5.1
F36A2.14	14.896		Y57G11C.3	14.9248		eef-1B.2	14.9769		mrps-30	14.7751	14.9092		rml-4	14.7476	14.9564		K04C2.2	14.8162	14.9598		ftn-2
tomm-22	14.8941		Y57G11B.5	14.9246		sago-1	14.9768		T21B10.3	14.941	14.9025		scc-2	15.2877	14.9558		wago-5	15.3676	14.9577		ftt-2
mrpl-22	14.8922		rla-1	14.9225		hrpl-1	14.9748		Y38C1AA.7	15.672	14.9022		gsnl-1	14.6813	14.9522		rml-4	14.5648	14.9564		fubl-1
pkc-3	14.8884		C02F5.3	14.9224		tbc-14	14.9649		ccf-1	14.9499	14.9021		zyg-9	15.3454	14.9506		scc-2	15.2069	14.9558		fubl-2
cdc-42	14.8873		tspo-1	14.9186		F56A11.5	14.9638		csn-2	14.9838	14.9		let-716	14.6106	14.9478		gsnl-1	14.5337	14.9522		fum-1
pmp-1	14.8872		noa-1	14.9145		lgmn-1	14.9628		vha-1	14.4973	14.8987		tspo-1	14.2344	14.944		zyg-9	15.1552	14.9506		fusm-2
T07D3.9	14.8811		mrps-17	14.9134		catp-8	14.9619		nsun-4	14.6112	14.8972		R05D11.9	14.5857	14.9432		let-716	15.0634	14.9478		fust-1
cka-1	14.8798		atp-5	14.9104		K04C2.2	14.9598		pbs-6	15.0045	14.8923		cpr-1	13.8375	14.9414		tspo-1	14.9186	14.944		fut-8
slc-36.2	14.8762		mrps-30	14.9092		wago-5	14.9577		coq-6	15.3373	14.8906		Y54E5A.5	14.2701	14.9388		R05D11.9	14.7492	14.9432		fzo-1
gpb-1	14.8748		T21B10.3	14.9025		rml-4	14.9564		C33A12.1	14.9458	14.8896		cyn-1	15.3978	14.9353		cpr-1	14.0897	14.9414		G5EF72
acs-14	14.8688		Y38C1AA.7	14.9022		scc-2	14.9558		ipla-6	15.1623	14.8862		F44B9.2	14.9674	14.9351		Y54E5A.5	14.7117	14.9388		gad-3
sir-2.3	14.8681		ccf-1	14.9021		gsnl-1	14.9522		ajm-1	14.1579	14.8847		Y39A1A.14	14.2625	14.9346		cyn-1	15.441	14.9353		gakh-1
cyp-31a3	14.865		csn-2	14.9		zyg-9	14.9506		dylt-3	14.7377	14.8827		T04G9.4	14.8035	14.9336		F44B9.2	14.948	14.9351		gale-1
asp-13	14.864		vha-1	14.8987		let-716	14.9478		madd-3	15.1917	14.882		F41D9.2	15.1806	14.9331		Y39A1A.14	14.7103	14.9346		gars-1
acl-2	14.8636		nsun-4	14.8972		tspo-1	14.944		cox-6c	15.3927	14.8809		shc-1	15.193	14.9321		T04G9.4	14.9852	14.9336		gas-1
gst-27	14.8636		pbs-6	14.8923		R05D11.9	14.9432		unc-70	15.0121	14.8789		Y10G11A.1	14.127	14.9289		F41D9.2	14.9441	14.9331		gbf-1
lpd-7	14.8635		coq-6	14.8906		cpr-1	14.9414		C05D11.1	14.5093	14.8788		col-184	10.6329	14.9289		shc-1	15.0679	14.9321		gbh-1
nuo-2	14.8626		C33A12.1	14.8896		Y54E5A.5	14.9388		cisd-3.2	15.4381	14.8749		nduf-5	14.5416	14.9286		Y10G11A.1	14.5497	14.9289		gck-1
F28B3.10	14.8622		ipla-6	14.8862		cyn-1	14.9353		nfs-1	14.9255	14.8733		anat-1	15.207	14.9283		col-184	10.582	14.9289		gck-3
smc-3	14.8621		ajm-1	14.8847		F44B9.2	14.9351		ant-1.4	15.5417	14.8729		eft-1	14.9211	14.923		nduf-5	13.889	14.9286		gcn-1
ugt-60	14.8606		dylt-3	14.8827		Y39A1A.14	14.9346		mrpl-22	14.8922	14.8726		E01A2.1	13.5802	14.9226		anat-1	13.4131	14.9283		gcn-2
D2092.4	14.8573		madd-3	14.882		T04G9.4	14.9336		hsp-16.48	15.6275	14.8719		fecl-1	14.9583	14.9201		eft-1	14.9641	14.923		gcs-1
tag-196	14.8568		cox-6c	14.8809		F41D9.2	14.9331		cka-1	14.8798	14.867		eif-2bdelta	15.4682	14.9182		E01A2.1	13.584	14.9226		gcst-1
let-754	14.8566		unc-70	14.8789		shc-1	14.9321		lcmt-1	14.9087	14.8642		dnj-9	15.3701	14.9181		fecl-1	15.1157	14.9201		gcy-28
aly-2	14.8559		C05D11.1	14.8788		col-184	14.9289		wapl-1	15.0001	14.8614		aos-1	14.8429	14.9178		eif-2bdelta	15.2417	14.9182		gdh-1
C53D6.7	14.8515		cisd-3.2	14.8749		Y10G11A.1	14.9289		Y39B6A.10	14.2461	14.8573		mrpl-37	14.989	14.9163		dnj-9	15.1698	14.9181		gdi-1
mup-2	14.8506		nfs-1	14.8733		nduf-5	14.9286		ND1	13.638	14.8529		smc-3	14.8621	14.9113		aos-1	15.0138	14.9178		gex-2
Y54F10AR.2	14.8501		ant-1.4	14.8729		anat-1	14.9283		ttbk-8.1	14.9011	14.8503		atg-18	15.2607	14.9099		mrpl-37	15.2502	14.9163		gex-3
acds-10	14.8497		mrpl-22	14.8726		eft-1	14.923		mop-25.2	14.4744	14.8453		Y62E10A.6	15.2447	14.9077		smc-3	14.9314	14.9113		gfat-1
rsks-1	14.8487		hsp-16.48	14.8719		E01A2.1	14.9226		got-1.2	14.7475	14.8408		eif-3.D	15.2322	14.9073		atg-18	14.9627	14.9099		gfat-2
eif-2A	14.8486		cka-1	14.867		fecl-1	14.9201		gst-27	14.8636	14.8405		K07E3.4	15.3109	14.9058		Y62E10A.6	15.0075	14.9077		gfi-1
scpl-4	14.8476		lcmt-1	14.8642		eif-2bdelta	14.9182		C53H9.2	14.6859	14.8405		C29F7.2	13.9892	14.9046		eif-3.D	14.8307	14.9073		gfi-2
pbs-5	14.8459		wapl-1	14.8614		dnj-9	14.9181		act-4	14.3239	14.838		Y54F10AR.2	14.8501	14.9032		K07E3.4	14.4186	14.9058		gfm-1
C32F10.8	14.8454		Y39B6A.10	14.8573		aos-1	14.9178		ech-1.1	15.0286	14.8354		tofu-6	15.1387	14.9012		C29F7.2	14.7093	14.9046		ggtb-1
F25E2.2	14.8452		ND1	14.8529		mrpl-37	14.9163		him-4	14.9636	14.8313		nucl-1	14.3671	14.8996		Y54F10AR.2	15.0597	14.9032		gid-7
rga-3	14.8444		ttbk-8.1	14.8503		smc-3	14.9113		eif-3.D	15.2322	14.8307		txdc-9	14.6128	14.8951		tofu-6	15.0418	14.9012		gip-1
lin-24	14.8436		mop-25.2	14.8453		atg-18	14.9099		T09F3.2	15.2079	14.8275		Y45F10C.2	13.8441	14.8929		nucl-1	14.7894	14.8996		gip-2
aos-1	14.8429		got-1.2	14.8408		Y62E10A.6	14.9077		asp-1	13.7363	14.8251		nstp-5	15.2569	14.8903		txdc-9	14.6651	14.8951		git-1
sec-24.2	14.8427		C53H9.2	14.8405		eif-3.D	14.9073		tba-5	15.0088	14.8249		unc-112	15.0015	14.8891		Y45F10C.2	14.1037	14.8929		glb-1
eol-1	14.8422		gst-27	14.8405		K07E3.4	14.9058		spl-3	15.0957	14.8226		gstk-1	14.4669	14.8853		nstp-5	15.015	14.8903		gld-1
ifo-1	14.8415		act-4	14.838		C29F7.2	14.9046		F13D12.5	14.7999	14.8218		sart-3	14.7744	14.884		unc-112	15.0959	14.8891		gld-2
F58F12.1	14.8406		ech-1.1	14.8354		Y54F10AR.2	14.9032		gtbp-1	15.0837	14.8215		vps-26	15.3965	14.883		gstk-1	13.8114	14.8853		gldc-1
imp-2	14.8381		him-4	14.8313		tofu-6	14.9012		4D656	14.9711	14.818		rsp-8	15.095	14.8817		sart-3	14.6503	14.884		glh-1
R04F11.5	14.8376		eif-3.D	14.8307		nucl-1	14.8996		ech-2	14.56	14.8166		H03A11.2	14.9102	14.8775		vps-26	15.4366	14.883		glh-2
spcs-3	14.8355		T09F3.2	14.8275		txdc-9	14.8951		K04C2.2	14.5002	14.8162		F38A1.8	14.5196	14.8762		rsp-8	15.1545	14.8817		glh-4
ckb-2	14.835		asp-1	14.8251		Y45F10C.2	14.8929		tiar-1	14.7061	14.8149		T22D1.3	15.0385	14.872		H03A11.2	14.2864	14.8775		gln-3
smg-9	14.8317		tba-5	14.8249		nstp-5	14.8903		tep-1	14.7564	14.8143		ugt-23	14.7991	14.8716		F38A1.8	14.4155	14.8762		glna-1
crml-1	14.8309		spl-3	14.8226		unc-112	14.8891		ndg-4	14.7744	14.8131		C50D2.9	15.1732	14.8692		T22D1.3	14.9999	14.872		glo-1
jmjd-5	14.8267		F13D12.5	14.8218		gstk-1	14.8853		F20G2.2	15.101	14.812		pmp-1	14.8872	14.8683		ugt-23	14.7791	14.8716		glo-4
tsfm-1	14.8227		gtbp-1	14.8215		sart-3	14.884		cnep-1	14.2445	14.8115		Y15E3A.4	13.6071	14.8681		C50D2.9	15.21	14.8692		glp-4
ssb-1	14.821		4D656	14.818		vps-26	14.883		pbs-1	15.0669	14.8112		vsra-1	15.4643	14.8628		pmp-1	14.669	14.8683		glrx-10
hpx-2	14.8204		ech-2	14.8166		rsp-8	14.8817		cerk-1	14.7507	14.8108		hpx-2	14.8204	14.8602		Y15E3A.4	13.9885	14.8681		glrx-3
fars-2	14.8184		K04C2.2	14.8162		H03A11.2	14.8775		C35B1.5	14.966	14.8099		arx-2	14.5296	14.8536		vsra-1	15.0457	14.8628		glrx-5
ndub-5	14.8162		tiar-1	14.8149		F38A1.8	14.8762		K01H12.4	13.8012	14.8088		unc-45	14.5554	14.8532		hpx-2	14.9941	14.8602		gls-1
sma-1	14.8096		tep-1	14.8143		T22D1.3	14.872		T07D3.9	14.8811	14.808		map-2	14.2613	14.8528		arx-2	14.7244	14.8536		glt-1
C37A2.7	14.8092		ndg-4	14.8131		ugt-23	14.8716		tag-196	14.8568	14.8062		cpn-4	14.8036	14.8503		unc-45	14.6485	14.8532		glt-3
hsp-43	14.8067		F20G2.2	14.812		C50D2.9	14.8692		R04F11.5	14.8376	14.8055		ugt-60	14.8606	14.8496		map-2	14.4212	14.8528		gly-3
spt-5	14.8066		cnep-1	14.8115		pmp-1	14.8683		ife-3	13.9946	14.8049		hum-1	15.1689	14.8472		cpn-4	14.6157	14.8503		gly-4
pud-2.1	14.8042		pbs-1	14.8112		Y15E3A.4	14.8681		pptr-1	14.7178	14.8021		T23F11.2	15.527	14.847		ugt-60	14.7961	14.8496		gmpr-1
cpn-4	14.8036		cerk-1	14.8108		vsra-1	14.8628		glrx-5	14.6629	14.8014		hda-1	14.7139	14.8464		hum-1	15.0879	14.8472		gmps-1
T04G9.4	14.8035		C35B1.5	14.8099		hpx-2	14.8602		tbc-1	14.6544	14.8006		folt-2	13.5065	14.8461		T23F11.2	15.5841	14.847		gna-1
F37H8.5	14.8022		K01H12.4	14.8088		arx-2	14.8536		vars-1	14.583	14.7971		mtch-1	14.9035	14.8427		hda-1	14.9798	14.8464		gna-2
F13D12.5	14.7999		T07D3.9	14.808		unc-45	14.8532		ugt-60	14.8606	14.7961		Y39A3CL.4	15.0461	14.8352		folt-2	14.2927	14.8461		goa-1
ugt-23	14.7991		tag-196	14.8062		map-2	14.8528		Y47G6A.21	14.68	14.7949		zig-9	15.2498	14.834		mtch-1	13.9824	14.8427		golg-2
ogdh-2	14.7982		R04F11.5	14.8055		unc-52	14.851		rmd-2	14.2949	14.7947		T20B3.1	14.2038	14.8316		Y39A3CL.4	14.9527	14.8352		gop-2
mrps-17	14.7968		ife-3	14.8049		cpn-4	14.8503		let-754	14.8566	14.793		snx-1	14.3096	14.8307		zig-9	14.9787	14.834		gop-3
snfc-5	14.7926		pptr-1	14.8021		ugt-60	14.8496		F28B3.10	14.8622	14.7911		K12H4.3	14.4491	14.83		T20B3.1	14.6424	14.8316		got-1.2
ZK686.3	14.7914		glrx-5	14.8014		hum-1	14.8472		rpa-2	14.9511	14.7906		elpc-2	14.9715	14.8278		snx-1	14.6257	14.8307		got-2.1
Y53F4B.18	14.7906		tbc-1	14.8006		T23F11.2	14.847		nucl-1	14.3671	14.7894		tag-196	14.8568	14.8277		K12H4.3	14.6734	14.83		got-2.2
hrpu-2	14.7865		vars-1	14.7971		hda-1	14.8464		abhd-3.1	14.2568	14.7893		acl-2	14.8636	14.8274		elpc-2	14.789	14.8278		gpa-12
ttr-16	14.7832		ugt-60	14.7961		folt-2	14.8461		elpc-2	14.9715	14.789		erfa-3	14.5568	14.8214		tag-196	14.8062	14.8277		gpa-16
fcp-1	14.7798		Y47G6A.21	14.7949		mtch-1	14.8427		cyl-1	14.6596	14.7877		tba-5	15.0088	14.8213		acl-2	14.658	14.8274		gpa-17
mrps-30	14.7751		rmd-2	14.7947		Y39A3CL.4	14.8352		C32F10.8	14.8454	14.7866		fat-1	14.5575	14.8207		erfa-3	14.5586	14.8214		gpa-7
ndg-4	14.7744		let-754	14.793		zig-9	14.834		gmps-1	14.7005	14.7825		vha-10	13.478	14.8187		tba-5	14.8249	14.8213		gpaa-1
sart-3	14.7744		F28B3.10	14.7911		T20B3.1	14.8316		let-858	13.9361	14.7801		rbm-25	13.3012	14.8176		fat-1	14.4021	14.8207		gpb-1
cox-4	14.7723		rpa-2	14.7906		snx-1	14.8307		ugt-23	14.7991	14.7791		Y71H2B.5	15.204	14.8165		vha-10	13.3599	14.8187		gpb-2
cept-1	14.7718		nucl-1	14.7894		K12H4.3	14.83		Y110A7A.15	15.0844	14.7778		prp-40	13.8091	14.8153		rbm-25	14.9997	14.8176		gpd-1
clp-4	14.7706		abhd-3.1	14.7893		elpc-2	14.8278		Y53F4B.18	14.7906	14.7761		wapl-1	15.0001	14.8152		Y71H2B.5	15.0104	14.8165		gpd-2
nlt-1	14.7693		elpc-2	14.789		tag-196	14.8277		hpd-1	14.5064	14.775		timm-23	13.6073	14.812		prp-40	14.7385	14.8153		gpd-4
T12B3.3	14.7691		cyl-1	14.7877		acl-2	14.8274		sec-24.2	14.8427	14.7666		F54D5.7	14.9782	14.8115		wapl-1	14.8614	14.8152		gpdh-2
npp-24	14.7683		C32F10.8	14.7866		erfa-3	14.8214		djr-1.1	15.1048	14.7665		F59B1.2	14.9611	14.8103		timm-23	14.4551	14.812		gpdh-3
Y26E6A.3	14.7682		gmps-1	14.7825		tba-5	14.8213		K08D8.4	15.0018	14.7655		F38B2.4	14.2803	14.8103		F54D5.7	15.0917	14.8115		gpi-1
elc-1	14.7647		let-858	14.7801		fat-1	14.8207		ZK370.4	15.0814	14.7653		elc-1	14.7647	14.8086		F38B2.4	14.4641	14.8103		gpx-2
czw-1	14.7639		ugt-23	14.7791		vha-10	14.8187		acox-1.5	14.5067	14.7648		lsm-4	13.4144	14.8076		F59B1.2	14.392	14.8103		grd-14
aly-1	14.7614		Y110A7A.15	14.7778		rbm-25	14.8176		npp-24	14.7683	14.7635		sod-2	14.4532	14.8041		elc-1	14.6976	14.8086		grd-3
C29H12.2	14.7604		Y53F4B.18	14.7761		Y71H2B.5	14.8165		ddx-15	14.6902	14.7619		mrpl-44	15.2225	14.7933		lsm-4	14.0677	14.8076		grk-1
syf-1	14.7603		hpd-1	14.775		prp-40	14.8153		pkc-3	14.8884	14.7576		4D656	14.9711	14.7926		sod-2	14.1865	14.8041		grk-2
kin-3	14.7578		sec-24.2	14.7666		wapl-1	14.8152		aly-2	14.8559	14.751		Y47G6A.21	14.68	14.7905		mrpl-44	15.4859	14.7933		grl-15
tep-1	14.7564		djr-1.1	14.7665		timm-23	14.812		R05D11.9	14.5857	14.7492		eas-1	14.6492	14.7867		4D656	14.818	14.7926		grld-1
SCRM-4	14.7537		K08D8.4	14.7655		F54D5.7	14.8115		spt-5	14.8066	14.7491		mrpl-16	15.044	14.7821		Y47G6A.21	14.7949	14.7905		gsk-3
dhs-20	14.7518		ZK370.4	14.7653		F38B2.4	14.8103		apm-1	15.0008	14.7479		gly-3	14.7375	14.7741		eas-1	14.6225	14.7867		gsnl-1
ntl-3	14.7516		acox-1.5	14.7648		F59B1.2	14.8103		mmaa-1	14.4885	14.7474		rfc-2	14.4596	14.7739		mrpl-16	15.2306	14.7821		gsp-1
cerk-1	14.7507		npp-24	14.7635		elc-1	14.8086		C53C9.2	13.9239	14.7456		usip-1	15.2821	14.7688		gly-3	14.3619	14.7741		gsp-2
idhg-2	14.749		ddx-15	14.7619		lsm-4	14.8076		syf-3	14.6056	14.7413		spc-1	14.386	14.7657		rfc-2	14.5527	14.7739		gspd-1
rml-4	14.7476		pkc-3	14.7576		sod-2	14.8041		sqd-1	14.7045	14.7405		mop-25.2	14.4744	14.7642		usip-1	15.0087	14.7688		gsr-1
got-1.2	14.7475		aly-2	14.751		mrpl-44	14.7933		prp-40	13.8091	14.7385		him-4	14.9636	14.7634		spc-1	14.3533	14.7657		gss-1
dylt-3	14.7377		R05D11.9	14.7492		4D656	14.7926		F21C10.9	14.479	14.7377		mrps-17	14.7968	14.7587		mop-25.2	14.8453	14.7642		gst-1
gly-3	14.7375		spt-5	14.7491		mvk-1	14.7919		K03B8.6	14.7054	14.7356		T09A5.5	14.6135	14.7543		him-4	14.8313	14.7634		gst-10
atad-3	14.7346		apm-1	14.7479		Y47G6A.21	14.7905		hacl-1	14.5384	14.7341		smg-9	14.8317	14.7483		mrps-17	14.9134	14.7587		gst-20
K05C4.5	14.7334		mmaa-1	14.7474		eas-1	14.7867		krr-1	14.6754	14.7336		tax-6	14.2336	14.7477		T09A5.5	14.5765	14.7543		gst-26
ept-1	14.7274		C53C9.2	14.7456		mrpl-16	14.7821		mcu-1	15.1069	14.7317		F37H8.5	14.8022	14.7466		smg-9	15.2295	14.7483		gst-27
mrps-35	14.7251		syf-3	14.7413		gly-3	14.7741		F52C9.3	14.4693	14.7282		ltah-1.1	15.2932	14.7459		tax-6	14.2057	14.7477		gst-36
clik-3	14.7241		sqd-1	14.7405		rfc-2	14.7739		algn-11	15.0856	14.7273		hacl-1	14.5384	14.7455		F37H8.5	14.1573	14.7466		gst-4
Y54E10A.11	14.7213		prp-40	14.7385		usip-1	14.7688		arx-2	14.5296	14.7244		chch-3	11.0324	14.7444		ltah-1.1	15.4147	14.7459		gst-43
eif-3.F	14.7206		F21C10.9	14.7377		spc-1	14.7657		miga-1	14.2761	14.7238		dhs-13	15.3243	14.7439		hacl-1	14.7341	14.7455		gst-5
C23H3.2	14.7201		K03B8.6	14.7356		mop-25.2	14.7642		pyk-2	15.0582	14.7229		dph-5	14.2059	14.7435		chch-3	11.7529	14.7444		gst-7
dhfr-1	14.7195		hacl-1	14.7341		him-4	14.7634		lfi-1	14.653	14.7201		ndua-7	14.4039	14.7433		dhs-13	15.352	14.7439		gstk-1
pptr-1	14.7178		krr-1	14.7336		mrps-17	14.7587		pbs-5	14.8459	14.72		pas-1	14.9901	14.7432		dph-5	14.4399	14.7435		gsto-3
pqn-53	14.7178		mcu-1	14.7317		T09A5.5	14.7543		T04A11.1	14.707	14.718		C53H9.2	14.6859	14.7429		ndua-7	13.786	14.7433		gsy-1
spp-10	14.7172		F52C9.3	14.7282		smg-9	14.7483		pes-8	14.5751	14.7173		cerk-1	14.7507	14.7421		pas-1	14.9292	14.7432		gta-1
hda-1	14.7139		algn-11	14.7273		tax-6	14.7477		acly-2	14.5887	14.7122		apm-1	15.0008	14.7407		C53H9.2	14.8405	14.7429		gtbp-1
T04A11.1	14.707		arx-2	14.7244		F37H8.5	14.7466		Y54E5A.5	14.2701	14.7117		csn-2	14.9838	14.7395		cerk-1	14.8108	14.7421		gtf-2h1
tiar-1	14.7061		miga-1	14.7238		ltah-1.1	14.7459		Y39A1A.14	14.2625	14.7103		pcn-1	14.1527	14.7386		apm-1	14.7479	14.7407		gtf-2H4
K03B8.6	14.7054		pyk-2	14.7229		hacl-1	14.7455		exos-1	14.5134	14.7097		vps-29	15.0186	14.7373		csn-2	14.9	14.7395		guk-1
sqd-1	14.7045		lfi-1	14.7201		chch-3	14.7444		C29F7.2	13.9892	14.7093		cey-2	14.0752	14.7352		pcn-1	14.4649	14.7386		gyf-1
pqn-15	14.7038		pbs-5	14.72		dhs-13	14.7439		swsn-4	14.2613	14.7086		pes-9	14.236	14.734		vps-29	15.1492	14.7373		gyg-1
ctl-1	14.7015		T04A11.1	14.718		dph-5	14.7435		K12C11.1	14.9834	14.705		dhs-24	14.5852	14.7331		cey-2	13.963	14.7352		H01G02.1
ndua-1	14.7008		pes-8	14.7173		ndua-7	14.7433		ndua-1	14.7008	14.7043		ccf-1	14.9499	14.732		pes-9	14.1247	14.734		H03A11.2
gmps-1	14.7005		acly-2	14.7122		pas-1	14.7432		slc-25a42	14.2928	14.7039		ifg-1	14.6834	14.7309		dhs-24	14.6609	14.7331		H04M03.3
hrpl-1	14.6972		Y54E5A.5	14.7117		C53H9.2	14.7429		ckc-1	14.9423	14.7037		dnj-11	14.2393	14.73		ccf-1	14.9021	14.732		H05C05.1
F02E9.3	14.6958		Y39A1A.14	14.7103		cerk-1	14.7421		daf-31	15.4968	14.7027		deb-1	13.7818	14.7286		ifg-1	14.6737	14.7309		H06I04.3
spch-2	14.6953		exos-1	14.7097		apm-1	14.7407		C50D2.7	14.9193	14.7022		T21B10.3	14.941	14.7258		dnj-11	14.5109	14.73		H14E04.2
ddx-15	14.6902		C29F7.2	14.7093		csn-2	14.7395		Y45F10D.7	14.2723	14.6994		mcu-1	15.1069	14.7254		deb-1	14.4472	14.7286		H17B01.2
spe-15	14.689		swsn-4	14.7086		pcn-1	14.7386		hrpu-2	14.7865	14.6982		pgp-6	14.4528	14.7234		T21B10.3	14.9025	14.7258		H20J04.6
C53H9.2	14.6859		K12C11.1	14.705		vps-29	14.7373		zfr-1	14.6765	14.6977		T07A9.8	15.1924	14.7226		mcu-1	14.7317	14.7254		H20J04.9
Y57G11C.3	14.6851		ndua-1	14.7043		cey-2	14.7352		elc-1	14.7647	14.6976		M01F1.3	15.053	14.7214		pgp-6	14.5577	14.7234		H24K24.3
dhod-1	14.6847		slc-25a42	14.7039		pes-9	14.734		bre-1	14.653	14.6949		C02F5.3	14.5576	14.7197		T07A9.8	14.3447	14.7226		H35B03.1
ifg-1	14.6834		ckc-1	14.7037		dhs-24	14.7331		csn-4	14.4773	14.6934		mct-2	15.4121	14.7194		M01F1.3	15.1872	14.7214		H35B03.2
sto-4	14.6831		daf-31	14.7027		ccf-1	14.732		sago-1	14.3867	14.6898		C47B2.9	15.3219	14.7182		C02F5.3	14.9224	14.7197		H40L08.1
let-60	14.6825		C50D2.7	14.7022		ifg-1	14.7309		C44C1.1	14.5095	14.6839		tsg-101	14.5595	14.7179		mct-2	15.2233	14.7194		haao-1
gsnl-1	14.6813		Y45F10D.7	14.6994		dnj-11	14.73		inx-16	14.5413	14.6814		mrps-22	15.1048	14.7163		C47B2.9	14.929	14.7182		hacd-1
smg-2	14.6807		hrpu-2	14.6982		deb-1	14.7286		C18B2.5	14.9912	14.6773		eif-1	14.6368	14.7161		tsg-101	14.3982	14.7179		hach-1
Y47G6A.21	14.68		zfr-1	14.6977		T21B10.3	14.7258		cul-5	14.9644	14.6771		ech-2	14.56	14.7159		mrps-22	15.3631	14.7163		hacl-1
C25D7.10	14.6794		elc-1	14.6976		mcu-1	14.7254		cul-3	14.5164	14.6763		fcp-1	14.7798	14.7158		eif-1	14.3219	14.7161		haf-2
Y105E8A.25	14.679		bre-1	14.6949		pgp-6	14.7234		tnt-2	15.0519	14.6758		hil-5	15.3117	14.7143		ech-2	14.8166	14.7159		haf-3
snr-6	14.6779		csn-4	14.6934		T07A9.8	14.7226		fcp-1	14.7798	14.6741		ndg-4	14.7744	14.7143		fcp-1	14.6741	14.7158		haf-4
zfr-1	14.6765		sago-1	14.6898		M01F1.3	14.7214		ugt-41	15.0954	14.6738		atad-3	14.7346	14.7141		hil-5	15.111	14.7143		haf-6
krr-1	14.6754		C44C1.1	14.6839		C02F5.3	14.7197		ifg-1	14.6834	14.6737		dhs-6	14.6002	14.7137		ndg-4	14.8131	14.7143		haf-9
lis-1	14.6726		inx-16	14.6814		mct-2	14.7194		pmt-2	14.542	14.6737		trap-2	14.976	14.7133		atad-3	14.9598	14.7141		haly-1
gfi-1	14.6721		C18B2.5	14.6773		C47B2.9	14.7182		K12H4.3	14.4491	14.6734		asna-1	14.2294	14.7133		dhs-6	15.0569	14.7137		ham-3
B0511.6	14.6684		cul-5	14.6771		tsg-101	14.7179		spp-10	14.7172	14.6722		spl-3	15.0957	14.7077		trap-2	14.5877	14.7133		hars-1
glrx-5	14.6629		cul-3	14.6763		mrps-22	14.7163		taco-1	14.5745	14.6717		eif-2Bgamma	14.4813	14.7047		asna-1	14.5341	14.7133		hat-1
cyl-1	14.6596		tnt-2	14.6758		eif-1	14.7161		dhod-1	14.6847	14.6697		T13H5.8	15.2161	14.7023		spl-3	14.8226	14.7077		hbs-1
W05F2.3	14.6584		fcp-1	14.6741		ech-2	14.7159		rme-2	11.3954	14.6696		B0464.6	15.2436	14.7016		eif-2Bgamma	14.3468	14.7047		hcf-1
C45B2.6	14.6569		ugt-41	14.6738		fcp-1	14.7158		pmp-1	14.8872	14.669		ivd-1	14.9376	14.7007		T13H5.8	14.9679	14.7023		hda-1
F37A4.1	14.6559		ifg-1	14.6737		hil-5	14.7143		txdc-9	14.6128	14.6651		tfg-1	14.9041	14.7003		B0464.6	15.1237	14.7016		hda-2
mvk-1	14.6555		pmt-2	14.6737		ndg-4	14.7143		npp-19	14.5282	14.6635		soc-2	13.9142	14.6972		ivd-1	15.0095	14.7007		hda-3
tbc-1	14.6544		K12H4.3	14.6734		atad-3	14.7141		dhs-24	14.5852	14.6609		prp-31	15.1847	14.6959		tfg-1	15.0449	14.7003		hecd-1
bre-1	14.653		spp-10	14.6722		dhs-6	14.7137		mct-5	15.078	14.6599		mthf-1	13.9537	14.6949		soc-2	14.3194	14.6972		hel-1
lfi-1	14.653		taco-1	14.6717		asna-1	14.7133		czw-1	14.7639	14.6588		mmaa-1	14.4885	14.6946		prp-31	15.232	14.6959		henn-1
eas-1	14.6492		dhod-1	14.6697		trap-2	14.7133		acl-2	14.8636	14.658		ipla-6	15.1623	14.6919		mthf-1	14.1059	14.6949		herc-1
F54E12.2	14.6473		rme-2	14.6696		spl-3	14.7077		csn-3	14.5876	14.6557		sec-24.2	14.8427	14.6901		mmaa-1	14.7474	14.6946		hgap-1
cid-1	14.6468		pmp-1	14.669		ttbk-8.2	14.7048		ears-2	14.5155	14.6545		R151.6	14.2184	14.6888		ipla-6	14.8862	14.6919		hgap-2
ykt-6	14.6455		txdc-9	14.6651		eif-2Bgamma	14.7047		R09E10.5	13.0656	14.6535		tpi-1	13.813	14.6867		sec-24.2	14.7666	14.6901		hgo-1
mppb-1	14.6401		npp-19	14.6635		T13H5.8	14.7023		mop-25.1	14.4156	14.6519		mppb-1	14.6401	14.6856		R151.6	14.4589	14.6888		hgrs-1
eif-1	14.6368		dhs-24	14.6609		B0464.6	14.7016		sart-3	14.7744	14.6503		bre-1	14.653	14.6829		tpi-1	13.8446	14.6867		hid-1
lea-1	14.6358		mct-5	14.6599		ivd-1	14.7007		vha-16	14.171	14.6499		acly-2	14.5887	14.6813		mppb-1	15.0295	14.6856		hil-2
Y71F9AL.9	14.6354		czw-1	14.6588		tfg-1	14.7003		dhs-4	15.2433	14.6485		chp-1	14.3004	14.6766		bre-1	14.6949	14.6829		hil-3
hmg-3	14.6337		acl-2	14.658		soc-2	14.6972		unc-45	14.5554	14.6485		glh-2	14.1411	14.6764		acly-2	14.7122	14.6813		hil-4
F49E8.7	14.6306		csn-3	14.6557		prp-31	14.6959		abts-1	14.5015	14.6483		npp-24	14.7683	14.6743		chp-1	14.064	14.6766		hil-5
slc-36.1	14.6298		ears-2	14.6545		mthf-1	14.6949		T20B3.1	14.2038	14.6424		slc-36.2	14.8762	14.6735		glh-2	14.4782	14.6764		him-1
noa-1	14.6285		R09E10.5	14.6535		mmaa-1	14.6946		acs-7	14.327	14.6403		ZK354.2	15.0104	14.6709		npp-24	14.7635	14.6743		him-17
rnp-6	14.6275		mop-25.1	14.6519		ipla-6	14.6919		F09E5.3	14.5936	14.6389		phy-2	13.6834	14.6705		slc-36.2	14.5373	14.6735		him-4
C29F7.3	14.6248		sart-3	14.6503		sec-24.2	14.6901		T09B4.8	14.4259	14.6345		ddx-15	14.6902	14.6703		ZK354.2	14.9768	14.6709		hip-1
EEED8.10	14.6229		vha-16	14.6499		R151.6	14.6888		mrps-2	14.5571	14.6332		exos-1	14.5134	14.6691		phy-2	14.5168	14.6705		hipr-1
ifd-2	14.6227		dhs-4	14.6485		tpi-1	14.6867		Y92H12BL.1	14.5881	14.6297		cul-3	14.5164	14.6684		ddx-15	14.7619	14.6703		his-1
Y73C8B.3	14.6181		unc-45	14.6485		mppb-1	14.6856		lbp-1	14.4853	14.629		dpy-18	13.8034	14.6674		exos-1	14.7097	14.6691		his-11
T09A5.5	14.6135		abts-1	14.6483		bre-1	14.6829		smg-2	14.6807	14.6288		rpoa-2	14.3301	14.6641		cul-3	14.6763	14.6684		his-24
G5EF72	14.613		T20B3.1	14.6424		acly-2	14.6813		F58F12.1	14.8406	14.6272		sax-7	14.1613	14.6639		dpy-18	14.3946	14.6674		his-40
txdc-9	14.6128		acs-7	14.6403		chp-1	14.6766		snx-1	14.3096	14.6257		ufl-1	14.4973	14.6619		rpoa-2	14.6129	14.6641		his-57
nsun-4	14.6112		F09E5.3	14.6389		glh-2	14.6764		eas-1	14.6492	14.6225		ncap-1	14.2592	14.6612		sax-7	14.1521	14.6639		hmg-11
ulp-1	14.6107		T09B4.8	14.6345		npp-24	14.6743		fdps-1	14.505	14.6204		hmg-3	14.6337	14.661		ufl-1	14.4391	14.6619		hmg-12
let-716	14.6106		mrps-2	14.6332		slc-36.2	14.6735		K02F6.7	12.7102	14.6202		dhs-22	14.9587	14.6606		ncap-1	14.0866	14.6612		hmg-3
oxy-5	14.6089		Y92H12BL.1	14.6297		ZK354.2	14.6709		ZK177.8	14.4923	14.618		ckc-1	14.9423	14.66		hmg-3	14.6092	14.661		hmg-4
sar-1	14.6076		lbp-1	14.629		phy-2	14.6705		dhfr-1	14.7195	14.6164		smg-2	14.6807	14.6593		dhs-22	15.1123	14.6606		hmp-1
pkc-1	14.6075		smg-2	14.6288		ddx-15	14.6703		cpn-4	14.8036	14.6157		cpr-6	14.0479	14.6571		ckc-1	14.7037	14.66		hmp-2
syf-3	14.6056		F58F12.1	14.6272		exos-1	14.6691		mrpl-39	14.4175	14.6137		miga-1	14.2761	14.6561		smg-2	14.6288	14.6593		hmr-1
emb-5	14.6054		snx-1	14.6257		cul-3	14.6684		rpoa-2	14.3301	14.6129		K12C11.1	14.9834	14.656		cpr-6	14.1159	14.6571		hpd-1
csn-1	14.6016		eas-1	14.6225		dpy-18	14.6674		ttr-15	15.1424	14.6125		ZC373.2	14.3703	14.6543		miga-1	14.7238	14.6561		hphd-1
dhs-6	14.6002		fdps-1	14.6204		rpoa-2	14.6641		H24K24.3	14.4003	14.6113		Y71F9B.2	15.1527	14.65		K12C11.1	14.705	14.656		hpo-10
Y48G9A.9	14.6002		K02F6.7	14.6202		sax-7	14.6639		lntl-1	14.4674	14.6094		tin-44	14.95	14.6498		ZC373.2	14.4845	14.6543		hpo-12
F53B3.6	14.5981		ZK177.8	14.618		ufl-1	14.6619		hmg-3	14.6337	14.6092		Y38C1AA.7	15.672	14.6492		Y71F9B.2	15.1594	14.65		hpo-15
C01B10.3	14.597		dhfr-1	14.6164		ncap-1	14.6612		npp-23	14.5966	14.6071		dcap-1	14.232	14.6465		tin-44	15.1048	14.6498		hpo-18
npp-23	14.5966		cpn-4	14.6157		hmg-3	14.661		exoc-8	14.4086	14.6069		gst-20	13.632	14.6461		Y38C1AA.7	14.9022	14.6492		hpo-19
nstp-10	14.5945		mrpl-39	14.6137		dhs-22	14.6606		prp-39	14.2748	14.6068		disl-2	15.1578	14.6457		dcap-1	14.493	14.6465		hpo-27
cdc-48.2	14.5938		rpoa-2	14.6129		ckc-1	14.66		ddi-1	14.9891	14.6052		cyp-31a3	14.865	14.6396		gst-20	13.7244	14.6461		hpo-29
F09E5.3	14.5936		ttr-15	14.6125		smg-2	14.6593		Y26E6A.3	14.7682	14.602		nuo-3	14.9048	14.6385		disl-2	14.9837	14.6457		hpo-31
nsf-1	14.5912		H24K24.3	14.6113		cpr-6	14.6571		hum-8	14.9491	14.6004		F30F8.9	15.2664	14.6357		cyp-31a3	14.9326	14.6396		hpo-32
gld-2	14.5893		lntl-1	14.6094		miga-1	14.6561		W05F2.3	14.6584	14.5914		icd-1	13.8263	14.6352		nuo-3	12.9999	14.6385		hpo-34
acly-2	14.5887		hmg-3	14.6092		K12C11.1	14.656		K09E4.3	14.3235	14.5914		cept-1	14.7718	14.6342		F30F8.9	15.1578	14.6357		hpo-8
Y92H12BL.1	14.5881		npp-23	14.6071		ZC373.2	14.6543		Y54E10A.11	14.7213	14.5908		unc-1	13.2796	14.6341		icd-1	13.355	14.6352		hprt-1
gpdh-3	14.5878		exoc-8	14.6069		Y71F9B.2	14.65		trap-2	14.976	14.5877		Y53G8AR.9	13.8864	14.6336		cept-1	14.5068	14.6342		hpx-2
csn-3	14.5876		prp-39	14.6068		tin-44	14.6498		fbxa-156	15.1029	14.5872		egrh-3	14.5562	14.6332		unc-1	13.5045	14.6341		hrp-1
gbf-1	14.5857		ddi-1	14.6052		Y38C1AA.7	14.6492		aprt-1	14.2935	14.5844		pkc-3	14.8884	14.6329		Y53G8AR.9	13.9668	14.6336		hrpf-1
R05D11.9	14.5857		Y26E6A.3	14.602		dcap-1	14.6465		nnt-1	14.5667	14.5843		cey-1	14.0779	14.632		egrh-3	15.0526	14.6332		hrpf-2
dhs-24	14.5852		hum-8	14.6004		gst-20	14.6461		alh-7	14.0794	14.5835		ceeh-1	15.5129	14.6308		pkc-3	14.7576	14.6329		hrpk-1
vars-1	14.583		K09E4.3	14.5914		disl-2	14.6457		csn-1	14.6016	14.5822		sto-1	13.9245	14.63		cey-1	13.4015	14.632		hrpl-1
H14E04.2	14.5827		W05F2.3	14.5914		cyp-31a3	14.6396		rga-3	14.8444	14.5765		ZK370.4	15.0814	14.6257		ceeh-1	15.0542	14.6308		hrpr-1
pes-8	14.5751		Y54E10A.11	14.5908		nuo-3	14.6385		T09A5.5	14.6135	14.5765		oxy-5	14.6089	14.6241		sto-1	14.1002	14.63		hrpu-2
taco-1	14.5745		trap-2	14.5877		F30F8.9	14.6357		ifd-1	14.0059	14.5765		nfs-1	14.9255	14.6224		ZK370.4	14.7653	14.6257		hsp-1
R53.5	14.5684		fbxa-156	14.5872		icd-1	14.6352		C39B5.6	14.3165	14.568		pgp-2	15.1209	14.6222		oxy-5	14.0835	14.6241		hsp-110
mec-7	14.5682		aprt-1	14.5844		cept-1	14.6342		rab-6.2	14.3996	14.5677		zig-11	14.2996	14.6203		nfs-1	14.8733	14.6224		hsp-12.2
F07F6.4	14.5681		nnt-1	14.5843		unc-1	14.6341		syf-1	14.7603	14.5672		syf-3	14.6056	14.6187		pgp-2	15.1755	14.6222		hsp-16.1
mlcd-1	14.567		alh-7	14.5835		Y53G8AR.9	14.6336		cpg-2	14.3802	14.5665		H24K24.3	14.4003	14.6185		zig-11	14.2903	14.6203		hsp-16.2
nnt-1	14.5667		csn-1	14.5822		egrh-3	14.6332		rml-4	14.7476	14.5648		clec-87	11.9976	14.6162		syf-3	14.7413	14.6187		hsp-16.48
atg-16.1	14.5658		mvk-1	14.5778		pkc-3	14.6329		F08G12.1	14.4857	14.564		czw-1	14.7639	14.6146		H24K24.3	14.6113	14.6185		hsp-25
unc-18	14.5643		ifd-1	14.5765		cey-1	14.632		cpi-1	14.204	14.56		zen-4	15.5478	14.6127		clec-87	14.1166	14.6162		hsp-3
drh-3	14.562		rga-3	14.5765		ceeh-1	14.6308		ard-1	14.3371	14.5589		K03B8.6	14.7054	14.6094		czw-1	14.6588	14.6146		hsp-4
ech-2	14.56		T09A5.5	14.5765		sto-1	14.63		erfa-3	14.5568	14.5586		pfn-2	15.601	14.6074		zen-4	15.5469	14.6127		hsp-43
tsg-101	14.5595		C39B5.6	14.568		ZK370.4	14.6257		pgp-6	14.4528	14.5577		ugt-41	15.0954	14.6063		K03B8.6	14.7356	14.6094		hsp-6
Y54E2A.4	14.5587		rab-6.2	14.5677		oxy-5	14.6241		asps-1	15.1351	14.5561		npp-19	14.5282	14.6036		pfn-2	15.2315	14.6074		hsp-60
C02F5.3	14.5576		syf-1	14.5672		nfs-1	14.6224		rfc-2	14.4596	14.5527		hrpu-2	14.7865	14.6034		ugt-41	14.6738	14.6063		hsp-75
fat-1	14.5575		cpg-2	14.5665		pgp-2	14.6222		hpo-34	14.344	14.5511		F36D3.4	15.467	14.6011		npp-19	14.6635	14.6036		hsr-9
mrps-2	14.5571		rml-4	14.5648		zig-11	14.6203		tmed-12	14.3145	14.5507		snb-1	14.4838	14.6		hrpu-2	14.6982	14.6034		htz-1
erfa-3	14.5568		F08G12.1	14.564		syf-3	14.6187		Y10G11A.1	14.127	14.5497		C27F2.4	14.3604	14.5987		F36D3.4	15.2616	14.6011		hum-1
T16G1.9	14.5565		cpi-1	14.56		H24K24.3	14.6185		ogdh-2	14.7982	14.5485		F10D11.6	12.7205	14.5969		snb-1	14.155	14.6		hum-4
egrh-3	14.5562		ard-1	14.5589		clec-87	14.6162		pdi-2	14.5442	14.5484		R53.5	14.5684	14.5964		C27F2.4	14.4854	14.5987		hum-5
unc-45	14.5554		erfa-3	14.5586		czw-1	14.6146		ttr-24	16.5693	14.5445		C50D2.7	14.9193	14.5963		F10D11.6	13.4543	14.5969		hum-6
ncx-2	14.5511		pgp-6	14.5577		zen-4	14.6127		slc-36.2	14.8762	14.5373		marb-1	14.4073	14.5937		R53.5	14.5257	14.5964		hum-7
unc-59	14.5484		asps-1	14.5561		K03B8.6	14.6094		Y105E8A.25	14.679	14.5368		dylt-3	14.7377	14.5919		C50D2.7	14.7022	14.5963		hum-8
pdi-2	14.5442		rfc-2	14.5527		pfn-2	14.6074		C29F7.3	14.6248	14.5359		mrp-5	14.2868	14.5901		marb-1	14.1459	14.5937		hut-1
haf-3	14.544		hpo-34	14.5511		ugt-41	14.6063		asna-1	14.2294	14.5341		F49D11.10	14.2723	14.588		dylt-3	14.8827	14.5919		hxk-2
spg-20	14.5425		tmed-12	14.5507		npp-19	14.6036		gsnl-1	14.6813	14.5337		zfr-1	14.6765	14.5872		mrp-5	14.3883	14.5901		hxk-3
pmt-2	14.542		Y10G11A.1	14.5497		hrpu-2	14.6034		npp-2	14.5379	14.5323		acox-1.5	14.5067	14.5857		F49D11.10	14.3875	14.588		hyl-1
nduf-5	14.5416		ogdh-2	14.5485		F36D3.4	14.6011		ztf-7	13.7437	14.5282		dhod-1	14.6847	14.583		zfr-1	14.6977	14.5872		hyl-2
inx-16	14.5413		pdi-2	14.5484		snb-1	14.6		R53.5	14.5684	14.5257		prp-39	14.2748	14.5825		acox-1.5	14.7648	14.5857		iars-1
Y39A3CL.1	14.5402		ttr-24	14.5445		C27F2.4	14.5987		thoc-2	14.1912	14.5256		exc-15	14.3584	14.5822		dhod-1	14.6697	14.583		iars-2
Y22D7AL.10	14.5399		slc-36.2	14.5373		F10D11.6	14.5969		phy-2	13.6834	14.5168		F53B3.6	14.5981	14.5814		prp-39	14.6068	14.5825		icd-1
pgap-1	14.5396		Y105E8A.25	14.5368		R53.5	14.5964		yars-2	14.3231	14.5138		Y7A5A.1	14.4302	14.5787		exc-15	14.4677	14.5822		icd-2
hacl-1	14.5384		C29F7.3	14.5359		C50D2.7	14.5963		trm-2a	14.5082	14.5137		Y53F4B.18	14.7906	14.5784		F53B3.6	14.2718	14.5814		icl-1
npp-2	14.5379		asna-1	14.5341		marb-1	14.5937		Y54E2A.4	14.5587	14.513		rpac-40	14.0674	14.5769		Y7A5A.1	14.4941	14.5787		ida-1
clp-7	14.5357		gsnl-1	14.5337		dylt-3	14.5919		mup-2	14.8506	14.511		T09B4.8	14.4259	14.5765		Y53F4B.18	14.7761	14.5784		idh-1
ehbp-1	14.5344		npp-2	14.5323		mrp-5	14.5901		dnj-11	14.2393	14.5109		F25E2.2	14.8452	14.5762		rpac-40	14.4773	14.5769		idh-2
maph-1.2	14.5332		ztf-7	14.5282		F49D11.10	14.588		rfl-1	14.3017	14.5088		hsp-16.48	15.6275	14.5707		T09B4.8	14.6345	14.5765		idha-1
mix-1	14.5306		R53.5	14.5257		zfr-1	14.5872		cept-1	14.7718	14.5068		csn-4	14.4773	14.5706		F25E2.2	14.4002	14.5762		idhb-1
arx-2	14.5296		thoc-2	14.5256		acox-1.5	14.5857		hyl-2	13.3432	14.5061		let-858	13.9361	14.5675		hsp-16.48	14.8719	14.5707		idhg-1
npp-19	14.5282		phy-2	14.5168		dhod-1	14.583		inx-8	13.2788	14.5053		arrd-25	13.9981	14.5649		csn-4	14.6934	14.5706		idhg-2
rpl-29	14.528		yars-2	14.5138		prp-39	14.5825		unc-59	14.5484	14.5019		T07D3.9	14.8811	14.5639		let-858	14.7801	14.5675		ifa-1
Y41D4A.4	14.5277		trm-2a	14.5137		exc-15	14.5822		hpo-10	14.0765	14.501		C27D8.4	14.9254	14.5631		arrd-25	13.9432	14.5649		ifa-4
ttr-50	14.5275		Y54E2A.4	14.513		F53B3.6	14.5814		R186.3	14.4156	14.4972		rnp-3	13.6845	14.5627		T07D3.9	14.808	14.5639		ifb-1
pak-1	14.5216		mup-2	14.511		Y7A5A.1	14.5787		Y7A5A.1	14.4302	14.4941		ddi-1	14.9891	14.5614		C27D8.4	15.1828	14.5631		ifb-2
F38A1.8	14.5196		dnj-11	14.5109		Y53F4B.18	14.5784		dcap-1	14.232	14.493		pyk-2	15.0582	14.5588		rnp-3	14.0041	14.5627		ifc-1
C32E12.1	14.5185		rfl-1	14.5088		rpac-40	14.5769		ufd-2	14.41	14.4907		alh-9	14.2266	14.5572		ddi-1	14.6052	14.5614		ifc-2
dcr-1	14.5185		cept-1	14.5068		T09B4.8	14.5765		met-2	14.0521	14.4897		csn-3	14.5876	14.5551		pyk-2	14.7229	14.5588		ifd-1
gtf-2H4	14.5171		hyl-2	14.5061		F25E2.2	14.5762		comt-3	14.2496	14.4888		Y82E9BR.18	15.1784	14.5529		alh-9	14.354	14.5572		ifd-2
cul-3	14.5164		inx-8	14.5053		hsp-16.48	14.5707		tomm-70	14.4424	14.4854		pak-1	14.5216	14.5518		csn-3	14.6557	14.5551		ife-1
arf-6	14.5158		unc-59	14.5019		csn-4	14.5706		C27F2.4	14.3604	14.4854		sup-1	12.1545	14.5516		Y82E9BR.18	15.0383	14.5529		ife-2
ears-2	14.5155		hpo-10	14.501		let-858	14.5675		arf-6	14.5158	14.485		Y54H5A.2	14.3501	14.5508		pak-1	14.3994	14.5518		ife-3
exos-1	14.5134		R186.3	14.4972		arrd-25	14.5649		ZC373.2	14.3703	14.4845		cka-1	14.8798	14.5494		sup-1	12.8213	14.5516		ifet-1
lpd-5	14.5122		Y7A5A.1	14.4941		T07D3.9	14.5639		drh-3	14.562	14.4843		SCRM-4	14.7537	14.5485		Y54H5A.2	14.3872	14.5508		iff-1
ipmk-1	14.5097		dcap-1	14.493		C27D8.4	14.5631		eif-2A	14.8486	14.4836		rfl-1	14.3017	14.5405		cka-1	14.867	14.5494		iff-2
C44C1.1	14.5095		ufd-2	14.4907		rnp-3	14.5627		Y71F9AL.9	14.6354	14.4814		lmp-1	14.2043	14.5398		SCRM-4	11.3635	14.5485		iffb-1
C05D11.1	14.5093		met-2	14.4897		ddi-1	14.5614		T03F7.7	13.9899	14.4803		aagr-3	14.3749	14.5393		rfl-1	14.5088	14.5405		ifg-1
trm-2a	14.5082		comt-3	14.4888		pyk-2	14.5588		ntl-9	14.4162	14.4796		C37C3.2	13.3094	14.5335		lmp-1	13.726	14.5398		ifo-1
acox-1.5	14.5067		C27F2.4	14.4854		alh-9	14.5572		glh-2	14.1411	14.4782		ipla-1	15.27	14.5287		aagr-3	13.8912	14.5393		ifp-1
hpd-1	14.5064		tomm-70	14.4854		csn-3	14.5551		algn-2	14.2938	14.4775		grd-14	12.4906	14.5283		C37C3.2	13.9815	14.5335		ile-1
fdps-1	14.505		arf-6	14.485		Y82E9BR.18	14.5529		rpac-40	14.0674	14.4773		pbs-5	14.8459	14.5208		ipla-1	14.9361	14.5287		ima-2
cyc-2.1	14.503		ZC373.2	14.4845		pak-1	14.5518		gtf-2H4	14.5171	14.473		ZK686.2	14.1668	14.5177		grd-14	12.8028	14.5283		ima-3
abts-1	14.5015		drh-3	14.4843		sup-1	14.5516		Y69A2AR.16	14.491	14.4702		T09F3.2	15.2079	14.5163		pbs-5	14.72	14.5208		imb-1
pigt-1	14.5008		eif-2A	14.4836		Y54H5A.2	14.5508		C05C12.5	13.3127	14.469		plk-2	15.2081	14.5141		ZK686.2	13.9259	14.5177		imb-2
K04C2.2	14.5002		Y71F9AL.9	14.4814		cka-1	14.5494		cid-1	14.6468	14.4682		mrps-30	14.7751	14.5119		T09F3.2	14.8275	14.5163		imb-3
mvk-1	14.5001		T03F7.7	14.4803		SCRM-4	14.5485		exc-15	14.3584	14.4677		gst-26	13.6267	14.5105		plk-2	14.9567	14.5141		immp-2
lrs-2	14.4974		ntl-9	14.4796		C27A7.6	14.5458		rab-35	14.4007	14.4676		rfc-4	13.4921	14.5086		mrps-30	14.9092	14.5119		immt-1
ufl-1	14.4973		glh-2	14.4782		rfl-1	14.5405		dhs-20	14.7518	14.4671		oig-2	14.3681	14.5085		gst-26	14.0404	14.5105		immt-2
vha-1	14.4973		algn-2	14.4775		lmp-1	14.5398		uaf-1	14.2465	14.4649		trm-2a	14.5082	14.5078		rfc-4	13.9923	14.5086		imp-2
T23E7.2	14.4965		rpac-40	14.4773		aagr-3	14.5393		pcn-1	14.1527	14.4649		ogdh-2	14.7982	14.5059		oig-2	14.1635	14.5085		imp-3
yars-1	14.4963		gtf-2H4	14.473		C37C3.2	14.5335		F38B2.4	14.2803	14.4641		yars-1	14.4963	14.5058		trm-2a	14.5137	14.5078		imph-1
acs-2	14.493		Y69A2AR.16	14.4702		ipla-1	14.5287		gbf-1	14.5857	14.4618		gld-2	14.5893	14.5042		ogdh-2	14.5485	14.5059		inf-1
hpo-27	14.4924		C05C12.5	14.469		cec-4	14.5284		ttr-42	15.1965	14.4614		npp-23	14.5966	14.504		yars-1	14.4087	14.5058		ints-1
ZK177.8	14.4923		cid-1	14.4682		grd-14	14.5283		gld-2	14.5893	14.4592		cnep-1	14.2445	14.5033		gld-2	14.4592	14.5042		ints-11
Y69A2AR.16	14.491		exc-15	14.4677		pbs-5	14.5208		R151.6	14.2184	14.4589		cah-4	14.0559	14.5016		npp-23	14.6071	14.504		ints-2
lec-8	14.4901		rab-35	14.4676		ZK686.2	14.5177		T19B10.2	14.2214	14.4554		vha-4	13.0298	14.5013		cnep-1	14.8115	14.5033		ints-3
tps-2	14.4888		dhs-20	14.4671		T09F3.2	14.5163		fitm-2	14.4305	14.4551		K01H12.4	13.8012	14.5011		cah-4	14.0576	14.5016		ints-4
mmaa-1	14.4885		pcn-1	14.4649		plk-2	14.5141		timm-23	13.6073	14.4551		gbf-1	14.5857	14.5006		vha-4	13.3263	14.5013		ints-5
F08G12.1	14.4857		uaf-1	14.4649		mrps-30	14.5119		hsp-43	14.8067	14.4536		Y57G11C.3	14.6851	14.4993		K01H12.4	14.8088	14.5011		ints-7
R151.8A	14.4857		tln-1	14.4644		gst-26	14.5105		ckb-2	14.835	14.4529		F32B5.6	15.3037	14.4987		gbf-1	14.4618	14.5006		ints-8
lbp-1	14.4853		F38B2.4	14.4641		rfc-4	14.5086		sth-1	14.2009	14.4527		thoc-2	14.1912	14.4967		Y57G11C.3	14.9248	14.4993		inx-11
Y48A6B.3	14.4842		gbf-1	14.4618		oig-2	14.5085		rpl-43	13.6841	14.4523		dpy-11	13.9521	14.4943		F32B5.6	15.3815	14.4987		inx-12
snb-1	14.4838		ttr-42	14.4614		trm-2a	14.5078		ndub-3	14.1553	14.4517		EEED8.10	14.6229	14.4928		thoc-2	14.5256	14.4967		inx-13
hrpf-1	14.482		gld-2	14.4592		ogdh-2	14.5059		unc-50	14.4006	14.4492		lcmt-1	14.9087	14.491		dpy-11	14.1176	14.4943		inx-14
eif-2Bgamma	14.4813		R151.6	14.4589		yars-1	14.5058		deb-1	13.7818	14.4472		fld-1	14.2967	14.4907		EEED8.10	14.4321	14.4928		inx-15
tut-1	14.4804		T19B10.2	14.4554		gld-2	14.5042		lec-9	13.6401	14.4462		gyg-1	13.6492	14.4895		lcmt-1	14.8642	14.491		inx-16
F39B2.3	14.4801		fitm-2	14.4551		npp-23	14.504		dph-5	14.2059	14.4399		inx-8	13.2788	14.4887		fld-1	14.3716	14.4907		inx-17
F21C10.9	14.479		timm-23	14.4551		cnep-1	14.5033		F25B5.5	14.1449	14.4396		F44E5.1	13.384	14.4874		gyg-1	13.6704	14.4895		inx-3
csn-4	14.4773		hsp-43	14.4536		cah-4	14.5016		fard-1	14.2126	14.4394		C05C12.5	13.3127	14.4867		inx-8	14.5053	14.4887		inx-5
tps-1	14.4772		ckb-2	14.4529		vha-4	14.5013		ufl-1	14.4973	14.4391		nsun-4	14.6112	14.4856		F44E5.1	13.8867	14.4874		inx-8
ubxn-3	14.4761		sth-1	14.4527		K01H12.4	14.5011		hda-3	14.3946	14.4378		ntl-3	14.7516	14.4849		C05C12.5	14.469	14.4867		inx-9
F33H2.2	14.4753		rpl-43	14.4523		gbf-1	14.5006		ccr-4	14.2774	14.4345		K05C4.5	14.7334	14.4807		nsun-4	14.8972	14.4856		ipgm-1
mop-25.2	14.4744		ndub-3	14.4517		Y57G11C.3	14.4993		EEED8.10	14.6229	14.4321		C05D11.1	14.5093	14.4788		ntl-3	14.4241	14.4849		ipla-1
arx-1	14.4694		unc-50	14.4492		F32B5.6	14.4987		aakg-2	13.8268	14.432		rap-1	14.0214	14.4784		K05C4.5	14.4281	14.4807		ipla-3
F52C9.3	14.4693		deb-1	14.4472		thoc-2	14.4967		dcr-1	14.5185	14.4309		rpa-2	14.9511	14.4746		C05D11.1	14.8788	14.4788		ipla-6
ule-4	14.4686		lec-9	14.4462		dpy-11	14.4943		atg-7	14.9843	14.4306		Y69E1A.5	13.5458	14.4745		rap-1	14.3131	14.4784		ipmk-1
lntl-1	14.4674		dph-5	14.4399		EEED8.10	14.4928		K05C4.5	14.7334	14.4281		Y92H12BL.1	14.5881	14.4741		rpa-2	14.7906	14.4746		ipp-5
gstk-1	14.4669		F25B5.5	14.4396		lcmt-1	14.491		ntl-3	14.7516	14.4241		exoc-8	14.4086	14.4724		Y69E1A.5	13.4174	14.4745		irg-7
cyn-15	14.4646		fard-1	14.4394		fld-1	14.4907		ctg-1	14.2618	14.4236		rab-3	13.7582	14.4717		Y92H12BL.1	14.6297	14.4741		isp-1
aakg-1	14.4645		ufl-1	14.4391		gyg-1	14.4895		F54E12.2	14.6473	14.4223		K08D8.4	15.0018	14.4692		exoc-8	14.6069	14.4724		istr-1
rfc-2	14.4596		hda-3	14.4378		inx-8	14.4887		map-2	14.2613	14.4212		feh-1	13.4629	14.4658		rab-3	13.824	14.4717		isw-1
C24D10.4	14.4591		ccr-4	14.4345		F44E5.1	14.4874		R166.2	14.4259	14.4195		rab-35	14.4007	14.4657		K08D8.4	14.7655	14.4692		itr-1
pelo-1	14.4578		EEED8.10	14.4321		C05C12.5	14.4867		bpl-1	13.9402	14.4195		chdp-1	12.4611	14.4639		feh-1	14.3497	14.4658		itsn-1
cdf-2	14.4569		aakg-2	14.432		nsun-4	14.4856		K07E3.4	15.3109	14.4186		Y77E11A.7	14.2192	14.4616		rab-35	14.4676	14.4657		ivd-1
imb-2	14.4557		dcr-1	14.4309		ntl-3	14.4849		spcs-3	14.8355	14.4183		clp-7	14.5357	14.4605		chdp-1	13.637	14.4639		ivns-1
sod-2	14.4532		atg-7	14.4306		K05C4.5	14.4807		Y77E11A.7	14.2192	14.4174		rpn-8	14.2074	14.4605		Y77E11A.7	14.4174	14.4616		jac-1
pgp-6	14.4528		K05C4.5	14.4281		C05D11.1	14.4788		pqn-53	14.7178	14.4173		C08E8.4	15.7833	14.4602		clp-7	14.4057	14.4605		jhdm-1
vab-10	14.4525		ntl-3	14.4241		rap-1	14.4784		snf-3	14.3246	14.4159		spt-5	14.8066	14.4597		rpn-8	14.3915	14.4605		jmjc-1
K12H4.3	14.4491		ctg-1	14.4236		rpa-2	14.4746		F38A1.8	14.5196	14.4155		hda-3	14.3946	14.4597		C08E8.4	15.0883	14.4602		jmjd-1.2
tomm-70	14.4424		F54E12.2	14.4223		Y69E1A.5	14.4745		him-1	14.2323	14.4147		eif-2A	14.8486	14.4578		spt-5	14.7491	14.4597		jmjd-5
F08F3.4	14.4371		map-2	14.4212		Y92H12BL.1	14.4741		rsp-7	13.5442	14.4138		skr-1	13.7985	14.4558		hda-3	14.4378	14.4597		K01G5.5
fitm-2	14.4305		bpl-1	14.4195		exoc-8	14.4724		lis-1	14.6726	14.4131		let-502	15.2849	14.4521		eif-2A	14.4836	14.4578		K01H12.4
Y7A5A.1	14.4302		R166.2	14.4195		rab-3	14.4717		C53D6.7	14.8515	14.4124		rab-6.2	14.3996	14.4507		skr-1	13.7376	14.4558		K02C4.3
npp-16	14.4294		K07E3.4	14.4186		K08D8.4	14.4692		F33H2.2	14.4753	14.4122		pelo-1	14.4578	14.4506		let-502	15.03	14.4521		K02F3.2
R166.2	14.4259		spcs-3	14.4183		feh-1	14.4658		cox-4	14.7723	14.4118		chin-1	13.9117	14.4504		rab-6.2	14.5677	14.4507		K02F6.7
T09B4.8	14.4259		Y77E11A.7	14.4174		rab-35	14.4657		yars-1	14.4963	14.4087		ehbp-1	14.5344	14.4474		pelo-1	14.3076	14.4506		K03B4.1
csq-1	14.4231		pqn-53	14.4173		chdp-1	14.4639		Y42H9AR.1	13.9299	14.4081		R186.3	14.4156	14.4466		chin-1	13.9598	14.4504		K03B8.6
srp-6	14.4223		snf-3	14.4159		Y77E11A.7	14.4616		vha-9	14.1122	14.4079		dut-1	13.7976	14.4465		ehbp-1	14.2895	14.4474		K04C2.2
mrpl-39	14.4175		F38A1.8	14.4155		clp-7	14.4605		sma-1	14.8096	14.4065		inx-13	13.3038	14.444		R186.3	14.4972	14.4466		K04G7.1
ntl-9	14.4162		him-1	14.4147		rpn-8	14.4605		clp-7	14.5357	14.4057		uaf-1	14.2465	14.4436		dut-1	13.9181	14.4465		K05C4.5
xpo-3	14.4158		rsp-7	14.4138		C08E8.4	14.4602		cyk-4	14.0496	14.4024		R186.8	14.2905	14.4433		inx-13	13.6285	14.444		K06G5.1
mop-25.1	14.4156		lis-1	14.4131		hda-3	14.4597		fat-1	14.5575	14.4021		ckb-2	14.835	14.4405		uaf-1	14.4649	14.4436		K07A12.1
R186.3	14.4156		C53D6.7	14.4124		spt-5	14.4597		F25E2.2	14.8452	14.4002		nnt-1	14.5667	14.4396		R186.8	14.295	14.4433		K07C11.7
ufd-2	14.41		F33H2.2	14.4122		eif-2A	14.4578		pak-1	14.5216	14.3994		patr-1	14.3213	14.4395		ckb-2	14.4529	14.4405		K07C5.2
exoc-8	14.4086		cox-4	14.4118		skr-1	14.4558		tsg-101	14.5595	14.3982		F52C9.3	14.4693	14.4386		nnt-1	14.5843	14.4396		K07C5.6
ttr-14	14.408		yars-1	14.4087		let-502	14.4521		fat-2	13.792	14.3966		cars-1	15.024	14.4366		patr-1	14.3276	14.4395		K07E3.4
marb-1	14.4073		Y42H9AR.1	14.4081		rab-6.2	14.4507		Y92H12A.5	14.357	14.3961		taco-1	14.5745	14.4361		F52C9.3	14.7282	14.4386		K08D12.3
lpd-3	14.4052		vha-9	14.4079		pelo-1	14.4506		dpy-18	13.8034	14.3946		emc-6	14.3608	14.4324		cars-1	15.0164	14.4366		K08D8.4
ndua-7	14.4039		sma-1	14.4065		chin-1	14.4504		csq-1	14.4231	14.3939		ctg-1	14.2618	14.4315		taco-1	14.6717	14.4361		K08D9.4
rab-35	14.4007		clp-7	14.4057		ehbp-1	14.4474		F59B1.2	14.9611	14.392		syf-1	14.7603	14.431		emc-6	14.369	14.4324		K08F4.3
unc-50	14.4006		cyk-4	14.4024		R186.3	14.4466		haf-3	14.544	14.3916		comt-3	14.2496	14.4289		ctg-1	14.4236	14.4315		K09A9.6
H24K24.3	14.4003		fat-1	14.4021		dut-1	14.4465		rpn-8	14.2074	14.3915		mrps-35	14.7251	14.4276		syf-1	14.5672	14.431		K09C4.1
rab-6.2	14.3996		F25E2.2	14.4002		inx-13	14.444		jmjc-1	13.9101	14.3906		Y110A7A.15	15.0844	14.4268		comt-3	14.4888	14.4289		K09E4.3
eppl-1	14.3968		pak-1	14.3994		uaf-1	14.4436		tald-1	14.2696	14.3899		dhcr-24	13.9676	14.4264		mrps-35	15.0304	14.4276		K09F5.6
edc-4	14.3966		tsg-101	14.3982		R186.8	14.4433		mrp-5	14.2868	14.3883		prdh-1	14.0832	14.4259		Y110A7A.15	14.7778	14.4268		K09F6.3
hda-3	14.3946		fat-2	14.3966		ckb-2	14.4405		Y48G9A.9	14.6002	14.3878		ears-2	14.5155	14.425		dhcr-24	14.3412	14.4264		K09G1.1
Y69H2.7	14.3928		Y92H12A.5	14.3961		nnt-1	14.4396		F49D11.10	14.2723	14.3875		tep-1	14.7564	14.4226		prdh-1	14.3191	14.4259		K09H9.5
npp-12	14.3901		dpy-18	14.3946		patr-1	14.4395		K09H9.5	14.3155	14.3873		glrx-10	13.7943	14.4223		ears-2	14.6545	14.425		K10C3.5
glt-3	14.3871		csq-1	14.3939		F52C9.3	14.4386		Y54H5A.2	14.3501	14.3872		W01D2.1	15.0224	14.4171		tep-1	14.8143	14.4226		K11H3.3
sago-1	14.3867		F59B1.2	14.392		cars-1	14.4366		edc-4	14.3966	14.3855		acl-11	14.2897	14.4166		glrx-10	14.0557	14.4223		K12C11.1
cul-4	14.3866		haf-3	14.3916		taco-1	14.4361		imb-2	14.4557	14.3849		ruvb-1	14.1442	14.4163		W01D2.1	15.152	14.4171		K12H4.3
spc-1	14.386		rpn-8	14.3915		emc-6	14.4324		C45B2.6	14.6569	14.3823		sftb-1	14.2225	14.4115		acl-11	14.3278	14.4166		K12H4.5
hgap-1	14.3843		jmjc-1	14.3906		ctg-1	14.4315		wdr-46	14.2617	14.381		T24H10.1	14.1791	14.4113		ruvb-1	13.9322	14.4163		K12H4.7
pdp-1	14.3836		tald-1	14.3899		syf-1	14.431		spe-15	14.689	14.3793		ZK177.8	14.4923	14.4105		sftb-1	14.2813	14.4115		kars-1
lbp-2	14.3826		mrp-5	14.3883		comt-3	14.4289		T05H10.1	14.3704	14.375		fard-1	14.2126	14.4103		T24H10.1	14.2522	14.4113		kat-1
mrpl-20	14.3817		Y48G9A.9	14.3878		mrps-35	14.4276		mter-4	14.2359	14.373		ubxn-3	14.4761	14.4101		ZK177.8	14.618	14.4105		kcc-1
smc-4	14.3806		F49D11.10	14.3875		Y110A7A.15	14.4268		odr-8	14.3288	14.3723		hum-8	14.9491	14.4068		fard-1	14.4394	14.4103		kcc-2
cpg-2	14.3802		K09H9.5	14.3873		dhcr-24	14.4264		fld-1	14.2967	14.3716		let-413	13.621	14.4064		ubxn-3	14.3257	14.4101		kdin-1
nola-3	14.3756		Y54H5A.2	14.3872		prdh-1	14.4259		rol-1	13.8604	14.3702		npp-16	14.4294	14.4061		hum-8	14.6004	14.4068		kdp-1
aagr-3	14.3749		edc-4	14.3855		ears-2	14.425		emc-6	14.3608	14.369		R74.8	14.315	14.4008		let-413	13.9008	14.4064		ketn-1
F21C10.7	14.3737		imb-2	14.3849		tep-1	14.4226		F58F9.3	13.819	14.3687		C44C1.1	14.5095	14.3987		npp-16	14.3134	14.4061		kgb-1
imp-3	14.3718		C45B2.6	14.3823		glrx-10	14.4223		Y73C8B.3	14.6181	14.3663		fdps-1	14.505	14.3984		R74.8	14.2795	14.4008		kin-1
plin-1	14.3704		wdr-46	14.381		W01D2.1	14.4171		gly-3	14.7375	14.3619		tomm-70	14.4424	14.397		C44C1.1	14.6839	14.3987		kin-10
T05H10.1	14.3704		spe-15	14.3793		acl-11	14.4166		ssb-1	14.821	14.3616		cul-5	14.9644	14.3945		fdps-1	14.6204	14.3984		kin-18
ZC373.2	14.3703		T05H10.1	14.375		ruvb-1	14.4163		F55F10.1	14.2199	14.3584		rsf-1	14.063	14.3926		tomm-70	14.4854	14.397		kin-19
dnc-1	14.3702		mter-4	14.373		sftb-1	14.4115		kin-18	13.8646	14.3582		algn-2	14.2938	14.39		cul-5	14.6771	14.3945		kin-2
pkc-2	14.3688		odr-8	14.3723		T24H10.1	14.4113		gpdh-3	14.5878	14.3563		fah-1	13.7296	14.3884		rsf-1	13.782	14.3926		kin-20
oig-2	14.3681		fld-1	14.3716		ZK177.8	14.4105		cyn-15	14.4646	14.3553		dur-1	13.098	14.3883		algn-2	14.4775	14.39		kin-29
nucl-1	14.3671		rol-1	14.3702		fard-1	14.4103		ctns-1	14.3465	14.355		dhfr-1	14.7195	14.3869		fah-1	13.5827	14.3884		kin-3
Y71H2AM.1	14.3629		emc-6	14.369		ubxn-3	14.4101		gta-1	13.9841	14.3547		Y54E10A.11	14.7213	14.3851		dur-1	13.4727	14.3883		klc-2
emc-6	14.3608		F58F9.3	14.3687		hum-8	14.4068		alh-9	14.2266	14.354		T10B11.6	14.9163	14.384		dhfr-1	14.6164	14.3869		klp-12
C27F2.4	14.3604		Y73C8B.3	14.3663		let-413	14.4064		spc-1	14.386	14.3533		arx-1	14.4694	14.3835		Y54E10A.11	14.5908	14.3851		klp-15
msp-10	14.3593		gly-3	14.3619		npp-16	14.4061		slc-36.1	14.6298	14.3521		tomm-20	14.0113	14.3824		T10B11.6	15.0095	14.384		klp-18
R04F11.2	14.3585		ssb-1	14.3616		R74.8	14.4008		cest-2.1	13.1045	14.3514		lbp-2	14.3826	14.3806		arx-1	14.2641	14.3835		klp-4
exc-15	14.3584		F55F10.1	14.3584		C44C1.1	14.3987		C24D10.4	14.4591	14.3511		gta-1	13.9841	14.3797		tomm-20	13.768	14.3824		klp-7
Y92H12A.5	14.357		kin-18	14.3582		fdps-1	14.3984		tut-1	14.4804	14.3508		him-1	14.2323	14.378		lbp-2	13.9086	14.3806		krr-1
ZK1055.7	14.357		gpdh-3	14.3563		tomm-70	14.397		dhs-18	12.9534	14.3501		csn-1	14.6016	14.3776		gta-1	14.3547	14.3797		lact-3
pfas-1	14.3567		cyn-15	14.3553		cul-5	14.3945		feh-1	13.4629	14.3497		aprt-1	14.2935	14.3776		him-1	14.4147	14.378		laf-1
dhrs-4	14.3544		ctns-1	14.355		rsf-1	14.3926		pigt-1	14.5008	14.3469		F17C11.12	14.2676	14.3764		aprt-1	14.5844	14.3776		lam-1
hsp-25	14.3532		gta-1	14.3547		algn-2	14.39		eif-2Bgamma	14.4813	14.3468		gpdh-3	14.5878	14.3756		csn-1	14.5822	14.3776		lam-2
ttr-5	14.3526		alh-9	14.354		fah-1	14.3884		T07A9.8	15.1924	14.3447		pat-12	14.3332	14.3745		F17C11.12	14.305	14.3764		lam-3
Y54H5A.2	14.3501		spc-1	14.3533		dur-1	14.3883		mrp-4	13.995	14.3442		tps-1	14.4772	14.3701		gpdh-3	14.3563	14.3756		lap-1
ctns-1	14.3465		slc-36.1	14.3521		dhfr-1	14.3869		lrs-2	14.4974	14.3425		arf-6	14.5158	14.3687		pat-12	13.592	14.3745		lap-2
FKBP-2	14.3461		cest-2.1	14.3514		Y54E10A.11	14.3851		Y47D9A.1	14.1961	14.3421		fitm-2	14.4305	14.3675		tps-1	14.0185	14.3701		larp-1
T24C12.3	14.3451		C24D10.4	14.3511		T10B11.6	14.384		vps-16	13.8317	14.342		cash-1	13.7058	14.3668		arf-6	14.485	14.3687		lars-1
hpo-34	14.344		tut-1	14.3508		arx-1	14.3835		dhcr-24	13.9676	14.3412		ptr-21	14.9545	14.3667		fitm-2	14.4551	14.3675		lbp-1
elpc-3	14.3414		dhs-18	14.3501		tomm-20	14.3824		Y22D7AL.10	14.5399	14.3334		ech-1.1	15.0286	14.3647		cash-1	13.7973	14.3668		lbp-2
fubl-2	14.34		feh-1	14.3497		lbp-2	14.3806		unc-57	14.3303	14.3331		fars-2	14.8184	14.3643		ptr-21	13.3241	14.3667		lbp-3
ard-1	14.3371		pigt-1	14.3469		gta-1	14.3797		acdh-8	15.1533	14.3297		ykt-6	14.6455	14.3635		ech-1.1	14.8354	14.3647		lbp-5
arid-1	14.3365		eif-2Bgamma	14.3468		him-1	14.378		ykt-6	14.6455	14.3295		T16G1.9	14.5565	14.362		fars-2	15.1816	14.3643		lbp-6
acox-3	14.3362		T07A9.8	14.3447		aprt-1	14.3776		acl-11	14.2897	14.3278		lea-1	14.6358	14.3612		ykt-6	14.3295	14.3635		lbp-9
Y48A6B.9	14.3336		mrp-4	14.3442		csn-1	14.3776		patr-1	14.3213	14.3276		vps-36	14.0249	14.361		T16G1.9	14.3066	14.362		lcmt-1
pat-12	14.3332		lrs-2	14.3425		F17C11.12	14.3764		F52B5.2	13.7397	14.3266		Y26E6A.3	14.7682	14.3595		lea-1	13.6706	14.3612		ldb-1
tln-1	14.3324		Y47D9A.1	14.3421		gpdh-3	14.3756		ubxn-3	14.4761	14.3257		glt-3	14.3871	14.359		vps-36	14.0401	14.361		ldh-1
unc-57	14.3303		vps-16	14.342		pat-12	14.3745		eif-1	14.6368	14.3219		ufd-2	14.41	14.3586		Y26E6A.3	14.602	14.3595		ldp-1
rpoa-2	14.3301		dhcr-24	14.3412		tps-1	14.3701		soc-2	13.9142	14.3194		T05H10.1	14.3704	14.358		glt-3	14.0768	14.359		lea-1
odr-8	14.3288		Y22D7AL.10	14.3334		arf-6	14.3687		prdh-1	14.0832	14.3191		immp-2	14.2418	14.3579		ufd-2	14.4907	14.3586		lec-1
acs-7	14.327		unc-57	14.3331		fitm-2	14.3675		mei-1	13.8993	14.3187		K09E4.3	14.3235	14.3564		T05H10.1	14.375	14.358		lec-2
pkhm-2	14.3262		fip-5	14.3327		cash-1	14.3668		npp-16	14.4294	14.3134		npp-2	14.5379	14.356		immp-2	13.5828	14.3579		lec-3
snf-3	14.3246		acdh-8	14.3297		ptr-21	14.3667		rap-1	14.0214	14.3131		aly-1	14.7614	14.355		K09E4.3	14.5914	14.3564		lec-4
ate-1	14.3241		ykt-6	14.3295		ech-1.1	14.3647		pelo-1	14.4578	14.3076		T23G5.2	14.2079	14.3525		npp-2	14.5323	14.356		lec-5
act-4	14.3239		acl-11	14.3278		fars-2	14.3643		eol-1	14.8422	14.3072		ant-1.4	15.5417	14.3497		aly-1	14.202	14.355		lec-6
K09E4.3	14.3235		patr-1	14.3276		ykt-6	14.3635		T16G1.9	14.5565	14.3066		txl-1	13.8526	14.3483		T23G5.2	14.2843	14.3525		lec-8
yars-2	14.3231		F52B5.2	14.3266		T16G1.9	14.362		Y69H2.7	14.3928	14.3066		ccr-4	14.2774	14.3477		ant-1.4	14.8729	14.3497		lec-9
patr-1	14.3213		ubxn-3	14.3257		lea-1	14.3612		tps-2	14.4888	14.3053		pgap-1	14.5396	14.3475		txl-1	14.1593	14.3483		lem-2
F40G9.5	14.3203		eif-1	14.3219		vps-36	14.361		F17C11.12	14.2676	14.305		hpo-27	14.4924	14.3466		ccr-4	14.4345	14.3477		let-19
vacl-14	14.317		soc-2	14.3194		Y26E6A.3	14.3595		rab-10	14.2524	14.3032		ztf-7	13.7437	14.3457		pgap-1	14.9306	14.3475		let-2
C39B5.6	14.3165		prdh-1	14.3191		glt-3	14.359		acox-3	14.3362	14.3018		F55F10.1	14.2199	14.3442		hpo-27	14.283	14.3466		let-355
K09H9.5	14.3155		mei-1	14.3187		ufd-2	14.3586		gln-3	13.9185	14.2994		Y54E10A.6	14.0639	14.3435		ztf-7	14.5282	14.3457		let-363
R74.8	14.315		npp-16	14.3134		T05H10.1	14.358		mrps-27	13.7437	14.2964		F13D12.5	14.7999	14.3434		F55F10.1	14.3584	14.3442		let-413
tmed-12	14.3145		rap-1	14.3131		immp-2	14.3579		R186.8	14.2905	14.295		ttbk-8.1	14.9011	14.3425		Y54E10A.6	14.2414	14.3435		let-418
F56B3.4	14.3138		pelo-1	14.3076		K09E4.3	14.3564		Y82E9BR.16	14.2237	14.2927		Y54E2A.4	14.5587	14.3423		F13D12.5	14.8218	14.3434		let-502
srp-7	14.3106		eol-1	14.3072		npp-2	14.356		folt-2	13.5065	14.2927		cht-3	15.3035	14.3412		ttbk-8.1	14.8503	14.3425		let-504
T05B9.1	14.3099		T16G1.9	14.3066		aly-1	14.355		stam-1	14.1993	14.2904		aakg-2	13.8268	14.3411		Y54E2A.4	14.513	14.3423		let-526
snx-1	14.3096		Y69H2.7	14.3066		T23G5.2	14.3525		zig-11	14.2996	14.2903		jmjc-1	13.9101	14.338		cht-3	15.0146	14.3412		let-60
F36A2.9	14.3077		tps-2	14.3053		ant-1.4	14.3497		ehbp-1	14.5344	14.2895		imb-2	14.4557	14.3367		aakg-2	14.432	14.3411		let-630
T23H2.3	14.3065		F17C11.12	14.305		txl-1	14.3483		mct-4	14.064	14.2876		ZK1098.4	13.7831	14.3338		jmjc-1	14.3906	14.338		let-70
tag-123	14.306		rab-10	14.3032		ccr-4	14.3477		F49E8.7	14.6306	14.2875		gln-3	13.9185	14.3325		imb-2	14.3849	14.3367		let-711
rfl-1	14.3017		acox-3	14.3018		pgap-1	14.3475		T23H2.3	14.3065	14.2868		snf-3	14.3246	14.331		ZK1098.4	14.0437	14.3338		let-716
mel-28	14.3012		gln-3	14.2994		hpo-27	14.3466		H03A11.2	14.9102	14.2864		lis-1	14.6726	14.33		gln-3	14.2994	14.3325		let-721
chp-1	14.3004		T23E7.2	14.298		ztf-7	14.3457		T23G5.2	14.2079	14.2843		cyn-15	14.4646	14.3277		snf-3	14.4159	14.331		let-754
zig-11	14.2996		mrps-27	14.2964		F55F10.1	14.3442		C37A2.7	14.8092	14.2838		dcr-1	14.5185	14.3248		lis-1	14.4131	14.33		let-767
fld-1	14.2967		R186.8	14.295		Y54E10A.6	14.3435		hpo-27	14.4924	14.283		atg-7	14.9843	14.3207		cyn-15	14.3553	14.3277		let-805
rmd-2	14.2949		folt-2	14.2927		F13D12.5	14.3434		rpn-10	14.1802	14.2829		sgk-1	13.9788	14.3186		dcr-1	14.4309	14.3248		let-858
algn-2	14.2938		Y82E9BR.16	14.2927		ttbk-8.1	14.3425		sftb-1	14.2225	14.2813		F49E8.7	14.6306	14.3163		atg-7	14.4306	14.3207		let-92
aprt-1	14.2935		stam-1	14.2904		Y54E2A.4	14.3423		nola-3	14.3756	14.2809		abtm-1	13.9643	14.3161		sgk-1	14.2566	14.3186		letm-1
slc-25a42	14.2928		zig-11	14.2903		cht-3	14.3412		R74.8	14.315	14.2795		rme-2	11.3954	14.3161		F49E8.7	14.2875	14.3163		lev-11
R186.8	14.2905		ehbp-1	14.2895		aakg-2	14.3411		BE0003N10.1	13.998	14.2792		mrpl-39	14.4175	14.3139		rme-2	14.6696	14.3161		lex-1
acl-11	14.2897		mct-4	14.2876		jmjc-1	14.338		T13C2.6	14.2214	14.2788		T05E7.1	14.0082	14.3137		abtm-1	14.0181	14.3161		lfi-1
Y39B6A.3	14.2883		F49E8.7	14.2875		imb-2	14.3367		mix-1	14.5306	14.277		unc-57	14.3303	14.3135		mrpl-39	14.6137	14.3139		lgc-34
mrp-5	14.2868		T23H2.3	14.2868		ZK1098.4	14.3338		F53B3.6	14.5981	14.2718		eol-1	14.8422	14.3127		T05E7.1	14.2092	14.3137		lgmn-1
mdf-2	14.2854		H03A11.2	14.2864		gln-3	14.3325		sly-1	13.4459	14.2712		C11D2.4	13.802	14.3075		unc-57	14.3331	14.3135		lid-1
pad-1	14.2843		pqn-22	14.286		snf-3	14.331		pfas-1	14.3567	14.2708		F52B5.2	13.7397	14.3038		eol-1	14.3072	14.3127		lig-1
dhs-3	14.2834		T23G5.2	14.2843		lis-1	14.33		oxa-1	14.1821	14.2667		R166.2	14.4259	14.3005		C11D2.4	14.2205	14.3075		lim-8
F38B2.4	14.2803		C37A2.7	14.2838		cyn-15	14.3277		F42A6.6	13.6575	14.2652		ntl-9	14.4162	14.3		F52B5.2	14.3266	14.3038		lin-15B
F49C12.9	14.2798		hpo-27	14.283		dcr-1	14.3248		pkc-2	14.3688	14.2642		W02D7.4	15.1911	14.2992		R166.2	14.4195	14.3005		lin-23
mrck-1	14.2791		rpn-10	14.2829		atg-7	14.3207		eral-1	15.1441	14.2641		F37A4.1	14.6559	14.2986		ntl-9	14.4796	14.3		lin-24
ccr-4	14.2774		sftb-1	14.2813		sgk-1	14.3186		arx-1	14.4694	14.2641		tps-2	14.4888	14.2973		W02D7.4	15.1109	14.2992		lin-33
ubr-4	14.2772		nola-3	14.2809		F49E8.7	14.3163		asp-13	14.864	14.2629		dhs-4	15.2433	14.2967		F37A4.1	14.1713	14.2986		lin-35
miga-1	14.2761		R74.8	14.2795		abtm-1	14.3161		F56B3.4	14.3138	14.2596		acbp-1	13.9882	14.2934		tps-2	14.3053	14.2973		lin-38
natc-1	14.2757		BE0003N10.1	14.2792		rme-2	14.3161		mrpl-20	14.3817	14.2577		mei-1	13.8993	14.2934		dhs-4	14.6485	14.2967		lin-40
eat-3	14.2749		T13C2.6	14.2788		mrpl-39	14.3139		sgk-1	13.9788	14.2566		tbc-1	14.6544	14.2926		mei-1	14.3187	14.2934		lin-41
prp-39	14.2748		mix-1	14.277		T05E7.1	14.3137		C30F12.2	13.7446	14.2556		npp-12	14.3901	14.2924		tbc-1	14.8006	14.2926		lin-45
F49D11.10	14.2723		T28C6.7	14.275		unc-57	14.3135		emb-5	14.6054	14.2554		acs-7	14.327	14.2899		npp-12	14.2246	14.2924		lin-5
Y45F10D.7	14.2723		F53B3.6	14.2718		eol-1	14.3127		F46B6.6	13.8524	14.2547		tsfm-1	14.8227	14.2893		acs-7	14.6403	14.2899		lin-53
Y54E5A.5	14.2701		sly-1	14.2712		C11D2.4	14.3075		T24H10.1	14.1791	14.2522		T23H2.3	14.3065	14.2886		tsfm-1	15.0699	14.2893		lin-61
gls-1	14.27		pfas-1	14.2708		F52B5.2	14.3038		ddx-52	13.8275	14.2506		Y45F10D.7	14.2723	14.288		T23H2.3	14.2868	14.2886		lin-66
tald-1	14.2696		oxa-1	14.2667		R166.2	14.3005		poml-3	14.226	14.2463		spcs-3	14.8355	14.2878		Y45F10D.7	14.6994	14.288		lipt-1
F17C11.12	14.2676		F42A6.6	14.2652		ntl-9	14.3		top-3	14.0707	14.2462		mrpl-38	14.0143	14.2878		spcs-3	14.4183	14.2878		lis-1
F53F1.2	14.2636		pkc-2	14.2642		W02D7.4	14.2992		cisd-1	15.128	14.242		T02G5.7	12.8816	14.2877		mrpl-38	14.1821	14.2878		lmd-3
Y39A1A.14	14.2625		arx-1	14.2641		F37A4.1	14.2986		Y54E10A.6	14.0639	14.2414		Y69A2AR.16	14.491	14.2872		T02G5.7	12.954	14.2877		lmn-1
ctg-1	14.2618		eral-1	14.2641		tps-2	14.2973		eppl-1	14.3968	14.239		atg-16.1	14.5658	14.2862		Y69A2AR.16	14.4702	14.2872		lmp-1
wdr-46	14.2617		asp-13	14.2629		dhs-4	14.2967		ndub-10	14.0759	14.2349		cdk-5	14.0784	14.2857		atg-16.1	14.1298	14.2862		lntl-1
map-2	14.2613		F56B3.4	14.2596		acbp-1	14.2934		fask-1	14.1839	14.2345		D2023.4	13.5172	14.2847		cdk-5	14.1938	14.2857		lonp-1
swsn-4	14.2613		mrpl-20	14.2577		mei-1	14.2934		gls-1	14.27	14.2324		B0495.7	14.9466	14.2836		D2023.4	13.78	14.2847		lonp-2
ncap-1	14.2592		sgk-1	14.2566		tbc-1	14.2926		hgap-1	14.3843	14.2315		pkhm-2	14.3262	14.2825		B0495.7	14.1438	14.2836		lotr-1
abhd-3.1	14.2568		C30F12.2	14.2556		npp-12	14.2924		spk-1	13.5185	14.2259		T04F3.1	12.7958	14.2804		pkhm-2	13.8051	14.2825		lpd-3
hmg-11	14.255		emb-5	14.2554		acs-7	14.2899		Y71H2AM.1	14.3629	14.2258		asp-3	12.6907	14.28		T04F3.1	12.9975	14.2804		lpd-5
rab-10	14.2524		F46B6.6	14.2547		tsfm-1	14.2893		npp-12	14.3901	14.2246		wdr-46	14.2617	14.2799		asp-3	14.0786	14.28		lpd-6
comt-3	14.2496		T24H10.1	14.2522		T23H2.3	14.2886		vps-18	14.2302	14.2239		eppl-1	14.3968	14.279		wdr-46	14.381	14.2799		lpd-7
ule-2	14.2491		ddx-52	14.2506		Y45F10D.7	14.288		C11D2.4	13.802	14.2205		ife-3	13.9946	14.2776		eppl-1	14.239	14.279		lpin-1
uaf-1	14.2465		poml-3	14.2463		mrpl-38	14.2878		Y48E1C.4	13.7929	14.2197		clp-1	14.0481	14.2754		ife-3	14.8049	14.2776		lrp-1
itr-1	14.2463		top-3	14.2462		spcs-3	14.2878		dhrs-4	14.3544	14.2188		mct-4	14.064	14.2747		clp-1	13.7678	14.2754		lrs-2
Y39B6A.10	14.2461		tram-1	14.2427		T02G5.7	14.2877		num-1	14.003	14.2188		lam-3	13.0335	14.2732		mct-4	14.2876	14.2747		lsm-4
cnep-1	14.2445		cisd-1	14.242		Y69A2AR.16	14.2872		rnp-5	13.3802	14.2173		nep-17	12.9854	14.2709		lam-3	13.7205	14.2732		lsm-7
immp-2	14.2418		Y54E10A.6	14.2414		atg-16.1	14.2862		hil-3	14.0049	14.2152		C14F11.4	11.112	14.2699		gyg-2	13.6625	14.2721		lst-6
B0252.5	14.2411		eppl-1	14.239		unc-44	14.2861		elpc-3	14.3414	14.214		nath-10	14.1786	14.2694		nep-17	13.2917	14.2709		ltah-1.1
unc-44	14.2409		ndub-10	14.2349		cdk-5	14.2857		gip-2	14.0941	14.2137		cni-1	12.4351	14.2684		C14F11.4	12.5444	14.2699		ltah-1.2
set-27	14.2405		fask-1	14.2345		D2023.4	14.2847		mca-1	14.2149	14.2103		F49C12.9	14.2798	14.2671		nath-10	14.0072	14.2694		lys-1
dnj-11	14.2393		gls-1	14.2324		B0495.7	14.2836		T05E7.1	14.0082	14.2092		vars-1	14.583	14.2662		cni-1	12.7287	14.2684		lys-4
prp-6	14.2392		hgap-1	14.2315		pkhm-2	14.2825		eat-3	14.2749	14.2084		F21C10.7	14.3737	14.2646		F49C12.9	14.1033	14.2671		lys-7
F17C8.9	14.2374		spk-1	14.2259		T04F3.1	14.2804		srp-6	14.4223	14.2077		spk-1	13.5185	14.2603		vars-1	14.7971	14.2662		lys-8
pes-9	14.236		Y71H2AM.1	14.2258		asp-3	14.28		tax-6	14.2336	14.2057		drh-3	14.562	14.2511		F21C10.7	15.1078	14.2646		M01E5.2
ppk-1	14.236		npp-12	14.2246		wdr-46	14.2799		mig-14	14.1045	14.2051		yars-2	14.3231	14.2499		spk-1	14.2259	14.2603		M01F1.3
mter-4	14.2359		vps-18	14.2239		eppl-1	14.279		aly-1	14.7614	14.202		xpo-3	14.4158	14.2483		sqt-2	11.7076	14.2562		M01F1.9
cyp-34a8	14.2355		C11D2.4	14.2205		ife-3	14.2776		FKBP-2	14.3461	14.2016		ttx-7	13.5965	14.2479		drh-3	14.4843	14.2511		M01G12.9
unc-61	14.2348		Y48E1C.4	14.2197		clp-1	14.2754		clp-4	14.7706	14.1999		mrps-2	14.5571	14.2467		yars-2	14.5138	14.2499		M01G5.1
tspo-1	14.2344		dhrs-4	14.2188		mct-4	14.2747		F07F6.4	14.5681	14.1996		dhrs-4	14.3544	14.2461		xpo-3	14.1588	14.2483		M03C11.8
tax-6	14.2336		num-1	14.2188		lam-3	14.2732		natc-1	14.2757	14.1984		rpl-29	14.528	14.2459		ttx-7	13.6228	14.2479		M04B2.4
mrpl-34	14.2335		rnp-5	14.2173		gyg-2	14.2721		F46C5.9	14.119	14.1969		stam-1	14.1993	14.2448		mrps-2	14.6332	14.2467		M04C9.3
phat-3	14.2332		hil-3	14.2152		nep-17	14.2709		thoc-5	14.103	14.1959		ssl-1	13.9964	14.2442		dhrs-4	14.2188	14.2461		M106.2
him-1	14.2323		elpc-3	14.214		C14F11.4	14.2699		Y57A10A.13	14.2247	14.1938		T06E6.1	13.6274	14.2431		rpl-29	15.7587	14.2459		M106.3
dcap-1	14.232		gip-2	14.2137		nath-10	14.2694		cdk-5	14.0784	14.1938		kat-1	14.0996	14.2428		stam-1	14.2904	14.2448		M116.5
cdl-1	14.2318		mca-1	14.2103		cni-1	14.2684		mrpl-46	13.9896	14.189		M60.4	13.2078	14.241		ssl-1	13.9519	14.2442		M142.5
C49A9.2	14.2302		T05E7.1	14.2092		F49C12.9	14.2671		inx-17	13.9548	14.1884		mrpl-22	14.8922	14.2401		T06E6.1	13.971	14.2431		M57.2
vps-18	14.2302		eat-3	14.2084		vars-1	14.2662		atp-4	10.7735	14.1874		ppk-1	14.236	14.2379		kat-1	13.923	14.2428		M60.4
asna-1	14.2294		srp-6	14.2077		F21C10.7	14.2646		sod-2	14.4532	14.1865		swsn-4	14.2613	14.2369		M60.4	12.7482	14.241		mab-31
alh-9	14.2266		tax-6	14.2057		Y53G8AR.6	14.2643		nstp-10	14.5945	14.1846		tut-1	14.4804	14.2346		mrpl-22	14.8726	14.2401		mac-1
poml-3	14.226		mig-14	14.2051		spk-1	14.2603		rpom-1	14.0378	14.1839		C29F7.3	14.6248	14.2342		ppk-1	14.109	14.2379		madd-3
ubc-7	14.2253		aly-1	14.202		sqt-2	14.2562		mrpl-38	14.0143	14.1821		ufd-3	14.0677	14.2336		swsn-4	14.7086	14.2369		mag-1
Y57A10A.13	14.2247		FKBP-2	14.2016		drh-3	14.2511		R10E4.9	14.1276	14.1785		npp-1	13.7243	14.233		tut-1	14.3508	14.2346		mak-1
Y82E9BR.16	14.2237		clp-4	14.1999		yars-2	14.2499		ttr-14	14.408	14.1774		aqp-10	14.0496	14.2329		C29F7.3	14.5359	14.2342		mak-2
sftb-1	14.2225		F07F6.4	14.1996		xpo-3	14.2483		mec-8	13.552	14.1769		C25D7.10	14.6794	14.2318		ufd-3	14.0824	14.2336		map-2
T13C2.6	14.2214		natc-1	14.1984		ttx-7	14.2479		F25G6.8	13.6955	14.1715		krr-1	14.6754	14.2302		npp-1	14.0541	14.233		maph-1.1
T19B10.2	14.2214		F46C5.9	14.1969		mrps-2	14.2467		F37A4.1	14.6559	14.1713		dhs-3	14.2834	14.2302		aqp-10	14.0525	14.2329		maph-1.2
ZK484.3	14.2205		thoc-5	14.1959		dhrs-4	14.2461		dnj-17	13.8048	14.1707		C29H12.2	14.7604	14.2283		C25D7.10	15.3345	14.2318		mar-6
F55F10.1	14.2199		cdk-5	14.1938		rpl-29	14.2459		Y48B6A.13	14.0664	14.1704		itsn-1	13.5876	14.2275		krr-1	14.7336	14.2302		marb-1
Y77E11A.7	14.2192		Y57A10A.13	14.1938		stam-1	14.2448		Y45F10B.13	13.4706	14.1674		acox-3	14.3362	14.2234		dhs-3	14.0609	14.2302		mars-1
R151.6	14.2184		mrpl-46	14.189		ssl-1	14.2442		cyp-25a2	13.9784	14.1662		hyl-2	13.3432	14.2216		C29H12.2	13.6333	14.2283		mask-1
tra-3	14.2157		inx-17	14.1884		T06E6.1	14.2431		R11H6.5	13.915	14.1659		elpc-3	14.3414	14.2215		itsn-1	13.6653	14.2275		mat-1
mca-1	14.2149		atp-4	14.1874		kat-1	14.2428		oig-2	14.3681	14.1635		ugt-58	13.7774	14.2212		acox-3	14.3018	14.2234		mat-3
E04F6.8	14.2139		sod-2	14.1865		M60.4	14.241		bub-1	14.2047	14.1634		ZK1321.4	15.4473	14.2196		hyl-2	14.5061	14.2216		math-20
fard-1	14.2126		nstp-10	14.1846		mrpl-22	14.2401		gop-2	13.9625	14.1629		hgo-1	13.921	14.2196		elpc-3	14.214	14.2215		math-33
T23G5.2	14.2079		rpom-1	14.1839		pqn-52	14.2393		pah-1	13.9758	14.162		H01G02.1	13.5642	14.2129		ugt-58	13.7891	14.2212		math-38
rpn-8	14.2074		unc-44	14.1824		ppk-1	14.2379		txl-1	13.8526	14.1593		lgc-34	13.1066	14.2105		ZK1321.4	15.143	14.2196		mau-2
F42F12.3	14.2072		mrpl-38	14.1821		swsn-4	14.2369		xpo-3	14.4158	14.1588		gst-10	12.9119	14.2103		hgo-1	13.915	14.2196		max-2
ccar-1	14.2065		R10E4.9	14.1785		tut-1	14.2346		inx-11	14.0093	14.1577		mrpl-46	13.9896	14.2099		H01G02.1	13.8452	14.2129		mbf-1
ulp-2	14.2065		ttr-14	14.1774		C29F7.3	14.2342		F37H8.5	14.8022	14.1573		C04C11.1	10.6735	14.2079		lgc-34	13.5868	14.2105		mbk-1
dph-5	14.2059		mec-8	14.1769		ufd-3	14.2336		itr-1	14.2463	14.1571		ran-2	14.0981	14.2074		gst-10	13.8545	14.2103		mboa-6
alh-12	14.205		F25G6.8	14.1715		npp-1	14.233		prp-3	14.1032	14.1565		acs-13	13.6999	14.2073		mrpl-46	14.189	14.2099		mboa-7
bub-1	14.2047		F37A4.1	14.1713		aqp-10	14.2329		snb-1	14.4838	14.155		nlp-77	15.2749	14.201		C04C11.1	12.8529	14.2079		mca-1
lmp-1	14.2043		dnj-17	14.1707		C25D7.10	14.2318		aakg-1	14.4645	14.1549		lec-8	14.4901	14.1996		ran-2	13.899	14.2074		mca-2
cpi-1	14.204		Y48B6A.13	14.1704		dhs-3	14.2302		vha-19	13.5631	14.1528		fubl-2	14.34	14.1962		acs-13	14.0608	14.2073		mca-3
T20B3.1	14.2038		Y45F10B.13	14.1674		krr-1	14.2302		sax-7	14.1613	14.1521		Y37E11B.10	15.5095	14.1957		nlp-77	14.1071	14.201		mccc-1
sel-2	14.2021		cyp-25a2	14.1662		C29H12.2	14.2283		clik-3	14.7241	14.146		fbxa-156	15.1029	14.1951		lec-8	13.6624	14.1996		mcd-1
lap-2	14.2018		R11H6.5	14.1659		itsn-1	14.2275		marb-1	14.4073	14.1459		Y39A3CL.1	14.5402	14.1918		fubl-2	14.0809	14.1962		mcm-2
sth-1	14.2009		oig-2	14.1635		acox-3	14.2234		B0495.7	14.9466	14.1438		Y48B6A.13	14.0664	14.1914		Y37E11B.10	15.2125	14.1957		mcm-3
stam-1	14.1993		bub-1	14.1634		hyl-2	14.2216		unc-61	14.2348	14.1411		idh-2	13.597	14.1905		fbxa-156	14.5872	14.1951		mcm-4
pbo-4	14.1981		gop-2	14.1629		elpc-3	14.2215		C15A11.7	13.5494	14.1402		mig-14	14.1045	14.1879		Y39A3CL.1	14.0339	14.1918		mcm-5
Y47D9A.1	14.1961		pah-1	14.162		ugt-58	14.2212		R05H10.3	13.92	14.1335		lap-2	14.2018	14.1877		Y48B6A.13	14.1704	14.1914		mcm-6
atg-13	14.193		txl-1	14.1593		mars-1	14.2204		tag-225	15.02	14.133		R144.12	13.7297	14.1876		idh-2	13.756	14.1905		mcm-7
thoc-2	14.1912		xpo-3	14.1588		hgo-1	14.2196		mrck-1	14.2791	14.133		D1069.3	14.1627	14.1875		mig-14	14.2051	14.1879		mct-2
lys-4	14.19		inx-11	14.1577		ZK1321.4	14.2196		uba-5	13.9244	14.132		rpn-10	14.1802	14.1872		lap-2	13.8275	14.1877		mct-3
C14B9.8	14.1865		F37H8.5	14.1573		H01G02.1	14.2129		htz-1	14.0485	14.1307		trxr-2	14.9328	14.1869		R144.12	13.2574	14.1876		mct-4
pes-4	14.1859		itr-1	14.1571		lgc-34	14.2105		atg-16.1	14.5658	14.1298		unc-50	14.4006	14.1843		D1069.3	14.052	14.1875		mct-5
mca-3	14.1846		prp-3	14.1565		gst-10	14.2103		sir-2.2	13.9819	14.1286		ints-5	13.9269	14.1839		rpn-10	14.2829	14.1872		mct-6
fask-1	14.1839		snb-1	14.155		mrpl-46	14.2099		mrps-24	13.3673	14.1258		srp-7	14.3106	14.1826		trxr-2	14.9485	14.1869		mcu-1
oxa-1	14.1821		aakg-1	14.1549		C04C11.1	14.2079		coh-1	13.7124	14.1256		Y48G9A.9	14.6002	14.1815		unc-50	14.4492	14.1843		mdf-2
F13G3.7	14.1807		vha-19	14.1528		ran-2	14.2074		crml-1	14.8309	14.1252		sma-1	14.8096	14.1795		ints-5	14.0549	14.1839		mdh-1
rpn-10	14.1802		sax-7	14.1521		acs-13	14.2073		pes-9	14.236	14.1247		unc-59	14.5484	14.1786		srp-7	14.0868	14.1826		mdh-2
T24H10.1	14.1791		clik-3	14.146		nlp-77	14.201		F42F12.3	14.2072	14.1228		Y82E9BR.16	14.2237	14.1786		Y48G9A.9	14.3878	14.1815		mdt-1.2
nath-10	14.1786		marb-1	14.1459		lec-8	14.1996		M01F1.9	14.1623	14.1225		Y61A9LA.10	14.0959	14.1733		sma-1	14.4065	14.1795		mdt-17
xnp-1	14.173		B0495.7	14.1438		fubl-2	14.1962		msp-3	13.9395	14.122		F45H10.2	12.8428	14.1718		unc-59	14.5019	14.1786		mdt-6
hipr-1	14.171		unc-61	14.1411		Y37E11B.10	14.1957		K09A9.6	13.875	14.1182		lec-4	13.8043	14.1704		Y82E9BR.16	14.2927	14.1786		mec-12
vha-16	14.171		C15A11.7	14.1402		fbxa-156	14.1951		dpy-11	13.9521	14.1176		C49A9.5	13.1732	14.1702		Y61A9LA.10	13.9139	14.1733		mec-17
ZK686.2	14.1668		R05H10.3	14.1335		Y39A3CL.1	14.1918		clec-87	11.9976	14.1166		slc-25a42	14.2928	14.1695		F45H10.2	13.0697	14.1718		mec-7
pap-1	14.1658		mrck-1	14.133		Y48B6A.13	14.1914		tra-3	14.2157	14.1164		hil-3	14.0049	14.1694		lec-4	13.1083	14.1704		mec-8
ain-1	14.1648		tag-225	14.133		idh-2	14.1905		cpr-6	14.0479	14.1159		nol-6	13.8106	14.1688		C49A9.5	13.7191	14.1702		mei-1
dab-1	14.1641		uba-5	14.132		mig-14	14.1879		ctl-1	14.7015	14.1136		pbs-3	14.1064	14.1665		slc-25a42	14.7039	14.1695		mek-1
D1069.3	14.1627		htz-1	14.1307		lap-2	14.1877		mrps-18a	12.8163	14.1122		alg-1	13.6719	14.1637		hil-3	14.2152	14.1694		mek-2
M01F1.9	14.1623		atg-16.1	14.1298		R144.12	14.1876		R04F11.2	14.3585	14.1092		cid-1	14.6468	14.163		nol-6	14.0812	14.1688		mek-5
sax-7	14.1613		sir-2.2	14.1286		D1069.3	14.1875		ppk-1	14.236	14.109		algn-11	15.0856	14.162		pbs-3	13.8489	14.1665		mel-28
nish-1	14.1599		mrps-24	14.1258		rpn-10	14.1872		pap-1	14.1658	14.1081		rmd-1	12.7194	14.1604		alg-1	13.4838	14.1637		mel-32
ajm-1	14.1579		coh-1	14.1256		trxr-2	14.1869		praf-3	13.8534	14.1078		ncbp-2	13.6691	14.1599		cid-1	14.4682	14.163		mel-46
src-1	14.1577		crml-1	14.1252		unc-50	14.1843		Y41D4A.6	13.0998	14.1074		T01H3.3	13.069	14.1599		algn-11	14.7273	14.162		men-1
ndub-3	14.1553		pes-9	14.1247		ints-5	14.1839		nlp-77	15.2749	14.1071		oxa-1	14.1821	14.1589		rmd-1	13.6128	14.1604		met-1
daf-36	14.1541		F42F12.3	14.1228		srp-7	14.1826		mthf-1	13.9537	14.1059		nud-1	13.8423	14.1561		ncbp-2	13.7766	14.1599		met-2
pcn-1	14.1527		M01F1.9	14.1225		Y48G9A.9	14.1815		dpy-26	14.087	14.105		alh-12	14.205	14.1532		T01H3.3	13.0319	14.1599		metl-17
haf-2	14.1496		msp-3	14.122		sma-1	14.1795		ubr-4	14.2772	14.1047		hprt-1	13.2716	14.1527		oxa-1	14.2667	14.1589		metl-9
F25B5.5	14.1449		K09A9.6	14.1182		unc-59	14.1786		Y45F10C.2	13.8441	14.1037		uba-5	13.9244	14.1513		nud-1	13.4595	14.1561		metr-1
ruvb-1	14.1442		dpy-11	14.1176		Y82E9BR.16	14.1786		F49C12.9	14.2798	14.1033		emb-5	14.6054	14.1504		alh-12	13.9779	14.1532		mev-1
cept-2	14.1416		clec-87	14.1166		Y61A9LA.10	14.1733		sto-1	13.9245	14.1002		F19B6.1	12.6292	14.1492		hprt-1	13.7037	14.1527		mex-5
glh-2	14.1411		tra-3	14.1164		F45H10.2	14.1718		klp-4	13.6922	14.0983		gly-4	14.0114	14.1491		uba-5	14.132	14.1513		mif-2
prp-38	14.1385		cpr-6	14.1159		lec-4	14.1704		prp-6	14.2392	14.0973		clp-4	14.7706	14.1452		emb-5	14.2554	14.1504		mig-14
tram-1	14.1345		ctl-1	14.1136		C49A9.5	14.1702		maph-1.2	14.5332	14.0972		ain-1	14.1648	14.1447		F19B6.1	13.7631	14.1492		mig-15
R10E4.9	14.1276		mrps-18a	14.1122		slc-25a42	14.1695		sco-1	13.8385	14.0965		ttr-16	14.7832	14.142		gly-4	13.9782	14.1491		mig-22
Y10G11A.1	14.127		R04F11.2	14.1092		hil-3	14.1694		sel-2	14.2021	14.095		ATP6	13.6777	14.1419		clp-4	14.1999	14.1452		mig-32
K08F4.3	14.122		ppk-1	14.109		nol-6	14.1688		C01B10.8	13.8441	14.0949		mrpl-18	13.558	14.1377		ain-1	13.7962	14.1447		mig-5
F46C5.9	14.119		pap-1	14.1081		pbs-3	14.1665		kcc-2	13.7498	14.0928		hacd-1	13.4378	14.1356		ttr-16	16.6345	14.142		mig-6
F55G11.4	14.1132		praf-3	14.1078		elo-3	14.1649		mrg-1	13.9594	14.0917		pas-2	14.0377	14.1314		ATP6	13.974	14.1419		miga-1
vha-9	14.1122		Y41D4A.6	14.1074		alg-1	14.1637		mdf-2	14.2854	14.0915		sec-61.b	13.4643	14.1299		mrpl-18	13.8042	14.1377		miro-1
cyk-7	14.1103		nlp-77	14.1071		cid-1	14.163		cpr-1	13.8375	14.0897		R10E4.9	14.1276	14.1295		hacd-1	14.0066	14.1356		misc-1
obr-4	14.1093		mthf-1	14.1059		algn-11	14.162		T05B9.1	14.3099	14.0894		mog-3	14.0495	14.1274		pas-2	13.826	14.1314		mix-1
pbs-3	14.1064		dpy-26	14.105		rmd-1	14.1604		mon-2	14.09	14.0887		F36A2.9	14.3077	14.1263		sec-61.b	13.3404	14.1299		miz-1
mig-14	14.1045		ubr-4	14.1047		ncbp-2	14.1599		plst-1	13.8351	14.088		hil-4	14.0663	14.1242		R10E4.9	14.1785	14.1295		mlc-2
prp-3	14.1032		Y45F10C.2	14.1037		T01H3.3	14.1599		srp-7	14.3106	14.0868		F08G12.1	14.4857	14.1225		mog-3	15.2028	14.1274		mlc-3
dlg-1	14.103		F49C12.9	14.1033		oxa-1	14.1589		ncap-1	14.2592	14.0866		uncp-18	13.9894	14.1191		F36A2.9	13.9873	14.1263		mlc-4
thoc-5	14.103		sto-1	14.1002		nud-1	14.1561		argk-1	15.3796	14.0854		F17C8.9	14.2374	14.1185		hil-4	13.4541	14.1242		mlcd-1
kat-1	14.0996		klp-4	14.0983		alh-12	14.1532		W02G9.3	14.0265	14.0852		edc-4	14.3966	14.1175		F08G12.1	14.564	14.1225		mlp-1
pmlr-1	14.099		prp-6	14.0973		hprt-1	14.1527		oxy-5	14.6089	14.0835		gtf-2H4	14.5171	14.1159		uncp-18	13.836	14.1191		mlst-8
ran-2	14.0981		maph-1.2	14.0972		uba-5	14.1513		hipr-1	14.171	14.0834		poml-3	14.226	14.1159		F17C8.9	13.7078	14.1185		mlt-2
Y61A9LA.10	14.0959		sco-1	14.0965		emb-5	14.1504		dab-1	14.1641	14.0831		pes-4	14.1859	14.1158		edc-4	14.3855	14.1175		mlt-3
B0495.5	14.0951		sel-2	14.095		F19B6.1	14.1492		ufd-3	14.0677	14.0824		hgap-1	14.3843	14.1152		gtf-2H4	14.473	14.1159		mma-1
gip-2	14.0941		C01B10.8	14.0949		gly-4	14.1491		nol-6	13.8106	14.0812		dohh-1	13.5899	14.1136		poml-3	14.2463	14.1159		mmaa-1
F21D5.5	14.0912		kcc-2	14.0928		clp-4	14.1452		fubl-2	14.34	14.0809		cul-4	14.3866	14.1131		pes-4	13.3634	14.1158		mmcm-1
mon-2	14.09		mrg-1	14.0917		ain-1	14.1447		ctr-9	13.7632	14.0803		gpa-7	13.0762	14.1131		hgap-1	14.2315	14.1152		mms-19
lig-1	14.0897		mdf-2	14.0915		ttr-16	14.142		cyp-34a8	14.2355	14.0799		coh-1	13.7124	14.1122		dohh-1	13.5991	14.1136		moag-4
dylt-1	14.0871		cpr-1	14.0897		ATP6	14.1419		asp-3	12.6907	14.0786		tbg-1	13.6384	14.1111		cul-4	13.77	14.1131		mob-2
dpy-26	14.087		T05B9.1	14.0894		mrpl-18	14.1377		glt-3	14.3871	14.0768		sec-61.G	13.7826	14.1098		gpa-7	13.6938	14.1131		mob-3
lact-3	14.0857		mon-2	14.0887		hacd-1	14.1356		F39B2.3	14.4801	14.0739		R12C12.9	13.2924	14.1097		coh-1	14.1256	14.1122		moc-1
prdh-1	14.0832		plst-1	14.088		pas-2	14.1314		C05C8.1	13.9028	14.0735		semo-1	12.8108	14.1087		tbg-1	14.0673	14.1111		mog-1
C51G7.4	14.0827		srp-7	14.0868		sec-61.b	14.1299		Y48A6B.9	14.3336	14.0681		ula-1	13.8442	14.108		sec-61.G	13.2089	14.1098		mog-2
alh-7	14.0794		ncap-1	14.0866		R10E4.9	14.1295		lsm-4	13.4144	14.0677		inx-17	13.9548	14.1078		R12C12.9	13.1637	14.1097		mog-3
ethe-1	14.0785		argk-1	14.0854		mog-3	14.1274		tbg-1	13.6384	14.0673		eat-3	14.2749	14.1075		semo-1	13.743	14.1087		mog-4
cdk-5	14.0784		W02G9.3	14.0852		F36A2.9	14.1263		imp-3	14.3718	14.0646		glrx-3	13.5124	14.1073		ula-1	13.8164	14.108		mog-5
cey-1	14.0779		oxy-5	14.0835		hil-4	14.1242		chp-1	14.3004	14.064		ubr-4	14.2772	14.1058		inx-17	14.1884	14.1078		moma-1
hpo-10	14.0765		hipr-1	14.0834		F08G12.1	14.1225		etc-1	13.7312	14.0632		C53D6.7	14.8515	14.1032		eat-3	14.2084	14.1075		mon-2
ndub-10	14.0759		dab-1	14.0831		uncp-18	14.1191		F55G11.4	14.1132	14.063		cee-1	13.6497	14.1025		glrx-3	13.6895	14.1073		mop-25.1
cey-2	14.0752		ufd-3	14.0824		F17C8.9	14.1185		iars-2	13.7178	14.062		thoc-5	14.103	14.1001		ubr-4	14.1047	14.1058		mop-25.2
ZK632.12	14.0749		nol-6	14.0812		edc-4	14.1175		dhs-3	14.2834	14.0609		haf-3	14.544	14.0995		C53D6.7	14.4124	14.1032		morc-1
mlst-8	14.0745		fubl-2	14.0809		gtf-2H4	14.1159		acs-13	13.6999	14.0608		F58F9.3	13.819	14.0992		cee-1	13.9483	14.1025		mpc-1
top-3	14.0707		ctr-9	14.0803		poml-3	14.1159		lin-66	13.1914	14.0607		C45B2.6	14.6569	14.0956		thoc-5	14.1959	14.1001		mpc-2
drr-2	14.0705		cyp-34a8	14.0799		pes-4	14.1158		Y41D4A.4	14.5277	14.0587		ret-1	14.0551	14.093		haf-3	14.3916	14.0995		mpdu-1
Y48G10A.1	14.0681		asp-3	14.0786		hgap-1	14.1152		cah-4	14.0559	14.0576		Y48A6B.9	14.3336	14.0917		F58F9.3	14.3687	14.0992		mpk-1
ufd-3	14.0677		glt-3	14.0768		dohh-1	14.1136		glrx-10	13.7943	14.0557		pro-1	13.8217	14.0914		C45B2.6	14.3823	14.0956		mppa-1
rpac-40	14.0674		F39B2.3	14.0739		cul-4	14.1131		ints-5	13.9269	14.0549		asah-1	12.8392	14.0904		Y48A6B.9	14.0681	14.0917		mppb-1
Y48B6A.13	14.0664		C05C8.1	14.0735		gpa-7	14.1131		Y39E4B.10	14.0554	14.0547		tmed-12	14.3145	14.0903		pro-1	13.9293	14.0914		mpst-1
hil-4	14.0663		Y48A6B.9	14.0681		coh-1	14.1122		npp-1	13.7243	14.0541		R148.3	13.0345	14.0866		asah-1	13.3551	14.0904		mpz-1
Y37H2A.14	14.0644		lsm-4	14.0677		tbg-1	14.1111		aqp-10	14.0496	14.0525		mon-2	14.09	14.0854		tmed-12	14.5507	14.0903		mrck-1
mct-4	14.064		tbg-1	14.0673		sec-61.G	14.1098		D1069.3	14.1627	14.052		ctl-1	14.7015	14.0842		R148.3	13.6735	14.0866		mrg-1
Y54E10A.6	14.0639		imp-3	14.0646		R12C12.9	14.1097		sem-5	14.9578	14.0461		F58F12.1	14.8406	14.0824		mon-2	14.0887	14.0854		mrp-1
rsf-1	14.063		chp-1	14.064		semo-1	14.1087		R05D3.6	14.0271	14.0451		tag-343	12.4328	14.078		ctl-1	14.1136	14.0842		mrp-2
mars-1	14.0614		etc-1	14.0632		ula-1	14.108		col-98	13.4703	14.0449		mix-1	14.5306	14.0771		F58F12.1	14.6272	14.0824		mrp-3
mig-6	14.0614		F55G11.4	14.063		inx-17	14.1078		ech-4	13.835	14.0445		hsp-25	14.3532	14.0767		tag-343	12.8854	14.078		mrp-4
cah-4	14.0559		iars-2	14.062		eat-3	14.1075		nish-1	14.1599	14.0444		H14E04.2	14.5827	14.0763		mix-1	14.277	14.0771		mrp-5
Y39E4B.10	14.0554		dhs-3	14.0609		glrx-3	14.1073		ZK1098.4	13.7831	14.0437		ddx-52	13.8275	14.0749		hsp-25	12.9809	14.0767		mrp-7
ret-1	14.0551		acs-13	14.0608		ubr-4	14.1058		gst-26	13.6267	14.0404		ubc-18	13.7556	14.0742		H14E04.2	14.0179	14.0763		mrpl-1
met-2	14.0521		lin-66	14.0607		C53D6.7	14.1032		vps-36	14.0249	14.0401		nra-4	13.0813	14.0735		ddx-52	14.2506	14.0749		mrpl-13
aqp-10	14.0496		Y41D4A.4	14.0587		cee-1	14.1025		ugt-26	13.7652	14.0356		ate-1	14.3241	14.0717		ubc-18	13.8574	14.0742		mrpl-15
cyk-4	14.0496		cah-4	14.0576		thoc-5	14.1001		Y39A3CL.1	14.5402	14.0339		F33H2.2	14.4753	14.0682		nra-4	13.5395	14.0735		mrpl-16
mog-3	14.0495		glrx-10	14.0557		haf-3	14.0995		pdp-1	14.3836	14.0309		kin-18	13.8646	14.0679		ate-1	14.009	14.0717		mrpl-18
htz-1	14.0485		ints-5	14.0549		F58F9.3	14.0992		smc-4	14.3806	14.0285		srp-6	14.4223	14.0631		F33H2.2	14.4122	14.0682		mrpl-19
clp-1	14.0481		Y39E4B.10	14.0547		C45B2.6	14.0956		rap-2	12.9816	14.026		rab-10	14.2524	14.063		kin-18	14.3582	14.0679		mrpl-20
cpr-6	14.0479		npp-1	14.0541		ret-1	14.093		haf-2	14.1496	14.0257		flu-2	12.5221	14.0622		srp-6	14.2077	14.0631		mrpl-22
eif-2d	14.0439		aqp-10	14.0525		Y48A6B.9	14.0917		mel-28	14.3012	14.0252		rpb-5	13.9248	14.0612		rab-10	14.3032	14.063		mrpl-23
Y47H10A.5	14.0439		D1069.3	14.052		pro-1	14.0914		tps-1	14.4772	14.0185		mrck-1	14.2791	14.061		flu-2	13.2929	14.0622		mrpl-30
ucp-4	14.043		sem-5	14.0461		asah-1	14.0904		abtm-1	13.9643	14.0181		utp-20	13.7387	14.0608		rpb-5	13.7239	14.0612		mrpl-34
mlc-4	14.0421		R05D3.6	14.0451		tmed-12	14.0903		H14E04.2	14.5827	14.0179		pah-1	13.9758	14.0586		mrck-1	14.133	14.061		mrpl-37
pxf-1	14.0414		col-98	14.0449		R148.3	14.0866		B0495.5	14.0951	14.017		slc-36.1	14.6298	14.0583		utp-20	14.0005	14.0608		mrpl-38
F44B9.5	14.0398		ech-4	14.0445		mon-2	14.0854		lact-3	14.0857	14.015		vps-11	13.6184	14.058		pah-1	14.162	14.0586		mrpl-39
rpom-1	14.0378		nish-1	14.0444		ctl-1	14.0842		rpoa-49	13.4328	14.0131		mec-8	13.552	14.0562		slc-36.1	14.3521	14.0583		mrpl-4
eif-2bepsilon	14.0377		ZK1098.4	14.0437		F58F12.1	14.0824		F52A8.1	14.9631	14.0115		C39B5.6	14.3165	14.056		vps-11	13.5387	14.058		mrpl-44
pas-2	14.0377		gst-26	14.0404		tag-343	14.078		mlcd-1	14.567	14.0103		pad-1	14.2843	14.052		mec-8	14.1769	14.0562		mrpl-45
mbf-1	14.0325		vps-36	14.0401		mix-1	14.0771		ulp-2	14.2065	14.01		ftn-2	13.5065	14.0496		C39B5.6	14.568	14.056		mrpl-46
F33G12.3	14.0323		ugt-26	14.0356		hsp-25	14.0767		ate-1	14.3241	14.009		rpl-25.1	12.7415	14.0475		pad-1	13.8047	14.052		mrpl-49
R05D3.6	14.0271		unc-52	14.0346		H14E04.2	14.0763		nath-10	14.1786	14.0072		ttr-42	15.1965	14.044		ftn-2	12.7223	14.0496		mrps-11
W02G9.3	14.0265		Y39A3CL.1	14.0339		ddx-52	14.0749		srr-4	12.8342	14.0072		srr-4	12.8342	14.0433		rpl-25.1	12.988	14.0475		mrps-16
cap-1	14.0259		ung-1	14.0313		ubc-18	14.0742		cdl-1	14.2318	14.0066		F27C1.2	13.859	14.043		ttr-42	14.4614	14.044		mrps-17
pig-1	14.0257		pdp-1	14.0309		nra-4	14.0735		hacd-1	13.4378	14.0066		rde-4	13.6477	14.0397		srr-4	14.0072	14.0433		mrps-18a
vps-36	14.0249		smc-4	14.0285		ate-1	14.0717		gst-43	13.8025	14.0063		dnc-1	14.3702	14.0395		F27C1.2	13.7967	14.043		mrps-18b
rap-1	14.0214		rap-2	14.026		F33H2.2	14.0682		rad-8	13.6006	14.0054		fask-1	14.1839	14.0391		rde-4	13.6354	14.0397		mrps-18C
R03G8.6	14.0213		haf-2	14.0257		kin-18	14.0679		rnp-3	13.6845	14.0041		ebp-2	13.6707	14.0383		dnc-1	13.9541	14.0395		mrps-2
Y48C3A.14	14.0195		mel-28	14.0252		srp-6	14.0631		cmd-1	13.9729	14.0031		natc-1	14.2757	14.0325		fask-1	14.2345	14.0391		mrps-22
hrpf-2	14.0188		tps-1	14.0185		rab-10	14.063		F13G3.7	14.1807	14.0027		tcc-1	13.9739	14.0305		ebp-2	13.8212	14.0383		mrps-24
umps-1	14.015		abtm-1	14.0181		flu-2	14.0622		let-363	13.711	14.0012		gip-2	14.0941	14.0275		natc-1	14.1984	14.0325		mrps-27
mrpl-38	14.0143		H14E04.2	14.0179		rpb-5	14.0612		C49A9.2	14.2302	14.001		met-2	14.0521	14.027		tcc-1	13.8513	14.0305		mrps-28
cogc-3	14.0136		B0495.5	14.017		mrck-1	14.061		utp-20	13.7387	14.0005		C01B10.8	13.8441	14.0256		gip-2	14.2137	14.0275		mrps-30
F38A5.2	14.0134		lact-3	14.015		utp-20	14.0608		F26F4.2	10.7626	13.9999		aly-2	14.8559	14.0252		met-2	14.4897	14.027		mrps-31
gly-4	14.0114		rpoa-49	14.0131		pah-1	14.0586		pmp-4	13.6956	13.9986		pfas-1	14.3567	14.0245		C01B10.8	14.0949	14.0256		mrps-34
tomm-20	14.0113		F52A8.1	14.0115		slc-36.1	14.0583		H20J04.9	13.5834	13.9959		rad-8	13.6006	14.0236		aly-2	14.751	14.0252		mrps-35
inx-11	14.0093		mlcd-1	14.0103		vps-11	14.058		exl-1	13.6572	13.9952		vha-9	14.1122	14.0232		pfas-1	14.2708	14.0245		mrps-5
gpa-16	14.0089		ulp-2	14.01		mec-8	14.0562		mig-6	14.0614	13.9936		vps-18	14.2302	14.0213		rad-8	14.0054	14.0236		mrps-6
sta-2	14.0086		ate-1	14.009		C39B5.6	14.056		unc-73	13.4332	13.9936		mat-3	13.48	14.0184		vha-9	14.4079	14.0232		mrps-9
T05E7.1	14.0082		nath-10	14.0072		pad-1	14.052		rfc-4	13.4921	13.9923		dnj-17	13.8048	14.018		vps-18	14.2239	14.0213		msh-2
slc-25a46	14.0079		srr-4	14.0072		ftn-2	14.0496		ipmk-1	14.5097	13.9897		rsp-7	13.5442	14.0171		mat-3	13.8679	14.0184		msh-6
nmrk-1	14.0076		cdl-1	14.0066		rpl-25.1	14.0475		lig-1	14.0897	13.9889		eif-2bbeta	13.9726	14.0161		dnj-17	14.1707	14.018		msi-1
ver-3	14.0063		hacd-1	14.0066		ttr-42	14.044		Y15E3A.4	13.6071	13.9885		kcc-2	13.7498	14.016		rsp-7	14.4138	14.0171		msp-10
ifd-1	14.0059		gst-43	14.0063		srr-4	14.0433		F36A2.9	14.3077	13.9873		gld-1	13.7425	14.0157		eif-2bbeta	13.8922	14.0161		msp-19
hil-3	14.0049		rad-8	14.0054		F27C1.2	14.043		F38A5.2	14.0134	13.9859		mboa-7	13.6669	14.0151		kcc-2	14.0928	14.016		msp-3
sao-1	14.0042		rnp-3	14.0041		rde-4	14.0397		mtch-1	14.9035	13.9824		Y105E8A.25	14.679	14.0121		gld-1	13.8646	14.0157		msp-78
num-1	14.003		cmd-1	14.0031		dnc-1	14.0395		C37C3.2	13.3094	13.9815		ZK632.12	14.0749	14.0109		mboa-7	13.8894	14.0151		msra-1
daf-25	13.9997		F13G3.7	14.0027		fask-1	14.0391		mrps-9	13.9782	13.9792		Y47D9A.1	14.1961	14.0095		Y105E8A.25	14.5368	14.0121		mtch-1
arrd-25	13.9981		let-363	14.0012		ebp-2	14.0383		daf-36	14.1541	13.9787		C18H7.1	12.1232	14.0092		ZK632.12	13.9721	14.0109		mter-4
BE0003N10.1	13.998		C49A9.2	14.001		natc-1	14.0325		drr-2	14.0705	13.9786		T13F3.6	13.1271	14.0072		Y47D9A.1	14.3421	14.0095		mthf-1
ssl-1	13.9964		utp-20	14.0005		tcc-1	14.0305		gly-4	14.0114	13.9782		T12G3.4	13.9916	14.0058		C18H7.1	13.8837	14.0092		mtk-1
mrp-4	13.995		F26F4.2	13.9999		gip-2	14.0275		gpa-16	14.0089	13.9782		imp-3	14.3718	14.0053		T13F3.6	13.1031	14.0072		mtm-1
ife-3	13.9946		pmp-4	13.9986		met-2	14.027		ZK1055.7	14.357	13.9779		rbd-1	13.725	14.0037		T12G3.4	13.8772	14.0058		mtm-3
tag-250	13.9928		H20J04.9	13.9959		C01B10.8	14.0256		alh-12	14.205	13.9779		C31C9.2	13.9732	14.0035		imp-3	14.0646	14.0053		mtr-4
T12G3.4	13.9916		exl-1	13.9952		aly-2	14.0252		F10D2.10	13.3477	13.9745		msi-1	13.0349	14.0034		rbd-1	13.5073	14.0037		mtrr-1
T03F7.7	13.9899		mig-6	13.9936		pfas-1	14.0245		ATP6	13.6777	13.974		dylt-1	14.0871	13.9984		C31C9.2	13.4776	14.0035		mtx-1
mrpl-46	13.9896		unc-73	13.9936		rad-8	14.0236		ZK632.12	14.0749	13.9721		ppm-1.A	13.8407	13.9919		msi-1	13.224	14.0034		mua-3
uncp-18	13.9894		rfc-4	13.9923		vha-9	14.0232		T06E6.1	13.6274	13.971		unc-78	13.977	13.9916		dylt-1	13.8617	13.9984		mua-6
C29F7.2	13.9892		ipmk-1	13.9897		vps-18	14.0213		png-1	13.8655	13.9702		ulp-1	14.6107	13.9902		ppm-1.A	13.7511	13.9919		mup-2
acbp-1	13.9882		lig-1	13.9889		mat-3	14.0184		nmrk-1	14.0076	13.9682		ugt-9	13.8168	13.9897		unc-78	13.2426	13.9916		mup-4
trr-1	13.9868		Y15E3A.4	13.9885		dnj-17	14.018		daf-25	13.9997	13.9676		ZK973.11	13.6743	13.9861		ulp-1	13.8202	13.9902		mut-14
gta-1	13.9841		F36A2.9	13.9873		rsp-7	14.0171		pmlr-1	14.099	13.9673		ulp-2	14.2065	13.9859		ugt-9	13.9434	13.9897		mvb-12
sir-2.2	13.9819		F38A5.2	13.9859		eif-2bbeta	14.0161		Y53G8AR.9	13.8864	13.9668		pmp-4	13.6956	13.9849		ZK973.11	13.7547	13.9861		mvk-1
frl-1	13.9818		mtch-1	13.9824		kcc-2	14.016		tgs-1	13.3862	13.9661		lpd-5	14.5122	13.9843		ulp-2	14.01	13.9859		myo-1
rbc-2	13.981		C37C3.2	13.9815		gld-1	14.0157		ZK643.5	13.3089	13.9651		ltah-1.2	13.2765	13.9836		pmp-4	13.9986	13.9849		myo-2
sgk-1	13.9788		mrps-9	13.9792		mboa-7	14.0151		spch-2	14.6953	13.964		rict-1	13.7241	13.9809		lpd-5	13.668	13.9843		myo-3
cyp-25a2	13.9784		daf-36	13.9787		Y105E8A.25	14.0121		cey-2	14.0752	13.963		mrg-1	13.9594	13.9802		ltah-1.2	13.5945	13.9836		myo-5
T05E12.3	13.9783		drr-2	13.9786		ZK632.12	14.0109		ver-3	14.0063	13.962		rpom-1	14.0378	13.9778		exos-2	12.9934	13.9814		myrf-2
mrps-9	13.9782		gly-4	13.9782		Y47D9A.1	14.0095		cyc-2.1	14.503	13.9608		C01B10.3	14.597	13.9775		rict-1	13.9323	13.9809		nap-1
unc-78	13.977		gpa-16	13.9782		C18H7.1	14.0092		herc-1	13.8915	13.9607		dhs-20	14.7518	13.9774		mrg-1	14.0917	13.9802		nars-1
pah-1	13.9758		alh-12	13.9779		T13F3.6	14.0072		Y37E11AM.3	13.8705	13.9605		daf-25	13.9997	13.9774		rpom-1	14.1839	13.9778		nas-11
ttr-25	13.9743		ZK1055.7	13.9779		T12G3.4	14.0058		T12B3.3	14.7691	13.9599		hrp-1	13.796	13.9768		C01B10.3	13.6841	13.9775		nasp-1
tcc-1	13.9739		F10D2.10	13.9745		imp-3	14.0053		chin-1	13.9117	13.9598		vps-16	13.8317	13.9722		dhs-20	14.4671	13.9774		nasp-2
C31C9.2	13.9732		ATP6	13.974		rbd-1	14.0037		mek-1	13.8899	13.9574		acox-1.2	13.0265	13.97		daf-25	13.9676	13.9774		natc-1
dpf-3	13.9732		ZK632.12	13.9721		C31C9.2	14.0035		jmjd-1.2	13.913	13.9552		mek-1	13.8899	13.9692		hrp-1	13.5459	13.9768		natc-2
cmd-1	13.9729		T06E6.1	13.971		msi-1	14.0034		dnc-1	14.3702	13.9541		metr-1	13.2171	13.9682		vps-16	14.342	13.9722		nath-10
eif-2bbeta	13.9726		png-1	13.9702		dylt-1	13.9984		R03G8.6	14.0213	13.9539		mel-28	14.3012	13.9665		acox-1.2	13.7513	13.97		ncap-1
strd-1	13.9725		nmrk-1	13.9682		ppm-1.A	13.9919		Y39B6A.3	14.2883	13.9536		eif-3.K	13.1813	13.9659		mek-1	13.9574	13.9692		ncbp-1
pcyt-2.1	13.9713		daf-25	13.9676		unc-78	13.9916		eif-2d	14.0439	13.9531		lin-66	13.1914	13.9656		metr-1	13.5286	13.9682		ncbp-2
ints-4	13.9698		pmlr-1	13.9673		ulp-1	13.9902		ssl-1	13.9964	13.9519		Y39B6A.10	14.2461	13.965		mel-28	14.0252	13.9665		nceh-1
dhcr-24	13.9676		Y53G8AR.9	13.9668		ugt-9	13.9897		tbc-2	13.943	13.9489		eif-2d	14.0439	13.9637		eif-3.K	13.9462	13.9659		ncl-1
klp-18	13.9668		tgs-1	13.9661		ZK973.11	13.9861		cee-1	13.6497	13.9483		F42F12.3	14.2072	13.9617		lin-66	14.0607	13.9656		ncs-2
abtm-1	13.9643		ZK643.5	13.9651		ulp-2	13.9859		mup-4	13.8418	13.9469		mbf-1	14.0325	13.9614		Y39B6A.10	14.8573	13.965		ncx-2
gop-2	13.9625		spch-2	13.964		pmp-4	13.9849		eif-3.K	13.1813	13.9462		bub-1	14.2047	13.9603		eif-2d	13.9531	13.9637		ncx-3
calu-1	13.9621		cey-2	13.963		lpd-5	13.9843		ugt-9	13.8168	13.9434		T05B9.1	14.3099	13.9591		F42F12.3	14.1228	13.9617		ND1
mrg-1	13.9594		ver-3	13.962		ltah-1.2	13.9836		arrd-25	13.9981	13.9432		pro-2	13.4841	13.9589		mbf-1	13.4277	13.9614		ND4
inx-17	13.9548		cyc-2.1	13.9608		exos-2	13.9814		nol-9	13.152	13.9428		gna-1	13.5713	13.9572		bub-1	14.1634	13.9603		ND4L
mthf-1	13.9537		herc-1	13.9607		rict-1	13.9809		ZK418.5	13.5271	13.9421		M01G12.9	13.773	13.9557		T05B9.1	14.0894	13.9591		ND5
nasp-2	13.9536		Y37E11AM.3	13.9605		mrg-1	13.9802		smo-1	13.6611	13.9416		odr-8	14.3288	13.9549		pro-2	13.8673	13.9589		ndg-4
dpy-11	13.9521		T12B3.3	13.9599		rpom-1	13.9778		ints-4	13.9698	13.9413		gck-1	13.8008	13.9542		gna-1	13.8777	13.9572		ndk-1
F26E4.3	13.9491		chin-1	13.9598		C01B10.3	13.9775		unc-84	13.3433	13.9383		cec-1	11.7757	13.9524		M01G12.9	13.5053	13.9557		ndua-1
vms-1	13.9439		mek-1	13.9574		daf-25	13.9774		Y53F4B.13	13.8435	13.9375		pabp-2	13.5833	13.9523		odr-8	14.3723	13.9549		ndua-2
tbc-2	13.943		jmjd-1.2	13.9552		dhs-20	13.9774		mut-14	13.9258	13.9352		hipr-1	14.171	13.9513		gck-1	13.9058	13.9542		ndua-7
parp-1	13.9427		dnc-1	13.9541		hrp-1	13.9768		rict-1	13.7241	13.9323		hmg-11	14.255	13.9502		cec-1	12.7813	13.9524		ndua-8
bpl-1	13.9402		R03G8.6	13.9539		vps-16	13.9722		ruvb-1	14.1442	13.9322		F15G9.1	13.6875	13.9501		pabp-2	13.2215	13.9523		ndub-10
msp-3	13.9395		Y39B6A.3	13.9536		acox-1.2	13.97		pro-1	13.8217	13.9293		rnp-5	13.3802	13.9498		hipr-1	14.0834	13.9513		ndub-11
let-858	13.9361		eif-2d	13.9531		mek-1	13.9692		ZK686.2	14.1668	13.9259		Y39B6A.3	14.2883	13.9492		hmg-11	13.8632	13.9502		ndub-3
eng-1	13.9338		ssl-1	13.9519		metr-1	13.9682		atg-13	14.193	13.9256		sel-2	14.2021	13.946		F15G9.1	13.3836	13.9501		ndub-5
daf-18	13.9329		mars-1	13.9507		mel-28	13.9665		Y62E10A.20	13.4743	13.9231		F38A5.2	14.0134	13.9446		rnp-5	14.2173	13.9498		ndub-6
F13E6.1	13.9301		tbc-2	13.9489		eif-3.K	13.9659		kat-1	14.0996	13.923		rpoa-49	13.4328	13.9433		Y39B6A.3	13.9536	13.9492		nduf-11
F42G10.1	13.9301		cee-1	13.9483		lin-66	13.9656		agef-1	13.7787	13.9198		T24C12.3	14.3451	13.9426		sel-2	14.095	13.946		nduf-2.2
Y42H9AR.1	13.9299		mup-4	13.9469		Y39B6A.10	13.965		dut-1	13.7976	13.9181		R05H10.3	13.92	13.9426		F38A5.2	13.9859	13.9446		nduf-5
Y106G6D.3	13.9286		eif-3.K	13.9462		eif-2d	13.9637		lys-4	14.19	13.9161		nmrk-1	14.0076	13.9393		mrps-25	13.7501	13.9435		nduf-6
ints-5	13.9269		ugt-9	13.9434		F42F12.3	13.9617		grl-15	12.479	13.9153		prp-6	14.2392	13.937		rpoa-49	14.0131	13.9433		nduf-7
mut-14	13.9258		arrd-25	13.9432		mbf-1	13.9614		hgo-1	13.921	13.915		ndua-8	13.3615	13.9362		R05H10.3	14.1335	13.9426		nduf-9
rpb-5	13.9248		nol-9	13.9428		bub-1	13.9603		Y61A9LA.10	14.0959	13.9139		appg-1	10.7992	13.9355		T24C12.3	13.824	13.9426		ndx-4
sto-1	13.9245		ZK418.5	13.9421		T05B9.1	13.9591		rbc-2	13.981	13.9131		ruvb-2	13.8609	13.9332		nmrk-1	13.9682	13.9393		nekl-3
uba-5	13.9244		smo-1	13.9416		pro-2	13.9589		kin-29	13.1851	13.9123		pigt-1	14.5008	13.9326		prp-6	14.0973	13.937		nemp-1
C53C9.2	13.9239		ints-4	13.9413		gna-1	13.9572		phat-3	14.2332	13.9112		bpl-1	13.9402	13.9324		ndua-8	12.893	13.9362		nep-17
cogc-1	13.9224		unc-84	13.9383		M01G12.9	13.9557		fntb-1	13.8262	13.9107		dhs-18	12.9534	13.9311		appg-1	13.0946	13.9355		nex-1
hgo-1	13.921		Y53F4B.13	13.9375		odr-8	13.9549		lbp-2	14.3826	13.9086		gss-1	13.525	13.9298		ruvb-2	13.4366	13.9332		nex-2
R05H10.3	13.92		mut-14	13.9352		gck-1	13.9542		gck-1	13.8008	13.9058		mlp-1	13.7009	13.9291		pigt-1	14.3469	13.9326		nex-3
gln-3	13.9185		rict-1	13.9323		cec-1	13.9524		mvb-12	13.6355	13.905		hpo-10	14.0765	13.9286		bpl-1	14.4195	13.9324		nfs-1
xpc-1	13.9175		ruvb-1	13.9322		pabp-2	13.9523		gex-2	13.8857	13.9023		pkc-2	14.3688	13.9279		dhs-18	14.3501	13.9311		ngp-1
R11H6.5	13.915		pro-1	13.9293		hipr-1	13.9513		let-413	13.621	13.9008		sly-1	13.4459	13.9275		gss-1	13.7832	13.9298		nhr-1
soc-2	13.9142		ZK686.2	13.9259		hmg-11	13.9502		trr-1	13.9868	13.9007		ptr-23	12.7729	13.9263		mlp-1	13.4598	13.9291		nhr-10
jmjd-1.2	13.913		atg-13	13.9256		unc-52	13.9502		ran-2	14.0981	13.899		F37F2.2	12.4915	13.9263		hpo-10	14.501	13.9286		nhr-35
bcc-1	13.9123		Y62E10A.20	13.9231		F15G9.1	13.9501		serr-1	13.7321	13.8988		cle-1	12.5779	13.9262		pkc-2	14.2642	13.9279		nhx-2
C33F10.12	13.9121		kat-1	13.923		rnp-5	13.9498		Y37H2A.14	14.0644	13.8957		unc-61	14.2348	13.9254		sly-1	14.2712	13.9275		nhx-4
chin-1	13.9117		agef-1	13.9198		Y39B6A.3	13.9492		C18E9.2	13.751	13.8946		src-1	14.1577	13.9246		ptr-23	13.2985	13.9263		nifk-1
jmjc-1	13.9101		dut-1	13.9181		sel-2	13.946		mtrr-1	13.3341	13.8943		T13C2.6	14.2214	13.9239		F37F2.2	12.375	13.9263		nish-1
faah-4	13.9056		lys-4	13.9161		F38A5.2	13.9446		vacl-14	14.317	13.8934		D1054.8	13.8271	13.9231		cle-1	12.2531	13.9262		nkat-3
C05C8.1	13.9028		grl-15	13.9153		mrps-25	13.9435		cyn-4	13.7154	13.8932		Y54F10AL.1	13.8339	13.9225		unc-61	14.1411	13.9254		nkb-1
mei-1	13.8993		hgo-1	13.915		rpoa-49	13.9433		eif-2bbeta	13.9726	13.8922		mct-5	15.078	13.9224		src-1	13.7829	13.9246		nkb-3
catp-3	13.8921		Y61A9LA.10	13.9139		R05H10.3	13.9426		aagr-3	14.3749	13.8912		gsp-1	13.7125	13.9218		T13C2.6	14.2788	13.9239		nlp-31
herc-1	13.8915		rbc-2	13.9131		T24C12.3	13.9426		mboa-7	13.6669	13.8894		F55H12.4	12.9056	13.9196		D1054.8	13.8597	13.9231		nlp-77
Q18907	13.8901		kin-29	13.9123		nmrk-1	13.9393		nduf-5	14.5416	13.889		serr-1	13.7321	13.9174		Y54F10AL.1	13.6872	13.9225		nlp-82
mek-1	13.8899		phat-3	13.9112		prp-6	13.937		F44E5.1	13.384	13.8867		ctr-9	13.7632	13.9156		mct-5	14.6599	13.9224		nlt-1
hbs-1	13.8892		fntb-1	13.9107		ndua-8	13.9362		C18H7.1	12.1232	13.8837		pgam-5	13.7655	13.9136		gsp-1	13.6135	13.9218		nmrk-1
sec-8	13.8874		lbp-2	13.9086		appg-1	13.9355		nasp-2	13.9536	13.8834		agef-1	13.7787	13.9112		F55H12.4	13.3016	13.9196		nmt-1
hgap-2	13.8867		gck-1	13.9058		ruvb-2	13.9332		swsn-7	13.7064	13.8834		K09A9.6	13.875	13.9107		serr-1	13.8988	13.9174		nmy-1
Y53G8AR.9	13.8864		mvb-12	13.905		pigt-1	13.9326		adpr-1	13.6231	13.8805		F25B5.5	14.1449	13.9105		ctr-9	14.0803	13.9156		nmy-2
gex-2	13.8857		gex-2	13.9023		bpl-1	13.9324		parp-1	13.9427	13.8796		wah-1	13.6774	13.9091		pgam-5	13.5259	13.9136		nnt-1
T01G9.2	13.8835		let-413	13.9008		dhs-18	13.9311		vms-1	13.9439	13.8786		inx-11	14.0093	13.9084		agef-1	13.9198	13.9112		noa-1
K09A9.6	13.875		trr-1	13.9007		gss-1	13.9298		abhd-11.2	13.2665	13.8781		F39B2.3	14.4801	13.908		K09A9.6	14.1182	13.9107		nog-1
pssy-1	13.872		ran-2	13.899		mlp-1	13.9291		gna-1	13.5713	13.8777		prp-38	14.1385	13.9074		F25B5.5	14.4396	13.9105		nol-10
Y37E11AM.3	13.8705		serr-1	13.8988		hpo-10	13.9286		T12G3.4	13.9916	13.8772		dpy-26	14.087	13.904		wah-1	13.6737	13.9091		nol-56
K07A12.1	13.8689		Y37H2A.14	13.8957		pkc-2	13.9279		mac-1	13.5374	13.8757		F56B3.4	14.3138	13.9038		inx-11	14.1577	13.9084		nol-58
F29B9.8	13.8682		C18E9.2	13.8946		sly-1	13.9275		pbo-4	14.1981	13.8731		Y75B8A.24	13.7424	13.9		F39B2.3	14.0739	13.908		nol-6
T04C9.1	13.8674		mtrr-1	13.8943		F37F2.2	13.9263		F55F8.3	13.6691	13.8706		tra-3	14.2157	13.8967		prp-38	13.5815	13.9074		nol-9
png-1	13.8655		F58H1.8	13.8934		ptr-23	13.9263		ZK546.2	13.8603	13.8702		tgs-1	13.3862	13.8944		dpy-26	14.105	13.904		nola-3
kin-18	13.8646		vacl-14	13.8934		cle-1	13.9262		mat-3	13.48	13.8679		sir-2.3	14.8681	13.8942		F56B3.4	14.2596	13.9038		nono-1
vrk-1	13.8614		cyn-4	13.8932		unc-61	13.9254		pro-2	13.4841	13.8673		rpn-12	13.0771	13.8942		Y75B8A.24	13.8033	13.9		npa-1
fbf-2	13.8609		eif-2bbeta	13.8922		src-1	13.9246		set-27	14.2405	13.8667		ascc-1	13.7899	13.8938		tra-3	14.1164	13.8967		npp-1
ruvb-2	13.8609		aagr-3	13.8912		T13C2.6	13.9239		gld-1	13.7425	13.8646		mrps-18a	12.8163	13.8938		tgs-1	13.9661	13.8944		npp-10
rol-1	13.8604		mboa-7	13.8894		D1054.8	13.9231		hmg-11	14.255	13.8632		sgt-1	13.5329	13.8933		rpn-12	13.741	13.8942		npp-12
ZK546.2	13.8603		nduf-5	13.889		Y54F10AL.1	13.9225		rsp-5	13.1744	13.863		T18D3.1	13.2573	13.8924		sir-2.3	12.4665	13.8942		npp-13
F27C1.2	13.859		F44E5.1	13.8867		mct-5	13.9224		dylt-1	14.0871	13.8617		ZK1098.2	13.793	13.892		mrps-18a	14.1122	13.8938		npp-14
ubxn-6	13.8571		C18H7.1	13.8837		gsp-1	13.9218		D1054.8	13.8271	13.8597		sem-5	14.9578	13.8912		ascc-1	13.646	13.8938		npp-15
pqn-59	13.8556		nasp-2	13.8834		F55H12.4	13.9196		ugt-62	13.8176	13.8588		Y48G10A.1	14.0681	13.8905		sgt-1	13.1411	13.8933		npp-16
ttc-37	13.8549		swsn-7	13.8834		serr-1	13.9174		ubc-18	13.7556	13.8574		Y38C1AA.1	13.6728	13.8904		T18D3.1	13.8231	13.8924		npp-18
praf-3	13.8534		adpr-1	13.8805		ctr-9	13.9156		usp-50	13.833	13.8565		R11H6.5	13.915	13.8893		ZK1098.2	13.6855	13.892		npp-19
txl-1	13.8526		parp-1	13.8796		pgam-5	13.9136		T04C9.1	13.8674	13.8561		lrs-2	14.4974	13.8855		sem-5	14.0461	13.8912		npp-2
F46B6.6	13.8524		vms-1	13.8786		agef-1	13.9112		gst-10	12.9119	13.8545		nish-1	14.1599	13.885		Y48G10A.1	13.6768	13.8905		npp-20
msh-6	13.852		abhd-11.2	13.8781		K09A9.6	13.9107		tcc-1	13.9739	13.8513		mig-32	13.181	13.8838		Y38C1AA.1	13.8369	13.8904		npp-21
otub-1	13.8508		gna-1	13.8777		F25B5.5	13.9105		lin-45	13.5704	13.8512		alh-7	14.0794	13.8832		R11H6.5	14.1659	13.8893		npp-22
cyp-29a2	13.8484		T12G3.4	13.8772		wah-1	13.9091		dkf-1	13.2369	13.8498		msp-3	13.9395	13.8813		lrs-2	14.3425	13.8855		npp-23
apb-3	13.8471		mac-1	13.8757		inx-11	13.9084		pbs-3	14.1064	13.8489		dpf-3	13.9732	13.881		nish-1	14.0444	13.885		npp-24
rbm-12	13.8469		pbo-4	13.8731		F39B2.3	13.908		Y49E10.21	13.8419	13.8488		sup-26	12.6811	13.8801		mig-32	13.4911	13.8838		npp-25
uggt-1	13.8443		F55F8.3	13.8706		prp-38	13.9074		K07A12.1	13.8689	13.8458		K12H4.5	12.8655	13.8766		alh-7	14.5835	13.8832		npp-3
ula-1	13.8442		ZK546.2	13.8702		dpy-26	13.904		H01G02.1	13.5642	13.8452		sec-12	13.3277	13.876		msp-3	14.122	13.8813		npp-5
C01B10.8	13.8441		mat-3	13.8679		F56B3.4	13.9038		tpi-1	13.813	13.8446		gop-2	13.9625	13.8758		dpf-3	13.4816	13.881		npp-6
Y45F10C.2	13.8441		pro-2	13.8673		Y75B8A.24	13.9		fem-2	13.6643	13.8422		epn-1	13.0263	13.8739		sup-26	13.3933	13.8801		npp-7
Y53F4B.13	13.8435		set-27	13.8667		tra-3	13.8967		ule-4	14.4686	13.8379		ZK1055.7	14.357	13.8729		K12H4.5	13.3762	13.8766		npp-8
nud-1	13.8423		gld-1	13.8646		tgs-1	13.8944		Y38C1AA.1	13.6728	13.8369		Y75B8A.14	13.8176	13.8703		sec-12	13.6422	13.876		npp-9
Y49E10.21	13.8419		hmg-11	13.8632		rpn-12	13.8942		cyk-7	14.1103	13.8367		B0361.6	13.7049	13.8702		gop-2	14.1629	13.8758		nra-2
mup-4	13.8418		rsp-5	13.863		sir-2.3	13.8942		dod-19	13.4398	13.8366		C56A3.5	13.6707	13.8702		epn-1	12.9941	13.8739		nra-4
C17G1.2	13.8407		dylt-1	13.8617		ascc-1	13.8938		uncp-18	13.9894	13.836		ZK546.2	13.8603	13.8697		ZK1055.7	13.9779	13.8729		nrd-1
ppm-1.A	13.8407		D1054.8	13.8597		mrps-18a	13.8938		otub-1	13.8508	13.8318		F54E12.2	14.6473	13.8693		Y75B8A.14	13.4717	13.8703		nrde-2
sco-1	13.8385		ugt-62	13.8588		sgt-1	13.8933		lap-2	14.2018	13.8275		mca-1	14.2149	13.8689		B0361.6	13.8157	13.8702		nrf-6
cpr-1	13.8375		ubc-18	13.8574		T18D3.1	13.8924		pas-2	14.0377	13.826		F54A3.5	13.3923	13.8684		C56A3.5	13.2773	13.8702		nrfl-1
plst-1	13.8351		usp-50	13.8565		ZK1098.2	13.892		lin-61	13.6511	13.8252		strd-1	13.9725	13.8681		ZK546.2	13.8702	13.8697		nse-1
ech-4	13.835		T04C9.1	13.8561		sem-5	13.8912		T24C12.3	14.3451	13.824		F25G6.8	13.6955	13.8667		F54E12.2	14.4223	13.8693		nsf-1
Y54F10AL.1	13.8339		gst-10	13.8545		Y48G10A.1	13.8905		Y47H10A.5	14.0439	13.824		pfd-1	13.7743	13.8666		mca-1	14.2103	13.8689		nst-1
usp-50	13.833		tcc-1	13.8513		Y38C1AA.1	13.8904		rab-3	13.7582	13.824		Y69H2.7	14.3928	13.8656		F54A3.5	12.9155	13.8684		nstp-10
vps-16	13.8317		lin-45	13.8512		R11H6.5	13.8893		T18D3.1	13.2573	13.8231		pcyt-2.1	13.9713	13.8655		strd-1	13.5067	13.8681		nstp-4
C49A9.6	13.8298		dkf-1	13.8498		lrs-2	13.8855		ebp-2	13.6707	13.8212		R151.8A	14.4857	13.864		F25G6.8	14.1715	13.8667		nstp-5
ddx-52	13.8275		pbs-3	13.8489		nish-1	13.885		ulp-1	14.6107	13.8202		cyp-25a2	13.9784	13.8611		Y69H2.7	14.3066	13.8656		nsun-1
D1054.8	13.8271		Y49E10.21	13.8488		mig-32	13.8838		eif-2bepsilon	14.0377	13.8202		let-363	13.711	13.8611		pcyt-2.1	13.8001	13.8655		nsun-2
aakg-2	13.8268		K07A12.1	13.8458		alh-7	13.8832		B0334.5	13.8166	13.8175		mdf-2	14.2854	13.8606		R151.8A	13.7373	13.864		nsun-4
icd-1	13.8263		H01G02.1	13.8452		msp-3	13.8813		ula-1	13.8442	13.8164		Y37E11AM.3	13.8705	13.8588		cyp-25a2	14.1662	13.8611		nsy-1
fntb-1	13.8262		tpi-1	13.8446		dpf-3	13.881		popl-5	13.7167	13.8161		ule-4	14.4686	13.8583		let-363	14.0012	13.8611		nta-1
rab-39	13.8251		fem-2	13.8422		sup-26	13.8801		B0361.6	13.7049	13.8157		lact-3	14.0857	13.8571		mdf-2	14.0915	13.8606		ntl-11
pro-1	13.8217		ule-4	13.8379		K12H4.5	13.8766		gstk-1	14.4669	13.8114		cku-80	13.5468	13.8566		Y37E11AM.3	13.9605	13.8588		ntl-2
mig-15	13.8202		Y38C1AA.1	13.8369		sec-12	13.876		R10E4.1	13.3322	13.8102		M116.5	13.1937	13.8559		ule-4	13.8379	13.8583		ntl-3
acs-1	13.82		cyk-7	13.8367		gop-2	13.8758		hbs-1	13.8892	13.8095		iars-2	13.7178	13.854		lact-3	14.015	13.8571		ntl-4
F58F9.3	13.819		dod-19	13.8366		epn-1	13.8739		unc-43	13.7355	13.8052		F56B3.11	13.3353	13.8533		cku-80	13.5208	13.8566		ntl-9
aipl-1	13.8184		uncp-18	13.836		ZK1055.7	13.8729		pkhm-2	14.3262	13.8051		nuo-6	13.4585	13.8516		M116.5	13.1455	13.8559		nuaf-1
ugt-62	13.8176		otub-1	13.8318		Y75B8A.14	13.8703		ethe-1	14.0785	13.8049		prp-19	13.2417	13.8502		iars-2	14.062	13.854		nubp-1
Y75B8A.14	13.8176		lap-2	13.8275		B0361.6	13.8702		pad-1	14.2843	13.8047		F30A10.9	13.2464	13.8487		F56B3.11	13.2485	13.8533		nuc-1
sec-16A.1	13.8169		pas-2	13.826		C56A3.5	13.8702		mrpl-18	13.558	13.8042		lin-61	13.6511	13.8472		nuo-6	13.5727	13.8516		nucl-1
ugt-9	13.8168		lin-61	13.8252		unc-97	13.8698		Y75B8A.24	13.7424	13.8033		atgp-1	12.9509	13.8439		prp-19	13.5311	13.8502		nud-1
B0334.5	13.8166		rab-3	13.824		ZK546.2	13.8697		pcyt-2.1	13.9713	13.8001		C09D4.1	13.5104	13.843		F30A10.9	13.4786	13.8487		num-1
T08B1.1	13.8153		T24C12.3	13.824		F54E12.2	13.8693		cash-1	13.7058	13.7973		adpr-1	13.6231	13.8422		lin-61	13.8252	13.8472		nuo-1
tpi-1	13.813		Y47H10A.5	13.824		mca-1	13.8689		F27C1.2	13.859	13.7967		BE0003N10.1	13.998	13.8414		atgp-1	13.2563	13.8439		nuo-2
C25G4.3	13.8109		T18D3.1	13.8231		F54A3.5	13.8684		ret-1	14.0551	13.7965		W02G9.3	14.0265	13.8397		C09D4.1	13.5976	13.843		nuo-3
nol-6	13.8106		ebp-2	13.8212		strd-1	13.8681		ain-1	14.1648	13.7962		ifet-1	13.5641	13.837		adpr-1	13.8805	13.8422		nuo-4
prp-40	13.8091		eif-2bepsilon	13.8202		F25G6.8	13.8667		tre-2	13.4389	13.7961		K09H9.5	14.3155	13.8346		BE0003N10.1	14.2792	13.8414		nuo-5
Y71H2AM.6	13.8079		ulp-1	13.8202		pfd-1	13.8666		fusm-2	13.566	13.7956		smgl-1	13.7702	13.8333		W02G9.3	14.0852	13.8397		nuo-6
dnj-17	13.8048		B0334.5	13.8175		Y69H2.7	13.8656		ugt-58	13.7774	13.7891		F42A6.6	13.6575	13.8317		ifet-1	13.251	13.837		nurf-1
lec-4	13.8043		ula-1	13.8164		pcyt-2.1	13.8655		Q18907	13.8901	13.7871		pap-1	14.1658	13.8314		K09H9.5	14.3873	13.8346		nxf-1
dpy-18	13.8034		popl-5	13.8161		R151.8A	13.864		ndua-7	14.4039	13.786		C18E9.2	13.751	13.8306		smgl-1	13.6027	13.8333		nxt-1
gst-43	13.8025		B0361.6	13.8157		cyp-25a2	13.8611		C23H3.2	14.7201	13.7852		fem-2	13.6643	13.8287		F42A6.6	14.2652	13.8317		oac-59
C11D2.4	13.802		gstk-1	13.8114		let-363	13.8611		pkn-1	13.7964	13.7846		rab-39	13.8251	13.8278		pap-1	14.1081	13.8314		oatr-1
K01H12.4	13.8012		R10E4.1	13.8102		mdf-2	13.8606		F45G2.9	13.4304	13.7836		Y57A10A.26	12.9383	13.8264		C18E9.2	13.8946	13.8306		obr-1
gck-1	13.8008		hbs-1	13.8095		Y37E11AM.3	13.8588		gss-1	13.525	13.7832		Y50D4B.4	13.498	13.8257		fem-2	13.8422	13.8287		obr-3
ZK1010.2	13.8007		unc-43	13.8052		ule-4	13.8583		src-1	14.1577	13.7829		mrpl-34	14.2335	13.8236		rab-39	13.6884	13.8278		obr-4
oma-1	13.7989		pkhm-2	13.8051		lact-3	13.8571		F38B6.4	13.5657	13.7829		Y54E10A.10	12.5515	13.8236		Y57A10A.26	12.8771	13.8264		ocrl-1
mau-2	13.7986		ethe-1	13.8049		cku-80	13.8566		rsf-1	14.063	13.782		ubc-7	14.2253	13.8228		Y50D4B.4	12.7148	13.8257		odr-4
skr-1	13.7985		pad-1	13.8047		M116.5	13.8559		D2023.4	13.5172	13.78		mrpl-20	14.3817	13.8225		mrpl-34	13.6535	13.8236		odr-8
dut-1	13.7976		mrpl-18	13.8042		iars-2	13.854		C47E12.2	13.7814	13.7775		Y48E1C.4	13.7929	13.8189		Y54E10A.10	13.1905	13.8236		ogdh-1
pkn-1	13.7964		Y75B8A.24	13.8033		F56B3.11	13.8533		ncbp-2	13.6691	13.7766		gst-43	13.8025	13.8171		ubc-7	13.7468	13.8228		ogdh-2
hrp-1	13.796		pcyt-2.1	13.8001		nuo-6	13.8516		glna-1	13.4584	13.7758		acs-1	13.82	13.8165		mrpl-20	14.2577	13.8225		ogt-1
glrx-10	13.7943		cash-1	13.7973		prp-19	13.8502		par-1	13.6705	13.7754		ndub-11	11.6806	13.815		Y48E1C.4	14.2197	13.8189		oig-2
wht-2	13.7938		F27C1.2	13.7967		F30A10.9	13.8487		M106.3	13.7337	13.7732		pssy-1	13.872	13.8144		gst-43	14.0063	13.8171		ola-1
fbxa-182	13.7934		ret-1	13.7965		lin-61	13.8472		mig-15	13.8202	13.7708		nasp-2	13.9536	13.8139		acs-1	13.5602	13.8165		oma-1
ZK1098.2	13.793		ain-1	13.7962		atgp-1	13.8439		sax-1	13.1808	13.7703		herc-1	13.8915	13.8114		ndub-11	12.9487	13.815		orc-3
Y48E1C.4	13.7929		tre-2	13.7961		C09D4.1	13.843		lpd-3	14.4052	13.7702		crml-1	14.8309	13.8096		pssy-1	13.325	13.8144		osgl-1
fat-2	13.792		fusm-2	13.7956		adpr-1	13.8422		cul-4	14.3866	13.77		cap-1	14.0259	13.8087		nasp-2	13.8834	13.8139		osm-11
ascc-1	13.7899		ugt-58	13.7891		BE0003N10.1	13.8414		tomm-20	14.0113	13.768		plst-1	13.8351	13.8049		herc-1	13.9607	13.8114		ostb-1
nrf-6	13.7898		Q18907	13.7871		W02G9.3	13.8397		clp-1	14.0481	13.7678		pkn-1	13.7964	13.8038		crml-1	14.1252	13.8096		ostd-1
xpb-1	13.785		ndua-7	13.786		ifet-1	13.837		gfi-2	13.6725	13.7678		exc-4	13.6569	13.8024		cap-1	13.7232	13.8087		otub-1
ubr-1	13.7849		C23H3.2	13.7852		K09H9.5	13.8346		denn-4	13.6027	13.7672		C05C8.7	12.8272	13.8004		plst-1	14.088	13.8049		oxa-1
ZK1098.4	13.7831		pkn-1	13.7846		smgl-1	13.8333		F35C8.5	13.364	13.7671		cept-2	14.1416	13.7926		pkn-1	13.7846	13.8038		oxy-5
sec-61.G	13.7826		F45G2.9	13.7836		F42A6.6	13.8317		F19B6.1	12.6292	13.7631		trpp-3	13.5256	13.7923		exc-4	13.5586	13.8024		paa-1
deb-1	13.7818		gss-1	13.7832		pap-1	13.8314		ipp-5	13.5608	13.7627		aex-6	13.0683	13.7922		C05C8.7	13.4934	13.8004		pab-2
C47E12.2	13.7814		F38B6.4	13.7829		C18E9.2	13.8306		mau-2	13.7986	13.7615		spe-15	14.689	13.7914		cept-2	13.7084	13.7926		pabp-2
agef-1	13.7787		src-1	13.7829		fem-2	13.8287		T05F1.2	13.6367	13.7607		nstp-10	14.5945	13.7893		trpp-3	13.3948	13.7923		pac-1
ugt-58	13.7774		rsf-1	13.782		rab-39	13.8278		idh-2	13.597	13.756		swsn-2.2	13.5173	13.7885		aex-6	13.3188	13.7922		pacs-1
pfd-1	13.7743		D2023.4	13.78		Y57A10A.26	13.8264		R07E5.1	12.707	13.7555		usp-50	13.833	13.7864		spe-15	14.3793	13.7914		pad-1
M01G12.9	13.773		C47E12.2	13.7775		Y50D4B.4	13.8257		ZK973.11	13.6743	13.7547		gid-7	13.1724	13.7857		nstp-10	14.1846	13.7893		pafo-1
R05D3.12	13.7729		ncbp-2	13.7766		mrpl-34	13.8236		dip-2	13.6686	13.7523		oac-59	13.0137	13.7856		swsn-2.2	13.6803	13.7885		pah-1
smgl-1	13.7702		glna-1	13.7758		Y54E10A.10	13.8236		acox-1.2	13.0265	13.7513		ben-1	13.5005	13.7849		usp-50	13.8565	13.7864		pak-1
cas-2	13.7663		par-1	13.7754		ubc-7	13.8228		ppm-1.A	13.8407	13.7511		Y49E10.21	13.8419	13.7837		gid-7	13.4538	13.7857		pak-2
pgam-5	13.7655		aakg-1	13.7733		mrpl-20	13.8225		T05E12.3	13.9783	13.7506		csn-6	13.6517	13.783		oac-59	13.4028	13.7856		pam-1
ugt-26	13.7652		M106.3	13.7732		Y48E1C.4	13.8189		mog-2	13.2333	13.7499		cor-1	13.4454	13.7826		ben-1	13.6484	13.7849		panl-3
ctr-9	13.7632		mig-15	13.7708		gst-43	13.8171		sor-3	13.3854	13.7498		dab-1	14.1641	13.7814		Y49E10.21	13.8488	13.7837		pap-1
lin-35	13.763		sax-1	13.7703		acs-1	13.8165		ubc-7	14.2253	13.7468		phat-1	9.3836	13.7812		csn-6	13.6505	13.783		par-1
rab-3	13.7582		lpd-3	13.7702		ndub-11	13.815		catp-3	13.8921	13.7453		ctns-1	14.3465	13.7803		cor-1	13.5981	13.7826		par-3
ubc-18	13.7556		cul-4	13.77		pssy-1	13.8144		semo-1	12.8108	13.743		mau-2	13.7986	13.7802		dab-1	14.0831	13.7814		par-4
C18E9.2	13.751		tomm-20	13.768		nasp-2	13.8139		wht-2	13.7938	13.7429		ZK418.5	13.5271	13.7774		phat-1	12.4997	13.7812		par-5
kcc-2	13.7498		clp-1	13.7678		herc-1	13.8114		rpn-12	13.0771	13.741		F38B6.4	13.5657	13.7768		ctns-1	14.355	13.7803		par-6
rbc-1	13.7497		gfi-2	13.7678		crml-1	13.8096		sec-8	13.8874	13.7403		Y71H2AM.1	14.3629	13.7749		mau-2	13.7615	13.7802		parp-1
C30F12.2	13.7446		denn-4	13.7672		cap-1	13.8087		sap-49	13.7168	13.7388		pbo-4	14.1981	13.7736		ZK418.5	13.9421	13.7774		pars-1
mrps-27	13.7437		F35C8.5	13.7671		plst-1	13.8049		F07A11.5	13.3672	13.7385		Y53C12A.10	13.0697	13.7721		F38B6.4	13.7829	13.7768		pars-2
T19H12.2	13.7437		F19B6.1	13.7631		pkn-1	13.8038		skr-1	13.7985	13.7376		gpb-2	13.4401	13.7695		Y71H2AM.1	14.2258	13.7749		pas-1
ztf-7	13.7437		ipp-5	13.7627		exc-4	13.8024		R151.8A	14.4857	13.7373		popl-5	13.7167	13.7686		pbo-4	13.8731	13.7736		pas-2
gld-1	13.7425		mau-2	13.7615		C05C8.7	13.8004		acox-1.6	13.3513	13.7361		endu-1	13.5454	13.7682		Y53C12A.10	13.4036	13.7721		pas-3
[truncated: 1,604 more rows]

## Sheet: (2) NEKL-2 Exp 1
Gene (3557)	NEKL-2_Exp 1_rep1		Gene (3577)	NEKL-2_Exp 1_rep2		Gene (3547)	NEKL-2_Exp 1_rep3		Gene (3473)	NEKL-2_Exp 1_rep1	NEKL-2_Exp 1_rep2		Gene (3454)	NEKL-2_Exp 1_rep1	NEKL-2_Exp 1_rep3		Gene (3465)	NEKL-2_Exp 1_rep2	NEKL-2_Exp 1_rep3		All three
pcca-1	25.8122		pcca-1	25.7433		pyc-1	25.7022		pcca-1	25.8122	25.7433		pyc-1	25.6886	25.7022		pyc-1	25.6704	25.7022		2O16
pyc-1	25.6886		pyc-1	25.6704		pcca-1	25.6461		pyc-1	25.6886	25.6704		pcca-1	25.8122	25.6461		pcca-1	25.7433	25.6461		3E324
eft-3	25.3149		eft-3	25.4471		eft-3	25.4559		eft-3	25.3149	25.4471		eft-3	25.3149	25.4559		eft-3	25.4471	25.4559		4D656
mccc-1	24.8226		mccc-1	24.872		mccc-1	24.8264		mccc-1	24.8226	24.872		mccc-1	24.8226	24.8264		mccc-1	24.872	24.8264		A0T1Y0
vit-6	23.8276		vit-6	23.6782		vit-6	23.724		vit-6	23.8276	23.6782		vit-6	23.8276	23.724		vit-6	23.6782	23.724		aagr-3
vit-4	23.4451		vit-4	23.4685		rpl-39	23.4496		vit-4	23.4451	23.4685		rpl-39	23.1745	23.4496		rpl-39	23.3289	23.4496		aagr-4
rps-4	23.2893		rpl-39	23.3289		rps-4	23.4077		rpl-39	23.1745	23.3289		rps-4	23.2893	23.4077		rps-4	23.2703	23.4077		aak-1
vit-2	23.1919		rps-4	23.2703		vit-4	23.0591		rps-4	23.2893	23.2703		vit-4	23.4451	23.0591		vit-4	23.4685	23.0591		aak-2
rpl-39	23.1745		ant-1.1	23.04		ant-1.1	23.0005		ant-1.1	22.9968	23.04		ant-1.1	22.9968	23.0005		ant-1.1	23.04	23.0005		aakb-1
hsp-1	23.0064		hsp-1	22.9577		hsp-1	22.8971		hsp-1	23.0064	22.9577		hsp-1	23.0064	22.8971		hsp-1	22.9577	22.8971		aakb-2
ant-1.1	22.9968		vit-2	22.8736		act-2	22.6255		vit-2	23.1919	22.8736		act-2	22.8513	22.6255		act-2	22.7295	22.6255		aakg-1
act-2	22.8513		act-2	22.7295		vit-2	22.5411		act-2	22.8513	22.7295		vit-2	23.1919	22.5411		vit-2	22.8736	22.5411		aakg-2
pfkb-1.1	22.5907		ifb-2	22.4531		rpl-22	22.2213		ifb-2	21.2385	22.4531		rpl-22	22.2058	22.2213		rpl-22	22.2048	22.2213		aakg-4
rpl-22	22.2058		pfkb-1.1	22.4235		ZC247.1	22.2105		pfkb-1.1	22.5907	22.4235		ZC247.1	22.1634	22.2105		ZC247.1	22.1405	22.2105		aars-2
ZC247.1	22.1634		rpl-22	22.2048		rpl-10	22.1553		rpl-22	22.2058	22.2048		rpl-10	22.079	22.1553		rpl-10	22.0152	22.1553		aass-1
rpl-10	22.079		ZC247.1	22.1405		pfkb-1.1	22.113		ZC247.1	22.1634	22.1405		pfkb-1.1	22.5907	22.113		pfkb-1.1	22.4235	22.113		aat-3
daf-21	22.0339		daf-21	22.0903		daf-21	21.9961		daf-21	22.0339	22.0903		daf-21	22.0339	21.9961		daf-21	22.0903	21.9961		abce-1
vit-5	21.9572		C18G1.9	22.028		rps-1	21.9677		C18G1.9	21.9003	22.028		rps-1	21.7988	21.9677		rps-1	21.7954	21.9677		abcf-1
C18G1.9	21.9003		rpl-10	22.0152		C18G1.9	21.9462		rpl-10	22.079	22.0152		C18G1.9	21.9003	21.9462		C18G1.9	22.028	21.9462		abcf-2
rps-1	21.7988		vit-5	21.9161		rpl-6	21.846		vit-5	21.9572	21.9161		rpl-6	21.6348	21.846		rpl-6	21.6349	21.846		abcf-3
gpd-1	21.7096		ifc-2	21.8425		rpl-31	21.7366		ifc-2	20.6423	21.8425		rpl-31	21.1058	21.7366		rpl-31	20.4489	21.7366		abhd-11.2
ubl-1	21.6709		rps-1	21.7954		vit-5	21.7171		rps-1	21.7988	21.7954		vit-5	21.9572	21.7171		vit-5	21.9161	21.7171		abtm-1
rpl-6	21.6348		ubl-1	21.6499		rpl-14	21.6932		ubl-1	21.6709	21.6499		rpl-14	21.5507	21.6932		rpl-14	21.4103	21.6932		abts-1
rpl-2	21.6009		rpl-6	21.6349		rpl-36.A	21.659		rpl-6	21.6348	21.6349		rpl-36.A	21.0464	21.659		rpl-36.A	21.3002	21.659		abts-2
rpl-14	21.5507		tba-1	21.5402		gpd-1	21.6208		tba-1	21.4687	21.5402		gpd-1	21.7096	21.6208		gpd-1	21.3444	21.6208		AC3.5
aldo-2	21.5033		rpl-2	21.5372		ubl-1	21.6026		rpl-2	21.6009	21.5372		ubl-1	21.6709	21.6026		ubl-1	21.6499	21.6026		acaa-2
tba-1	21.4687		rpl-14	21.4103		rpl-2	21.4337		rpl-14	21.5507	21.4103		rpl-2	21.6009	21.4337		rpl-2	21.5372	21.4337		acbp-1
tbb-2	21.2867		gpd-1	21.3444		Y37E3.8	21.4333		gpd-1	21.7096	21.3444		Y37E3.8	21.1626	21.4333		Y37E3.8	21.1094	21.4333		acbp-3
mua-6	21.2404		rpl-36.A	21.3002		tba-1	21.4263		rpl-36.A	21.0464	21.3002		tba-1	21.4687	21.4263		tba-1	21.5402	21.4263		acdh-1
ifb-2	21.2385		F46H5.3	21.2428		rps-2	21.3653		F46H5.3	21.1691	21.2428		rps-2	21.1418	21.3653		rps-2	21.1857	21.3653		acdh-10
rack-1	21.2132		aldo-2	21.2325		tbb-2	21.2485		aldo-2	21.5033	21.2325		tbb-2	21.2867	21.2485		tbb-2	21.1013	21.2485		acdh-11
rps-14	21.1953		rack-1	21.2325		rack-1	21.2399		rack-1	21.2132	21.2325		rack-1	21.2132	21.2399		rack-1	21.2325	21.2399		acdh-12
F46H5.3	21.1691		Y47G6A.15	21.217		aldo-2	21.2246		Y47G6A.15	20.5382	21.217		aldo-2	21.5033	21.2246		aldo-2	21.2325	21.2246		acdh-13
rps-3	21.1671		pccb-1	21.1866		rpl-5	21.1988		pccb-1	20.4998	21.1866		rpl-5	21.0136	21.1988		rpl-5	20.905	21.1988		acdh-3
Y37E3.8	21.1626		rps-2	21.1857		rps-8	21.1728		rps-2	21.1418	21.1857		rps-8	20.9711	21.1728		rps-8	21.0632	21.1728		acdh-7
rps-2	21.1418		Y37E3.8	21.1094		rps-3	21.1437		Y37E3.8	21.1626	21.1094		rps-3	21.1671	21.1437		rps-3	20.9633	21.1437		acdh-8
bgnt-1.1	21.1115		tbb-2	21.1013		rpl-24.1	21.1386		tbb-2	21.2867	21.1013		rpl-24.1	20.8527	21.1386		rpl-24.1	20.9161	21.1386		acdh-9
rpl-31	21.1058		rps-8	21.0632		ifb-2	21.0951		rps-8	20.9711	21.0632		ifb-2	21.2385	21.0951		ifb-2	22.4531	21.0951		acds-10
rpl-36.A	21.0464		rps-14	21.0624		F46H5.3	21.0945		rps-14	21.1953	21.0624		F46H5.3	21.1691	21.0945		F46H5.3	21.2428	21.0945		acer-1
rpl-5	21.0136		mua-6	20.9993		rps-11	21.0663		mua-6	21.2404	20.9993		rps-11	20.8794	21.0663		rps-11	20.8292	21.0663		acin-1
F02A9.10	20.9744		rps-3	20.9633		rps-14	21.0397		rps-3	21.1671	20.9633		rps-14	21.1953	21.0397		rps-14	21.0624	21.0397		acl-1
rps-8	20.9711		rpl-24.1	20.9161		mua-6	21.0123		rpl-24.1	20.8527	20.9161		mua-6	21.2404	21.0123		mua-6	20.9993	21.0123		acl-11
F44E5.4	20.9673		bgnt-1.1	20.9151		bgnt-1.1	21.0121		bgnt-1.1	21.1115	20.9151		bgnt-1.1	21.1115	21.0121		bgnt-1.1	20.9151	21.0121		acl-14
B0303.3	20.9067		rpl-5	20.905		pccb-1	20.9836		rpl-5	21.0136	20.905		pccb-1	20.4998	20.9836		pccb-1	21.1866	20.9836		acl-2
rps-11	20.8794		F44E5.4	20.8894		rpl-15	20.9239		F44E5.4	20.9673	20.8894		rpl-15	20.7334	20.9239		rpl-15	20.8158	20.9239		acl-5
lea-1	20.8725		rpl-7A	20.858		rpl-7A	20.922		rpl-7A	20.8167	20.858		rpl-7A	20.8167	20.922		rpl-7A	20.858	20.922		acl-6
rpl-24.1	20.8527		F02A9.10	20.8414		rpl-7	20.9065		F02A9.10	20.9744	20.8414		rpl-7	20.6712	20.9065		rpl-7	20.6944	20.9065		acl-7
rpl-7A	20.8167		dars-1	20.8316		F02A9.10	20.8917		dars-1	20.8123	20.8316		F02A9.10	20.9744	20.8917		F02A9.10	20.8414	20.8917		acl-9
dars-1	20.8123		rps-11	20.8292		F44E5.4	20.8797		rps-11	20.8794	20.8292		F44E5.4	20.9673	20.8797		F44E5.4	20.8894	20.8797		acly-1
hip-1	20.8021		rpl-15	20.8158		dars-1	20.8604		rpl-15	20.7334	20.8158		dars-1	20.8123	20.8604		dars-1	20.8316	20.8604		acly-2
ifb-1	20.7675		perm-1	20.7704		rps-24	20.8277		perm-1	20.5006	20.7704		rps-24	20.4992	20.8277		rps-24	20.5275	20.8277		aco-1
pck-2	20.7555		rpl-3	20.7384		nol-56	20.7897		rpl-3	20.5883	20.7384		nol-56	20.4383	20.7897		nol-56	20.2837	20.7897		aco-2
rpl-15	20.7334		rps-23	20.7255		rpl-3	20.7741		rps-23	20.5987	20.7255		rpl-3	20.5883	20.7741		rpl-3	20.7384	20.7741		acox-1.1
atp-1	20.7316		lea-1	20.7171		lea-1	20.7501		lea-1	20.8725	20.7171		lea-1	20.8725	20.7501		lea-1	20.7171	20.7501		acox-1.2
ahcy-1	20.701		F46H5.7	20.6989		hip-1	20.7403		F46H5.7	20.6093	20.6989		hip-1	20.8021	20.7403		hip-1	20.5828	20.7403		acox-1.5
rpl-7	20.6712		rpl-7	20.6944		rpl-20	20.7374		rpl-7	20.6712	20.6944		rpl-20	20.5264	20.7374		rpl-20	20.5569	20.7374		acox-1.6
rpl-23	20.6647		unc-54	20.6854		ran-1	20.7338		unc-54	20.5347	20.6854		ran-1	20.6456	20.7338		ran-1	20.6471	20.7338		acox-3
ran-1	20.6456		suca-1	20.6821		rpl-23	20.7114		suca-1	20.5648	20.6821		rpl-23	20.6647	20.7114		rpl-23	20.5523	20.7114		acp-1
ifc-2	20.6423		ran-1	20.6471		rps-9	20.6629		ran-1	20.6456	20.6471		rps-9	20.3059	20.6629		rps-9	20.4543	20.6629		acp-5
eef-2	20.6194		inf-1	20.6469		rps-23	20.6551		inf-1	20.5762	20.6469		rps-23	20.5987	20.6551		rps-23	20.7255	20.6551		acp-6
F46H5.7	20.6093		eef-2	20.6425		suca-1	20.6199		eef-2	20.6194	20.6425		suca-1	20.5648	20.6199		suca-1	20.6821	20.6199		acs-1
rps-23	20.5987		ifb-1	20.6323		pck-2	20.612		ifb-1	20.7675	20.6323		pck-2	20.7555	20.612		pck-2	20.6287	20.612		acs-11
rpl-3	20.5883		pck-2	20.6287		Y47G6A.15	20.6088		pck-2	20.7555	20.6287		Y47G6A.15	20.5382	20.6088		Y47G6A.15	21.217	20.6088		acs-13
inf-1	20.5762		F01G4.6	20.6075		F46H5.7	20.5919		F01G4.6	20.2496	20.6075		F46H5.7	20.6093	20.5919		F46H5.7	20.6989	20.5919		acs-14
fkb-6	20.5718		hip-1	20.5828		eef-2	20.5578		hip-1	20.8021	20.5828		eef-2	20.6194	20.5578		eef-2	20.6425	20.5578		acs-17
suca-1	20.5648		rpl-20	20.5569		inf-1	20.5559		rpl-20	20.5264	20.5569		inf-1	20.5762	20.5559		inf-1	20.6469	20.5559		acs-19
his-1	20.5413		rpl-23	20.5523		rpl-9	20.5489		rpl-23	20.6647	20.5523		rpl-9	20.4569	20.5489		rpl-9	20.3458	20.5489		acs-2
Y47G6A.15	20.5382		atp-1	20.5437		ifc-2	20.5193		atp-1	20.7316	20.5437		ifc-2	20.6423	20.5193		ifc-2	21.8425	20.5193		acs-21
unc-54	20.5347		rps-24	20.5275		ifb-1	20.4887		rps-24	20.4992	20.5275		ifb-1	20.7675	20.4887		ifb-1	20.6323	20.4887		acs-22
rpl-20	20.5264		rps-9	20.4543		rpl-33	20.4884		rps-9	20.3059	20.4543		rpl-33	20.3225	20.4884		rpl-33	20.3001	20.4884		acs-4
par-5	20.5079		rpl-31	20.4489		perm-1	20.4627		rpl-31	21.1058	20.4489		perm-1	20.5006	20.4627		perm-1	20.7704	20.4627		acs-5
atp-2	20.5013		hsp-4	20.4257		fkb-6	20.4536		hsp-4	20.4066	20.4257		fkb-6	20.5718	20.4536		fkb-6	20.3827	20.4536		acs-7
perm-1	20.5006		B0303.3	20.417		par-5	20.4027		B0303.3	20.9067	20.417		par-5	20.5079	20.4027		par-5	20.3432	20.4027		acsd-1
pccb-1	20.4998		fkb-6	20.3827		cgh-1	20.3891		fkb-6	20.5718	20.3827		cgh-1	20.3395	20.3891		cgh-1	20.3693	20.3891		act-2
rps-24	20.4992		atp-2	20.3739		F01G4.6	20.3839		atp-2	20.5013	20.3739		F01G4.6	20.2496	20.3839		F01G4.6	20.6075	20.3839		act-4
rpl-9	20.4569		cgh-1	20.3693		rpl-17	20.3498		cgh-1	20.3395	20.3693		rpl-17	20.1947	20.3498		rpl-17	20.2979	20.3498		act-5
his-57	20.4479		rpl-9	20.3458		hsp-4	20.3248		rpl-9	20.4569	20.3458		hsp-4	20.4066	20.3248		hsp-4	20.4257	20.3248		adah-1
nol-56	20.4383		ahcy-1	20.3435		rpl-21	20.294		ahcy-1	20.701	20.3435		rpl-21	20.1434	20.294		rpl-21	20.0503	20.294		adk-1
hsp-4	20.4066		par-5	20.3432		rpl-4	20.2801		par-5	20.5079	20.3432		rpl-4	20.1165	20.2801		rpl-4	20.224	20.2801		adpr-1
cgh-1	20.3395		eat-6	20.3169		fib-1	20.2506		eat-6	20.2487	20.3169		fib-1	20.1648	20.2506		fib-1	20.0737	20.2506		adr-1
T04B8.5	20.3332		rpl-33	20.3001		trap-4	20.2405		rpl-33	20.3225	20.3001		trap-4	20.0353	20.2405		trap-4	20.0128	20.2405		adr-2
ucr-1	20.3248		rpl-17	20.2979		pod-2	20.2382		rpl-17	20.1947	20.2979		pod-2	19.7072	20.2382		pod-2	19.9039	20.2382		ads-1
rpl-33	20.3225		nol-56	20.2837		unc-54	20.2319		nol-56	20.4383	20.2837		unc-54	20.5347	20.2319		unc-54	20.6854	20.2319		adsl-1
rps-9	20.3059		emb-9	20.2731		oatr-1	20.209		emb-9	19.8427	20.2731		oatr-1	19.9246	20.209		oatr-1	20.116	20.209		adss-1
rps-28	20.3037		T04B8.5	20.2393		atp-1	20.1934		T04B8.5	20.3332	20.2393		atp-1	20.7316	20.1934		atp-1	20.5437	20.1934		aex-3
F01G4.6	20.2496		rpl-4	20.224		eat-6	20.1812		rpl-4	20.1165	20.224		eat-6	20.2487	20.1812		eat-6	20.3169	20.1812		aex-6
eat-6	20.2487		rpl-18	20.2161		ahcy-1	20.1764		rpl-18	20.2224	20.2161		ahcy-1	20.701	20.1764		ahcy-1	20.3435	20.1764		afd-1
rpl-18	20.2224		ucr-1	20.1259		iffb-1	20.1026		ucr-1	20.3248	20.1259		iffb-1	19.5704	20.1026		iffb-1	19.4735	20.1026		agef-1
rpl-17	20.1947		oatr-1	20.116		ola-1	20.087		oatr-1	19.9246	20.116		ola-1	19.9883	20.087		ola-1	20.0743	20.087		agl-1
aco-2	20.177		unc-52	20.1112		aco-2	20.0814		unc-52	19.7176	20.1112		aco-2	20.177	20.0814		aco-2	20.101	20.0814		agxt-1
fib-1	20.1648		aco-2	20.101		rpl-18	20.0769		aco-2	20.177	20.101		rpl-18	20.2224	20.0769		rpl-18	20.2161	20.0769		aha-1
rps-18	20.1556		fln-1	20.0998		B0303.3	20.0766		fln-1	19.8428	20.0998		B0303.3	20.9067	20.0766		B0303.3	20.417	20.0766		ahcy-1
rpl-21	20.1434		rps-0	20.0885		eef-1G	20.0733		rps-0	20.0408	20.0885		eef-1G	19.9513	20.0733		eef-1G	19.9775	20.0733		aho-3
rpl-4	20.1165		ola-1	20.0743		ucr-1	20.065		ola-1	19.9883	20.0743		ucr-1	20.3248	20.065		ucr-1	20.1259	20.065		ahsa-1
rpl-11.1	20.0753		fib-1	20.0737		atp-2	20.0637		fib-1	20.1648	20.0737		atp-2	20.5013	20.0637		atp-2	20.3739	20.0637		ain-1
hsp-6	20.0607		rpl-21	20.0503		rpl-11.1	20.0619		rpl-21	20.1434	20.0503		rpl-11.1	20.0753	20.0619		rpl-11.1	20.0374	20.0619		ain-2
rps-0	20.0408		rps-18	20.0492		vgln-1	20.0575		rps-18	20.1556	20.0492		vgln-1	19.974	20.0575		vgln-1	19.9525	20.0575		aipl-1
trap-4	20.0353		rps-28	20.0484		tufm-1	20.0432		rps-28	20.3037	20.0484		tufm-1	19.9312	20.0432		tufm-1	19.8829	20.0432		aipr-1
vit-3	20.0277		his-1	20.0481		T04B8.5	20.0354		his-1	20.5413	20.0481		T04B8.5	20.3332	20.0354		T04B8.5	20.2393	20.0354		air-1
F37C4.5	20.026		rpl-11.1	20.0374		vha-15	20.004		rpl-11.1	20.0753	20.0374		vha-15	19.8366	20.004		vha-15	19.888	20.004		air-2
ola-1	19.9883		trap-4	20.0128		fln-1	19.9948		trap-4	20.0353	20.0128		fln-1	19.8428	19.9948		fln-1	20.0998	19.9948		ajm-1
vgln-1	19.974		sca-1	19.9835		rps-0	19.9892		sca-1	19.8906	19.9835		rps-0	20.0408	19.9892		rps-0	20.0885	19.9892		aka-1
prdx-2	19.957		eef-1G	19.9775		hsp-6	19.9716		eef-1G	19.9513	19.9775		hsp-6	20.0607	19.9716		hsp-6	19.9025	19.9716		akap-1
eef-1G	19.9513		rpl-13	19.9659		sca-1	19.9504		rpl-13	19.8698	19.9659		sca-1	19.8906	19.9504		sca-1	19.9835	19.9504		akt-1
act-5	19.9393		vgln-1	19.9525		rps-28	19.9344		vgln-1	19.974	19.9525		rps-28	20.3037	19.9344		rps-28	20.0484	19.9344		akt-2
tufm-1	19.9312		unc-15	19.9212		rps-7	19.9151		unc-15	19.3208	19.9212		rps-7	19.5309	19.9151		rps-7	19.5561	19.9151		aldo-1
oatr-1	19.9246		pod-2	19.9039		rpl-13	19.895		pod-2	19.7072	19.9039		rpl-13	19.8698	19.895		rpl-13	19.9659	19.895		aldo-2
acdh-10	19.9149		hsp-6	19.9025		rps-18	19.8713		hsp-6	20.0607	19.9025		rps-18	20.1556	19.8713		rps-18	20.0492	19.8713		alfa-1
sca-1	19.8906		vha-15	19.888		act-5	19.8587		vha-15	19.8366	19.888		act-5	19.9393	19.8587		act-5	19.877	19.8587		alg-1
rpl-13	19.8698		tufm-1	19.8829		rpl-19	19.8543		tufm-1	19.9312	19.8829		rpl-19	19.8034	19.8543		rpl-19	19.7817	19.8543		algn-11
vdac-1	19.8612		act-5	19.877		top-1	19.837		act-5	19.9393	19.877		top-1	19.6125	19.837		top-1	19.6797	19.837		algn-2
rps-20	19.8467		vdac-1	19.8694		comt-3	19.8361		vdac-1	19.8612	19.8694		comt-3	19.8373	19.8361		comt-3	19.6554	19.8361		algn-3
fln-1	19.8428		vit-3	19.8499		rps-20	19.8329		vit-3	20.0277	19.8499		rps-20	19.8467	19.8329		rps-20	19.6382	19.8329		algn-5
emb-9	19.8427		ZK813.3	19.8446		sec-61.a	19.8248		ZK813.3	19.4063	19.8446		sec-61.a	19.5657	19.8248		sec-61.a	19.6443	19.8248		alh-1
txdc-12.2	19.8401		tsn-1	19.8436		acdh-10	19.8147		tsn-1	19.7354	19.8436		acdh-10	19.9149	19.8147		acdh-10	19.7992	19.8147		alh-11
comt-3	19.8373		his-57	19.8259		chc-1	19.784		his-57	20.4479	19.8259		chc-1	19.5872	19.784		chc-1	19.7824	19.784		alh-12
vha-15	19.8366		acdh-10	19.7992		rpl-35	19.7801		acdh-10	19.9149	19.7992		rpl-35	19.7757	19.7801		rpl-35	19.6751	19.7801		alh-13
msp-19	19.8228		tag-18	19.7921		rps-16	19.7743		tag-18	19.6267	19.7921		rps-16	19.7093	19.7743		rps-16	19.6649	19.7743		alh-3
rpl-19	19.8034		chc-1	19.7824		rps-26	19.7631		chc-1	19.5872	19.7824		rps-26	19.6387	19.7631		rps-26	19.4892	19.7631		alh-4
rpl-35	19.7757		rpl-19	19.7817		tsn-1	19.7461		rpl-19	19.8034	19.7817		tsn-1	19.7354	19.7461		tsn-1	19.8436	19.7461		alh-6
tsn-1	19.7354		txdc-12.2	19.761		tag-18	19.7378		txdc-12.2	19.8401	19.761		tag-18	19.6267	19.7378		tag-18	19.7921	19.7378		alh-7
nap-1	19.7313		prdx-2	19.7441		rps-22	19.6916		prdx-2	19.957	19.7441		rps-22	19.4379	19.6916		rps-22	19.4803	19.6916		alh-8
car-1	19.7252		car-1	19.7416		F37C4.5	19.6897		car-1	19.7252	19.7416		F37C4.5	20.026	19.6897		F37C4.5	19.6731	19.6897		alh-9
unc-52	19.7176		top-1	19.6797		car-1	19.6775		top-1	19.6125	19.6797		car-1	19.7252	19.6775		car-1	19.7416	19.6775		alkb-8
rps-16	19.7093		rpl-35	19.6751		emb-9	19.6533		rpl-35	19.7757	19.6751		emb-9	19.8427	19.6533		emb-9	20.2731	19.6533		alp-1
pod-2	19.7072		F37C4.5	19.6731		txdc-12.2	19.6492		F37C4.5	20.026	19.6731		txdc-12.2	19.8401	19.6492		txdc-12.2	19.761	19.6492		alx-1
fln-2	19.6813		rps-16	19.6649		pdhb-1	19.6475		rps-16	19.7093	19.6649		pdhb-1	19.6082	19.6475		pdhb-1	19.5522	19.6475		aly-1
ttr-51	19.6666		comt-3	19.6554		rpl-27	19.6233		comt-3	19.8373	19.6554		rpl-27	19.4649	19.6233		rpl-27	19.541	19.6233		aly-2
sip-1	19.6424		ubq-1	19.652		nap-1	19.5986		ubq-1	19.3616	19.652		nap-1	19.7313	19.5986		nap-1	19.473	19.5986		aly-3
rps-26	19.6387		sec-61.a	19.6443		rpl-16	19.5906		sec-61.a	19.5657	19.6443		rpl-16	19.543	19.5906		rpl-16	19.5932	19.5906		ama-1
tag-18	19.6267		rps-20	19.6382		cdc-37	19.5789		rps-20	19.8467	19.6382		cdc-37	19.5245	19.5789		cdc-37	19.3057	19.5789		ampd-1
top-1	19.6125		alh-8	19.6169		ZK813.3	19.5554		alh-8	19.5667	19.6169		ZK813.3	19.4063	19.5554		ZK813.3	19.8446	19.5554		anat-1
pdhb-1	19.6082		msp-19	19.6137		Y37E3.17	19.5352		msp-19	19.8228	19.6137		Y37E3.17	19.5214	19.5352		Y37E3.17	19.4994	19.5352		anc-1
chc-1	19.5872		Y62H9A.5	19.6055		rml-1	19.5193		Y62H9A.5	19.4075	19.6055		rml-1	19.5363	19.5193		rml-1	19.5128	19.5193		ani-2
iffb-1	19.5704		rpl-16	19.5932		F21H7.5	19.4815		rpl-16	19.543	19.5932		F21H7.5	19.2548	19.4815		F21H7.5	18.8944	19.4815		anmt-1
alh-8	19.5667		ule-5	19.5922		Q17350	19.4808		ule-5	19.4774	19.5922		Q17350	19.3825	19.4808		Q17350	19.4782	19.4808		anmt-3
sec-61.a	19.5657		ketn-1	19.5855		rpl-34	19.4541		ketn-1	18.9776	19.5855		Y62H9A.3	19.5223	19.4541		Y62H9A.3	19.4131	19.4541		ant-1.1
rpl-16	19.543		rps-7	19.5561		Y62H9A.3	19.4541		rps-7	19.5309	19.5561		rpl-34	19.2761	19.4541		rpl-34	19.1234	19.4541		ant-1.4
rml-1	19.5363		pdhb-1	19.5522		ule-5	19.4474		pdhb-1	19.6082	19.5522		ule-5	19.4774	19.4474		ule-5	19.5922	19.4474		aos-1
rps-7	19.5309		rpl-27	19.541		msp-19	19.432		rpl-27	19.4649	19.541		msp-19	19.8228	19.432		msp-19	19.6137	19.432		apa-2
vit-1	19.5293		rml-1	19.5128		sip-1	19.4033		rml-1	19.5363	19.5128		sip-1	19.6424	19.4033		sip-1	19.2383	19.4033		apb-1
cdc-37	19.5245		Y37E3.17	19.4994		acdh-12	19.402		Y37E3.17	19.5214	19.4994		acdh-12	19.1574	19.402		acdh-12	19.2596	19.402		apb-3
Y62H9A.3	19.5223		let-2	19.4894		vit-1	19.3933		let-2	18.8758	19.4894		vit-1	19.5293	19.3933		vit-1	19.4244	19.3933		apc-1
Y37E3.17	19.5214		rps-26	19.4892		fln-2	19.3925		rps-26	19.6387	19.4892		fln-2	19.6813	19.3925		fln-2	19.3972	19.3925		apd-3
rla-0	19.5142		rps-22	19.4803		sars-1	19.3922		rps-22	19.4379	19.4803		sars-1	19.3387	19.3922		sars-1	19.1919	19.3922		apg-1
ule-5	19.4774		Q17350	19.4782		glp-4	19.3886		Q17350	19.3825	19.4782		glp-4	19.2294	19.3886		glp-4	19.2501	19.3886		apm-1
mdh-2	19.4765		iffb-1	19.4735		erfa-3	19.3593		iffb-1	19.5704	19.4735		erfa-3	19.2497	19.3593		erfa-3	19.1575	19.3593		app-1
rpl-27	19.4649		nap-1	19.473		unc-52	19.3553		nap-1	19.7313	19.473		unc-52	19.7176	19.3553		unc-52	20.1112	19.3553		appg-1
rps-22	19.4379		mdh-2	19.4534		his-1	19.3543		mdh-2	19.4765	19.4534		his-1	20.5413	19.3543		his-1	20.0481	19.3543		aprt-1
Y62H9A.5	19.4075		pqn-52	19.4488		lact-1	19.3517		pqn-52	19.3679	19.4488		lact-1	19.3485	19.3517		lact-1	19.3289	19.3517		aps-1
ZK813.3	19.4063		vit-1	19.4244		acer-1	19.3498		vit-1	19.5293	19.4244		acer-1	19.3198	19.3498		acer-1	19.2148	19.3498		aps-2
Q17350	19.3825		Y62H9A.3	19.4131		alh-8	19.3271		Y62H9A.3	19.5223	19.4131		alh-8	19.5667	19.3271		alh-8	19.6169	19.3271		apy-1
pqn-52	19.3679		fln-2	19.3972		uba-1	19.3262		fln-2	19.6813	19.3972		uba-1	19.2945	19.3262		uba-1	19.3693	19.3262		aqp-10
ubq-1	19.3616		uba-1	19.3693		vit-3	19.318		uba-1	19.2945	19.3693		vit-3	20.0277	19.318		vit-3	19.8499	19.318		aqp-2
lact-1	19.3485		lact-1	19.3289		ubq-1	19.3155		lact-1	19.3485	19.3289		ubq-1	19.3616	19.3155		ubq-1	19.652	19.3155		aqp-7
sars-1	19.3387		ttr-51	19.3171		prdx-2	19.2976		ttr-51	19.6666	19.3171		prdx-2	19.957	19.2976		prdx-2	19.7441	19.2976		aqp-8
unc-15	19.3208		cdc-37	19.3057		idha-1	19.2893		cdc-37	19.5245	19.3057		idha-1	19.3036	19.2893		idha-1	19.1696	19.2893		ard-1
acer-1	19.3198		rla-0	19.2923		Y62H9A.5	19.2845		rla-0	19.5142	19.2923		Y62H9A.5	19.4075	19.2845		Y62H9A.5	19.6055	19.2845		arf-1.1
pygl-1	19.3081		acdh-12	19.2596		vdac-1	19.2766		acdh-12	19.1574	19.2596		vdac-1	19.8612	19.2766		vdac-1	19.8694	19.2766		arf-1.2
idha-1	19.3036		glp-4	19.2501		rla-0	19.2755		glp-4	19.2294	19.2501		rla-0	19.5142	19.2755		rla-0	19.2923	19.2755		arf-3
uba-1	19.2945		sip-1	19.2383		gcst-1	19.2429		sip-1	19.6424	19.2383		gcst-1	19.0781	19.2429		gcst-1	19.1248	19.2429		arf-6
rpl-34	19.2761		acer-1	19.2148		mdh-2	19.2412		acer-1	19.3198	19.2148		mdh-2	19.4765	19.2412		mdh-2	19.4534	19.2412		argk-1
cyn-7	19.2646		sars-1	19.1919		idh-1	19.24		sars-1	19.3387	19.1919		idh-1	19.137	19.24		idh-1	19.1188	19.24		argn-1
F21H7.5	19.2548		idha-1	19.1696		cey-4	19.2217		idha-1	19.3036	19.1696		cey-4	19.2127	19.2217		cey-4	18.9822	19.2217		arid-1
erfa-3	19.2497		iff-2	19.1646		itsn-1	19.2197		iff-2	19.1101	19.1646		itsn-1	19.2324	19.2197		itsn-1	19.0695	19.2197		ark-1
itsn-1	19.2324		erfa-3	19.1575		rpn-7	19.1744		erfa-3	19.2497	19.1575		rpn-7	18.983	19.1744		rpn-7	19.0832	19.1744		arl-1
glp-4	19.2294		ZK813.1	19.1572		iff-2	19.1472		ZK813.1	18.478	19.1572		iff-2	19.1101	19.1472		iff-2	19.1646	19.1472		arl-8
cey-4	19.2127		hsp-3	19.1501		copb-1	19.1454		hsp-3	19.0727	19.1501		copb-1	18.9756	19.1454		copb-1	19.0563	19.1454		arp-1
acdh-12	19.1574		pygl-1	19.1425		ttr-51	19.1431		pygl-1	19.3081	19.1425		ttr-51	19.6666	19.1431		ttr-51	19.3171	19.1431		arp-11
ucr-2.1	19.1523		glh-1	19.1306		art-1	19.1399		glh-1	18.9898	19.1306		art-1	18.8782	19.1399		art-1	18.896	19.1399		arrd-17
idh-1	19.137		gcst-1	19.1248		nars-1	19.1341		gcst-1	19.0781	19.1248		nars-1	19.0019	19.1341		nars-1	18.9422	19.1341		arrd-25
anc-1	19.1322		fasn-1	19.1242		ucr-2.1	19.1324		fasn-1	18.9114	19.1242		ucr-2.1	19.1523	19.1324		ucr-2.1	18.958	19.1324		art-1
iff-2	19.1101		rpl-34	19.1234		ppk-2	19.1225		rpl-34	19.2761	19.1234		ppk-2	18.4757	19.1225		ppk-2	18.6599	19.1225		arx-1
lec-1	19.0951		his-11	19.1232		fasn-1	19.1191		his-11	19.0775	19.1232		fasn-1	18.9114	19.1191		fasn-1	19.1242	19.1191		arx-2
gcst-1	19.0781		idh-1	19.1188		Y55F3AM.13	19.116		idh-1	19.137	19.1188		Y55F3AM.13	19.0749	19.116		Y55F3AM.13	19.075	19.116		arx-3
his-11	19.0775		rpn-7	19.0832		glh-1	19.1083		rpn-7	18.983	19.0832		glh-1	18.9898	19.1083		glh-1	19.1306	19.1083		arx-4
Y55F3AM.13	19.0749		cpn-3	19.0772		eif-2gamma	19.0843		cpn-3	19.0152	19.0772		eif-2gamma	18.8031	19.0843		eif-2gamma	18.8608	19.0843		arx-6
hsp-3	19.0727		Y55F3AM.13	19.075		anc-1	19.0711		Y55F3AM.13	19.0749	19.075		anc-1	19.1322	19.0711		anc-1	19.0394	19.0711		asah-1
ttr-18	19.0425		itsn-1	19.0695		pygl-1	19.0568		itsn-1	19.2324	19.0695		pygl-1	19.3081	19.0568		pygl-1	19.1425	19.0568		asb-1
dhs-28	19.0377		copb-1	19.0563		eif-2alpha	19.0465		copb-1	18.9756	19.0563		eif-2alpha	18.7574	19.0465		eif-2alpha	18.6559	19.0465		asb-2
vha-11	19.0341		anc-1	19.0394		dbt-1	19.0453		anc-1	19.1322	19.0394		dbt-1	18.7738	19.0453		dbt-1	18.444	19.0453		ascc-1
cpn-3	19.0152		cyn-7	18.9878		dhs-28	19.0274		cyn-7	19.2646	18.9878		dhs-28	19.0377	19.0274		dhs-28	18.9284	19.0274		asg-1
nars-1	19.0019		cey-4	18.9822		rpl-26	19.027		cey-4	19.2127	18.9822		rpl-26	18.7186	19.027		rpl-26	18.4464	19.027		asg-2
rpn-11	18.9965		ucr-2.1	18.958		hsp-3	19.001		ucr-2.1	19.1523	18.958		hsp-3	19.0727	19.001		hsp-3	19.1501	19.001		asna-1
glh-1	18.9898		nars-1	18.9422		his-11	18.9412		nars-1	19.0019	18.9422		his-11	19.0775	18.9412		his-11	19.1232	18.9412		asns-2
rpn-7	18.983		ule-3	18.9348		T08G11.1	18.9357		ule-3	18.4684	18.9348		T08G11.1	18.9748	18.9357		T08G11.1	18.8496	18.9357		asp-1
ketn-1	18.9776		dhs-28	18.9284		rpn-11	18.9285		dhs-28	19.0377	18.9284		rpn-11	18.9965	18.9285		rpn-11	18.8476	18.9285		asp-13
copb-1	18.9756		Y51H7C.13	18.9262		vha-11	18.9127		Y51H7C.13	18.1738	18.9262		vha-11	19.0341	18.9127		vha-11	18.9023	18.9127		asp-2
T08G11.1	18.9748		vha-11	18.9023		H06I04.3	18.9063		vha-11	19.0341	18.9023		H06I04.3	18.3511	18.9063		H06I04.3	18.2884	18.9063		asp-3
far-2	18.9309		art-1	18.896		ZK813.1	18.8902		art-1	18.8782	18.896		ZK813.1	18.478	18.8902		ZK813.1	19.1572	18.8902		asp-4
col-8	18.9174		F21H7.5	18.8944		C08F8.2	18.8892		F21H7.5	19.2548	18.8944		C08F8.2	18.6411	18.8892		C08F8.2	18.5883	18.8892		asp-5
fasn-1	18.9114		R53.4	18.8842		rps-5	18.8837		R53.4	18.6215	18.8842		rps-5	18.5646	18.8837		rps-5	18.4931	18.8837		asp-6
npp-9	18.8795		eif-2gamma	18.8608		ldp-1	18.8766		eif-2gamma	18.8031	18.8608		ldp-1	18.627	18.8766		ldp-1	18.7475	18.8766		aspm-1
art-1	18.8782		T08G11.1	18.8496		ttr-18	18.8698		T08G11.1	18.9748	18.8496		ttr-18	19.0425	18.8698		ttr-18	18.5102	18.8698		asps-1
let-2	18.8758		rpn-11	18.8476		unc-15	18.8598		rpn-11	18.9965	18.8476		unc-15	19.3208	18.8598		unc-15	19.9212	18.8598		atad-3
rhi-1	18.8637		acdh-7	18.8064		cyn-7	18.8587		acdh-7	18.7554	18.8064		cyn-7	19.2646	18.8587		cyn-7	18.9878	18.8587		ate-1
eif-2gamma	18.8031		hel-1	18.7837		npp-9	18.8363		hel-1	18.6666	18.7837		npp-9	18.8795	18.8363		npp-9	18.7258	18.8363		atg-13
cts-1	18.7789		rab-11.1	18.7651		idhb-1	18.8092		rab-11.1	18.7262	18.7651		idhb-1	18.5035	18.8092		idhb-1	18.5423	18.8092		atg-16.1
dbt-1	18.7738		ldp-1	18.7475		acdh-7	18.8064		ldp-1	18.627	18.7475		acdh-7	18.7554	18.8064		acdh-7	18.8064	18.8064		atg-18
eif-2alpha	18.7574		acs-4	18.7474		rps-30	18.8058		acs-4	18.5886	18.7474		rps-30	18.5737	18.8058		rps-30	18.2399	18.8058		atg-2
acdh-7	18.7554		lev-11	18.7324		eif-2beta	18.7732		lev-11	18.5059	18.7324		eif-2beta	18.5257	18.7732		eif-2beta	18.382	18.7732		atg-3
lec-6	18.7427		D1054.10	18.7304		ketn-1	18.7694		D1054.10	18.4416	18.7304		ketn-1	18.9776	18.7694		ketn-1	19.5855	18.7694		atg-4.1
pdi-3	18.7275		npp-9	18.7258		acs-4	18.7546		npp-9	18.8795	18.7258		acs-4	18.5886	18.7546		acs-4	18.7474	18.7546		atg-5
rab-11.1	18.7262		let-767	18.7197		let-2	18.7488		let-767	18.4975	18.7197		let-2	18.8758	18.7488		let-2	19.4894	18.7488		atg-7
rpl-26	18.7186		myo-3	18.7099		ule-3	18.7415		myo-3	17.7893	18.7099		ule-3	18.4684	18.7415		ule-3	18.9348	18.7415		atgp-1
tba-2	18.7175		vbh-1	18.7094		popl-1	18.7288		vbh-1	18.5377	18.7094		popl-1	18.5007	18.7288		popl-1	18.0915	18.7288		ath-1
gln-3	18.7166		tba-2	18.6761		R53.4	18.7232		tba-2	18.7175	18.6761		R53.4	18.6215	18.7232		R53.4	18.8842	18.7232		athp-1
enpl-1	18.6908		copa-1	18.6686		dpy-23	18.7217		copa-1	18.5126	18.6686		dpy-23	18.4476	18.7217		dpy-23	18.4842	18.7217		atic-1
unc-87	18.6847		ucr-11	18.6635		copa-1	18.721		ucr-11	18.3722	18.6635		copa-1	18.5126	18.721		copa-1	18.6686	18.721		atln-1
vab-10	18.675		ppk-2	18.6599		rhi-1	18.7179		ppk-2	18.4757	18.6599		rhi-1	18.8637	18.7179		rhi-1	18.6015	18.7179		atn-1
hel-1	18.6666		eif-2alpha	18.6559		tba-2	18.7095		eif-2alpha	18.7574	18.6559		tba-2	18.7175	18.7095		tba-2	18.6761	18.7095		atp-1
rpl-30	18.6524		enpl-1	18.6554		hel-1	18.7038		enpl-1	18.6908	18.6554		hel-1	18.6666	18.7038		hel-1	18.7837	18.7038		atp-2
C08F8.2	18.6411		pqn-22	18.6223		vbh-1	18.7009		pqn-22	17.8336	18.6223		vbh-1	18.5377	18.7009		vbh-1	18.7094	18.7009		atp-3
hsp-16.48	18.6318		unc-87	18.6105		cpn-3	18.6991		unc-87	18.6847	18.6105		cpn-3	19.0152	18.6991		cpn-3	19.0772	18.6991		atp-4
ldp-1	18.627		rhi-1	18.6015		pqn-52	18.6791		rhi-1	18.8637	18.6015		pqn-52	19.3679	18.6791		pqn-52	19.4488	18.6791		atp-5
vha-12	18.6258		rpl-30	18.5941		rpl-30	18.6772		rpl-30	18.6524	18.5941		rpl-30	18.6524	18.6772		rpl-30	18.5941	18.6772		ATP6
R53.4	18.6215		C08F8.2	18.5883		let-767	18.6354		C08F8.2	18.6411	18.5883		let-767	18.4975	18.6354		let-767	18.7197	18.6354		attf-2
acs-4	18.5886		lec-1	18.5876		rpn-5	18.6242		lec-1	19.0951	18.5876		rpn-5	18.5198	18.6242		rpn-5	18.535	18.6242		atx-2
F17C11.11	18.575		nmy-1	18.565		enpl-1	18.62		nmy-1	18.4657	18.565		enpl-1	18.6908	18.62		enpl-1	18.6554	18.62		azyx-1
rps-30	18.5737		far-2	18.5522		ints-1	18.5937		far-2	18.9309	18.5522		ints-1	18.441	18.5937		ints-1	18.4235	18.5937		B0001.2
rps-5	18.5646		idhb-1	18.5423		egl-45	18.5919		idhb-1	18.5035	18.5423		egl-45	18.3881	18.5919		egl-45	18.5171	18.5919		B0001.4
T23E7.2	18.5424		vha-12	18.5357		csr-1	18.583		vha-12	18.6258	18.5357		csr-1	18.328	18.583		csr-1	18.5184	18.583		B0024.11
vbh-1	18.5377		rpn-5	18.535		nmy-1	18.5746		rpn-5	18.5198	18.535		nmy-1	18.4657	18.5746		nmy-1	18.565	18.5746		B0035.3
vha-13	18.5328		ule-1	18.5346		fars-3	18.5713		ule-1	17.7704	18.5346		fars-3	18.2556	18.5713		fars-3	18.3788	18.5713		B0205.10
acp-6	18.5283		acp-6	18.5294		arf-3	18.5512		acp-6	18.5283	18.5294		arf-3	18.3574	18.5512		arf-3	18.4271	18.5512		B0228.1
eif-2beta	18.5257		cts-1	18.5202		acp-6	18.5369		cts-1	18.7789	18.5202		acp-6	18.5283	18.5369		acp-6	18.5294	18.5369		B0250.5
rpn-5	18.5198		csr-1	18.5184		rps-15	18.5119		csr-1	18.328	18.5184		rps-15	18.0973	18.5119		rps-15	17.9501	18.5119		B0252.5
nlp-31	18.515		egl-45	18.5171		F17C11.11	18.5096		egl-45	18.3881	18.5171		F17C11.11	18.575	18.5096		F17C11.11	18.3271	18.5096		B0303.11
pfn-1	18.5139		nlp-31	18.516		D1054.10	18.4926		nlp-31	18.515	18.516		D1054.10	18.4416	18.4926		D1054.10	18.7304	18.4926		B0303.3
copa-1	18.5126		ttr-18	18.5102		W07E11.1	18.4796		ttr-18	19.0425	18.5102		W07E11.1	18.5015	18.4796		W07E11.1	18.4326	18.4796		B0334.5
lev-11	18.5059		rps-5	18.4931		slc-25a10	18.4793		rps-5	18.5646	18.4931		slc-25a10	18.2064	18.4793		slc-25a10	18.359	18.4793		B0361.3
idhb-1	18.5035		dpy-23	18.4842		C28H8.3	18.4787		dpy-23	18.4476	18.4842		C28H8.3	18.3285	18.4787		C28H8.3	18.4519	18.4787		B0361.6
W07E11.1	18.5015		goa-1	18.4824		T20B12.7	18.4689		goa-1	18.4842	18.4824		T20B12.7	18.4475	18.4689		T20B12.7	18.404	18.4689		B0379.1
popl-1	18.5007		perm-4	18.4663		ddx-17	18.4689		perm-4	18.1486	18.4663		ddx-17	18.0848	18.4689		ddx-17	18.2434	18.4689		B0395.3
let-767	18.4975		B0250.5	18.4654		cpl-1	18.4517		B0250.5	18.3672	18.4654		cpl-1	18.3546	18.4517		cpl-1	18.4406	18.4517		B0403.3
goa-1	18.4842		C28H8.3	18.4519		pdi-3	18.44		C28H8.3	18.3285	18.4519		pdi-3	18.7275	18.44		pdi-3	18.4224	18.44		B0416.5
ZK813.1	18.478		rpl-26	18.4464		rab-11.1	18.4397		rpl-26	18.7186	18.4464		rab-11.1	18.7262	18.4397		rab-11.1	18.7651	18.4397		B0432.7
ppk-2	18.4757		phb-1	18.4463		eif-3.C	18.4207		phb-1	18.4643	18.4463		eif-3.C	18.4171	18.4207		eif-3.C	18.4083	18.4207		B0464.6
ule-3	18.4684		dbt-1	18.444		ears-1	18.4164		dbt-1	18.7738	18.444		ears-1	18.2642	18.4164		ears-1	18.197	18.4164		B0464.9
nmy-1	18.4657		T23E7.2	18.4437		Y51H7C.13	18.4147		T23E7.2	18.5424	18.4437		Y51H7C.13	18.1738	18.4147		Y51H7C.13	18.9262	18.4147		B0495.5
phb-1	18.4643		cpl-1	18.4406		T23E7.2	18.4113		cpl-1	18.3546	18.4406		T23E7.2	18.5424	18.4113		T23E7.2	18.4437	18.4113		B0495.7
pyk-1	18.4502		W07E11.1	18.4326		ucr-11	18.4006		W07E11.1	18.5015	18.4326		ucr-11	18.3722	18.4006		ucr-11	18.6635	18.4006		B0511.12
dpy-23	18.4476		arf-3	18.4271		let-92	18.3943		arf-3	18.3574	18.4271		let-92	18.148	18.3943		let-92	18.3683	18.3943		B0511.6
T20B12.7	18.4475		ints-1	18.4235		B0250.5	18.3938		ints-1	18.441	18.4235		B0250.5	18.3672	18.3938		B0250.5	18.4654	18.3938		B0513.4
D1054.10	18.4416		pdi-3	18.4224		T22B7.7	18.3928		pdi-3	18.7275	18.4224		T22B7.7	18.162	18.3928		T22B7.7	18.4122	18.3928		bas-1
ints-1	18.441		pfn-1	18.4139		rpt-6	18.3861		pfn-1	18.5139	18.4139		rpt-6	18.2582	18.3861		rpt-6	18.2349	18.3861		bath-40
Y69A2AR.18	18.4384		vha-13	18.4138		kars-1	18.3816		vha-13	18.5328	18.4138		kars-1	18.2498	18.3816		kars-1	18.2661	18.3816		baz-2
dim-1	18.4293		iff-1	18.4135		sec-6	18.376		iff-1	18.3775	18.4135		sec-6	18.2216	18.376		sec-6	18.1221	18.376		bca-1
eif-3.C	18.4171		T22B7.7	18.4122		unc-60	18.3699		T22B7.7	18.162	18.4122		unc-60	18.3604	18.3699		unc-60	18.1746	18.3699		bcat-1
far-1	18.4065		eif-3.C	18.4083		goa-1	18.3613		eif-3.C	18.4171	18.4083		goa-1	18.4842	18.3613		goa-1	18.4824	18.3613		bcc-1
gpd-2	18.3932		T20B12.7	18.404		iff-1	18.361		T20B12.7	18.4475	18.404		iff-1	18.3775	18.361		iff-1	18.4135	18.361		bckd-1A
nsun-1	18.3911		eif-2beta	18.382		erfa-1	18.3492		eif-2beta	18.5257	18.382		erfa-1	18.1857	18.3492		erfa-1	18.1835	18.3492		bckd-1b
egl-45	18.3881		fars-3	18.3788		gfat-2	18.3489		fars-3	18.2556	18.3788		gfat-2	17.883	18.3489		gfat-2	18.2224	18.3489		bcmo-2
iff-1	18.3775		lec-6	18.3703		gln-3	18.3361		lec-6	18.7427	18.3703		gln-3	18.7166	18.3361		gln-3	18.2924	18.3361		BE0003N10.1
ucr-11	18.3722		let-92	18.3683		rpl-1	18.3278		let-92	18.148	18.3683		rpl-1	18.2956	18.3278		rpl-1	18.208	18.3278		ben-1
B0250.5	18.3672		slc-25a10	18.359		vha-12	18.3232		slc-25a10	18.2064	18.359		vha-12	18.6258	18.3232		vha-12	18.5357	18.3232		best-14
Y62H9A.4	18.3672		F17C11.11	18.3271		phb-1	18.315		F17C11.11	18.575	18.3271		phb-1	18.4643	18.315		phb-1	18.4463	18.315		best-17
unc-60	18.3604		pud-3	18.3019		pud-3	18.303		pud-3	18.2469	18.3019		pud-3	18.2469	18.303		pud-3	18.3019	18.303		bgal-1
arf-3	18.3574		dim-1	18.2988		lars-1	18.2905		dim-1	18.4293	18.2988		lars-1	18.0503	18.2905		lars-1	18.18	18.2905		bgnt-1.1
cpl-1	18.3546		ech-1.2	18.2937		cct-3	18.2868		ech-1.2	18.3345	18.2937		cct-3	18.2012	18.2868		cct-3	17.975	18.2868		bicd-1
H06I04.3	18.3511		gln-3	18.2924		fars-1	18.2792		gln-3	18.7166	18.2924		fars-1	18.2611	18.2792		fars-1	18.194	18.2792		bli-3
ttr-2	18.3347		H06I04.3	18.2884		pars-1	18.2742		H06I04.3	18.3511	18.2884		pars-1	18.2923	18.2742		pars-1	18.2723	18.2742		bmk-1
ech-1.2	18.3345		pars-1	18.2723		pfn-1	18.2714		pars-1	18.2923	18.2723		pfn-1	18.5139	18.2714		pfn-1	18.4139	18.2714		bpl-1
C28H8.3	18.3285		kars-1	18.2661		F49E2.5	18.2704		kars-1	18.2498	18.2661		F49E2.5	18.314	18.2704		F49E2.5	17.5283	18.2704		bpnt-1
csr-1	18.328		Y69A2AR.18	18.2517		T05H10.6	18.2597		Y69A2AR.18	18.4384	18.2517		T05H10.6	18.1356	18.2597		T05H10.6	18.1554	18.2597		brap-2
mlc-2	18.3183		ddx-17	18.2434		vab-10	18.2449		ddx-17	18.0848	18.2434		vab-10	18.675	18.2449		vab-10	18.2249	18.2449		bre-1
F49E2.5	18.314		rps-30	18.2399		nsun-1	18.2445		rps-30	18.5737	18.2399		nsun-1	18.3911	18.2445		nsun-1	17.3139	18.2445		bub-1
rpl-1	18.2956		ppk-3	18.2377		ech-1.2	18.2399		ppk-3	18.2269	18.2377		ech-1.2	18.3345	18.2399		ech-1.2	18.2937	18.2399		byn-1
pars-1	18.2923		rpt-6	18.2349		F22B5.10	18.2396		rpt-6	18.2582	18.2349		F22B5.10	17.9147	18.2396		F22B5.10	17.9947	18.2396		C01B10.11
pat-12	18.2692		col-8	18.2299		vha-13	18.2373		col-8	18.9174	18.2299		vha-13	18.5328	18.2373		vha-13	18.4138	18.2373		C01B10.3
ears-1	18.2642		vab-10	18.2249		egl-4	18.2368		vab-10	18.675	18.2249		egl-4	18.2399	18.2368		egl-4	18.1481	18.2368		C01B10.8
fars-1	18.2611		gfat-2	18.2224		mlc-2	18.2198		gfat-2	17.883	18.2224		mlc-2	18.3183	18.2198		mlc-2	18.186	18.2198		C01C10.2
rpt-6	18.2582		Y62H9A.4	18.2198		copz-1	18.2146		Y62H9A.4	18.3672	18.2198		copz-1	18.1596	18.2146		copz-1	18.0611	18.2146		C01G10.9
fars-3	18.2556		rpl-1	18.208		pyk-1	18.2134		rpl-1	18.2956	18.208		pyk-1	18.4502	18.2134		pyk-1	18.1022	18.2134		C01G6.5
icl-1	18.2523		let-805	18.1989		nud-1	18.2052		let-805	18.1241	18.1989		nud-1	18.1149	18.2052		nud-1	18.0426	18.2052		C01H6.4
kars-1	18.2498		ears-1	18.197		Y69A2AR.18	18.1881		ears-1	18.2642	18.197		Y69A2AR.18	18.4384	18.1881		Y69A2AR.18	18.2517	18.1881		C02B10.6
pud-3	18.2469		fars-1	18.194		rpt-2	18.1868		fars-1	18.2611	18.194		rpt-2	18.0762	18.1868		rpt-2	18.0109	18.1868		C02C2.6
spch-1	18.243		mlc-2	18.186		unc-87	18.1861		mlc-2	18.3183	18.186		unc-87	18.6847	18.1861		unc-87	18.6105	18.1861		C02D5.4
egl-4	18.2399		F27D4.1	18.1847		ldh-1	18.182		F27D4.1	18.2282	18.1847		ldh-1	18.1238	18.182		ldh-1	17.7518	18.182		C02F5.3
F27D4.1	18.2282		erfa-1	18.1835		cts-1	18.1793		erfa-1	18.1857	18.1835		cts-1	18.7789	18.1793		cts-1	18.5202	18.1793		C03A3.2
ppk-3	18.2269		ttr-2	18.1809		rps-6	18.1793		ttr-2	18.3347	18.1809		rps-6	17.953	18.1793		rps-6	17.9065	18.1793		C04C11.1
hsp-43	18.222		lars-1	18.18		F53B6.4	18.1658		lars-1	18.0503	18.18		F53B6.4	17.9838	18.1658		F53B6.4	17.6278	18.1658		C05C10.2
sec-6	18.2216		unc-60	18.1746		nol-58	18.1641		unc-60	18.3604	18.1746		nol-58	17.9028	18.1641		nol-58	17.8033	18.1641		C05C10.3
nex-3	18.2128		T05H10.6	18.1554		cct-1	18.163		T05H10.6	18.1356	18.1554		cct-1	18.1233	18.163		cct-1	17.9047	18.163		C05C12.5
slc-25a10	18.2064		egl-4	18.1481		nex-3	18.1478		egl-4	18.2399	18.1481		nex-3	18.2128	18.1478		nex-3	17.9866	18.1478		C05C8.1
cct-3	18.2012		pab-2	18.1438		his-57	18.1414		pab-2	18.1649	18.1438		his-57	20.4479	18.1414		his-57	19.8259	18.1414		C05C8.7
erfa-1	18.1857		sec-6	18.1221		spch-1	18.1404		sec-6	18.2216	18.1221		spch-1	18.243	18.1404		spch-1	17.8679	18.1404		C05D11.1
maph-1.1	18.1855		pyk-1	18.1022		rop-1	18.1282		pyk-1	18.4502	18.1022		rop-1	18.0913	18.1282		rop-1	18.0484	18.1282		C05D11.8
rps-13	18.1742		icl-1	18.097		F27D4.1	18.127		icl-1	18.2523	18.097		F27D4.1	18.2282	18.127		F27D4.1	18.1847	18.127		C06A6.4
Y51H7C.13	18.1738		popl-1	18.0915		nlp-31	18.1166		popl-1	18.5007	18.0915		nlp-31	18.515	18.1166		nlp-31	18.516	18.1166		C06E1.9
pab-2	18.1649		C14B9.10	18.0649		tbb-1	18.1026		C14B9.10	17.9507	18.0649		tbb-1	18.0738	18.1026		tbb-1	17.5174	18.1026		C06E4.3
T22B7.7	18.162		copz-1	18.0611		phb-2	18.0959		copz-1	18.1596	18.0611		phb-2	17.6958	18.0959		phb-2	17.9637	18.0959		C06H5.6
copz-1	18.1596		rop-1	18.0484		ttr-2	18.0786		rop-1	18.0913	18.0484		ttr-2	18.3347	18.0786		ttr-2	18.1809	18.0786		C07A12.7
perm-4	18.1486		maph-1.1	18.0476		gpd-2	18.0692		maph-1.1	18.1855	18.0476		gpd-2	18.3932	18.0692		gpd-2	17.8926	18.0692		C07D8.6
let-92	18.148		F33D11.10	18.0462		mmcm-1	18.0625		F33D11.10	18.0428	18.0462		mmcm-1	18.035	18.0625		mmcm-1	17.8959	18.0625		C08A9.10
T05H10.6	18.1356		nud-1	18.0426		nduf-9	18.0616		nud-1	18.1149	18.0426		nduf-9	17.9015	18.0616		nduf-9	18.0418	18.0616		C08B6.8
let-805	18.1241		nduf-9	18.0418		arf-1.2	18.0587		nduf-9	17.9015	18.0418		arf-1.2	18.0079	18.0587		arf-1.2	17.6982	18.0587		C08E8.4
ldh-1	18.1238		adk-1	18.0409		K11H3.3	18.047		adk-1	18.0422	18.0409		K11H3.3	17.8452	18.047		K11H3.3	17.9495	18.047		C08F8.2
cct-1	18.1233		ZK1307.1	18.0117		ahsa-1	18.0451		ZK1307.1	18.0491	18.0117		ahsa-1	18.0281	18.0451		ahsa-1	18.0034	18.0451		C08F8.6
nud-1	18.1149		rpt-2	18.0109		abcf-2	18.0321		rpt-2	18.0762	18.0109		abcf-2	17.8317	18.0321		abcf-2	17.8126	18.0321		C09E7.7
pck-1	18.1133		ahsa-1	18.0034		stt-3	18.0268		ahsa-1	18.0281	18.0034		stt-3	17.8907	18.0268		stt-3	17.9767	18.0268		C09E8.1
rps-15	18.0973		pod-1	18.0028		unc-116	18.0122		pod-1	18.0632	18.0028		unc-116	17.8439	18.0122		unc-116	17.8701	18.0122		C09G9.1
ttr-45	18.0968		pck-1	17.997		ppk-3	18.0118		pck-1	18.1133	17.997		ppk-3	18.2269	18.0118		ppk-3	18.2377	18.0118		C10E2.1
rop-1	18.0913		F22B5.10	17.9947		rps-25	17.9966		F22B5.10	17.9147	17.9947		gars-1	17.864	17.9966		rps-25	17.8809	17.9966		C10G11.8
ddx-17	18.0848		far-1	17.9926		gars-1	17.9966		far-1	18.4065	17.9926		rps-25	17.8005	17.9966		gars-1	17.8783	17.9966		C10G8.4
lec-3	18.083		unc-89	17.9917		C01B10.3	17.9961		unc-89	17.197	17.9917		C01B10.3	17.987	17.9961		C01B10.3	17.7785	17.9961		C11D2.4
rpt-2	18.0762		nex-3	17.9866		pab-2	17.9918		nex-3	18.2128	17.9866		pab-2	18.1649	17.9918		pab-2	18.1438	17.9918		C14A11.6
tbb-1	18.0738		hsp-16.48	17.983		copd-1	17.9853		hsp-16.48	18.6318	17.983		copd-1	17.8614	17.9853		copd-1	17.7621	17.9853		C14B9.10
pod-1	18.0632		C39D10.7	17.9827		gcn-1	17.9731		C39D10.7	17.446	17.9827		gcn-1	17.6856	17.9731		gcn-1	17.8922	17.9731		C14B9.8
gsk-3	18.0624		stt-3	17.9767		Y62H9A.4	17.9621		stt-3	17.8907	17.9767		Y62H9A.4	18.3672	17.9621		Y62H9A.4	18.2198	17.9621		C14C10.5
lars-1	18.0503		nduf-7	17.9757		maph-1.1	17.962		nduf-7	17.9948	17.9757		maph-1.1	18.1855	17.962		maph-1.1	18.0476	17.962		C14F11.4
ZK1307.1	18.0491		cct-3	17.975		F33D11.10	17.958		cct-3	18.2012	17.975		F33D11.10	18.0428	17.958		F33D11.10	18.0462	17.958		C14H10.3
F33D11.10	18.0428		COX2	17.9669		cct-2	17.9567		COX2	17.9096	17.9669		cct-2	17.9305	17.9567		cct-2	17.9613	17.9567		C15H9.9
adk-1	18.0422		phb-2	17.9637		copb-2	17.9552		phb-2	17.6958	17.9637		copb-2	17.8764	17.9552		copb-2	17.7277	17.9552		C16A3.5
ndk-1	18.0409		cct-2	17.9613		nduf-7	17.9548		cct-2	17.9305	17.9613		nduf-7	17.9948	17.9548		nduf-7	17.9757	17.9548		C17C3.1
mmcm-1	18.035		rps-15	17.9501		rpt-5	17.9525		rps-15	18.0973	17.9501		rpt-5	17.5945	17.9525		rpt-5	17.6477	17.9525		C17G1.2
ahsa-1	18.0281		K11H3.3	17.9495		nucl-1	17.9511		K11H3.3	17.8452	17.9495		nucl-1	17.6261	17.9511		nucl-1	17.4123	17.9511		C17G10.1
R13H4.2	18.0195		sams-1	17.9363		W04G3.5	17.9505		sams-1	17.7609	17.9363		W04G3.5	17.8295	17.9505		W04G3.5	17.8218	17.9505		C18A11.1
vha-8	18.014		ZC434.8	17.9257		cpr-9	17.9491		ZC434.8	17.659	17.9257		cpr-9	17.7679	17.9491		cpr-9	17.8445	17.9491		C18B2.3
fipr-21	18.0113		vha-2	17.9215		gsk-3	17.9464		vha-2	17.7651	17.9215		gsk-3	18.0624	17.9464		gsk-3	17.8901	17.9464		C18B2.4
arf-1.2	18.0079		rme-1	17.9135		pck-1	17.9441		rme-1	17.8542	17.9135		pck-1	18.1133	17.9441		pck-1	17.997	17.9441		C18B2.5
lec-2	17.9958		rps-6	17.9065		lec-1	17.9433		rps-6	17.953	17.9065		lec-1	19.0951	17.9433		lec-1	18.5876	17.9433		C18C4.7
nduf-7	17.9948		cct-1	17.9047		perm-4	17.9422		cct-1	18.1233	17.9047		perm-4	18.1486	17.9422		perm-4	18.4663	17.9422		C18E9.2
C01B10.3	17.987		rps-13	17.8986		tba-4	17.9361		rps-13	18.1742	17.8986		tba-4	17.7996	17.9361		tba-4	17.8538	17.9361		C18G1.9
nex-1	17.9861		mars-1	17.8971		COX2	17.9311		mars-1	17.6381	17.8971		COX2	17.9096	17.9311		COX2	17.9669	17.9311		C23G10.2
F53B6.4	17.9838		mmcm-1	17.8959		kin-19	17.9262		mmcm-1	18.035	17.8959		kin-19	17.6068	17.9262		kin-19	17.6694	17.9262		C23H3.2
inx-12	17.9652		R13H4.2	17.8957		rme-1	17.9232		R13H4.2	18.0195	17.8957		rme-1	17.8542	17.9232		rme-1	17.9135	17.9232		C24A11.1
rps-6	17.953		gpd-2	17.8926		unc-44	17.9229		gpd-2	18.3932	17.8926		unc-44	17.7371	17.9229		unc-44	17.746	17.9229		C24H11.5
C14B9.10	17.9507		gcn-1	17.8922		pod-1	17.9203		gcn-1	17.6856	17.8922		pod-1	18.0632	17.9203		pod-1	18.0028	17.9203		C24H12.4
cct-2	17.9305		gsk-3	17.8901		bckd-1A	17.9014		gsk-3	18.0624	17.8901		bckd-1A	17.7888	17.9014		bckd-1A	17.8178	17.9014		C25A11.2
F22B5.10	17.9147		rps-25	17.8809		let-805	17.9004		rps-25	17.8005	17.8809		let-805	18.1241	17.9004		let-805	18.1989	17.9004		C25D7.10
COX2	17.9096		fmo-3	17.8806		abcf-1	17.8849		fmo-3	17.8564	17.8806		abcf-1	17.8123	17.8849		abcf-1	17.8218	17.8849		C25F9.4
cct-8	17.9089		gars-1	17.8783		cdc-48.1	17.8824		gars-1	17.864	17.8783		cdc-48.1	17.6727	17.8824		cdc-48.1	17.7714	17.8824		C25G4.3
nol-58	17.9028		unc-116	17.8701		ZC434.8	17.8792		unc-116	17.8439	17.8701		ZC434.8	17.659	17.8792		ZC434.8	17.9257	17.8792		C27A7.5
nduf-9	17.9015		spch-1	17.8679		ZK1307.1	17.8761		spch-1	18.243	17.8679		ZK1307.1	18.0491	17.8761		ZK1307.1	18.0117	17.8761		C27A7.6
ostb-1	17.8952		aars-2	17.8611		icl-1	17.8711		aars-2	17.8118	17.8611		icl-1	18.2523	17.8711		icl-1	18.097	17.8711		C27B7.5
stt-3	17.8907		cbd-1	17.861		rpn-3	17.871		cbd-1	16.6117	17.861		rpn-3	17.4071	17.871		rpn-3	17.6953	17.871		C27D8.4
rpl-36	17.8857		tba-4	17.8538		H17B01.2	17.8671		tba-4	17.7996	17.8538		H17B01.2	17.2565	17.8671		H17B01.2	17.8395	17.8671		C27F2.10
gfat-2	17.883		cpr-9	17.8445		ucr-2.3	17.8645		cpr-9	17.7679	17.8445		ucr-2.3	17.8136	17.8645		ucr-2.3	17.7702	17.8645		C27F2.4
rps-10	17.8822		H17B01.2	17.8395		ostb-1	17.8613		H17B01.2	17.2565	17.8395		ostb-1	17.8952	17.8613		ostb-1	17.7797	17.8613		C28H8.3
copb-2	17.8764		abcf-1	17.8218		adk-1	17.8609		W04G3.5	17.8295	17.8218		adk-1	18.0422	17.8609		adk-1	18.0409	17.8609		C29F5.1
gars-1	17.864		W04G3.5	17.8218		hpo-19	17.8598		abcf-1	17.8123	17.8218		hpo-19	17.7655	17.8598		hpo-19	17.7995	17.8598		C29F7.2
copd-1	17.8614		bckd-1A	17.8178		aars-2	17.8584		bckd-1A	17.7888	17.8178		aars-2	17.8118	17.8584		aars-2	17.8611	17.8584		C29F7.3
rpl-12	17.8594		gas-1	17.8151		ctps-1	17.8294		gas-1	17.7	17.8151		ctps-1	17.5787	17.8294		ctps-1	17.5908	17.8294		C29H12.2
fmo-3	17.8564		abcf-2	17.8126		qars-1	17.8264		abcf-2	17.8317	17.8126		qars-1	17.623	17.8264		qars-1	17.7385	17.8264		C30F12.2
rme-1	17.8542		nol-58	17.8033		mpdu-1	17.8245		nol-58	17.9028	17.8033		mpdu-1	17.7515	17.8245		mpdu-1	17.6788	17.8245		C30G12.2
K11H3.3	17.8452		hpo-19	17.7995		mars-1	17.8192		hpo-19	17.7655	17.7995		mars-1	17.6381	17.8192		mars-1	17.8971	17.8192		C31C9.2
unc-116	17.8439		inx-12	17.7957		dyn-1	17.8177		inx-12	17.9652	17.7957		dyn-1	17.7057	17.8177		dyn-1	17.7683	17.8177		C31H5.6
pqn-22	17.8336		mcm-5	17.7882		far-2	17.8169		mcm-5	17.7799	17.7882		far-2	18.9309	17.8169		far-2	18.5522	17.8169		C32D5.8
abcf-2	17.8317		Y66H1A.4	17.7814		bckd-1b	17.8068		Y66H1A.4	17.5969	17.7814		bckd-1b	17.5891	17.8068		bckd-1b	17.5185	17.8068		C32E12.1
W04G3.5	17.8295		ostb-1	17.7797		gfm-1	17.8058		ostb-1	17.8952	17.7797		gfm-1	17.6341	17.8058		gfm-1	17.5389	17.8058		C32F10.8
ucr-2.3	17.8136		C01B10.3	17.7785		rpt-1	17.7978		C01B10.3	17.987	17.7785		rpt-1	17.6316	17.7978		rpt-1	17.77	17.7978		C33A12.1
abcf-1	17.8123		ril-1	17.7756		mcm-5	17.7968		ril-1	17.7739	17.7756		mcm-5	17.7799	17.7968		mcm-5	17.7882	17.7968		C33F10.12
aars-2	17.8118		cdc-48.1	17.7714		sams-1	17.7941		cdc-48.1	17.6727	17.7714		sams-1	17.7609	17.7941		sams-1	17.9363	17.7941		C34C12.8
top-2	17.8107		sams-3	17.7709		iars-1	17.7846		sams-3	17.8023	17.7709		iars-1	17.6207	17.7846		iars-1	17.5908	17.7846		C34E10.10
sams-3	17.8023		ucr-2.3	17.7702		ule-1	17.7773		ucr-2.3	17.8136	17.7702		ule-1	17.7704	17.7773		ule-1	18.5346	17.7773		C35A5.8
rps-25	17.8005		rpt-1	17.77		fmo-3	17.7765		rpt-1	17.6316	17.77		fmo-3	17.8564	17.7765		fmo-3	17.8806	17.7765		C35B1.5
tba-4	17.7996		dyn-1	17.7683		gas-1	17.7729		dyn-1	17.7057	17.7683		gas-1	17.7	17.7729		gas-1	17.8151	17.7729		C36A4.4
myo-3	17.7893		copd-1	17.7621		hsp-16.48	17.7703		copd-1	17.8614	17.7621		hsp-16.48	18.6318	17.7703		hsp-16.48	17.983	17.7703		C36B7.6
bckd-1A	17.7888		ldh-1	17.7518		spg-7	17.7593		ldh-1	18.1238	17.7518		spg-7	17.5606	17.7593		spg-7	17.5586	17.7593		C37A2.7
mcm-5	17.7799		unc-44	17.746		lfi-1	17.7553		unc-44	17.7371	17.746		lfi-1	17.7329	17.7553		lfi-1	17.6272	17.7553		C37C3.2
ril-1	17.7739		vha-8	17.7435		xrn-1	17.7479		vha-8	18.014	17.7435		xrn-1	17.6319	17.7479		xrn-1	17.5525	17.7479		C38C10.3
ule-1	17.7704		qars-1	17.7385		gspd-1	17.7448		qars-1	17.623	17.7385		gspd-1	17.6608	17.7448		gspd-1	17.6835	17.7448		C39B5.5
cpr-9	17.7679		ttr-45	17.7346		R13H4.2	17.7416		ttr-45	18.0968	17.7346		R13H4.2	18.0195	17.7416		R13H4.2	17.8957	17.7416		C39B5.6
hpo-19	17.7655		copb-2	17.7277		top-2	17.7361		copb-2	17.8764	17.7277		top-2	17.8107	17.7361		top-2	17.6814	17.7361		C39D10.7
vha-2	17.7651		hsp-43	17.7268		mlt-4	17.7324		hsp-43	18.222	17.7268		mlt-4	14.9745	17.7324		mlt-4	15.6451	17.7324		C39D10.8
sams-1	17.7609		nuo-5	17.7255		vsra-1	17.7303		nuo-5	17.6288	17.7255		vsra-1	17.6082	17.7303		vsra-1	17.5233	17.7303		C39E9.8
mpdu-1	17.7515		ifa-4	17.7179		Y66H1A.4	17.7191		ifa-4	17.3157	17.7179		Y66H1A.4	17.5969	17.7191		Y66H1A.4	17.7814	17.7191		C40H1.7
unc-44	17.7371		gpdh-2	17.7087		ivns-1	17.719		gpdh-2	17.6046	17.7087		ivns-1	17.3229	17.719		ivns-1	17.5036	17.719		C43E11.9
lfi-1	17.7329		nex-1	17.7047		gpdh-2	17.7039		nex-1	17.9861	17.7047		gpdh-2	17.6046	17.7039		gpdh-2	17.7087	17.7039		C44B7.5
rab-7	17.73		rpl-36	17.7006		myo-3	17.7013		rpl-36	17.8857	17.7006		myo-3	17.7893	17.7013		myo-3	18.7099	17.7013		C44B7.7
ZK1058.9	17.7168		arf-1.2	17.6982		fipr-21	17.7005		arf-1.2	18.0079	17.6982		fipr-21	18.0113	17.7005		fipr-21	17.6794	17.7005		C44C1.1
plp-1	17.7168		rpl-12	17.6961		ife-1	17.6983		rpl-12	17.8594	17.6961		ife-1	17.2847	17.6983		ife-1	17.6692	17.6983		C44E4.5
dyn-1	17.7057		rpn-3	17.6953		mpc-2	17.6971		rpn-3	17.4071	17.6953		mpc-2	17.4038	17.6971		mpc-2	17.5046	17.6971		C45B2.2
gas-1	17.7		cct-8	17.6897		lec-6	17.6924		cct-8	17.9089	17.6897		lec-6	18.7427	17.6924		lec-6	18.3703	17.6924		C45B2.6
msp-78	17.6966		gspd-1	17.6835		rps-13	17.6899		gspd-1	17.6608	17.6835		rps-13	18.1742	17.6899		rps-13	17.8986	17.6899		C45G9.5
phb-2	17.6958		top-2	17.6814		ril-1	17.6893		top-2	17.8107	17.6814		ril-1	17.7739	17.6893		ril-1	17.7756	17.6893		C46F11.4
gcn-1	17.6856		fipr-21	17.6794		rars-1	17.6806		fipr-21	18.0113	17.6794		rars-1	17.3283	17.6806		rars-1	17.6126	17.6806		C46G7.2
cdc-48.1	17.6727		mpdu-1	17.6788		rpn-2	17.679		mpdu-1	17.7515	17.6788		rpn-2	17.5681	17.679		rpn-2	17.5927	17.679		C47B2.2
cth-2	17.6675		ZK1058.9	17.6766		cand-1	17.6671		ZK1058.9	17.7168	17.6766		cand-1	17.4445	17.6671		cand-1	17.6144	17.6671		C47B2.9
gspd-1	17.6608		kin-19	17.6694		dhs-12	17.658		kin-19	17.6068	17.6694		dhs-12	17.5166	17.658		dhs-12	17.6309	17.658		C47D12.2
ZC434.8	17.659		ife-1	17.6692		C14B9.10	17.6547		ife-1	17.2847	17.6692		C14B9.10	17.9507	17.6547		C14B9.10	18.0649	17.6547		C47E12.2
uev-1	17.6535		aass-1	17.6581		aass-1	17.6544		aass-1	17.5201	17.6581		aass-1	17.5201	17.6544		aass-1	17.6581	17.6544		C47G2.3
mars-1	17.6381		rpt-5	17.6477		rab-7	17.6515		rpt-5	17.5945	17.6477		rab-7	17.73	17.6515		rab-7	17.4169	17.6515		C49A9.2
gfm-1	17.6341		ifp-1	17.6318		hsp-43	17.6444		ifp-1	16.2101	17.6318		hsp-43	18.222	17.6444		hsp-43	17.7268	17.6444		C49A9.5
xrn-1	17.6319		dhs-12	17.6309		nuo-5	17.6348		dhs-12	17.5166	17.6309		nuo-5	17.6288	17.6348		nuo-5	17.7255	17.6348		C49A9.6
rpt-1	17.6316		plp-1	17.6296		cct-8	17.6213		plp-1	17.7168	17.6296		cct-8	17.9089	17.6213		cct-8	17.6897	17.6213		C49A9.9
nuo-5	17.6288		F53B6.4	17.6278		gfat-1	17.6076		F53B6.4	17.9838	17.6278		gfat-1	17.2763	17.6076		gfat-1	17.3646	17.6076		C49H3.3
nucl-1	17.6261		lfi-1	17.6272		inx-12	17.6056		lfi-1	17.7329	17.6272		inx-12	17.9652	17.6056		inx-12	17.7957	17.6056		C50B6.3
qars-1	17.623		lec-3	17.6265		W10C8.5	17.5976		lec-3	18.083	17.6265		W10C8.5	17.4285	17.5976		W10C8.5	17.3565	17.5976		C50D2.7
iars-1	17.6207		pfn-2	17.6183		plp-1	17.5971		pfn-2	17.5824	17.6183		plp-1	17.7168	17.5971		plp-1	17.6296	17.5971		C50D2.9
ftt-2	17.6115		unc-82	17.6146		clp-7	17.5938		unc-82	17.5878	17.6146		clp-7	17.5003	17.5938		clp-7	17.5971	17.5938		C50F4.1
vsra-1	17.6082		cand-1	17.6144		vig-1	17.5824		cand-1	17.4445	17.6144		vig-1	17.4445	17.5824		vig-1	17.3553	17.5824		C50F4.16
kin-19	17.6068		rars-1	17.6126		acdh-1	17.5734		rars-1	17.3283	17.6126		acdh-1	17.1593	17.5734		acdh-1	17.2524	17.5734		C51G7.4
gpdh-2	17.6046		lys-7	17.5987		ZK1058.9	17.5605		lys-7	16.8753	17.5987		ZK1058.9	17.7168	17.5605		ZK1058.9	17.6766	17.5605		C53A5.17
Y66H1A.4	17.5969		clp-7	17.5971		tps-1	17.5594		clp-7	17.5003	17.5971		tps-1	17.4638	17.5594		tps-1	17.3889	17.5594		C53B7.2
rpt-5	17.5945		rpn-2	17.5927		arx-4	17.5594		rpn-2	17.5681	17.5927		arx-4	17.3448	17.5594		arx-4	17.36	17.5594		C53C9.2
bckd-1b	17.5891		ctps-1	17.5908		rpl-12	17.5587		iars-1	17.6207	17.5908		rpl-12	17.8594	17.5587		rpl-12	17.6961	17.5587		C53D6.7
rpl-32	17.5885		iars-1	17.5908		col-8	17.5549		ctps-1	17.5787	17.5908		col-8	18.9174	17.5549		col-8	18.2299	17.5549		C53H9.2
unc-82	17.5878		pat-12	17.5897		dim-1	17.5508		pat-12	18.2692	17.5897		dim-1	18.4293	17.5508		dim-1	18.2988	17.5508		C54G4.9
icd-2	17.587		sec-24.1	17.574		Y39A3CL.4	17.5502		sec-24.1	17.3926	17.574		Y39A3CL.4	17.507	17.5502		Y39A3CL.4	17.3914	17.5502		C55A6.12
pfn-2	17.5824		hsp-16.2	17.5656		hach-1	17.5499		hsp-16.2	17.2396	17.5656		hach-1	17.2944	17.5499		hach-1	17.3027	17.5499		C55A6.4
ctps-1	17.5787		spg-7	17.5586		rpt-3	17.5446		spg-7	17.5606	17.5586		rpt-3	17.3322	17.5446		rpt-3	17.4167	17.5446		C56A3.5
Y43F4B.5	17.5773		rnp-4	17.5557		eif-3.G	17.5382		rnp-4	17.5038	17.5557		eif-3.G	17.5198	17.5382		eif-3.G	17.442	17.5382		cab-1
rpn-2	17.5681		xrn-1	17.5525		sams-3	17.5351		xrn-1	17.6319	17.5525		sams-3	17.8023	17.5351		sams-3	17.7709	17.5351		cacn-1
gdh-1	17.5673		ndk-1	17.5451		npp-25	17.5288		ndk-1	18.0409	17.5451		npp-25	17.3022	17.5288		npp-25	17.3261	17.5288		cah-4
spg-7	17.5606		myo-2	17.5402		drp-1	17.5227		myo-2	16.9912	17.5402		drp-1	17.3925	17.5227		drp-1	17.4191	17.5227		cah-5
aass-1	17.5201		gfm-1	17.5389		cct-6	17.5169		gfm-1	17.6341	17.5389		cct-6	17.4575	17.5169		cct-6	17.2332	17.5169		calu-1
eif-3.G	17.5198		F49E2.5	17.5283		ribo-1	17.5085		F49E2.5	18.314	17.5283		ribo-1	17.3842	17.5085		ribo-1	17.3166	17.5085		cand-1
dhs-12	17.5166		vsra-1	17.5233		nra-2	17.4904		vsra-1	17.6082	17.5233		nra-2	17.16	17.4904		nra-2	17.4208	17.4904		cap-1
W08E12.7	17.5103		bckd-1b	17.5185		pfk-1.1	17.4885		bckd-1b	17.5891	17.5185		pfk-1.1	17.1705	17.4885		pfk-1.1	17.3843	17.4885		cap-2
Y39A3CL.4	17.507		tbb-1	17.5174		lev-11	17.4777		tbb-1	18.0738	17.5174		lev-11	18.5059	17.4777		lev-11	18.7324	17.4777		capg-1
rnp-4	17.5038		rsp-3	17.5154		rpl-32	17.4756		rsp-3	17.3777	17.5154		rpl-32	17.5885	17.4756		rpl-32	17.1797	17.4756		capg-2
clp-7	17.5003		mpc-2	17.5046		Y71H10B.1	17.4741		mpc-2	17.4038	17.5046		Y71H10B.1	17.1785	17.4741		Y71H10B.1	17.3639	17.4741		car-1
ampd-1	17.497		ivns-1	17.5036		rps-17	17.467		ivns-1	17.3229	17.5036		rps-17	17.4139	17.467		rps-17	16.8952	17.467		cars-1
Y47G6A.22	17.4969		F36A2.7	17.4864		cct-7	17.4638		F36A2.7	17.2479	17.4864		cct-7	17.2945	17.4638		cct-7	17.1538	17.4638		cas-1
tps-1	17.4638		ftt-2	17.4619		hars-1	17.4634		ftt-2	17.6115	17.4619		hars-1	17.2633	17.4634		hars-1	17.295	17.4634		cas-2
cct-6	17.4575		rps-10	17.4532		dcap-1	17.4627		rps-10	17.8822	17.4532		dcap-1	17.2181	17.4627		dcap-1	17.1514	17.4627		cash-1
let-70	17.4498		eif-3.G	17.442		sec-24.1	17.4612		eif-3.G	17.5198	17.442		sec-24.1	17.3926	17.4612		sec-24.1	17.574	17.4612		catp-3
C39D10.7	17.446		icd-2	17.4372		apb-1	17.4599		icd-2	17.587	17.4372		apb-1	17.0715	17.4599		apb-1	17.3965	17.4599		catp-4
cand-1	17.4445		lec-2	17.43		rpl-38	17.4572		lec-2	17.9958	17.43		rpl-38	17.0989	17.4572		rpl-38	17.3042	17.4572		catp-8
vig-1	17.4445		nra-2	17.4208		icd-2	17.4554		nra-2	17.16	17.4208		icd-2	17.587	17.4554		icd-2	17.4372	17.4554		cav-1
W10C8.5	17.4285		drp-1	17.4191		mlt-2	17.4513		drp-1	17.3925	17.4191		mlt-2	17.3949	17.4513		mlt-2	17.3399	17.4513		cav-2
arrd-25	17.4198		rab-7	17.4169		copg-1	17.4384		rab-7	17.73	17.4169		copg-1	17.306	17.4384		copg-1	17.361	17.4384		cbd-1
dld-1	17.4191		rpt-3	17.4167		C16A3.5	17.4367		rpt-3	17.3322	17.4167		C16A3.5	17.4022	17.4367		C16A3.5	17.2446	17.4367		cbl-1
rps-17	17.4139		lam-2	17.4159		msp-78	17.4295		lam-2	17.1029	17.4159		msp-78	17.6966	17.4295		msp-78	17.3633	17.4295		cbp-1
apy-1	17.408		nucl-1	17.4123		cth-2	17.4267		nucl-1	17.6261	17.4123		cth-2	17.6675	17.4267		cth-2	17.1831	17.4267		cbs-1
rpn-3	17.4071		uev-1	17.4002		uev-1	17.4211		uev-1	17.6535	17.4002		uev-1	17.6535	17.4211		uev-1	17.4002	17.4211		ccar-1
mpc-2	17.4038		W08E12.7	17.3987		pfn-2	17.419		W08E12.7	17.5103	17.3987		pfn-2	17.5824	17.419		pfn-2	17.6183	17.419		ccdc-47
C16A3.5	17.4022		apb-1	17.3965		srpa-72	17.4148		apb-1	17.0715	17.3965		srpa-72	16.9784	17.4148		srpa-72	17.1569	17.4148		ccf-1
asg-2	17.396		Y39A3CL.4	17.3914		rps-10	17.411		Y39A3CL.4	17.507	17.3914		rps-10	17.8822	17.411		rps-10	17.4532	17.411		ccg-1
mlt-2	17.3949		tps-1	17.3889		nst-1	17.4048		tps-1	17.4638	17.3889		nst-1	16.9149	17.4048		nst-1	17.0459	17.4048		cchl-1
col-98	17.3945		slc-25a18.1	17.3885		nstp-4	17.3974		slc-25a18.1	17.3478	17.3885		nstp-4	16.8629	17.3974		nstp-4	17.3493	17.3974		ccr-4
sec-24.1	17.3926		pfk-1.1	17.3843		ampd-1	17.3947		pfk-1.1	17.1705	17.3843		ampd-1	17.497	17.3947		ampd-1	17.344	17.3947		cct-1
drp-1	17.3925		dif-1	17.3824		pfn-3	17.3791		dif-1	17.1698	17.3824		pfn-3	17.3231	17.3791		pfn-3	17.3365	17.3791		cct-2
fum-1	17.3901		let-70	17.3812		imb-3	17.3676		let-70	17.4498	17.3812		imb-3	17.1761	17.3676		imb-3	17.3753	17.3676		cct-3
ribo-1	17.3842		asg-2	17.38		unc-89	17.3643		asg-2	17.396	17.38		unc-89	17.197	17.3643		unc-89	17.9917	17.3643		cct-4
cyn-5	17.3831		imb-3	17.3753		slc-25a18.1	17.3597		imb-3	17.1761	17.3753		slc-25a18.1	17.3478	17.3597		slc-25a18.1	17.3885	17.3597		cct-5
ZC196.2	17.3794		gfat-1	17.3646		far-1	17.3541		gfat-1	17.2763	17.3646		far-1	18.4065	17.3541		far-1	17.9926	17.3541		cct-6
Y71F9AL.9	17.3782		Y71H10B.1	17.3639		rsp-3	17.3492		Y71H10B.1	17.1785	17.3639		rsp-3	17.3777	17.3492		rsp-3	17.5154	17.3492		cct-7
rsp-3	17.3777		msp-78	17.3633		pat-12	17.3472		msp-78	17.6966	17.3633		pat-12	18.2692	17.3472		pat-12	17.5897	17.3472		cct-8
prdx-3	17.3696		copg-1	17.361		Y47G6A.22	17.3455		copg-1	17.306	17.361		Y47G6A.22	17.4969	17.3455		Y47G6A.22	17.3132	17.3455		cdc-14
lbp-6	17.3482		sft-4	17.36		W08E12.7	17.334		arx-4	17.3448	17.36		W08E12.7	17.5103	17.334		W08E12.7	17.3987	17.334		cdc-37
slc-25a18.1	17.3478		arx-4	17.36		dld-1	17.333		sft-4	16.9162	17.36		dld-1	17.4191	17.333		dld-1	17.137	17.333		cdc-42
arx-4	17.3448		W10C8.5	17.3565		haly-1	17.3298		W10C8.5	17.4285	17.3565		haly-1	17.2106	17.3298		haly-1	17.0874	17.3298		cdc-48.1
rpt-3	17.3322		vig-1	17.3553		dif-1	17.3198		vig-1	17.4445	17.3553		dif-1	17.1698	17.3198		dif-1	17.3824	17.3198		cdc-48.2
rars-1	17.3283		nstp-4	17.3493		rpl-36	17.3132		nstp-4	16.8629	17.3493		rpl-36	17.8857	17.3132		rpl-36	17.7006	17.3132		cdc-48.3
cpt-1	17.3279		ampd-1	17.344		apy-1	17.3036		ampd-1	17.497	17.344		apy-1	17.408	17.3036		apy-1	17.0078	17.3036		cdc-5l
pfn-3	17.3231		mlt-2	17.3399		pyr-1	17.2993		mlt-2	17.3949	17.3399		pyr-1	17.1194	17.2993		pyr-1	17.2114	17.2993		cdc-73
ivns-1	17.3229		pfn-3	17.3365		vpr-1	17.2977		pfn-3	17.3231	17.3365		vpr-1	16.9066	17.2977		vpr-1	17.0329	17.2977		cdf-2
ifa-4	17.3157		npp-25	17.3261		Y43F4B.5	17.293		npp-25	17.3022	17.3261		Y43F4B.5	17.5773	17.293		Y43F4B.5	17.285	17.293		cdgs-1
Y57G11B.5	17.3103		ribo-1	17.3166		rnr-1	17.2849		ribo-1	17.3842	17.3166		rnr-1	17.0025	17.2849		rnr-1	17.1328	17.2849		cdh-4
copg-1	17.306		nsun-1	17.3139		dpm-1	17.2846		nsun-1	18.3911	17.3139		dpm-1	17.0682	17.2846		dpm-1	17.3108	17.2846		cdk-1
pat-10	17.3048		Y47G6A.22	17.3132		ttr-45	17.2808		Y47G6A.22	17.4969	17.3132		ttr-45	18.0968	17.2808		ttr-45	17.7346	17.2808		cdk-12
npp-25	17.3022		tat-5	17.3117		rab-18	17.2793		tat-5	16.8022	17.3117		rab-18	17.242	17.2793		rab-18	17.2507	17.2793		cdk-5
cct-7	17.2945		dpm-1	17.3108		vha-8	17.2733		dpm-1	17.0682	17.3108		vha-8	18.014	17.2733		vha-8	17.7435	17.2733		cdk-7
hach-1	17.2944		rpl-38	17.3042		nex-1	17.2693		rpl-38	17.0989	17.3042		nex-1	17.9861	17.2693		nex-1	17.7047	17.2693		cdk-9
ech-6	17.289		hach-1	17.3027		cpt-1	17.2658		hach-1	17.2944	17.3027		cpt-1	17.3279	17.2658		cpt-1	17.2347	17.2658		cdkr-3
ife-1	17.2847		F59G1.3	17.3006		T28D6.6	17.2608		F59G1.3	17.2797	17.3006		T28D6.6	16.9285	17.2608		T28D6.6	17.0189	17.2608		cdl-1
F59G1.3	17.2797		hars-1	17.295		sqv-4	17.2567		hars-1	17.2633	17.295		sqv-4	16.9322	17.2567		sqv-4	17.0041	17.2567		cdr-2
vwa-8	17.2764		gdh-1	17.287		gpx-2	17.2533		gdh-1	17.5673	17.287		gpx-2	17.2357	17.2533		gpx-2	17.2697	17.2533		cdr-4
gfat-1	17.2763		Y43F4B.5	17.285		misc-1	17.2525		Y43F4B.5	17.5773	17.285		misc-1	17.1502	17.2525		misc-1	17.2743	17.2525		cdr-6
enol-1	17.2657		vwa-8	17.2838		C54G4.7	17.2452		vwa-8	17.2764	17.2838		ima-3	16.9924	17.2451		ima-3	17.0818	17.2451		cec-1
hars-1	17.2633		misc-1	17.2743		ima-3	17.2451		misc-1	17.1502	17.2743		dhs-9	17.2396	17.2443		dhs-9	17.2071	17.2443		cec-3
rps-12	17.2632		Y71F9AL.9	17.272		dhs-9	17.2443		Y71F9AL.9	17.3782	17.272		cyn-3	17.1433	17.2442		cyn-3	17.1725	17.2442		cec-5
H17B01.2	17.2565		nmy-2	17.2708		cyn-3	17.2442		nmy-2	16.6504	17.2708		F55F8.2	16.7703	17.2437		F55F8.2	16.79	17.2437		ced-10
F36A2.7	17.2479		gpx-2	17.2697		F55F8.2	17.2437		gpx-2	17.2357	17.2697		metr-1	16.8191	17.2379		metr-1	16.9351	17.2379		ced-12
mek-5	17.2427		ttn-1	17.2661		metr-1	17.2379		ttn-1	17.0697	17.2661		T25B9.9	17.0872	17.2378		T25B9.9	17.1177	17.2378		ced-5
rab-18	17.242		pat-10	17.2557		T25B9.9	17.2378		pat-10	17.3048	17.2557		nog-1	16.8259	17.2364		nog-1	16.8475	17.2364		cee-1
rps-21	17.241		acdh-1	17.2524		nog-1	17.2364		acdh-1	17.1593	17.2524		arrd-25	17.4198	17.2248		arrd-25	17.1718	17.2248		ceeh-1
gsr-1	17.2408		rab-18	17.2507		arrd-25	17.2248		rab-18	17.242	17.2507		lec-3	18.083	17.221		lec-3	17.6265	17.221		cel-1
hsp-16.2	17.2396		C16A3.5	17.2446		lec-3	17.221		C16A3.5	17.4022	17.2446		ZC196.2	17.3794	17.2198		myo-2	17.5402	17.2198		cept-1
dhs-9	17.2396		tufm-2	17.2435		ZC196.2	17.2198		tufm-2	17.1628	17.2435		myo-2	16.9912	17.2198		ZC196.2	17.1002	17.2198		cept-2
ttr-24	17.2384		cpt-1	17.2347		myo-2	17.2198		cpt-1	17.3279	17.2347		tufm-2	17.1628	17.2175		tufm-2	17.2435	17.2175		cerk-1
gpx-2	17.2357		cct-6	17.2332		tufm-2	17.2175		cct-6	17.4575	17.2332		F59G1.3	17.2797	17.2159		F59G1.3	17.3006	17.2159		cest-2.1
col-184	17.2355		rpn-9	17.2319		F59G1.3	17.2159		rpn-9	17.0352	17.2319		dhc-1	16.9304	17.2027		dhc-1	17.1042	17.2027		cest-25
alh-1	17.2207		mcm-7	17.2153		dhc-1	17.2027		mcm-7	17.0201	17.2153		pat-10	17.3048	17.1797		pat-10	17.2557	17.1797		cest-35.1
dcap-1	17.2181		pyr-1	17.2114		pat-10	17.1797		pyr-1	17.1194	17.2114		mcm-7	17.0201	17.1656		mcm-7	17.2153	17.1656		cest-5.2
haly-1	17.2106		dhs-9	17.2071		mcm-7	17.1656		dhs-9	17.2396	17.2071		ndk-1	18.0409	17.1631		ndk-1	17.5451	17.1631		cey-1
unc-89	17.197		asb-2	17.1936		ndk-1	17.1631		asb-2	17.1009	17.1936		cash-1	17.0971	17.1544		cash-1	16.9997	17.1544		cey-2
cox-10	17.1947		cth-2	17.1831		cash-1	17.1544		cth-2	17.6675	17.1831		C39D10.7	17.446	17.1526		C39D10.7	17.9827	17.1526		cey-3
mdh-1	17.1944		rpl-32	17.1797		C39D10.7	17.1526		rpl-32	17.5885	17.1797		rpn-9	17.0352	17.1518		rpn-9	17.2319	17.1518		cey-4
ttr-41	17.1919		cyn-3	17.1725		rpn-9	17.1518		cyn-3	17.1433	17.1725		let-70	17.4498	17.148		let-70	17.3812	17.148		cgh-1
C51G7.4	17.1874		arrd-25	17.1718		let-70	17.148		arrd-25	17.4198	17.1718		pmp-2	17.0015	17.1379		pmp-2	17.0438	17.1379		cgp-1
T04F3.1	17.1854		ima-2	17.168		pmp-2	17.1379		ima-2	16.8635	17.168		gldc-1	16.8993	17.1363		gldc-1	17.1321	17.1363		chc-1
Y71H10B.1	17.1785		srpa-72	17.1569		gldc-1	17.1363		srpa-72	16.9784	17.1569		sft-4	16.9162	17.1298		sft-4	17.36	17.1298		chch-3
imb-3	17.1761		cct-7	17.1538		sft-4	17.1298		cct-7	17.2945	17.1538		eif-3.l	16.7708	17.1293		eif-3.l	17.005	17.1293		chd-3
crt-1	17.1711		dcap-1	17.1514		eif-3.l	17.1293		dcap-1	17.2181	17.1514		vwa-8	17.2764	17.129		vwa-8	17.2838	17.129		chd-7
pfk-1.1	17.1705		rps-21	17.15		vwa-8	17.129		rps-21	17.241	17.15		vha-2	17.7651	17.1279		vha-2	17.9215	17.1279		chdh-1
dif-1	17.1698		ifo-1	17.1498		vha-2	17.1279		ifo-1	15.9477	17.1498		algn-5	16.9679	17.1235		algn-5	17.0175	17.1235		chdp-1
tufm-2	17.1628		nekl-2	17.1493		algn-5	17.1235		nekl-2	17.1431	17.1493		fum-1	17.3901	17.1222		fum-1	17.135	17.1222		che-10
nra-2	17.16		crt-1	17.1425		fum-1	17.1222		crt-1	17.1711	17.1425		rab-5	16.992	17.1172		rab-5	17.0675	17.1172		chil-24
C18B2.3	17.1595		fnip-2	17.1381		rab-5	17.1172		fnip-2	16.7386	17.1381		snrp-200	16.7745	17.1105		snrp-200	16.9687	17.1105		chin-1
acdh-1	17.1593		dld-1	17.137		snrp-200	17.1105		dld-1	17.4191	17.137		gdh-1	17.5673	17.1088		gdh-1	17.287	17.1088		chk-1
misc-1	17.1502		fum-1	17.135		gdh-1	17.1088		fum-1	17.3901	17.135		F13E6.1	17.1144	17.1031		F13E6.1	16.9315	17.1031		chn-1
rps-19	17.1487		rnr-1	17.1328		F13E6.1	17.1031		rnr-1	17.0025	17.1328		prdx-3	17.3696	17.1004		prdx-3	16.8604	17.1004		chp-1
cyn-3	17.1433		gldc-1	17.1321		prdx-3	17.1004		gldc-1	16.8993	17.1321		natc-1	16.9185	17.099		natc-1	17.0289	17.099		chpf-2
nekl-2	17.1431		mek-5	17.1273		natc-1	17.099		mek-5	17.2427	17.1273		sec-23	16.9232	17.0931		sec-23	16.7381	17.0931		cht-3
rab-6.1	17.1426		cyn-5	17.1225		sec-23	17.0931		cyn-5	17.3831	17.1225		exc-15	17.0604	17.0903		exc-15	16.9457	17.0903		cid-1
F32A11.1	17.1352		T25B9.9	17.1177		exc-15	17.0903		T25B9.9	17.0872	17.1177		prpf-4	16.7768	17.0891		prpf-4	16.4328	17.0891		cids-1
pyr-1	17.1194		Y57G11B.5	17.1093		prpf-4	17.0891		Y57G11B.5	17.3103	17.1093		F21D5.1	16.9221	17.0856		F21D5.1	17.0186	17.0856		cif-1
hphd-1	17.1167		dhc-1	17.1042		F21D5.1	17.0856		dhc-1	16.9304	17.1042		abcf-3	16.6974	17.082		abcf-3	16.7683	17.082		cir-1
F13E6.1	17.1144		ugt-8	17.1014		abcf-3	17.082		ugt-8	15.698	17.1014		nekl-2	17.1431	17.063		nekl-2	17.1493	17.063		cisd-1
dlat-1	17.1073		rps-12	17.1013		nekl-2	17.063		rps-12	17.2632	17.1013		tat-5	16.8022	17.052		tat-5	17.3117	17.052		cisd-3.2
gdi-1	17.1055		ZC196.2	17.1002		tat-5	17.052		ZC196.2	17.3794	17.1002		rbmx-2	17.063	17.0416		rbmx-2	16.7405	17.0416		citk-1
lam-2	17.1029		cct-4	17.088		rbmx-2	17.0416		cct-4	16.9373	17.088		fnip-2	16.7386	17.041		fnip-2	17.1381	17.041		citk-2
asb-2	17.1009		haly-1	17.0874		fnip-2	17.041		haly-1	17.2106	17.0874		hpo-18	17.0715	17.0396		hpo-18	16.7089	17.0396		cka-1
rpl-38	17.0989		glt-1	17.0862		hpo-18	17.0396		glt-1	16.9179	17.0862		dlat-1	17.1073	17.0364		dlat-1	16.7813	17.0364		ckb-2
T19B10.2	17.0972		ima-3	17.0818		dlat-1	17.0364		ima-3	16.9924	17.0818		rnp-4	17.5038	17.0347		rnp-4	17.5557	17.0347		ckc-1
cash-1	17.0971		laf-1	17.0718		rnp-4	17.0347		laf-1	16.8525	17.0718		pah-1	16.9954	17.034		pah-1	16.8982	17.034		cku-80
tdo-2	17.0904		rab-5	17.0675		pah-1	17.034		rab-5	16.992	17.0675		mek-5	17.2427	17.0317		mek-5	17.1273	17.0317		cle-1
T25B9.9	17.0872		ech-6	17.0632		mek-5	17.0317		ech-6	17.289	17.0632		tdo-2	17.0904	17.0275		tdo-2	16.9459	17.0275		clec-1
ctsa-1.1	17.0864		dhs-19	17.063		tdo-2	17.0275		dhs-19	16.9924	17.063		nmt-1	16.7641	17.0274		nmt-1	16.9584	17.0274		clec-266
alh-6	17.0773		ttr-41	17.0619		nmt-1	17.0274		ttr-41	17.1919	17.0619		gdi-1	17.1055	17.0241		gdi-1	16.6143	17.0241		clec-63
C07A12.7	17.0748		lbp-6	17.0612		gdi-1	17.0241		lbp-6	17.3482	17.0612		ima-2	16.8635	17.0236		ima-2	17.168	17.0236		clec-87
Q06AY5	17.0744		nst-1	17.0459		ima-2	17.0236		nst-1	16.9149	17.0459		rab-6.1	17.1426	17.0207		rab-6.1	16.9415	17.0207		clec-91
hpo-18	17.0715		pmp-2	17.0438		rab-6.1	17.0207		pmp-2	17.0015	17.0438		clu-1	16.6416	17.0169		clu-1	16.7879	17.0169		clh-1
apb-1	17.0715		enol-1	17.038		clu-1	17.0169		enol-1	17.2657	17.038		cct-4	16.9373	17.013		cct-4	17.088	17.013		clh-5
atp-3	17.0709		vpr-1	17.0329		cct-4	17.013		C18B2.3	17.1595	17.0329		T04F3.1	17.1854	17.0129		T04F3.1	17.0198	17.0129		clic-1
ttn-1	17.0697		C18B2.3	17.0329		T04F3.1	17.0129		vpr-1	16.9066	17.0329		Y71F9AL.9	17.3782	17.0125		Y71F9AL.9	17.272	17.0125		clik-1
dpm-1	17.0682		natc-1	17.0289		Y71F9AL.9	17.0125		natc-1	16.9185	17.0289		ftt-2	17.6115	17.0072		ftt-2	17.4619	17.0072		clik-3
alp-1	17.0672		gsy-1	17.0223		ftt-2	17.0072		gsy-1	16.9182	17.0223		C49H3.3	16.8344	17.0051		C49H3.3	16.9004	17.0051		clp-1
rbmx-2	17.063		T04F3.1	17.0198		C49H3.3	17.0051		T04F3.1	17.1854	17.0198		F36A2.7	17.2479	17.001		F36A2.7	17.4864	17.001		clp-4
exc-15	17.0604		T28D6.6	17.0189		F36A2.7	17.001		T28D6.6	16.9285	17.0189		czw-1	16.7592	16.9968		czw-1	16.7937	16.9968		clp-7
rpl-28	17.0573		F21D5.1	17.0186		czw-1	16.9968		F21D5.1	16.9221	17.0186		rho-1	16.8722	16.9922		rho-1	16.8137	16.9922		clpp-1
pdi-6	17.0551		algn-5	17.0175		rho-1	16.9922		algn-5	16.9679	17.0175		laf-1	16.8525	16.9832		laf-1	17.0718	16.9832		cls-2
acaa-2	17.0535		alp-1	17.0104		laf-1	16.9832		alp-1	17.0672	17.0104		pqn-22	17.8336	16.9773		pqn-22	18.6223	16.9773		clu-1
upb-1	17.047		apy-1	17.0078		pqn-22	16.9773		apy-1	17.408	17.0078		asb-2	17.1009	16.9743		asb-2	17.1936	16.9743		cmd-1
unc-27	17.0393		eif-3.l	17.005		asb-2	16.9743		eif-3.l	16.7708	17.005		ife-2	16.9007	16.9706		ife-2	16.864	16.9706		cnep-1
rpn-9	17.0352		sqv-4	17.0041		ife-2	16.9706		sqv-4	16.9322	17.0041		sup-46	16.6761	16.9649		sup-46	16.7972	16.9649		cni-1
asp-4	17.0311		cash-1	16.9997		sup-46	16.9649		cash-1	17.0971	16.9997		gsy-1	16.9182	16.9641		gsy-1	17.0223	16.9641		cnnm-1
sti-1	17.0298		sti-1	16.9963		gsy-1	16.9641		sti-1	17.0298	16.9963		rab-8	16.819	16.9622		rab-8	16.8711	16.9622		cnp-2
unc-108	17.0295		tct-1	16.9804		rab-8	16.9622		tct-1	17.0081	16.9804		metl-17	16.8861	16.9588		metl-17	16.6141	16.9588		cnt-1
pat-4	17.0248		hphd-1	16.9741		metl-17	16.9588		hphd-1	17.1167	16.9741		unc-82	17.5878	16.9405		unc-82	17.6146	16.9405		cnt-2
mcm-7	17.0201		snrp-200	16.9687		unc-82	16.9405		snrp-200	16.7745	16.9687		eif-3.B	16.8451	16.9404		eif-3.B	16.9057	16.9404		cnx-1
rars-2	17.0187		pat-4	16.9667		eif-3.B	16.9404		pat-4	17.0248	16.9667		asg-2	17.396	16.9403		asg-2	17.38	16.9403		coa-4
cpz-2	17.0163		tln-1	16.9662		asg-2	16.9403		tln-1	16.5804	16.9662		acly-1	16.7069	16.9392		acly-1	16.8939	16.9392		coa-6
nlp-77	17.0133		mdh-1	16.965		acly-1	16.9392		mdh-1	17.1944	16.965		mct-6	16.9138	16.9311		mct-6	16.9018	16.9311		coel-1
mel-32	17.0098		nmt-1	16.9584		mct-6	16.9311		nmt-1	16.7641	16.9584		R05F9.6	16.9566	16.9275		R05F9.6	16.8019	16.9275		cogc-1
tct-1	17.0081		hrpr-1	16.9527		R05F9.6	16.9275		hrpr-1	16.6952	16.9527		acl-14	16.7367	16.9266		acl-14	16.8974	16.9266		cogc-2
rnr-1	17.0025		tdo-2	16.9459		acl-14	16.9266		tdo-2	17.0904	16.9459		C07A12.7	17.0748	16.9198		C07A12.7	16.8437	16.9198		cogc-3
pmp-2	17.0015		exc-15	16.9457		C07A12.7	16.9198		exc-15	17.0604	16.9457		unc-108	17.0295	16.9166		unc-108	16.9309	16.9166		cogc-4
pah-1	16.9954		rab-6.1	16.9415		unc-108	16.9166		rab-6.1	17.1426	16.9415		ttn-1	17.0697	16.9138		ttn-1	17.2661	16.9138		cogc-5
ima-3	16.9924		cpz-2	16.9414		ttn-1	16.9138		cpz-2	17.0163	16.9414		dad-1	16.5686	16.9137		dad-1	16.5384	16.9137		cogc-6
dhs-19	16.9924		ttr-16	16.9377		dad-1	16.9137		ttr-16	16.1004	16.9377		frm-4	16.6387	16.9106		frm-4	16.697	16.9106		cogc-8
rab-5	16.992		metr-1	16.9351		frm-4	16.9106		metr-1	16.8191	16.9351		ifa-4	17.3157	16.9038		ifa-4	17.7179	16.9038		coh-1
myo-2	16.9912		F13E6.1	16.9315		ifa-4	16.9038		F13E6.1	17.1144	16.9315		ZK829.7	16.8973	16.9015		ZK829.7	16.7628	16.9015		col-142
C18B2.4	16.9886		unc-108	16.9309		ZK829.7	16.9015		unc-108	17.0295	16.9309		alx-1	16.9761	16.9009		alx-1	16.8742	16.9009		col-176
srpa-72	16.9784		eif-3.B	16.9057		alx-1	16.9009		eif-3.B	16.8451	16.9057		cyn-5	17.3831	16.8994		cyn-5	17.1225	16.8994		col-178
alx-1	16.9761		alh-6	16.9031		cyn-5	16.8994		alh-6	17.0773	16.9031		alh-6	17.0773	16.8981		alh-6	16.9031	16.8981		col-184
F23C8.5	16.9737		mct-3	16.9028		alh-6	16.8981		mct-3	16.7425	16.9028		elo-1	16.4514	16.8974		elo-1	16.5033	16.8974		col-8
sucl-1	16.9693		mct-6	16.9018		elo-1	16.8974		mct-6	16.9138	16.9018		sucl-2	16.899	16.8968		sucl-2	16.7895	16.8968		col-90
tth-1	16.9691		cox-10	16.901		sucl-2	16.8968		cox-10	17.1947	16.901		arl-1	16.8525	16.8907		arl-1	16.8802	16.8907		col-93
algn-5	16.9679		C49H3.3	16.9004		arl-1	16.8907		C49H3.3	16.8344	16.9004		hrpr-1	16.6952	16.8897		hrpr-1	16.9527	16.8897		col-95
tes-1	16.9632		pah-1	16.8982		hrpr-1	16.8897		pah-1	16.9954	16.8982		rab-1	16.872	16.8877		rab-1	16.6577	16.8877		col-98
R05F9.6	16.9566		acl-14	16.8974		rab-1	16.8877		acl-14	16.7367	16.8974		ngp-1	16.5062	16.8818		ngp-1	16.4327	16.8818		comt-3
cox-6A	16.9527		rps-17	16.8952		ngp-1	16.8818		rps-17	17.4139	16.8952		hrpk-1	16.647	16.8787		hrpk-1	16.7877	16.8787		copa-1
his-24	16.9418		acly-1	16.8939		hrpk-1	16.8787		acly-1	16.7069	16.8939		tes-1	16.9632	16.877		tes-1	16.621	16.877		copb-1
cct-4	16.9373		K02F3.2	16.8931		tes-1	16.877		K02F3.2	16.7744	16.8931		usp-4	16.7285	16.8765		usp-4	16.8381	16.8765		copb-2
pmt-2	16.9373		R148.5	16.8913		usp-4	16.8765		R148.5	16.8011	16.8913		prdx-6	16.6732	16.874		prdx-6	16.7047	16.874		copd-1
sqv-4	16.9322		rars-2	16.8897		prdx-6	16.874		rars-2	17.0187	16.8897		F35G12.12	16.7909	16.8738		F35G12.12	16.8431	16.8738		cope-1
dhc-1	16.9304		T21B6.3	16.8876		F35G12.12	16.8738		T21B6.3	16.0749	16.8876		pdi-6	17.0551	16.8717		pdi-6	16.7754	16.8717		copg-1
T28D6.6	16.9285		arl-1	16.8802		pdi-6	16.8717		arl-1	16.8525	16.8802		hsp-16.2	17.2396	16.8646		hsp-16.2	17.5656	16.8646		copz-1
sec-23	16.9232		epi-1	16.8783		hsp-16.2	16.8646		epi-1	16.7142	16.8783		F21D5.7	16.6654	16.8601		F21D5.7	16.7335	16.8601		coq-3
F21D5.1	16.9221		alh-1	16.876		F21D5.7	16.8601		alh-1	17.2207	16.876		unc-45	16.7018	16.8584		unc-45	16.6533	16.8584		coq-5
natc-1	16.9185		alx-1	16.8742		unc-45	16.8584		alx-1	16.9761	16.8742		aak-2	16.7262	16.851		aak-2	16.7545	16.851		coq-6
gsy-1	16.9182		C18B2.4	16.8739		aak-2	16.851		C18B2.4	16.9886	16.8739		W09H1.5	16.831	16.8484		W09H1.5	16.6501	16.8484		coq-8
glt-1	16.9179		rab-8	16.8711		W09H1.5	16.8484		rab-8	16.819	16.8711		alfa-1	16.5549	16.8472		alfa-1	16.4174	16.8472		cor-1
sft-4	16.9162		ife-2	16.864		alfa-1	16.8472		ife-2	16.9007	16.864		sucl-1	16.9693	16.8453		sucl-1	16.772	16.8453		cox-11
nst-1	16.9149		prdx-3	16.8604		sucl-1	16.8453		prdx-3	17.3696	16.8604		dhs-19	16.9924	16.845		dhs-19	17.063	16.845		cox-18
mct-6	16.9138		acs-5	16.8537		dhs-19	16.845		acs-5	16.6986	16.8537		nmy-2	16.6504	16.8402		nmy-2	17.2708	16.8402		cox-4
vpr-1	16.9066		nog-1	16.8475		nmy-2	16.8402		nog-1	16.8259	16.8475		lys-7	16.8753	16.8347		lys-7	17.5987	16.8347		cox-6A
ent-1	16.9037		C07A12.7	16.8437		lys-7	16.8347		C07A12.7	17.0748	16.8437		stdh-1	16.712	16.8346		stdh-1	16.7561	16.8346		cox-6b
K09G1.1	16.902		F35G12.12	16.8431		stdh-1	16.8346		F35G12.12	16.7909	16.8431		C18B2.4	16.9886	16.8329		C18B2.4	16.8739	16.8329		cox-6c
eef-1B.1	16.9016		usp-4	16.8381		C18B2.4	16.8329		usp-4	16.7285	16.8381		tba-7	16.4807	16.8328		tba-7	16.1977	16.8328		COX1
ife-2	16.9007		F38A1.8	16.8371		tba-7	16.8328		F38A1.8	16.8575	16.8371		F38A1.8	16.8575	16.8312		F38A1.8	16.8371	16.8312		COX2
rpl-25.2	16.9003		nkb-1	16.8368		F38A1.8	16.8312		nkb-1	16.7865	16.8368		ddx-19	16.4979	16.8251		ddx-19	16.7263	16.8251		cpg-1
gldc-1	16.8993		gsr-1	16.8308		ddx-19	16.8251		gsr-1	17.2408	16.8308		perm-2	16.5847	16.8237		perm-2	16.7071	16.8237		cpg-2
sucl-2	16.899		mel-32	16.8248		perm-2	16.8237		mel-32	17.0098	16.8248		ech-5	16.7758	16.8158		ech-5	16.7619	16.8158		cpi-1
ZK829.7	16.8973		hum-5	16.8198		ech-5	16.8158		hum-5	16.3837	16.8198		sma-1	16.7519	16.8148		sma-1	16.6877	16.8148		cpi-2
metl-17	16.8861		F23C8.5	16.8166		sma-1	16.8148		F23C8.5	16.9737	16.8166		K02F3.2	16.7744	16.8117		K02F3.2	16.8931	16.8117		cpin-1
mlc-3	16.8833		rho-1	16.8137		K02F3.2	16.8117		rho-1	16.8722	16.8137		ndub-6	16.6516	16.8101		ndub-6	16.6044	16.8101		cpl-1
hsp-110	16.877		R05F9.6	16.8019		ndub-6	16.8101		R05F9.6	16.9566	16.8019		nxf-1	16.5858	16.8099		nxf-1	16.7673	16.8099		cpn-1
lys-7	16.8753		sup-46	16.7972		nxf-1	16.8099		sup-46	16.6761	16.7972		ttr-41	17.1919	16.8085		ttr-41	17.0619	16.8085		cpn-3
rho-1	16.8722		dhs-25	16.7971		ttr-41	16.8085		dhs-25	16.8497	16.7971		mek-2	16.5293	16.8084		mek-2	16.6966	16.8084		cpna-1
rab-1	16.872		raga-1	16.797		mek-2	16.8084		raga-1	16.5974	16.797		sti-1	17.0298	16.8077		sti-1	16.9963	16.8077		cpna-2
C39D10.8	16.8713		czw-1	16.7937		sti-1	16.8077		czw-1	16.7592	16.7937		abce-1	16.6226	16.8075		abce-1	16.6396	16.8075		cpna-3
ima-2	16.8635		F55F8.2	16.79		abce-1	16.8075		F55F8.2	16.7703	16.79		dnj-11	16.7149	16.8033		dnj-11	16.7344	16.8033		cpr-1
snr-3	16.8634		sucl-2	16.7895		dnj-11	16.8033		sucl-2	16.899	16.7895		mcm-2	16.7021	16.8017		mcm-2	16.7645	16.8017		cpr-6
nstp-4	16.8629		pgl-3	16.7894		mcm-2	16.8017		pgl-3	16.4678	16.7894		apg-1	16.4772	16.7996		apg-1	16.7114	16.7996		cpr-9
tcc-1	16.8621		clu-1	16.7879		apg-1	16.7996		clu-1	16.6416	16.7879		T25G3.3	16.7686	16.796		T25G3.3	16.7598	16.796		cpsf-2
sdha-1	16.8619		hrpk-1	16.7877		T25G3.3	16.796		hrpk-1	16.647	16.7877		tap-1	16.7746	16.7921		tap-1	16.7205	16.7921		cpsf-3
F38A1.8	16.8575		rpl-28	16.785		tap-1	16.7921		rpl-28	17.0573	16.785		C18B2.3	17.1595	16.7862		C18B2.3	17.0329	16.7862		cpt-1
laf-1	16.8525		dlat-1	16.7813		C18B2.3	16.7862		dlat-1	17.1073	16.7813		dhs-25	16.8497	16.7844		dhs-25	16.7971	16.7844		cpt-2
arl-1	16.8525		aco-1	16.7782		dhs-25	16.7844		aco-1	16.8256	16.7782		arp-1	16.8066	16.78		arp-1	16.6864	16.78		cpz-1
dhs-25	16.8497		ent-1	16.7772		arp-1	16.78		ent-1	16.9037	16.7772		spt-16	16.8336	16.778		spt-16	16.6916	16.778		cpz-2
eif-3.B	16.8451		pdi-6	16.7754		spt-16	16.778		pdi-6	17.0551	16.7754		rps-21	17.241	16.777		rps-21	17.15	16.777		cra-1
C49H3.3	16.8344		pes-8	16.7744		rps-21	16.777		pes-8	15.8467	16.7744		tkt-1	16.7382	16.7763		tkt-1	16.6747	16.7763		cri-3
spt-16	16.8336		sucl-1	16.772		tkt-1	16.7763		sucl-1	16.9693	16.772		rpt-4	16.3387	16.7692		rpt-4	16.5729	16.7692		crls-1
dnpp-1	16.8312		abcf-3	16.7683		rpt-4	16.7692		abcf-3	16.6974	16.7683		acdh-9	16.7478	16.7685		acdh-9	16.7214	16.7685		crml-1
W09H1.5	16.831		nxf-1	16.7673		acdh-9	16.7685		nxf-1	16.5858	16.7673		nsun-2	16.6497	16.7671		nsun-2	16.6034	16.7671		crn-3
clik-1	16.8306		mcm-2	16.7645		nsun-2	16.7671		mcm-2	16.7021	16.7645		mct-3	16.7425	16.7648		mct-3	16.9028	16.7648		crt-1
nog-1	16.8259		ZK829.7	16.7628		mct-3	16.7648		ZK829.7	16.8973	16.7628		atp-3	17.0709	16.7637		atp-3	16.6895	16.7637		csn-1
aco-1	16.8256		ech-5	16.7619		atp-3	16.7637		ech-5	16.7758	16.7619		vha-9	16.7441	16.7633		vha-9	16.6763	16.7633		csn-2
rps-29	16.8252		T25G3.3	16.7598		vha-9	16.7633		T25G3.3	16.7686	16.7598		let-711	16.3791	16.7589		let-711	16.6874	16.7589		csn-3
ret-1	16.8239		acaa-2	16.7585		let-711	16.7589		acaa-2	17.0535	16.7585		nkb-1	16.7865	16.7562		nkb-1	16.8368	16.7562		csn-4
metr-1	16.8191		eef-1B.1	16.7566		nkb-1	16.7562		eef-1B.1	16.9016	16.7566		alh-3	16.7263	16.7495		alh-3	16.6772	16.7495		csn-6
rab-8	16.819		stdh-1	16.7561		alh-3	16.7495		stdh-1	16.712	16.7561		apd-3	16.4438	16.7444		apd-3	16.1956	16.7444		csnk-1
hsp-16.1	16.8151		aak-2	16.7545		apd-3	16.7444		aak-2	16.7262	16.7545		M57.2	16.7217	16.7431		M57.2	16.625	16.7431		csq-1
arp-1	16.8066		upb-1	16.7506		M57.2	16.7431		upb-1	17.047	16.7506		C51G7.4	17.1874	16.7425		C51G7.4	16.7379	16.7425		csr-1
tat-5	16.8022		tars-1	16.7456		C51G7.4	16.7425		tars-1	16.5897	16.7456		mcm-3	16.6141	16.7422		mcm-3	16.7147	16.7422		cst-1
R148.5	16.8011		rbmx-2	16.7405		mcm-3	16.7422		rbmx-2	17.063	16.7405		tcc-1	16.8621	16.7384		tcc-1	16.5609	16.7384		ctg-1
F35G12.12	16.7909		sec-23	16.7381		tcc-1	16.7384		sec-23	16.9232	16.7381		pat-4	17.0248	16.7355		pat-4	16.9667	16.7355		ctg-2
nkb-1	16.7865		C51G7.4	16.7379		pat-4	16.7355		C51G7.4	17.1874	16.7379		ent-1	16.9037	16.7352		ent-1	16.7772	16.7352		cth-2
C07D8.6	16.7845		dnj-11	16.7344		ent-1	16.7352		dnj-11	16.7149	16.7344		lam-2	17.1029	16.7345		lam-2	17.4159	16.7345		ctl-1
prpf-4	16.7768		F21D5.7	16.7335		lam-2	16.7345		F21D5.7	16.6654	16.7335		rpl-28	17.0573	16.7332		rpl-28	16.785	16.7332		ctl-2
ech-5	16.7758		nuo-1	16.7327		rpl-28	16.7332		nuo-1	16.6014	16.7327		C39D10.8	16.8713	16.7324		C39D10.8	16.0271	16.7324		ctnb-1
tap-1	16.7746		cox-6A	16.7318		C39D10.8	16.7324		cox-6A	16.9527	16.7318		kdp-1	16.4718	16.7298		kdp-1	16.6549	16.7298		ctns-1
snrp-200	16.7745		erm-1	16.7274		kdp-1	16.7298		erm-1	16.6973	16.7274		mrpl-1	16.2688	16.7227		mrpl-1	16.3359	16.7227		ctps-1
K02F3.2	16.7744		ddx-19	16.7263		mrpl-1	16.7227		ddx-19	16.4979	16.7263		Y59E9AL.36	16.4935	16.7224		Y59E9AL.36	16.3285	16.7224		ctr-9
eif-3.l	16.7708		pmt-2	16.7238		Y59E9AL.36	16.7224		pmt-2	16.9373	16.7238		R151.2	16.4711	16.7216		R151.2	16.4205	16.7216		cts-1
F55F8.2	16.7703		asb-1	16.7217		R151.2	16.7216		asb-1	16.6826	16.7217		cdr-4	16.6027	16.7183		cdr-4	16.7055	16.7183		ctsa-1.1
T25G3.3	16.7686		mlc-3	16.7214		cdr-4	16.7183		mlc-3	16.8833	16.7214		tars-1	16.5897	16.7108		tars-1	16.7456	16.7108		ctsa-2
pam-1	16.7646		acdh-9	16.7214		tars-1	16.7108		acdh-9	16.7478	16.7214		F23C8.5	16.9737	16.7054		F23C8.5	16.8166	16.7054		cuc-1
nmt-1	16.7641		tap-1	16.7205		F23C8.5	16.7054		tap-1	16.7746	16.7205		lec-2	17.9958	16.6993		lec-2	17.43	16.6993		cul-1
czw-1	16.7592		K09G1.1	16.7183		lec-2	16.6993		K09G1.1	16.902	16.7183		Y57G11B.5	17.3103	16.6962		Y57G11B.5	17.1093	16.6962		cul-2
sma-1	16.7519		C07D8.6	16.7165		Y57G11B.5	16.6962		C07D8.6	16.7845	16.7165		ttr-16	16.1004	16.6924		ttr-16	16.9377	16.6924		cul-3
rla-1	16.7505		mcm-3	16.7147		ttr-16	16.6924		mcm-3	16.6141	16.7147		cbd-1	16.6117	16.6885		cbd-1	17.861	16.6885		cul-4
acdh-9	16.7478		lam-1	16.7136		cbd-1	16.6885		lam-1	16.4251	16.7136		glt-1	16.9179	16.6856		glt-1	17.0862	16.6856		cul-5
vha-9	16.7441		ubc-20	16.7129		glt-1	16.6856		ubc-20	16.5103	16.7129		acs-22	16.436	16.6831		acs-22	16.6242	16.6831		cup-2
mct-3	16.7425		apg-1	16.7114		acs-22	16.6831		apg-1	16.4772	16.7114		tag-335	16.5845	16.6812		tag-335	16.5459	16.6812		cut-3
tag-225	16.7422		hpo-18	16.7089		tag-335	16.6812		hpo-18	17.0715	16.7089		arx-3	16.4324	16.6794		arx-3	16.6145	16.6794		cyc-1
fnip-2	16.7386		perm-2	16.7071		arx-3	16.6794		perm-2	16.5847	16.7071		ubc-20	16.5103	16.6788		ubc-20	16.7129	16.6788		cyc-2.1
tkt-1	16.7382		cdr-4	16.7055		ubc-20	16.6788		cdr-4	16.6027	16.7055		jhdm-1	16.165	16.6787		jhdm-1	16.0173	16.6787		cyk-1
acl-14	16.7367		prdx-6	16.7047		jhdm-1	16.6787		prdx-6	16.6732	16.7047		hil-5	16.4212	16.6758		hil-5	15.6846	16.6758		cyk-3
pud-2.1	16.736		lys-1	16.7036		hil-5	16.6758		lys-1	16.4918	16.7036		ced-10	16.7139	16.6677		ced-10	16.6487	16.6677		cyk-4
usp-4	16.7285		frm-4	16.697		ced-10	16.6677		frm-4	16.6387	16.697		srpa-68	16.468	16.6672		srpa-68	16.6683	16.6672		cyk-7
alh-3	16.7263		mek-2	16.6966		srpa-68	16.6672		mek-2	16.5293	16.6966		aco-1	16.8256	16.6631		aco-1	16.7782	16.6631		cyl-1
aak-2	16.7262		spt-16	16.6916		aco-1	16.6631		spt-16	16.8336	16.6916		dao-3	16.4515	16.6565		dao-3	16.4902	16.6565		cyld-1
snap-29	16.7251		atn-1	16.6904		dao-3	16.6565		atn-1	16.0291	16.6904		tbb-6	15.9692	16.6564		tbb-6	15.4069	16.6564		cyn-1
M57.2	16.7217		atp-3	16.6895		tbb-6	16.6564		atp-3	17.0709	16.6895		ZK354.2	16.2933	16.6547		ZK354.2	15.7111	16.6547		cyn-11
dnj-11	16.7149		sma-1	16.6877		ZK354.2	16.6547		sma-1	16.7519	16.6877		akt-1	16.5114	16.6521		akt-1	16.5383	16.6521		cyn-13
epi-1	16.7142		let-711	16.6874		akt-1	16.6521		let-711	16.3791	16.6874		H35B03.1	16.6044	16.6452		H35B03.1	16.4777	16.6452		cyn-15
ced-10	16.7139		arp-1	16.6864		H35B03.1	16.6452		arp-1	16.8066	16.6864		acaa-2	17.0535	16.6425		acaa-2	16.7585	16.6425		cyn-3
lec-5	16.7127		asp-4	16.678		acaa-2	16.6425		asp-4	17.0311	16.678		nuo-1	16.6014	16.6413		nuo-1	16.7327	16.6413		cyn-4
stdh-1	16.712		alh-3	16.6772		nuo-1	16.6413		alh-3	16.7263	16.6772		acs-5	16.6986	16.6385		acs-5	16.8537	16.6385		cyn-5
acly-1	16.7069		vha-9	16.6763		acs-5	16.6385		vha-9	16.7441	16.6763		rps-12	17.2632	16.6306		rps-12	17.1013	16.6306		cyn-7
mcm-2	16.7021		tkt-1	16.6747		rps-12	16.6306		tkt-1	16.7382	16.6747		cogc-8	16.6309	16.6259		cogc-8	16.5421	16.6259		cyp-13A5
unc-45	16.7018		gsp-2	16.6718		cogc-8	16.6259		gsp-2	16.6529	16.6718		rod-1	16.358	16.6246		rod-1	16.4614	16.6246		cyp-14a5
acs-5	16.6986		srpa-68	16.6683		rod-1	16.6246		srpa-68	16.468	16.6683		hphd-1	17.1167	16.6226		hphd-1	16.9741	16.6226		cyp-25a2
abcf-3	16.6974		imph-1	16.6608		hphd-1	16.6226		imph-1	16.4679	16.6608		raga-1	16.5974	16.6215		raga-1	16.797	16.6215		cyp-29a2
erm-1	16.6973		rab-1	16.6577		raga-1	16.6215		rab-1	16.872	16.6577		cey-3	16.6665	16.6211		cey-3	16.6157	16.6211		cyp-31a3
hrpr-1	16.6952		kdp-1	16.6549		cey-3	16.6211		kdp-1	16.4718	16.6549		mel-32	17.0098	16.6168		mel-32	16.8248	16.6168		cyp-34a8
stl-1	16.6855		unc-45	16.6533		mel-32	16.6168		unc-45	16.7018	16.6533		usp-5	16.5401	16.6116		usp-5	16.5604	16.6116		cyp-34a9
asb-1	16.6826		hsp-110	16.6516		usp-5	16.6116		hsp-110	16.877	16.6516		usp-14	16.3927	16.6105		usp-14	16.6082	16.6105		cyp-35b1
sup-46	16.6761		unc-27	16.6502		usp-14	16.6105		unc-27	17.0393	16.6502		arl-8	16.5274	16.6104		arl-8	16.3596	16.6104		cyp-44A1
F07F6.4	16.6735		W09H1.5	16.6501		arl-8	16.6104		W09H1.5	16.831	16.6501		rskn-2	16.4067	16.6103		rskn-2	16.3632	16.6103		cysl-1
prdx-6	16.6732		ced-10	16.6487		rskn-2	16.6103		ced-10	16.7139	16.6487		eif-3.H	16.3081	16.6077		eif-3.H	16.172	16.6077		cysl-3
cey-3	16.6665		fat-5	16.6469		eif-3.H	16.6077		fat-5	16.1005	16.6469		idhg-1	16.0264	16.6061		idhg-1	16.0953	16.6061		CYTB
F21D5.7	16.6654		xpo-1	16.646		idhg-1	16.6061		xpo-1	16.4804	16.646		CYTB	16.5761	16.5995		CYTB	16.5995	16.5995		czw-1
gsp-2	16.6529		nlp-77	16.6435		CYTB	16.5995		nlp-77	17.0133	16.6435		crt-1	17.1711	16.5978		crt-1	17.1425	16.5978		D1005.2
pgk-1	16.6522		abce-1	16.6396		crt-1	16.5978		abce-1	16.6226	16.6396		eif-3.I	16.1518	16.5918		eif-3.I	15.9651	16.5918		D1014.4
ndub-6	16.6516		rsp-2	16.6343		eif-3.I	16.5918		rsp-2	16.2524	16.6343		cpz-2	17.0163	16.5892		cpz-2	16.9414	16.5892		D1022.4
pud-1.2	16.6513		sdha-1	16.6339		rpl-29	16.5892		sdha-1	16.8619	16.6339		rpl-29	16.554	16.5892		rpl-29	16.3914	16.5892		D1054.10
nmy-2	16.6504		rps-29	16.632		cpz-2	16.5892		rps-29	16.8252	16.632		stl-1	16.6855	16.5855		stl-1	16.2498	16.5855		D1054.3
nsun-2	16.6497		F32A11.1	16.6253		stl-1	16.5855		F32A11.1	17.1352	16.6253		hum-5	16.3837	16.5829		hum-5	16.8198	16.5829		D1054.8
nlp-82	16.649		M57.2	16.625		hum-5	16.5829		M57.2	16.7217	16.625		pgl-3	16.4678	16.5814		pgl-3	16.7894	16.5814		D1069.3
hrpk-1	16.647		acs-22	16.6242		pgl-3	16.5814		acs-22	16.436	16.6242		rps-29	16.8252	16.5801		rps-29	16.632	16.5801		D1086.3
clu-1	16.6416		tes-1	16.621		rps-29	16.5801		tes-1	16.9632	16.621		gsp-2	16.6529	16.5689		gsp-2	16.6718	16.5689		D1086.6
rml-5	16.6409		rml-5	16.616		gsp-2	16.5689		rml-5	16.6409	16.616		ech-6	17.289	16.5676		ech-6	17.0632	16.5676		D2023.4
frm-4	16.6387		cey-3	16.6157		ech-6	16.5676		cey-3	16.6665	16.6157		snr-3	16.8634	16.5648		snr-3	16.5988	16.5648		D2023.6
cogc-8	16.6309		arx-3	16.6145		snr-3	16.5648		arx-3	16.4324	16.6145		rml-5	16.6409	16.5646		rml-5	16.616	16.5646		D2030.2
abce-1	16.6226		gdi-1	16.6143		rml-5	16.5646		gdi-1	17.1055	16.6143		col-98	17.3945	16.5639		col-98	16.4372	16.5639		D2030.3
mcm-3	16.6141		metl-17	16.6141		col-98	16.5639		metl-17	16.8861	16.6141		snap-29	16.7251	16.5629		snap-29	16.4308	16.5629		D2030.4
cbd-1	16.6117		pam-1	16.6095		snap-29	16.5629		pam-1	16.7646	16.6095		hpo-8	15.6157	16.5603		hpo-8	15.855	16.5603		D2092.4
H35B03.1	16.6044		usp-14	16.6082		hpo-8	16.5603		usp-14	16.3927	16.6082		rars-2	17.0187	16.5581		rars-2	16.8897	16.5581		dab-1
hpd-1	16.6037		ret-1	16.605		rars-2	16.5581		ret-1	16.8239	16.605		spas-1	15.7658	16.553		spas-1	16.406	16.553		dad-1
cdr-4	16.6027		ndub-6	16.6044		spas-1	16.553		ndub-6	16.6516	16.6044		R148.5	16.8011	16.5528		R148.5	16.8913	16.5528		daf-15
srp-2	16.6027		nsun-2	16.6034		R148.5	16.5528		nsun-2	16.6497	16.6034		prp-8	16.2793	16.551		prp-8	16.4474	16.551		daf-18
nuo-1	16.6014		CYTB	16.5995		prp-8	16.551		CYTB	16.5761	16.5995		F21C10.9	16.0918	16.5479		F21C10.9	16.3378	16.5479		daf-21
raga-1	16.5974		snr-3	16.5988		F21C10.9	16.5479		snr-3	16.8634	16.5988		paa-1	16.3243	16.5458		paa-1	16.3121	16.5458		daf-22
lbp-2	16.5911		rps-19	16.5893		paa-1	16.5458		rps-19	17.1487	16.5893		rme-8	16.1763	16.5439		rme-8	16.4136	16.5439		daf-25
tars-1	16.5897		sth-1	16.5832		rme-8	16.5439		sth-1	16.1263	16.5832		sptl-1	16.1176	16.5418		sptl-1	16.3304	16.5418		daf-31
C37A2.7	16.5875		ctsa-1.1	16.5831		sptl-1	16.5418		ctsa-1.1	17.0864	16.5831		tct-1	17.0081	16.5404		tct-1	16.9804	16.5404		daf-36
nxf-1	16.5858		pgl-1	16.58		tct-1	16.5404		pgl-1	16.4183	16.58		vha-14	16.405	16.5345		vha-14	16.4277	16.5345		dao-3
perm-2	16.5847		rpt-4	16.5729		vha-14	16.5345		rpt-4	16.3387	16.5729		tln-1	16.5804	16.5342		tln-1	16.9662	16.5342		dap-3
tag-335	16.5845		clik-1	16.5703		tln-1	16.5342		clik-1	16.8306	16.5703		xpo-1	16.4804	16.5339		xpo-1	16.646	16.5339		dars-1
tln-1	16.5804		sur-5	16.57		xpo-1	16.5339		sur-5	16.3956	16.57		eef-1B.1	16.9016	16.5333		eef-1B.1	16.7566	16.5333		dars-2
cox-6c	16.5774		ctl-2	16.5668		eef-1B.1	16.5333		ctl-2	16.2944	16.5668		acsd-1	16.5605	16.5332		acsd-1	16.4384	16.5332		dbn-1
CYTB	16.5761		clec-63	16.5665		acsd-1	16.5332		clec-63	13.1925	16.5665		imph-1	16.4679	16.5331		imph-1	16.6608	16.5331		dbt-1
C35B1.5	16.5692		ads-1	16.5649		imph-1	16.5331		ads-1	16.5536	16.5649		mdh-1	17.1944	16.5328		mdh-1	16.965	16.5328		DC2.5
dad-1	16.5686		tcc-1	16.5609		mdh-1	16.5328		tcc-1	16.8621	16.5609		sur-5	16.3956	16.5325		sur-5	16.57	16.5325		dcaf-13
ttr-47	16.5605		usp-5	16.5604		sur-5	16.5325		usp-5	16.5401	16.5604		rpb-8	16.1939	16.5272		rpb-8	16.4287	16.5272		dcap-1
acsd-1	16.5605		glh-4	16.5535		rpb-8	16.5272		glh-4	16.5136	16.5535		akt-2	16.384	16.5219		akt-2	16.3765	16.5219		dcap-2
cope-1	16.5592		tth-1	16.5529		akt-2	16.5219		tth-1	16.9691	16.5529		pam-1	16.7646	16.5212		pam-1	16.6095	16.5212		dcn-1
alfa-1	16.5549		tag-335	16.5459		pam-1	16.5212		tag-335	16.5845	16.5459		asb-1	16.6826	16.5142		asb-1	16.7217	16.5142		dcr-1
rpl-29	16.554		cogc-8	16.5421		asb-1	16.5142		cogc-8	16.6309	16.5421		rps-19	17.1487	16.5134		rps-19	16.5893	16.5134		dcs-1
ads-1	16.5536		ule-2	16.5405		rps-19	16.5134		ule-2	16.4714	16.5405		mrpl-45	16.3902	16.513		mrpl-45	16.3639	16.513		dct-6
hsp-60	16.5525		dad-1	16.5384		mrpl-45	16.513		dad-1	16.5686	16.5384		hpo-29	16.1776	16.5101		hpo-29	16.2616	16.5101		ddi-1
aldo-1	16.5514		unc-70	16.5383		hpo-29	16.5101		akt-1	16.5114	16.5383		hsp-110	16.877	16.5089		hsp-110	16.6516	16.5089		ddl-2
frm-1	16.5511		akt-1	16.5383		hsp-110	16.5089		unc-70	16.3361	16.5383		alh-13	16.2684	16.5067		alh-13	16.4526	16.5067		ddo-2
rsf-1	16.5409		rpl-25.2	16.5291		alh-13	16.5067		rpl-25.2	16.9003	16.5291		ZK899.2	16.2623	16.5065		ZK899.2	16.0149	16.5065		ddx-10
usp-5	16.5401		T19B10.2	16.5205		ZK899.2	16.5065		T19B10.2	17.0972	16.5205		ads-1	16.5536	16.5036		ads-1	16.5649	16.5036		ddx-15
D1086.10	16.535		F35E12.2	16.5066		ads-1	16.5036		F35E12.2	16.1199	16.5066		upb-1	17.047	16.5032		upb-1	16.7506	16.5032		ddx-17
mek-2	16.5293		B0379.1	16.504		upb-1	16.5032		B0379.1	16.405	16.504		cox-6A	16.9527	16.5006		cox-6A	16.7318	16.5006		ddx-19
arl-8	16.5274		elo-1	16.5033		cox-6A	16.5006		elo-1	16.4514	16.5033		sdha-1	16.8619	16.5001		sdha-1	16.6339	16.5001		ddx-23
trap-1	16.5253		lbp-9	16.5		sdha-1	16.5001		lbp-9	16.5199	16.5		gsr-1	17.2408	16.4995		gsr-1	16.8308	16.4995		ddx-27
lbp-9	16.5199		col-184	16.4915		gsr-1	16.4995		col-184	17.2355	16.4915		rsp-2	16.2524	16.4979		rsp-2	16.6343	16.4979		ddx-46
tald-1	16.5197		dao-3	16.4902		wago-1	16.4979		dao-3	16.4515	16.4902		wago-1	15.9742	16.4979		wago-1	15.8235	16.4979		ddx-52
C05C10.3	16.5188		rla-1	16.4856		rsp-2	16.4979		rla-1	16.7505	16.4856		pmt-2	16.9373	16.4951		pmt-2	16.7238	16.4951		deb-1
H03A11.2	16.516		dyci-1	16.4855		pmt-2	16.4951		dyci-1	16.4218	16.4855		F32A11.1	17.1352	16.4941		F32A11.1	16.6253	16.4941		del-6
glh-4	16.5136		trap-1	16.481		F32A11.1	16.4941		trap-1	16.5253	16.481		Y45G12B.3	16.3907	16.4932		Y45G12B.3	16.3283	16.4932		denn-4
akt-1	16.5114		H35B03.1	16.4777		Y45G12B.3	16.4932		H35B03.1	16.6044	16.4777		frm-1	16.5511	16.4883		frm-1	16.36	16.4883		deps-1
ubc-20	16.5103		vha-1	16.4765		frm-1	16.4883		vha-1	15.8722	16.4765		argn-1	16.4359	16.4879		argn-1	16.3833	16.4879		dgk-1
eif-6	16.5095		pgk-1	16.47		argn-1	16.4879		pgk-1	16.6522	16.47		F22B8.7	16.3271	16.4867		F22B8.7	16.2798	16.4867		dgn-1
ngp-1	16.5062		F07F6.4	16.4677		F22B8.7	16.4867		F07F6.4	16.6735	16.4677		ZK1128.1	16.4306	16.4862		ZK1128.1	16.4185	16.4862		dhc-1
ddx-19	16.4979		cox-11	16.4673		ZK1128.1	16.4862		cox-11	14.9584	16.4673		edc-4	16.2922	16.4846		edc-4	16.4038	16.4846		dhcr-24
unc-23	16.4973		pud-2.1	16.4671		edc-4	16.4846		pud-2.1	16.736	16.4671		cgp-1	16.1485	16.4834		cgp-1	16.1912	16.4834		dhfr-1
F56B3.4	16.4944		Q06AY5	16.4628		cgp-1	16.4834		Q06AY5	17.0744	16.4628		coq-3	16.3921	16.4819		coq-3	16.3929	16.4819		dhhc-6
Y59E9AL.36	16.4935		rod-1	16.4614		coq-3	16.4819		rod-1	16.358	16.4614		F07F6.4	16.6735	16.4809		F07F6.4	16.4677	16.4809		dhod-1
ttr-15	16.4935		srp-2	16.4566		F07F6.4	16.4809		srp-2	16.6027	16.4566		tth-1	16.9691	16.4806		tth-1	16.5529	16.4806		dhp-1
lys-1	16.4918		alh-13	16.4526		tth-1	16.4806		alh-13	16.2684	16.4526		asp-4	17.0311	16.4787		asp-4	16.678	16.4787		dhrs-4
cct-5	16.4893		C30G12.2	16.4484		asp-4	16.4787		C30G12.2	15.8969	16.4484		arx-6	16.4735	16.4772		arx-6	16.3092	16.4772		dhs-1
snb-1	16.487		cct-5	16.4477		arx-6	16.4772		cct-5	16.4893	16.4477		C30G12.2	15.8969	16.4743		C30G12.2	16.4484	16.4743		dhs-12
tba-7	16.4807		prp-8	16.4474		C30G12.2	16.4743		M01H9.3	16.4487	16.4474		H04M03.3	16.0359	16.4666		H04M03.3	16.006	16.4666		dhs-13
xpo-1	16.4804		M01H9.3	16.4474		H04M03.3	16.4666		prp-8	16.2793	16.4474		B0379.1	16.405	16.4624		B0379.1	16.504	16.4624		dhs-19
apg-1	16.4772		vps-4	16.441		B0379.1	16.4624		vps-4	16.263	16.441		dyci-1	16.4218	16.4612		dyci-1	16.4855	16.4612		dhs-2
arx-6	16.4735		acsd-1	16.4384		dyci-1	16.4612		acsd-1	16.5605	16.4384		sfxn-1.5	16.2609	16.461		sfxn-1.5	16.2903	16.461		dhs-20
kdp-1	16.4718		col-98	16.4372		sfxn-1.5	16.461		col-98	17.3945	16.4372		K09G1.1	16.902	16.4529		K09G1.1	16.7183	16.4529		dhs-21
ule-2	16.4714		hpd-1	16.4353		K09G1.1	16.4529		hpd-1	16.6037	16.4353		frl-1	16.4183	16.4516		frl-1	16.3823	16.4516		dhs-22
R151.2	16.4711		stdh-3	16.4334		frl-1	16.4516		stdh-3	16.024	16.4334		unc-23	16.4973	16.4512		unc-23	16.4087	16.4512		dhs-24
srpa-68	16.468		prpf-4	16.4328		unc-23	16.4512		prpf-4	16.7768	16.4328		cct-5	16.4893	16.4459		cct-5	16.4477	16.4459		dhs-25
imph-1	16.4679		ngp-1	16.4327		cct-5	16.4459		ngp-1	16.5062	16.4327		Y37E11B.10	16.3254	16.4449		Y37E11B.10	16.0213	16.4449		dhs-28
pgl-3	16.4678		snap-29	16.4308		Y37E11B.10	16.4449		snap-29	16.7251	16.4308		ddx-23	16.3399	16.444		ddx-23	16.3486	16.444		dhs-3
pas-3	16.4662		rpb-8	16.4287		ddx-23	16.444		T04A8.7	16.2042	16.4287		clik-1	16.8306	16.4437		clik-1	16.5703	16.4437		dhs-30
mup-4	16.4652		T04A8.7	16.4287		clik-1	16.4437		rpb-8	16.1939	16.4287		sth-1	16.1263	16.4427		sth-1	16.5832	16.4427		dhs-4
K07E3.4	16.4627		vha-14	16.4277		sth-1	16.4427		vha-14	16.405	16.4277		txl-1	16.3635	16.4406		txl-1	16.2601	16.4406		dhs-6
asp-2	16.4622		azyx-1	16.4216		txl-1	16.4406		azyx-1	15.0704	16.4216		F10C2.4	15.946	16.4392		F10C2.4	16.0688	16.4392		dhs-9
ppfr-4	16.4609		R151.2	16.4205		F10C2.4	16.4392		R151.2	16.4711	16.4205		cope-1	16.5592	16.4382		cope-1	16.2977	16.4382		did-2
srp-7	16.4566		ZK1128.1	16.4185		cope-1	16.4382		ZK1128.1	16.4306	16.4185		lbp-6	17.3482	16.4331		lbp-6	17.0612	16.4331		dif-1
dao-3	16.4515		alfa-1	16.4174		lbp-6	16.4331		alfa-1	16.5549	16.4174		fat-5	16.1005	16.4297		fat-5	16.6469	16.4297		dig-1
elo-1	16.4514		sago-1	16.4162		fat-5	16.4297		sago-1	16.0946	16.4162		ctsa-1.1	17.0864	16.4273		ctsa-1.1	16.5831	16.4273		dim-1
M01H9.3	16.4487		rme-8	16.4136		ctsa-1.1	16.4273		rme-8	16.1763	16.4136		cdc-42	16.1178	16.4257		cdc-42	16.0646	16.4257		dip-2
got-2.2	16.4474		ent-2	16.4095		cdc-42	16.4257		ent-2	15.6574	16.4095		asp-2	16.4622	16.4177		asp-2	16.1613	16.4177		dis-3
ifa-1	16.4454		unc-23	16.4087		asp-2	16.4177		unc-23	16.4973	16.4087		lys-1	16.4918	16.4161		lys-1	16.7036	16.4161		disl-2
aqp-2	16.4442		spas-1	16.406		lys-1	16.4161		spas-1	15.7658	16.406		his-24	16.9418	16.4157		his-24	16.2097	16.4157		djr-1.1
apd-3	16.4438		T22D1.3	16.4055		his-24	16.4157		T22D1.3	16.416	16.4055		let-418	16.31	16.4145		let-418	16.3597	16.4145		dkf-1
lin-24	16.4431		ifa-1	16.4042		let-418	16.4145		ifa-1	16.4454	16.4042		glh-4	16.5136	16.412		glh-4	16.5535	16.412		dkf-2
acs-22	16.436		edc-4	16.4038		glh-4	16.412		edc-4	16.2922	16.4038		rsf-1	16.5409	16.4117		rsf-1	16.274	16.4117		dlat-1
argn-1	16.4359		W03F8.4	16.4014		rsf-1	16.4117		W03F8.4	16.0252	16.4014		srp-2	16.6027	16.4079		srp-2	16.4566	16.4079		dlat-2
arx-3	16.4324		coq-3	16.3929		math-33	16.4079		coq-3	16.3921	16.3929		math-33	16.282	16.4079		math-33	16.3446	16.4079		dlc-1
ZK1128.1	16.4306		rpl-29	16.3914		srp-2	16.4079		rpl-29	16.554	16.3914		cacn-1	15.8716	16.4071		cacn-1	15.9352	16.4071		dld-1
lam-1	16.4251		cdk-1	16.3854		cacn-1	16.4071		cdk-1	16.1916	16.3854		mrps-18C	16.3709	16.4067		mrps-18C	16.235	16.4067		dlg-1
dyci-1	16.4218		argn-1	16.3833		mrps-18C	16.4067		argn-1	16.4359	16.3833		epi-1	16.7142	16.4029		epi-1	16.8783	16.4029		dli-1
hil-5	16.4212		frl-1	16.3823		epi-1	16.4029		frl-1	16.4183	16.3823		jac-1	16.0381	16.4013		jac-1	16.0596	16.4013		dlst-1
frl-1	16.4183		ajm-1	16.3809		jac-1	16.4013		ajm-1	15.9476	16.3809		dsc-4	15.9489	16.3964		dsc-4	16.0012	16.3964		dnbp-1
pgl-1	16.4183		C05C10.3	16.3788		dsc-4	16.3964		C05C10.3	16.5188	16.3788		F56B3.4	16.4944	16.3917		F56B3.4	16.2616	16.3917		dnc-1
T22D1.3	16.416		kgb-1	16.3777		F56B3.4	16.3917		kgb-1	16.1038	16.3777		alh-1	17.2207	16.3909		alh-1	16.876	16.3909		dnc-2
dlst-1	16.4155		mcm-6	16.3772		alh-1	16.3909		mcm-6	16.1456	16.3772		akap-1	16.1308	16.3897		akap-1	16.3036	16.3897		dnc-3
mup-2	16.4099		akt-2	16.3765		akap-1	16.3897		akt-2	16.384	16.3765		cox-11	14.9584	16.3876		cox-11	16.4673	16.3876		dnc-4
rskn-2	16.4067		mrpl-45	16.3639		cox-11	16.3876		mrpl-45	16.3902	16.3639		deps-1	16.1247	16.3866		deps-1	16.3053	16.3866		dnj-1
ipgm-1	16.406		rskn-2	16.3632		deps-1	16.3866		rskn-2	16.4067	16.3632		ptp-2	16.3338	16.3859		ptp-2	16.2869	16.3859		dnj-10
vha-14	16.405		hsp-16.1	16.3629		ptp-2	16.3859		hsp-16.1	16.8151	16.3629		rpl-25.2	16.9003	16.3813		rpl-25.2	16.5291	16.3813		dnj-11
B0379.1	16.405		frm-1	16.36		rpl-25.2	16.3813		frm-1	16.5511	16.36		stdh-3	16.024	16.3782		stdh-3	16.4334	16.3782		dnj-12
ucr-2.2	16.4044		let-418	16.3597		stdh-3	16.3782		let-418	16.31	16.3597		T04A8.7	16.2042	16.3778		T04A8.7	16.4287	16.3778		dnj-13
sur-5	16.3956		arl-8	16.3596		T04A8.7	16.3778		arl-8	16.5274	16.3596		fip-5	16.3954	16.3772		fip-5	15.3819	16.3772		dnj-16
fip-5	16.3954		tmem-120	16.3567		fip-5	16.3772		tmem-120	16.1685	16.3567		ppfr-4	16.4609	16.3766		ppfr-4	16.3547	16.3766		dnj-17
lgmn-1	16.3948		ppfr-4	16.3547		ppfr-4	16.3766		ppfr-4	16.4609	16.3547		rpn-1	16.0114	16.376		rpn-1	16.0478	16.376		dnj-19
usp-14	16.3927		isp-1	16.3545		rpn-1	16.376		isp-1	16.3474	16.3545		lpd-6	16.0342	16.3698		lpd-6	15.8877	16.3698		dnj-25
coq-3	16.3921		dnpp-1	16.3514		lpd-6	16.3698		dnpp-1	16.8312	16.3514		ZK512.2	15.8464	16.3689		ZK512.2	15.8113	16.3689		dnj-29
acp-1	16.3918		haf-4	16.3489		ZK512.2	16.3689		haf-4	15.9269	16.3489		enol-1	17.2657	16.3656		enol-1	17.038	16.3656		dnj-9
snx-1	16.3918		ddx-23	16.3486		enol-1	16.3656		ddx-23	16.3399	16.3486		lgmn-1	16.3948	16.3627		lgmn-1	16.1147	16.3627		dnpp-1
Y45G12B.3	16.3907		daf-22	16.3457		lgmn-1	16.3627		daf-22	16.1549	16.3457		cul-1	16.2384	16.3614		cul-1	16.2732	16.3614		dod-19
mrpl-45	16.3902		lin-24	16.3447		cul-1	16.3614		lin-24	16.4431	16.3447		unc-70	16.3361	16.3597		unc-70	16.5383	16.3597		dog-1
C36A4.4	16.3883		math-33	16.3446		unc-70	16.3597		math-33	16.282	16.3446		plc-4	16.2964	16.3569		plc-4	16.232	16.3569		dohh-1
akt-2	16.384		hpo-34	16.3443		plc-4	16.3569		hpo-34	15.4577	16.3443		ugt-8	15.698	16.3543		ugt-8	17.1014	16.3543		dpf-3
hum-5	16.3837		atln-1	16.342		ugt-8	16.3543		atln-1	16.1876	16.342		T22D1.3	16.416	16.3517		T22D1.3	16.4055	16.3517		dpf-4
let-711	16.3791		ipgm-1	16.3415		T22D1.3	16.3517		ttr-47	16.5605	16.3415		ret-1	16.8239	16.3476		ret-1	16.605	16.3476		dpf-5
F15G9.1	16.3752		ttr-47	16.3415		ret-1	16.3476		ipgm-1	16.406	16.3415		W03F8.4	16.0252	16.3475		W03F8.4	16.4014	16.3475		dpl-1
mrps-18C	16.3709		F21C10.9	16.3378		W03F8.4	16.3475		F21C10.9	16.0918	16.3378		hpd-1	16.6037	16.3469		hpd-1	16.4353	16.3469		dpm-1
txl-1	16.3635		tiar-1	16.337		hpd-1	16.3469		tiar-1	16.3263	16.337		kgb-1	16.1038	16.3458		kgb-1	16.3777	16.3458		dpy-11
fah-1	16.3634		mrpl-1	16.3359		kgb-1	16.3458		mrpl-1	16.2688	16.3359		mcm-6	16.1456	16.3423		mcm-6	16.3772	16.3423		dpy-18
rod-1	16.358		sptl-1	16.3304		mcm-6	16.3423		sptl-1	16.1176	16.3304		trap-1	16.5253	16.3413		trap-1	16.481	16.3413		dpy-22
F32B5.6	16.3546		Y59E9AL.36	16.3285		trap-1	16.3413		Y59E9AL.36	16.4935	16.3285		lin-24	16.4431	16.3375		lin-24	16.3447	16.3375		dpy-23
pdi-1	16.353		Y45G12B.3	16.3283		lin-24	16.3375		Y45G12B.3	16.3907	16.3283		lex-1	16.1625	16.3342		lex-1	16.2983	16.3342		dpy-26
isp-1	16.3474		ubc-9	16.3262		lex-1	16.3342		ubc-9	16.0064	16.3262		atln-1	16.1876	16.334		atln-1	16.342	16.334		dpy-27
C01B10.11	16.3464		C36A4.4	16.3216		atln-1	16.334		C36A4.4	16.3883	16.3216		ragc-1	16.1873	16.3213		ragc-1	16.2448	16.3213		dpy-28
pdi-2	16.3415		C40H1.7	16.3146		ragc-1	16.3213		C40H1.7	16.2151	16.3146		ttll-12	16.0793	16.3197		ttll-12	15.9323	16.3197		dpy-31
ddx-23	16.3399		tnt-2	16.3137		ttll-12	16.3197		tnt-2	16.204	16.3137		haf-9	15.9692	16.3187		haf-9	16.1593	16.3187		dpyd-1
rpt-4	16.3387		paa-1	16.3121		haf-9	16.3187		paa-1	16.3243	16.3121		cdk-1	16.1916	16.3163		cdk-1	16.3854	16.3163		drh-1
unc-70	16.3361		dlg-1	16.3105		cdk-1	16.3163		dlg-1	15.9409	16.3105		rps-27	15.7901	16.3149		rps-27	15.8095	16.3149		drh-3
ptp-2	16.3338		arx-6	16.3092		rps-27	16.3149		arx-6	16.4735	16.3092		atx-2	16.2891	16.3134		atx-2	16.2289	16.3134		drp-1
ebp-1	16.3334		deps-1	16.3053		atx-2	16.3134		deps-1	16.1247	16.3053		sago-1	16.0946	16.3103		sago-1	16.4162	16.3103		drr-2
cpi-1	16.3299		akap-1	16.3036		sago-1	16.3103		akap-1	16.1308	16.3036		npp-6	15.8674	16.3099		npp-6	16.2852	16.3099		dsc-4
F22B8.7	16.3271		lex-1	16.2983		npp-6	16.3099		lex-1	16.1625	16.2983		ran-2	16.0391	16.309		ran-2	16.1775	16.309		dtmk-1
tiar-1	16.3263		lec-5	16.298		ran-2	16.309		lec-5	16.7127	16.298		ccdc-47	15.9374	16.3081		ccdc-47	16.2874	16.3081		dur-1
Y37E11B.10	16.3254		cope-1	16.2977		ccdc-47	16.3081		cope-1	16.5592	16.2977		ctl-2	16.2944	16.3026		ctl-2	16.5668	16.3026		dut-1
paa-1	16.3243		acl-3	16.2946		ctl-2	16.3026		sna-2	16.2933	16.2925		mboa-6	16.2824	16.3019		mboa-6	16.0578	16.3019		DY3.8
chp-1	16.3143		sna-2	16.2925		mboa-6	16.3019		sfxn-1.5	16.2609	16.2903		F35E12.2	16.1199	16.2988		F35E12.2	16.5066	16.2988		dyci-1
let-418	16.31		sfxn-1.5	16.2903		F35E12.2	16.2988		ccdc-47	15.9374	16.2874		M01H9.3	16.4487	16.2956		M01H9.3	16.4474	16.2956		dylt-1
lmn-1	16.3094		ccdc-47	16.2874		M01H9.3	16.2956		ptp-2	16.3338	16.2869		msh-2	15.8277	16.2939		msh-2	16.1973	16.2939		dylt-3
eif-3.H	16.3081		ptp-2	16.2869		msh-2	16.2939		nkb-3	16.0157	16.2857		glna-1	15.9511	16.2881		glna-1	16.0558	16.2881		dyn-1
cri-3	16.3065		nkb-3	16.2857		glna-1	16.2881		pud-4	16.1778	16.2854		rpl-43	15.7977	16.284		rpl-43	14.9434	16.284		dys-1
plc-4	16.2964		pud-4	16.2854		rpl-43	16.284		npp-6	15.8674	16.2852		vps-4	16.263	16.2809		vps-4	16.441	16.2809		E01A2.1
T10F2.2	16.2956		npp-6	16.2852		T23F11.2	16.2809		tba-5	16.1075	16.2848		T23F11.2	16.0563	16.2809		T23F11.2	15.6278	16.2809		E01A2.2
ctl-2	16.2944		tba-5	16.2848		vps-4	16.2809		F22B8.7	16.3271	16.2798		nono-1	15.801	16.2795		nono-1	15.7822	16.2795		E02H1.1
ZK354.2	16.2933		F22B8.7	16.2798		nono-1	16.2795		H03A11.2	16.516	16.2782		F56A11.5	16.1779	16.2713		F56A11.5	16.2744	16.2713		E02H9.3
sna-2	16.2933		H03A11.2	16.2782		F56A11.5	16.2713		mca-2	16.2717	16.2774		ZK550.3	16.0774	16.2708		ZK550.3	16.2301	16.2708		E04F6.8
edc-4	16.2922		mca-2	16.2774		ZK550.3	16.2708		ppw-1	15.9631	16.2755		eif-6	16.5095	16.2693		eif-6	16.2653	16.2693		eak-7
atx-2	16.2891		ppw-1	16.2755		eif-6	16.2693		F56A11.5	16.1779	16.2744		C36A4.4	16.3883	16.2687		C36A4.4	16.3216	16.2687		ears-1
mboa-6	16.2824		F56A11.5	16.2744		C36A4.4	16.2687		rsf-1	16.5409	16.274		C05C10.3	16.5188	16.2674		C05C10.3	16.3788	16.2674		ears-2
math-33	16.282		rsf-1	16.274		C05C10.3	16.2674		cul-1	16.2384	16.2732		hsp-16.1	16.8151	16.2671		hsp-16.1	16.3629	16.2671		eas-1
prp-8	16.2793		cul-1	16.2732		hsp-16.1	16.2671		znf-622	12.0223	16.2705		H05C05.1	15.9927	16.2662		H05C05.1	15.9359	16.2662		eat-16
cyc-1	16.2766		znf-622	16.2705		H05C05.1	16.2662		pud-1.2	16.6513	16.2701		haf-4	15.9269	16.2633		haf-4	16.3489	16.2633		eat-3
pfd-2	16.2735		pud-1.2	16.2701		haf-4	16.2633		ubh-4	16.1202	16.2672		cogc-5	15.8163	16.2609		cogc-5	15.9462	16.2609		eat-6
mca-2	16.2717		ubh-4	16.2672		cogc-5	16.2609		eif-6	16.5095	16.2653		F32B5.6	16.3546	16.2585		F32B5.6	15.8734	16.2585		ebp-1
mrpl-1	16.2688		eif-6	16.2653		F32B5.6	16.2585		C37A2.7	16.5875	16.2647		ttr-47	16.5605	16.2581		ttr-47	16.3415	16.2581		ebp-2
alh-13	16.2684		C37A2.7	16.2647		ttr-47	16.2581		F56B3.4	16.4944	16.2616		mca-2	16.2717	16.2568		mca-2	16.2774	16.2568		ech-1.1
vps-4	16.263		F56B3.4	16.2616		mca-2	16.2568		hpo-29	16.1776	16.2616		puf-12	15.5601	16.2564		puf-12	15.8392	16.2564		ech-1.2
ZK899.2	16.2623		hpo-29	16.2616		puf-12	16.2564		txl-1	16.3635	16.2601		lam-1	16.4251	16.2563		lam-1	16.7136	16.2563		ech-2
sfxn-1.5	16.2609		txl-1	16.2601		lam-1	16.2563		D1086.10	16.535	16.2539		acp-1	16.3918	16.2541		acp-1	16.019	16.2541		ech-4
lbp-1	16.2538		D1086.10	16.2539		acp-1	16.2541		atp-5	16.1762	16.2501		tmem-120	16.1685	16.2521		tmem-120	16.3567	16.2521		ech-5
rsp-2	16.2524		atp-5	16.2501		tmem-120	16.2521		stl-1	16.6855	16.2498		alp-1	17.0672	16.2428		alp-1	17.0104	16.2428		ech-6
pbs-2	16.2407		stl-1	16.2498		alp-1	16.2428		ragc-1	16.1873	16.2448		C07D8.6	16.7845	16.2411		C07D8.6	16.7165	16.2411		ech-7
K02B12.7	16.2401		ragc-1	16.2448		C07D8.6	16.2411		cyc-1	16.2766	16.243		C24H12.4	15.8672	16.2409		C24H12.4	15.8636	16.2409		ech-8
cul-1	16.2384		cyc-1	16.243		C24H12.4	16.2409		K07E3.4	16.4627	16.2398		sna-2	16.2933	16.2382		sna-2	16.2925	16.2382		ecps-1
C08E8.4	16.2377		K07E3.4	16.2398		sna-2	16.2382		rde-12	15.8709	16.239		gcs-1	16.2311	16.2356		gcs-1	16.2066	16.2356		edc-3
sec-11	16.2369		rde-12	16.239		gcs-1	16.2356		srp-7	16.4566	16.237		erm-1	16.6973	16.2355		erm-1	16.7274	16.2355		edc-4
gcs-1	16.2311		srp-7	16.237		erm-1	16.2355		mrps-18C	16.3709	16.235		patr-1	16.1552	16.2353		patr-1	16.2212	16.2353		edg-1
F54F7.3	16.2262		mrps-18C	16.235		patr-1	16.2353		plc-4	16.2964	16.232		ebp-1	16.3334	16.2329		ebp-1	15.7598	16.2329		eea-1
fbp-1	16.2217		plc-4	16.232		ebp-1	16.2329		ZK550.3	16.0774	16.2301		tiar-1	16.3263	16.2327		tiar-1	16.337	16.2327		EEED8.10
C40H1.7	16.2151		ZK550.3	16.2301		tiar-1	16.2327		atx-2	16.2891	16.2289		pqn-27	16.0487	16.2316		pqn-27	15.9854	16.2316		eef-1B.1
ifp-1	16.2101		atx-2	16.2289		pqn-27	16.2316		patr-1	16.1552	16.2212		ipgm-1	16.406	16.2315		ipgm-1	16.3415	16.2315		eef-1B.2
F52A8.1	16.2091		patr-1	16.2212		ipgm-1	16.2315		pas-3	16.4662	16.2184		wars-1	16.1528	16.2301		wars-1	16.1491	16.2301		eef-1G
aqp-7	16.2069		pas-3	16.2184		wars-1	16.2301		aqp-7	16.2069	16.2155		pgk-1	16.6522	16.226		pgk-1	16.47	16.226		eef-2
T04A8.7	16.2042		aqp-7	16.2155		pgk-1	16.226		snap-1	15.9867	16.2146		T19B10.2	17.0972	16.2222		T19B10.2	16.5205	16.2222		eel-1
tnt-2	16.204		snap-1	16.2146		T19B10.2	16.2222		his-24	16.9418	16.2097		eel-1	15.9393	16.2166		eel-1	15.9427	16.2166		efa-6
rpb-8	16.1939		his-24	16.2097		eel-1	16.2166		gcs-1	16.2311	16.2066		pes-8	15.8467	16.2151		pes-8	16.7744	16.2151		efhd-1
atg-18	16.1918		gcs-1	16.2066		pes-8	16.2151		tba-7	16.4807	16.1977		ppw-1	15.9631	16.2123		ppw-1	16.2755	16.2123		efk-1
cdk-1	16.1916		tba-7	16.1977		aps-2	16.2123		nuc-1	16.1703	16.1973		aps-2	15.6893	16.2123		aps-2	15.8448	16.2123		efr-3
atln-1	16.1876		nuc-1	16.1973		ppw-1	16.2123		msh-2	15.8277	16.1973		mup-4	16.4652	16.2103		mup-4	15.9949	16.2103		eft-1
ragc-1	16.1873		msh-2	16.1973		mup-4	16.2103		ttr-15	16.4935	16.1968		ubh-4	16.1202	16.2076		ubh-4	16.2672	16.2076		eft-3
moc-1	16.184		ttr-15	16.1968		ubh-4	16.2076		apd-3	16.4438	16.1956		apa-2	16.1416	16.2073		apa-2	16.089	16.2073		egal-1
plin-1	16.1786		apd-3	16.1956		apa-2	16.2073		cec-5	15.6573	16.1952		pgl-1	16.4183	16.2071		pgl-1	16.58	16.2071		egl-30
clec-266	16.1784		cec-5	16.1952		pgl-1	16.2071		hsp-12.2	15.6045	16.1947		C05C8.7	16.0631	16.2012		C05C8.7	16.0373	16.2012		egl-4
F56A11.5	16.1779		hsp-12.2	16.1947		C05C8.7	16.2012		rbm-39	15.982	16.1937		ucr-2.2	16.4044	16.1973		ucr-2.2	16.0362	16.1973		egl-45
pud-4	16.1778		rbm-39	16.1937		ucr-2.2	16.1973		F52A8.1	16.2091	16.1936		djr-1.1	16.1242	16.1968		djr-1.1	16.0719	16.1968		egl-8
hpo-29	16.1776		F52A8.1	16.1936		djr-1.1	16.1968		cgp-1	16.1485	16.1912		emb-27	15.823	16.1954		emb-27	15.8507	16.1954		ego-2
rme-8	16.1763		cgp-1	16.1912		emb-27	16.1954		phat-7	16.1735	16.1856		rde-12	15.8709	16.1928		rde-12	16.239	16.1928		egrh-3
atp-5	16.1762		phat-7	16.1856		rde-12	16.1928		C01B10.11	16.3464	16.1834		rbm-39	15.982	16.1925		rbm-39	16.1937	16.1925		ehbp-1
K01G5.5	16.1742		C01B10.11	16.1834		rbm-39	16.1925		B0416.5	16.0077	16.1823		hum-1	15.9667	16.1922		hum-1	16.1464	16.1922		eif-1
phat-7	16.1735		B0416.5	16.1823		hum-1	16.1922		clec-266	16.1784	16.1812		F15G9.1	16.3752	16.1854		F15G9.1	16.1067	16.1854		eif-2A
map-2	16.1724		clec-266	16.1812		F15G9.1	16.1854		cox-6c	16.5774	16.1784		ugt-22	16.0822	16.1846		hsp-75	16.1608	16.1846		eif-2alpha
nuc-1	16.1703		cox-6c	16.1784		hsp-75	16.1846		ran-2	16.0391	16.1775		hsp-75	16.0212	16.1846		ugt-22	16.0631	16.1846		eif-2bbeta
tmem-120	16.1685		ran-2	16.1775		ugt-22	16.1846		dylt-3	14.6052	16.1774		F25H2.4	16.0879	16.1812		F25H2.4	16.14	16.1812		eif-2bdelta
jhdm-1	16.165		dylt-3	16.1774		F25H2.4	16.1812		F26E4.3	15.7948	16.1739		hxk-2	15.8367	16.181		hxk-2	16.0536	16.181		eif-2bepsilon
lex-1	16.1625		F26E4.3	16.1739		hxk-2	16.181		eif-3.H	16.3081	16.172		srp-7	16.4566	16.1791		srp-7	16.237	16.1791		eif-2beta
asp-6	16.157		eif-3.H	16.172		srp-7	16.1791		inx-15	15.9024	16.1651		klp-7	16.0952	16.1776		klp-7	15.9074	16.1776		eif-2Bgamma
patr-1	16.1552		inx-15	16.1651		klp-7	16.1776		asp-2	16.4622	16.1613		C08E8.4	16.2377	16.1768		C08E8.4	15.973	16.1768		eif-2d
daf-22	16.1549		asp-2	16.1613		C08E8.4	16.1768		tns-1	16.127	16.1611		dnc-4	15.696	16.1724		dnc-4	15.2658	16.1724		eif-2gamma
wars-1	16.1528		tns-1	16.1611		dnc-4	16.1724		hsp-75	16.0212	16.1608		moc-1	16.184	16.1677		moc-1	15.7779	16.1677		eif-3.B
eif-3.I	16.1518		hsp-75	16.1608		moc-1	16.1677		chp-1	16.3143	16.1597		K02B12.7	16.2401	16.1642		K02B12.7	16.0476	16.1642		eif-3.C
cgp-1	16.1485		chp-1	16.1597		K02B12.7	16.1642		aqp-2	16.4442	16.1596		sec-11	16.2369	16.1622		sec-11	16.0246	16.1622		eif-3.D
hum-4	16.1478		aqp-2	16.1596		sec-11	16.1622		haf-9	15.9692	16.1593		dylt-3	14.6052	16.1523		dylt-3	16.1774	16.1523		eif-3.E
mcm-6	16.1456		haf-9	16.1593		dylt-3	16.1523		pdi-1	16.353	16.1529		acdh-3	15.8435	16.1511		acdh-3	16.0442	16.1511		eif-3.F
asp-13	16.1438		pdi-1	16.1529		acdh-3	16.1511		wars-1	16.1528	16.1491		snap-1	15.9867	16.1498		snap-1	16.2146	16.1498		eif-3.G
F44E2.8	16.1425		wars-1	16.1491		snap-1	16.1498		hum-1	15.9667	16.1464		C40H1.7	16.2151	16.1495		C40H1.7	16.3146	16.1495		eif-3.H
apa-2	16.1416		hum-1	16.1464		C40H1.7	16.1495		snb-1	16.487	16.1413		ifp-1	16.2101	16.1483		ifp-1	17.6318	16.1483		eif-3.I
D2030.2	16.1396		snb-1	16.1413		ifp-1	16.1483		F54F7.3	16.2262	16.1404		cyc-1	16.2766	16.1475		cyc-1	16.243	16.1475		eif-3.j
akap-1	16.1308		F54F7.3	16.1404		cyc-1	16.1475		F25H2.4	16.0879	16.14		ctg-1	16.1105	16.1469		ctg-1	16.1128	16.1469		eif-3.K
hprt-1	16.1302		F25H2.4	16.14		ctg-1	16.1469		F55B11.3	12.6289	16.1389		chp-1	16.3143	16.1462		chp-1	16.1597	16.1462		eif-3.l
tns-1	16.127		F55B11.3	16.1389		chp-1	16.1462		aldo-1	16.5514	16.1309		kcc-1	16.0791	16.146		kcc-1	15.988	16.146		eif-6
sth-1	16.1263		aldo-1	16.1309		kcc-1	16.146		atg-18	16.1918	16.1308		gale-1	15.9299	16.1452		gale-1	15.9162	16.1452		ekl-1
deps-1	16.1247		atg-18	16.1308		gale-1	16.1452		nduf-11	15.8878	16.129		acl-1	15.8052	16.1429		acl-1	16.0338	16.1429		ekl-4
djr-1.1	16.1242		nduf-11	16.129		acl-1	16.1429		mpst-1	16.0235	16.1277		T10F2.2	16.2956	16.1413		T10F2.2	15.9857	16.1413		ekl-6
ubh-4	16.1202		mpst-1	16.1277		T10F2.2	16.1413		sucg-1	16.1158	16.1266		smgl-1	15.5994	16.1383		smgl-1	15.811	16.1383		elb-1
F35E12.2	16.1199		sucg-1	16.1266		smgl-1	16.1383		dnj-29	15.8546	16.1202		ipla-1	16.0491	16.1369		ipla-1	16.0739	16.1369		elc-1
cdc-42	16.1178		dnj-29	16.1202		ipla-1	16.1369		tald-1	16.5197	16.1192		K07E3.4	16.4627	16.1354		K07E3.4	16.2398	16.1354		elks-1
sptl-1	16.1176		tald-1	16.1192		K07E3.4	16.1354		lgmn-1	16.3948	16.1147		aqp-2	16.4442	16.1351		aqp-2	16.1596	16.1351		elo-1
sdha-2	16.1162		lgmn-1	16.1147		aqp-2	16.1351		ctg-1	16.1105	16.1128		K01G5.5	16.1742	16.1349		K01G5.5	15.8022	16.1349		elo-2
sucg-1	16.1158		ctg-1	16.1128		K01G5.5	16.1349		ifd-2	15.2354	16.1104		B0416.5	16.0077	16.1332		B0416.5	16.1823	16.1332		elpc-1
ctg-1	16.1105		ifd-2	16.1104		B0416.5	16.1332		F15G9.1	16.3752	16.1067		epg-3	15.7224	16.1322		epg-3	15.9536	16.1322		elpc-2
tba-5	16.1075		F15G9.1	16.1067		epg-3	16.1322		fah-1	16.3634	16.1019		rsks-1	15.8329	16.1313		rsks-1	15.9822	16.1313		elpc-3
kgb-1	16.1038		fah-1	16.1019		rsks-1	16.1313		idhg-1	16.0264	16.0953		H03A11.2	16.516	16.1277		H03A11.2	16.2782	16.1277		elpc-4
rmd-2	16.1026		idhg-1	16.0953		H03A11.2	16.1277		lmn-1	16.3094	16.0942		cdk-12	15.7969	16.1262		cdk-12	15.8333	16.1262		emb-27
fat-5	16.1005		lmn-1	16.0942		cdk-12	16.1262		oma-1	15.93	16.0932		npp-8	15.7385	16.1259		npp-8	15.8689	16.1259		emb-4
nlt-1	16.1005		oma-1	16.0932		npp-8	16.1259		apa-2	16.1416	16.089		inx-15	15.9024	16.1258		inx-15	16.1651	16.1258		emb-5
ttr-16	16.1004		apa-2	16.089		inx-15	16.1258		moma-1	16.0287	16.0889		snx-1	16.3918	16.1194		snx-1	16.0047	16.1194		emb-8
eef-1B.2	16.0999		moma-1	16.0889		snx-1	16.1194		clik-3	15.8779	16.0877		F42C5.9	15.8952	16.1036		F42C5.9	16.0445	16.1036		emb-9
klp-7	16.0952		clik-3	16.0877		F42C5.9	16.1036		nex-2	16.0268	16.0821		did-2	16.0566	16.0991		did-2	15.761	16.0991		emc-1
sago-1	16.0946		nex-2	16.0821		did-2	16.0991		srdh-1	15.9412	16.0801		acly-2	16.0291	16.0966		acly-2	15.9046	16.0966		emc-2
W02D7.4	16.0944		srdh-1	16.0801		acly-2	16.0966		bcat-1	15.7981	16.0752		unc-27	17.0393	16.0851		unc-27	16.6502	16.0851		emc-3
tmed-12	16.0939		bcat-1	16.0752		mtr-4	16.0851		hsp-60	16.5525	16.0743		mtr-4	15.7713	16.0851		mtr-4	15.9953	16.0851		emc-6
F21C10.9	16.0918		hsp-60	16.0743		unc-27	16.0851		ipla-1	16.0491	16.0739		rmd-2	16.1026	16.0843		rmd-2	15.9402	16.0843		endu-1
Y37D8A.2	16.0887		ipla-1	16.0739		rmd-2	16.0843		C35B1.5	16.5692	16.0736		rml-4	15.8342	16.0838		rml-4	15.7917	16.0838		endu-2
F25H2.4	16.0879		C35B1.5	16.0736		rml-4	16.0838		aps-1	15.54	16.0728		dnpp-1	16.8312	16.0831		dnpp-1	16.3514	16.0831		eng-1
ugt-22	16.0822		aps-1	16.0728		dnpp-1	16.0831		djr-1.1	16.1242	16.0719		hum-4	16.1478	16.0825		hum-4	16.018	16.0825		enol-1
ttll-12	16.0793		djr-1.1	16.0719		hum-4	16.0825		F10C2.4	15.946	16.0688		azyx-1	15.0704	16.0821		azyx-1	16.4216	16.0821		enpl-1
kcc-1	16.0791		F10C2.4	16.0688		azyx-1	16.0821		myo-1	15.5271	16.0676		eppl-1	15.9639	16.0808		eppl-1	15.8461	16.0808		ent-1
alh-9	16.0782		myo-1	16.0676		eppl-1	16.0808		ttr-14	15.7324	16.0657		daf-22	16.1549	16.0805		daf-22	16.3457	16.0805		ent-2
ZK550.3	16.0774		ttr-14	16.0657		daf-22	16.0805		cdc-42	16.1178	16.0646		nkb-3	16.0157	16.0771		nkb-3	16.2857	16.0771		eol-1
T21B6.3	16.0749		cdc-42	16.0646		nkb-3	16.0771		ugt-22	16.0822	16.0631		mrpl-13	15.8292	16.077		mrpl-13	15.9763	16.077		epg-2
mca-3	16.0733		ugt-22	16.0631		mrpl-13	16.077		jac-1	16.0381	16.0596		tald-1	16.5197	16.076		tald-1	16.1192	16.076		epg-3
pbs-5	16.0642		jac-1	16.0596		tald-1	16.076		mboa-6	16.2824	16.0578		scc-3	15.9747	16.0728		scc-3	15.8211	16.0728		epg-4
C05C8.7	16.0631		mboa-6	16.0578		scc-3	16.0728		pdi-2	16.3415	16.0571		F02E9.3	15.1459	16.071		F02E9.3	15.3307	16.071		epg-5
Y39G8B.1	16.0591		pdi-2	16.0571		F02E9.3	16.071		sur-6	12.5938	16.0559		F44E2.8	16.1425	16.0706		F44E2.8	15.9898	16.0706		epg-7
mev-1	16.058		sur-6	16.0559		F44E2.8	16.0706		glna-1	15.9511	16.0558		mpst-1	16.0235	16.0684		mpst-1	16.1277	16.0684		epg-9
M142.5	16.0576		glna-1	16.0558		mpst-1	16.0684		hxk-2	15.8367	16.0536		tns-1	16.127	16.0682		tns-1	16.1611	16.0682		epi-1
did-2	16.0566		hxk-2	16.0536		tns-1	16.0682		R11D1.10	15.3703	16.0505		gst-36	15.9424	16.0674		gst-36	15.9209	16.0674		epn-1
T23F11.2	16.0563		R11D1.10	16.0505		gst-36	16.0674		rpn-1	16.0114	16.0478		ule-2	16.4714	16.0557		ule-2	16.5405	16.0557		eppl-1
nola-3	16.0495		rpn-1	16.0478		ule-2	16.0557		K02B12.7	16.2401	16.0476		ugt-46	15.949	16.0547		ugt-46	16.0223	16.0547		eps-8
dnbp-1	16.0493		K02B12.7	16.0476		ugt-46	16.0547		cif-1	15.7556	16.0473		Q06AY5	17.0744	16.0533		Q06AY5	16.4628	16.0533		ept-1
ipla-1	16.0491		cif-1	16.0473		Q06AY5	16.0533		F42C5.9	15.8952	16.0445		ubc-13	15.8229	16.0529		ubc-13	15.8754	16.0529		eral-1
pqn-27	16.0487		F42C5.9	16.0445		ubc-13	16.0529		acdh-3	15.8435	16.0442		C01B10.11	16.3464	16.0493		C01B10.11	16.1834	16.0493		erfa-1
ran-2	16.0391		acdh-3	16.0442		C01B10.11	16.0493		alh-9	16.0782	16.0428		ttbk-8.2	15.6489	16.0483		ttbk-8.2	15.354	16.0483		erfa-3
C47B2.2	16.0385		alh-9	16.0428		ttbk-8.2	16.0483		C05C8.7	16.0631	16.0373		T21B6.3	16.0749	16.0476		T21B6.3	16.8876	16.0476		eri-1
jac-1	16.0381		C05C8.7	16.0373		T21B6.3	16.0476		ucr-2.2	16.4044	16.0362		nuc-1	16.1703	16.0468		nuc-1	16.1973	16.0468		eri-12
H04M03.3	16.0359		ucr-2.2	16.0362		M142.5	16.0468		got-2.2	16.4474	16.0348		M142.5	16.0576	16.0468		M142.5	15.8588	16.0468		erm-1
unc-57	16.0349		got-2.2	16.0348		nuc-1	16.0468		acl-1	15.8052	16.0338		lonp-1	16.0149	16.0409		lonp-1	16.0263	16.0409		erp-44.1
lpd-6	16.0342		acl-1	16.0338		lonp-1	16.0409		C39D10.8	16.8713	16.0271		ogdh-2	15.9924	16.0406		ogdh-2	15.7983	16.0406		erv-46
acly-2	16.0291		C39D10.8	16.0271		ogdh-2	16.0406		T28C6.7	16.0252	16.0265		hecd-1	15.7671	16.0382		hecd-1	15.8233	16.0382		esyt-2
atn-1	16.0291		T28C6.7	16.0265		hecd-1	16.0382		lonp-1	16.0149	16.0263		mrpl-4	15.8064	16.0359		mrpl-4	15.7931	16.0359		etc-1
moma-1	16.0287		lonp-1	16.0263		mrpl-4	16.0359		sec-11	16.2369	16.0246		cup-2	15.7358	16.0352		cup-2	15.8681	16.0352		ethe-1
nex-2	16.0268		sec-11	16.0246		cup-2	16.0352		pbs-2	16.2407	16.0235		isp-1	16.3474	16.0348		isp-1	16.3545	16.0348		evl-14
idhg-1	16.0264		pbs-2	16.0235		isp-1	16.0348		ugt-46	15.949	16.0223		lpin-1	16.0093	16.0322		F53C11.3	16.0017	16.0322		evl-18
T28C6.7	16.0252		ugt-46	16.0223		F53C11.3	16.0322		Y37E11B.10	16.3254	16.0213		F53C11.3	15.9703	16.0322		lpin-1	15.844	16.0322		exc-15
W03F8.4	16.0252		Y37E11B.10	16.0213		lpin-1	16.0322		acp-1	16.3918	16.019		ugt-41	15.869	16.0287		ugt-41	15.9796	16.0287		exc-4
stdh-3	16.024		acp-1	16.019		ugt-41	16.0287		hum-4	16.1478	16.018		C47B2.2	16.0385	16.0276		C47B2.2	15.8787	16.0276		exl-1
mpst-1	16.0235		hum-4	16.018		dhp-1	16.0276		jhdm-1	16.165	16.0173		dhp-1	14.2715	16.0276		dhp-1	15.6975	16.0276		exoc-7
letm-1	16.0234		jhdm-1	16.0173		C47B2.2	16.0276		ZK899.2	16.2623	16.0149		acbp-3	14.9647	16.0274		acbp-3	15.2462	16.0274		exoc-8
hsp-75	16.0212		ZK899.2	16.0149		acbp-3	16.0274		pid-3	15.9158	16.0107		pfd-2	16.2735	16.0266		pfd-2	15.9921	16.0266		exos-1
nkb-3	16.0157		pid-3	16.0107		pfd-2	16.0266		dnbp-1	16.0493	16.0092		natc-2	15.9122	16.0265		natc-2	15.6461	16.0265		F01G4.6
lonp-1	16.0149		dnbp-1	16.0092		natc-2	16.0265		mca-3	16.0733	16.0088		eef-1B.2	16.0999	16.0229		eef-1B.2	15.9206	16.0229		F02A9.10
rpn-1	16.0114		mca-3	16.0088		eef-1B.2	16.0229		H04M03.3	16.0359	16.006		ddx-27	15.4289	16.022		ddx-27	15.5682	16.022		F02E9.3
lpin-1	16.0093		H04M03.3	16.006		ddx-27	16.022		snx-1	16.3918	16.0047		R11D1.10	15.3703	16.0217		R11D1.10	16.0505	16.0217		F07A11.4
ufd-3	16.0091		snx-1	16.0047		R11D1.10	16.0217		F53C11.3	15.9703	16.0017		ostd-1	15.6684	16.021		ostd-1	15.6282	16.021		F07F6.4
B0416.5	16.0077		F53C11.3	16.0017		ostd-1	16.021		dsc-4	15.9489	16.0012		ubc-9	16.0064	16.0202		ubc-9	16.3262	16.0202		F08F3.4
ubc-9	16.0064		dsc-4	16.0012		ubc-9	16.0202		mtr-4	15.7713	15.9953		rha-1	15.9088	16.0178		rha-1	15.9785	16.0178		F08G12.1
cpz-1	16.0033		mtr-4	15.9953		rha-1	16.0178		mup-4	16.4652	15.9949		cdr-6	15.8408	16.0154		cdr-6	15.9514	16.0154		F09B12.3
pas-4	15.9939		mup-4	15.9949		cdr-6	16.0154		tps-2	15.8335	15.9931		atg-18	16.1918	16.0151		atg-18	16.1308	16.0151		F09E5.11
H05C05.1	15.9927		tps-2	15.9931		atg-18	16.0151		pfd-2	16.2735	15.9921		dnj-29	15.8546	16.0146		dnj-29	16.1202	16.0146		F09E5.3
ogdh-2	15.9924		pfd-2	15.9921		dnj-29	16.0146		mev-1	16.058	15.9916		cec-5	15.6573	16.0141		cec-5	16.1952	16.0141		F10A3.17
C33A12.1	15.9921		mev-1	15.9916		cec-5	16.0141		plin-1	16.1786	15.9908		mrps-5	15.6642	16.0136		mrps-5	15.7072	16.0136		F10C1.9
cas-1	15.9894		plin-1	15.9908		mrps-5	16.0136		F44E2.8	16.1425	15.9898		srdh-1	15.9412	16.0121		srdh-1	16.0801	16.0121		F10C2.4
cisd-1	15.9868		F44E2.8	15.9898		srdh-1	16.0121		kcc-1	16.0791	15.988		T28C6.7	16.0252	16.0058		T28C6.7	16.0265	16.0058		F10D11.6
snap-1	15.9867		kcc-1	15.988		T28C6.7	16.0058		T10F2.2	16.2956	15.9857		F53F1.2	15.736	16.0012		F53F1.2	15.3544	16.0012		F10D2.10
R04F11.2	15.9848		T10F2.2	15.9857		F53F1.2	16.0012		pqn-27	16.0487	15.9854		cif-1	15.7556	16.001		cif-1	16.0473	16.001		F10E7.5
rbm-39	15.982		pqn-27	15.9854		cif-1	16.001		rsks-1	15.8329	15.9822		VF13D12L.3	15.7262	15.9979		VF13D12L.3	15.6704	15.9979		F10G2.1
sec-22	15.9774		rsks-1	15.9822		VF13D12L.3	15.9979		C35A5.8	15.8336	15.9809		aqp-7	16.2069	15.9971		aqp-7	16.2155	15.9971		F10G7.10
ufc-1	15.9768		C35A5.8	15.9809		aqp-7	15.9971		ugt-41	15.869	15.9796		vps-32.1	15.7342	15.9864		vps-32.1	15.3361	15.9864		F10G7.5
scc-3	15.9747		ugt-41	15.9796		vps-32.1	15.9864		rha-1	15.9088	15.9785		aps-1	15.54	15.981		aps-1	16.0728	15.981		F11D5.1
wago-1	15.9742		rha-1	15.9785		aps-1	15.981		mrpl-13	15.8292	15.9763		let-630	15.6364	15.9808		let-630	15.778	15.9808		F12F6.1
F53C11.3	15.9703		mrpl-13	15.9763		let-630	15.9808		C08E8.4	16.2377	15.973		sucg-1	16.1158	15.9803		sucg-1	16.1266	15.9803		F13B12.6
tbb-6	15.9692		C08E8.4	15.973		sucg-1	15.9803		emc-3	15.8024	15.9703		tps-2	15.8335	15.98		tps-2	15.9931	15.98		F13D11.4
haf-9	15.9692		emc-3	15.9703		tps-2	15.98		eif-3.I	16.1518	15.9651		saps-1	15.9301	15.9765		saps-1	15.8314	15.9765		F13D12.5
C23H3.2	15.9681		eif-3.I	15.9651		saps-1	15.9765		myo-5	15.7008	15.964		prmt-1	15.8698	15.9745		prmt-1	15.9267	15.9745		F13E6.1
hum-1	15.9667		myo-5	15.964		prmt-1	15.9745		Y39G8B.1	16.0591	15.9622		trap-2	15.3556	15.972		trap-2	15.1907	15.972		F13G3.7
F44E7.4	15.9646		Y39G8B.1	15.9622		trap-2	15.972		dlst-1	16.4155	15.961		C45B2.1	15.5219	15.9696		ttr-15	16.1968	15.9637		F13H6.3
eppl-1	15.9639		dlst-1	15.961		C45B2.1	15.9696		ufd-3	16.0091	15.9598		ttr-15	16.4935	15.9637		zyg-9	15.7741	15.962		F14B8.5
ppw-1	15.9631		ufd-3	15.9598		ttr-15	15.9637		epg-3	15.7224	15.9536		zyg-9	15.6721	15.962		dlg-1	16.3105	15.9613		F15G9.1
twf-2	15.9617		epg-3	15.9536		zyg-9	15.962		D2030.2	16.1396	15.9528		dlg-1	15.9409	15.9613		Y54E2A.4	15.7072	15.9608		F16B12.6
glna-1	15.9511		D2030.2	15.9528		dlg-1	15.9613		cdr-6	15.8408	15.9514		Y54E2A.4	15.6432	15.9608		adr-1	15.8459	15.9569		F17A9.2
ugt-46	15.949		cdr-6	15.9514		Y54E2A.4	15.9608		cogc-5	15.8163	15.9462		adr-1	15.7898	15.9569		C35A5.8	15.9809	15.9565		F17A9.5
dsc-4	15.9489		cogc-5	15.9462		adr-1	15.9569		sar-1	15.6131	15.9446		C35A5.8	15.8336	15.9565		ifa-1	16.4042	15.9518		F17C11.11
maph-1.2	15.9483		sar-1	15.9446		C35A5.8	15.9565		eel-1	15.9393	15.9427		ifa-1	16.4454	15.9518		F36D3.4	15.4223	15.9491		F17C11.12
ifo-1	15.9477		eel-1	15.9427		ifa-1	15.9518		rmd-2	16.1026	15.9402		F36D3.4	15.7581	15.9491		dnbp-1	16.0092	15.9424		F17C8.9
ajm-1	15.9476		rmd-2	15.9402		F36D3.4	15.9491		vha-19	15.5692	15.9374		dnbp-1	16.0493	15.9424		T04G9.4	15.8896	15.9423		F17E9.4
hgo-1	15.9476		vha-19	15.9374		dnbp-1	15.9424		H05C05.1	15.9927	15.9359		T04G9.4	15.6339	15.9423		ufd-3	15.9598	15.9419		F19B10.10
F10C2.4	15.946		H05C05.1	15.9359		T04G9.4	15.9423		cacn-1	15.8716	15.9352		ufd-3	16.0091	15.9419		eif-2bdelta	15.864	15.9417		F19B6.1
F41D9.2	15.9431		cacn-1	15.9352		ufd-3	15.9419		C23H3.2	15.9681	15.9337		eif-2bdelta	15.7288	15.9417		emc-3	15.9703	15.9367		F20D1.3
gst-36	15.9424		C23H3.2	15.9337		eif-2bdelta	15.9417		ttll-12	16.0793	15.9323		emc-3	15.8024	15.9367		mog-4	15.7732	15.9334		F20G2.2
srdh-1	15.9412		ttll-12	15.9323		emc-3	15.9367		mup-2	16.4099	15.9275		mog-4	15.8336	15.9334		F55B11.3	16.1389	15.9302		F21C10.10
dlg-1	15.9409		mup-2	15.9275		mog-4	15.9334		prmt-1	15.8698	15.9267		F55B11.3	12.6289	15.9302		moma-1	16.0889	15.9246		F21C10.7
eel-1	15.9393		prmt-1	15.9267		F55B11.3	15.9302		cisd-1	15.9868	15.9263		moma-1	16.0287	15.9246		Y39G8B.1	15.9622	15.9233		F21C10.9
C06E1.9	15.9384		cisd-1	15.9263		moma-1	15.9246		tag-225	16.7422	15.9225		Y39G8B.1	16.0591	15.9233		mca-3	16.0088	15.9228		F21D5.1
ccdc-47	15.9374		tag-225	15.9225		Y39G8B.1	15.9233		gst-36	15.9424	15.9209		mca-3	16.0733	15.9228		tba-5	16.2848	15.92		F21D5.5
sto-4	15.9358		gst-36	15.9209		mca-3	15.9228		eef-1B.2	16.0999	15.9206		tba-5	16.1075	15.92		eif-3.E	15.7249	15.9156		F21D5.7
Y39G10AR.9	15.931		eef-1B.2	15.9206		tba-5	15.92		unc-22	15.7278	15.9187		eif-3.E	15.7218	15.9156		pud-2.1	16.4671	15.9145		F21H7.5
saps-1	15.9301		unc-22	15.9187		eif-3.E	15.9156		gale-1	15.9299	15.9162		pud-2.1	16.736	15.9145		nex-2	16.0821	15.9131		F22B5.10
oma-1	15.93		gale-1	15.9162		pud-2.1	15.9145		npp-18	15.8457	15.91		nex-2	16.0268	15.9131		vms-1	15.7588	15.9111		F22B8.7
gale-1	15.9299		npp-18	15.91		nex-2	15.9131		sdha-2	16.1162	15.9084		vms-1	15.884	15.9111		nduf-2.2	15.8293	15.909		F22G12.4
haf-4	15.9269		sdha-2	15.9084		vms-1	15.9111		klp-7	16.0952	15.9074		nduf-2.2	15.8167	15.909		fah-1	16.1019	15.9057		F22G12.5
Y22D7AL.10	15.9214		klp-7	15.9074		nduf-2.2	15.909		unc-57	16.0349	15.9073		fah-1	16.3634	15.9057		T21B10.3	15.6017	15.9045		F23B12.7
pid-3	15.9158		unc-57	15.9073		fah-1	15.9057		acly-2	16.0291	15.9046		T21B10.3	15.487	15.9045		sec-22	15.8822	15.9042		F23C8.5
dhs-13	15.915		acly-2	15.9046		T21B10.3	15.9045		C49A9.9	15.5099	15.9038		sec-22	15.9774	15.9042		C35B1.5	16.0736	15.8996		F23F1.5
natc-2	15.9122		C49A9.9	15.9038		sec-22	15.9042		slc-25a21	14.2893	15.9033		C35B1.5	16.5692	15.8996		pud-4	16.2854	15.8963		F23F1.6
rha-1	15.9088		slc-25a21	15.9033		C35B1.5	15.8996		letm-1	16.0234	15.8957		pud-4	16.1778	15.8963		dap-3	15.7521	15.8889		F25B4.7
nuo-2	15.9036		letm-1	15.8957		pud-4	15.8963		spc-1	15.8791	15.8933		dap-3	15.4547	15.8889		his-40	14.6565	15.8884		F25B5.5
inx-15	15.9024		spc-1	15.8933		dap-3	15.8889		snr-2	15.752	15.8922		his-40	15.3024	15.8884		ifo-1	17.1498	15.8867		F25B5.6
C30G12.2	15.8969		snr-2	15.8922		his-40	15.8884		pas-4	15.9939	15.8916		ifo-1	15.9477	15.8867		plin-1	15.9908	15.886		F25E2.2
F42C5.9	15.8952		pas-4	15.8916		ifo-1	15.8867		ugt-60	15.8536	15.8904		plin-1	16.1786	15.886		act-4	15.3498	15.8808		F25E2.3
nduf-11	15.8878		ugt-60	15.8904		plin-1	15.886		T04G9.4	15.6339	15.8896		act-4	14.7193	15.8808		egl-30	15.8638	15.8755		F25E5.5
cpn-1	15.8849		T04G9.4	15.8896		act-4	15.8808		lpd-6	16.0342	15.8877		egl-30	15.8414	15.8755		pbs-6	15.8368	15.8745		F25G6.8
vms-1	15.884		lpd-6	15.8877		egl-30	15.8755		sec-22	15.9774	15.8822		pbs-6	15.7779	15.8745		ugt-60	15.8904	15.8733		F25G6.9
spc-1	15.8791		sec-22	15.8822		pbs-6	15.8745		hprt-1	16.1302	15.882		ugt-60	15.8536	15.8733		pid-3	16.0107	15.8714		F25H2.4
clik-3	15.8779		hprt-1	15.882		ugt-60	15.8733		asna-1	15.7804	15.8798		pid-3	15.9158	15.8714		cpt-2	15.6447	15.8703		F25H2.6
wdr-4	15.8777		asna-1	15.8798		pid-3	15.8714		C47B2.2	16.0385	15.8787		cpt-2	15.7115	15.8703		crls-1	15.7637	15.8698		F26A1.1
vha-1	15.8722		C47B2.2	15.8787		cpt-2	15.8703		cpz-1	16.0033	15.8785		crls-1	15.8141	15.8698		dhs-1	15.6976	15.8698		F26E4.3
cacn-1	15.8716		cpz-1	15.8785		crls-1	15.8698		ubc-13	15.8229	15.8754		dhs-1	15.6473	15.8698		ile-1	15.6925	15.8681		F26F4.2
rde-12	15.8709		ubc-13	15.8754		dhs-1	15.8698		pmp-5	15.4066	15.874		ile-1	15.7254	15.8681		ama-1	15.7058	15.8634		F26G1.1
prmt-1	15.8698		pmp-5	15.874		ile-1	15.8681		F32B5.6	16.3546	15.8734		ama-1	15.7094	15.8634		pptr-1	15.7421	15.8632		F27C1.2
ugt-41	15.869		F32B5.6	15.8734		ama-1	15.8634		skpo-1	15.8449	15.8729		pptr-1	15.7876	15.8632		argk-1	15.3759	15.8631		F27D4.1
npp-6	15.8674		skpo-1	15.8729		pptr-1	15.8632		npp-8	15.7385	15.8689		argk-1	14.5105	15.8631		unc-57	15.9073	15.8623		F27D4.4
C24H12.4	15.8672		npp-8	15.8689		argk-1	15.8631		cup-2	15.7358	15.8681		unc-57	16.0349	15.8623		nduf-11	16.129	15.8582		F28B3.10
gtbp-1	15.8669		cup-2	15.8681		unc-57	15.8623		eif-2bdelta	15.7288	15.864		nduf-11	15.8878	15.8582		dlst-1	15.961	15.8578		F28C6.8
F59B1.2	15.8632		eif-2bdelta	15.864		nduf-11	15.8582		egl-30	15.8414	15.8638		dlst-1	16.4155	15.8578		ifg-1	15.6919	15.8577		F28F5.6
T24H7.9	15.8628		egl-30	15.8638		dlst-1	15.8578		C24H12.4	15.8672	15.8636		ifg-1	15.6877	15.8577		lotr-1	15.6477	15.8542		F29B9.1
pbs-1	15.8599		C24H12.4	15.8636		ifg-1	15.8577		wago-5	15.6307	15.8634		lotr-1	15.3669	15.8542		asp-13	15.4309	15.8527		F29B9.8
F55G11.4	15.8589		wago-5	15.8634		lotr-1	15.8542		npp-10	15.8	15.8624		asp-13	16.1438	15.8527		npp-10	15.8624	15.8495		F30A10.9
dnj-29	15.8546		npp-10	15.8624		asp-13	15.8527		twf-2	15.9617	15.8612		npp-10	15.8	15.8495		dhs-30	15.6514	15.8493		F30F8.9
ugt-60	15.8536		twf-2	15.8612		npp-10	15.8495		cox-4	15.6934	15.8592		dhs-30	15.6521	15.8493		cisd-3.2	15.6847	15.8487		F31E3.4
tric-1B.1	15.8502		cox-4	15.8592		dhs-30	15.8493		M142.5	16.0576	15.8588		cisd-3.2	15.7519	15.8487		zwl-1	15.7796	15.8461		F32A11.1
pes-8	15.8467		M142.5	15.8588		cisd-3.2	15.8487		inx-8	12.7278	15.8586		zwl-1	15.6753	15.8461		unc-132	15.5295	15.8456		F32A5.4
ZK512.2	15.8464		inx-8	15.8586		zwl-1	15.8461		hpo-8	15.6157	15.855		unc-132	15.2169	15.8456		lec-5	16.298	15.8442		F32B5.6
Y26E6A.3	15.8464		hpo-8	15.855		unc-132	15.8456		emb-27	15.823	15.8507		lec-5	16.7127	15.8442		sly-1	15.0287	15.8438		F32B6.4
npp-18	15.8457		emb-27	15.8507		lec-5	15.8442		trap-3	15.8023	15.8474		sly-1	15.2824	15.8438		myo-5	15.964	15.8437		F32D8.12
C39B5.5	15.8453		trap-3	15.8474		sly-1	15.8438		eppl-1	15.9639	15.8461		myo-5	15.7008	15.8437		plk-1	15.7572	15.8421		F32D8.4
skpo-1	15.8449		eppl-1	15.8461		myo-5	15.8437		lbp-1	16.2538	15.846		plk-1	15.7402	15.8421		cpz-1	15.8785	15.8411		F33D11.10
acdh-3	15.8435		lbp-1	15.846		plk-1	15.8421		adr-1	15.7898	15.8459		cpz-1	16.0033	15.8411		jmjd-5	15.5608	15.8403		F33D4.4
egl-30	15.8414		adr-1	15.8459		cpz-1	15.8411		ZK1321.4	15.7365	15.8457		jmjd-5	15.7715	15.8403		snb-1	16.1413	15.8358		F33G12.3
cdr-6	15.8408		ZK1321.4	15.8457		jmjd-5	15.8403		aps-2	15.6893	15.8448		snb-1	16.487	15.8358		EEED8.10	15.7096	15.8335		F33H2.2
eft-1	15.8396		aps-2	15.8448		snb-1	15.8358		lpin-1	16.0093	15.844		EEED8.10	15.598	15.8335		sdha-2	15.9084	15.8322		F35A5.8
hxk-2	15.8367		lpin-1	15.844		EEED8.10	15.8335		prmt-9	15.1996	15.8405		sdha-2	16.1162	15.8322		ekl-6	15.8257	15.8298		F35C8.5
F53F4.10	15.8359		prmt-9	15.8405		sdha-2	15.8322		puf-12	15.5601	15.8392		ekl-6	15.5252	15.8298		rla-1	16.4856	15.8297		F35E12.2
rml-4	15.8342		puf-12	15.8392		ekl-6	15.8298		F20G2.2	15.7206	15.8388		rla-1	16.7505	15.8297		nola-3	15.3745	15.8279		F35G12.12
mog-4	15.8336		F20G2.2	15.8388		rla-1	15.8297		pbs-6	15.7779	15.8368		nola-3	16.0495	15.8279		trap-3	15.8474	15.8276		F36A2.14
C35A5.8	15.8336		pbs-6	15.8368		nola-3	15.8279		par-6	15.7361	15.8348		trap-3	15.8023	15.8276		D2030.2	15.9528	15.8263		F36A2.3
tps-2	15.8335		par-6	15.8348		trap-3	15.8276		B0001.4	15.7927	15.8344		D2030.2	16.1396	15.8263		eif-3.F	15.4696	15.824		F36A2.7
rsks-1	15.8329		B0001.4	15.8344		D2030.2	15.8263		cdk-12	15.7969	15.8333		eif-3.F	15.6021	15.824		hprt-1	15.882	15.8223		F36A2.9
mrpl-13	15.8292		cdk-12	15.8333		eif-3.F	15.824		Y37D8A.2	16.0887	15.8328		hprt-1	16.1302	15.8223		nifk-1	15.3403	15.8214		F36D3.4
msh-2	15.8277		Y37D8A.2	15.8328		hprt-1	15.8223		saps-1	15.9301	15.8314		nifk-1	15.6225	15.8214		ckb-2	15.6928	15.8212		F36G3.2
emb-27	15.823		saps-1	15.8314		nifk-1	15.8214		Y47H10A.5	15.1765	15.8297		ckb-2	15.756	15.8212		F41D9.2	15.6837	15.8207		F37A4.1
ubc-13	15.8229		Y47H10A.5	15.8297		ckb-2	15.8212		nduf-2.2	15.8167	15.8293		F41D9.2	15.9431	15.8207		tag-96	15.7059	15.8192		F37C4.5
pix-1	15.8204		nduf-2.2	15.8293		F41D9.2	15.8207		wdr-4	15.8777	15.8272		tag-96	15.6794	15.8192		rpn-6.1	15.6231	15.8154		F37C4.6
ttr-5	15.8178		wdr-4	15.8272		tag-96	15.8192		ekl-6	15.5252	15.8257		rpn-6.1	15.5406	15.8154		C29F5.1	15.4786	15.8109		F37F2.2
nduf-2.2	15.8167		ekl-6	15.8257		rpn-6.1	15.8154		cas-1	15.9894	15.824		C29F5.1	15.3907	15.8109		T24H7.9	15.6774	15.8049		F37H8.5
cogc-5	15.8163		cas-1	15.824		C29F5.1	15.8109		wago-1	15.9742	15.8235		T24H7.9	15.8628	15.8049		bcat-1	16.0752	15.8038		F38A1.8
crls-1	15.8141		wago-1	15.8235		T24H7.9	15.8049		hecd-1	15.7671	15.8233		bcat-1	15.7981	15.8038		mev-1	15.9916	15.8015		F38A5.2
vha-10	15.809		hecd-1	15.8233		bcat-1	15.8038		scc-3	15.9747	15.8211		mev-1	16.058	15.8015		spk-1	15.786	15.799		F38B2.4
cht-3	15.808		scc-3	15.8211		mev-1	15.8015		ZK512.2	15.8464	15.8113		spk-1	15.6796	15.799		pud-1.2	16.2701	15.7988		F38B6.4
mrpl-4	15.8064		ZK512.2	15.8113		spk-1	15.799		smgl-1	15.5994	15.811		pud-1.2	16.6513	15.7988		mrpl-15	15.7227	15.7986		F39B2.3
acl-1	15.8052		smgl-1	15.811		pud-1.2	15.7988		eol-1	14.8645	15.8103		mrpl-15	15.6825	15.7986		myo-1	16.0676	15.7985		F39H2.3
pes-9	15.8039		eol-1	15.8103		mrpl-15	15.7986		rps-27	15.7901	15.8095		myo-1	15.5271	15.7985		nuo-4	15.6129	15.7965		F40E10.6
emc-3	15.8024		rps-27	15.8095		myo-1	15.7985		mma-1	15.7826	15.8079		nuo-4	15.5895	15.7965		mma-1	15.8079	15.795		F40F4.7
trap-3	15.8023		mma-1	15.8079		nuo-4	15.7965		uso-1	15.631	15.8024		mma-1	15.7826	15.795		wdr-4	15.8272	15.7936		F40F8.11
nono-1	15.801		uso-1	15.8024		mma-1	15.795		K01G5.5	16.1742	15.8022		wdr-4	15.8777	15.7936		tric-1B.1	15.0559	15.7887		F40G9.17
npp-10	15.8		K01G5.5	15.8022		wdr-4	15.7936		ogdh-2	15.9924	15.7983		tric-1B.1	15.8502	15.7887		W09C5.1	15.5361	15.788		F40G9.5
bcat-1	15.7981		ogdh-2	15.7983		tric-1B.1	15.7887		mrpl-4	15.8064	15.7931		W09C5.1	15.4761	15.788		oma-1	16.0932	15.7869		F41D9.2
rpl-43	15.7977		mrpl-4	15.7931		W09C5.1	15.788		rml-4	15.8342	15.7917		oma-1	15.93	15.7869		uso-1	15.8024	15.785		F41E6.5
cdk-12	15.7969		rml-4	15.7917		oma-1	15.7869		map-2	16.1724	15.7916		uso-1	15.631	15.785		lec-9	15.7004	15.7829		F41G3.6
pqn-59	15.7959		map-2	15.7916		uso-1	15.785		mcm-4	15.691	15.7915		lec-9	15.6603	15.7829		rnp-7	15.1567	15.781		F42A10.5
F26E4.3	15.7948		mcm-4	15.7915		lec-9	15.7829		spk-1	15.6796	15.786		rnp-7	15.2034	15.781		tbc-2	15.3692	15.7805		F42A6.6
B0001.4	15.7927		spk-1	15.786		rnp-7	15.781		pix-1	15.8204	15.7822		tbc-2	15.5749	15.7805		pas-3	16.2184	15.7792		F42A9.7
rps-27	15.7901		nono-1	15.7822		tbc-2	15.7805		nono-1	15.801	15.7822		pas-3	16.4662	15.7792		ndua-2	15.2307	15.7767		F42C5.9
adr-1	15.7898		pix-1	15.7822		pas-3	15.7792		rpa-1	15.6061	15.7816		ndua-2	15.6152	15.7767		Y39G10AR.9	15.7531	15.7722		F42F12.3
pptr-1	15.7876		rpa-1	15.7816		ndua-2	15.7767		zwl-1	15.6753	15.7796		Y39G10AR.9	15.931	15.7722		mcm-4	15.7915	15.7715		F42G10.1
mma-1	15.7826		zwl-1	15.7796		Y39G10AR.9	15.7722		let-630	15.6364	15.778		mcm-4	15.691	15.7715		cra-1	15.6537	15.7709		F43B10.1
asna-1	15.7804		let-630	15.778		mcm-4	15.7715		moc-1	16.184	15.7779		cra-1	15.4463	15.7709		wago-5	15.8634	15.7704		F44B9.2
dbn-1	15.7794		moc-1	15.7779		cra-1	15.7709		zyg-9	15.6721	15.7741		wago-5	15.6307	15.7704		Y49E10.21	15.5994	15.7696		F44B9.5
pbs-6	15.7779		zyg-9	15.7741		wago-5	15.7704		mog-4	15.8336	15.7732		Y49E10.21	15.6627	15.7696		bcc-1	15.5306	15.7694		F44E2.8
pas-1	15.7762		mog-4	15.7732		Y49E10.21	15.7696		vha-16	15.5021	15.7704		bcc-1	15.6287	15.7694		ttr-14	16.0657	15.7687		F44E5.1
jmjd-5	15.7715		vha-16	15.7704		bcc-1	15.7694		ept-1	15.6515	15.7649		ttr-14	15.7324	15.7687		sir-2.1	15.7223	15.763		F44E5.4
mtr-4	15.7713		ept-1	15.7649		ttr-14	15.7687		crls-1	15.8141	15.7637		sir-2.1	15.6128	15.763		twf-2	15.8612	15.7584		F44E7.4
hecd-1	15.7671		crls-1	15.7637		sir-2.1	15.763		did-2	16.0566	15.761		twf-2	15.9617	15.7584		npp-20	15.7476	15.7578		F44E7.9
msra-1	15.766		did-2	15.761		twf-2	15.7584		ebp-1	16.3334	15.7598		npp-20	15.7338	15.7578		fat-2	15.5275	15.7571		F44G4.1
spas-1	15.7658		ebp-1	15.7598		npp-20	15.7578		vms-1	15.884	15.7588		fat-2	15.1953	15.7571		rpb-2	15.7503	15.7566		F44G4.2
F37H8.5	15.7647		vms-1	15.7588		fat-2	15.7571		plk-1	15.7402	15.7572		rpb-2	15.5947	15.7566		rpa-1	15.7816	15.7552		F45D11.15
gfi-1	15.7625		plk-1	15.7572		rpb-2	15.7566		emb-4	15.5791	15.7551		rpa-1	15.6061	15.7552		cas-1	15.824	15.7546		F45F2.10
F20D1.3	15.7614		emb-4	15.7551		rpa-1	15.7552		C06E1.9	15.9384	15.7537		cas-1	15.9894	15.7546		sars-2	15.6219	15.7515		F45G2.9
4D656	15.7601		C06E1.9	15.7537		cas-1	15.7546		Y39G10AR.9	15.931	15.7531		sars-2	15.4534	15.7515		npp-18	15.91	15.7455		F45H10.2
F36D3.4	15.7581		Y39G10AR.9	15.7531		sars-2	15.7515		dap-3	15.4547	15.7521		npp-18	15.8457	15.7455		letm-1	15.8957	15.743		F46B6.4
cyp-34a9	15.7562		dap-3	15.7521		npp-18	15.7455		rpb-2	15.5947	15.7503		letm-1	16.0234	15.743		eft-1	15.6604	15.7411		F46B6.6
ssb-1	15.7561		rpb-2	15.7503		letm-1	15.743		tfg-1	15.3879	15.7501		eft-1	15.8396	15.7411		tank-1	15.4726	15.739		F46C5.9
ckb-2	15.756		tfg-1	15.7501		eft-1	15.7411		npp-20	15.7338	15.7476		tank-1	15.5586	15.739		spch-2	14.5111	15.7388		F46F11.1
cif-1	15.7556		npp-20	15.7476		tank-1	15.739		pptr-1	15.7876	15.7421		spch-2	14.7674	15.7388		ajm-1	16.3809	15.7359		F46H5.3
snr-2	15.752		pptr-1	15.7421		spch-2	15.7388		F44E7.4	15.9646	15.738		ajm-1	15.9476	15.7359		F54F7.3	16.1404	15.7351		F46H5.7
cisd-3.2	15.7519		F44E7.4	15.738		ajm-1	15.7359		E01A2.2	15.5033	15.733		F54F7.3	16.2262	15.7351		C06E1.9	15.7537	15.7326		F48C1.6
sdhb-1	15.7513		E01A2.2	15.733		F54F7.3	15.7351		cht-3	15.808	15.732		C06E1.9	15.9384	15.7326		xnp-1	15.1646	15.7312		F48E3.4
kin-1	15.7439		cht-3	15.732		C06E1.9	15.7326		asp-6	16.157	15.7299		xnp-1	15.4894	15.7312		B0395.3	15.7124	15.7299		F49C12.7
F42A10.5	15.7418		asp-6	15.7299		xnp-1	15.7312		nuo-2	15.9036	15.7293		B0395.3	15.6274	15.7299		unc-22	15.9187	15.7269		F49C12.9
plk-1	15.7402		nuo-2	15.7293		B0395.3	15.7299		asg-1	15.4311	15.7282		unc-22	15.7278	15.7269		sar-1	15.9446	15.7251		F49D11.10
npp-8	15.7385		asg-1	15.7282		unc-22	15.7269		eif-3.E	15.7218	15.7249		sar-1	15.6131	15.7251		tram-1	15.3845	15.7229		F49E2.5
clp-4	15.7371		eif-3.E	15.7249		sar-1	15.7251		mrpl-15	15.6825	15.7227		tram-1	14.9308	15.7229		pas-1	15.4553	15.7211		F49E8.7
ZK1321.4	15.7365		mrpl-15	15.7227		tram-1	15.7229		sir-2.1	15.6128	15.7223		pas-1	15.7762	15.7211		csn-2	15.4831	15.7204		F52A8.1
par-6	15.7361		sir-2.1	15.7223		pas-1	15.7211		fzo-1	15.5892	15.7212		csn-2	15.3758	15.7204		emb-4	15.7551	15.7199		F52B5.2
F53F1.2	15.736		fzo-1	15.7212		csn-2	15.7204		B0395.3	15.6274	15.7124		emb-4	15.5791	15.7199		pix-1	15.7822	15.7192		F52B5.3
cup-2	15.7358		B0395.3	15.7124		emb-4	15.7199		ufc-1	15.9768	15.712		pix-1	15.8204	15.7192		tbc-14	15.6404	15.7187		F52C9.3
sbds-1	15.7344		ufc-1	15.712		pix-1	15.7192		ZK354.2	16.2933	15.7111		tbc-14	15.5942	15.7187		ykt-6	15.5972	15.7179		F52E4.5
vps-32.1	15.7342		ZK354.2	15.7111		tbc-14	15.7187		EEED8.10	15.598	15.7096		ykt-6	15.6838	15.7179		pdhk-2	15.5889	15.7141		F53A10.2
npp-20	15.7338		EEED8.10	15.7096		ykt-6	15.7179		mrps-5	15.6642	15.7072		pdhk-2	15.5713	15.7141		ept-1	15.7649	15.7108		F53B1.8
ttr-14	15.7324		mrps-5	15.7072		pdhk-2	15.7141		Y54E2A.4	15.6432	15.7072		ept-1	15.6515	15.7108		imp-3	15.5127	15.7094		F53B3.6
chch-3	15.7303		Y54E2A.4	15.7072		ept-1	15.7108		cpn-1	15.8849	15.7062		imp-3	15.6434	15.7094		rpoa-1	15.4411	15.7088		F53B6.4
ndub-10	15.7298		cpn-1	15.7062		imp-3	15.7094		tag-96	15.6794	15.7059		rpoa-1	15.3675	15.7088		Y37D8A.2	15.8328	15.7061		F53C11.3
eif-2bdelta	15.7288		tag-96	15.7059		rpoa-1	15.7088		ama-1	15.7094	15.7058		Y37D8A.2	16.0887	15.7061		kin-1	15.7032	15.7044		F53F1.2
eps-8	15.7279		ama-1	15.7058		Y37D8A.2	15.7061		kin-1	15.7439	15.7032		kin-1	15.7439	15.7044		catp-8	15.5667	15.7039		F53F1.3
unc-22	15.7278		kin-1	15.7032		kin-1	15.7044		npp-22	15.4722	15.7031		catp-8	15.4483	15.7039		ndub-5	15.574	15.7034		F53F4.10
VF13D12L.3	15.7262		npp-22	15.7031		catp-8	15.7039		lec-9	15.6603	15.7004		ndub-5	15.0364	15.7034		ttbk-8.1	14.2375	15.7015		F53F4.11
ile-1	15.7254		lec-9	15.7004		ndub-5	15.7034		cpn-4	15.1746	15.6988		ttbk-8.1	14.7756	15.7015		imp-2	15.472	15.7007		F53F8.5
oig-2	15.7227		cpn-4	15.6988		ttbk-8.1	15.7015		dhs-1	15.6473	15.6976		imp-2	15.3458	15.7007		mthf-1	15.4032	15.6989		F53H1.4
epg-3	15.7224		dhs-1	15.6976		imp-2	15.7007		dhp-1	14.2715	15.6975		mthf-1	15.3181	15.6989		F44E7.4	15.738	15.6982		F53H4.2
eif-3.E	15.7218		dhp-1	15.6975		mthf-1	15.6989		coq-8	15.5757	15.6958		F44E7.4	15.9646	15.6982		kin-3	15.462	15.6976		F54A3.5
lec-8	15.7215		coq-8	15.6958		F44E7.4	15.6982		ckb-2	15.756	15.6928		kin-3	15.4434	15.6976		lbp-9	16.5	15.6964		F54B8.4
F20G2.2	15.7206		ckb-2	15.6928		kin-3	15.6976		ile-1	15.7254	15.6925		lbp-9	16.5199	15.6964		Y82E9BR.18	15.3437	15.6961		F54C8.1
mbf-1	15.7181		ile-1	15.6925		lbp-9	15.6964		ifg-1	15.6877	15.6919		Y82E9BR.18	15.5644	15.6961		coq-6	15.3899	15.6949		F54C8.7
bpnt-1	15.7148		ifg-1	15.6919		Y82E9BR.18	15.6961		Y26E6A.3	15.8464	15.6855		coq-6	15.4727	15.6949		hsp-60	16.0743	15.6936		F54D11.4
cpt-2	15.7115		Y26E6A.3	15.6855		coq-6	15.6949		cisd-3.2	15.7519	15.6847		hsp-60	16.5525	15.6936		inx-8	15.8586	15.6935		F54D5.7
dlc-1	15.7115		cisd-3.2	15.6847		hsp-60	15.6936		hil-5	16.4212	15.6846		inx-8	12.7278	15.6935		clp-4	15.4376	15.6914		F54E12.2
ama-1	15.7094		hil-5	15.6846		inx-8	15.6935		F41D9.2	15.9431	15.6837		clp-4	15.7371	15.6914		eif-2Bgamma	15.4229	15.69		F54E2.1
dlat-2	15.7074		F41D9.2	15.6837		clp-4	15.6914		npp-15	15.363	15.6828		eif-2Bgamma	15.6081	15.69		par-6	15.8348	15.6884		F54F7.3
smap-1	15.7019		npp-15	15.6828		eif-2Bgamma	15.69		T24H7.9	15.8628	15.6774		par-6	15.7361	15.6884		bpnt-1	15.5727	15.6882		F55A11.6
myo-5	15.7008		T24H7.9	15.6774		par-6	15.6884		K12C11.1	15.4785	15.675		bpnt-1	15.7148	15.6882		atp-5	16.2501	15.6875		F55A12.5
ugt-8	15.698		K12C11.1	15.675		bpnt-1	15.6882		zag-1	15.4975	15.6721		atp-5	16.1762	15.6875		mrpl-19	15.5764	15.6875		F55B11.2
egrh-3	15.6964		zag-1	15.6721		atp-5	15.6875		cyp-34a9	15.7562	15.672		mrpl-19	15.3681	15.6875		C25D7.10	14.9753	15.6863		F55B11.3
dnc-4	15.696		cyp-34a9	15.672		mrpl-19	15.6875		VF13D12L.3	15.7262	15.6704		C25D7.10	15.0342	15.6863		dlat-2	15.5288	15.6851		F55D12.1
cox-4	15.6934		VF13D12L.3	15.6704		C25D7.10	15.6863		teg-4	15.4793	15.6648		dlat-2	15.7074	15.6851		mrck-1	15.4783	15.6835		F55F10.1
mcm-4	15.691		teg-4	15.6648		dlat-2	15.6851		eft-1	15.8396	15.6604		mrck-1	15.6548	15.6835		sbds-1	15.27	15.6813		F55F8.2
ard-1	15.6909		eft-1	15.6604		mrck-1	15.6835		sdhb-1	15.7513	15.657		sbds-1	15.7344	15.6813		ugt-23	15.465	15.6808		F55F8.3
aps-2	15.6893		sdhb-1	15.657		sbds-1	15.6813		C39B5.5	15.8453	15.655		ugt-23	15.4719	15.6808		map-2	15.7916	15.6802		F55G11.4
ifg-1	15.6877		C39B5.5	15.655		ugt-23	15.6808		uba-5	15.3895	15.6547		map-2	16.1724	15.6802		F37C4.6	15.475	15.6798		F55H12.4
Y48G10A.1	15.684		uba-5	15.6547		map-2	15.6802		ifc-1	14.9502	15.6542		F37C4.6	15.4342	15.6798		dli-1	15.5955	15.6794		F56A11.5
ykt-6	15.6838		ifc-1	15.6542		F37C4.6	15.6798		cra-1	15.4463	15.6537		dli-1	15.6239	15.6794		gtbp-1	15.4694	15.678		F56A8.3
mrpl-15	15.6825		cra-1	15.6537		dli-1	15.6794		dhs-30	15.6521	15.6514		gtbp-1	15.8669	15.678		npp-15	15.6828	15.6777		F56B3.11
ogdh-1	15.6799		dhs-30	15.6514		gtbp-1	15.678		lotr-1	15.3669	15.6477		npp-15	15.363	15.6777		pes-7	15.4456	15.6766		F56B3.4
spk-1	15.6796		lotr-1	15.6477		npp-15	15.6777		natc-2	15.9122	15.6461		pes-7	15.6099	15.6766		fzo-1	15.7212	15.6749		F56C9.10
tag-96	15.6794		natc-2	15.6461		pes-7	15.6766		mlt-4	14.9745	15.6451		fzo-1	15.5892	15.6749		dlc-1	15.5776	15.6736		F56F11.4
glrx-10	15.678		mlt-4	15.6451		fzo-1	15.6749		cpt-2	15.7115	15.6447		dlc-1	15.7115	15.6736		znf-622	16.2705	15.6729		F57B9.1
zwl-1	15.6753		cpt-2	15.6447		dlc-1	15.6736		ifd-1	14.9788	15.6415		znf-622	12.0223	15.6729		evl-14	15.5639	15.6726		F57C9.4
zyg-9	15.6721		ifd-1	15.6415		znf-622	15.6729		tbc-14	15.5942	15.6404		evl-14	15.5179	15.6726		E01A2.2	15.733	15.671		F57F4.1
ostd-1	15.6684		tbc-14	15.6404		evl-14	15.6726		skr-1	15.4384	15.6404		E01A2.2	15.5033	15.671		unc-101	15.5439	15.6693		F57H12.6
sir-2.3	15.6643		skr-1	15.6404		E01A2.2	15.671		mrpl-23	15.1136	15.6392		unc-101	15.0815	15.6693		spl-3	15.6309	15.6686		F58B3.6
mrps-5	15.6642		mrpl-23	15.6392		unc-101	15.6693		col-95	15.6423	15.6383		spl-3	15.5756	15.6686		col-184	16.4915	15.6685		F58B4.5
ran-3	15.664		col-95	15.6383		spl-3	15.6686		F44E7.9	15.4688	15.6371		col-184	17.2355	15.6685		ufc-1	15.712	15.6599		F58F12.1
Y49E10.21	15.6627		F44E7.9	15.6371		col-184	15.6685		ndub-10	15.7298	15.6352		ufc-1	15.9768	15.6599		nlp-77	16.6435	15.6584		F58F9.3
eif-2A	15.6619		ndub-10	15.6352		ufc-1	15.6599		pbs-1	15.8599	15.635		nlp-77	17.0133	15.6584		F20G2.2	15.8388	15.6567		F58H1.8
ceeh-1	15.6614		pbs-1	15.635		nlp-77	15.6584		acdh-13	15.6081	15.6316		F20G2.2	15.7206	15.6567		K09H9.5	14.5429	15.6561		F59B1.2
[truncated: 2,442 more rows]

## Sheet: (3) NEKL-3 Exp 1
Gene	NEKL-3_Exp 1_rep1		Gene	NEKL-3_Exp 1_rep2		Gene	NEKL-3_Exp 1_rep3		Gene	NEKL-3_Exp 1_rep1	NEKL-3_Exp 1_rep2		Gene	NEKL-3_Exp 1_rep1	NEKL-3_Exp 1_rep3		Gene	NEKL-3_Exp 1_rep2	NEKL-3_Exp 1_rep3
[truncated: 3,644 more rows]

[truncated: 11 more sheets: (4) NEK-3 Exp 1 >2FC, (5) NEKL-3 Exp 1 Filter-1, (6) MLT-3 Exp 1, MLT-3 Exp 1 >2F, (8) MLT-3 Exp 1 Filter-1, (9) N2 Exp 2, (10) NEKL-3 Exp 2, (11) N2 Exp 4, (12) MLT-2 Exp 4, (13) N2 Exp 7, (14) NEKL-3 Exp 7]
