# Supplementary material for: Integrating endogenous TurboID and data-independent acquisition mass spectrometry for in vivo proximity labeling
Source: EMBO J. 2025 Dec 11;45(2):592–632. doi: 10.1038/s44318-025-00660-5 (PMC12811337; doi:10.1038/s44318-025-00660-5)
Supplement: Supplementary file 13 — Dataset EV11 [file 44318_2025_660_MOESM13_ESM.xlsx]

## Sheet: Contents
Summary	Combined results for Pdpy-7::mNG::TurboID experiments
Tabs:
1	Pdpy-7::mNG::TurboID Exp 2; Raw data
2	Pdpy-7::mNG::TurboID Exp 2; TurboID upregulated 2-fold p<0.05
3	Pdpy-7::mNG::TurboID Exp 2; N2 upregulated 2-fold p<0.05
4	Pdpy-7::mNG::TurboID Exp 2; TurboID only
5	Pdpy-7::mNG::TurboID Exp 2; N2 only
6	Pdpy-7::mNG::TurboID Exp 6; Raw data
7	Pdpy-7::mNG::TurboID Exp 6; TurboID upregulated 2-fold p<0.05
8	Pdpy-7::mNG::TurboID Exp 6; N2 upregulated 2-fold p<0.05
9	Pdpy-7::mNG::TurboID Exp 6; TurboID only
10	Pdpy-7::mNG::TurboID Exp 6; N2 only
11	Pdpy-7::mNG::TurboID Exp 8; Raw data
12	Pdpy-7::mNG::TurboID Exp 8; TurboID upregulated 2-fold p<0.05
13	Pdpy-7::mNG::TurboID Exp 8; N2 upregulated 2-fold p<0.05
14	Pdpy-7::mNG::TurboID Exp 8; TurboID only
15	Pdpy-7::mNG::TurboID Exp 8; N2 only
16	Exp 6, Exp 8 worksheet analyses 1; For Filter-1/2 datasets
17	Exp 6, Exp 8 worksheet analyses 2; For Filter-1/2 datasets
18	Exp 2, Exp 6, Exp 8 comparisons and worksheet analyses
19	Exp 5, Exp 2, Exp 6, Exp 8 comparisons and worksheet analyses
20	Exp 5 (DDA) versus Artan et al., (DDA; epidermal) comparisions and workseet analyses

## Sheet: (1) mNG–TurboID Raw Exp 2
PG.FastaHeaders	PG.UniProtIds	PG.Genes	PG.ProteinDescriptions	PG.ProteinGroups	PG.Organisms	PG.CV	PG.PEP	PG.Cscore	EG.UsedInNormalizationSet	EG.FoundInDB	EG.IsDecoy	uniprot_id	gene_symbol	description	N2_2	N2_2	N2_3	Pdpy-7::mNG_1	Pdpy-7::mNG_2	Pdpy-7::mNG_3	logFC_HYPctrl_vs_N2	CI.L_HYPctrl_vs_N2	CI.R_HYPctrl_vs_N2	average_intensity_HYPctrl_vs_N2	t_HYPctrl_vs_N2	B_HYPctrl_vs_N2	P.Value_HYPctrl_vs_N2	adj.P.Val_HYPctrl_vs_N2	sig.PVal_HYPctrl_vs_N2	sig.FDR_HYPctrl_vs_N2			gene_symbol	Pdpy-7::mNG_1	Pdpy-7::mNG_2	Pdpy-7::mNG_3	Avg.
>tr|A0A061ACH4|A0A061ACH4_CAEEL phosphoserine phosphatase OS=Caenorhabditis elegans OX=6239 GN=CELE_Y62E10A.13 PE=1 SV=1;>tr|A0A061ACK7|A0A061ACK7_CAEEL phosphoserine phosphatase OS=Caenorhabditis elegans OX=6239 GN=CELE_Y62E10A.13 PE=1 SV=1;>tr|A0A061ADS3|A0A061ADS3_CAEEL phosphoserine phosphatase OS=Caenorhabditis elegans OX=6239 GN=CELE_Y62E10A.13 PE=1 SV=1;>tr|A0A061AKN1|A0A061AKN1_CAEEL phos…	A0A061ACH4;A0A061ACK7;A0A061ADS3;A0A061AKN1;Q95Q10;Q9U1W6;Q9U1W7	CELE_Y62E10A.13	phosphoserine phosphatase	A0A061ACH4;A0A061ACK7;A0A061ADS3;A0A061AKN1;Q95Q10;Q9U1W6;Q9U1W7	Caenorhabditis elegans	0.930049	7.33749e-06	44.6825	FALSE	TRUE	FALSE	A0A061ACH4	Y62E10A.13	phosphoserine phosphatase	11.1256	NA	NA	14.3576	14.4329	14.5513	3.32167	2.35419	4.28916	12.677	7.52342	3.68249	9.40892e-06	5.62899e-05	1	1			eft-3	24.5697	24.5984	24.7247	24.631
>tr|A0A061ACH8|A0A061ACH8_CAEEL DUF4210 domain-containing protein OS=Caenorhabditis elegans OX=6239 GN=B0001.3 PE=1 SV=1;>tr|A7LPH1|A7LPH1_CAEEL DUF4210 domain-containing protein OS=Caenorhabditis elegans OX=6239 GN=B0001.3 PE=1 SV=1;>tr|Q17412|Q17412_CAEEL DUF4210 domain-containing protein OS=Caenorhabditis elegans OX=6239 GN=B0001.3 PE=1 SV=2	A0A061ACH8;A7LPH1;Q17412	B0001.3	DUF4210 domain-containing protein	A0A061ACH8;A7LPH1;Q17412	Caenorhabditis elegans	0.647234	2.10157e-07	47.4566	FALSE	TRUE	FALSE	A0A061ACH8	B0001.3	DUF4210 domain-containing protein	NA	NA	NA	11.9381	12.4394	NA	NA	NA	NA	11.8818	NA	NA	NA	NA	NA	NA			pcca-1	24.0497	24.3495	24.0865	24.1619
>tr|A0A061ACJ2|A0A061ACJ2_CAEEL Calcium-dependent secretion activator OS=Caenorhabditis elegans OX=6239 GN=unc-31 PE=1 SV=1;>tr|A0A061ACJ8|A0A061ACJ8_CAEEL Calcium-dependent secretion activator OS=Caenorhabditis elegans OX=6239 GN=unc-31 PE=1 SV=1;>tr|A0A061ACM4|A0A061ACM4_CAEEL Calcium-dependent secretion activator OS=Caenorhabditis elegans OX=6239 GN=unc-31 PE=1 SV=1;>tr|A0A061ACM9|A0A061ACM9_C…	A0A061ACJ2;A0A061ACJ8;A0A061ACM4;A0A061ACM9;A0A061ADT8;A0A061ADU4;A0A061AJ06;A0A061AJ13;A0A061AKP8;A0A061AKQ5;H9G2V2;H9G2V3;Q23658	unc-31	Calcium-dependent secretion activator;Calcium-dependent secretion activator;Calcium-dependent secretion activator;Calcium-dependent secretion activator;Calcium-dependent secretion activator;Calcium-dependent secretion activator;Calcium-dependent secretion activator;PH domain-containing protein;Calcium-dependent secretion activator;Calcium-dependent secretion activator;Calcium-dependent secretion …	A0A061ACJ2;A0A061ACJ8;A0A061ACM4;A0A061ACM9;A0A061ADT8;A0A061ADU4;A0A061AJ06;A0A061AJ13;A0A061AKP8;A0A061AKQ5;H9G2V2;H9G2V3;Q23658	Caenorhabditis elegans	0.534909	1.40292e-06	46.0472	FALSE	TRUE	FALSE	A0A061ACJ2	unc-31	Calcium-dependent secretion activator	12.4286	13.4373	13.5116	12.0635	13.1958	12.984	-0.378085	-1.19914	0.44297	12.8021	-0.984996	-7.08848	0.340873	0.430011	0	0			rps-4	23.7989	23.8859	23.9132	23.866
>tr|A0A061ACK4|A0A061ACK4_CAEEL dual-specificity kinase OS=Caenorhabditis elegans OX=6239 GN=mbk-2 PE=1 SV=1;>tr|A0A061ACN3|A0A061ACN3_CAEEL dual-specificity kinase OS=Caenorhabditis elegans OX=6239 GN=mbk-2 PE=1 SV=1;>tr|A0A061ACN7|A0A061ACN7_CAEEL dual-specificity kinase OS=Caenorhabditis elegans OX=6239 GN=mbk-2 PE=1 SV=1;>tr|A0A061ADU8|A0A061ADU8_CAEEL dual-specificity kinase OS=Caenorhabditi…	A0A061ACK4;A0A061ACN3;A0A061ACN7;A0A061ADU8;A0A061AJ20;A0A061AKR6;Q9XTF3	mbk-2	dual-specificity kinase;dual-specificity kinase;dual-specificity kinase;dual-specificity kinase;dual-specificity kinase;dual-specificity kinase;Dual specificity tyrosine-phosphorylation-regulated kinase mbk-2	A0A061ACK4;A0A061ACN3;A0A061ACN7;A0A061ADU8;A0A061AJ20;A0A061AKR6;Q9XTF3	Caenorhabditis elegans	0.776316	0.00175221	37.4313	FALSE	TRUE	FALSE	A0A061ACK4	mbk-2	dual-specificity kinase	NA	9.91102	NA	NA	11.8556	NA	1.9446	1.04515	2.84405	11.7857	5.78736	-1.37137	0.00325485	0.00829385	1	1			tba-1	23.1709	23.2048	23.3042	23.2266
>tr|A0A061ACL3|A0A061ACL3_CAEEL cysteine--tRNA ligase OS=Caenorhabditis elegans OX=6239 GN=cars-1 PE=1 SV=1	A0A061ACL3	cars-1	cysteine--tRNA ligase	A0A061ACL3	Caenorhabditis elegans	0.765144	2.51566e-12	54.2906	FALSE	TRUE	FALSE	A0A061ACL3	cars-1	cysteine--tRNA ligase	16.9019	17.3904	17.3868	16.3242	15.9192	15.959	-1.15888	-1.46541	-0.85236	16.6562	-7.99206	6.20996	4.39721e-07	4.63053e-06	-1	-1			mccc-1	22.9021	23.226	23.1855	23.1045
>tr|A0A061ACM2|A0A061ACM2_CAEEL SH3 domain-containing protein OS=Caenorhabditis elegans OX=6239 GN=eps-8 PE=1 SV=1;>tr|A0A061ADW6|A0A061ADW6_CAEEL SH3 domain-containing protein OS=Caenorhabditis elegans OX=6239 GN=eps-8 PE=1 SV=1	A0A061ACM2;A0A061ADW6	eps-8	SH3 domain-containing protein	A0A061ACM2;A0A061ADW6	Caenorhabditis elegans	0.641818	8.77886e-09	49.5495	FALSE	TRUE	FALSE	A0A061ACM2	eps-8	SH3 domain-containing protein	14.0802	13.7999	12.9177	13.2683	12.9061	13.0283	-0.531668	-0.980697	-0.0826387	12.5594	-2.51749	-4.77063	0.0233005	0.045585	0	0			ahcy-1	22.9795	22.8691	23.0013	22.95
>tr|A0A061ACP3|A0A061ACP3_CAEEL [histone H3]-trimethyl-L-lysine(4) demethylase OS=Caenorhabditis elegans OX=6239 GN=rbr-2 PE=1 SV=1;>sp|Q23541|KDM5_CAEEL Lysine-specific demethylase rbr-2 OS=Caenorhabditis elegans OX=6239 GN=rbr-2 PE=1 SV=2	A0A061ACP3;Q23541	rbr-2	[histone H3]-trimethyl-L-lysine(4) demethylase;Lysine-specific demethylase rbr-2	A0A061ACP3;Q23541	Caenorhabditis elegans	0.60701	5.66536e-07	46.7395	FALSE	TRUE	FALSE	A0A061ACP3	rbr-2	[histone H3]-trimethyl-L-lysine(4) demethylase	13.0436	NA	13.1557	11.3947	NA	12.2126	-1.29598	-1.95981	-0.632148	12.244	-4.23799	-1.4223	0.00106996	0.00319594	-1	-1			ant-1.1	22.9928	22.8371	22.9144	22.9148
>tr|A0A061ACQ8|A0A061ACQ8_CAEEL E3 ubiquitin-protein ligase OS=Caenorhabditis elegans OX=6239 GN=CELE_Y92H12A.2 PE=1 SV=1;>tr|Q9BKW4|Q9BKW4_CAEEL HECT-type E3 ubiquitin transferase OS=Caenorhabditis elegans OX=6239 GN=CELE_Y92H12A.2 PE=1 SV=3	A0A061ACQ8;Q9BKW4	CELE_Y92H12A.2	E3 ubiquitin-protein ligase;HECT-type E3 ubiquitin transferase	A0A061ACQ8;Q9BKW4	Caenorhabditis elegans	0.599632	2.2683e-06	45.665	FALSE	TRUE	FALSE	A0A061ACQ8	Y92H12A.2	E3 ubiquitin-protein ligase	13.9373	15.0137	14.4623	14.9438	15.5487	15.0397	0.706359	-0.350143	1.76286	14.3909	1.43012	-6.56935	0.174002	0.24854	0	0			vit-6	22.9967	22.6642	22.9571	22.8726
>tr|A0A061ACS5|A0A061ACS5_CAEEL EGF-like domain-containing protein OS=Caenorhabditis elegans OX=6239 GN=CELE_F58E6.13 PE=1 SV=1;>tr|B2D6L7|B2D6L7_CAEEL Secreted protein OS=Caenorhabditis elegans OX=6239 GN=CELE_F58E6.13 PE=1 SV=1;>tr|F5GUB1|F5GUB1_CAEEL DDE_Tnp_Tn3 domain-containing protein OS=Caenorhabditis elegans OX=6239 GN=CELE_F58E6.13 PE=1 SV=1;>tr|H2FLH1|H2FLH1_CAEEL EGF-like domain-contai…	A0A061ACS5;B2D6L7;F5GUB1;H2FLH1	CELE_F58E6.13	EGF-like domain-containing protein;Secreted protein;DDE_Tnp_Tn3 domain-containing protein;EGF-like domain-containing protein	A0A061ACS5;B2D6L7;F5GUB1;H2FLH1	Caenorhabditis elegans	0.458771	0.000391652	40.3314	FALSE	TRUE	FALSE	A0A061ACS5	F58E6.13	EGF-like domain-containing protein	11.9371	NA	12.2797	12.6807	NA	13.133	0.798462	-0.412265	2.00919	12.4887	1.542	-6.22193	0.164607	0.237337	0	0			rps-30	22.7243	22.9022	22.8375	22.8213
>tr|A0A061ACS9|A0A061ACS9_CAEEL Rab-GAP TBC domain-containing protein OS=Caenorhabditis elegans OX=6239 GN=tbc-9 PE=1 SV=1;>tr|G5EBE2|G5EBE2_CAEEL Rab-GAP TBC domain-containing protein OS=Caenorhabditis elegans OX=6239 GN=tbc-9 PE=1 SV=1;>tr|G5EBY2|G5EBY2_CAEEL Rab-GAP TBC domain-containing protein OS=Caenorhabditis elegans OX=6239 GN=tbc-9 PE=1 SV=1;>tr|G5EE94|G5EE94_CAEEL Rab-GAP TBC domain-con…	A0A061ACS9;G5EBE2;G5EBY2;G5EE94;K8ESB8;K8ESI6;K8F7X2	tbc-9	Rab-GAP TBC domain-containing protein	A0A061ACS9;G5EBE2;G5EBY2;G5EE94;K8ESB8;K8ESI6;K8F7X2	Caenorhabditis elegans	0.591924	8.02338e-09	49.6058	FALSE	TRUE	FALSE	A0A061ACS9	tbc-9	Rab-GAP TBC domain-containing protein	13.8967	13.9685	14.1667	14.0478	14.0586	14.2576	0.110667	-0.166169	0.387503	14.2146	0.845044	-7.21952	0.410115	0.500578	0	0			atp-1	22.9035	22.7109	22.7394	22.7846
>tr|A0A061ACT3|A0A061ACT3_CAEEL Twitchin OS=Caenorhabditis elegans OX=6239 GN=unc-22 PE=1 SV=1;>tr|A0A061AE24|A0A061AE24_CAEEL Twitchin OS=Caenorhabditis elegans OX=6239 GN=unc-22 PE=1 SV=1;>sp|Q23551|UNC22_CAEEL Twitchin OS=Caenorhabditis elegans OX=6239 GN=unc-22 PE=1 SV=3	A0A061ACT3;A0A061AE24;Q23551	unc-22	Twitchin	A0A061ACT3;A0A061AE24;Q23551	Caenorhabditis elegans	1.00372	1.53617e-12	54.5612	FALSE	TRUE	FALSE	A0A061ACT3	unc-22	Twitchin	17.4108	16.8611	16.3556	15.8504	14.7208	14.7902	-1.75539	-2.30567	-1.20511	15.0396	-6.74867	3.91596	4.09251e-06	2.84409e-05	-1	-1			rps-14	22.5007	22.8072	22.7475	22.6851
>sp|A0A061ACU2|PIEZ1_CAEEL Piezo-type mechanosensitive ion channel component 1 OS=Caenorhabditis elegans OX=6239 GN=pezo-1 PE=1 SV=1	A0A061ACU2	pezo-1	Piezo-type mechanosensitive ion channel component 1	A0A061ACU2	Caenorhabditis elegans	0.521649	3.09328e-11	52.9023	FALSE	TRUE	FALSE	A0A061ACU2	pezo-1	Piezo-type mechanosensitive ion channel component 1	14.263	13.6655	13.5469	15.0647	15.0829	15.3379	1.33668	0.921813	1.75154	13.8565	6.8142	4.05687	3.55784e-06	2.5235e-05	1	1			rpl-22	22.6198	22.7457	22.6806	22.682
>tr|A0A061ACU6|A0A061ACU6_CAEEL Rho-GAP domain-containing protein OS=Caenorhabditis elegans OX=6239 GN=srgp-1 PE=1 SV=1;>tr|D3YT53|D3YT53_CAEEL Rho-GAP domain-containing protein OS=Caenorhabditis elegans OX=6239 GN=srgp-1 PE=1 SV=1;>tr|D3YT54|D3YT54_CAEEL Rho-GAP domain-containing protein OS=Caenorhabditis elegans OX=6239 GN=srgp-1 PE=1 SV=1;>tr|Q19370|Q19370_CAEEL Rho-GAP domain-containing prote…	A0A061ACU6;D3YT53;D3YT54;Q19370	srgp-1	Rho-GAP domain-containing protein	A0A061ACU6;D3YT53;D3YT54;Q19370	Caenorhabditis elegans	0.685675	1.79596e-06	45.8521	FALSE	TRUE	FALSE	A0A061ACU6	srgp-1	Rho-GAP domain-containing protein	12.2132	12.3036	NA	NA	NA	11.8853	-0.373129	-1.29973	0.553477	12.1572	-0.970143	-6.68082	0.367129	0.456952	0	0			hsp-1	22.6262	22.6021	22.7292	22.6525
>tr|A0A061ACY0|A0A061ACY0_CAEEL palmitoyl-protein hydrolase OS=Caenorhabditis elegans OX=6239 GN=ath-1 PE=1 SV=1;>tr|G5ED25|G5ED25_CAEEL palmitoyl-protein hydrolase (Fragment) OS=Caenorhabditis elegans OX=6239 GN=ath-1 PE=2 SV=1;>tr|Q21224|Q21224_CAEEL palmitoyl-protein hydrolase OS=Caenorhabditis elegans OX=6239 GN=ath-1 PE=1 SV=2	A0A061ACY0;G5ED25;Q21224	ath-1	palmitoyl-protein hydrolase;palmitoyl-protein hydrolase (Fragment);palmitoyl-protein hydrolase	A0A061ACY0;G5ED25;Q21224	Caenorhabditis elegans	0.579346	7.36786e-06	44.6789	FALSE	TRUE	FALSE	A0A061ACY0	ath-1	palmitoyl-protein hydrolase	14.5576	14.4846	NA	13.4378	NA	13.2917	-1.15633	-1.71038	-0.602283	13.4221	-4.52958	-0.881632	0.000631215	0.00203249	-1	-1			vit-2	22.9394	22.3815	22.5654	22.6288
>tr|A0A061AD00|A0A061AD00_CAEEL DMAP1-binding domain-containing protein OS=Caenorhabditis elegans OX=6239 GN=dip-2 PE=1 SV=1;>tr|A0A061AE78|A0A061AE78_CAEEL DMAP1-binding domain-containing protein OS=Caenorhabditis elegans OX=6239 GN=dip-2 PE=1 SV=1;>tr|A0A061AJH3|A0A061AJH3_CAEEL AMP-dependent synthetase/ligase domain-containing protein OS=Caenorhabditis elegans OX=6239 GN=dip-2 PE=1 SV=1;>tr|A0…	A0A061AD00;A0A061AE78;A0A061AJH3;A0A061AL52	dip-2	DMAP1-binding domain-containing protein;DMAP1-binding domain-containing protein;AMP-dependent synthetase/ligase domain-containing protein;AMP-dependent synthetase/ligase domain-containing protein	A0A061AD00;A0A061AE78;A0A061AJH3;A0A061AL52	Caenorhabditis elegans	0.554119	5.99118e-10	51.1845	FALSE	TRUE	FALSE	A0A061AD00	dip-2	DMAP1-binding domain-containing protein	14.1463	14.6479	14.984	14.6035	14.9223	14.8753	0.207628	-0.199825	0.615082	14.8871	1.07766	-6.99561	0.296701	0.385445	0	0			rpl-6	22.4453	22.5903	22.5449	22.5269
>tr|A0A061AD21|A0A061AD21_CAEEL Laminin-like protein epi-1 OS=Caenorhabditis elegans OX=6239 GN=epi-1 PE=1 SV=1;>tr|A0A061AJI9|A0A061AJI9_CAEEL Laminin-like protein epi-1 OS=Caenorhabditis elegans OX=6239 GN=epi-1 PE=1 SV=1;>tr|C1P640|C1P640_CAEEL Laminin-like protein epi-1 OS=Caenorhabditis elegans OX=6239 GN=epi-1 PE=1 SV=1;>tr|C1P641|C1P641_CAEEL Laminin-like protein epi-1 OS=Caenorhabditis el…	A0A061AD21;A0A061AJI9;C1P640;C1P641;G5EEV6;Q21313	epi-1	Laminin-like protein epi-1;Laminin-like protein epi-1;Laminin-like protein epi-1;Laminin-like protein epi-1;Laminin alpha;Laminin-like protein epi-1	A0A061AD21;A0A061AJI9;C1P640;C1P641;G5EEV6;Q21313	Caenorhabditis elegans	0.867672	1.68071e-12	54.5118	FALSE	TRUE	FALSE	A0A061AD21	epi-1	Laminin-like protein epi-1	17.9754	17.402	16.6068	15.6189	15.6901	16.044	-1.54376	-2.12624	-0.961293	15.8519	-5.60706	1.6854	3.578e-05	0.000176886	-1	-1			pyc-1	22.2625	22.5642	22.6165	22.4811
>tr|A0A061AD29|A0A061AD29_CAEEL Vacuolar protein sorting-associated protein 8 central domain-containing protein OS=Caenorhabditis elegans OX=6239 GN=vps-8 PE=1 SV=1;>tr|A3QMB3|A3QMB3_CAEEL Vps8 domain-containing protein OS=Caenorhabditis elegans OX=6239 GN=vps-8 PE=1 SV=1	A0A061AD29;A3QMB3	vps-8	Vacuolar protein sorting-associated protein 8 central domain-containing protein;Vps8 domain-containing protein	A0A061AD29;A3QMB3	Caenorhabditis elegans	0.679848	0.000208382	41.1921	FALSE	TRUE	FALSE	A0A061AD29	vps-8	Vacuolar protein sorting-associated protein 8 central domain-containing protein	11.701	10.3115	NA	NA	NA	NA	NA	NA	NA	12.5534	NA	NA	NA	NA	NA	NA			rpl-10	22.3916	22.4752	22.4146	22.4271
>tr|A0A061AD39|A0A061AD39_CAEEL KAP NTPase domain-containing protein OS=Caenorhabditis elegans OX=6239 GN=kdin-1 PE=1 SV=1;>tr|A0A061AD72|A0A061AD72_CAEEL KAP NTPase domain-containing protein OS=Caenorhabditis elegans OX=6239 GN=kdin-1 PE=1 SV=1;>tr|A0A061AEC1|A0A061AEC1_CAEEL KAP NTPase domain-containing protein OS=Caenorhabditis elegans OX=6239 GN=kdin-1 PE=1 SV=1;>tr|A0A061AJK4|A0A061AJK4_CAEE…	A0A061AD39;A0A061AD72;A0A061AEC1;A0A061AJK4;A0A061AL87;Q067Y1;Q20109;Q27GQ4	kdin-1	KAP NTPase domain-containing protein	A0A061AD39;A0A061AD72;A0A061AEC1;A0A061AJK4;A0A061AL87;Q067Y1;Q20109;Q27GQ4	Caenorhabditis elegans	0.525051	1.52472e-15	59.2527	FALSE	TRUE	FALSE	A0A061AD39	kdin-1	KAP NTPase domain-containing protein	15.2701	15.3497	15.4079	15.9947	16.1166	16.2287	0.770786	0.557331	0.98424	15.7637	7.63328	5.58245	8.07123e-07	7.4537e-06	0	0			rpl-23	22.1586	22.3774	22.3307	22.2889
>tr|A0A061AD51|A0A061AD51_CAEEL Protein kinase domain-containing protein OS=Caenorhabditis elegans OX=6239 GN=CELE_T12G3.2 PE=1 SV=1;>tr|D3YT30|D3YT30_CAEEL Protein kinase domain-containing protein OS=Caenorhabditis elegans OX=6239 GN=CELE_T12G3.2 PE=1 SV=1;>tr|Q22435|Q22435_CAEEL Protein kinase domain-containing protein OS=Caenorhabditis elegans OX=6239 GN=CELE_T12G3.2 PE=1 SV=2;>tr|Q7JLY9|Q7JLY…	A0A061AD51;D3YT30;Q22435;Q7JLY9;Q7JLZ0	CELE_T12G3.2	Protein kinase domain-containing protein	A0A061AD51;D3YT30;Q22435;Q7JLY9;Q7JLZ0	Caenorhabditis elegans	0.749543	1.80368e-08	49.0947	FALSE	TRUE	FALSE	A0A061AD51	T12G3.2	Protein kinase domain-containing protein	12.2662	13.1018	13.2178	11.6953	12.165	11.7108	-1.0049	-1.65546	-0.354333	12.4424	-3.26784	-3.2401	0.00470556	0.0114061	-1	-1			rps-23	22.4951	22.358	21.9891	22.2807
>tr|A0A061ADY3|A0A061ADY3_CAEEL Pyr_redox_2 domain-containing protein OS=Caenorhabditis elegans OX=6239 GN=sqrd-1 PE=1 SV=1;>tr|C6KRP5|C6KRP5_CAEEL FAD/NAD(P)-binding domain-containing protein OS=Caenorhabditis elegans OX=6239 GN=sqrd-1 PE=1 SV=1;>tr|C6KRP6|C6KRP6_CAEEL FAD/NAD(P)-binding domain-containing protein OS=Caenorhabditis elegans OX=6239 GN=sqrd-1 PE=1 SV=1;>tr|M1ZJU1|M1ZJU1_CAEEL Pyr_r…	A0A061ADY3;C6KRP5;C6KRP6;M1ZJU1;M1ZJZ0;O62133	sqrd-1	Pyr_redox_2 domain-containing protein;FAD/NAD(P)-binding domain-containing protein;FAD/NAD(P)-binding domain-containing protein;Pyr_redox_2 domain-containing protein;Pyr_redox_2 domain-containing protein;FAD/NAD(P)-binding domain-containing protein	A0A061ADY3;C6KRP5;C6KRP6;M1ZJU1;M1ZJZ0;O62133	Caenorhabditis elegans	0.514846	3.25804e-09	50.163	FALSE	TRUE	FALSE	A0A061ADY3	sqrd-1	Pyr_redox_2 domain-containing protein	13.8523	14.2549	15.0501	13.2388	13.9591	13.3049	-0.884837	-1.42856	-0.341118	14.165	-3.44284	-2.8722	0.00324077	0.00826818	0	0			rpl-4	22.2704	22.2437	22.1071	22.2071
>tr|A0A061AE46|A0A061AE46_CAEEL Zmiz1 N-terminal tetratricopeptide repeat domain-containing protein OS=Caenorhabditis elegans OX=6239 GN=miz-1 PE=1 SV=1;>tr|G1K845|G1K845_CAEEL SP-RING-type domain-containing protein OS=Caenorhabditis elegans OX=6239 GN=miz-1 PE=1 SV=1;>tr|Q21970|Q21970_CAEEL Zmiz1 N-terminal tetratricopeptide repeat domain-containing protein OS=Caenorhabditis elegans OX=6239 GN=m…	A0A061AE46;G1K845;Q21970	miz-1	Zmiz1 N-terminal tetratricopeptide repeat domain-containing protein;SP-RING-type domain-containing protein;Zmiz1 N-terminal tetratricopeptide repeat domain-containing protein	A0A061AE46;G1K845;Q21970	Caenorhabditis elegans	0.76842	1.19136e-07	47.8504	FALSE	TRUE	FALSE	A0A061AE46	miz-1	Zmiz1 N-terminal tetratricopeptide repeat domain-containing protein	12.8081	12.7991	13.1698	11.5222	12.1579	11.8424	-1.08482	-1.47025	-0.699404	12.7033	-5.98169	2.23953	2.1767e-05	0.000115974	-1	-1			rpl-14	22.0297	22.1798	22.0062	22.0719
>tr|A0A061AJK8|A0A061AJK8_CAEEL K Homology domain-containing protein OS=Caenorhabditis elegans OX=6239 GN=mask-1 PE=1 SV=1;>tr|A0A061AL89|A0A061AL89_CAEEL K Homology domain-containing protein OS=Caenorhabditis elegans OX=6239 GN=mask-1 PE=1 SV=1;>sp|Q21920|ANKHM_CAEEL Ankyrin repeat and KH domain-containing protein mask-1 OS=Caenorhabditis elegans OX=6239 GN=mask-1 PE=3 SV=3	A0A061AJK8;A0A061AL89;Q21920	mask-1	K Homology domain-containing protein;K Homology domain-containing protein;Ankyrin repeat and KH domain-containing protein mask-1	A0A061AJK8;A0A061AL89;Q21920	Caenorhabditis elegans	0.543016	3.74092e-12	54.0732	FALSE	TRUE	FALSE	A0A061AJK8	mask-1	K Homology domain-containing protein	14.5283	14.8621	14.4176	14.833	14.6328	15.0556	0.23782	-0.0676818	0.543322	14.7507	1.64557	-6.26307	0.118674	0.179907	0	0			F44E5.4	21.9231	22.2431	21.9829	22.0497
>tr|A0A061AKU6|A0A061AKU6_CAEEL Enoyl-CoA Hydratase OS=Caenorhabditis elegans OX=6239 GN=ech-9 PE=1 SV=1;>tr|O17762|O17762_CAEEL Enoyl-CoA Hydratase OS=Caenorhabditis elegans OX=6239 GN=ech-9 PE=1 SV=2	A0A061AKU6;O17762	ech-9	Enoyl-CoA Hydratase	A0A061AKU6;O17762	Caenorhabditis elegans	1.03771	0.000340154	40.532	FALSE	TRUE	FALSE	A0A061AKU6	ech-9	Enoyl-CoA Hydratase	NA	NA	12.1755	12.3064	11.1786	11.0366	-0.668338	-1.60123	0.264559	12.6039	-1.56987	-6.03714	0.143737	0.211986	0	0			tbb-2	21.9604	21.8642	22.1442	21.9896
>tr|A0A061AKZ2|A0A061AKZ2_CAEEL non-specific serine/threonine protein kinase OS=Caenorhabditis elegans OX=6239 GN=kin-4 PE=1 SV=1;>tr|D3KFW7|D3KFW7_CAEEL non-specific serine/threonine protein kinase OS=Caenorhabditis elegans OX=6239 GN=kin-4 PE=1 SV=1;>tr|G5EBW1|G5EBW1_CAEEL non-specific serine/threonine protein kinase OS=Caenorhabditis elegans OX=6239 GN=kin-4 PE=1 SV=1;>tr|G5EFA4|G5EFA4_CAEEL n…	A0A061AKZ2;D3KFW7;G5EBW1;G5EFA4;G5EG63;H9G328;H9G329;H9G330;H9G331	kin-4	non-specific serine/threonine protein kinase	A0A061AKZ2;D3KFW7;G5EBW1;G5EFA4;G5EG63;H9G328;H9G329;H9G330;H9G331	Caenorhabditis elegans	0.738126	5.16349e-06	44.9844	FALSE	TRUE	FALSE	A0A061AKZ2	kin-4	non-specific serine/threonine protein kinase	12.3986	12.7445	12.9169	11.4256	NA	11.5051	-1.22132	-1.93628	-0.506366	11.7585	-3.74329	-2.53045	0.00305092	0.00785175	-1	-1			rps-1	21.8665	21.9762	22.121	21.9879
>tr|A0A061AL58|A0A061AL58_CAEEL GATA-type domain-containing protein OS=Caenorhabditis elegans OX=6239 GN=lin-66 PE=1 SV=1;>tr|O62020|O62020_CAEEL GATA-type domain-containing protein OS=Caenorhabditis elegans OX=6239 GN=lin-66 PE=1 SV=1	A0A061AL58;O62020	lin-66	GATA-type domain-containing protein	A0A061AL58;O62020	Caenorhabditis elegans	0.64328	3.53665e-09	50.1127	FALSE	TRUE	FALSE	A0A061AL58	lin-66	GATA-type domain-containing protein	13.6796	12.8658	13.5625	12.7158	13.1422	12.7222	-0.509201	-0.900603	-0.117799	13.4815	-2.75103	-4.29571	0.0139065	0.0294995	0	0			rpl-7	21.9096	21.9686	22.0489	21.9757
>tr|A0A078BPF6|A0A078BPF6_CAEEL Mediator of RNA polymerase II transcription subunit 1.1 OS=Caenorhabditis elegans OX=6239 GN=sop-3 PE=1 SV=1;>tr|A0A5S9MMF7|A0A5S9MMF7_CAEEL Mediator of RNA polymerase II transcription subunit 1.1 OS=Caenorhabditis elegans OX=6239 GN=sop-3 PE=1 SV=1;>sp|Q9N4G4|MED1_CAEEL Mediator of RNA polymerase II transcription subunit 1.1 OS=Caenorhabditis elegans OX=6239 GN=so…	A0A078BPF6;A0A5S9MMF7;Q9N4G4	sop-3	Mediator of RNA polymerase II transcription subunit 1.1	A0A078BPF6;A0A5S9MMF7;Q9N4G4	Caenorhabditis elegans	0.622372	9.61064e-09	49.4928	FALSE	TRUE	FALSE	A0A078BPF6	sop-3	Mediator of RNA polymerase II transcription subunit 1.1	12.9306	13.0543	13.1103	11.949	13.4276	10.7618	-0.985592	-1.98924	0.0180534	12.7004	-2.08823	-5.55047	0.0537603	0.0928158	0	0			rpl-36.A	22.3558	21.7019	21.7874	21.9484
>tr|A0A078BPH9|A0A078BPH9_CAEEL Lamin OS=Caenorhabditis elegans OX=6239 GN=CELE_F10C1.9 PE=1 SV=1;>tr|G4S1A4|G4S1A4_CAEEL LZ_Tnp_IS66 domain-containing protein OS=Caenorhabditis elegans OX=6239 GN=CELE_F10C1.9 PE=1 SV=1	A0A078BPH9;G4S1A4	CELE_F10C1.9	Lamin;LZ_Tnp_IS66 domain-containing protein	A0A078BPH9;G4S1A4	Caenorhabditis elegans	0.618279	8.1548e-11	52.3507	FALSE	TRUE	FALSE	A0A078BPH9	F10C1.9	Lamin	14.0526	14.3339	13.6037	NA	12.8599	NA	-1.1368	-2.32356	0.0499578	13.4863	-2.09906	-5.2297	0.0588033	0.0995244	0	0			F46H5.7	21.7358	21.9546	22.095	21.9285
>tr|A0A078BPJ4|A0A078BPJ4_CAEEL InTestinal NeureXin-like OS=Caenorhabditis elegans OX=6239 GN=itx-1 PE=1 SV=1;>tr|A0A078BPL3|A0A078BPL3_CAEEL InTestinal NeureXin-like OS=Caenorhabditis elegans OX=6239 GN=itx-1 PE=1 SV=1;>tr|A0A078BS63|A0A078BS63_CAEEL InTestinal NeureXin-like OS=Caenorhabditis elegans OX=6239 GN=itx-1 PE=1 SV=1;>tr|H1ZUX6|H1ZUX6_CAEEL InTestinal NeureXin-like OS=Caenorhabditis el…	A0A078BPJ4;A0A078BPL3;A0A078BS63;H1ZUX6;O45000	itx-1	InTestinal NeureXin-like	A0A078BPJ4;A0A078BPL3;A0A078BS63;H1ZUX6;O45000	Caenorhabditis elegans	0.546464	8.94121e-05	42.2221	FALSE	TRUE	FALSE	A0A078BPJ4	itx-1	InTestinal NeureXin-like	15.1688	14.1518	14.0319	14.5137	14.3279	14.0868	-0.141378	-0.962446	0.67969	13.7979	-0.370827	-7.51591	0.716557	0.780142	0	0			daf-21	21.9627	21.7618	21.9567	21.8937
>tr|A0A078BPJ6|A0A078BPJ6_CAEEL BED-type domain-containing protein OS=Caenorhabditis elegans OX=6239 GN=CELE_Y105C5A.15 PE=1 SV=1;>tr|A0A078BS51|A0A078BS51_CAEEL BED-type domain-containing protein OS=Caenorhabditis elegans OX=6239 GN=CELE_Y105C5A.15 PE=1 SV=1;>tr|D3NQA6|D3NQA6_CAEEL BED-type domain-containing protein OS=Caenorhabditis elegans OX=6239 GN=CELE_Y105C5A.15 PE=1 SV=2;>tr|Q9U323|Q9U323…	A0A078BPJ6;A0A078BS51;D3NQA6;Q9U323	CELE_Y105C5A.15	BED-type domain-containing protein	A0A078BPJ6;A0A078BS51;D3NQA6;Q9U323	Caenorhabditis elegans	0.388777	0.00100288	38.7746	FALSE	TRUE	FALSE	A0A078BPJ6	Y105C5A.15	BED-type domain-containing protein	NA	NA	NA	NA	NA	NA	NA	NA	NA	11.6707	NA	NA	NA	NA	NA	NA			act-1	22.037	21.5671	21.9455	21.8499
>tr|A0A078BPM1|A0A078BPM1_CAEEL Fibronectin type-III domain-containing protein OS=Caenorhabditis elegans OX=6239 GN=jac-1 PE=1 SV=1;>tr|A0A078BPN7|A0A078BPN7_CAEEL Fibronectin type-III domain-containing protein OS=Caenorhabditis elegans OX=6239 GN=jac-1 PE=1 SV=1;>tr|A0A078BQQ1|A0A078BQQ1_CAEEL Fibronectin type-III domain-containing protein OS=Caenorhabditis elegans OX=6239 GN=jac-1 PE=1 SV=1;>tr…	A0A078BPM1;A0A078BPN7;A0A078BQQ1;A0A078BS85;D3DEL7;D3DEL8;Q9U308	jac-1	Fibronectin type-III domain-containing protein;Fibronectin type-III domain-containing protein;Fibronectin type-III domain-containing protein;Fibronectin type-III domain-containing protein;Fibronectin type-III domain-containing protein;Fibronectin type-III domain-containing protein;Juxtamembrane domain-associated catenin	A0A078BPM1;A0A078BPN7;A0A078BQQ1;A0A078BS85;D3DEL7;D3DEL8;Q9U308	Caenorhabditis elegans	0.581013	8.4972e-09	49.5699	FALSE	TRUE	FALSE	A0A078BPM1	jac-1	Fibronectin type-III domain-containing protein	14.6207	14.18	13.5945	13.9644	13.9923	13.9058	-0.17757	-0.671844	0.316704	13.684	-0.760029	-7.28885	0.458016	0.547233	0	0			aldo-2	21.7043	21.9856	21.8239	21.8379
>tr|A0A078BQN0|A0A078BQN0_CAEEL SUEL-type lectin domain-containing protein OS=Caenorhabditis elegans OX=6239 GN=B0207.5 PE=1 SV=1;>tr|A0A078BTN1|A0A078BTN1_CAEEL SUEL-type lectin domain-containing protein OS=Caenorhabditis elegans OX=6239 GN=B0207.5 PE=1 SV=1	A0A078BQN0;A0A078BTN1	B0207.5	SUEL-type lectin domain-containing protein	A0A078BQN0;A0A078BTN1	Caenorhabditis elegans	0.612026	2.08489e-05	43.7351	FALSE	TRUE	FALSE	A0A078BQN0	B0207.5	SUEL-type lectin domain-containing protein	NA	NA	NA	NA	NA	NA	NA	NA	NA	11.5921	NA	NA	NA	NA	NA	NA			F46H5.3	22.0425	21.4387	21.7001	21.7271
>tr|A0A078BTL9|A0A078BTL9_CAEEL CCR4-NOT transcription complex subunit 11 OS=Caenorhabditis elegans OX=6239 GN=ntl-11 PE=1 SV=1;>tr|Q9NA34|Q9NA34_CAEEL CCR4-NOT transcription complex subunit 11 OS=Caenorhabditis elegans OX=6239 GN=ntl-11 PE=1 SV=2	A0A078BTL9;Q9NA34	ntl-11	CCR4-NOT transcription complex subunit 11	A0A078BTL9;Q9NA34	Caenorhabditis elegans	0.588228	3.77402e-12	54.0683	FALSE	TRUE	FALSE	A0A078BTL9	ntl-11	CCR4-NOT transcription complex subunit 11	14.1881	14.3383	14.5401	14.4027	14.579	14.7991	0.238105	-0.00782612	0.484035	14.6362	2.04662	-5.61487	0.0568884	0.0969993	0	0			rpl-7A	21.7066	21.7295	21.7143	21.7168
>tr|A0A0K3AQN0|A0A0K3AQN0_CAEEL DH domain-containing protein OS=Caenorhabditis elegans OX=6239 GN=CELE_Y105E8A.25 PE=1 SV=1;>tr|A0A0K3ATL6|A0A0K3ATL6_CAEEL DH domain-containing protein OS=Caenorhabditis elegans OX=6239 GN=CELE_Y105E8A.25 PE=1 SV=1;>tr|A0A0K3AWN6|A0A0K3AWN6_CAEEL DH domain-containing protein OS=Caenorhabditis elegans OX=6239 GN=CELE_Y105E8A.25 PE=1 SV=1	A0A0K3AQN0;A0A0K3ATL6;A0A0K3AWN6	CELE_Y105E8A.25	DH domain-containing protein	A0A0K3AQN0;A0A0K3ATL6;A0A0K3AWN6	Caenorhabditis elegans	0.517453	4.87119e-10	51.3074	FALSE	TRUE	FALSE	A0A0K3AQN0	Y105E8A.25	DH domain-containing protein	14.9409	15.5883	15.3737	15.6002	15.5192	15.6794	0.298599	0.0255673	0.57163	15.5295	2.31184	-5.1403	0.033927	0.0626521	0	0			rpl-9	21.6225	21.6693	21.7511	21.681
>tr|A0A0K3AQS9|A0A0K3AQS9_CAEEL Tropomyosin OS=Caenorhabditis elegans OX=6239 GN=lev-11 PE=1 SV=1;>tr|A0A0K3AQT4|A0A0K3AQT4_CAEEL Tropomyosin OS=Caenorhabditis elegans OX=6239 GN=lev-11 PE=1 SV=1;>tr|A0A0K3ARB5|A0A0K3ARB5_CAEEL Tropomyosin OS=Caenorhabditis elegans OX=6239 GN=lev-11 PE=1 SV=1;>tr|A0A0K3ARC0|A0A0K3ARC0_CAEEL Tropomyosin OS=Caenorhabditis elegans OX=6239 GN=lev-11 PE=1 SV=1;>tr|A0A…	A0A0K3AQS9;A0A0K3AQT4;A0A0K3ARB5;A0A0K3ARC0;A0A0K3ATR6;A0A0K3ATS1;A0A0K3AUC0;A0A0K3AUC2;A0A0K3AWP0;A0A1Q2U2F4;K8ERM4;K8ESC3;K8FDX2;Q22866;Q27249	lev-11	Tropomyosin;Tropomyosin;Tropomyosin;Tropomyosin;Tropomyosin;Tropomyosin;Tropomyosin;Tropomyosin;Tropomyosin;Tropomyosin;Tropomyosin;Tropomyosin;Tropomyosin;Tropomyosin isoforms a/b/d/f;Tropomyosin isoforms c/e	A0A0K3AQS9;A0A0K3AQT4;A0A0K3ARB5;A0A0K3ARC0;A0A0K3ATR6;A0A0K3ATS1;A0A0K3AUC0;A0A0K3AUC2;A0A0K3AWP0;A0A1Q2U2F4;K8ERM4;K8ESC3;K8FDX2;Q22866;Q27249	Caenorhabditis elegans	0.466115	4.78949e-06	45.0481	FALSE	TRUE	FALSE	A0A0K3AQS9	lev-11	Tropomyosin	16.1591	17.2309	18.0696	17.8735	16.9368	16.3475	-0.100552	-1.30378	1.10267	16.3407	-0.177708	-7.57248	0.861267	0.89892	0	0			rps-24	21.3297	21.8716	21.7504	21.6506
>tr|A0A0K3AQT9|A0A0K3AQT9_CAEEL Fragile site-associated protein C-terminal domain-containing protein OS=Caenorhabditis elegans OX=6239 GN=lpd-3 PE=1 SV=1;>tr|A0A0K3ATS5|A0A0K3ATS5_CAEEL Fragile site-associated protein C-terminal domain-containing protein OS=Caenorhabditis elegans OX=6239 GN=lpd-3 PE=1 SV=1;>tr|A0A0K3AUC6|A0A0K3AUC6_CAEEL Fragile site-associated protein C-terminal domain-containin…	A0A0K3AQT9;A0A0K3ATS5;A0A0K3AUC6;A0A0K3AWP8	lpd-3	Fragile site-associated protein C-terminal domain-containing protein	A0A0K3AQT9;A0A0K3ATS5;A0A0K3AUC6;A0A0K3AWP8	Caenorhabditis elegans	0.503053	1.91913e-12	54.439	FALSE	TRUE	FALSE	A0A0K3AQT9	lpd-3	Fragile site-associated protein C-terminal domain-containing protein	13.7417	13.6984	13.9873	14.0239	14.3287	14.284	0.403079	0.164869	0.64129	14.0194	3.57694	-2.57895	0.00240085	0.00643134	0	0			F01G4.6	21.6518	21.4944	21.6739	21.6067
>tr|A0A0K3AQV8|A0A0K3AQV8_CAEEL Non-specific serine/threonine protein kinase OS=Caenorhabditis elegans OX=6239 GN=max-2 PE=1 SV=1;>tr|A0A0K3AUE7|A0A0K3AUE7_CAEEL Non-specific serine/threonine protein kinase OS=Caenorhabditis elegans OX=6239 GN=max-2 PE=1 SV=1;>sp|G5EGQ3|MAX2_CAEEL Serine/threonine-protein kinase max-2 OS=Caenorhabditis elegans OX=6239 GN=max-2 PE=1 SV=1	A0A0K3AQV8;A0A0K3AUE7;G5EGQ3	max-2	Non-specific serine/threonine protein kinase;Non-specific serine/threonine protein kinase;Serine/threonine-protein kinase max-2	A0A0K3AQV8;A0A0K3AUE7;G5EGQ3	Caenorhabditis elegans	0.750348	2.44209e-08	48.9005	FALSE	TRUE	FALSE	A0A0K3AQV8	max-2	Non-specific serine/threonine protein kinase	12.7335	12.7482	12.7036	11.6652	12.8746	13.1584	-0.162365	-0.824816	0.500086	12.9207	-0.518523	-7.44812	0.611013	0.689002	0	0			atp-2	21.879	21.3653	21.5432	21.5959
>tr|A0A0K3AQW3|A0A0K3AQW3_CAEEL Protein CIP2A OS=Caenorhabditis elegans OX=6239 GN=B0432.7 PE=1 SV=1	A0A0K3AQW3	B0432.7	Protein CIP2A	A0A0K3AQW3	Caenorhabditis elegans	0.485819	5.5623e-09	49.8336	FALSE	TRUE	FALSE	A0A0K3AQW3	B0432.7	Protein CIP2A	13.8336	13.8586	13.9806	13.5694	14.0068	13.9621	-0.0447949	-0.407122	0.317532	13.574	-0.261354	-7.55318	0.79704	0.846023	0	0			rpl-5	21.5691	21.5984	21.5573	21.5749
>tr|A0A0K3AR10|A0A0K3AR10_CAEEL DDT domain-containing protein OS=Caenorhabditis elegans OX=6239 GN=nurf-1 PE=1 SV=1;>tr|A0A0K3ARK1|A0A0K3ARK1_CAEEL Nucleosome-remodeling factor subunit NURF301 OS=Caenorhabditis elegans OX=6239 GN=nurf-1 PE=1 SV=1;>tr|A0A0K3ATY3|A0A0K3ATY3_CAEEL Nucleosome-remodeling factor subunit NURF301 OS=Caenorhabditis elegans OX=6239 GN=nurf-1 PE=1 SV=1;>tr|A0A5S9MQ08|A0A5S9…	A0A0K3AR10;A0A0K3ARK1;A0A0K3ATY3;A0A5S9MQ08;Q6BER5	nurf-1	DDT domain-containing protein;Nucleosome-remodeling factor subunit NURF301;Nucleosome-remodeling factor subunit NURF301;DDT domain-containing protein;Nucleosome-remodeling factor subunit NURF301-like	A0A0K3AR10;A0A0K3ARK1;A0A0K3ATY3;A0A5S9MQ08;Q6BER5	Caenorhabditis elegans	0.570656	2.26968e-05	43.654	FALSE	TRUE	FALSE	A0A0K3AR10	nurf-1	DDT domain-containing protein	12.4032	12.5444	12.1823	NA	NA	12.1425	-0.234081	-1.17922	0.711061	12.3754	-0.537636	-7.09031	0.600335	0.680445	0	0			rpl-2	21.4648	21.5745	21.5468	21.5287
>tr|A0A0K3AR51|A0A0K3AR51_CAEEL PH domain-containing protein OS=Caenorhabditis elegans OX=6239 GN=CELE_F22G12.5 PE=1 SV=1;>tr|G5EBE8|G5EBE8_CAEEL PH domain-containing protein OS=Caenorhabditis elegans OX=6239 GN=CELE_F22G12.5 PE=1 SV=2	A0A0K3AR51;G5EBE8	CELE_F22G12.5	PH domain-containing protein	A0A0K3AR51;G5EBE8	Caenorhabditis elegans	0.49616	9.222e-10	50.9271	FALSE	TRUE	FALSE	A0A0K3AR51	F22G12.5	PH domain-containing protein	13.7706	13.6703	13.5843	13.8086	14.0973	13.9448	0.275161	0.0432333	0.50709	13.8265	2.50794	-4.77057	0.0228691	0.044809	0	0			vit-4	21.7024	21.3221	21.5433	21.5226
>tr|A0A0K3AR60|A0A0K3AR60_CAEEL PHD-type domain-containing protein OS=Caenorhabditis elegans OX=6239 GN=CELE_Y43H11AL.1 PE=3 SV=1;>tr|H2L057|H2L057_CAEEL PHD-type domain-containing protein OS=Caenorhabditis elegans OX=6239 GN=CELE_Y43H11AL.1 PE=3 SV=1;>tr|Q8IAA7|Q8IAA7_CAEEL ING domain-containing protein OS=Caenorhabditis elegans OX=6239 GN=CELE_Y43H11AL.1 PE=4 SV=1	A0A0K3AR60;H2L057;Q8IAA7	CELE_Y43H11AL.1	PHD-type domain-containing protein;PHD-type domain-containing protein;ING domain-containing protein	A0A0K3AR60;H2L057;Q8IAA7	Caenorhabditis elegans	0.83148	4.80726e-05	42.902	FALSE	TRUE	FALSE	A0A0K3AR60	Y43H11AL.1	PHD-type domain-containing protein	NA	11.8062	11.9553	NA	11.3319	NA	-0.548895	-1.41405	0.316263	11.9172	-1.48344	-6.09891	0.179179	0.254176	0	0			tufm-1	21.3795	21.5482	21.5235	21.4837
>tr|A0A0K3AR63|A0A0K3AR63_CAEEL Fork-head domain-containing protein OS=Caenorhabditis elegans OX=6239 GN=daf-16 PE=1 SV=1;>tr|A0A0K3AR95|A0A0K3AR95_CAEEL Fork-head domain-containing protein OS=Caenorhabditis elegans OX=6239 GN=daf-16 PE=1 SV=1;>tr|A0A0K3ATP5|A0A0K3ATP5_CAEEL Fork-head domain-containing protein OS=Caenorhabditis elegans OX=6239 GN=daf-16 PE=1 SV=1;>tr|A0A0K3AWG6|A0A0K3AWG6_CAEEL F…	A0A0K3AR63;A0A0K3AR95;A0A0K3ATP5;A0A0K3AWG6;O16850	daf-16	Fork-head domain-containing protein;Fork-head domain-containing protein;Fork-head domain-containing protein;Fork-head domain-containing protein;Forkhead box protein O	A0A0K3AR63;A0A0K3AR95;A0A0K3ATP5;A0A0K3AWG6;O16850	Caenorhabditis elegans	0.538295	1.51868e-06	45.9849	FALSE	TRUE	FALSE	A0A0K3AR63	daf-16	Fork-head domain-containing protein	13.9281	14.4094	14.7099	NA	12.6147	12.2073	-1.93815	-2.40643	-1.46987	13.5094	-8.90939	6.36083	5.12825e-07	5.21414e-06	-1	-1			rps-8	21.3501	21.5747	21.4892	21.4713
>tr|A0A0K3ARB4|A0A0K3ARB4_CAEEL HUN domain-containing protein OS=Caenorhabditis elegans OX=6239 GN=pqn-80 PE=1 SV=1;>tr|A0A0K3ARB9|A0A0K3ARB9_CAEEL HUN domain-containing protein OS=Caenorhabditis elegans OX=6239 GN=pqn-80 PE=1 SV=1;>tr|A0A0K3ARW1|A0A0K3ARW1_CAEEL Hpc2-related domain-containing protein OS=Caenorhabditis elegans OX=6239 GN=pqn-80 PE=1 SV=1;>tr|A0A0K3ARW5|A0A0K3ARW5_CAEEL HUN domain…	A0A0K3ARB4;A0A0K3ARB9;A0A0K3ARW1;A0A0K3ARW5;A0A0K3AU63;A0A0K3AU69;A0A0K3AUW7;A0A0K3AUX0;A0A0K3AX73;A0A0K3AX79;A0A565CXH6;A0A7R9XND6;C7IVS5;C7IVS6	pqn-80	HUN domain-containing protein;HUN domain-containing protein;Hpc2-related domain-containing protein;HUN domain-containing protein;HUN domain-containing protein;HUN domain-containing protein;HUN domain-containing protein;HUN domain-containing protein;Hpc2-related domain-containing protein;HUN domain-containing protein;Hpc2-related domain-containing protein;Hpc2-related domain-containing protein;Hpc…	A0A0K3ARB4;A0A0K3ARB9;A0A0K3ARW1;A0A0K3ARW5;A0A0K3AU63;A0A0K3AU69;A0A0K3AUW7;A0A0K3AUX0;A0A0K3AX73;A0A0K3AX79;A0A565CXH6;A0A7R9XND6;C7IVS5;C7IVS6	Caenorhabditis elegans	0.480302	1.95226e-05	43.7974	FALSE	TRUE	FALSE	A0A0K3ARB4	pqn-80	HUN domain-containing protein	13.3315	NA	13.6486	14.7752	14.6955	14.9365	1.31238	0.700226	1.92453	13.5378	4.90183	-1.16774	0.00102901	0.00309378	1	1			rpl-17	21.3962	21.4191	21.552	21.4557
>tr|A0A0K3ARF3|A0A0K3ARF3_CAEEL B-box type zinc finger protein ncl-1 OS=Caenorhabditis elegans OX=6239 GN=ncl-1 PE=1 SV=1;>tr|A0A0K3ARS2|A0A0K3ARS2_CAEEL B-box type zinc finger protein ncl-1 OS=Caenorhabditis elegans OX=6239 GN=ncl-1 PE=1 SV=1;>tr|A0A0K3AS01|A0A0K3AS01_CAEEL B box-type domain-containing protein OS=Caenorhabditis elegans OX=6239 GN=ncl-1 PE=1 SV=1;>tr|A0A0K3AUA6|A0A0K3AUA6_CAEEL B…	A0A0K3ARF3;A0A0K3ARS2;A0A0K3AS01;A0A0K3AUA6;A0A0K3AUY6;A0A0K3AX41;A0A0K3AXB1;P34611	ncl-1	B-box type zinc finger protein ncl-1;B-box type zinc finger protein ncl-1;B box-type domain-containing protein;B-box type zinc finger protein ncl-1;B-box type zinc finger protein ncl-1;B-box type zinc finger protein ncl-1;B-box type zinc finger protein ncl-1;B-box type zinc finger protein ncl-1	A0A0K3ARF3;A0A0K3ARS2;A0A0K3AS01;A0A0K3AUA6;A0A0K3AUY6;A0A0K3AX41;A0A0K3AXB1;P34611	Caenorhabditis elegans	0.7219	8.24727e-10	50.994	FALSE	TRUE	FALSE	A0A0K3ARF3	ncl-1	B-box type zinc finger protein ncl-1	14.7267	15.2719	15.4748	15.3321	14.9191	15.1751	-0.0157025	-0.463158	0.431753	15.5649	-0.0742323	-7.58632	0.941721	0.956396	0	0			rpl-3	21.3666	21.4148	21.4825	21.4213
>tr|A0A0K3ARK6|A0A0K3ARK6_CAEEL UMP-CMP kinase OS=Caenorhabditis elegans OX=6239 GN=CELE_F40F8.1 PE=1 SV=1;>sp|Q20230|KCY2_CAEEL UMP-CMP kinase 2 OS=Caenorhabditis elegans OX=6239 GN=F40F8.1 PE=1 SV=1	A0A0K3ARK6;Q20230	CELE_F40F8.1;F40F8.1	UMP-CMP kinase;UMP-CMP kinase 2	A0A0K3ARK6;Q20230	Caenorhabditis elegans	0.476953	0.000582225	39.7319	FALSE	TRUE	FALSE	A0A0K3ARK6	F40F8.1	UMP-CMP kinase	14.031	13.3305	13.2028	13.868	13.3644	13.1543	-0.0592309	-0.577863	0.459402	12.9672	-0.24429	-7.55747	0.81045	0.85761	0	0			rps-18	21.463	21.4314	21.2697	21.388
>tr|A0A0K3ARL4|A0A0K3ARL4_CAEEL Strictosidine synthase conserved region domain-containing protein OS=Caenorhabditis elegans OX=6239 GN=CELE_F57C2.5 PE=1 SV=1;>tr|O62265|O62265_CAEEL Strictosidine synthase conserved region domain-containing protein OS=Caenorhabditis elegans OX=6239 GN=CELE_F57C2.5 PE=1 SV=2;>tr|U4PAQ6|U4PAQ6_CAEEL Strictosidine synthase conserved region domain-containing protein O…	A0A0K3ARL4;O62265;U4PAQ6	CELE_F57C2.5	Strictosidine synthase conserved region domain-containing protein	A0A0K3ARL4;O62265;U4PAQ6	Caenorhabditis elegans	0.751073	0.000159115	41.5344	FALSE	TRUE	FALSE	A0A0K3ARL4	F57C2.5	Strictosidine synthase conserved region domain-containing protein	14.1864	13.1974	11.5328	13.5327	13.1759	12.8219	0.204635	-0.859236	1.26851	12.6618	0.414248	-7.49785	0.685241	0.755926	0	0			Y37E3.8	21.2886	21.3959	21.4556	21.38
>tr|A0A0K3ARM6|A0A0K3ARM6_CAEEL F-box domain-containing protein OS=Caenorhabditis elegans OX=6239 GN=lin-23 PE=1 SV=1;>tr|A0A0K3AUM4|A0A0K3AUM4_CAEEL F-box domain-containing protein OS=Caenorhabditis elegans OX=6239 GN=lin-23 PE=1 SV=1;>tr|A0A0K3AWY7|A0A0K3AWY7_CAEEL F-box domain-containing protein OS=Caenorhabditis elegans OX=6239 GN=lin-23 PE=1 SV=1;>sp|Q09990|LIN23_CAEEL F-box/WD repeat-contai…	A0A0K3ARM6;A0A0K3AUM4;A0A0K3AWY7;Q09990	lin-23	F-box domain-containing protein;F-box domain-containing protein;F-box domain-containing protein;F-box/WD repeat-containing protein lin-23	A0A0K3ARM6;A0A0K3AUM4;A0A0K3AWY7;Q09990	Caenorhabditis elegans	0.438679	0.000142801	41.6679	FALSE	TRUE	FALSE	A0A0K3ARM6	lin-23	F-box domain-containing protein	13.789	13.6296	13.6751	13.3823	13.4783	13.1652	-0.355964	-0.697725	-0.0142032	13.4683	-2.20174	-5.34116	0.0421536	0.0755893	0	0			rpl-18	21.4214	21.4058	21.2745	21.3672
>tr|A0A0K3ARN9|A0A0K3ARN9_CAEEL PB1 domain-containing protein OS=Caenorhabditis elegans OX=6239 GN=CELE_Y50D4B.1 PE=1 SV=1;>tr|A0A0K3AT27|A0A0K3AT27_CAEEL Expressed conserved protein OS=Caenorhabditis elegans OX=6239 GN=CELE_Y50D4B.1 PE=1 SV=1;>tr|A0A0K3AV71|A0A0K3AV71_CAEEL PB1 domain-containing protein OS=Caenorhabditis elegans OX=6239 GN=CELE_Y50D4B.1 PE=1 SV=1;>tr|O16286|O16286_CAEEL PB1 doma…	A0A0K3ARN9;A0A0K3AT27;A0A0K3AV71;O16286	CELE_Y50D4B.1	PB1 domain-containing protein;Expressed conserved protein;PB1 domain-containing protein;PB1 domain-containing protein	A0A0K3ARN9;A0A0K3AT27;A0A0K3AV71;O16286	Caenorhabditis elegans	0.62806	0.000302362	40.6957	FALSE	TRUE	FALSE	A0A0K3ARN9	Y50D4B.1	PB1 domain-containing protein	15.7507	15.8553	15.6585	13.8058	NA	NA	-1.94902	-2.56584	-1.33219	14.2805	-6.803	3.40493	1.05305e-05	6.18532e-05	-1	-1			rps-28	21.1339	21.5928	21.2214	21.316
>tr|A0A0K3ARR4|A0A0K3ARR4_CAEEL Lysosomal amino acid transporter 1 OS=Caenorhabditis elegans OX=6239 GN=laat-1 PE=1 SV=1;>sp|Q95XZ6|LAAT1_CAEEL Lysosomal amino acid transporter 1 OS=Caenorhabditis elegans OX=6239 GN=laat-1 PE=1 SV=2	A0A0K3ARR4;Q95XZ6	laat-1	Lysosomal amino acid transporter 1	A0A0K3ARR4;Q95XZ6	Caenorhabditis elegans	0.386134	7.4105e-08	48.172	FALSE	TRUE	FALSE	A0A0K3ARR4	laat-1	Lysosomal amino acid transporter 1	16.2174	16.6229	16.6856	17.0732	16.691	16.9008	0.379728	-0.0864117	0.845867	16.7486	1.72337	-6.14508	0.103601	0.160716	0	0			suca-1	21.1778	21.1998	21.2526	21.2101
>tr|A0A0K3ARR9|A0A0K3ARR9_CAEEL RRM domain-containing protein OS=Caenorhabditis elegans OX=6239 GN=sym-2 PE=1 SV=1;>sp|Q22708|SYM2_CAEEL RNA-binding protein sym-2 OS=Caenorhabditis elegans OX=6239 GN=sym-2 PE=2 SV=3	A0A0K3ARR9;Q22708	sym-2	RRM domain-containing protein;RNA-binding protein sym-2	A0A0K3ARR9;Q22708	Caenorhabditis elegans	0.586408	0.0021428	36.7632	FALSE	TRUE	FALSE	A0A0K3ARR9	sym-2	RRM domain-containing protein	NA	NA	12.0186	11.4954	NA	11.7809	-0.380437	-1.22815	0.467274	11.6849	-0.994594	-6.6705	0.342483	0.431554	0	0			rpl-35	21.1705	21.0837	21.2842	21.1794
>tr|A0A0K3AS47|A0A0K3AS47_CAEEL Pry-1 Interacting and CABIN1 Domain containing OS=Caenorhabditis elegans OX=6239 GN=picd-1 PE=1 SV=1;>tr|A0A0K3AUI7|A0A0K3AUI7_CAEEL Pry-1 Interacting and CABIN1 Domain containing OS=Caenorhabditis elegans OX=6239 GN=picd-1 PE=1 SV=1	A0A0K3AS47;A0A0K3AUI7	picd-1	Pry-1 Interacting and CABIN1 Domain containing	A0A0K3AS47;A0A0K3AUI7	Caenorhabditis elegans	0.449667	1.42269e-07	47.7285	FALSE	TRUE	FALSE	A0A0K3AS47	picd-1	Pry-1 Interacting and CABIN1 Domain containing	12.9826	12.9848	13.1384	12.6591	13.5118	13.1448	0.069999	-0.389022	0.52902	12.9588	0.322602	-7.53434	0.751068	0.809908	0	0			rps-2	21.1642	21.1755	21.1884	21.176
>tr|A0A0K3ASB9|A0A0K3ASB9_CAEEL Protein kinase domain-containing protein OS=Caenorhabditis elegans OX=6239 GN=gck-1 PE=1 SV=1;>tr|A0A0K3ASW2|A0A0K3ASW2_CAEEL Protein kinase domain-containing protein OS=Caenorhabditis elegans OX=6239 GN=gck-1 PE=1 SV=1;>tr|A0A0K3AVW5|A0A0K3AVW5_CAEEL Protein kinase domain-containing protein OS=Caenorhabditis elegans OX=6239 GN=gck-1 PE=1 SV=1;>tr|A0A0K3AY55|A0A0K3…	A0A0K3ASB9;A0A0K3ASW2;A0A0K3AVW5;A0A0K3AY55;H2L099	gck-1	Protein kinase domain-containing protein;Protein kinase domain-containing protein;Protein kinase domain-containing protein;Protein kinase domain-containing protein;Germinal center kinase 1	A0A0K3ASB9;A0A0K3ASW2;A0A0K3AVW5;A0A0K3AY55;H2L099	Caenorhabditis elegans	0.511993	6.57171e-10	51.1295	FALSE	TRUE	FALSE	A0A0K3ASB9	gck-1	Protein kinase domain-containing protein	14.6628	14.661	14.9806	13.9976	14.174	14.3846	-0.582762	-0.829078	-0.336447	14.3378	-5.00129	0.462065	0.000117564	0.000475788	0	0			rps-20	21.0564	21.1941	21.1713	21.1406
>tr|A0A0K3ASH9|A0A0K3ASH9_CAEEL PAW domain-containing protein OS=Caenorhabditis elegans OX=6239 GN=CELE_Y50D4B.4 PE=1 SV=1;>tr|A0A0K3ASI0|A0A0K3ASI0_CAEEL PAW domain-containing protein OS=Caenorhabditis elegans OX=6239 GN=CELE_Y50D4B.4 PE=1 SV=1;>tr|A0A0K3AT32|A0A0K3AT32_CAEEL PAW domain-containing protein OS=Caenorhabditis elegans OX=6239 GN=CELE_Y50D4B.4 PE=1 SV=1;>tr|A0A0K3AVD4|A0A0K3AVD4_CAEE…	A0A0K3ASH9;A0A0K3ASI0;A0A0K3AT32;A0A0K3AVD4;A0A0K3AW37;A0A0K3AYC5	CELE_Y50D4B.4	PAW domain-containing protein	A0A0K3ASH9;A0A0K3ASI0;A0A0K3AT32;A0A0K3AVD4;A0A0K3AW37;A0A0K3AYC5	Caenorhabditis elegans	0.474429	3.81125e-05	43.142	FALSE	TRUE	FALSE	A0A0K3ASH9	Y50D4B.4	PAW domain-containing protein	14.5297	14.2543	13.6472	14.7867	14.0955	13.9776	0.142861	-0.330089	0.61581	14.3547	0.639038	-7.3758	0.531616	0.617303	0	0			rps-3	21.0661	21.1749	21.1546	21.1319
>tr|A0A0K3ASL2|A0A0K3ASL2_CAEEL EOR-2 OS=Caenorhabditis elegans OX=6239 GN=eor-2 PE=1 SV=1;>tr|G5EE70|G5EE70_CAEEL EOR-2 OS=Caenorhabditis elegans OX=6239 GN=eor-2 PE=1 SV=1;>tr|G5EGD8|G5EGD8_CAEEL EOR-2 OS=Caenorhabditis elegans OX=6239 GN=eor-2 PE=1 SV=1	A0A0K3ASL2;G5EE70;G5EGD8	eor-2	EOR-2	A0A0K3ASL2;G5EE70;G5EGD8	Caenorhabditis elegans	0.491351	0.00119471	38.4094	FALSE	TRUE	FALSE	A0A0K3ASL2	eor-2	EOR-2	NA	NA	NA	NA	NA	NA	NA	NA	NA	12.0851	NA	NA	NA	NA	NA	NA			rpl-15	21.0442	21.1272	21.2195	21.1303
>tr|A0A0K3ASM2|A0A0K3ASM2_CAEEL Zinc transporter 1 OS=Caenorhabditis elegans OX=6239 GN=cdf-1 PE=1 SV=1;>sp|Q95QW4|CDF1_CAEEL Cation diffusion facilitator family protein 1 OS=Caenorhabditis elegans OX=6239 GN=cdf-1 PE=1 SV=1	A0A0K3ASM2;Q95QW4	cdf-1	Zinc transporter 1;Cation diffusion facilitator family protein 1	A0A0K3ASM2;Q95QW4	Caenorhabditis elegans	0.611531	4.28024e-09	49.9954	FALSE	TRUE	FALSE	A0A0K3ASM2	cdf-1	Zinc transporter 1	13.2783	11.4137	13.6988	12.5014	13.7347	13.4529	0.432729	-0.558222	1.42368	13.1305	0.923831	-7.14901	0.368957	0.458752	0	0			inf-1	21.0675	20.9954	21.2057	21.0895
>tr|A0A0K3AT05|A0A0K3AT05_CAEEL Catechol O-methyltransferase domain-containing protein 1 OS=Caenorhabditis elegans OX=6239 GN=comt-3 PE=1 SV=1	A0A0K3AT05	comt-3	Catechol O-methyltransferase domain-containing protein 1	A0A0K3AT05	Caenorhabditis elegans	0.768975	1.16806e-10	52.1436	FALSE	TRUE	FALSE	A0A0K3AT05	comt-3	Catechol O-methyltransferase domain-containing protein 1	13.5758	13.6642	13.5736	18.8169	18.9386	18.9153	5.28575	4.96197	5.60953	16.2126	34.5098	28.6478	7.07226e-17	2.87205e-13	1	1			sca-1	21.1135	20.9756	21.0614	21.0501
>tr|A0A0K3ATQ5|A0A0K3ATQ5_CAEEL RRM_2 domain-containing protein OS=Caenorhabditis elegans OX=6239 GN=CELE_W05F2.6 PE=1 SV=1;>tr|Q9TYT7|Q9TYT7_CAEEL RRM domain-containing protein OS=Caenorhabditis elegans OX=6239 GN=CELE_W05F2.6 PE=1 SV=2	A0A0K3ATQ5;Q9TYT7	CELE_W05F2.6	RRM_2 domain-containing protein;RRM domain-containing protein	A0A0K3ATQ5;Q9TYT7	Caenorhabditis elegans	0.663114	2.04079e-07	47.4772	FALSE	TRUE	FALSE	A0A0K3ATQ5	W05F2.6	RRM_2 domain-containing protein	NA	13.1144	NA	13.4261	13.0824	13.9511	0.372123	-0.290171	1.03442	13.6364	1.23113	-6.47413	0.243026	0.326778	0	0			fib-1	21.0108	21.1811	20.9361	21.0427
>tr|A0A0K3ATR0|A0A0K3ATR0_CAEEL DH domain-containing protein OS=Caenorhabditis elegans OX=6239 GN=CELE_Y105E8A.25 PE=1 SV=1	A0A0K3ATR0	CELE_Y105E8A.25	DH domain-containing protein	A0A0K3ATR0	Caenorhabditis elegans	0.809117	2.32825e-07	47.3843	FALSE	TRUE	FALSE	A0A0K3ATR0	Y105E8A.25	DH domain-containing protein	12.2202	12.001	12.7778	12.0682	12.4185	12.501	-0.0037471	-0.440644	0.43315	12.8996	-0.0181414	-7.58906	0.985744	0.990696	0	0			rpl-24.1	20.7949	20.9905	21.2796	21.0216
>tr|A0A0K3ATZ5|A0A0K3ATZ5_CAEEL mitogen-activated protein kinase kinase kinase OS=Caenorhabditis elegans OX=6239 GN=nsy-1 PE=1 SV=1;>sp|Q21029|NSY1_CAEEL Mitogen-activated protein kinase kinase kinase nsy-1 OS=Caenorhabditis elegans OX=6239 GN=nsy-1 PE=1 SV=4	A0A0K3ATZ5;Q21029	nsy-1	mitogen-activated protein kinase kinase kinase;Mitogen-activated protein kinase kinase kinase nsy-1	A0A0K3ATZ5;Q21029	Caenorhabditis elegans	0.622147	9.84683e-09	49.4776	FALSE	TRUE	FALSE	A0A0K3ATZ5	nsy-1	mitogen-activated protein kinase kinase kinase	15.3115	15.5067	15.4346	14.1463	14.2574	14.2758	-1.1911	-1.47361	-0.908585	14.8779	-8.91233	7.74336	9.97488e-08	1.35895e-06	-1	-1			rla-0	20.9677	21.0455	21.0288	21.014
>tr|A0A0K3AUA9|A0A0K3AUA9_CAEEL GST C-terminal domain-containing protein OS=Caenorhabditis elegans OX=6239 GN=CELE_W10C8.4 PE=1 SV=1;>tr|A0A0K3AWN2|A0A0K3AWN2_CAEEL GST C-terminal domain-containing protein OS=Caenorhabditis elegans OX=6239 GN=CELE_W10C8.4 PE=1 SV=1;>tr|O45010|O45010_CAEEL Glutathione S-transferase OS=Caenorhabditis elegans OX=6239 GN=CELE_W10C8.4 PE=1 SV=2	A0A0K3AUA9;A0A0K3AWN2;O45010	CELE_W10C8.4	GST C-terminal domain-containing protein;GST C-terminal domain-containing protein;Glutathione S-transferase	A0A0K3AUA9;A0A0K3AWN2;O45010	Caenorhabditis elegans	0.791022	1.23268e-08	49.3362	FALSE	TRUE	FALSE	A0A0K3AUA9	W10C8.4	GST C-terminal domain-containing protein	14.2456	13.6841	13.2439	12.8603	12.0971	NA	-1.24585	-1.99364	-0.49806	12.4845	-3.61664	-2.67364	0.00335745	0.0085284	-1	-1			vit-5	21.1537	20.7607	20.9797	20.9647
>tr|A0A0K3AUD2|A0A0K3AUD2_CAEEL IntraMembrane Protease (IMPAS) family OS=Caenorhabditis elegans OX=6239 GN=imp-3 PE=1 SV=1;>tr|Q18408|Q18408_CAEEL IntraMembrane Protease (IMPAS) family OS=Caenorhabditis elegans OX=6239 GN=imp-3 PE=1 SV=3	A0A0K3AUD2;Q18408	imp-3	IntraMembrane Protease (IMPAS) family	A0A0K3AUD2;Q18408	Caenorhabditis elegans	0.375494	3.94318e-11	52.7651	FALSE	TRUE	FALSE	A0A0K3AUD2	imp-3	IntraMembrane Protease (IMPAS) family	14.9743	15.091	15.1156	16.065	16.2142	16.006	1.03476	0.779633	1.28989	14.7008	8.57361	7.19143	1.70133e-07	2.12821e-06	1	1			rack-1	20.9876	20.8698	20.9594	20.9389
>sp|A0A0K3AUJ9|PRDX_CAEEL Peroxiredoxin prdx-2 OS=Caenorhabditis elegans OX=6239 GN=prdx-2 PE=1 SV=1	A0A0K3AUJ9	prdx-2	Peroxiredoxin prdx-2	A0A0K3AUJ9	Caenorhabditis elegans	0.598593	5.49606e-10	51.2358	FALSE	TRUE	FALSE	A0A0K3AUJ9	prdx-2	Peroxiredoxin prdx-2	18.7297	19.0168	18.6122	19.2073	19.3521	19.2362	0.479	0.0986575	0.859342	18.5674	2.66275	-4.47004	0.0166764	0.0344546	0	0			ran-1	20.8525	20.9479	20.9697	20.9233
>tr|A0A0K3AUT2|A0A0K3AUT2_CAEEL Armadillo repeat-containing protein wrm-1 OS=Caenorhabditis elegans OX=6239 GN=wrm-1 PE=4 SV=1;>sp|Q10953|WRM1_CAEEL Armadillo repeat-containing protein wrm-1 OS=Caenorhabditis elegans OX=6239 GN=wrm-1 PE=1 SV=2	A0A0K3AUT2;Q10953	wrm-1	Armadillo repeat-containing protein wrm-1	A0A0K3AUT2;Q10953	Caenorhabditis elegans	0.684928	3.68559e-09	50.0874	FALSE	TRUE	FALSE	A0A0K3AUT2	wrm-1	Armadillo repeat-containing protein wrm-1	12.0308	11.6435	12.7526	12.2664	12.7941	12.6339	0.422532	-0.0460999	0.891165	12.8453	1.90745	-5.85081	0.0741156	0.12099	0	0			pck-2	20.9526	20.8988	20.9041	20.9185
>tr|A0A0K3AUV4|A0A0K3AUV4_CAEEL SURF1-like protein OS=Caenorhabditis elegans OX=6239 GN=sft-1 PE=1 SV=1;>sp|Q9N5N8|SURF1_CAEEL SURF1-like protein OS=Caenorhabditis elegans OX=6239 GN=sft-1 PE=3 SV=1	A0A0K3AUV4;Q9N5N8	sft-1	SURF1-like protein	A0A0K3AUV4;Q9N5N8	Caenorhabditis elegans	0.506173	0.00179365	37.3604	FALSE	TRUE	FALSE	A0A0K3AUV4	sft-1	SURF1-like protein	12.5065	11.8333	NA	12.3451	NA	NA	0.175155	-0.970069	1.32038	11.9801	0.45504	-7.05613	0.67649	0.747305	0	0			rps-11	20.7717	20.9495	20.9581	20.8931
>tr|A0A0K3AUZ7|A0A0K3AUZ7_CAEEL non-specific serine/threonine protein kinase OS=Caenorhabditis elegans OX=6239 GN=mrck-1 PE=1 SV=1;>sp|O01583|MRCK_CAEEL Serine/threonine-protein kinase mrck-1 OS=Caenorhabditis elegans OX=6239 GN=mrck-1 PE=1 SV=3	A0A0K3AUZ7;O01583	mrck-1	non-specific serine/threonine protein kinase;Serine/threonine-protein kinase mrck-1	A0A0K3AUZ7;O01583	Caenorhabditis elegans	0.644882	7.3839e-15	57.8652	FALSE	TRUE	FALSE	A0A0K3AUZ7	mrck-1	non-specific serine/threonine protein kinase	15.1845	15.4753	15.6529	15.16	15.2034	15.1231	-0.275406	-0.557477	0.00666499	15.2686	-2.06394	-5.58488	0.0550367	0.094545	0	0			act-5	21.0079	20.6322	21.0021	20.8807
>tr|A0A0K3AVA9|A0A0K3AVA9_CAEEL Nuclear hormone receptor family member nhr-86 OS=Caenorhabditis elegans OX=6239 GN=nhr-86 PE=1 SV=1;>tr|Q5VKS9|Q5VKS9_CAEEL Nuclear receptor NHR-86 OS=Caenorhabditis elegans OX=6239 PE=2 SV=1;>sp|Q965W2|NHR86_CAEEL Nuclear hormone receptor family member nhr-86 OS=Caenorhabditis elegans OX=6239 GN=nhr-86 PE=2 SV=2;>tr|Q9GTD2|Q9GTD2_CAEEL Nuclear receptor NHR-86 (Fra…	A0A0K3AVA9;Q5VKS9;Q965W2;Q9GTD2;Q9GTD3	nhr-86;;nhr-86;;	Nuclear hormone receptor family member nhr-86;Nuclear receptor NHR-86;Nuclear hormone receptor family member nhr-86;Nuclear receptor NHR-86 (Fragment);Nuclear receptor NHR-86 (Fragment)	A0A0K3AVA9;Q5VKS9;Q965W2;Q9GTD2;Q9GTD3	Caenorhabditis elegans	0.650211	4.11014e-08	48.5625	FALSE	TRUE	FALSE	A0A0K3AVA9	nhr-86	Nuclear hormone receptor family member nhr-86	12.6616	12.7786	13.4378	11.7494	11.8925	12.5583	-0.892567	-1.48644	-0.298696	12.7874	-3.17964	-3.42405	0.0056752	0.0134485	0	0			eef-2	20.8764	20.7359	20.7381	20.7835
>tr|A0A0K3AVS5|A0A0K3AVS5_CAEEL 30S ribosomal protein S15 OS=Caenorhabditis elegans OX=6239 GN=CELE_M02H5.8 PE=1 SV=1	A0A0K3AVS5	CELE_M02H5.8	30S ribosomal protein S15	A0A0K3AVS5	Caenorhabditis elegans	0.0741063	0.00370363	34.3635	FALSE	TRUE	FALSE	A0A0K3AVS5	M02H5.8	30S ribosomal protein S15	NA	NA	NA	13.514	13.6431	13.1278	NA	NA	NA	13.4283	NA	NA	NA	NA	NA	NA			rpl-21	20.7438	20.8825	20.6798	20.7687
>tr|A0A0K3AVV4|A0A0K3AVV4_CAEEL Major facilitator superfamily (MFS) profile domain-containing protein OS=Caenorhabditis elegans OX=6239 GN=CELE_T08B1.1 PE=1 SV=1	A0A0K3AVV4	CELE_T08B1.1	Major facilitator superfamily (MFS) profile domain-containing protein	A0A0K3AVV4	Caenorhabditis elegans	0.476286	2.49725e-12	54.2946	FALSE	TRUE	FALSE	A0A0K3AVV4	T08B1.1	Major facilitator superfamily (MFS) profile domain-containing protein	15.4981	15.0056	14.9524	14.6413	14.4263	14.5527	-0.611964	-0.913521	-0.310406	14.486	-4.28981	-1.05058	0.000522102	0.00172834	0	0			ifc-2	19.9329	21.0686	21.2832	20.7616
>tr|A0A0K3AW41|A0A0K3AW41_CAEEL WH1 domain-containing protein OS=Caenorhabditis elegans OX=6239 GN=unc-34 PE=1 SV=1;>tr|A0A0K3AYC9|A0A0K3AYC9_CAEEL WH1 domain-containing protein OS=Caenorhabditis elegans OX=6239 GN=unc-34 PE=1 SV=1;>tr|G5EG53|G5EG53_CAEEL UNC-34 OS=Caenorhabditis elegans OX=6239 GN=unc-34 PE=1 SV=1;>tr|H2L0C7|H2L0C7_CAEEL WH1 domain-containing protein OS=Caenorhabditis elegans OX…	A0A0K3AW41;A0A0K3AYC9;G5EG53;H2L0C7	unc-34	WH1 domain-containing protein;WH1 domain-containing protein;UNC-34;WH1 domain-containing protein	A0A0K3AW41;A0A0K3AYC9;G5EG53;H2L0C7	Caenorhabditis elegans	0.680281	5.18978e-07	46.8046	FALSE	TRUE	FALSE	A0A0K3AW41	unc-34	WH1 domain-containing protein	13.7328	14.0927	14.2703	13.3309	13.5575	13.8323	-0.458314	-0.7873	-0.129327	14.0696	-2.94488	-3.90261	0.00924011	0.0206962	0	0			Y69A2AR.18	20.8553	20.6552	20.7133	20.7413
>tr|A0A0K3AW96|A0A0K3AW96_CAEEL FiLamiN (Actin binding protein) homolog OS=Caenorhabditis elegans OX=6239 GN=fln-2 PE=1 SV=1;>tr|D0VWL6|D0VWL6_CAEEL Calponin-homology (CH) domain-containing protein OS=Caenorhabditis elegans OX=6239 GN=fln-2 PE=1 SV=4	A0A0K3AW96;D0VWL6	fln-2	FiLamiN (Actin binding protein) homolog;Calponin-homology (CH) domain-containing protein	A0A0K3AW96;D0VWL6	Caenorhabditis elegans	0.441206	1.11052e-11	53.4743	FALSE	TRUE	FALSE	A0A0K3AW96	fln-2	FiLamiN (Actin binding protein) homolog	17.0554	17.1859	16.4002	18.2841	18.5721	18.304	1.50622	1.10033	1.9121	16.725	7.8479	5.92794	5.80701e-07	5.68694e-06	1	1			rps-7	20.666	20.7539	20.7836	20.7345
>tr|A0A0K3AWK1|A0A0K3AWK1_CAEEL p-GlycoProtein related OS=Caenorhabditis elegans OX=6239 GN=pgp-2 PE=1 SV=1;>tr|G5EDF9|G5EDF9_CAEEL ABC transporter PGP-2 OS=Caenorhabditis elegans OX=6239 GN=pgp-2 PE=1 SV=1	A0A0K3AWK1;G5EDF9	pgp-2	p-GlycoProtein related;ABC transporter PGP-2	A0A0K3AWK1;G5EDF9	Caenorhabditis elegans	0.474542	1.22288e-11	53.4209	FALSE	TRUE	FALSE	A0A0K3AWK1	pgp-2	p-GlycoProtein related	16.5043	16.443	16.5698	16.9967	16.9466	16.9354	0.453851	0.232672	0.67503	16.7391	4.33762	-0.948097	0.000471706	0.00159345	0	0			gpd-1	20.6556	20.7035	20.7317	20.6969
>tr|A0A0K3AWQ2|A0A0K3AWQ2_CAEEL Poly [ADP-ribose] polymerase OS=Caenorhabditis elegans OX=6239 GN=parp-1 PE=1 SV=1	A0A0K3AWQ2	parp-1	Poly [ADP-ribose] polymerase	A0A0K3AWQ2	Caenorhabditis elegans	0.984007	1.40469e-05	44.1035	FALSE	TRUE	FALSE	A0A0K3AWQ2	parp-1	Poly [ADP-ribose] polymerase	13.1602	NA	11.5116	11.9467	11.2742	11.6832	-0.7012	-2.04331	0.640906	11.8997	-1.14487	-6.80546	0.275703	0.362453	0	0			eat-6	20.7741	20.5524	20.6124	20.6463
>tr|A0A0K3AX54|A0A0K3AX54_CAEEL ADP-ribosyl cyclase/cyclic ADP-ribose hydrolase OS=Caenorhabditis elegans OX=6239 GN=tir-1 PE=1 SV=1;>tr|Q5I9W0|Q5I9W0_CAEEL ADP-ribosyl cyclase/cyclic ADP-ribose hydrolase OS=Caenorhabditis elegans OX=6239 GN=tir-1 PE=1 SV=1;>tr|Q5I9W1|Q5I9W1_CAEEL ADP-ribosyl cyclase/cyclic ADP-ribose hydrolase OS=Caenorhabditis elegans OX=6239 PE=2 SV=1;>sp|Q86DA5|SARM1_CAEEL NA…	A0A0K3AX54;Q5I9W0;Q5I9W1;Q86DA5	tir-1;tir-1;;tir-1	ADP-ribosyl cyclase/cyclic ADP-ribose hydrolase;ADP-ribosyl cyclase/cyclic ADP-ribose hydrolase;ADP-ribosyl cyclase/cyclic ADP-ribose hydrolase;NAD(+) hydrolase tir-1	A0A0K3AX54;Q5I9W0;Q5I9W1;Q86DA5	Caenorhabditis elegans	0.694143	7.05132e-11	52.4341	FALSE	TRUE	FALSE	A0A0K3AX54	tir-1	ADP-ribosyl cyclase/cyclic ADP-ribose hydrolase	13.4925	13.5293	13.9899	12.2347	12.549	12.6088	-1.20637	-1.68542	-0.727313	12.9285	-5.3275	1.11469	6.24625e-05	0.000282106	-1	-1			rps-25	20.5021	20.6608	20.6882	20.617
>sp|A0A0K3AXH1|ARID1_CAEEL AT-rich interactive domain-containing protein arid-1 OS=Caenorhabditis elegans OX=6239 GN=arid-1 PE=3 SV=1	A0A0K3AXH1	arid-1	AT-rich interactive domain-containing protein arid-1	A0A0K3AXH1	Caenorhabditis elegans	0.474307	1.51121e-10	51.9943	FALSE	TRUE	FALSE	A0A0K3AXH1	arid-1	AT-rich interactive domain-containing protein arid-1	15.3883	15.464	17.0375	15.114	15.7957	15.8476	-0.377514	-1.1243	0.369272	15.643	-1.06946	-7.00424	0.300338	0.389088	0	0			dars-1	20.5446	20.5843	20.6414	20.5901
>tr|A0A0K3AYI6|A0A0K3AYI6_CAEEL Signal recognition particle protein OS=Caenorhabditis elegans OX=6239 GN=mig-2 PE=1 SV=1;>tr|G5EBV3|G5EBV3_CAEEL Rac-like GTPase OS=Caenorhabditis elegans OX=6239 GN=mig-2 PE=1 SV=1	A0A0K3AYI6;G5EBV3	mig-2	Signal recognition particle protein;Rac-like GTPase	A0A0K3AYI6;G5EBV3	Caenorhabditis elegans	0.626098	1.73614e-11	53.226	FALSE	TRUE	FALSE	A0A0K3AYI6	mig-2	Signal recognition particle protein	15.0805	14.8469	13.5911	NA	NA	NA	NA	NA	NA	14.2017	NA	NA	NA	NA	NA	NA			rps-0	20.6047	20.4922	20.5621	20.553
>tr|A0A0K3AYM2|A0A0K3AYM2_CAEEL UDP-glucuronosyltransferase OS=Caenorhabditis elegans OX=6239 GN=ugt-50 PE=1 SV=1;>sp|Q22295|UGT50_CAEEL Putative UDP-glucuronosyltransferase ugt-50 OS=Caenorhabditis elegans OX=6239 GN=ugt-50 PE=1 SV=2	A0A0K3AYM2;Q22295	ugt-50	UDP-glucuronosyltransferase;Putative UDP-glucuronosyltransferase ugt-50	A0A0K3AYM2;Q22295	Caenorhabditis elegans	0.770023	2.63955e-08	48.8504	FALSE	TRUE	FALSE	A0A0K3AYM2	ugt-50	UDP-glucuronosyltransferase	11.9172	11.0179	NA	11.8111	11.6722	11.8529	0.311178	-0.428667	1.05102	12.2261	0.894396	-7.06407	0.384864	0.474953	0	0			nol-56	20.3983	20.5438	20.6365	20.5262
>tr|A0A0M7RDT5|A0A0M7RDT5_CAEEL C2H2-type domain-containing protein OS=Caenorhabditis elegans OX=6239 GN=CELE_F37B4.10 PE=1 SV=1;>tr|A0A0M7REP1|A0A0M7REP1_CAEEL C2H2-type domain-containing protein OS=Caenorhabditis elegans OX=6239 GN=CELE_F37B4.10 PE=1 SV=1	A0A0M7RDT5;A0A0M7REP1	CELE_F37B4.10	C2H2-type domain-containing protein	A0A0M7RDT5;A0A0M7REP1	Caenorhabditis elegans	0.0729346	0.00140112	38.0383	FALSE	TRUE	FALSE	A0A0M7RDT5	F37B4.10	C2H2-type domain-containing protein	NA	NA	NA	NA	NA	NA	NA	NA	NA	13.5249	NA	NA	NA	NA	NA	NA			nap-1	20.4244	20.6176	20.5139	20.5186
>tr|A0A0S4XR36|A0A0S4XR36_CAEEL UBR-type domain-containing protein OS=Caenorhabditis elegans OX=6239 GN=ubr-4 PE=1 SV=1;>tr|O01808|O01808_CAEEL UBR-type domain-containing protein OS=Caenorhabditis elegans OX=6239 GN=ubr-4 PE=1 SV=3	A0A0S4XR36;O01808	ubr-4	UBR-type domain-containing protein	A0A0S4XR36;O01808	Caenorhabditis elegans	0.60053	1.83007e-14	57.2057	FALSE	TRUE	FALSE	A0A0S4XR36	ubr-4	UBR-type domain-containing protein	15.0653	15.3103	15.3772	15.4115	15.3705	15.654	0.227713	0.0101075	0.445318	15.6544	2.21208	-5.32253	0.0413091	0.0742377	0	0			rpl-27	20.4715	20.5911	20.3891	20.4839
>tr|A0A0S4XR43|A0A0S4XR43_CAEEL SAP domain-containing protein OS=Caenorhabditis elegans OX=6239 GN=ccar-1 PE=1 SV=1	A0A0S4XR43	ccar-1	SAP domain-containing protein	A0A0S4XR43	Caenorhabditis elegans	1.02616	4.99839e-12	53.9142	FALSE	TRUE	FALSE	A0A0S4XR43	ccar-1	SAP domain-containing protein	15.7284	15.5198	14.5699	14.4263	13.9431	14.2015	-1.08244	-1.63794	-0.526932	13.4885	-4.12234	-1.42425	0.000760369	0.00239999	-1	-1			B0303.3	20.3524	20.5175	20.5089	20.4596
>tr|A0A0S4XR45|A0A0S4XR45_CAEEL Ubiquitin-like protease family profile domain-containing protein OS=Caenorhabditis elegans OX=6239 GN=ulp-2 PE=1 SV=1;>sp|Q23238|ULP2_CAEEL Ubiquitin-like protease 2 OS=Caenorhabditis elegans OX=6239 GN=ulp-2 PE=1 SV=2	A0A0S4XR45;Q23238	ulp-2	Ubiquitin-like protease family profile domain-containing protein;Ubiquitin-like protease 2	A0A0S4XR45;Q23238	Caenorhabditis elegans	0.534312	2.21311e-10	51.7719	FALSE	TRUE	FALSE	A0A0S4XR45	ulp-2	Ubiquitin-like protease family profile domain-containing protein	14.7607	15.1884	15.034	14.94	15.1221	15.0364	0.0384746	-0.200921	0.27787	14.8281	0.339735	-7.52841	0.738322	0.798687	0	0			gpd-2	20.411	20.3318	20.4825	20.4085
>tr|A0A0T7CIX3|A0A0T7CIX3_CAEEL Piwi-like protein OS=Caenorhabditis elegans OX=6239 GN=sago-1 PE=1 SV=1	A0A0T7CIX3	sago-1	Piwi-like protein	A0A0T7CIX3	Caenorhabditis elegans	0.486527	4.22083e-13	55.279	FALSE	TRUE	FALSE	A0A0T7CIX3	sago-1	Piwi-like protein	15.5906	15.8162	15.7984	15.1377	15.4676	15.5904	-0.336531	-0.685261	0.0121985	15.5615	-2.03995	-5.62638	0.0576169	0.0980391	0	0			vha-15	20.4156	20.3279	20.4234	20.389
>tr|A0A0U1RML5|A0A0U1RML5_CAEEL Piwi domain-containing protein OS=Caenorhabditis elegans OX=6239 GN=sago-2 PE=1 SV=1;>tr|A0A0U1RML6|A0A0U1RML6_CAEEL Piwi domain-containing protein OS=Caenorhabditis elegans OX=6239 GN=sago-2 PE=1 SV=1	A0A0U1RML5;A0A0U1RML6	sago-2	Piwi domain-containing protein	A0A0U1RML5;A0A0U1RML6	Caenorhabditis elegans	0.543589	1.05912e-09	50.8441	FALSE	TRUE	FALSE	A0A0U1RML5	sago-2	Piwi domain-containing protein	NA	NA	NA	14.3838	14.8536	15.026	NA	NA	NA	13.1586	NA	NA	NA	NA	NA	NA			mua-6	20.2917	20.4324	20.367	20.3637
>tr|A0A131MAU8|A0A131MAU8_CAEEL USP domain-containing protein OS=Caenorhabditis elegans OX=6239 GN=CELE_K02C4.3 PE=1 SV=1;>tr|A0A131MAZ4|A0A131MAZ4_CAEEL USP domain-containing protein OS=Caenorhabditis elegans OX=6239 GN=CELE_K02C4.3 PE=1 SV=1;>tr|A0A131MBF0|A0A131MBF0_CAEEL USP domain-containing protein OS=Caenorhabditis elegans OX=6239 GN=CELE_K02C4.3 PE=1 SV=1;>sp|Q09931|UBPY_CAEEL Probable ub…	A0A131MAU8;A0A131MAZ4;A0A131MBF0;Q09931	CELE_K02C4.3;CELE_K02C4.3;CELE_K02C4.3;K02C4.3	USP domain-containing protein;USP domain-containing protein;USP domain-containing protein;Probable ubiquitin carboxyl-terminal hydrolase K02C4.3	A0A131MAU8;A0A131MAZ4;A0A131MBF0;Q09931	Caenorhabditis elegans	0.587118	2.53571e-12	54.2862	FALSE	TRUE	FALSE	A0A131MAU8	K02C4.3	USP domain-containing protein	14.7704	14.9222	14.9458	14.8902	15.0066	15.2068	0.155057	-0.0474232	0.357538	15.1067	1.61879	-6.30288	0.124355	0.187076	0	0			rps-9	20.4546	20.2404	20.3846	20.3599
>tr|A0A131MB12|A0A131MB12_CAEEL Serine/threonine-protein kinase receptor OS=Caenorhabditis elegans OX=6239 GN=daf-4 PE=1 SV=1;>tr|A0A131MBJ8|A0A131MBJ8_CAEEL receptor protein serine/threonine kinase OS=Caenorhabditis elegans OX=6239 GN=daf-4 PE=1 SV=1;>sp|P50488|DAF4_CAEEL Cell surface receptor daf-4 OS=Caenorhabditis elegans OX=6239 GN=daf-4 PE=1 SV=2;>tr|Q8ITX8|Q8ITX8_CAEEL Serine/threonine-pro…	A0A131MB12;A0A131MBJ8;P50488;Q8ITX8	daf-4	Serine/threonine-protein kinase receptor;receptor protein serine/threonine kinase;Cell surface receptor daf-4;Serine/threonine-protein kinase receptor	A0A131MB12;A0A131MBJ8;P50488;Q8ITX8	Caenorhabditis elegans	0.570845	8.2385e-08	48.1008	FALSE	TRUE	FALSE	A0A131MB12	daf-4	Serine/threonine-protein kinase receptor	13.4631	13.5353	13.2589	12.0348	12.8933	12.5265	-0.934282	-1.42472	-0.443845	12.8996	-4.03017	-1.62131	0.000924953	0.00281687	0	0			cgh-1	20.408	20.2046	20.3736	20.3287
>tr|A0A131MBB2|A0A131MBB2_CAEEL Fatty Acid CoA Synthetase family OS=Caenorhabditis elegans OX=6239 GN=acs-22 PE=1 SV=1;>tr|Q18916|Q18916_CAEEL Fatty Acid CoA Synthetase family OS=Caenorhabditis elegans OX=6239 GN=acs-22 PE=1 SV=1	A0A131MBB2;Q18916	acs-22	Fatty Acid CoA Synthetase family	A0A131MBB2;Q18916	Caenorhabditis elegans	0.547125	5.7752e-12	53.8349	FALSE	TRUE	FALSE	A0A131MBB2	acs-22	Fatty Acid CoA Synthetase family	16.4911	16.4915	16.8724	17.2835	17.211	17.2789	0.639464	0.412701	0.866226	17.2437	5.96112	2.43049	1.71834e-05	9.3951e-05	0	0			ifb-2	19.5608	20.6161	20.7877	20.3215
>tr|A0A131MBD0|A0A131MBD0_CAEEL Rad21_Rec8 domain-containing protein OS=Caenorhabditis elegans OX=6239 GN=coh-1 PE=1 SV=1	A0A131MBD0	coh-1	Rad21_Rec8 domain-containing protein	A0A131MBD0	Caenorhabditis elegans	0.666322	6.97997e-11	52.4399	FALSE	TRUE	FALSE	A0A131MBD0	coh-1	Rad21_Rec8 domain-containing protein	15.4585	16.1606	16.0122	13.6244	14.2592	13.9743	-1.92445	-2.38493	-1.46396	15.0759	-8.841	7.55931	1.20385e-07	1.5877e-06	-1	-1			rpl-16	20.2909	20.324	20.257	20.2907
>tr|A0A131MBF2|A0A131MBF2_CAEEL Rap-GAP domain-containing protein OS=Caenorhabditis elegans OX=6239 GN=CELE_F53A10.2 PE=1 SV=1;>tr|A0A131MBM3|A0A131MBM3_CAEEL Rap-GAP domain-containing protein OS=Caenorhabditis elegans OX=6239 GN=CELE_F53A10.2 PE=1 SV=1;>tr|A0A131MCP2|A0A131MCP2_CAEEL Rap-GAP domain-containing protein OS=Caenorhabditis elegans OX=6239 GN=CELE_F53A10.2 PE=1 SV=1;>tr|H2L055|H2L055_…	A0A131MBF2;A0A131MBM3;A0A131MCP2;H2L055;Q86RS9;Q8IA84;Q965M4	CELE_F53A10.2;CELE_F53A10.2;CELE_F53A10.2;CELE_F53A10.2;;CELE_F53A10.2;CELE_F53A10.2	Rap-GAP domain-containing protein;Rap-GAP domain-containing protein;Rap-GAP domain-containing protein;Rap-GAP domain-containing protein;Rap1GAP (Fragment);Rap-GAP domain-containing protein;Rap-GAP domain-containing protein	A0A131MBF2;A0A131MBM3;A0A131MCP2;H2L055;Q86RS9;Q8IA84;Q965M4	Caenorhabditis elegans	0.599625	6.73301e-07	46.6105	FALSE	TRUE	FALSE	A0A131MBF2	F53A10.2	Rap-GAP domain-containing protein	12.2831	12.1703	12.3089	NA	11.8403	11.6098	-0.529082	-1.20526	0.147093	11.7623	-1.6639	-6.12691	0.116327	0.176999	0	0			rpl-39	20.1717	20.3438	20.3234	20.2796
>tr|A0A131MBF9|A0A131MBF9_CAEEL Importin N-terminal domain-containing protein OS=Caenorhabditis elegans OX=6239 GN=imb-2 PE=1 SV=1;>tr|O62332|O62332_CAEEL Importin N-terminal domain-containing protein OS=Caenorhabditis elegans OX=6239 GN=imb-2 PE=1 SV=1	A0A131MBF9;O62332	imb-2	Importin N-terminal domain-containing protein	A0A131MBF9;O62332	Caenorhabditis elegans	0.576846	1.52472e-15	59.2527	FALSE	TRUE	FALSE	A0A131MBF9	imb-2	Importin N-terminal domain-containing protein	15.8297	15.9437	16.2386	15.9531	15.8451	16.007	-0.0689386	-0.336803	0.198926	16.1349	-0.544039	-7.43409	0.593656	0.6738	0	0			ZK813.3	20.1809	20.3836	20.2232	20.2626
>tr|A0A131MBG0|A0A131MBG0_CAEEL B-related factor 1 OS=Caenorhabditis elegans OX=6239 GN=brf-1 PE=1 SV=1;>tr|A0A131MCT5|A0A131MCT5_CAEEL B-related factor 1 OS=Caenorhabditis elegans OX=6239 GN=brf-1 PE=1 SV=1	A0A131MBG0;A0A131MCT5	brf-1	B-related factor 1	A0A131MBG0;A0A131MCT5	Caenorhabditis elegans	0.507116	2.25079e-09	50.3887	FALSE	TRUE	FALSE	A0A131MBG0	brf-1	B-related factor 1	11.6959	9.82152	12.2935	NA	NA	NA	NA	NA	NA	11.0789	NA	NA	NA	NA	NA	NA			rps-16	20.1338	20.3124	20.2449	20.2303
>tr|A0A131MBH5|A0A131MBH5_CAEEL Trafficking protein particle complex subunit 11 domain-containing protein OS=Caenorhabditis elegans OX=6239 GN=trpp-11 PE=1 SV=1;>tr|A0A131MD37|A0A131MD37_CAEEL Trafficking protein particle complex subunit 11 domain-containing protein OS=Caenorhabditis elegans OX=6239 GN=trpp-11 PE=1 SV=1	A0A131MBH5;A0A131MD37	trpp-11	Trafficking protein particle complex subunit 11 domain-containing protein	A0A131MBH5;A0A131MD37	Caenorhabditis elegans	0.567637	1.90911e-10	51.8582	FALSE	TRUE	FALSE	A0A131MBH5	trpp-11	Trafficking protein particle complex subunit 11 domain-containing protein	14.1049	13.7814	13.9324	14.0492	14.0936	14.3931	0.23902	-0.321792	0.799832	13.8985	0.901666	-7.16939	0.380275	0.469993	0	0			hsp-4	20.1757	20.1065	20.3273	20.2032
>tr|A0A131MBT2|A0A131MBT2_CAEEL JmjC domain-containing protein OS=Caenorhabditis elegans OX=6239 GN=utx-1 PE=1 SV=1;>tr|A0A131MCP7|A0A131MCP7_CAEEL JmjC domain-containing protein OS=Caenorhabditis elegans OX=6239 GN=utx-1 PE=1 SV=1	A0A131MBT2;A0A131MCP7	utx-1	JmjC domain-containing protein	A0A131MBT2;A0A131MCP7	Caenorhabditis elegans	0.704861	1.22951e-11	53.4179	FALSE	TRUE	FALSE	A0A131MBT2	utx-1	JmjC domain-containing protein	14.5809	15.0101	15.1804	13.0124	13.8608	12.8307	-1.68914	-2.15014	-1.22814	14.2148	-7.75124	5.73497	7.02733e-07	6.63423e-06	-1	-1			imb-3	20.1884	20.0655	20.3045	20.1861
>tr|A0A131MBT3|A0A131MBT3_CAEEL glucuronosyltransferase OS=Caenorhabditis elegans OX=6239 GN=ugt-64 PE=1 SV=1;>tr|O16322|O16322_CAEEL glucuronosyltransferase OS=Caenorhabditis elegans OX=6239 GN=ugt-64 PE=1 SV=1	A0A131MBT3;O16322	ugt-64	glucuronosyltransferase	A0A131MBT3;O16322	Caenorhabditis elegans	0.697033	3.76838e-07	47.0391	FALSE	TRUE	FALSE	A0A131MBT3	ugt-64	glucuronosyltransferase	NA	12.8566	13.6744	14.4387	14.146	14.4809	1.08966	0.239566	1.93976	14.0688	2.88037	-4.20176	0.0173721	0.0356954	1	1			uba-1	20.113	20.2091	20.2248	20.1823
>sp|A0A131MBU3|IRG7_CAEEL Protein irg-7 OS=Caenorhabditis elegans OX=6239 GN=irg-7 PE=2 SV=1	A0A131MBU3	irg-7	Protein irg-7	A0A131MBU3	Caenorhabditis elegans	0.756996	5.62889e-07	46.7443	FALSE	TRUE	FALSE	A0A131MBU3	irg-7	Protein irg-7	14.9805	13.5424	12.7869	15.2954	13.2042	13.3566	0.182116	-0.850037	1.21427	13.1165	0.373278	-7.51582	0.713718	0.778726	0	0			rps-6	20.1322	20.2133	20.1954	20.1803
>tr|A0A131MCD3|A0A131MCD3_CAEEL RING-type domain-containing protein OS=Caenorhabditis elegans OX=6239 GN=nhl-1 PE=1 SV=1;>sp|Q03601|NHL1_CAEEL RING finger protein nhl-1 OS=Caenorhabditis elegans OX=6239 GN=nhl-1 PE=1 SV=2	A0A131MCD3;Q03601	nhl-1	RING-type domain-containing protein;RING finger protein nhl-1	A0A131MCD3;Q03601	Caenorhabditis elegans	0.547671	5.21541e-12	53.8909	FALSE	TRUE	FALSE	A0A131MCD3	nhl-1	RING-type domain-containing protein	14.355	14.3075	14.6446	14.6345	14.6845	14.5927	0.201531	-0.11475	0.517812	14.7271	1.34695	-6.67887	0.19612	0.273692	0	0			oatr-1	20.2541	20.036	20.2227	20.1709
>sp|A0A131MCZ8|CNNM3_CAEEL Metal transporter cnnm-3 OS=Caenorhabditis elegans OX=6239 GN=cnnm-3 PE=2 SV=1	A0A131MCZ8	cnnm-3	Metal transporter cnnm-3	A0A131MCZ8	Caenorhabditis elegans	0.272987	0.00634054	32.7103	FALSE	TRUE	FALSE	A0A131MCZ8	cnnm-3	Metal transporter cnnm-3	NA	NA	NA	NA	NA	NA	NA	NA	NA	11.3644	NA	NA	NA	NA	NA	NA			ifb-1	20.0074	20.2432	20.1428	20.1311
>tr|A0A146I8J1|A0A146I8J1_CAEEL Rpl-26 protein OS=Caenorhabditis elegans OX=6239 GN=rpl-26 PE=2 SV=1;>sp|Q19869|RL26_CAEEL Large ribosomal subunit protein uL24 OS=Caenorhabditis elegans OX=6239 GN=rpl-26 PE=3 SV=1	A0A146I8J1;Q19869	rpl-26	Rpl-26 protein;Large ribosomal subunit protein uL24	A0A146I8J1;Q19869	Caenorhabditis elegans	0.725743	2.29032e-10	51.7518	FALSE	TRUE	FALSE	A0A146I8J1	rpl-26	Rpl-26 protein	19.1321	19.5718	19.6247	19.6632	19.5813	19.5933	0.169769	-0.302533	0.642071	19.9072	0.760444	-7.28853	0.457775	0.547103	0	0			ucr-1	20.0852	20.0719	20.2195	20.1256
>tr|A0A163UTK6|A0A163UTK6_CAEEL WD_REPEATS_REGION domain-containing protein OS=Caenorhabditis elegans OX=6239 GN=gid-7 PE=1 SV=1;>tr|A0A168HAJ0|A0A168HAJ0_CAEEL WD_REPEATS_REGION domain-containing protein OS=Caenorhabditis elegans OX=6239 GN=gid-7 PE=1 SV=1;>tr|Q965W8|Q965W8_CAEEL WD_REPEATS_REGION domain-containing protein OS=Caenorhabditis elegans OX=6239 GN=gid-7 PE=1 SV=4	A0A163UTK6;A0A168HAJ0;Q965W8	gid-7	WD_REPEATS_REGION domain-containing protein	A0A163UTK6;A0A168HAJ0;Q965W8	Caenorhabditis elegans	0.782339	1.09288e-05	44.3308	FALSE	TRUE	FALSE	A0A163UTK6	gid-7	WD_REPEATS_REGION domain-containing protein	12.8618	13.5621	12.002	NA	NA	NA	NA	NA	NA	13.0143	NA	NA	NA	NA	NA	NA			tsn-1	20.16	19.9466	20.1272	20.0779
>tr|A0A164D380|A0A164D380_CAEEL Rab-GAP TBC domain-containing protein OS=Caenorhabditis elegans OX=6239 GN=tbc-14 PE=1 SV=1;>tr|A0A168H1X0|A0A168H1X0_CAEEL Rab-GAP TBC domain-containing protein OS=Caenorhabditis elegans OX=6239 GN=tbc-14 PE=1 SV=1	A0A164D380;A0A168H1X0	tbc-14	Rab-GAP TBC domain-containing protein	A0A164D380;A0A168H1X0	Caenorhabditis elegans	0.47677	6.20941e-15	57.9999	FALSE	TRUE	FALSE	A0A164D380	tbc-14	Rab-GAP TBC domain-containing protein	14.9856	15.182	15.3585	15.5241	15.462	15.5747	0.344912	0.133761	0.556063	15.3521	3.45302	-2.84243	0.00313201	0.0080354	0	0			rps-26	20.0495	19.9833	20.178	20.0703
>tr|A0A168H287|A0A168H287_CAEEL B30.2/SPRY domain-containing protein OS=Caenorhabditis elegans OX=6239 GN=ash-2 PE=1 SV=1;>tr|A0A168H2F9|A0A168H2F9_CAEEL B30.2/SPRY domain-containing protein OS=Caenorhabditis elegans OX=6239 GN=ash-2 PE=1 SV=1;>sp|G5EFZ3|ASH2_CAEEL Set1/Ash2 histone methyltransferase complex subunit ash-2 OS=Caenorhabditis elegans OX=6239 GN=ash-2 PE=1 SV=1;>tr|Q9XXH4|Q9XXH4_CAEE…	A0A168H287;A0A168H2F9;G5EFZ3;Q9XXH4	ash-2	B30.2/SPRY domain-containing protein;B30.2/SPRY domain-containing protein;Set1/Ash2 histone methyltransferase complex subunit ash-2;B30.2/SPRY domain-containing protein	A0A168H287;A0A168H2F9;G5EFZ3;Q9XXH4	Caenorhabditis elegans	0.655258	8.26572e-11	52.3429	FALSE	TRUE	FALSE	A0A168H287	ash-2	B30.2/SPRY domain-containing protein	14.9816	15.5721	15.6653	13.7319	13.5826	13.7288	-1.72523	-2.05489	-1.39557	14.6583	-11.0627	10.9374	4.52581e-09	1.1976e-07	-1	-1			glp-4	19.9251	20.0109	20.1582	20.0314
>tr|A0A168H9Z7|A0A168H9Z7_CAEEL NadR/Ttd14 AAA domain-containing protein OS=Caenorhabditis elegans OX=6239 GN=unc-132 PE=1 SV=1	A0A168H9Z7	unc-132	NadR/Ttd14 AAA domain-containing protein	A0A168H9Z7	Caenorhabditis elegans	0.467558	2.61253e-10	51.6747	FALSE	TRUE	FALSE	A0A168H9Z7	unc-132	NadR/Ttd14 AAA domain-containing protein	15.2263	15.2221	15.4116	15.4883	15.3903	15.4893	0.169263	-0.0125845	0.351109	15.4482	1.9676	-5.74973	0.0660735	0.10972	0	0			rps-22	20.2051	19.7372	20.1217	20.0213
>tr|A0A1B4Z3W4|A0A1B4Z3W4_CAEEL Chromodomain protein OS=Caenorhabditis elegans OX=6239 GN=cec-4 PE=2 SV=1;>sp|Q19972|CEC4_CAEEL Chromo domain-containing protein cec-4 OS=Caenorhabditis elegans OX=6239 GN=cec-4 PE=1 SV=1	A0A1B4Z3W4;Q19972	cec-4	Chromodomain protein;Chromo domain-containing protein cec-4	A0A1B4Z3W4;Q19972	Caenorhabditis elegans	0.730388	7.40564e-09	49.6558	FALSE	TRUE	FALSE	A0A1B4Z3W4	cec-4	Chromodomain protein	13.7961	15.0164	14.8449	12.4871	13.0115	12.6698	-1.82963	-2.41687	-1.2424	13.3808	-6.59144	3.61887	5.45905e-06	3.6056e-05	-1	-1			ola-1	20.0924	19.8163	20.0655	19.9914
>sp|A0A1C3NSL9|AJM1_CAEEL Apical junction molecule OS=Caenorhabditis elegans OX=6239 GN=ajm-1 PE=1 SV=1	A0A1C3NSL9	ajm-1	Apical junction molecule	A0A1C3NSL9	Caenorhabditis elegans	0.910104	1.2584e-10	52.1005	FALSE	TRUE	FALSE	A0A1C3NSL9	ajm-1	Apical junction molecule	17.3336	17.1705	16.3943	14.9143	15.7733	15.971	-1.41328	-2.13173	-0.694831	15.1879	-4.16161	-1.3403	0.000699557	0.00222994	-1	-1			tbb-1	19.9436	19.8776	20.1217	19.9809
>tr|A0A1C3NSM6|A0A1C3NSM6_CAEEL Fatty acid synthase OS=Caenorhabditis elegans OX=6239 GN=pks-1 PE=1 SV=1;>tr|Q18559|Q18559_CAEEL Fatty acid synthase OS=Caenorhabditis elegans OX=6239 GN=pks-1 PE=1 SV=2	A0A1C3NSM6;Q18559	pks-1	Fatty acid synthase	A0A1C3NSM6;Q18559	Caenorhabditis elegans	0.732519	9.38855e-10	50.9164	FALSE	TRUE	FALSE	A0A1C3NSM6	pks-1	Fatty acid synthase	11.928	9.78155	12.0629	12.5556	12.6922	11.9947	1.15668	0.233289	2.08007	12.4977	2.65006	-4.49738	0.0171969	0.0354236	1	1			rpl-34	19.9009	19.9335	20.0824	19.9723
>tr|A0A1C3NSQ4|A0A1C3NSQ4_CAEEL SOSS complex subunit A homolog OS=Caenorhabditis elegans OX=6239 GN=CELE_Y56A3A.31 PE=1 SV=1;>tr|Q9U230|Q9U230_CAEEL SOSS complex subunit A homolog OS=Caenorhabditis elegans OX=6239 GN=CELE_Y56A3A.31 PE=1 SV=1	A0A1C3NSQ4;Q9U230	CELE_Y56A3A.31	SOSS complex subunit A homolog	A0A1C3NSQ4;Q9U230	Caenorhabditis elegans	0.657866	1.93875e-10	51.8492	FALSE	TRUE	FALSE	A0A1C3NSQ4	Y56A3A.31	SOSS complex subunit A homolog	13.4736	13.3776	12.8996	12.7355	13.1679	12.7885	-0.352951	-0.71192	0.00601831	13.3377	-2.07849	-5.55961	0.053528	0.092492	0	0			ZC247.1	19.7127	20.2182	19.9734	19.9681
>tr|A0A1D3PCL0|A0A1D3PCL0_CAEEL DUF3402 domain-containing protein OS=Caenorhabditis elegans OX=6239 GN=farl-11 PE=1 SV=1;>tr|Q19300|Q19300_CAEEL DUF3402 domain-containing protein OS=Caenorhabditis elegans OX=6239 GN=farl-11 PE=1 SV=2	A0A1D3PCL0;Q19300	farl-11	DUF3402 domain-containing protein	A0A1D3PCL0;Q19300	Caenorhabditis elegans	0.478882	1.48237e-10	52.0055	FALSE	TRUE	FALSE	A0A1D3PCL0	farl-11	DUF3402 domain-containing protein	13.9635	14.1197	14.1167	14.1547	14.1855	14.1572	0.0991694	-0.141978	0.340317	14.0266	0.869316	-7.19845	0.397085	0.487992	0	0			rpl-19	19.8912	20.0913	19.8986	19.9604
>tr|A0A1D3PCL3|A0A1D3PCL3_CAEEL NF-kappa-B inhibitor-interacting Ras-like protein OS=Caenorhabditis elegans OX=6239 GN=kbrl-1 PE=1 SV=1;>tr|A0A1D3PCM1|A0A1D3PCM1_CAEEL NF-kappa-B inhibitor-interacting Ras-like protein OS=Caenorhabditis elegans OX=6239 GN=kbrl-1 PE=1 SV=1;>sp|Q19143|KBRAS_CAEEL NF-kappa-B inhibitor-interacting Ras-like protein OS=Caenorhabditis elegans OX=6239 GN=kbrl-1 PE=3 SV=4	A0A1D3PCL3;A0A1D3PCM1;Q19143	kbrl-1	NF-kappa-B inhibitor-interacting Ras-like protein	A0A1D3PCL3;A0A1D3PCM1;Q19143	Caenorhabditis elegans	0.634207	1.06137e-08	49.4305	FALSE	TRUE	FALSE	A0A1D3PCL3	kbrl-1	NF-kappa-B inhibitor-interacting Ras-like protein	12.7282	14.0326	12.8891	12.7912	13.7883	13.6552	0.194978	-0.452947	0.842903	13.5041	0.643691	-7.37137	0.529885	0.61564	0	0			rpl-20	19.8149	20.0086	20.0112	19.9449
>tr|A0A1I6CM53|A0A1I6CM53_CAEEL Adenomatous polyposis coli protein OS=Caenorhabditis elegans OX=6239 GN=apr-1 PE=1 SV=1;>sp|Q21227|APR1_CAEEL Adenomatous polyposis coli protein-related protein 1 OS=Caenorhabditis elegans OX=6239 GN=apr-1 PE=1 SV=2	A0A1I6CM53;Q21227	2025-04-01	Adenomatous polyposis coli protein;Adenomatous polyposis coli protein-related protein 1	A0A1I6CM53;Q21227	Caenorhabditis elegans	0.714004	2.43612e-10	51.7157	FALSE	TRUE	FALSE	A0A1I6CM53	apr-1	Adenomatous polyposis coli protein	12.6287	12.0679	12.2582	11.1967	12.1687	11.6688	-0.640209	-1.21856	-0.0618601	12.0966	-2.34186	-5.08653	0.0320977	0.0598872	0	0			eif-3.C	19.9377	20.0225	19.8187	19.9263
>tr|A0A1I6CM54|A0A1I6CM54_CAEEL Doublecortin-like and CAM kinase-like protein OS=Caenorhabditis elegans OX=6239 GN=zyg-8 PE=1 SV=1;>sp|Q95QC4|DCLK_CAEEL Serine/threonine-protein kinase zyg-8 OS=Caenorhabditis elegans OX=6239 GN=zyg-8 PE=1 SV=1	A0A1I6CM54;Q95QC4	zyg-8	Doublecortin-like and CAM kinase-like protein;Serine/threonine-protein kinase zyg-8	A0A1I6CM54;Q95QC4	Caenorhabditis elegans	0.518256	1.24327e-08	49.3308	FALSE	TRUE	FALSE	A0A1I6CM54	zyg-8	Doublecortin-like and CAM kinase-like protein	13.3256	13.4929	13.4964	13.3028	13.4546	13.2883	-0.0897041	-0.330442	0.151034	13.3863	-0.787682	-7.26713	0.441999	0.531945	0	0			NA	19.8991	19.8537	19.9888	19.9138
>tr|A0A1I6CM55|A0A1I6CM55_CAEEL Ral GTPase-activating protein subunit alpha/beta N-terminal domain-containing protein OS=Caenorhabditis elegans OX=6239 GN=hgap-2 PE=1 SV=1;>tr|A0A1I6CM66|A0A1I6CM66_CAEEL Ral GTPase-activating protein subunit alpha/beta N-terminal domain-containing protein OS=Caenorhabditis elegans OX=6239 GN=hgap-2 PE=1 SV=1;>tr|A0A1I6CM80|A0A1I6CM80_CAEEL Ral GTPase-activating p…	A0A1I6CM55;A0A1I6CM66;A0A1I6CM80	hgap-2	Ral GTPase-activating protein subunit alpha/beta N-terminal domain-containing protein	A0A1I6CM55;A0A1I6CM66;A0A1I6CM80	Caenorhabditis elegans	0.481791	1.2801e-11	53.3956	FALSE	TRUE	FALSE	A0A1I6CM55	hgap-2	Ral GTPase-activating protein subunit alpha/beta N-terminal domain-containing protein	14.9588	15.2476	15.5016	15.2349	15.4549	15.3544	0.11206	-0.141718	0.365838	15.2453	0.933425	-7.1402	0.363996	0.453813	0	0			hsp-6	19.9301	19.8079	19.9627	19.9002
>tr|A0A1I6CM73|A0A1I6CM73_CAEEL Fungal lipase-like domain-containing protein OS=Caenorhabditis elegans OX=6239 GN=C40H1.7 PE=1 SV=1	A0A1I6CM73	C40H1.7	Fungal lipase-like domain-containing protein	A0A1I6CM73	Caenorhabditis elegans	0.594565	7.84064e-07	46.4957	FALSE	TRUE	FALSE	A0A1I6CM73	C40H1.7	Fungal lipase-like domain-containing protein	15.3484	15.0893	15.7784	15.4779	15.4468	15.4511	0.0531971	-0.368772	0.475166	15.9274	0.266646	-7.5517	0.793053	0.842441	0	0			cdc-48.1	19.9742	19.8259	19.8965	19.8989
>tr|A0A1I6CM87|A0A1I6CM87_CAEEL Protein lilliputian OS=Caenorhabditis elegans OX=6239 GN=spat-2 PE=1 SV=1;>tr|A0A1I6CM95|A0A1I6CM95_CAEEL Protein lilliputian OS=Caenorhabditis elegans OX=6239 GN=spat-2 PE=1 SV=1;>tr|A0A8S4Q9K5|A0A8S4Q9K5_CAEEL Protein lilliputian OS=Caenorhabditis elegans OX=6239 GN=spat-2 PE=1 SV=1;>tr|A0A8S4QB06|A0A8S4QB06_CAEEL Protein lilliputian OS=Caenorhabditis elegans OX=…	A0A1I6CM87;A0A1I6CM95;A0A8S4Q9K5;A0A8S4QB06;A0A8S4QBZ3;A0A8S4QCI7;A0A8S4QD83;A0A8S4QDB3;A0A8S4QFE0;A0A8S4QGN0	spat-2	Protein lilliputian	A0A1I6CM87;A0A1I6CM95;A0A8S4Q9K5;A0A8S4QB06;A0A8S4QBZ3;A0A8S4QCI7;A0A8S4QD83;A0A8S4QDB3;A0A8S4QFE0;A0A8S4QGN0	Caenorhabditis elegans	1.03456	2.08209e-05	43.7364	FALSE	TRUE	FALSE	A0A1I6CM87	spat-2	Protein lilliputian	NA	NA	NA	14.8932	NA	NA	NA	NA	NA	13.7885	NA	NA	NA	NA	NA	NA			sip-1	19.6968	20.0209	19.9587	19.8921
>tr|A0A1I6CMA1|A0A1I6CMA1_CAEEL Protein kinase domain-containing protein OS=Caenorhabditis elegans OX=6239 GN=kin-36 PE=1 SV=1	A0A1I6CMA1	kin-36	Protein kinase domain-containing protein	A0A1I6CMA1	Caenorhabditis elegans	0.766788	4.58246e-07	46.8963	FALSE	TRUE	FALSE	A0A1I6CMA1	kin-36	Protein kinase domain-containing protein	15.7015	15.7307	15.3391	NA	NA	NA	NA	NA	NA	13.7949	NA	NA	NA	NA	NA	NA			glh-1	19.8438	19.8037	19.8946	19.8474
>tr|A0A1I6CMB1|A0A1I6CMB1_CAEEL SOCS box domain-containing protein OS=Caenorhabditis elegans OX=6239 GN=CELE_W02H5.2 PE=1 SV=1	A0A1I6CMB1	CELE_W02H5.2	SOCS box domain-containing protein	A0A1I6CMB1	Caenorhabditis elegans	0.651011	2.23534e-09	50.3929	FALSE	TRUE	FALSE	A0A1I6CMB1	W02H5.2	SOCS box domain-containing protein	12.701	13.4182	13.2347	12.6748	12.856	12.5403	-0.427592	-0.772929	-0.0822553	13.2484	-2.6174	-4.55829	0.0182815	0.0371387	0	0			F49H12.3	20.0085	19.8805	19.6328	19.8406
>tr|A0A1I6CMF0|A0A1I6CMF0_CAEEL PHD-type domain-containing protein OS=Caenorhabditis elegans OX=6239 GN=taf-3 PE=1 SV=1;>tr|E9P861|E9P861_CAEEL PHD-type domain-containing protein OS=Caenorhabditis elegans OX=6239 GN=taf-3 PE=1 SV=1	A0A1I6CMF0;E9P861	taf-3	PHD-type domain-containing protein	A0A1I6CMF0;E9P861	Caenorhabditis elegans	0.647142	1.21968e-10	52.1186	FALSE	TRUE	FALSE	A0A1I6CMF0	taf-3	PHD-type domain-containing protein	14.2714	14.5973	14.7997	13.8274	14.2238	13.9586	-0.552872	-1.21469	0.108941	13.1019	-1.76733	-6.07664	0.095758	0.1503	0	0			aco-2	20.0168	19.6735	19.812	19.8341
>tr|A0A1N7SYN7|A0A1N7SYN7_CAEEL Calponin-homology (CH) domain-containing protein OS=Caenorhabditis elegans OX=6239 GN=vab-10 PE=1 SV=1	A0A1N7SYN7	vab-10	Calponin-homology (CH) domain-containing protein	A0A1N7SYN7	Caenorhabditis elegans	0.514196	2.33607e-13	55.6164	FALSE	TRUE	FALSE	A0A1N7SYN7	vab-10	Calponin-homology (CH) domain-containing protein	14.452	14.4216	14.3341	14.3377	14.3403	14.2989	-0.0769054	-0.305578	0.151767	14.1952	-0.710929	-7.32595	0.487009	0.575379	0	0			acer-1	19.8516	19.9331	19.6908	19.8251
>tr|A0A1N7SYP6|A0A1N7SYP6_CAEEL Eukaryotic translation initiation factor 3 subunit L OS=Caenorhabditis elegans OX=6239 GN=eif-3.l PE=1 SV=1	A0A1N7SYP6	eif-3.l	Eukaryotic translation initiation factor 3 subunit L	A0A1N7SYP6	Caenorhabditis elegans	0.429958	0.00134481	38.138	FALSE	TRUE	FALSE	A0A1N7SYP6	eif-3.l	Eukaryotic translation initiation factor 3 subunit L	NA	NA	NA	NA	NA	NA	NA	NA	NA	13.3693	NA	NA	NA	NA	NA	NA			rpl-33	19.7579	19.9212	19.7398	19.8063
>tr|A0A1N7SYQ4|A0A1N7SYQ4_CAEEL Protein kinase domain-containing protein OS=Caenorhabditis elegans OX=6239 GN=CELE_ZC581.9 PE=4 SV=1;>tr|A0A1N7SYU5|A0A1N7SYU5_CAEEL Protein kinase domain-containing protein OS=Caenorhabditis elegans OX=6239 GN=CELE_ZC581.9 PE=4 SV=1;>tr|A0A1N7SZF6|A0A1N7SZF6_CAEEL Protein kinase domain-containing protein OS=Caenorhabditis elegans OX=6239 GN=CELE_ZC581.9 PE=4 SV=1;…	A0A1N7SYQ4;A0A1N7SYU5;A0A1N7SZF6;O01776	CELE_ZC581.9	Protein kinase domain-containing protein	A0A1N7SYQ4;A0A1N7SYU5;A0A1N7SZF6;O01776	Caenorhabditis elegans	0.552247	1.97086e-08	49.0381	FALSE	TRUE	FALSE	A0A1N7SYQ4	ZC581.9	Protein kinase domain-containing protein	13.2179	13.6171	13.6367	12.0335	NA	12.3865	-1.28053	-1.80473	-0.756329	12.8371	-5.2608	0.544111	0.000138669	0.00055094	-1	-1			rps-5	19.9208	19.7971	19.6943	19.8041
>tr|A0A1N7SYQ5|A0A1N7SYQ5_CAEEL Transmembrane protein 33 OS=Caenorhabditis elegans OX=6239 GN=npp-25 PE=1 SV=1;>tr|A0A1N7SYR4|A0A1N7SYR4_CAEEL Transmembrane protein 33 homolog OS=Caenorhabditis elegans OX=6239 GN=npp-25 PE=1 SV=1;>tr|A0A1N7SYS5|A0A1N7SYS5_CAEEL Transmembrane protein 33 homolog OS=Caenorhabditis elegans OX=6239 GN=npp-25 PE=1 SV=1;>sp|Q9XWV0|TMM33_CAEEL Transmembrane protein 33 ho…	A0A1N7SYQ5;A0A1N7SYR4;A0A1N7SYS5;Q9XWV0	npp-25	Transmembrane protein 33;Transmembrane protein 33 homolog;Transmembrane protein 33 homolog;Transmembrane protein 33 homolog	A0A1N7SYQ5;A0A1N7SYR4;A0A1N7SYS5;Q9XWV0	Caenorhabditis elegans	0.592329	1.09543e-10	52.1807	FALSE	TRUE	FALSE	A0A1N7SYQ5	npp-25	Transmembrane protein 33	15.2843	14.9277	15.2359	15.6093	15.3135	15.3553	0.276749	-0.0103212	0.56382	15.6272	2.03789	-5.62993	0.0578433	0.0982325	0	0			chc-1	19.854	19.7099	19.848	19.804
>tr|A0A1N7SYQ6|A0A1N7SYQ6_CAEEL RNA-binding protein FUS OS=Caenorhabditis elegans OX=6239 GN=fust-1 PE=1 SV=1;>tr|Q18265|Q18265_CAEEL RNA-binding protein FUS OS=Caenorhabditis elegans OX=6239 GN=fust-1 PE=1 SV=2	A0A1N7SYQ6;Q18265	fust-1	RNA-binding protein FUS	A0A1N7SYQ6;Q18265	Caenorhabditis elegans	0.454239	1.40997e-09	50.672	FALSE	TRUE	FALSE	A0A1N7SYQ6	fust-1	RNA-binding protein FUS	13.1074	13.0982	13.51	13.0678	13.7243	13.1323	0.0695673	-0.372386	0.511521	12.7411	0.332954	-7.53078	0.743375	0.803312	0	0			pyk-1	19.8712	19.67	19.8237	19.7883
>tr|A0A1N7SYT5|A0A1N7SYT5_CAEEL EF-hand domain-containing protein OS=Caenorhabditis elegans OX=6239 GN=CELE_F43B10.1 PE=1 SV=1;>tr|A0A1N7SYW5|A0A1N7SYW5_CAEEL EF-hand domain-containing protein OS=Caenorhabditis elegans OX=6239 GN=CELE_F43B10.1 PE=1 SV=1;>tr|H8W3X6|H8W3X6_CAEEL EF-hand domain-containing protein OS=Caenorhabditis elegans OX=6239 GN=CELE_F43B10.1 PE=1 SV=1;>tr|Q17744|Q17744_CAEEL EF…	A0A1N7SYT5;A0A1N7SYW5;H8W3X6;Q17744	CELE_F43B10.1	EF-hand domain-containing protein	A0A1N7SYT5;A0A1N7SYW5;H8W3X6;Q17744	Caenorhabditis elegans	0.556075	6.90077e-09	49.6997	FALSE	TRUE	FALSE	A0A1N7SYT5	F43B10.1	EF-hand domain-containing protein	13.4222	13.554	13.527	12.7446	12.7601	13.2344	-0.588061	-1.00486	-0.171265	13.1384	-2.99924	-3.82643	0.00874184	0.0197494	0	0			rpl-11.2	19.7473	19.7912	19.8217	19.7868
>tr|A0A1N7SZF7|A0A1N7SZF7_CAEEL Arginyl-tRNA--protein transferase 1 OS=Caenorhabditis elegans OX=6239 GN=ate-1 PE=1 SV=1;>tr|P90914|P90914_CAEEL Arginyl-tRNA--protein transferase 1 OS=Caenorhabditis elegans OX=6239 GN=ate-1 PE=1 SV=2;>tr|Q8I4H6|Q8I4H6_CAEEL Arginyl-tRNA--protein transferase 1 OS=Caenorhabditis elegans OX=6239 GN=ate-1 PE=1 SV=1	A0A1N7SZF7;P90914;Q8I4H6	ate-1	Arginyl-tRNA--protein transferase 1	A0A1N7SZF7;P90914;Q8I4H6	Caenorhabditis elegans	0.570244	9.23561e-09	49.5178	FALSE	TRUE	FALSE	A0A1N7SZF7	ate-1	Arginyl-tRNA--protein transferase 1	15.4126	15.9112	15.9311	15.5496	15.4613	15.2908	-0.317779	-0.603498	-0.0320593	15.8141	-2.35108	-5.06748	0.0313759	0.058819	0	0			ampd-1	19.6983	19.9031	19.7067	19.7694
>tr|A0A1T5HUK0|A0A1T5HUK0_CAEEL UBC core domain-containing protein OS=Caenorhabditis elegans OX=6239 GN=ubc-15 PE=1 SV=1;>tr|A0A1T5HUK4|A0A1T5HUK4_CAEEL UBIQUITIN_CONJUGAT_2 domain-containing protein OS=Caenorhabditis elegans OX=6239 GN=ubc-15 PE=1 SV=1;>tr|A0A1T5HUK6|A0A1T5HUK6_CAEEL UBC core domain-containing protein OS=Caenorhabditis elegans OX=6239 GN=ubc-15 PE=1 SV=1;>tr|A0A1T5HUL7|A0A1T5HUL…	A0A1T5HUK0;A0A1T5HUK4;A0A1T5HUK6;A0A1T5HUL7	ubc-15	UBC core domain-containing protein;UBIQUITIN_CONJUGAT_2 domain-containing protein;UBC core domain-containing protein;UBIQUITIN_CONJUGAT_2 domain-containing protein	A0A1T5HUK0;A0A1T5HUK4;A0A1T5HUK6;A0A1T5HUL7	Caenorhabditis elegans	0.550074	0.00554723	33.0513	FALSE	TRUE	FALSE	A0A1T5HUK0	ubc-15	UBC core domain-containing protein	11.4419	NA	NA	NA	NA	NA	NA	NA	NA	11.6959	NA	NA	NA	NA	NA	NA			fln-1	19.6797	19.7544	19.8407	19.7583
>tr|A0A1T5HUK9|A0A1T5HUK9_CAEEL CBS domain-containing protein OS=Caenorhabditis elegans OX=6239 GN=aakg-1 PE=1 SV=1	A0A1T5HUK9	aakg-1	CBS domain-containing protein	A0A1T5HUK9	Caenorhabditis elegans	0.519059	1.57682e-10	51.9696	FALSE	TRUE	FALSE	A0A1T5HUK9	aakg-1	CBS domain-containing protein	14.7173	14.9352	14.9228	15.1298	15.3522	15.3853	0.430682	0.210626	0.650738	14.9907	4.1372	-1.37811	0.000722598	0.00229453	0	0			rpl-13	19.6396	19.7077	19.8403	19.7292
>tr|A0A1T5HUZ1|A0A1T5HUZ1_CAEEL Basement membrane-specific heparan sulfate proteoglycan core protein OS=Caenorhabditis elegans OX=6239 GN=unc-52 PE=1 SV=1	A0A1T5HUZ1	unc-52	Basement membrane-specific heparan sulfate proteoglycan core protein	A0A1T5HUZ1	Caenorhabditis elegans	0.764606	5.01564e-13	55.1819	FALSE	TRUE	FALSE	A0A1T5HUZ1	unc-52	Basement membrane-specific heparan sulfate proteoglycan core protein	20.9979	21.1554	20.4166	18.2666	19.3886	19.5566	-1.78602	-2.66617	-0.905879	19.2171	-4.29301	-1.05964	0.000529641	0.00175049	-1	-1			rme-1	19.7186	19.6256	19.7807	19.7083
>tr|A0A1X7RBL4|A0A1X7RBL4_CAEEL Arf-GAP with ANK repeat and PH domain-containing protein cnt-2 OS=Caenorhabditis elegans OX=6239 GN=cnt-2 PE=1 SV=1;>sp|Q9XX14|CNT2_CAEEL Arf-GAP with ANK repeat and PH domain-containing protein cnt-2 OS=Caenorhabditis elegans OX=6239 GN=cnt-2 PE=1 SV=2	A0A1X7RBL4;Q9XX14	cnt-2	Arf-GAP with ANK repeat and PH domain-containing protein cnt-2	A0A1X7RBL4;Q9XX14	Caenorhabditis elegans	0.603818	8.44677e-06	44.5594	FALSE	TRUE	FALSE	A0A1X7RBL4	cnt-2	Arf-GAP with ANK repeat and PH domain-containing protein cnt-2	13.4737	NA	12.8789	12.4549	NA	12.7741	-0.561833	-1.01383	-0.109836	12.9516	-2.6739	-4.31831	0.0185535	0.0375436	0	0			hsp-3	19.7133	19.5851	19.8025	19.7003
>tr|A0A1X7RBN3|A0A1X7RBN3_CAEEL Moesin/ezrin/radixin homolog 1 OS=Caenorhabditis elegans OX=6239 GN=frm-3 PE=1 SV=1;>tr|O17905|O17905_CAEEL Moesin/ezrin/radixin homolog 1 OS=Caenorhabditis elegans OX=6239 GN=frm-3 PE=1 SV=2	A0A1X7RBN3;O17905	frm-3	Moesin/ezrin/radixin homolog 1	A0A1X7RBN3;O17905	Caenorhabditis elegans	0.409813	1.40809e-07	47.7356	FALSE	TRUE	FALSE	A0A1X7RBN3	frm-3	Moesin/ezrin/radixin homolog 1	13.5375	13.9357	14.0969	13.4041	13.8369	13.8545	-0.158223	-0.623426	0.30698	13.7052	-0.723233	-7.31605	0.480366	0.568832	0	0			cpn-3	19.8398	19.5295	19.7228	19.6974
>tr|A0A1X7RC69|A0A1X7RC69_CAEEL Flavin-containing monooxygenase OS=Caenorhabditis elegans OX=6239 GN=fmo-3 PE=1 SV=1;>tr|G5ECJ8|G5ECJ8_CAEEL Flavin-containing monooxygenase OS=Caenorhabditis elegans OX=6239 GN=fmo-3 PE=1 SV=1	A0A1X7RC69;G5ECJ8	fmo-3	Flavin-containing monooxygenase	A0A1X7RC69;G5ECJ8	Caenorhabditis elegans	0.460067	1.46443e-08	49.2272	FALSE	TRUE	FALSE	A0A1X7RC69	fmo-3	Flavin-containing monooxygenase	13.0962	13.0266	13.3209	14.9551	15.1372	14.8122	1.82029	1.22531	2.41527	13.9916	6.47244	3.39183	6.80451e-06	4.2856e-05	1	1			nucl-1	19.4155	19.8486	19.8049	19.6896
>tr|A0A1X7RC97|A0A1X7RC97_CAEEL arginase OS=Caenorhabditis elegans OX=6239 GN=argn-1 PE=1 SV=1	A0A1X7RC97	argn-1	arginase	A0A1X7RC97	Caenorhabditis elegans	0.788736	4.10825e-13	55.2943	FALSE	TRUE	FALSE	A0A1X7RC97	argn-1	arginase	15.0852	14.419	14.2286	16.6588	16.4509	16.733	2.0366	1.63434	2.43887	16.7874	10.7067	10.3926	7.72173e-09	1.76152e-07	1	1			eef-1G	19.9295	19.4551	19.6465	19.677
>tr|A0A238UKJ7|A0A238UKJ7_CAEEL Phosphatidic acid phosphatase type 2/haloperoxidase domain-containing protein OS=Caenorhabditis elegans OX=6239 GN=plpp-1.1 PE=1 SV=1;>tr|A0A238UKK1|A0A238UKK1_CAEEL Phosphatidic acid phosphatase type 2/haloperoxidase domain-containing protein OS=Caenorhabditis elegans OX=6239 GN=plpp-1.1 PE=1 SV=1;>tr|A0A238ULT2|A0A238ULT2_CAEEL Phosphatidic acid phosphatase type …	A0A238UKJ7;A0A238UKK1;A0A238ULT2;H2KZD1;H2KZD2;Q9TXU1	plpp-1.1	Phosphatidic acid phosphatase type 2/haloperoxidase domain-containing protein	A0A238UKJ7;A0A238UKK1;A0A238ULT2;H2KZD1;H2KZD2;Q9TXU1	Caenorhabditis elegans	0.606379	1.40392e-06	46.0467	FALSE	TRUE	FALSE	A0A238UKJ7	plpp-1.1	Phosphatidic acid phosphatase type 2/haloperoxidase domain-containing protein	15.6586	14.5744	13.3887	14.9405	14.6242	14.3295	0.090856	-0.830254	1.01197	14.1448	0.208675	-7.56622	0.83727	0.877666	0	0			cand-1	19.5565	19.6322	19.7491	19.6459
>tr|A0A2C9C2L0|A0A2C9C2L0_CAEEL ALG-1 OS=Caenorhabditis elegans OX=6239 GN=ain-2 PE=1 SV=1;>tr|H2KY59|H2KY59_CAEEL ALG-1 OS=Caenorhabditis elegans OX=6239 GN=ain-2 PE=1 SV=1;>tr|H2KY60|H2KY60_CAEEL ALG-1 OS=Caenorhabditis elegans OX=6239 GN=ain-2 PE=1 SV=1	A0A2C9C2L0;H2KY59;H2KY60	ain-2	ALG-1	A0A2C9C2L0;H2KY59;H2KY60	Caenorhabditis elegans	0.613882	1.58169e-08	49.1783	FALSE	TRUE	FALSE	A0A2C9C2L0	ain-2	ALG-1	14.4305	14.473	15.0982	14.3461	13.8687	13.5821	-0.734955	-1.96514	0.495233	13.4681	-1.27043	-6.77411	0.222774	0.304607	0	0			pdhb-1	19.6426	19.4943	19.7266	19.6212
>tr|A0A2C9C2S8|A0A2C9C2S8_CAEEL Muscle M-line assembly protein unc-89 OS=Caenorhabditis elegans OX=6239 GN=unc-89 PE=1 SV=1;>sp|O01761|UNC89_CAEEL Muscle M-line assembly protein unc-89 OS=Caenorhabditis elegans OX=6239 GN=unc-89 PE=1 SV=3	A0A2C9C2S8;O01761	unc-89	Muscle M-line assembly protein unc-89	A0A2C9C2S8;O01761	Caenorhabditis elegans	0.563726	6.3283e-13	55.0518	FALSE	TRUE	FALSE	A0A2C9C2S8	unc-89	Muscle M-line assembly protein unc-89	17.2178	17.2349	16.8356	16.5151	16.1549	16.4443	-0.724612	-1.04775	-0.401477	15.8995	-4.74029	-0.0890314	0.000202043	0.00077297	0	0			acs-4	19.6427	19.5574	19.6543	19.6181
>tr|A0A2C9C2W7|A0A2C9C2W7_CAEEL Nuclear hormone receptor family member nhr-64 OS=Caenorhabditis elegans OX=6239 GN=nhr-64 PE=3 SV=1;>sp|O44960|NHR64_CAEEL Nuclear hormone receptor family member nhr-64 OS=Caenorhabditis elegans OX=6239 GN=nhr-64 PE=2 SV=2	A0A2C9C2W7;O44960	nhr-64	Nuclear hormone receptor family member nhr-64	A0A2C9C2W7;O44960	Caenorhabditis elegans	0.531876	0.00339459	34.7364	FALSE	TRUE	FALSE	A0A2C9C2W7	nhr-64	Nuclear hormone receptor family member nhr-64	NA	12.236	NA	NA	NA	11.0721	-1.16388	-1.80642	-0.521348	11.984	-4.33927	-2.0021	0.00393104	0.00979319	-1	-1			rpl-26	19.6632	19.5813	19.5933	19.6126
>tr|A0A2C9C2X2|A0A2C9C2X2_CAEEL Ryanodine receptor 44F OS=Caenorhabditis elegans OX=6239 GN=unc-68 PE=1 SV=1;>tr|A0A2C9C325|A0A2C9C325_CAEEL Ryanodine receptor 44F OS=Caenorhabditis elegans OX=6239 GN=unc-68 PE=1 SV=1;>tr|A0A2C9C354|A0A2C9C354_CAEEL Ryanodine receptor 44F OS=Caenorhabditis elegans OX=6239 GN=unc-68 PE=1 SV=1;>tr|A0A2C9C370|A0A2C9C370_CAEEL Ryanodine receptor 44F OS=Caenorhabditis…	A0A2C9C2X2;A0A2C9C325;A0A2C9C354;A0A2C9C370;A0A2C9C384;A0A2C9C388;A0A2C9C390;A0A2C9C3E8;A0A2C9C3F1;A0A2C9C3G1;A0A2C9C3I4;A0A2C9C3P6;B7WN66;I2HAA6;I2HAA7;P91905;Q94279	unc-68;unc-68;unc-68;unc-68;unc-68;unc-68;unc-68;unc-68;unc-68;unc-68;unc-68;unc-68;unc-68;unc-68;unc-68;ryr-1;unc-68	Ryanodine receptor 44F;Ryanodine receptor 44F;Ryanodine receptor 44F;Ryanodine receptor 44F;Ryanodine receptor 44F;Ryanodine receptor 44F;Ryanodine receptor 44F;Ryanodine receptor 44F;Ryanodine receptor 44F;Ryanodine receptor 44F;Ryanodine receptor 44F;Ryanodine receptor 44F;Ryanodine receptor 44F;Ryanodine receptor 44F;Ryanodine receptor 44F;Ryanodine receptor;Ryanodine receptor 44F	A0A2C9C2X2;A0A2C9C325;A0A2C9C354;A0A2C9C370;A0A2C9C384;A0A2C9C388;A0A2C9C390;A0A2C9C3E8;A0A2C9C3F1;A0A2C9C3G1;A0A2C9C3I4;A0A2C9C3P6;B7WN66;I2HAA6;I2HAA7;P91905;Q94279	Caenorhabditis elegans	0.598143	3.1544e-10	51.564	FALSE	TRUE	FALSE	A0A2C9C2X2	unc-68	Ryanodine receptor 44F	14.7131	14.3995	14.2941	13.7181	13.3112	13.5604	-0.938987	-1.21695	-0.661025	14.008	-7.14095	4.69338	1.90938e-06	1.48996e-05	0	0			pccb-1	19.6182	19.6326	19.5625	19.6044
>tr|A0A2C9C2Y5|A0A2C9C2Y5_CAEEL Dual specificity protein phosphatase 7 OS=Caenorhabditis elegans OX=6239 GN=vhp-1 PE=1 SV=1;>tr|A0A2C9C380|A0A2C9C380_CAEEL protein-tyrosine-phosphatase OS=Caenorhabditis elegans OX=6239 GN=vhp-1 PE=1 SV=1;>sp|Q10038|VHP1_CAEEL Tyrosine-protein phosphatase vhp-1 OS=Caenorhabditis elegans OX=6239 GN=vhp-1 PE=1 SV=2	A0A2C9C2Y5;A0A2C9C380;Q10038	vhp-1	Dual specificity protein phosphatase 7;protein-tyrosine-phosphatase;Tyrosine-protein phosphatase vhp-1	A0A2C9C2Y5;A0A2C9C380;Q10038	Caenorhabditis elegans	0.609456	1.34301e-07	47.7682	FALSE	TRUE	FALSE	A0A2C9C2Y5	vhp-1	Dual specificity protein phosphatase 7	13.3528	13.0283	13.3493	12.6572	13.0017	12.9903	-0.360356	-0.764271	0.0435584	13.0613	-1.88672	-5.88466	0.0769312	0.124881	0	0			ZK813.1	19.5157	19.6674	19.5612	19.5814
>tr|A0A2C9C320|A0A2C9C320_CAEEL L-lactate dehydrogenase OS=Caenorhabditis elegans OX=6239 GN=ldh-1 PE=1 SV=1;>sp|Q27888|LDH_CAEEL L-lactate dehydrogenase OS=Caenorhabditis elegans OX=6239 GN=ldh-1 PE=2 SV=1	A0A2C9C320;Q27888	ldh-1	L-lactate dehydrogenase	A0A2C9C320;Q27888	Caenorhabditis elegans	0.574876	9.2808e-12	53.5736	FALSE	TRUE	FALSE	A0A2C9C320	ldh-1	L-lactate dehydrogenase	17.8649	18.1793	18.3749	17.83	17.6945	17.9131	-0.327158	-0.590902	-0.0634133	18.1956	-2.62214	-4.54899	0.0181038	0.036814	0	0			sec-61.a	19.5339	19.4876	19.6569	19.5595
>tr|A0A2C9C352|A0A2C9C352_CAEEL Dynamin-type G domain-containing protein OS=Caenorhabditis elegans OX=6239 GN=rme-1 PE=1 SV=1;>tr|Q86S80|Q86S80_CAEEL Dynamin-type G domain-containing protein OS=Caenorhabditis elegans OX=6239 GN=rme-1 PE=1 SV=1	A0A2C9C352;Q86S80	rme-1	Dynamin-type G domain-containing protein	A0A2C9C352;Q86S80	Caenorhabditis elegans	0.375443	2.43789e-05	43.5852	FALSE	TRUE	FALSE	A0A2C9C352	rme-1	Dynamin-type G domain-containing protein	16.5095	16.4896	16.7325	17.0586	17.3732	17.171	0.623744	0.370903	0.876585	16.8182	5.21484	0.908553	7.58998e-05	0.000331901	0	0			iffb-1	19.4468	19.6318	19.5989	19.5591
>tr|A0A2C9C357|A0A2C9C357_CAEEL FHA domain-containing protein OS=Caenorhabditis elegans OX=6239 GN=afd-1 PE=1 SV=1;>tr|M1ZJY5|M1ZJY5_CAEEL PDZ domain-containing protein OS=Caenorhabditis elegans OX=6239 GN=afd-1 PE=1 SV=1;>tr|Q86NJ3|Q86NJ3_CAEEL Afadin OS=Caenorhabditis elegans OX=6239 GN=afd-1 PE=1 SV=2;>tr|Q86NJ4|Q86NJ4_CAEEL Afadin OS=Caenorhabditis elegans OX=6239 GN=afd-1 PE=1 SV=2;>tr|Q9BIC…	A0A2C9C357;M1ZJY5;Q86NJ3;Q86NJ4;Q9BIC0;Q9BIC1;Q9XY66;X5LPT9;X5LPU4;X5LV54;X5LX70;X5LX73;X5M5P8;X5M5Q5;X5M8U5;X5M8V1	afd-1;afd-1;afd-1;afd-1;afd-1;afd-1;;afd-1;afd-1;afd-1;afd-1;afd-1;afd-1;afd-1;afd-1;afd-1	FHA domain-containing protein;PDZ domain-containing protein;Afadin;Afadin;PDZ domain-containing protein;Afadin;AF-6;Afadin;PDZ domain-containing protein;Afadin;Afadin;PDZ domain-containing protein;Afadin;PDZ domain-containing protein;Afadin;PDZ domain-containing protein	A0A2C9C357;M1ZJY5;Q86NJ3;Q86NJ4;Q9BIC0;Q9BIC1;Q9XY66;X5LPT9;X5LPU4;X5LV54;X5LX70;X5LX73;X5M5P8;X5M5Q5;X5M8U5;X5M8V1	Caenorhabditis elegans	0.574783	6.71219e-05	42.5436	FALSE	TRUE	FALSE	A0A2C9C357	afd-1	FHA domain-containing protein	14.3662	14.1509	14.0447	14.6179	14.6483	14.5895	0.431302	0.0813722	0.781233	14.5619	2.6337	-4.56694	0.0191348	0.0385498	0	0			top-1	19.1731	19.705	19.7455	19.5412
>tr|A0A2C9C359|A0A2C9C359_CAEEL Acetyl-coenzyme A transporter 1 OS=Caenorhabditis elegans OX=6239 GN=CELE_T26C5.3 PE=1 SV=1;>tr|A5Z2S7|A5Z2S7_CAEEL Acetyl-coenzyme A transporter 1 OS=Caenorhabditis elegans OX=6239 GN=CELE_T26C5.3 PE=1 SV=1;>tr|Q22816|Q22816_CAEEL Acetyl-coenzyme A transporter 1 OS=Caenorhabditis elegans OX=6239 GN=CELE_T26C5.3 PE=1 SV=2;>tr|Q6BEU8|Q6BEU8_CAEEL Acetyl-coenzyme A t…	A0A2C9C359;A5Z2S7;Q22816;Q6BEU8;Q9XVX0	CELE_T26C5.3	Acetyl-coenzyme A transporter 1	A0A2C9C359;A5Z2S7;Q22816;Q6BEU8;Q9XVX0	Caenorhabditis elegans	0.708498	5.43967e-08	48.3779	FALSE	TRUE	FALSE	A0A2C9C359	T26C5.3	Acetyl-coenzyme A transporter 1	14.9081	14.6487	14.636	14.9575	14.7415	15.2762	0.260852	-0.123838	0.645542	15.1652	1.43378	-6.56456	0.170288	0.244334	0	0			tba-2	19.4694	19.4587	19.6792	19.5358
>tr|A0A2C9C3A0|A0A2C9C3A0_CAEEL Golgin-84 OS=Caenorhabditis elegans OX=6239 GN=C18C4.7 PE=1 SV=1;>tr|A0A2C9C3J8|A0A2C9C3J8_CAEEL GRIP domain-containing protein OS=Caenorhabditis elegans OX=6239 GN=C18C4.7 PE=1 SV=1;>tr|A0A2C9C3R1|A0A2C9C3R1_CAEEL GRIP domain-containing protein OS=Caenorhabditis elegans OX=6239 GN=C18C4.7 PE=1 SV=1;>tr|H2KYV8|H2KYV8_CAEEL GRIP domain-containing protein OS=Caenorha…	A0A2C9C3A0;A0A2C9C3J8;A0A2C9C3R1;H2KYV8;Q8MNV5	C18C4.7	Golgin-84;GRIP domain-containing protein;GRIP domain-containing protein;GRIP domain-containing protein;GRIP domain-containing protein	A0A2C9C3A0;A0A2C9C3J8;A0A2C9C3R1;H2KYV8;Q8MNV5	Caenorhabditis elegans	0.576648	4.6471e-11	52.6719	FALSE	TRUE	FALSE	A0A2C9C3A0	C18C4.7	Golgin-84	11.3142	NA	12.6352	14.2688	14.5331	14.5562	2.47799	1.92627	3.02972	12.916	9.55079	8.24405	7.1987e-08	1.02824e-06	1	1			rps-15	19.3918	19.5327	19.6597	19.5281
>tr|A0A2C9C3A7|A0A2C9C3A7_CAEEL Calponin-homology (CH) domain-containing protein OS=Caenorhabditis elegans OX=6239 GN=anc-1 PE=1 SV=1;>sp|Q9N4M4|ANC1_CAEEL Nuclear anchorage protein 1 OS=Caenorhabditis elegans OX=6239 GN=anc-1 PE=1 SV=3	A0A2C9C3A7;Q9N4M4	anc-1	Calponin-homology (CH) domain-containing protein;Nuclear anchorage protein 1	A0A2C9C3A7;Q9N4M4	Caenorhabditis elegans	0.714011	3.56935e-12	54.0989	FALSE	TRUE	FALSE	A0A2C9C3A7	anc-1	Calponin-homology (CH) domain-containing protein	15.3326	15.6236	15.2698	17.8603	18.0749	18.22	2.64308	2.38421	2.90195	16.2411	21.5833	21.4403	1.43535e-13	3.1185e-11	1	1			par-5	19.7192	19.3536	19.4788	19.5172
>tr|A0A2I2LDX7|A0A2I2LDX7_CAEEL N-acetyltransferase domain-containing protein OS=Caenorhabditis elegans OX=6239 GN=jmjd-5 PE=1 SV=1;>tr|Q17765|Q17765_CAEEL Glucosamine 6-phosphate N-acetyltransferase OS=Caenorhabditis elegans OX=6239 GN=jmjd-5 PE=1 SV=1	A0A2I2LDX7;Q17765	jmjd-5	N-acetyltransferase domain-containing protein;Glucosamine 6-phosphate N-acetyltransferase	A0A2I2LDX7;Q17765	Caenorhabditis elegans	0.515259	1.27477e-09	50.7327	FALSE	TRUE	FALSE	A0A2I2LDX7	jmjd-5	N-acetyltransferase domain-containing protein	14.9287	15.2071	15.315	15.1908	14.9987	15.0109	-0.0834971	-0.309274	0.14228	15.2894	-0.781761	-7.27187	0.445376	0.535258	0	0			R53.4	19.638	19.3643	19.5386	19.5136
>tr|A0A2K5ATL2|A0A2K5ATL2_CAEEL Cation_ATPase_C domain-containing protein OS=Caenorhabditis elegans OX=6239 GN=CELE_D1007.15 PE=1 SV=1;>tr|A0A2K5ATL9|A0A2K5ATL9_CAEEL Cation_ATPase_C domain-containing protein OS=Caenorhabditis elegans OX=6239 GN=CELE_D1007.15 PE=1 SV=1	A0A2K5ATL2;A0A2K5ATL9	CELE_D1007.15	Cation_ATPase_C domain-containing protein	A0A2K5ATL2;A0A2K5ATL9	Caenorhabditis elegans	0.739077	6.01754e-06	44.8538	FALSE	TRUE	FALSE	A0A2K5ATL2	D1007.15	Cation_ATPase_C domain-containing protein	11.6252	11.5471	NA	11.7759	12.2846	11.135	0.145713	-0.546089	0.837515	11.8904	0.461549	-7.36356	0.653078	0.726072	0	0			erfa-3	19.3701	19.6627	19.4896	19.5075
>tr|A0A2K5ATL6|A0A2K5ATL6_CAEEL AB hydrolase-1 domain-containing protein OS=Caenorhabditis elegans OX=6239 GN=lid-1 PE=1 SV=1;>tr|A0A2K5ATL7|A0A2K5ATL7_CAEEL AB hydrolase-1 domain-containing protein OS=Caenorhabditis elegans OX=6239 GN=lid-1 PE=1 SV=1;>tr|A0A2K5ATM4|A0A2K5ATM4_CAEEL AB hydrolase-1 domain-containing protein OS=Caenorhabditis elegans OX=6239 GN=lid-1 PE=1 SV=1;>sp|O02218|LID1_CAEEL…	A0A2K5ATL6;A0A2K5ATL7;A0A2K5ATM4;O02218	lid-1	AB hydrolase-1 domain-containing protein;AB hydrolase-1 domain-containing protein;AB hydrolase-1 domain-containing protein;Abhydrolase domain-containing protein lid-1	A0A2K5ATL6;A0A2K5ATL7;A0A2K5ATM4;O02218	Caenorhabditis elegans	0.758812	1.74506e-09	50.5431	FALSE	TRUE	FALSE	A0A2K5ATL6	lid-1	AB hydrolase-1 domain-containing protein	13.5768	13.218	13.3937	12.8923	12.2115	12.97	-0.704913	-1.252	-0.157822	13.4957	-2.72587	-4.34782	0.0147077	0.0308974	0	0			vgln-1	19.4618	19.5267	19.4719	19.4868
>tr|A0A2K5ATM0|A0A2K5ATM0_CAEEL Ribosomal protein S6 kinase OS=Caenorhabditis elegans OX=6239 GN=rskn-2 PE=1 SV=1;>sp|Q18846|KS6A2_CAEEL Putative ribosomal protein S6 kinase alpha-2 OS=Caenorhabditis elegans OX=6239 GN=rskn-2 PE=3 SV=2	A0A2K5ATM0;Q18846	rskn-2	Ribosomal protein S6 kinase;Putative ribosomal protein S6 kinase alpha-2	A0A2K5ATM0;Q18846	Caenorhabditis elegans	0.454858	6.93332e-15	57.9138	FALSE	TRUE	FALSE	A0A2K5ATM0	rskn-2	Ribosomal protein S6 kinase	17.127	17.3368	17.6138	16.8838	17.0036	17.0918	-0.366133	-0.657282	-0.0749833	16.8662	-2.65831	-4.47797	0.0168037	0.0347002	0	0			adk-1	19.8842	19.1681	19.4024	19.4849
>tr|A0A2K5ATM8|A0A2K5ATM8_CAEEL BSD domain-containing protein OS=Caenorhabditis elegans OX=6239 GN=C16C2.4 PE=1 SV=1;>tr|O17591|O17591_CAEEL BSD domain-containing protein OS=Caenorhabditis elegans OX=6239 GN=C16C2.4 PE=1 SV=1	A0A2K5ATM8;O17591	C16C2.4	BSD domain-containing protein	A0A2K5ATM8;O17591	Caenorhabditis elegans	0.250915	4.83528e-07	46.8568	FALSE	TRUE	FALSE	A0A2K5ATM8	C16C2.4	BSD domain-containing protein	NA	NA	NA	12.0653	12.8433	12.4096	NA	NA	NA	12.4394	NA	NA	NA	NA	NA	NA			nars-1	19.4524	19.4645	19.4967	19.4712
>tr|A0A2K5ATP7|A0A2K5ATP7_CAEEL ARID domain-containing protein OS=Caenorhabditis elegans OX=6239 GN=swsn-7 PE=1 SV=1;>sp|Q09441|SWSN7_CAEEL SWI/SNF nucleosome remodeling complex component OS=Caenorhabditis elegans OX=6239 GN=C08B11.3 PE=4 SV=1	A0A2K5ATP7;Q09441	swsn-7;C08B11.3	ARID domain-containing protein;SWI/SNF nucleosome remodeling complex component	A0A2K5ATP7;Q09441	Caenorhabditis elegans	0.6008	1.40183e-13	55.9146	FALSE	TRUE	FALSE	A0A2K5ATP7	swsn-7	ARID domain-containing protein	15.6311	16.0461	16.0611	14.7424	14.8977	14.573	-1.17506	-1.42106	-0.92906	15.3505	-10.0973	9.56644	1.70874e-08	3.29612e-07	-1	-1			W01D2.1	19.3961	19.6504	19.3662	19.4709
>tr|A0A2K5ATQ3|A0A2K5ATQ3_CAEEL Ricin B-type lectin domain-containing protein OS=Caenorhabditis elegans OX=6239 GN=C25H3.11 PE=1 SV=1;>tr|A0A2K5ATQ8|A0A2K5ATQ8_CAEEL Ricin B-type lectin domain-containing protein OS=Caenorhabditis elegans OX=6239 GN=C25H3.11 PE=1 SV=1;>tr|A0A2K5ATR5|A0A2K5ATR5_CAEEL Ricin B-type lectin domain-containing protein OS=Caenorhabditis elegans OX=6239 GN=C25H3.11 PE=1 SV…	A0A2K5ATQ3;A0A2K5ATQ8;A0A2K5ATR5;A0A2K5ATR9	C25H3.11	Ricin B-type lectin domain-containing protein	A0A2K5ATQ3;A0A2K5ATQ8;A0A2K5ATR5;A0A2K5ATR9	Caenorhabditis elegans	0.524502	2.29639e-08	48.9401	FALSE	TRUE	FALSE	A0A2K5ATQ3	C25H3.11	Ricin B-type lectin domain-containing protein	11.9871	11.3839	11.8334	12.1424	12.5733	12.2602	0.590504	0.13964	1.04137	11.8838	2.77049	-4.25851	0.0133955	0.0285918	0	0			rml-1	19.4948	19.3756	19.4944	19.4549
>tr|A0A2K5ATR7|A0A2K5ATR7_CAEEL UBC core domain-containing protein OS=Caenorhabditis elegans OX=6239 GN=ubc-26 PE=1 SV=1;>tr|A0A2K5ATS3|A0A2K5ATS3_CAEEL UBC core domain-containing protein OS=Caenorhabditis elegans OX=6239 GN=ubc-26 PE=1 SV=1	A0A2K5ATR7;A0A2K5ATS3	ubc-26	UBC core domain-containing protein	A0A2K5ATR7;A0A2K5ATS3	Caenorhabditis elegans	0.762502	0.000177306	41.3987	FALSE	TRUE	FALSE	A0A2K5ATR7	ubc-26	UBC core domain-containing protein	NA	NA	NA	13.5261	13.2573	NA	NA	NA	NA	13.5747	NA	NA	NA	NA	NA	NA			acp-1	19.441	19.4122	19.5079	19.4537
>tr|A0A2K5ATT8|A0A2K5ATT8_CAEEL Phosphorylase b kinase regulatory subunit OS=Caenorhabditis elegans OX=6239 GN=C14B9.8 PE=1 SV=1;>sp|P34335|KPBA_CAEEL Probable phosphorylase b kinase regulatory subunit alpha OS=Caenorhabditis elegans OX=6239 GN=C14B9.8 PE=3 SV=3	A0A2K5ATT8;P34335	C14B9.8	Phosphorylase b kinase regulatory subunit;Probable phosphorylase b kinase regulatory subunit alpha	A0A2K5ATT8;P34335	Caenorhabditis elegans	0.510593	4.26236e-12	54.0016	FALSE	TRUE	FALSE	A0A2K5ATT8	C14B9.8	Phosphorylase b kinase regulatory subunit	14.0833	14.2214	14.1847	14.1904	14.5295	14.6277	0.28608	0.0344501	0.537709	14.172	2.4033	-4.96965	0.0282588	0.0540057	0	0			unc-54	19.541	19.1041	19.5321	19.3924
>tr|A0A2K5ATU0|A0A2K5ATU0_CAEEL NEDD8-activating enzyme E1 regulatory subunit OS=Caenorhabditis elegans OX=6239 GN=ula-1 PE=1 SV=1;>sp|Q18217|ULA1_CAEEL NEDD8-activating enzyme E1 regulatory subunit OS=Caenorhabditis elegans OX=6239 GN=ula-1 PE=3 SV=2	A0A2K5ATU0;Q18217	ula-1	NEDD8-activating enzyme E1 regulatory subunit	A0A2K5ATU0;Q18217	Caenorhabditis elegans	0.550652	2.41524e-12	54.3129	FALSE	TRUE	FALSE	A0A2K5ATU0	ula-1	NEDD8-activating enzyme E1 regulatory subunit	14.8351	14.6453	14.6752	14.7864	14.5015	14.7651	-0.0341639	-0.2646	0.196273	14.7539	-0.3134	-7.53744	0.757885	0.813455	0	0			acbp-3	19.2933	19.5443	19.3394	19.3923
>tr|A0A2K5ATU5|A0A2K5ATU5_CAEEL Tudor domain-containing protein OS=Caenorhabditis elegans OX=6239 GN=akap-1 PE=1 SV=1;>sp|Q09285|AKAP1_CAEEL KH domain-containing protein akap-1 OS=Caenorhabditis elegans OX=6239 GN=akap-1 PE=3 SV=2	A0A2K5ATU5;Q09285	akap-1	Tudor domain-containing protein;KH domain-containing protein akap-1	A0A2K5ATU5;Q09285	Caenorhabditis elegans	0.4851	1.06372e-11	53.4982	FALSE	TRUE	FALSE	A0A2K5ATU5	akap-1	Tudor domain-containing protein	17.8581	18.1713	17.9533	17.6822	17.5356	17.4676	-0.432437	-0.654635	-0.210238	17.7761	-4.114	-1.42794	0.000759284	0.00239994	0	0			car-1	19.1875	19.5167	19.4394	19.3812
>tr|A0A2K5ATW5|A0A2K5ATW5_CAEEL Proteasomal ubiquitin receptor ADRM1 OS=Caenorhabditis elegans OX=6239 GN=rpn-13 PE=1 SV=1;>sp|Q09289|ADRM1_CAEEL Proteasomal ubiquitin receptor ADRM1 homolog OS=Caenorhabditis elegans OX=6239 GN=rpn-13 PE=1 SV=2	A0A2K5ATW5;Q09289	rpn-13	Proteasomal ubiquitin receptor ADRM1;Proteasomal ubiquitin receptor ADRM1 homolog	A0A2K5ATW5;Q09289	Caenorhabditis elegans	0.404602	9.28329e-11	52.2762	FALSE	TRUE	FALSE	A0A2K5ATW5	rpn-13	Proteasomal ubiquitin receptor ADRM1	13.3081	12.7827	12.9485	13.19	13.9853	13.6997	0.611886	0.182428	1.04134	13.1303	3.01368	-3.76557	0.00804443	0.0183466	0	0			ears-1	19.237	19.4061	19.4601	19.3678
>tr|A0A2K5ATY0|A0A2K5ATY0_CAEEL glucuronosyltransferase OS=Caenorhabditis elegans OX=6239 GN=ugt-46 PE=1 SV=1;>sp|Q10941|UGT46_CAEEL Putative UDP-glucuronosyltransferase ugt-46 OS=Caenorhabditis elegans OX=6239 GN=ugt-46 PE=1 SV=1	A0A2K5ATY0;Q10941	ugt-46	glucuronosyltransferase;Putative UDP-glucuronosyltransferase ugt-46	A0A2K5ATY0;Q10941	Caenorhabditis elegans	0.657808	1.93453e-09	50.4807	FALSE	TRUE	FALSE	A0A2K5ATY0	ugt-46	glucuronosyltransferase	14.0705	13.7684	13.6309	14.4754	14.4262	14.3832	0.60501	0.219737	0.990283	14.4952	3.32044	-3.12513	0.00417634	0.0103357	0	0			idha-1	19.4388	19.2235	19.4205	19.3609
>tr|A0A2K5AU23|A0A2K5AU23_CAEEL Rho-GAP domain-containing protein OS=Caenorhabditis elegans OX=6239 GN=rga-8 PE=1 SV=1;>tr|A0A2K5AU25|A0A2K5AU25_CAEEL Rho-GAP domain-containing protein OS=Caenorhabditis elegans OX=6239 GN=rga-8 PE=1 SV=1;>tr|A0A2K5AU28|A0A2K5AU28_CAEEL Rho-GAP domain-containing protein OS=Caenorhabditis elegans OX=6239 GN=rga-8 PE=1 SV=1;>tr|A0A2K5AU29|A0A2K5AU29_CAEEL Rho-GAP do…	A0A2K5AU23;A0A2K5AU25;A0A2K5AU28;A0A2K5AU29;A0A2K5AU32;C5NU64;H2KZX8	rga-8	Rho-GAP domain-containing protein	A0A2K5AU23;A0A2K5AU25;A0A2K5AU28;A0A2K5AU29;A0A2K5AU32;C5NU64;H2KZX8	Caenorhabditis elegans	0.345199	0.00311555	35.1324	FALSE	TRUE	FALSE	A0A2K5AU23	rga-8	Rho-GAP domain-containing protein	NA	13.6764	14.2304	NA	NA	NA	NA	NA	NA	13.8213	NA	NA	NA	NA	NA	NA			hel-1	19.4018	19.2848	19.3893	19.3586
>tr|A0A2X0T496|A0A2X0T496_CAEEL Protein kinase domain-containing protein OS=Caenorhabditis elegans OX=6239 GN=kin-1 PE=1 SV=1;>sp|P21137|KAPC1_CAEEL cAMP-dependent protein kinase catalytic subunit OS=Caenorhabditis elegans OX=6239 GN=kin-1 PE=1 SV=3	A0A2X0T496;P21137	kin-1	Protein kinase domain-containing protein;cAMP-dependent protein kinase catalytic subunit	A0A2X0T496;P21137	Caenorhabditis elegans	0.470048	6.03529e-13	55.0782	FALSE	TRUE	FALSE	A0A2X0T496	kin-1	Protein kinase domain-containing protein	17.4052	17.4534	17.6422	16.5199	16.3431	16.3139	-1.10793	-1.3763	-0.839564	16.6819	-8.72697	7.44309	1.33371e-07	1.72588e-06	-1	-1			Y55F3AM.13	19.2159	19.4076	19.4103	19.3446
>tr|A0A3B1DQ87|A0A3B1DQ87_CAEEL GLOBIN domain-containing protein OS=Caenorhabditis elegans OX=6239 GN=glb-9 PE=4 SV=1;>tr|A0A3B1E4T2|A0A3B1E4T2_CAEEL Globin family profile domain-containing protein OS=Caenorhabditis elegans OX=6239 GN=glb-9 PE=3 SV=1;>tr|A0A3B1E8S0|A0A3B1E8S0_CAEEL Globin family profile domain-containing protein OS=Caenorhabditis elegans OX=6239 GN=glb-9 PE=3 SV=1;>tr|A0A3B1E9Z1|…	A0A3B1DQ87;A0A3B1E4T2;A0A3B1E8S0;A0A3B1E9Z1;Q09240	glb-9	GLOBIN domain-containing protein;Globin family profile domain-containing protein;Globin family profile domain-containing protein;Globin family profile domain-containing protein;Globin-like protein 9	A0A3B1DQ87;A0A3B1E4T2;A0A3B1E8S0;A0A3B1E9Z1;Q09240	Caenorhabditis elegans	0.666191	6.7332e-06	44.757	FALSE	TRUE	FALSE	A0A3B1DQ87	glb-9	GLOBIN domain-containing protein	11.8406	10.8545	11.1626	NA	NA	NA	NA	NA	NA	11.7234	NA	NA	NA	NA	NA	NA			pfn-1	19.1387	19.4563	19.4164	19.3371
>tr|A0A3B1DQJ7|A0A3B1DQJ7_CAEEL Band 7 domain-containing protein OS=Caenorhabditis elegans OX=6239 GN=mec-2 PE=1 SV=1;>tr|A0A3B1DQN5|A0A3B1DQN5_CAEEL Band 7 domain-containing protein OS=Caenorhabditis elegans OX=6239 GN=mec-2 PE=1 SV=1;>tr|A0A3B1DR76|A0A3B1DR76_CAEEL Band 7 domain-containing protein OS=Caenorhabditis elegans OX=6239 GN=mec-2 PE=1 SV=1;>tr|A0A3B1DVR7|A0A3B1DVR7_CAEEL Band 7 domain…	A0A3B1DQJ7;A0A3B1DQN5;A0A3B1DR76;A0A3B1DVR7;A0A3B1DVV1;A0A3B1E057;A0A3B1E3V6;A0A3B1E3Y0;A0A3B1E520;A0A3B1E532;A0A3B1E553;A0A3B1E8U1;A0A3B1E8U8;A0A3B1E9Z8;H2KZ92;Q27433;Q8MQ74	mec-2	Band 7 domain-containing protein;Band 7 domain-containing protein;Band 7 domain-containing protein;Band 7 domain-containing protein;Band 7 domain-containing protein;Band 7 domain-containing protein;Band 7 domain-containing protein;Band 7 domain-containing protein;Band 7 domain-containing protein;Band 7 domain-containing protein;Band 7 domain-containing protein;Band 7 domain-containing protein;Ban…	A0A3B1DQJ7;A0A3B1DQN5;A0A3B1DR76;A0A3B1DVR7;A0A3B1DVV1;A0A3B1E057;A0A3B1E3V6;A0A3B1E3Y0;A0A3B1E520;A0A3B1E532;A0A3B1E553;A0A3B1E8U1;A0A3B1E8U8;A0A3B1E9Z8;H2KZ92;Q27433;Q8MQ74	Caenorhabditis elegans	0.522468	1.46546e-05	44.0646	FALSE	TRUE	FALSE	A0A3B1DQJ7	mec-2	Band 7 domain-containing protein	14.8085	15.0845	15.6616	13.7567	13.4931	12.7499	-1.85165	-2.52106	-1.18225	14.1005	-5.85193	2.17783	2.21441e-05	0.000117623	-1	-1			hip-1	19.1956	19.4264	19.3494	19.3238
>tr|A0A3B1E657|A0A3B1E657_CAEEL Protein kinase domain-containing protein OS=Caenorhabditis elegans OX=6239 GN=madd-3 PE=1 SV=1;>sp|G5EDB2|MADD3_CAEEL Probable dual specificity protein kinase madd-3 OS=Caenorhabditis elegans OX=6239 GN=madd-3 PE=1 SV=1	A0A3B1E657;G5EDB2	madd-3	Protein kinase domain-containing protein;Probable dual specificity protein kinase madd-3	A0A3B1E657;G5EDB2	Caenorhabditis elegans	0.453706	2.35601e-10	51.7353	FALSE	TRUE	FALSE	A0A3B1E657	madd-3	Protein kinase domain-containing protein	16.5584	16.8692	16.93	15.7439	15.941	16.0387	-0.878001	-1.20503	-0.55097	16.2538	-5.6753	1.85523	3.00981e-05	0.000151889	0	0			eif-2gamma	19.2388	19.3578	19.3386	19.3118
>tr|A0A3B1E8S8|A0A3B1E8S8_CAEEL Progestin and adipoQ receptor-like protein 1 OS=Caenorhabditis elegans OX=6239 GN=paqr-1 PE=1 SV=1;>sp|Q94177|ADRL_CAEEL Progestin and adipoQ receptor-like protein 1 OS=Caenorhabditis elegans OX=6239 GN=paqr-1 PE=3 SV=2;>tr|V6CLD5|V6CLD5_CAEEL Adiponectin receptor protein 1 OS=Caenorhabditis elegans OX=6239 GN=paqr-1 PE=1 SV=1	A0A3B1E8S8;Q94177;V6CLD5	paqr-1	Progestin and adipoQ receptor-like protein 1;Progestin and adipoQ receptor-like protein 1;Adiponectin receptor protein 1	A0A3B1E8S8;Q94177;V6CLD5	Caenorhabditis elegans	0.478452	0.000162694	41.5067	FALSE	TRUE	FALSE	A0A3B1E8S8	paqr-1	Progestin and adipoQ receptor-like protein 1	NA	NA	NA	NA	NA	NA	NA	NA	NA	13.4767	NA	NA	NA	NA	NA	NA			T08G11.1	19.178	19.3204	19.3325	19.277
>tr|A0A3P6MY32|A0A3P6MY32_CAEEL CBF1-interacting co-repressor CIR N-terminal domain-containing protein OS=Caenorhabditis elegans OX=6239 GN=CELE_Y18H1A.2 PE=1 SV=1;>tr|A0A3P6N6A5|A0A3P6N6A5_CAEEL Cir_N domain-containing protein OS=Caenorhabditis elegans OX=6239 GN=CELE_Y18H1A.2 PE=1 SV=1	A0A3P6MY32;A0A3P6N6A5	CELE_Y18H1A.2	CBF1-interacting co-repressor CIR N-terminal domain-containing protein;Cir_N domain-containing protein	A0A3P6MY32;A0A3P6N6A5	Caenorhabditis elegans	0.385868	0.00136934	38.0945	FALSE	TRUE	FALSE	A0A3P6MY32	Y18H1A.2	CBF1-interacting co-repressor CIR N-terminal domain-containing protein	NA	12.8032	NA	NA	NA	13.5697	0.766516	-0.00543622	1.53847	12.9245	2.88914	-4.3261	0.0509587	0.0890215	0	0			ZK1307.1	19.1837	19.3918	19.2236	19.2664
>tr|A0A3P6MY87|A0A3P6MY87_CAEEL Ground-like domain-containing protein OS=Caenorhabditis elegans OX=6239 GN=grd-6 PE=1 SV=1;>tr|A0A3P6N661|A0A3P6N661_CAEEL Ground-like domain-containing protein OS=Caenorhabditis elegans OX=6239 GN=grd-6 PE=1 SV=1;>tr|A0A3P6N6I4|A0A3P6N6I4_CAEEL Ground-like domain-containing protein OS=Caenorhabditis elegans OX=6239 GN=grd-6 PE=1 SV=1;>tr|A0A3P6NID2|A0A3P6NID2_CAEE…	A0A3P6MY87;A0A3P6N661;A0A3P6N6I4;A0A3P6NID2;A0A3P6PCU5;Q22551	grd-6	Ground-like domain-containing protein	A0A3P6MY87;A0A3P6N661;A0A3P6N6I4;A0A3P6NID2;A0A3P6PCU5;Q22551	Caenorhabditis elegans	1.11091	1.69121e-07	47.6086	FALSE	TRUE	FALSE	A0A3P6MY87	grd-6	Ground-like domain-containing protein	14.4957	14.8975	12.3053	NA	12.7276	12.7499	-1.16073	-2.76983	0.448358	12.8554	-1.64934	-6.16414	0.135829	0.202476	0	0			prdx-2	19.2073	19.3521	19.2362	19.2652
>tr|A0A3P6N624|A0A3P6N624_CAEEL GRIP domain-containing protein OS=Caenorhabditis elegans OX=6239 GN=golg-4 PE=1 SV=1;>tr|A0A3P6NI91|A0A3P6NI91_CAEEL GRIP domain-containing protein OS=Caenorhabditis elegans OX=6239 GN=golg-4 PE=1 SV=1;>tr|A0A3P6PAV3|A0A3P6PAV3_CAEEL GRIP domain-containing protein OS=Caenorhabditis elegans OX=6239 GN=golg-4 PE=1 SV=1;>tr|A0A3P6PCP8|A0A3P6PCP8_CAEEL GRIP domain-cont…	A0A3P6N624;A0A3P6NI91;A0A3P6PAV3;A0A3P6PCP8	golg-4	GRIP domain-containing protein	A0A3P6N624;A0A3P6NI91;A0A3P6PAV3;A0A3P6PCP8	Caenorhabditis elegans	0.381909	1.28434e-10	52.0887	FALSE	TRUE	FALSE	A0A3P6N624	golg-4	GRIP domain-containing protein	NA	NA	NA	13.2626	13.733	13.5757	NA	NA	NA	12.5717	NA	NA	NA	NA	NA	NA			sams-3	19.3657	19.0353	19.314	19.2383
>tr|A0A3P6N643|A0A3P6N643_CAEEL uridine/cytidine kinase OS=Caenorhabditis elegans OX=6239 GN=B0001.4 PE=1 SV=1;>sp|Q17413|UCK_CAEEL Probable uridine-cytidine kinase OS=Caenorhabditis elegans OX=6239 GN=B0001.4 PE=3 SV=2	A0A3P6N643;Q17413	B0001.4	uridine/cytidine kinase;Probable uridine-cytidine kinase	A0A3P6N643;Q17413	Caenorhabditis elegans	0.46533	9.56651e-08	47.9999	FALSE	TRUE	FALSE	A0A3P6N643	B0001.4	uridine/cytidine kinase	15.5271	15.5112	15.7412	15.6242	15.5956	15.7631	0.0677879	-0.285884	0.42146	15.5657	0.405168	-7.50285	0.690534	0.760491	0	0			arrd-25	19.1075	19.3411	19.2402	19.2296
>tr|A0A3P6N6A0|A0A3P6N6A0_CAEEL SF4 helicase domain-containing protein OS=Caenorhabditis elegans OX=6239 GN=twnk-1 PE=1 SV=1;>tr|A0A3P6NIH1|A0A3P6NIH1_CAEEL SF4 helicase domain-containing protein OS=Caenorhabditis elegans OX=6239 GN=twnk-1 PE=1 SV=1;>tr|A0A3P6PCZ1|A0A3P6PCZ1_CAEEL SF4 helicase domain-containing protein OS=Caenorhabditis elegans OX=6239 GN=twnk-1 PE=1 SV=1;>tr|Q5WRT0|Q5WRT0_CAEEL …	A0A3P6N6A0;A0A3P6NIH1;A0A3P6PCZ1;Q5WRT0	twnk-1	SF4 helicase domain-containing protein	A0A3P6N6A0;A0A3P6NIH1;A0A3P6PCZ1;Q5WRT0	Caenorhabditis elegans	0.564779	5.62539e-08	48.3557	FALSE	TRUE	FALSE	A0A3P6N6A0	twnk-1	SF4 helicase domain-containing protein	17.5039	17.286	18.2429	18.0064	18.1931	17.7274	0.297989	-0.123764	0.719742	17.8111	1.49441	-6.48149	0.15399	0.224619	0	0			fasn-1	19.1835	19.1313	19.3217	19.2122
>tr|A0A3P6N6C5|A0A3P6N6C5_CAEEL SSD domain-containing protein OS=Caenorhabditis elegans OX=6239 GN=ptc-1 PE=1 SV=1;>sp|Q09614|PTC1_CAEEL Protein patched homolog 1 OS=Caenorhabditis elegans OX=6239 GN=ptc-1 PE=1 SV=2	A0A3P6N6C5;Q09614	ptc-1	SSD domain-containing protein;Protein patched homolog 1	A0A3P6N6C5;Q09614	Caenorhabditis elegans	0.744826	1.36654e-09	50.6908	FALSE	TRUE	FALSE	A0A3P6N6C5	ptc-1	SSD domain-containing protein	12.2601	NA	NA	12.7646	NA	12.5801	0.412202	-0.500822	1.32523	13.2649	0.989304	-6.67768	0.343024	0.431972	0	0			idh-1	19.2866	19.0573	19.2606	19.2015
>tr|A0A3P6NNQ0|A0A3P6NNQ0_CAEEL Xpo1 domain-containing protein OS=Caenorhabditis elegans OX=6239 GN=tsr-1 PE=1 SV=1;>tr|A0A3P6P962|A0A3P6P962_CAEEL Xpo1 domain-containing protein OS=Caenorhabditis elegans OX=6239 GN=tsr-1 PE=1 SV=1	A0A3P6NNQ0;A0A3P6P962	tsr-1	Xpo1 domain-containing protein	A0A3P6NNQ0;A0A3P6P962	Caenorhabditis elegans	0.645029	7.24614e-11	52.4185	FALSE	TRUE	FALSE	A0A3P6NNQ0	tsr-1	Xpo1 domain-containing protein	14.8252	15.1885	15.1656	14.6843	14.623	14.9573	-0.304873	-0.571289	-0.0384572	15.2039	-2.41903	-4.93998	0.0273783	0.0525234	0	0			rpt-6	19.1267	19.1474	19.3012	19.1918
>tr|A0A3P6NP42|A0A3P6NP42_CAEEL Glycolipid transfer protein domain-containing protein OS=Caenorhabditis elegans OX=6239 GN=tag-296 PE=1 SV=1;>tr|A0A3P6P940|A0A3P6P940_CAEEL Glycolipid transfer protein domain-containing protein OS=Caenorhabditis elegans OX=6239 GN=tag-296 PE=1 SV=1	A0A3P6NP42;A0A3P6P940	tag-296	Glycolipid transfer protein domain-containing protein	A0A3P6NP42;A0A3P6P940	Caenorhabditis elegans	0.698364	3.9654e-11	52.7619	FALSE	TRUE	FALSE	A0A3P6NP42	tag-296	Glycolipid transfer protein domain-containing protein	13.4732	NA	13.9196	13.5614	13.7473	13.5224	-0.0860098	-0.603868	0.431848	14.0826	-0.353167	-7.41204	0.728744	0.791022	0	0			T20B12.7	19.0652	19.2925	19.1316	19.1631
>tr|A0A3P6PCS5|A0A3P6PCS5_CAEEL Actin-related protein 2/3 complex subunit OS=Caenorhabditis elegans OX=6239 GN=arx-3 PE=1 SV=1;>tr|Q9U1R7|Q9U1R7_CAEEL Actin-related protein 2/3 complex subunit OS=Caenorhabditis elegans OX=6239 GN=arx-3 PE=1 SV=1	A0A3P6PCS5;Q9U1R7	arx-3	Actin-related protein 2/3 complex subunit	A0A3P6PCS5;Q9U1R7	Caenorhabditis elegans	0.636525	5.58283e-12	53.8535	FALSE	TRUE	FALSE	A0A3P6PCS5	arx-3	Actin-related protein 2/3 complex subunit	16.6475	17.3225	17.3253	16.5249	16.6373	16.6138	-0.506433	-0.820518	-0.192348	17.0002	-3.40846	-2.93682	0.00344585	0.00871037	0	0			pygl-1	19.152	19.1189	19.1979	19.1563
>tr|A0A486WTI5|A0A486WTI5_CAEEL Ectopic P granules protein 3 OS=Caenorhabditis elegans OX=6239 GN=epg-3 PE=1 SV=1;>tr|A0A486WWI5|A0A486WWI5_CAEEL Transmembrane protein 49 OS=Caenorhabditis elegans OX=6239 GN=epg-3 PE=1 SV=1;>tr|A0A486WXI6|A0A486WXI6_CAEEL Ectopic P granules protein 3 OS=Caenorhabditis elegans OX=6239 GN=epg-3 PE=1 SV=1;>sp|Q9XWU8|VMP1_CAEEL Ectopic P granules protein 3 OS=Caenorh…	A0A486WTI5;A0A486WWI5;A0A486WXI6;Q9XWU8	epg-3	Ectopic P granules protein 3;Transmembrane protein 49;Ectopic P granules protein 3;Ectopic P granules protein 3	A0A486WTI5;A0A486WWI5;A0A486WXI6;Q9XWU8	Caenorhabditis elegans	0.482263	5.31338e-05	42.7962	FALSE	TRUE	FALSE	A0A486WTI5	epg-3	Ectopic P granules protein 3	16.309	16.1171	16.3814	16.8359	16.6986	16.7559	0.494335	0.194135	0.794536	16.4719	3.48091	-2.78323	0.00295015	0.00762569	0	0			alh-8	19.4517	18.9044	19.0913	19.1491
>tr|A0A486WTP6|A0A486WTP6_CAEEL Plant Late Embryo Abundant (LEA) related OS=Caenorhabditis elegans OX=6239 GN=lea-1 PE=1 SV=1;>tr|A0A486WVD1|A0A486WVD1_CAEEL Plant Late Embryo Abundant (LEA) related OS=Caenorhabditis elegans OX=6239 GN=lea-1 PE=1 SV=1;>tr|G5EDH9|G5EDH9_CAEEL Plant Late Embryo Abundant (LEA) related OS=Caenorhabditis elegans OX=6239 GN=lea-1 PE=1 SV=1;>tr|H2FLK7|H2FLK7_CAEEL Plant…	A0A486WTP6;A0A486WVD1;G5EDH9;H2FLK7	lea-1	Plant Late Embryo Abundant (LEA) related	A0A486WTP6;A0A486WVD1;G5EDH9;H2FLK7	Caenorhabditis elegans	0.790683	2.39487e-07	47.3643	FALSE	TRUE	FALSE	A0A486WTP6	lea-1	Plant Late Embryo Abundant (LEA) related	12.0297	NA	NA	18.2102	18.4523	18.3506	6.30801	5.72952	6.88649	15.3572	23.3137	19.6975	6.80291e-13	1.02815e-10	1	1			sca-1	19.1224	19.1176	19.2019	19.1473
>tr|A0A486WTT8|A0A486WTT8_CAEEL LysM domain-containing protein OS=Caenorhabditis elegans OX=6239 GN=lmd-3 PE=1 SV=1;>tr|A0A486WX74|A0A486WX74_CAEEL LysM domain-containing protein OS=Caenorhabditis elegans OX=6239 GN=lmd-3 PE=1 SV=1;>tr|A0A486WXA9|A0A486WXA9_CAEEL LysM domain-containing protein OS=Caenorhabditis elegans OX=6239 GN=lmd-3 PE=1 SV=1;>tr|H2L003|H2L003_CAEEL LysM domain-containing prot…	A0A486WTT8;A0A486WX74;A0A486WXA9;H2L003;Q3Y409	lmd-3	LysM domain-containing protein	A0A486WTT8;A0A486WX74;A0A486WXA9;H2L003;Q3Y409	Caenorhabditis elegans	0.409141	1.1774e-09	50.7805	FALSE	TRUE	FALSE	A0A486WTT8	lmd-3	LysM domain-containing protein	13.983	13.4389	13.4973	15.2832	15.4358	15.2905	1.69676	1.40148	1.99204	13.8757	12.1469	12.3676	1.12858e-09	3.85022e-08	1	1			arf-3	19.2338	19.0473	19.159	19.1467
>tr|A0A486WU22|A0A486WU22_CAEEL Mitochondrial import inner membrane translocase subunit TIM50 OS=Caenorhabditis elegans OX=6239 GN=scpl-4 PE=1 SV=1;>sp|Q22647|TIM50_CAEEL Mitochondrial import inner membrane translocase subunit TIM50 OS=Caenorhabditis elegans OX=6239 GN=scpl-4 PE=3 SV=1	A0A486WU22;Q22647	scpl-4	Mitochondrial import inner membrane translocase subunit TIM50	A0A486WU22;Q22647	Caenorhabditis elegans	0.623616	3.15389e-10	51.5641	FALSE	TRUE	FALSE	A0A486WU22	scpl-4	Mitochondrial import inner membrane translocase subunit TIM50	15.3227	15.2017	15.479	15.7893	15.6456	15.8574	0.42962	0.214888	0.644352	15.8732	4.22932	-1.18036	0.000593788	0.00193156	0	0			top-2	19.1154	19.1343	19.1418	19.1305
>tr|A0A486WU44|A0A486WU44_CAEEL C2H2-type domain-containing protein OS=Caenorhabditis elegans OX=6239 GN=sdc-1 PE=1 SV=1;>sp|P24349|SDC1_CAEEL Zinc finger protein sdc-1 OS=Caenorhabditis elegans OX=6239 GN=sdc-1 PE=1 SV=2	A0A486WU44;P24349	sdc-1	C2H2-type domain-containing protein;Zinc finger protein sdc-1	A0A486WU44;P24349	Caenorhabditis elegans	0.526111	7.39518e-06	44.6757	FALSE	TRUE	FALSE	A0A486WU44	sdc-1	C2H2-type domain-containing protein	13.155	13.0955	13.2388	NA	12.2999	12.4984	-0.763965	-1.14108	-0.386852	12.6258	-4.32879	-1.07112	0.000634442	0.00204129	0	0			lars-1	19.0536	19.0586	19.2421	19.1181
>tr|A0A486WUJ5|A0A486WUJ5_CAEEL RNA helicase OS=Caenorhabditis elegans OX=6239 GN=rha-1 PE=1 SV=1;>sp|Q22307|DHX9_CAEEL ATP-dependent RNA helicase A OS=Caenorhabditis elegans OX=6239 GN=rha-1 PE=2 SV=3	A0A486WUJ5;Q22307	rha-1	RNA helicase;ATP-dependent RNA helicase A	A0A486WUJ5;Q22307	Caenorhabditis elegans	0.459519	9.38788e-14	56.1544	FALSE	TRUE	FALSE	A0A486WUJ5	rha-1	RNA helicase	15.5913	15.6622	15.8236	15.8067	15.7631	15.837	0.109927	-0.0604827	0.280337	15.825	1.36362	-6.65737	0.190917	0.267426	0	0			col-8	18.0679	19.7458	19.4788	19.0975
>tr|A0A486WUL5|A0A486WUL5_CAEEL LSM12 anticodon-binding domain-containing protein OS=Caenorhabditis elegans OX=6239 GN=CELE_M142.5 PE=1 SV=1;>tr|Q21541|Q21541_CAEEL LSM12 anticodon-binding domain-containing protein OS=Caenorhabditis elegans OX=6239 GN=CELE_M142.5 PE=1 SV=2	A0A486WUL5;Q21541	CELE_M142.5	LSM12 anticodon-binding domain-containing protein	A0A486WUL5;Q21541	Caenorhabditis elegans	0.553328	1.70418e-11	53.2364	FALSE	TRUE	FALSE	A0A486WUL5	M142.5	LSM12 anticodon-binding domain-containing protein	14.7855	14.7636	14.7862	14.931	15.2689	15.2705	0.378366	0.116359	0.640373	14.999	3.05268	-3.68124	0.00735788	0.0169305	0	0			perm-2	18.8407	19.4144	19.0018	19.0856
>tr|A0A486WUT8|A0A486WUT8_CAEEL Spectrin beta chain OS=Caenorhabditis elegans OX=6239 GN=sma-1 PE=1 SV=1;>tr|A0A486WVF0|A0A486WVF0_CAEEL Spectrin beta chain OS=Caenorhabditis elegans OX=6239 GN=sma-1 PE=1 SV=1;>tr|G5EBH3|G5EBH3_CAEEL Spectrin beta chain OS=Caenorhabditis elegans OX=6239 GN=sma-1 PE=1 SV=1;>tr|G5EC35|G5EC35_CAEEL Beta chain spectrin homolog Sma1 OS=Caenorhabditis elegans OX=6239 G…	A0A486WUT8;A0A486WVF0;G5EBH3;G5EC35;G5EFW3;G5EG97	sma-1	Spectrin beta chain;Spectrin beta chain;Spectrin beta chain;Beta chain spectrin homolog Sma1;Spectrin beta chain;Spectrin beta chain	A0A486WUT8;A0A486WVF0;G5EBH3;G5EC35;G5EFW3;G5EG97	Caenorhabditis elegans	0.483361	3.85201e-15	58.3899	FALSE	TRUE	FALSE	A0A486WUT8	sma-1	Spectrin beta chain	15.5068	15.4131	15.2716	17.1462	17.193	17.1563	1.76802	1.55922	1.97682	15.8865	17.8996	18.4689	2.83006e-12	2.78154e-10	1	1			egl-4	19.0566	19.0646	19.1231	19.0815
>tr|A0A486WUW0|A0A486WUW0_CAEEL phospholipase A2 OS=Caenorhabditis elegans OX=6239 GN=ipla-3 PE=1 SV=1;>tr|G5EBV1|G5EBV1_CAEEL phospholipase A2 OS=Caenorhabditis elegans OX=6239 GN=ipla-3 PE=1 SV=1;>tr|G5EC56|G5EC56_CAEEL phospholipase A2 OS=Caenorhabditis elegans OX=6239 GN=ipla-3 PE=1 SV=1;>tr|G5EGD6|G5EGD6_CAEEL phospholipase A2 OS=Caenorhabditis elegans OX=6239 GN=ipla-3 PE=1 SV=1	A0A486WUW0;G5EBV1;G5EC56;G5EGD6	ipla-3	phospholipase A2	A0A486WUW0;G5EBV1;G5EC56;G5EGD6	Caenorhabditis elegans	0.462406	4.70838e-08	48.4732	FALSE	TRUE	FALSE	A0A486WUW0	ipla-3	phospholipase A2	13.4103	13.5665	13.9069	13.7165	13.6513	13.9164	0.133482	-0.171097	0.438061	13.7428	0.926417	-7.14675	0.367519	0.457101	0	0			fkb-6	19.1125	19.1077	19.0155	19.0786
>tr|A0A486WV52|A0A486WV52_CAEEL Dimethylglycine dehydrogenase, mitochondrial OS=Caenorhabditis elegans OX=6239 GN=CELE_Y37E3.17 PE=1 SV=1;>tr|H2L0N9|H2L0N9_CAEEL Dimethylglycine dehydrogenase, mitochondrial OS=Caenorhabditis elegans OX=6239 GN=CELE_Y37E3.17 PE=1 SV=1	A0A486WV52;H2L0N9	CELE_Y37E3.17	Dimethylglycine dehydrogenase, mitochondrial;Dimethylglycine dehydrogenase, mitochondrial	A0A486WV52;H2L0N9	Caenorhabditis elegans	0.620332	3.98724e-13	55.3112	FALSE	TRUE	FALSE	A0A486WV52	Y37E3.17	Dimethylglycine dehydrogenase, mitochondrial	18.9317	18.7941	18.7806	18.8077	18.4589	18.5552	-0.228177	-0.43692	-0.0194333	18.9383	-2.31069	-5.14243	0.0340049	0.0627222	0	0			unc-52	18.2666	19.3886	19.5566	19.0706
>tr|A0A486WV70|A0A486WV70_CAEEL PID domain-containing protein OS=Caenorhabditis elegans OX=6239 GN=dab-1 PE=1 SV=1;>tr|Q8I4G9|Q8I4G9_CAEEL PID domain-containing protein OS=Caenorhabditis elegans OX=6239 GN=dab-1 PE=1 SV=3;>tr|Q8I4H0|Q8I4H0_CAEEL PID domain-containing protein OS=Caenorhabditis elegans OX=6239 GN=dab-1 PE=1 SV=4;>tr|Q9U3A6|Q9U3A6_CAEEL PID domain-containing protein OS=Caenorhabditi…	A0A486WV70;Q8I4G9;Q8I4H0;Q9U3A6	dab-1	PID domain-containing protein	A0A486WV70;Q8I4G9;Q8I4H0;Q9U3A6	Caenorhabditis elegans	0.527118	3.29974e-11	52.8658	FALSE	TRUE	FALSE	A0A486WV70	dab-1	PID domain-containing protein	13.8114	13.4878	14.48	14.4068	14.7467	14.3904	0.588253	0.165708	1.0108	14.235	2.94455	-3.90667	0.00930018	0.0207969	0	0			C28H8.3	18.9723	18.9786	19.1551	19.0353
>tr|A0A486WV77|A0A486WV77_CAEEL GATOR complex protein WDR24 OS=Caenorhabditis elegans OX=6239 GN=CELE_Y32H12A.8 PE=1 SV=1;>tr|A0A486WVA9|A0A486WVA9_CAEEL GATOR complex protein WDR24 OS=Caenorhabditis elegans OX=6239 GN=CELE_Y32H12A.8 PE=1 SV=1;>tr|A0A486WWC7|A0A486WWC7_CAEEL GATOR complex protein WDR24 OS=Caenorhabditis elegans OX=6239 GN=CELE_Y32H12A.8 PE=1 SV=1;>tr|A0A486WWW2|A0A486WWW2_CAEEL G…	A0A486WV77;A0A486WVA9;A0A486WWC7;A0A486WWW2;Q9N533	CELE_Y32H12A.8	GATOR complex protein WDR24	A0A486WV77;A0A486WVA9;A0A486WWC7;A0A486WWW2;Q9N533	Caenorhabditis elegans	0.650137	0.000358627	40.4574	FALSE	TRUE	FALSE	A0A486WV77	Y32H12A.8	GATOR complex protein WDR24	NA	10.1411	12.3109	NA	12.9583	NA	1.73229	0.23837	3.22621	11.3972	2.56983	-4.40285	0.0270909	0.0520871	1	1			qars-1	18.9874	18.9978	19.0583	19.0145
>tr|A0A486WV95|A0A486WV95_CAEEL WD_REPEATS_REGION domain-containing protein OS=Caenorhabditis elegans OX=6239 GN=dyci-1 PE=1 SV=1;>tr|O45087|O45087_CAEEL WD_REPEATS_REGION domain-containing protein OS=Caenorhabditis elegans OX=6239 GN=dyci-1 PE=1 SV=1	A0A486WV95;O45087	dyci-1	WD_REPEATS_REGION domain-containing protein	A0A486WV95;O45087	Caenorhabditis elegans	0.542652	9.76291e-15	57.6546	FALSE	TRUE	FALSE	A0A486WV95	dyci-1	WD_REPEATS_REGION domain-containing protein	15.8405	16.1886	16.3425	16.4917	16.4126	16.5112	0.347919	0.0644487	0.631389	16.494	2.5945	-4.60301	0.0191619	0.0385853	0	0			gsy-1	19.0035	19.0316	18.9312	18.9888
>tr|A0A486WVH0|A0A486WVH0_CAEEL Plant Late Embryo Abundant (LEA) related OS=Caenorhabditis elegans OX=6239 GN=lea-1 PE=1 SV=1;>tr|H2FLK8|H2FLK8_CAEEL Plant Late Embryo Abundant (LEA) related OS=Caenorhabditis elegans OX=6239 GN=lea-1 PE=1 SV=1	A0A486WVH0;H2FLK8	lea-1	Plant Late Embryo Abundant (LEA) related	A0A486WVH0;H2FLK8	Caenorhabditis elegans	0.882155	6.30817e-12	53.7864	FALSE	TRUE	FALSE	A0A486WVH0	lea-1	Plant Late Embryo Abundant (LEA) related	12.9147	12.9326	13.9807	18.8765	19.113	18.9508	5.70411	5.22014	6.18809	15.8417	24.934	23.4906	1.76462e-14	7.28435e-12	1	1			lea-1	18.8765	19.113	18.9508	18.9801
>tr|A0A486WVT5|A0A486WVT5_CAEEL Choline/carnitine acyltransferase domain-containing protein OS=Caenorhabditis elegans OX=6239 GN=CELE_T20B3.1 PE=1 SV=1;>tr|Q9XUN8|Q9XUN8_CAEEL Choline/carnitine acyltransferase domain-containing protein OS=Caenorhabditis elegans OX=6239 GN=CELE_T20B3.1 PE=1 SV=1	A0A486WVT5;Q9XUN8	CELE_T20B3.1	Choline/carnitine acyltransferase domain-containing protein	A0A486WVT5;Q9XUN8	Caenorhabditis elegans	0.414712	2.34596e-11	53.0577	FALSE	TRUE	FALSE	A0A486WVT5	T20B3.1	Choline/carnitine acyltransferase domain-containing protein	15.6272	15.9803	15.8834	15.7382	15.5934	15.6525	-0.16898	-0.379575	0.0416155	15.7357	-1.69617	-6.18658	0.108547	0.167319	0	0			T25B9.9	18.9347	18.901	19.0346	18.9568
>tr|A0A486WVV5|A0A486WVV5_CAEEL Fibronectin type-III domain-containing protein OS=Caenorhabditis elegans OX=6239 GN=C34F6.10 PE=1 SV=1;>tr|A0A486WX36|A0A486WX36_CAEEL Fibronectin type-III domain-containing protein OS=Caenorhabditis elegans OX=6239 GN=C34F6.10 PE=1 SV=1;>tr|A0A486WY49|A0A486WY49_CAEEL Fibronectin type-III domain-containing protein OS=Caenorhabditis elegans OX=6239 GN=C34F6.10 PE=1…	A0A486WVV5;A0A486WX36;A0A486WY49;G5EF49	C34F6.10	Fibronectin type-III domain-containing protein	A0A486WVV5;A0A486WX36;A0A486WY49;G5EF49	Caenorhabditis elegans	0.629224	0.00160147	37.6899	FALSE	TRUE	FALSE	A0A486WVV5	C34F6.10	Fibronectin type-III domain-containing protein	13.6152	13.7191	12.8946	13.416	13.9284	13.5556	0.223704	-0.294514	0.741923	13.6352	0.917959	-7.15353	0.372782	0.462671	0	0			itsn-1	18.6915	18.996	19.1512	18.9463
>tr|A0A486WWU3|A0A486WWU3_CAEEL EF-hand domain-containing protein OS=Caenorhabditis elegans OX=6239 GN=C56A3.6 PE=1 SV=1;>tr|D9N139|D9N139_CAEEL EF-hand domain-containing protein OS=Caenorhabditis elegans OX=6239 GN=C56A3.6 PE=1 SV=1;>tr|Q18874|Q18874_CAEEL EF-hand domain-containing protein OS=Caenorhabditis elegans OX=6239 GN=C56A3.6 PE=1 SV=3	A0A486WWU3;D9N139;Q18874	C56A3.6	EF-hand domain-containing protein	A0A486WWU3;D9N139;Q18874	Caenorhabditis elegans	0.715164	0.00210377	36.8301	FALSE	TRUE	FALSE	A0A486WWU3	C56A3.6	EF-hand domain-containing protein	13.2274	13.7169	12.8986	13.241	13.3357	13.0528	-0.0711128	-0.66873	0.526504	13.2858	-0.254532	-7.55476	0.80268	0.850915	0	0			rpn-11	18.8275	19.1123	18.881	18.9402
>tr|A0A486WWU7|A0A486WWU7_CAEEL Aldehyde dehydrogenase OS=Caenorhabditis elegans OX=6239 GN=alh-4 PE=1 SV=1;>tr|O16518|O16518_CAEEL Aldehyde dehydrogenase OS=Caenorhabditis elegans OX=6239 GN=alh-4 PE=1 SV=2;>tr|Q86S57|Q86S57_CAEEL Aldehyde dehydrogenase OS=Caenorhabditis elegans OX=6239 GN=alh-4 PE=1 SV=1;>tr|Q8MXJ7|Q8MXJ7_CAEEL Aldehyde dehydrogenase OS=Caenorhabditis elegans OX=6239 GN=alh-4 P…	A0A486WWU7;O16518;Q86S57;Q8MXJ7	alh-4	Aldehyde dehydrogenase	A0A486WWU7;O16518;Q86S57;Q8MXJ7	Caenorhabditis elegans	0.71905	1.1295e-09	50.8055	FALSE	TRUE	FALSE	A0A486WWU7	alh-4	Aldehyde dehydrogenase	16.5094	15.7785	15.5001	14.9788	14.2939	14.2885	-1.40894	-1.84174	-0.976136	14.8202	-6.88572	4.18321	3.15202e-06	2.27474e-05	-1	-1			gcn-1	18.9067	18.8553	19.049	18.937
>tr|A0A486WX07|A0A486WX07_CAEEL MIF4G domain-containing protein OS=Caenorhabditis elegans OX=6239 GN=ifg-1 PE=1 SV=1;>tr|B5BM23|B5BM23_CAEEL MIF4G domain-containing protein OS=Caenorhabditis elegans OX=6239 GN=ifg-1 PE=1 SV=1;>tr|B5BM24|B5BM24_CAEEL MIF4G domain-containing protein OS=Caenorhabditis elegans OX=6239 GN=ifg-1 PE=1 SV=2;>tr|Q21531|Q21531_CAEEL MIF4G domain-containing protein OS=Caeno…	A0A486WX07;B5BM23;B5BM24;Q21531;Q7JMF0	ifg-1	MIF4G domain-containing protein	A0A486WX07;B5BM23;B5BM24;Q21531;Q7JMF0	Caenorhabditis elegans	0.475084	3.62213e-12	54.0908	FALSE	TRUE	FALSE	A0A486WX07	ifg-1	MIF4G domain-containing protein	15.2014	15.1956	14.9978	16.2661	16.2365	16.3454	1.15103	0.914689	1.38737	15.3061	10.2952	9.8554	1.29163e-08	2.63953e-07	1	1			ech-6	18.9355	18.9419	18.9249	18.9341
>tr|A0A486WX27|A0A486WX27_CAEEL TPR_MLP1_2 domain-containing protein OS=Caenorhabditis elegans OX=6239 GN=npp-21 PE=1 SV=1;>tr|A0A486WY01|A0A486WY01_CAEEL TPR_MLP1_2 domain-containing protein OS=Caenorhabditis elegans OX=6239 GN=npp-21 PE=1 SV=1;>tr|Q5WRT8|Q5WRT8_CAEEL TPR_MLP1_2 domain-containing protein OS=Caenorhabditis elegans OX=6239 GN=npp-21 PE=1 SV=2;>tr|Q5WRT9|Q5WRT9_CAEEL TPR_MLP1_2 dom…	A0A486WX27;A0A486WY01;Q5WRT8;Q5WRT9	npp-21	TPR_MLP1_2 domain-containing protein	A0A486WX27;A0A486WY01;Q5WRT8;Q5WRT9	Caenorhabditis elegans	0.505941	3.08487e-11	52.9038	FALSE	TRUE	FALSE	A0A486WX27	npp-21	TPR_MLP1_2 domain-containing protein	13.5839	13.7961	13.3251	15.2769	15.3359	15.3417	1.74982	1.46984	2.0298	13.5208	13.2114	13.6709	3.17181e-10	1.43881e-08	1	1			cey-4	18.8319	19.0198	18.8977	18.9165
>tr|A0A486WX46|A0A486WX46_CAEEL BCAS3 domain-containing protein OS=Caenorhabditis elegans OX=6239 GN=CELE_F56C9.10 PE=1 SV=1;>tr|A0A486WY26|A0A486WY26_CAEEL BCAS3 domain-containing protein OS=Caenorhabditis elegans OX=6239 GN=CELE_F56C9.10 PE=1 SV=1;>tr|H2KY88|H2KY88_CAEEL BCAS3 domain-containing protein OS=Caenorhabditis elegans OX=6239 GN=CELE_F56C9.10 PE=1 SV=1;>tr|Q8MQ22|Q8MQ22_CAEEL BCAS3 do…	A0A486WX46;A0A486WY26;H2KY88;Q8MQ22	CELE_F56C9.10	BCAS3 domain-containing protein	A0A486WX46;A0A486WY26;H2KY88;Q8MQ22	Caenorhabditis elegans	0.534513	2.90339e-13	55.4915	FALSE	TRUE	FALSE	A0A486WX46	F56C9.10	BCAS3 domain-containing protein	13.787	13.3195	12.8257	15.0276	15.0232	14.9734	1.69729	1.12763	2.26696	13.3266	6.30325	3.06578	9.33845e-06	5.59494e-05	1	1			vit-1	19.0093	18.7845	18.9546	18.9162
>tr|A0A486WXD9|A0A486WXD9_CAEEL Son of sevenless homolog OS=Caenorhabditis elegans OX=6239 GN=sos-1 PE=1 SV=1;>sp|Q9N5D3|SOS_CAEEL Son of sevenless homolog OS=Caenorhabditis elegans OX=6239 GN=sos-1 PE=1 SV=3	A0A486WXD9;Q9N5D3	sos-1	Son of sevenless homolog	A0A486WXD9;Q9N5D3	Caenorhabditis elegans	0.558468	7.57387e-11	52.3931	FALSE	TRUE	FALSE	A0A486WXD9	sos-1	Son of sevenless homolog	13.1058	13.2145	13.4638	13.7744	13.8317	13.8182	0.546691	0.27067	0.822713	13.5462	4.18679	-1.27163	0.000650079	0.00208835	0	0			comt-3	18.8169	18.9386	18.9153	18.8903
>tr|A0A486WXF2|A0A486WXF2_CAEEL Rap-GAP domain-containing protein OS=Caenorhabditis elegans OX=6239 GN=sipa-1 PE=1 SV=1;>tr|A0A486WXR6|A0A486WXR6_CAEEL Rap-GAP domain-containing protein OS=Caenorhabditis elegans OX=6239 GN=sipa-1 PE=1 SV=1;>tr|A0A486WYD5|A0A486WYD5_CAEEL Rap-GAP domain-containing protein OS=Caenorhabditis elegans OX=6239 GN=sipa-1 PE=1 SV=1;>tr|G5EBQ9|G5EBQ9_CAEEL Rap-GAP domain-…	A0A486WXF2;A0A486WXR6;A0A486WYD5;G5EBQ9;G5EBY5;H2L2C2;L8E7Y6	sipa-1	Rap-GAP domain-containing protein	A0A486WXF2;A0A486WXR6;A0A486WYD5;G5EBQ9;G5EBY5;H2L2C2;L8E7Y6	Caenorhabditis elegans	0.648898	1.05633e-08	49.4335	FALSE	TRUE	FALSE	A0A486WXF2	sipa-1	Rap-GAP domain-containing protein	14.8617	15.2595	15.1278	13.3322	13.5636	13.7695	-1.52791	-1.88849	-1.16732	14.2346	-8.95757	7.81199	9.33951e-08	1.28512e-06	-1	-1			rars-1	18.8121	18.8299	19.013	18.885
>tr|A0A486WXG9|A0A486WXG9_CAEEL DEK_C domain-containing protein OS=Caenorhabditis elegans OX=6239 GN=CELE_F54D11.4 PE=1 SV=1	A0A486WXG9	CELE_F54D11.4	DEK_C domain-containing protein	A0A486WXG9	Caenorhabditis elegans	0.548378	0.000169353	41.4565	FALSE	TRUE	FALSE	A0A486WXG9	F54D11.4	DEK_C domain-containing protein	12.4004	13.3317	13.3548	12.7179	12.8243	13.0014	-0.181081	-0.75809	0.395928	12.7651	-0.717547	-7.31039	0.492477	0.580344	0	0			iff-1	18.8401	19.0022	18.806	18.8827
>tr|A0A486WXM5|A0A486WXM5_CAEEL CNH domain-containing protein OS=Caenorhabditis elegans OX=6239 GN=vps-39 PE=1 SV=1	A0A486WXM5	vps-39	CNH domain-containing protein	A0A486WXM5	Caenorhabditis elegans	0.645951	1.1784e-10	52.1385	FALSE	TRUE	FALSE	A0A486WXM5	vps-39	CNH domain-containing protein	14.1206	14.2805	14.0526	13.3139	13.9248	14.0162	-0.399554	-0.762589	-0.0365184	14.1357	-2.32663	-5.11302	0.0329511	0.0611061	0	0			gpdh-2	18.8828	18.8105	18.9303	18.8745
>tr|A0A486WXP9|A0A486WXP9_CAEEL J domain-containing protein OS=Caenorhabditis elegans OX=6239 GN=dnj-25 PE=1 SV=1;>tr|G5EDJ6|G5EDJ6_CAEEL Auxilin OS=Caenorhabditis elegans OX=6239 GN=dnj-25 PE=1 SV=1	A0A486WXP9;G5EDJ6	dnj-25	J domain-containing protein;Auxilin	A0A486WXP9;G5EDJ6	Caenorhabditis elegans	0.48442	1.0078e-09	50.8739	FALSE	TRUE	FALSE	A0A486WXP9	dnj-25	J domain-containing protein	13.8013	13.2302	13.581	13.8525	14.1188	14.1393	0.499342	0.0133596	0.985325	13.5943	2.17373	-5.39273	0.0446793	0.0794641	0	0			stt-3	18.8853	18.7904	18.918	18.8646
>tr|A0A486WXW2|A0A486WXW2_CAEEL Phospholipid/glycerol acyltransferase domain-containing protein OS=Caenorhabditis elegans OX=6239 GN=acl-14 PE=1 SV=1;>tr|O01882|O01882_CAEEL Phospholipid/glycerol acyltransferase domain-containing protein OS=Caenorhabditis elegans OX=6239 GN=acl-14 PE=1 SV=3	A0A486WXW2;O01882	acl-14	Phospholipid/glycerol acyltransferase domain-containing protein	A0A486WXW2;O01882	Caenorhabditis elegans	0.497272	3.36582e-12	54.1311	FALSE	TRUE	FALSE	A0A486WXW2	acl-14	Phospholipid/glycerol acyltransferase domain-containing protein	16.5755	16.6686	16.7823	17.001	16.8577	16.8721	0.234799	0.0192704	0.450327	16.8721	2.30289	-5.15681	0.0345352	0.0635583	0	0			F14F7.5	18.8528	18.7149	18.9073	18.825
>tr|A0A486WY88|A0A486WY88_CAEEL Striatin N-terminal domain-containing protein OS=Caenorhabditis elegans OX=6239 GN=cash-1 PE=1 SV=1;>tr|G5EE12|G5EE12_CAEEL Striatin N-terminal domain-containing protein OS=Caenorhabditis elegans OX=6239 GN=cash-1 PE=1 SV=1	A0A486WY88;G5EE12	cash-1	Striatin N-terminal domain-containing protein	A0A486WY88;G5EE12	Caenorhabditis elegans	0.568698	2.07836e-14	57.1185	FALSE	TRUE	FALSE	A0A486WY88	cash-1	Striatin N-terminal domain-containing protein	15.701	15.8175	15.4725	17.5475	17.8692	17.7627	2.06282	1.83308	2.29256	16.1705	18.9807	19.4015	1.1171e-12	1.44106e-10	1	1			pms-2	18.7942	18.7299	18.9008	18.8083
>tr|A0A4V0IIL0|A0A4V0IIL0_CAEEL RING-type domain-containing protein OS=Caenorhabditis elegans OX=6239 GN=CELE_Y67D8B.1 PE=4 SV=1;>tr|Q95XU0|Q95XU0_CAEEL RING-type domain-containing protein OS=Caenorhabditis elegans OX=6239 GN=CELE_Y67D8B.1 PE=4 SV=3	A0A4V0IIL0;Q95XU0	CELE_Y67D8B.1	RING-type domain-containing protein	A0A4V0IIL0;Q95XU0	Caenorhabditis elegans	0.282021	0.155737	24.6621	FALSE	TRUE	FALSE	A0A4V0IIL0	Y67D8B.1	RING-type domain-containing protein	NA	13.216	NA	NA	NA	NA	NA	NA	NA	12.0484	NA	NA	NA	NA	NA	NA			ubl-1	18.8157	18.6961	18.8726	18.7948
>tr|A0A4V0IIR6|A0A4V0IIR6_CAEEL Intermediate filament protein A OS=Caenorhabditis elegans OX=6239 GN=ifa-1 PE=1 SV=1;>sp|P90901|IFA1_CAEEL Intermediate filament protein ifa-1 OS=Caenorhabditis elegans OX=6239 GN=ifa-1 PE=1 SV=2	A0A4V0IIR6;P90901	ifa-1	Intermediate filament protein A;Intermediate filament protein ifa-1	A0A4V0IIR6;P90901	Caenorhabditis elegans	0.773292	9.99098e-11	52.2338	FALSE	TRUE	FALSE	A0A4V0IIR6	ifa-1	Intermediate filament protein A	16.1505	15.5546	14.8919	15.0323	15.1174	15.0967	-0.450205	-1.02602	0.125609	14.1851	-1.65408	-6.25054	0.117107	0.177988	0	0			gln-3	18.6762	18.8264	18.8724	18.7917
>tr|A0A4V0IJD5|A0A4V0IJD5_CAEEL Translation initiation factor IF-2 OS=Caenorhabditis elegans OX=6239 GN=CELE_F49E2.5 PE=1 SV=1;>tr|A0A4V0IKJ7|A0A4V0IKJ7_CAEEL Translation initiation factor IF-2 OS=Caenorhabditis elegans OX=6239 GN=CELE_F49E2.5 PE=1 SV=1;>tr|Q20626|Q20626_CAEEL Translation initiation factor IF-2 OS=Caenorhabditis elegans OX=6239 GN=CELE_F49E2.5 PE=1 SV=3	A0A4V0IJD5;A0A4V0IKJ7;Q20626	CELE_F49E2.5	Translation initiation factor IF-2	A0A4V0IJD5;A0A4V0IKJ7;Q20626	Caenorhabditis elegans	0.577824	1.52472e-15	59.2527	FALSE	TRUE	FALSE	A0A4V0IJD5	F49E2.5	Translation initiation factor IF-2	14.3236	14.8284	14.0656	16.1203	16.2473	16.1548	1.76827	1.29977	2.23677	14.3206	7.98483	6.1361	4.76944e-07	4.9344e-06	1	1			cct-1	18.9273	18.7012	18.7272	18.7852
>tr|A0A4V0IJI7|A0A4V0IJI7_CAEEL LRRCT domain-containing protein OS=Caenorhabditis elegans OX=6239 GN=lron-7 PE=1 SV=1;>tr|H2L0D5|H2L0D5_CAEEL LRRCT domain-containing protein OS=Caenorhabditis elegans OX=6239 GN=lron-7 PE=1 SV=1;>tr|Q21164|Q21164_CAEEL LRRCT domain-containing protein OS=Caenorhabditis elegans OX=6239 GN=lron-7 PE=1 SV=2	A0A4V0IJI7;H2L0D5;Q21164	lron-7	LRRCT domain-containing protein	A0A4V0IJI7;H2L0D5;Q21164	Caenorhabditis elegans	0.842232	2.36471e-06	45.6314	FALSE	TRUE	FALSE	A0A4V0IJI7	lron-7	LRRCT domain-containing protein	14.7081	NA	12.564	13.1083	12.5322	12.7641	-0.834503	-1.87929	0.210285	13.266	-1.73388	-6.02857	0.107684	0.1663	0	0			vab-10	18.7068	18.8868	18.7307	18.7748
>tr|A0A4V0IJW2|A0A4V0IJW2_CAEEL Phosphoinositide phospholipase C OS=Caenorhabditis elegans OX=6239 GN=plc-1 PE=1 SV=1;>tr|A0A4V0IK11|A0A4V0IK11_CAEEL Phosphoinositide phospholipase C OS=Caenorhabditis elegans OX=6239 GN=plc-1 PE=1 SV=1;>tr|A0A4V0IKD8|A0A4V0IKD8_CAEEL Phosphoinositide phospholipase C OS=Caenorhabditis elegans OX=6239 GN=plc-1 PE=1 SV=1;>tr|A0A4V0IMY5|A0A4V0IMY5_CAEEL Phosphoinosit…	A0A4V0IJW2;A0A4V0IK11;A0A4V0IKD8;A0A4V0IMY5;A0A4V0IN51;A0A4V6M3C0	plc-1	Phosphoinositide phospholipase C	A0A4V0IJW2;A0A4V0IK11;A0A4V0IKD8;A0A4V0IMY5;A0A4V0IN51;A0A4V6M3C0	Caenorhabditis elegans	0.801758	4.37192e-07	46.9308	FALSE	TRUE	FALSE	A0A4V0IJW2	plc-1	Phosphoinositide phospholipase C	11.8672	12.7546	12.3107	10.7369	NA	11.8117	-1.03651	-1.68858	-0.384439	11.9687	-3.45062	-2.98765	0.00458117	0.0111504	-1	-1			alh-13	18.7631	18.7616	18.7908	18.7719
>tr|A0A4V0IJW4|A0A4V0IJW4_CAEEL SH3 domain-containing protein OS=Caenorhabditis elegans OX=6239 GN=eps-8 PE=1 SV=1;>tr|G5ED33|G5ED33_CAEEL Epidermal growth factor receptor pathway substrate 8 splice variant A OS=Caenorhabditis elegans OX=6239 GN=eps-8 PE=1 SV=1	A0A4V0IJW4;G5ED33	eps-8	SH3 domain-containing protein;Epidermal growth factor receptor pathway substrate 8 splice variant A	A0A4V0IJW4;G5ED33	Caenorhabditis elegans	0.823679	2.71186e-14	56.9395	FALSE	TRUE	FALSE	A0A4V0IJW4	eps-8	SH3 domain-containing protein	18.214	17.7232	16.8232	16.7034	16.4409	16.4297	-1.0622	-1.54524	-0.579158	16.1656	-4.65212	-0.296082	0.000249207	0.000927617	-1	-1			dhs-28	18.8088	18.6645	18.827	18.7668
>tr|A0A4V0IJX7|A0A4V0IJX7_CAEEL BAI1-associated protein 3 OS=Caenorhabditis elegans OX=6239 GN=CELE_F54G2.1 PE=1 SV=1;>tr|A0A4V0IKF3|A0A4V0IKF3_CAEEL BAI1-associated protein 3 OS=Caenorhabditis elegans OX=6239 GN=CELE_F54G2.1 PE=1 SV=1;>tr|A0A4V0INL2|A0A4V0INL2_CAEEL BAI1-associated protein 3 OS=Caenorhabditis elegans OX=6239 GN=CELE_F54G2.1 PE=1 SV=1;>tr|A0A4V6M3D1|A0A4V6M3D1_CAEEL BAI1-associat…	A0A4V0IJX7;A0A4V0IKF3;A0A4V0INL2;A0A4V6M3D1;Q400L7	CELE_F54G2.1	BAI1-associated protein 3	A0A4V0IJX7;A0A4V0IKF3;A0A4V0INL2;A0A4V6M3D1;Q400L7	Caenorhabditis elegans	0.579762	3.3924e-06	45.3363	FALSE	TRUE	FALSE	A0A4V0IJX7	F54G2.1	BAI1-associated protein 3	13.3027	13.0045	12.8468	11.9087	12.1567	11.643	-1.14857	-1.48055	-0.816585	12.4706	-7.35037	4.74831	1.91675e-06	1.49168e-05	-1	-1			vha-12	19.2112	18.49	18.5938	18.765
>tr|A0A4V0IK01|A0A4V0IK01_CAEEL Ig-like domain-containing protein OS=Caenorhabditis elegans OX=6239 GN=him-4 PE=1 SV=1;>tr|A0A4V0ILL2|A0A4V0ILL2_CAEEL Ig-like domain-containing protein OS=Caenorhabditis elegans OX=6239 GN=him-4 PE=1 SV=1;>tr|G5ED27|G5ED27_CAEEL Ig-like domain-containing protein OS=Caenorhabditis elegans OX=6239 GN=him-4 PE=1 SV=1;>tr|G5EG33|G5EG33_CAEEL Hemicentin OS=Caenorhabdit…	A0A4V0IK01;A0A4V0ILL2;G5ED27;G5EG33	him-4	Ig-like domain-containing protein;Ig-like domain-containing protein;Ig-like domain-containing protein;Hemicentin	A0A4V0IK01;A0A4V0ILL2;G5ED27;G5EG33	Caenorhabditis elegans	0.499286	2.99704e-14	56.8734	FALSE	TRUE	FALSE	A0A4V0IK01	him-4	Ig-like domain-containing protein	15.4188	15.225	15.3442	16.0753	15.6918	15.9415	0.573548	0.346647	0.800449	15.7024	5.34337	1.17512	5.84753e-05	0.000267909	0	0			tag-18	18.6914	18.7455	18.8511	18.7627
>tr|A0A4V0IKA6|A0A4V0IKA6_CAEEL Protein transport protein sec16 OS=Caenorhabditis elegans OX=6239 GN=sec-16a.2 PE=1 SV=1;>tr|A0A4V0IKE4|A0A4V0IKE4_CAEEL Protein transport protein sec16 OS=Caenorhabditis elegans OX=6239 GN=sec-16a.2 PE=1 SV=1;>tr|A0A4V0IM30|A0A4V0IM30_CAEEL Protein transport protein sec16 OS=Caenorhabditis elegans OX=6239 GN=sec-16a.2 PE=1 SV=1;>tr|H2KZQ8|H2KZQ8_CAEEL Protein tran…	A0A4V0IKA6;A0A4V0IKE4;A0A4V0IM30;H2KZQ8;H2KZQ9;Q95ZV3	sec-16a.2	Protein transport protein sec16	A0A4V0IKA6;A0A4V0IKE4;A0A4V0IM30;H2KZQ8;H2KZQ9;Q95ZV3	Caenorhabditis elegans	0.691777	6.45291e-13	55.0409	FALSE	TRUE	FALSE	A0A4V0IKA6	sec-16a.2	Protein transport protein sec16	12.7543	12.7729	13.2536	12.8965	13.4179	13.1438	0.225759	-0.156491	0.608009	13.1499	1.24878	-6.80113	0.229144	0.31157	0	0			copg-1	18.7305	18.7278	18.8275	18.7619
>tr|A0A4V0IKE1|A0A4V0IKE1_CAEEL EB domain-containing protein OS=Caenorhabditis elegans OX=6239 GN=idpp-11 PE=1 SV=1;>tr|A0A4V6M3D3|A0A4V6M3D3_CAEEL EB domain-containing protein OS=Caenorhabditis elegans OX=6239 GN=idpp-11 PE=1 SV=1	A0A4V0IKE1;A0A4V6M3D3	idpp-11	EB domain-containing protein	A0A4V0IKE1;A0A4V6M3D3	Caenorhabditis elegans	1.29518	1.51665e-10	51.9922	FALSE	TRUE	FALSE	A0A4V0IKE1	idpp-11	EB domain-containing protein	15.6937	15.4196	14.2391	NA	NA	NA	NA	NA	NA	13.7643	NA	NA	NA	NA	NA	NA			ule-5	18.716	18.7759	18.7849	18.7589
>tr|A0A4V0IKF6|A0A4V0IKF6_CAEEL Protein kinase C OS=Caenorhabditis elegans OX=6239 GN=pkc-2 PE=1 SV=1;>tr|A0A4V6M3D7|A0A4V6M3D7_CAEEL Protein kinase C OS=Caenorhabditis elegans OX=6239 GN=pkc-2 PE=1 SV=1;>tr|G8JY36|G8JY36_CAEEL Protein kinase C OS=Caenorhabditis elegans OX=6239 GN=pkc-2 PE=1 SV=1;>sp|P90980|KPC2_CAEEL Protein kinase C-like 2 OS=Caenorhabditis elegans OX=6239 GN=pkc-2 PE=1 SV=2	A0A4V0IKF6;A0A4V6M3D7;G8JY36;P90980	pkc-2	Protein kinase C;Protein kinase C;Protein kinase C;Protein kinase C-like 2	A0A4V0IKF6;A0A4V6M3D7;G8JY36;P90980	Caenorhabditis elegans	0.537465	2.66357e-12	54.2593	FALSE	TRUE	FALSE	A0A4V0IKF6	pkc-2	Protein kinase C	14.2349	14.2604	14.1665	14.6041	14.603	14.6653	0.403514	0.196936	0.610092	14.5212	4.12911	-1.39548	0.000735179	0.00232731	0	0			gcst-1	18.6542	18.7937	18.8258	18.7579
>tr|A0A4V0IKG1|A0A4V0IKG1_CAEEL RAVE complex protein Rav1 C-terminal domain-containing protein OS=Caenorhabditis elegans OX=6239 GN=rbc-1 PE=1 SV=1;>tr|A0A4V0IKJ4|A0A4V0IKJ4_CAEEL RAVE complex protein Rav1 C-terminal domain-containing protein OS=Caenorhabditis elegans OX=6239 GN=rbc-1 PE=1 SV=1;>tr|A0A4V0IL12|A0A4V0IL12_CAEEL RAVE complex protein Rav1 C-terminal domain-containing protein OS=Caeno…	A0A4V0IKG1;A0A4V0IKJ4;A0A4V0IL12;A0A4V0ILV9;A0A4V0IM91;A0A4V0INT8;D6R8W9;J7S122	rbc-1	RAVE complex protein Rav1 C-terminal domain-containing protein	A0A4V0IKG1;A0A4V0IKJ4;A0A4V0IL12;A0A4V0ILV9;A0A4V0IM91;A0A4V0INT8;D6R8W9;J7S122	Caenorhabditis elegans	0.550681	1.79955e-13	55.7679	FALSE	TRUE	FALSE	A0A4V0IKG1	rbc-1	RAVE complex protein Rav1 C-terminal domain-containing protein	15.2127	15.3818	15.4321	15.3885	15.6247	15.5146	0.167044	-0.0299816	0.36407	15.4255	1.79222	-6.03694	0.0913637	0.144391	0	0			vha-13	19.1396	18.5089	18.6088	18.7524
>tr|A0A4V0IL76|A0A4V0IL76_CAEEL protein kinase C OS=Caenorhabditis elegans OX=6239 GN=pkn-1 PE=1 SV=1;>tr|A0A4V0ILM7|A0A4V0ILM7_CAEEL protein kinase C OS=Caenorhabditis elegans OX=6239 GN=pkn-1 PE=1 SV=1;>tr|G5EFX2|G5EFX2_CAEEL protein kinase C OS=Caenorhabditis elegans OX=6239 GN=pkn-1 PE=1 SV=1;>tr|G5EGE3|G5EGE3_CAEEL protein kinase C OS=Caenorhabditis elegans OX=6239 GN=pkn-1 PE=1 SV=2	A0A4V0IL76;A0A4V0ILM7;G5EFX2;G5EGE3	pkn-1	protein kinase C	A0A4V0IL76;A0A4V0ILM7;G5EFX2;G5EGE3	Caenorhabditis elegans	0.535687	8.12644e-13	54.9126	FALSE	TRUE	FALSE	A0A4V0IL76	pkn-1	protein kinase C	14.9844	15.139	15.209	14.3724	14.532	14.5852	-0.614283	-0.837528	-0.391039	14.7737	-5.81662	2.1409	2.27824e-05	0.000120417	0	0			Y62H9A.3	18.6849	18.6197	18.9369	18.7472
>tr|A0A4V0ILE7|A0A4V0ILE7_CAEEL Protein vav OS=Caenorhabditis elegans OX=6239 GN=vav-1 PE=1 SV=1;>sp|Q45FX5|VAV_CAEEL Protein vav-1 OS=Caenorhabditis elegans OX=6239 GN=vav-1 PE=1 SV=1	A0A4V0ILE7;Q45FX5	vav-1	Protein vav;Protein vav-1	A0A4V0ILE7;Q45FX5	Caenorhabditis elegans	0.574583	8.79837e-08	48.0565	FALSE	TRUE	FALSE	A0A4V0ILE7	vav-1	Protein vav	14.0066	14.1086	14.0306	13.2298	14.0266	13.9254	-0.321356	-0.730848	0.0881359	13.7395	-1.65971	-6.242	0.11588	0.176514	0	0			rpt-3	18.6227	18.8141	18.7881	18.7416
>tr|A0A4V0ILI5|A0A4V0ILI5_CAEEL K Homology domain-containing protein OS=Caenorhabditis elegans OX=6239 GN=nova-1 PE=1 SV=1;>tr|E0R7K7|E0R7K7_CAEEL K Homology domain-containing protein OS=Caenorhabditis elegans OX=6239 GN=nova-1 PE=1 SV=1;>tr|Q9GRY9|Q9GRY9_CAEEL K Homology domain-containing protein OS=Caenorhabditis elegans OX=6239 GN=nova-1 PE=1 SV=1	A0A4V0ILI5;E0R7K7;Q9GRY9	nova-1	K Homology domain-containing protein	A0A4V0ILI5;E0R7K7;Q9GRY9	Caenorhabditis elegans	0.47422	1.26763e-11	53.401	FALSE	TRUE	FALSE	A0A4V0ILI5	nova-1	K Homology domain-containing protein	14.8078	14.1842	14.2791	14.5377	14.6267	14.6816	0.191668	-0.13892	0.522256	13.9499	1.22559	-6.82893	0.237479	0.320259	0	0			copb-1	18.6745	18.74	18.8021	18.7389
>tr|A0A4V0ILV8|A0A4V0ILV8_CAEEL G-protein coupled receptors family 1 profile domain-containing protein OS=Caenorhabditis elegans OX=6239 GN=gnrr-4 PE=4 SV=1;>tr|H2KZ99|H2KZ99_CAEEL G-protein coupled receptors family 1 profile domain-containing protein OS=Caenorhabditis elegans OX=6239 GN=gnrr-4 PE=4 SV=1;>tr|H2KZA0|H2KZA0_CAEEL G-protein coupled receptors family 1 profile domain-containing protei…	A0A4V0ILV8;H2KZ99;H2KZA0;Q18564	gnrr-4	G-protein coupled receptors family 1 profile domain-containing protein	A0A4V0ILV8;H2KZ99;H2KZA0;Q18564	Caenorhabditis elegans	0.600043	6.17317e-06	44.8319	FALSE	TRUE	FALSE	A0A4V0ILV8	gnrr-4	G-protein coupled receptors family 1 profile domain-containing protein	14.2376	14.3074	13.2948	15.6714	15.5961	15.7238	1.71719	1.10764	2.32675	14.4114	5.95986	2.39252	1.79683e-05	9.74433e-05	1	1			rpt-2	18.7369	18.6646	18.8031	18.7349
>tr|A0A4V0INE6|A0A4V0INE6_CAEEL Patterned Expression Site OS=Caenorhabditis elegans OX=6239 GN=pes-8 PE=1 SV=1;>tr|A0A4V6M3D6|A0A4V6M3D6_CAEEL Patterned Expression Site OS=Caenorhabditis elegans OX=6239 GN=pes-8 PE=1 SV=1	A0A4V0INE6;A0A4V6M3D6	pes-8	Patterned Expression Site	A0A4V0INE6;A0A4V6M3D6	Caenorhabditis elegans	0.543659	2.97339e-12	54.199	FALSE	TRUE	FALSE	A0A4V0INE6	pes-8	Patterned Expression Site	15.7521	15.8801	15.2312	14.1755	15.2019	15.7738	-0.570697	-1.52447	0.383077	14.6629	-1.26587	-6.78031	0.223234	0.305135	0	0			cct-7	18.907	18.5677	18.7127	18.7291
>tr|A0A4V0ING4|A0A4V0ING4_CAEEL AMP-binding domain-containing protein OS=Caenorhabditis elegans OX=6239 GN=acs-17 PE=1 SV=1;>tr|Q18660|Q18660_CAEEL AMP-binding domain-containing protein OS=Caenorhabditis elegans OX=6239 GN=acs-17 PE=1 SV=2	A0A4V0ING4;Q18660	acs-17	AMP-binding domain-containing protein	A0A4V0ING4;Q18660	Caenorhabditis elegans	0.938209	2.38343e-14	57.0258	FALSE	TRUE	FALSE	A0A4V0ING4	acs-17	AMP-binding domain-containing protein	16.0837	15.0462	14.2657	14.5922	13.5064	13.5687	-1.24278	-1.96216	-0.523398	13.8057	-3.6548	-2.42271	0.00206063	0.00565577	-1	-1			T23E7.2	18.5931	18.8327	18.7575	18.7278
>tr|A0A565CXN2|A0A565CXN2_CAEEL NR LBD domain-containing protein OS=Caenorhabditis elegans OX=6239 GN=nhr-62 PE=1 SV=1;>tr|A0A565CXP8|A0A565CXP8_CAEEL Nuclear hormone receptor family member nhr-62 OS=Caenorhabditis elegans OX=6239 GN=nhr-62 PE=1 SV=1;>sp|O02279|NHR62_CAEEL Nuclear hormone receptor family member nhr-62 OS=Caenorhabditis elegans OX=6239 GN=nhr-62 PE=2 SV=3;>tr|Q9GTE5|Q9GTE5_CAEEL N…	A0A565CXN2;A0A565CXP8;O02279;Q9GTE5;Q9GTE6	nhr-62;nhr-62;nhr-62;;	NR LBD domain-containing protein;Nuclear hormone receptor family member nhr-62;Nuclear hormone receptor family member nhr-62;Nuclear receptor NHR-62 (Fragment);Nuclear receptor NHR-62 (Fragment)	A0A565CXN2;A0A565CXP8;O02279;Q9GTE5;Q9GTE6	Caenorhabditis elegans	1.0121	3.35431e-07	47.1234	FALSE	TRUE	FALSE	A0A565CXN2	nhr-62	NR LBD domain-containing protein	12.257	12.138	11.517	NA	NA	NA	NA	NA	NA	12.0854	NA	NA	NA	NA	NA	NA			ctsa-1.1	18.8718	18.6087	18.6963	18.7256
>tr|A0A5E4LWH3|A0A5E4LWH3_CAEEL Protein tincar OS=Caenorhabditis elegans OX=6239 GN=CELE_K09F5.6 PE=1 SV=1;>tr|Q95QC9|Q95QC9_CAEEL Protein tincar OS=Caenorhabditis elegans OX=6239 GN=CELE_K09F5.6 PE=1 SV=2	A0A5E4LWH3;Q95QC9	CELE_K09F5.6	Protein tincar	A0A5E4LWH3;Q95QC9	Caenorhabditis elegans	0.666912	2.84955e-09	50.2449	FALSE	TRUE	FALSE	A0A5E4LWH3	K09F5.6	Protein tincar	13.1	12.8767	13.2485	11.6359	11.9076	11.0921	-1.52985	-2.20661	-0.853088	12.2068	-4.83539	-0.19128	0.000243794	0.000909931	-1	-1			csr-1	18.6305	18.676	18.8371	18.7145
>tr|A0A5E4LX31|A0A5E4LX31_CAEEL Nuclear receptor domain-containing protein OS=Caenorhabditis elegans OX=6239 GN=nhr-48 PE=1 SV=1;>tr|A0A5E4LZF8|A0A5E4LZF8_CAEEL Nuclear receptor domain-containing protein OS=Caenorhabditis elegans OX=6239 GN=nhr-48 PE=1 SV=1;>sp|Q94407|NHR48_CAEEL Nuclear hormone receptor family member nhr-48 OS=Caenorhabditis elegans OX=6239 GN=nhr-48 PE=2 SV=3	A0A5E4LX31;A0A5E4LZF8;Q94407	nhr-48	Nuclear receptor domain-containing protein;Nuclear receptor domain-containing protein;Nuclear hormone receptor family member nhr-48	A0A5E4LX31;A0A5E4LZF8;Q94407	Caenorhabditis elegans	0.610907	1.98291e-09	50.4657	FALSE	TRUE	FALSE	A0A5E4LX31	nhr-48	Nuclear receptor domain-containing protein	14.6855	15.0238	14.8701	13.9943	13.4095	13.5793	-1.19874	-1.68867	-0.708803	14.2461	-5.20292	0.695326	9.81936e-05	0.000411516	-1	-1			ppk-2	18.4843	18.8412	18.8152	18.7136
>tr|A0A5E4LXR0|A0A5E4LXR0_CAEEL Myosin-11 OS=Caenorhabditis elegans OX=6239 GN=nmy-1 PE=1 SV=1	A0A5E4LXR0	nmy-1	Myosin-11	A0A5E4LXR0	Caenorhabditis elegans	0.444409	1.16593e-12	54.713	FALSE	TRUE	FALSE	A0A5E4LXR0	nmy-1	Myosin-11	16.9999	17.1234	16.2534	16.3356	16.2524	16.7626	-0.342017	-0.981155	0.297121	16.1161	-1.13209	-6.93632	0.273865	0.360658	0	0			hrpr-1	18.6812	18.6574	18.7862	18.7083
>tr|A0A5E4LYE2|A0A5E4LYE2_CAEEL Intermediate filament protein ifc-2 OS=Caenorhabditis elegans OX=6239 GN=ifc-2 PE=1 SV=1	A0A5E4LYE2	ifc-2	Intermediate filament protein ifc-2	A0A5E4LYE2	Caenorhabditis elegans	0.585193	2.15622e-06	45.7059	FALSE	TRUE	FALSE	A0A5E4LYE2	ifc-2	Intermediate filament protein ifc-2	14.6943	14.835	14.3745	13.2533	14.5523	14.5692	-0.509637	-1.36181	0.342532	13.6185	-1.28797	-6.75115	0.219534	0.301186	0	0			egl-45	18.655	18.7094	18.7306	18.6984
>tr|A0A5E4LZ56|A0A5E4LZ56_CAEEL FAD-binding PCMH-type domain-containing protein OS=Caenorhabditis elegans OX=6239 GN=dhcr-24 PE=1 SV=1;>sp|O17397|DIML_CAEEL Diminuto-like protein OS=Caenorhabditis elegans OX=6239 GN=F52H2.6 PE=3 SV=1	A0A5E4LZ56;O17397	dhcr-24;F52H2.6	FAD-binding PCMH-type domain-containing protein;Diminuto-like protein	A0A5E4LZ56;O17397	Caenorhabditis elegans	0.537029	1.84263e-10	51.8789	FALSE	TRUE	FALSE	A0A5E4LZ56	dhcr-24	FAD-binding PCMH-type domain-containing protein	13.8902	12.4722	13.8543	14.2144	13.748	14.2452	0.663626	-0.0138745	1.34113	13.8307	2.07225	-5.57147	0.0543344	0.0935721	0	0			H03A11.2	18.5812	18.8028	18.6986	18.6942
>tr|A0A5E4LZ74|A0A5E4LZ74_CAEEL Transcription initiation factor TFIID subunit 5 OS=Caenorhabditis elegans OX=6239 GN=CELE_K09E9.3 PE=1 SV=1;>tr|A0A5E4M2I1|A0A5E4M2I1_CAEEL Transcription initiation factor TFIID subunit 5 OS=Caenorhabditis elegans OX=6239 GN=CELE_K09E9.3 PE=1 SV=1	A0A5E4LZ74;A0A5E4M2I1	CELE_K09E9.3	Transcription initiation factor TFIID subunit 5	A0A5E4LZ74;A0A5E4M2I1	Caenorhabditis elegans	0.463499	1.03679e-11	53.5124	FALSE	TRUE	FALSE	A0A5E4LZ74	K09E9.3	Transcription initiation factor TFIID subunit 5	14.1645	14.6444	15.7711	14.2811	14.7735	14.3296	-0.398586	-1.08121	0.284043	14.2067	-1.24165	-6.80894	0.232929	0.31505	0	0			pyc-1	18.5709	18.7722	18.7143	18.6858
>tr|A0A5E4LZG5|A0A5E4LZG5_CAEEL Serine-rich adhesin for platelets OS=Caenorhabditis elegans OX=6239 GN=CELE_H11E01.3 PE=1 SV=1;>tr|A0A5E4M3B1|A0A5E4M3B1_CAEEL Serine-rich adhesin for platelets OS=Caenorhabditis elegans OX=6239 GN=CELE_H11E01.3 PE=1 SV=1	A0A5E4LZG5;A0A5E4M3B1	CELE_H11E01.3	Serine-rich adhesin for platelets	A0A5E4LZG5;A0A5E4M3B1	Caenorhabditis elegans	0.570545	4.01853e-08	48.5772	FALSE	TRUE	FALSE	A0A5E4LZG5	H11E01.3	Serine-rich adhesin for platelets	13.8144	14.0745	13.9063	13.3446	13.4165	13.6332	-0.466971	-0.846621	-0.0873216	13.2954	-2.60062	-4.59181	0.0189504	0.0382343	0	0			dpy-23	18.4133	18.8858	18.7248	18.6747
>tr|A0A5E4LZH0|A0A5E4LZH0_CAEEL Tyrosine-protein kinase OS=Caenorhabditis elegans OX=6239 GN=abl-1 PE=1 SV=1;>tr|A0A5E4LZL8|A0A5E4LZL8_CAEEL Tyrosine-protein kinase OS=Caenorhabditis elegans OX=6239 GN=abl-1 PE=1 SV=1;>tr|A0A8S4QC30|A0A8S4QC30_CAEEL Tyrosine-protein kinase OS=Caenorhabditis elegans OX=6239 GN=abl-1 PE=1 SV=1;>tr|A0A8S4QCL3|A0A8S4QCL3_CAEEL Tyrosine-protein kinase OS=Caenorhabditi…	A0A5E4LZH0;A0A5E4LZL8;A0A8S4QC30;A0A8S4QCL3;P03949	abl-1	Tyrosine-protein kinase;Tyrosine-protein kinase;Tyrosine-protein kinase;Tyrosine-protein kinase;Tyrosine-protein kinase abl-1	A0A5E4LZH0;A0A5E4LZL8;A0A8S4QC30;A0A8S4QCL3;P03949	Caenorhabditis elegans	0.130022	0.00138078	38.0742	FALSE	TRUE	FALSE	A0A5E4LZH0	abl-1	Tyrosine-protein kinase	NA	NA	NA	14.1316	NA	13.6707	NA	NA	NA	13.9012	NA	NA	NA	NA	NA	NA			rps-10	18.712	18.6473	18.6381	18.6658
>tr|A0A5E4LZM9|A0A5E4LZM9_CAEEL RING-type domain-containing protein OS=Caenorhabditis elegans OX=6239 GN=CELE_T23F2.2 PE=1 SV=1	A0A5E4LZM9	CELE_T23F2.2	RING-type domain-containing protein	A0A5E4LZM9	Caenorhabditis elegans	0.575531	0.00123097	38.3429	FALSE	TRUE	FALSE	A0A5E4LZM9	T23F2.2	RING-type domain-containing protein	11.5347	NA	10.7451	11.2115	12.2215	11.9181	0.643806	-0.360009	1.64762	11.2078	1.44121	-6.44344	0.181952	0.257402	0	0			copa-1	18.6007	18.6052	18.7457	18.6505
>tr|A0A5E4M3J0|A0A5E4M3J0_CAEEL Cytochrome P450 OS=Caenorhabditis elegans OX=6239 GN=daf-9 PE=3 SV=1;>sp|H2KYS3|DAF9_CAEEL 3-ketosteroid oxygenase OS=Caenorhabditis elegans OX=6239 GN=daf-9 PE=1 SV=1	A0A5E4M3J0;H2KYS3	daf-9	Cytochrome P450;3-ketosteroid oxygenase	A0A5E4M3J0;H2KYS3	Caenorhabditis elegans	0.415963	2.95476e-06	45.45	FALSE	TRUE	FALSE	A0A5E4M3J0	daf-9	Cytochrome P450	NA	NA	NA	NA	NA	NA	NA	NA	NA	11.0237	NA	NA	NA	NA	NA	NA			C01B10.3	18.5473	18.7826	18.6161	18.6487
>tr|A0A5K1I804|A0A5K1I804_CAEEL PDZ domain-containing protein OS=Caenorhabditis elegans OX=6239 GN=let-413 PE=1 SV=1;>tr|A0A5K1I8A6|A0A5K1I8A6_CAEEL PDZ domain-containing protein OS=Caenorhabditis elegans OX=6239 GN=let-413 PE=1 SV=1;>tr|A0A5K1IAV7|A0A5K1IAV7_CAEEL PDZ domain-containing protein OS=Caenorhabditis elegans OX=6239 GN=let-413 PE=1 SV=1;>tr|A0A5K1IC26|A0A5K1IC26_CAEEL PDZ domain-conta…	A0A5K1I804;A0A5K1I8A6;A0A5K1IAV7;A0A5K1IC26;O61967	let-413	PDZ domain-containing protein;PDZ domain-containing protein;PDZ domain-containing protein;PDZ domain-containing protein;Protein lap1	A0A5K1I804;A0A5K1I8A6;A0A5K1IAV7;A0A5K1IC26;O61967	Caenorhabditis elegans	0.51434	6.76003e-12	53.7483	FALSE	TRUE	FALSE	A0A5K1I804	let-413	PDZ domain-containing protein	16.7731	16.8499	16.8979	16.0729	16.2895	16.3303	-0.609423	-0.881297	-0.337549	16.4775	-4.73842	-0.0930053	0.000202835	0.000773133	0	0			cct-8	18.8086	18.4992	18.6105	18.6394
>tr|A0A5K1IAD3|A0A5K1IAD3_CAEEL BED-type domain-containing protein OS=Caenorhabditis elegans OX=6239 GN=bed-2 PE=1 SV=1;>tr|A0A5K1IBA7|A0A5K1IBA7_CAEEL BED-type domain-containing protein OS=Caenorhabditis elegans OX=6239 GN=bed-2 PE=1 SV=1	A0A5K1IAD3;A0A5K1IBA7	bed-2	BED-type domain-containing protein	A0A5K1IAD3;A0A5K1IBA7	Caenorhabditis elegans	0.65775	6.65662e-08	48.2437	FALSE	TRUE	FALSE	A0A5K1IAD3	bed-2	BED-type domain-containing protein	11.5925	13.3158	13.1195	NA	11.8262	12.0918	-0.716907	-1.58934	0.15553	12.6792	-1.7697	-5.97097	0.099494	0.155278	0	0			alh-12	18.7583	18.4096	18.7168	18.6283
>tr|A0A5K1ICF1|A0A5K1ICF1_CAEEL RING-type E3 ubiquitin transferase OS=Caenorhabditis elegans OX=6239 GN=znf-598 PE=1 SV=1;>tr|Q18782|Q18782_CAEEL RING-type E3 ubiquitin transferase OS=Caenorhabditis elegans OX=6239 GN=znf-598 PE=1 SV=2	A0A5K1ICF1;Q18782	znf-598	RING-type E3 ubiquitin transferase	A0A5K1ICF1;Q18782	Caenorhabditis elegans	0.878906	3.99323e-11	52.758	FALSE	TRUE	FALSE	A0A5K1ICF1	znf-598	RING-type E3 ubiquitin transferase	12.446	13.0605	12.7315	12.1741	12.6222	14.3874	0.31523	-0.472546	1.10301	13.0062	0.846552	-7.21809	0.409418	0.499876	0	0			ddx-17	18.5265	18.621	18.726	18.6245
>tr|A0A5S9MM65|A0A5S9MM65_CAEEL Bromodomain-containing protein bet-1 OS=Caenorhabditis elegans OX=6239 GN=bet-1 PE=1 SV=1;>tr|A0A5S9MMD4|A0A5S9MMD4_CAEEL Bromodomain-containing protein bet-1 OS=Caenorhabditis elegans OX=6239 GN=bet-1 PE=1 SV=1;>tr|A0A5S9MMP9|A0A5S9MMP9_CAEEL Bromodomain-containing protein bet-1 OS=Caenorhabditis elegans OX=6239 GN=bet-1 PE=1 SV=1;>tr|A0A5S9MN31|A0A5S9MN31_CAEEL B…	A0A5S9MM65;A0A5S9MMD4;A0A5S9MMP9;A0A5S9MN31;A0A5S9MPT0;A0A5S9MQE5;Q95Y80	bet-1	Bromodomain-containing protein bet-1	A0A5S9MM65;A0A5S9MMD4;A0A5S9MMP9;A0A5S9MN31;A0A5S9MPT0;A0A5S9MQE5;Q95Y80	Caenorhabditis elegans	0.749236	3.62892e-14	56.7485	FALSE	TRUE	FALSE	A0A5S9MM65	bet-1	Bromodomain-containing protein bet-1	14.9124	15.5167	15.5662	14.6404	14.3487	14.3234	-0.894258	-1.34173	-0.44679	14.6735	-4.22743	-1.19733	0.00060657	0.00196849	0	0			rpl-1	18.9729	18.3815	18.5125	18.6223
>tr|A0A5S9MMA9|A0A5S9MMA9_CAEEL Apple domain-containing protein OS=Caenorhabditis elegans OX=6239 GN=srap-1 PE=1 SV=1;>tr|A0A5S9MMB0|A0A5S9MMB0_CAEEL Apple domain-containing protein OS=Caenorhabditis elegans OX=6239 GN=srap-1 PE=1 SV=1;>tr|A0A5S9MMI0|A0A5S9MMI0_CAEEL Apple domain-containing protein OS=Caenorhabditis elegans OX=6239 GN=srap-1 PE=1 SV=1;>tr|A0A5S9MNN4|A0A5S9MNN4_CAEEL Apple domain-…	A0A5S9MMA9;A0A5S9MMB0;A0A5S9MMI0;A0A5S9MNN4;A0A5S9MQJ1;G5ECB3;G5ECB4;G5EDB1	srap-1	Apple domain-containing protein	A0A5S9MMA9;A0A5S9MMB0;A0A5S9MMI0;A0A5S9MNN4;A0A5S9MQJ1;G5ECB3;G5ECB4;G5EDB1	Caenorhabditis elegans	0.60835	5.60842e-06	44.914	FALSE	TRUE	FALSE	A0A5S9MMA9	srap-1	Apple domain-containing protein	13.7357	13.8503	12.8665	13.0528	13.3382	12.8217	-0.413236	-0.997118	0.170646	12.867	-1.53636	-6.42494	0.14954	0.219135	0	0			alh-3	18.6161	18.6076	18.6277	18.6171
>tr|A0A5S9MML0|A0A5S9MML0_CAEEL E3 ubiquitin-protein ligase OS=Caenorhabditis elegans OX=6239 GN=CELE_F10G7.10 PE=1 SV=1	A0A5S9MML0	CELE_F10G7.10	E3 ubiquitin-protein ligase	A0A5S9MML0	Caenorhabditis elegans	0.511334	1.86077e-09	50.5042	FALSE	TRUE	FALSE	A0A5S9MML0	F10G7.10	E3 ubiquitin-protein ligase	12.2709	12.2695	12.4682	12.9079	13.1165	13.0517	0.68921	0.3538	1.02462	12.5732	4.34368	-0.935105	0.000465677	0.00157826	0	0			Y37E3.17	18.8077	18.4589	18.5552	18.6073
>tr|A0A5S9MPX1|A0A5S9MPX1_CAEEL DNA2/NAM7 helicase-like C-terminal domain-containing protein OS=Caenorhabditis elegans OX=6239 GN=C05C10.2 PE=1 SV=1;>tr|Q95ZZ3|Q95ZZ3_CAEEL DNA2/NAM7 helicase-like C-terminal domain-containing protein OS=Caenorhabditis elegans OX=6239 GN=C05C10.2 PE=1 SV=2	A0A5S9MPX1;Q95ZZ3	C05C10.2	DNA2/NAM7 helicase-like C-terminal domain-containing protein	A0A5S9MPX1;Q95ZZ3	Caenorhabditis elegans	0.695708	3.47276e-11	52.837	FALSE	TRUE	FALSE	A0A5S9MPX1	C05C10.2	DNA2/NAM7 helicase-like C-terminal domain-containing protein	12.9406	13.1824	NA	13.2873	13.6231	13.5364	0.420801	0.00118365	0.840419	13.9337	2.13091	-5.36549	0.0494322	0.0869063	0	0			haly-1	18.4467	18.601	18.7667	18.6048
>tr|A0A5S9MQG4|A0A5S9MQG4_CAEEL Rho-GAP domain-containing protein OS=Caenorhabditis elegans OX=6239 GN=CELE_Y92H12BL.7 PE=1 SV=1	A0A5S9MQG4	CELE_Y92H12BL.7	Rho-GAP domain-containing protein	A0A5S9MQG4	Caenorhabditis elegans	0.41446	1.02598e-06	46.2903	FALSE	TRUE	FALSE	A0A5S9MQG4	Y92H12BL.7	Rho-GAP domain-containing protein	14.159	14.199	14.4245	13.8988	13.3294	13.7349	-0.606478	-0.957486	-0.255469	13.78	-3.65241	-2.4179	0.00204174	0.00561139	0	0			idhb-1	18.6937	18.5236	18.5752	18.5975
>tr|A0A679L8M9|A0A679L8M9_CAEEL Mesocentin OS=Caenorhabditis elegans OX=6239 GN=dig-1 PE=1 SV=1;>sp|Q09165|DIG1_CAEEL Mesocentin OS=Caenorhabditis elegans OX=6239 GN=dig-1 PE=1 SV=2	A0A679L8M9;Q09165	dig-1	Mesocentin	A0A679L8M9;Q09165	Caenorhabditis elegans	0.507468	4.54241e-13	55.2376	FALSE	TRUE	FALSE	A0A679L8M9	dig-1	Mesocentin	15.6758	15.843	15.8031	15.071	14.9345	15.3572	-0.653088	-0.954343	-0.351834	14.9664	-4.58269	-0.424197	0.000281093	0.00102868	0	0			kin-2	18.5951	18.5677	18.6121	18.5916
>tr|A0A679L8N0|A0A679L8N0_CAEEL NR LBD domain-containing protein OS=Caenorhabditis elegans OX=6239 GN=CELE_Y39E4B.10 PE=1 SV=1;>tr|A0A679L8S1|A0A679L8S1_CAEEL NR LBD domain-containing protein OS=Caenorhabditis elegans OX=6239 GN=CELE_Y39E4B.10 PE=1 SV=1	A0A679L8N0;A0A679L8S1	CELE_Y39E4B.10	NR LBD domain-containing protein	A0A679L8N0;A0A679L8S1	Caenorhabditis elegans	0.611325	4.31953e-10	51.3785	FALSE	TRUE	FALSE	A0A679L8N0	Y39E4B.10	NR LBD domain-containing protein	14.7122	15.0922	14.9463	14.8386	14.7933	14.7825	-0.112085	-0.392874	0.168704	15.1474	-0.84382	-7.22057	0.41078	0.501241	0	0			F21D5.1	18.5436	18.4638	18.7512	18.5862
>tr|A0A679L8R0|A0A679L8R0_CAEEL C2 domain-containing protein OS=Caenorhabditis elegans OX=6239 GN=esyt-2 PE=1 SV=1	A0A679L8R0	esyt-2	C2 domain-containing protein	A0A679L8R0	Caenorhabditis elegans	0.468829	2.66927e-11	52.9852	FALSE	TRUE	FALSE	A0A679L8R0	esyt-2	C2 domain-containing protein	14.2449	14.2073	14.5828	13.9748	14.0406	13.8842	-0.378488	-0.616997	-0.139979	13.9367	-3.35452	-3.05079	0.00386771	0.00965291	0	0			rsp-2	18.7039	18.6954	18.3241	18.5745
>tr|A0A679L8U9|A0A679L8U9_CAEEL Ubiquitin-like domain-containing protein OS=Caenorhabditis elegans OX=6239 GN=CELE_ZK688.5 PE=1 SV=1;>tr|L8EC34|L8EC34_CAEEL Ubiquitin-like domain-containing protein OS=Caenorhabditis elegans OX=6239 GN=CELE_ZK688.5 PE=1 SV=2;>sp|P34675|YO25_CAEEL Uncharacterized protein ZK688.5 OS=Caenorhabditis elegans OX=6239 GN=ZK688.5 PE=4 SV=2	A0A679L8U9;L8EC34;P34675	CELE_ZK688.5;CELE_ZK688.5;ZK688.5	Ubiquitin-like domain-containing protein;Ubiquitin-like domain-containing protein;Uncharacterized protein ZK688.5	A0A679L8U9;L8EC34;P34675	Caenorhabditis elegans	0.577173	1.5396e-10	51.9835	FALSE	TRUE	FALSE	A0A679L8U9	ZK688.5	Ubiquitin-like domain-containing protein	13.6729	13.5189	13.8389	13.4198	13.5333	13.3964	-0.227053	-0.431682	-0.0224241	13.6981	-2.34554	-5.0778	0.0317249	0.0593655	0	0			vha-11	18.5288	18.5914	18.5591	18.5598
>tr|A0A6V7QYI0|A0A6V7QYI0_CAEEL Aquaporin-9 OS=Caenorhabditis elegans OX=6239 GN=aqp-7 PE=1 SV=1;>tr|Q21473|Q21473_CAEEL Aquaporin-9 OS=Caenorhabditis elegans OX=6239 GN=aqp-7 PE=1 SV=2	A0A6V7QYI0;Q21473	aqp-7	Aquaporin-9	A0A6V7QYI0;Q21473	Caenorhabditis elegans	0.637761	2.24342e-08	48.955	FALSE	TRUE	FALSE	A0A6V7QYI0	aqp-7	Aquaporin-9	17.496	17.1934	17.0869	16.9259	16.5963	16.7808	-0.491103	-1.1204	0.138197	16.9283	-1.65099	-6.25518	0.117743	0.178719	0	0			ucr-11	18.5105	18.5477	18.6069	18.555
>tr|A0A6V7QYS9|A0A6V7QYS9_CAEEL Nuclear hormone receptor family member daf-12 OS=Caenorhabditis elegans OX=6239 GN=daf-12 PE=4 SV=1;>tr|A0A6V7QZ48|A0A6V7QZ48_CAEEL Nuclear hormone receptor HR3 OS=Caenorhabditis elegans OX=6239 GN=daf-12 PE=4 SV=1;>tr|A0A6V7QZA2|A0A6V7QZA2_CAEEL Nuclear hormone receptor HR3 OS=Caenorhabditis elegans OX=6239 GN=daf-12 PE=4 SV=1;>sp|G5EFF5|DAF12_CAEEL Nuclear hormon…	A0A6V7QYS9;A0A6V7QZ48;A0A6V7QZA2;G5EFF5	daf-12	Nuclear hormone receptor family member daf-12;Nuclear hormone receptor HR3;Nuclear hormone receptor HR3;Nuclear hormone receptor family member daf-12	A0A6V7QYS9;A0A6V7QZ48;A0A6V7QZA2;G5EFF5	Caenorhabditis elegans	0.666735	0.00248187	36.1794	FALSE	TRUE	FALSE	A0A6V7QYS9	daf-12	Nuclear hormone receptor family member daf-12	NA	14.5344	14.3994	11.8345	NA	11.973	-2.5632	-3.25503	-1.87136	13.3497	-8.66273	2.58957	3.8941e-05	0.000189786	-1	-1			pars-1	18.5177	18.5416	18.6039	18.5544
>tr|A0A7I9BBC6|A0A7I9BBC6_CAEEL Phospholipid-transporting ATPase OS=Caenorhabditis elegans OX=6239 GN=tat-5 PE=1 SV=1;>sp|G5EBH1|TAT5_CAEEL Probable phospholipid-transporting ATPase tat-5 OS=Caenorhabditis elegans OX=6239 GN=tat-5 PE=1 SV=1	A0A7I9BBC6;G5EBH1	tat-5	Phospholipid-transporting ATPase;Probable phospholipid-transporting ATPase tat-5	A0A7I9BBC6;G5EBH1	Caenorhabditis elegans	0.566731	1.59885e-08	49.1714	FALSE	TRUE	FALSE	A0A7I9BBC6	tat-5	Phospholipid-transporting ATPase	13.9101	14.0261	14.2164	14.6227	14.5754	14.6387	0.561426	0.35047	0.772381	14.5748	5.62579	1.75457	3.32035e-05	0.000165736	0	0			mdh-2	18.6704	18.523	18.4512	18.5482
>tr|A0A7R9SUJ3|A0A7R9SUJ3_CAEEL cytochrome-b5 reductase OS=Caenorhabditis elegans OX=6239 GN=Y52B11A.3 PE=1 SV=1;>tr|Q7Z1J7|Q7Z1J7_CAEEL cytochrome-b5 reductase OS=Caenorhabditis elegans OX=6239 GN=CELE_Y52B11A.3 PE=1 SV=2;>tr|Q9XWF1|Q9XWF1_CAEEL cytochrome-b5 reductase OS=Caenorhabditis elegans OX=6239 GN=CELE_Y52B11A.3 PE=1 SV=3	A0A7R9SUJ3;Q7Z1J7;Q9XWF1	Y52B11A.3;CELE_Y52B11A.3;CELE_Y52B11A.3	cytochrome-b5 reductase	A0A7R9SUJ3;Q7Z1J7;Q9XWF1	Caenorhabditis elegans	0.559283	1.80499e-07	47.5632	FALSE	TRUE	FALSE	A0A7R9SUJ3	Y52B11A.3	cytochrome-b5 reductase	13.6244	13.7202	13.3065	13.5297	13.3586	13.8369	0.0246949	-0.326248	0.375638	13.8596	0.148749	-7.57754	0.883546	0.915252	0	0			nol-58	18.4727	18.5396	18.6127	18.5417
>tr|A0A7R9SUN5|A0A7R9SUN5_CAEEL Regulator of spindle assembly protein 2 OS=Caenorhabditis elegans OX=6239 GN=rsa-2 PE=1 SV=1;>sp|G5EFV3|RSA2_CAEEL Regulator of spindle assembly protein 2 OS=Caenorhabditis elegans OX=6239 GN=rsa-2 PE=1 SV=1	A0A7R9SUN5;G5EFV3	rsa-2	Regulator of spindle assembly protein 2	A0A7R9SUN5;G5EFV3	Caenorhabditis elegans	0.634841	2.50534e-05	43.5587	FALSE	TRUE	FALSE	A0A7R9SUN5	rsa-2	Regulator of spindle assembly protein 2	NA	14.5202	12.9692	12.9259	NA	14.7398	0.0881407	-1.09327	1.26955	13.3743	0.159586	-7.37357	0.875422	0.908889	0	0			T05H10.6	18.5972	18.4187	18.603	18.5396
>tr|A0A7R9SUN6|A0A7R9SUN6_CAEEL Amino acid transporter OS=Caenorhabditis elegans OX=6239 GN=glt-4 PE=1 SV=1;>sp|Q22682|EAA4_CAEEL Putative sodium-dependent excitatory amino acid transporter glt-4 OS=Caenorhabditis elegans OX=6239 GN=glt-4 PE=3 SV=3	A0A7R9SUN6;Q22682	glt-4	Amino acid transporter;Putative sodium-dependent excitatory amino acid transporter glt-4	A0A7R9SUN6;Q22682	Caenorhabditis elegans	0.518909	6.58585e-12	53.7627	FALSE	TRUE	FALSE	A0A7R9SUN6	glt-4	Amino acid transporter	12.8205	12.6308	12.0841	11.6693	12.1854	11.7461	-0.644851	-1.22217	-0.0675284	12.1309	-2.36303	-5.04714	0.0307718	0.0580028	0	0			emb-9	17.9305	18.5956	19.086	18.5374
>tr|A0A7R9SV91|A0A7R9SV91_CAEEL Serine-rich adhesin for platelets OS=Caenorhabditis elegans OX=6239 GN=Y48C3A.12 PE=1 SV=1;>tr|Q9U290|Q9U290_CAEEL Serine-rich adhesin for platelets OS=Caenorhabditis elegans OX=6239 GN=CELE_Y48C3A.12 PE=1 SV=3	A0A7R9SV91;Q9U290	Y48C3A.12;CELE_Y48C3A.12	Serine-rich adhesin for platelets	A0A7R9SV91;Q9U290	Caenorhabditis elegans	0.558285	0.000164566	41.4924	FALSE	TRUE	FALSE	A0A7R9SV91	Y48C3A.12	Serine-rich adhesin for platelets	NA	NA	NA	15.2783	15.7426	15.7064	NA	NA	NA	13.714	NA	NA	NA	NA	NA	NA			enpl-1	18.7963	18.2906	18.525	18.5373
>tr|A0A7R9SVJ0|A0A7R9SVJ0_CAEEL CC domain-containing protein OS=Caenorhabditis elegans OX=6239 GN=Y51H7C.13 PE=1 SV=1;>tr|Q9N3I1|Q9N3I1_CAEEL CC domain-containing protein OS=Caenorhabditis elegans OX=6239 GN=CELE_Y51H7C.13 PE=1 SV=2	A0A7R9SVJ0;Q9N3I1	Y51H7C.13;CELE_Y51H7C.13	CC domain-containing protein	A0A7R9SVJ0;Q9N3I1	Caenorhabditis elegans	0.615562	1.58382e-08	49.1774	FALSE	TRUE	FALSE	A0A7R9SVJ0	Y51H7C.13	CC domain-containing protein	18.2734	18.3986	17.6137	16.3503	17.6518	18.0149	-0.756246	-1.87785	0.365353	17.054	-1.42644	-6.57443	0.172486	0.246716	0	0			perm-4	18.3654	18.7098	18.5187	18.5313
>tr|A0A7R9SVK3|A0A7R9SVK3_CAEEL GBD/FH3 domain-containing protein OS=Caenorhabditis elegans OX=6239 GN=frl-1 PE=1 SV=1;>tr|Q9BL72|Q9BL72_CAEEL GBD/FH3 domain-containing protein OS=Caenorhabditis elegans OX=6239 GN=frl-1 PE=1 SV=3	A0A7R9SVK3;Q9BL72	frl-1	GBD/FH3 domain-containing protein	A0A7R9SVK3;Q9BL72	Caenorhabditis elegans	0.523462	1.67929e-09	50.5664	FALSE	TRUE	FALSE	A0A7R9SVK3	frl-1	GBD/FH3 domain-containing protein	14.2464	14.4077	14.5979	15.1003	15.3299	15.4133	0.863821	0.535492	1.19215	14.7068	5.56158	1.62361	3.773e-05	0.000184956	0	0			copd-1	18.5404	18.5251	18.527	18.5309
>tr|A0A7R9SVK5|A0A7R9SVK5_CAEEL POU domain protein OS=Caenorhabditis elegans OX=6239 GN=ceh-18 PE=1 SV=1;>sp|P41934|HM18_CAEEL Homeobox protein ceh-18 OS=Caenorhabditis elegans OX=6239 GN=ceh-18 PE=1 SV=1	A0A7R9SVK5;P41934	ceh-18	POU domain protein;Homeobox protein ceh-18	A0A7R9SVK5;P41934	Caenorhabditis elegans	0.441212	3.36849e-07	47.1204	FALSE	TRUE	FALSE	A0A7R9SVK5	ceh-18	POU domain protein	14.1501	14.848	14.8711	NA	13.3626	13.7362	-1.07365	-1.52567	-0.621631	13.9755	-5.11238	0.285596	0.000177387	0.000684989	-1	-1			rpn-7	18.5492	18.4575	18.5658	18.5241
>tr|A0A7R9XLQ2|A0A7R9XLQ2_CAEEL HTH CENPB-type domain-containing protein OS=Caenorhabditis elegans OX=6239 GN=Y53G8AM.8 PE=1 SV=1;>tr|A0A8D9N0J4|A0A8D9N0J4_CAEEL HTH CENPB-type domain-containing protein OS=Caenorhabditis elegans OX=6239 GN=Y53G8AM.8 PE=1 SV=1	A0A7R9XLQ2;A0A8D9N0J4	Y53G8AM.8	HTH CENPB-type domain-containing protein	A0A7R9XLQ2;A0A8D9N0J4	Caenorhabditis elegans	0.441869	4.80016e-05	42.9035	FALSE	TRUE	FALSE	A0A7R9XLQ2	Y53G8AM.8	HTH CENPB-type domain-containing protein	NA	14.8757	15.6782	NA	NA	NA	NA	NA	NA	14.6612	NA	NA	NA	NA	NA	NA			fars-3	18.5889	18.4284	18.5499	18.5224
>tr|A0A7R9XN32|A0A7R9XN32_CAEEL Mitochondrial ATP synthase regulatory component factor B OS=Caenorhabditis elegans OX=6239 GN=Y53G8AR.8 PE=1 SV=1;>tr|Q9N3G1|Q9N3G1_CAEEL Mitochondrial ATP synthase regulatory component factor B OS=Caenorhabditis elegans OX=6239 GN=CELE_Y53G8AR.8 PE=1 SV=3	A0A7R9XN32;Q9N3G1	Y53G8AR.8;CELE_Y53G8AR.8	Mitochondrial ATP synthase regulatory component factor B	A0A7R9XN32;Q9N3G1	Caenorhabditis elegans	0.658549	7.46384e-08	48.1671	FALSE	TRUE	FALSE	A0A7R9XN32	Y53G8AR.8	Mitochondrial ATP synthase regulatory component factor B	13.1977	12.9315	13.5323	12.6091	13.3841	12.9485	-0.239961	-0.662439	0.182517	13.8565	-1.20133	-6.85743	0.246621	0.330751	0	0			erfa-1	18.4693	18.4659	18.628	18.5211
>tr|A0A7R9XNE4|A0A7R9XNE4_CAEEL sulfite oxidase OS=Caenorhabditis elegans OX=6239 GN=suox-1 PE=1 SV=1;>tr|Q9XTQ8|Q9XTQ8_CAEEL sulfite oxidase OS=Caenorhabditis elegans OX=6239 GN=suox-1 PE=1 SV=1	A0A7R9XNE4;Q9XTQ8	suox-1	sulfite oxidase	A0A7R9XNE4;Q9XTQ8	Caenorhabditis elegans	0.484766	3.89976e-05	43.1186	FALSE	TRUE	FALSE	A0A7R9XNE4	suox-1	sulfite oxidase	NA	NA	NA	14.4783	14.4107	13.9899	NA	NA	NA	13.9273	NA	NA	NA	NA	NA	NA			ctps-1	18.4644	18.4256	18.5803	18.4901
>tr|A0A8D8EIT5|A0A8D8EIT5_CAEEL Mitochondrial GTPase 1 OS=Caenorhabditis elegans OX=6239 GN=mtg-1 PE=1 SV=1;>tr|G4SNS6|G4SNS6_CAEEL CP-type G domain-containing protein OS=Caenorhabditis elegans OX=6239 GN=mtg-1 PE=1 SV=2	A0A8D8EIT5;G4SNS6	mtg-1	Mitochondrial GTPase 1;CP-type G domain-containing protein	A0A8D8EIT5;G4SNS6	Caenorhabditis elegans	0.62963	0.0114741	31.3564	FALSE	TRUE	FALSE	A0A8D8EIT5	mtg-1	Mitochondrial GTPase 1	NA	14.2481	NA	NA	NA	NA	NA	NA	NA	13.5445	NA	NA	NA	NA	NA	NA			acp-6	18.6463	18.3007	18.51	18.4857
>tr|A0A8D8EJE6|A0A8D8EJE6_CAEEL Pre-mRNA-processing factor 40 homolog B OS=Caenorhabditis elegans OX=6239 GN=prp-40 PE=1 SV=1;>sp|P34600|YO61_CAEEL WW domain-containing protein ZK1098.1 OS=Caenorhabditis elegans OX=6239 GN=ZK1098.1 PE=1 SV=2	A0A8D8EJE6;P34600	prp-40;ZK1098.1	Pre-mRNA-processing factor 40 homolog B;WW domain-containing protein ZK1098.1	A0A8D8EJE6;P34600	Caenorhabditis elegans	0.613908	1.72868e-10	51.9161	FALSE	TRUE	FALSE	A0A8D8EJE6	prp-40	Pre-mRNA-processing factor 40 homolog B	15.1758	15.9482	16.3126	14.8832	15.3701	15.2897	-0.631171	-1.15219	-0.110147	15.304	-2.56282	-4.66739	0.0205612	0.0410032	0	0			fbp-1	18.5316	18.3818	18.4864	18.4666
>tr|A0A8D9I609|A0A8D9I609_CAEEL Mitoferrin OS=Caenorhabditis elegans OX=6239 GN=mfn-1 PE=1 SV=1;>tr|A0A8D9I610|A0A8D9I610_CAEEL Mitoferrin OS=Caenorhabditis elegans OX=6239 GN=mfn-1 PE=1 SV=1;>tr|A0A8D9I8L7|A0A8D9I8L7_CAEEL Mitoferrin OS=Caenorhabditis elegans OX=6239 GN=mfn-1 PE=1 SV=1;>sp|Q23125|MFRN_CAEEL Mitoferrin OS=Caenorhabditis elegans OX=6239 GN=mfn-1 PE=2 SV=1	A0A8D9I609;A0A8D9I610;A0A8D9I8L7;Q23125	mfn-1	Mitoferrin	A0A8D9I609;A0A8D9I610;A0A8D9I8L7;Q23125	Caenorhabditis elegans	0.629872	7.82118e-05	42.3738	FALSE	TRUE	FALSE	A0A8D9I609	mfn-1	Mitoferrin	12.9524	13.0751	13.2549	14.0656	14.1492	14.0169	0.983144	0.726929	1.23936	13.8976	8.11138	6.41488	3.60631e-07	3.96982e-06	0	0			let-767	18.7468	18.2543	18.3896	18.4635
>tr|A0A8D9I628|A0A8D9I628_CAEEL 1-phosphatidylinositol-3-phosphate 5-kinase OS=Caenorhabditis elegans OX=6239 GN=ppk-3 PE=1 SV=1;>tr|G5ED98|G5ED98_CAEEL 1-phosphatidylinositol-3-phosphate 5-kinase OS=Caenorhabditis elegans OX=6239 GN=ppk-3 PE=1 SV=1	A0A8D9I628;G5ED98	ppk-3	1-phosphatidylinositol-3-phosphate 5-kinase	A0A8D9I628;G5ED98	Caenorhabditis elegans	0.667675	0.0933404	25.9126	FALSE	TRUE	FALSE	A0A8D9I628	ppk-3	1-phosphatidylinositol-3-phosphate 5-kinase	NA	NA	NA	NA	NA	NA	NA	NA	NA	12.9055	NA	NA	NA	NA	NA	NA			eif-2alpha	18.4962	18.3269	18.5672	18.4634
>tr|A0A8D9I6U5|A0A8D9I6U5_CAEEL Ubiquitin carboxyl-terminal hydrolase OS=Caenorhabditis elegans OX=6239 GN=usp-5 PE=1 SV=1	A0A8D9I6U5	usp-5	Ubiquitin carboxyl-terminal hydrolase	A0A8D9I6U5	Caenorhabditis elegans	0.539545	5.99648e-13	55.0819	FALSE	TRUE	FALSE	A0A8D9I6U5	usp-5	Ubiquitin carboxyl-terminal hydrolase	16.1689	16.2689	15.9589	16.6119	16.5286	16.4048	0.382894	0.132364	0.633424	16.1709	3.23073	-3.311	0.00503883	0.0121073	0	0			icd-2	18.3741	18.6238	18.3661	18.4547
>tr|A0A8D9I9L4|A0A8D9I9L4_CAEEL Connector enhancer of kinase suppressor of ras OS=Caenorhabditis elegans OX=6239 GN=cnk-1 PE=1 SV=1;>sp|G5EEW9|CNKR_CAEEL Connector enhancer of kinase suppressor of ras OS=Caenorhabditis elegans OX=6239 GN=cnk-1 PE=2 SV=1	A0A8D9I9L4;G5EEW9	cnk-1	Connector enhancer of kinase suppressor of ras	A0A8D9I9L4;G5EEW9	Caenorhabditis elegans	0.626248	1.11774e-06	46.2242	FALSE	TRUE	FALSE	A0A8D9I9L4	cnk-1	Connector enhancer of kinase suppressor of ras	13.3371	13.5482	13.5358	12.303	12.4026	12.2453	-1.15673	-1.45552	-0.857943	12.8447	-8.2725	5.86935	6.95402e-07	6.61433e-06	-1	-1			gars-1	18.4789	18.3449	18.5283	18.4507
>tr|A0A8D9I9M5|A0A8D9I9M5_CAEEL RING-Gid-type domain-containing protein OS=Caenorhabditis elegans OX=6239 GN=gid-2 PE=4 SV=1;>tr|Q22302|Q22302_CAEEL RING-Gid-type domain-containing protein OS=Caenorhabditis elegans OX=6239 GN=gid-2 PE=4 SV=2	A0A8D9I9M5;Q22302	gid-2	RING-Gid-type domain-containing protein	A0A8D9I9M5;Q22302	Caenorhabditis elegans	0.674206	1.3538e-08	49.277	FALSE	TRUE	FALSE	A0A8D9I9M5	gid-2	RING-Gid-type domain-containing protein	13.1882	13.2867	13.1096	NA	NA	12.4948	-0.700014	-1.40091	0.000880042	13.1022	-2.13635	-5.13608	0.0502522	0.0880012	0	0			acdh-12	18.4939	18.3637	18.4742	18.444
>tr|A0A8D9MHE6|A0A8D9MHE6_CAEEL K Homology domain-containing protein OS=Caenorhabditis elegans OX=6239 GN=imph-1 PE=1 SV=1	A0A8D9MHE6	imph-1	K Homology domain-containing protein	A0A8D9MHE6	Caenorhabditis elegans	0.709287	2.23842e-06	45.6757	FALSE	TRUE	FALSE	A0A8D9MHE6	imph-1	K Homology domain-containing protein	14.9246	15.0585	15.2961	15.3291	14.865	15.2392	0.051352	-0.22926	0.331964	15.6908	0.386842	-7.51045	0.703793	0.770992	0	0			rpl-12	18.8441	18.3405	18.0688	18.4178
>tr|A0A8D9MHU6|A0A8D9MHU6_CAEEL Chloride channel protein OS=Caenorhabditis elegans OX=6239 GN=clh-1 PE=1 SV=1;>tr|A0A8D9MJW7|A0A8D9MJW7_CAEEL Chloride channel protein OS=Caenorhabditis elegans OX=6239 GN=clh-1 PE=1 SV=1	A0A8D9MHU6;A0A8D9MJW7	clh-1	Chloride channel protein	A0A8D9MHU6;A0A8D9MJW7	Caenorhabditis elegans	0.569803	2.23644e-08	48.9571	FALSE	TRUE	FALSE	A0A8D9MHU6	clh-1	Chloride channel protein	14.5799	13.9978	14.4544	14.8707	14.7117	14.8317	0.460681	0.130861	0.790501	14.7304	2.95261	-3.88683	0.00909087	0.0204285	0	0			msp-19	18.3463	18.6043	18.2705	18.407
>tr|A0A8S4Q965|A0A8S4Q965_CAEEL Bromo domain-containing protein OS=Caenorhabditis elegans OX=6239 GN=taf-1 PE=3 SV=1;>sp|G5EGM3|TAF1_CAEEL Transcription initiation factor TFIID subunit 1 OS=Caenorhabditis elegans OX=6239 GN=taf-1 PE=2 SV=1	A0A8S4Q965;G5EGM3	taf-1	Bromo domain-containing protein;Transcription initiation factor TFIID subunit 1	A0A8S4Q965;G5EGM3	Caenorhabditis elegans	0.861918	0.00262547	35.9328	FALSE	TRUE	FALSE	A0A8S4Q965	taf-1	Bromo domain-containing protein	12.3477	12.6635	NA	12.194	NA	NA	-0.311628	-1.24288	0.619622	12.6237	-0.75196	-6.88337	0.470459	0.559348	0	0			pab-2	18.3068	18.4032	18.5052	18.4051
>tr|A0A8S4Q9J2|A0A8S4Q9J2_CAEEL ABC transporter domain-containing protein OS=Caenorhabditis elegans OX=6239 GN=wht-7 PE=1 SV=1;>tr|A0A8S4QAZ9|A0A8S4QAZ9_CAEEL ABC transporter domain-containing protein OS=Caenorhabditis elegans OX=6239 GN=wht-7 PE=1 SV=1;>tr|A0A8S4QD72|A0A8S4QD72_CAEEL ABC transporter domain-containing protein OS=Caenorhabditis elegans OX=6239 GN=wht-7 PE=1 SV=1;>tr|A0A8S4QFC8|A0A…	A0A8S4Q9J2;A0A8S4QAZ9;A0A8S4QD72;A0A8S4QFC8;A0A8S4QGL9;H2L028	wht-7	ABC transporter domain-containing protein	A0A8S4Q9J2;A0A8S4QAZ9;A0A8S4QD72;A0A8S4QFC8;A0A8S4QGL9;H2L028	Caenorhabditis elegans	0.534717	7.88848e-05	42.3642	FALSE	TRUE	FALSE	A0A8S4Q9J2	wht-7	ABC transporter domain-containing protein	13.4007	13.4942	12.569	12.8394	12.9809	13.0778	-0.188589	-0.725122	0.347944	13.2198	-0.743615	-7.30147	0.467621	0.556936	0	0			F21H7.5	18.1209	18.5055	18.5612	18.3959
>tr|A0A8S4QBN9|A0A8S4QBN9_CAEEL FHA domain-containing protein OS=Caenorhabditis elegans OX=6239 GN=edc-4 PE=1 SV=1;>tr|A0A8S4QCB9|A0A8S4QCB9_CAEEL FHA domain-containing protein OS=Caenorhabditis elegans OX=6239 GN=edc-4 PE=1 SV=1	A0A8S4QBN9;A0A8S4QCB9	edc-4	FHA domain-containing protein	A0A8S4QBN9;A0A8S4QCB9	Caenorhabditis elegans	0.596956	3.3483e-10	51.5289	FALSE	TRUE	FALSE	A0A8S4QBN9	edc-4	FHA domain-containing protein	16.7162	17.066	17.1649	16.6849	16.8528	16.9081	-0.167115	-0.423496	0.0892665	16.9128	-1.37788	-6.6388	0.186554	0.262546	0	0			F02A9.10	18.0402	18.5477	18.5931	18.3937
>tr|A0A8S4QBT6|A0A8S4QBT6_CAEEL ABC1 atypical kinase-like domain-containing protein OS=Caenorhabditis elegans OX=6239 GN=Y32H12A.7 PE=1 SV=1;>tr|Q9N534|Q9N534_CAEEL ABC1 atypical kinase-like domain-containing protein OS=Caenorhabditis elegans OX=6239 GN=CELE_Y32H12A.7 PE=1 SV=2	A0A8S4QBT6;Q9N534	Y32H12A.7;CELE_Y32H12A.7	ABC1 atypical kinase-like domain-containing protein	A0A8S4QBT6;Q9N534	Caenorhabditis elegans	0.493002	7.5838e-05	42.4083	FALSE	TRUE	FALSE	A0A8S4QBT6	Y32H12A.7	ABC1 atypical kinase-like domain-containing protein	13.0006	13.5845	13.8147	13.47	13.5142	NA	0.0255416	-0.470671	0.521754	13.6489	0.110825	-7.4714	0.913392	0.936068	0	0			his-40	18.5822	18.4446	18.1491	18.392
>tr|A0A8S4QBU0|A0A8S4QBU0_CAEEL Minor tail protein OS=Caenorhabditis elegans OX=6239 GN=Y39A3CL.1 PE=1 SV=1;>tr|Q9N412|Q9N412_CAEEL Minor tail protein OS=Caenorhabditis elegans OX=6239 GN=CELE_Y39A3CL.1 PE=1 SV=4	A0A8S4QBU0;Q9N412	Y39A3CL.1;CELE_Y39A3CL.1	Minor tail protein	A0A8S4QBU0;Q9N412	Caenorhabditis elegans	0.779782	3.45304e-12	54.117	FALSE	TRUE	FALSE	A0A8S4QBU0	Y39A3CL.1	Minor tail protein	13.7141	14.0218	13.994	13.5032	13.5837	13.5169	-0.375306	-0.676796	-0.0738153	14.1383	-2.63144	-4.53076	0.0177605	0.0362584	0	0			acdh-10	18.4618	18.2929	18.4098	18.3881
>tr|A0A8S4QC08|A0A8S4QC08_CAEEL Protein kinase domain-containing protein OS=Caenorhabditis elegans OX=6239 GN=frm-5.1 PE=1 SV=1;>tr|A0A8S4QDD1|A0A8S4QDD1_CAEEL Protein kinase domain-containing protein OS=Caenorhabditis elegans OX=6239 GN=frm-5.1 PE=1 SV=1;>tr|H8W3Y2|H8W3Y2_CAEEL Protein kinase domain-containing protein OS=Caenorhabditis elegans OX=6239 GN=frm-5.1 PE=1 SV=1;>tr|Q33BL4|Q33BL4_CAEEL…	A0A8S4QC08;A0A8S4QDD1;H8W3Y2;Q33BL4	frm-5.1	Protein kinase domain-containing protein	A0A8S4QC08;A0A8S4QDD1;H8W3Y2;Q33BL4	Caenorhabditis elegans	0.375658	4.16808e-11	52.7337	FALSE	TRUE	FALSE	A0A8S4QC08	frm-5.1	Protein kinase domain-containing protein	13.5288	13.4885	13.052	13.7052	14.0165	13.7898	0.480713	0.157701	0.803725	13.2455	3.14594	-3.48798	0.00603639	0.0141822	0	0			fln-2	18.2841	18.5721	18.304	18.3867
>tr|A0A8S4QCF9|A0A8S4QCF9_CAEEL TLDc domain-containing protein OS=Caenorhabditis elegans OX=6239 GN=Y39A3CL.4 PE=1 SV=1;>tr|G4SRU7|G4SRU7_CAEEL TLDc domain-containing protein OS=Caenorhabditis elegans OX=6239 GN=CELE_Y39A3CL.4 PE=1 SV=2;>tr|Q965X3|Q965X3_CAEEL TLDc domain-containing protein OS=Caenorhabditis elegans OX=6239 GN=CELE_Y39A3CL.4 PE=1 SV=2	A0A8S4QCF9;G4SRU7;Q965X3	Y39A3CL.4;CELE_Y39A3CL.4;CELE_Y39A3CL.4	TLDc domain-containing protein	A0A8S4QCF9;G4SRU7;Q965X3	Caenorhabditis elegans	0.531604	2.35359e-12	54.3271	FALSE	TRUE	FALSE	A0A8S4QCF9	Y39A3CL.4	TLDc domain-containing protein	15.0527	15.4622	15.5789	17.5572	17.7594	17.7113	2.31141	2.03538	2.58745	16.4407	17.7012	18.2917	3.37483e-12	3.02854e-10	1	1			rpl-43	18.579	18.1478	18.43	18.3856
>tr|A0A8S4QCL7|A0A8S4QCL7_CAEEL RUN domain-containing protein OS=Caenorhabditis elegans OX=6239 GN=pkhm-2 PE=1 SV=1;>tr|Q22368|Q22368_CAEEL PH domain-containing protein OS=Caenorhabditis elegans OX=6239 GN=pkhm-2 PE=1 SV=1	A0A8S4QCL7;Q22368	pkhm-2	RUN domain-containing protein;PH domain-containing protein	A0A8S4QCL7;Q22368	Caenorhabditis elegans	0.555681	4.21284e-10	51.3933	FALSE	TRUE	FALSE	A0A8S4QCL7	pkhm-2	RUN domain-containing protein	14.3628	14.3328	14.6332	13.9721	14.3424	14.5718	-0.14749	-0.433693	0.138713	14.5143	-1.08936	-6.98317	0.291577	0.379454	0	0			nog-1	18.3015	18.3782	18.4698	18.3832
>tr|A0A8S4QD60|A0A8S4QD60_CAEEL MeValonate Kinase OS=Caenorhabditis elegans OX=6239 GN=mvk-1 PE=1 SV=1;>tr|A0A8S4QGK9|A0A8S4QGK9_CAEEL MeValonate Kinase OS=Caenorhabditis elegans OX=6239 GN=mvk-1 PE=1 SV=1	A0A8S4QD60;A0A8S4QGK9	mvk-1	MeValonate Kinase	A0A8S4QD60;A0A8S4QGK9	Caenorhabditis elegans	0.480272	5.05146e-13	55.1779	FALSE	TRUE	FALSE	A0A8S4QD60	mvk-1	MeValonate Kinase	16.3599	16.1377	16.5221	16.4074	16.2361	16.334	-0.0140972	-0.241632	0.213438	16.3656	-0.130969	-7.58017	0.897376	0.925389	0	0			rps-12	18.2205	18.4958	18.4332	18.3832
>tr|A0A8S4QD84|A0A8S4QD84_CAEEL MeValonate Kinase OS=Caenorhabditis elegans OX=6239 GN=mvk-1 PE=1 SV=1	A0A8S4QD84	mvk-1	MeValonate Kinase	A0A8S4QD84	Caenorhabditis elegans	0.451829	1.23723e-12	54.6803	FALSE	TRUE	FALSE	A0A8S4QD84	mvk-1	MeValonate Kinase	15.6464	15.6403	16.259	15.4156	15.3079	15.2877	-0.511509	-0.819238	-0.20378	15.444	-3.51372	-2.71353	0.0027497	0.00720682	0	0			unc-108	18.4038	18.3165	18.4281	18.3828
>tr|A0A8S4QD99|A0A8S4QD99_CAEEL CTP synthase OS=Caenorhabditis elegans OX=6239 GN=ctps-1 PE=1 SV=1;>tr|G5EC98|G5EC98_CAEEL CTP synthase OS=Caenorhabditis elegans OX=6239 GN=ctps-1 PE=1 SV=1	A0A8S4QD99;G5EC98	ctps-1	CTP synthase	A0A8S4QD99;G5EC98	Caenorhabditis elegans	0.627386	2.60644e-12	54.2712	FALSE	TRUE	FALSE	A0A8S4QD99	ctps-1	CTP synthase	17.1222	17.134	17.5063	18.4644	18.4256	18.5803	1.23592	0.992972	1.47886	18.1679	10.7538	10.5092	6.85487e-09	1.66452e-07	1	1			bckd-1b	18.3219	18.2815	18.5153	18.3729
>tr|A0A8S4SMQ7|A0A8S4SMQ7_CAEEL Anaphase-promoting complex subunit 1 OS=Caenorhabditis elegans OX=6239 GN=apc-1 PE=3 SV=1	A0A8S4SMQ7	apc-1	Anaphase-promoting complex subunit 1	A0A8S4SMQ7	Caenorhabditis elegans	0.678157	2.13053e-12	54.3817	FALSE	TRUE	FALSE	A0A8S4SMQ7	apc-1	Anaphase-promoting complex subunit 1	13.5772	13.9588	14.0255	13.6148	13.7621	13.6704	-0.171425	-0.429193	0.0863423	14.2999	-1.40582	-6.60199	0.178241	0.253106	0	0			npp-9	18.257	18.4478	18.3945	18.3664
>tr|A0A8S4SRQ8|A0A8S4SRQ8_CAEEL Golgi pH regulator OS=Caenorhabditis elegans OX=6239 GN=gphr-1 PE=1 SV=1;>tr|A0A8S4SS68|A0A8S4SS68_CAEEL Golgi pH regulator OS=Caenorhabditis elegans OX=6239 GN=gphr-1 PE=1 SV=1;>tr|Q9U1S3|Q9U1S3_CAEEL Golgi pH regulator OS=Caenorhabditis elegans OX=6239 GN=gphr-1 PE=1 SV=1	A0A8S4SRQ8;A0A8S4SS68;Q9U1S3	gphr-1	Golgi pH regulator	A0A8S4SRQ8;A0A8S4SS68;Q9U1S3	Caenorhabditis elegans	0.929127	4.87267e-07	46.8511	FALSE	TRUE	FALSE	A0A8S4SRQ8	gphr-1	Golgi pH regulator	11.6128	10.4023	NA	NA	NA	11.5813	0.573732	-0.518249	1.66571	12.4067	1.16441	-6.49103	0.270242	0.357241	0	0			ule-3	18.1436	18.3407	18.6097	18.3647
>tr|A0A8S4SRX5|A0A8S4SRX5_CAEEL UDENN domain-containing protein OS=Caenorhabditis elegans OX=6239 GN=T26A5.6 PE=1 SV=1;>tr|Q22794|Q22794_CAEEL UDENN domain-containing protein OS=Caenorhabditis elegans OX=6239 GN=CELE_T26A5.6 PE=1 SV=3	A0A8S4SRX5;Q22794	T26A5.6;CELE_T26A5.6	UDENN domain-containing protein	A0A8S4SRX5;Q22794	Caenorhabditis elegans	0.595943	3.08825e-09	50.1957	FALSE	TRUE	FALSE	A0A8S4SRX5	T26A5.6	UDENN domain-containing protein	13.0759	12.9512	12.8835	13.2647	13.3425	13.302	0.332886	0.071658	0.594115	13.2581	2.69376	-4.40798	0.0156164	0.0325578	0	0			aass-1	18.2567	18.3499	18.4837	18.3634
>tr|A0A9J5HVD6|A0A9J5HVD6_CAEEL SH2 domain-containing protein OS=Caenorhabditis elegans OX=6239 GN=shc-3 PE=4 SV=1;>tr|Q21429|Q21429_CAEEL SH2 domain-containing protein OS=Caenorhabditis elegans OX=6239 GN=shc-3 PE=1 SV=2	A0A9J5HVD6;Q21429	shc-3	SH2 domain-containing protein	A0A9J5HVD6;Q21429	Caenorhabditis elegans	0.454129	0.00402738	34.0396	FALSE	TRUE	FALSE	A0A9J5HVD6	shc-3	SH2 domain-containing protein	13.9178	14.3258	14.1193	NA	NA	12.9605	-1.1605	-1.79746	-0.523542	13.7206	-3.95408	-1.81605	0.00178842	0.00502217	-1	-1			K11H3.3	18.3589	18.3547	18.3551	18.3562
>tr|A0A9J5HVW4|A0A9J5HVW4_CAEEL Alternative N-terminal open reading frame of ZYX-1 OS=Caenorhabditis elegans OX=6239 GN=azyx-1 PE=4 SV=1	A0A9J5HVW4	azyx-1	Alternative N-terminal open reading frame of ZYX-1	A0A9J5HVW4	Caenorhabditis elegans	0.419907	8.45126e-10	50.9794	FALSE	TRUE	FALSE	A0A9J5HVW4	azyx-1	Alternative N-terminal open reading frame of ZYX-1	16.8307	16.842	16.7929	15.9393	16.0866	15.9867	-0.817625	-1.22229	-0.412957	16.2562	-4.27287	-1.09519	0.000547237	0.00180143	0	0			sars-1	18.4147	18.2507	18.402	18.3558
>tr|A0A9J5HXB2|A0A9J5HXB2_CAEEL Adenine phosphoribosyltransferase OS=Caenorhabditis elegans OX=6239 GN=aprt-1 PE=4 SV=1;>sp|P91455|APT_CAEEL Adenine phosphoribosyltransferase OS=Caenorhabditis elegans OX=6239 GN=T19B4.3 PE=2 SV=1	A0A9J5HXB2;P91455	aprt-1;T19B4.3	Adenine phosphoribosyltransferase	A0A9J5HXB2;P91455	Caenorhabditis elegans	0.501933	1.10097e-14	57.5662	FALSE	TRUE	FALSE	A0A9J5HXB2	aprt-1	Adenine phosphoribosyltransferase	14.2092	14.2223	14.6668	15.0351	15.2883	15.4028	0.875958	0.568939	1.18298	14.937	6.03115	2.56991	1.5003e-05	8.41473e-05	0	0			eif-3.G	18.2701	18.375	18.4094	18.3515
>tr|A0A9S2|A0A9S2_CAEEL 5-oxoprolinase OS=Caenorhabditis elegans OX=6239 GN=CELE_Y38F2AR.12 PE=1 SV=2	A0A9S2	CELE_Y38F2AR.12	5-oxoprolinase	A0A9S2	Caenorhabditis elegans	0.598716	5.22726e-13	55.1587	FALSE	TRUE	FALSE	A0A9S2	Y38F2AR.12	5-oxoprolinase	14.6817	14.6758	14.8249	15.158	15.2309	15.2932	0.499892	0.299517	0.700267	15.1897	5.27369	1.03081	6.73401e-05	0.000300844	0	0			art-1	18.2711	18.3041	18.4777	18.351
>tr|A1X3T7|A1X3T7_CAEEL Vacuolar protein sorting-associated protein 35 OS=Caenorhabditis elegans OX=6239 GN=F59G1.3 PE=2 SV=1;>tr|Q21053|Q21053_CAEEL Vacuolar protein sorting-associated protein 35 OS=Caenorhabditis elegans OX=6239 GN=vps-35 PE=1 SV=3	A1X3T7;Q21053	F59G1.3;vps-35	Vacuolar protein sorting-associated protein 35	A1X3T7;Q21053	Caenorhabditis elegans	0.575173	5.43069e-12	53.8687	FALSE	TRUE	FALSE	A1X3T7	F59G1.3	Vacuolar protein sorting-associated protein 35	17.3295	17.478	17.8589	17.5846	17.5945	17.6405	0.0510625	-0.236781	0.338906	18.1125	0.374998	-7.51518	0.712416	0.777835	0	0			ldp-1	18.4126	18.175	18.428	18.3385
>tr|A2V8C3|A2V8C3_CAEEL Transthyretin-like family protein OS=Caenorhabditis elegans OX=6239 GN=ttr-42 PE=1 SV=1	A2V8C3	ttr-42	Transthyretin-like family protein	A2V8C3	Caenorhabditis elegans	0.559933	7.54393e-11	52.3954	FALSE	TRUE	FALSE	A2V8C3	ttr-42	Transthyretin-like family protein	12.4794	12.0051	12.5957	15.3508	15.5393	15.6894	3.16649	2.55094	3.78204	14.2345	10.9389	10.0657	1.14619e-08	2.40794e-07	1	1			lea-1	18.2102	18.4523	18.3506	18.3377
>tr|A3FPI3|A3FPI3_CAEEL DUF2189 domain-containing protein OS=Caenorhabditis elegans OX=6239 GN=C29E4.15 PE=1 SV=1	A3FPI3	C29E4.15	DUF2189 domain-containing protein	A3FPI3	Caenorhabditis elegans	0.248528	0.00411227	33.9642	FALSE	TRUE	FALSE	A3FPI3	C29E4.15	DUF2189 domain-containing protein	11.3637	NA	NA	NA	NA	11.4226	0.0589101	-1.93819	2.05601	11.468	0.087762	-7.03749	0.934967	0.95189	0	0			lfi-1	18.112	18.492	18.4053	18.3365
>sp|A3QM97|CNNM1_CAEEL Metal transporter cnnm-1 OS=Caenorhabditis elegans OX=6239 GN=cnnm-1 PE=2 SV=1	A3QM97	cnnm-1	Metal transporter cnnm-1	A3QM97	Caenorhabditis elegans	0.519134	2.84337e-10	51.625	FALSE	TRUE	FALSE	A3QM97	cnnm-1	Metal transporter cnnm-1	15.3257	14.954	15.4965	17.7535	17.9194	17.8409	2.57918	2.2617	2.89667	15.7926	17.1727	17.8098	5.44304e-12	4.32094e-10	1	1			C29F7.2	18.2255	18.3033	18.4004	18.3098
>tr|A3QM99|A3QM99_CAEEL Dof-type domain-containing protein OS=Caenorhabditis elegans OX=6239 GN=C50E10.1 PE=4 SV=1	A3QM99	C50E10.1	Dof-type domain-containing protein	A3QM99	Caenorhabditis elegans	0.526214	0.0585759	27.1197	FALSE	TRUE	FALSE	A3QM99	C50E10.1	Dof-type domain-containing protein	12.2738	13.3508	12.6722	12.5606	13.4243	13.0138	0.233944	-0.479612	0.9475	12.805	0.726598	-7.30773	0.483485	0.572034	0	0			inx-13	18.1144	18.3901	18.4191	18.3079
>tr|A3QMB6|A3QMB6_CAEEL Acyl_transf_3 domain-containing protein OS=Caenorhabditis elegans OX=6239 GN=oac-59 PE=1 SV=2	A3QMB6	oac-59	Acyl_transf_3 domain-containing protein	A3QMB6	Caenorhabditis elegans	0.599358	5.82445e-05	42.6979	FALSE	TRUE	FALSE	A3QMB6	oac-59	Acyl_transf_3 domain-containing protein	NA	NA	13.4353	13.8596	13.6448	13.8818	0.360063	-0.148936	0.869061	13.7535	1.53343	-6.08673	0.149926	0.2196	0	0			Y43F4B.5	18.4915	18.1076	18.2602	18.2865
>tr|A3QMB9|A3QMB9_CAEEL Mitochondrial thiamine pyrophosphate carrier OS=Caenorhabditis elegans OX=6239 GN=hpo-12 PE=1 SV=1	A3QMB9	hpo-12	Mitochondrial thiamine pyrophosphate carrier	A3QMB9	Caenorhabditis elegans	0.548061	1.58401e-10	51.967	FALSE	TRUE	FALSE	A3QMB9	hpo-12	Mitochondrial thiamine pyrophosphate carrier	13.2533	12.7582	13.2489	12.7107	13.3125	13.1684	-0.0229233	-0.4439	0.398053	13.4277	-0.115172	-7.58222	0.909702	0.933071	0	0			ucr-2.1	18.2548	18.3446	18.257	18.2855
>tr|A3QMC5|A3QMC5_CAEEL Large ribosomal subunit protein eL34 OS=Caenorhabditis elegans OX=6239 GN=rpl-34 PE=1 SV=1	A3QMC5	rpl-34	Large ribosomal subunit protein eL34	A3QMC5	Caenorhabditis elegans	0.597547	7.56665e-08	48.158	FALSE	TRUE	FALSE	A3QMC5	rpl-34	Large ribosomal subunit protein eL34	19.3302	19.8318	19.9407	19.9009	19.9335	20.0824	0.271406	-0.0910221	0.633834	19.9077	1.58307	-6.35526	0.132303	0.197808	0	0			Y62H9A.5	18.2453	18.3402	18.2619	18.2825
>sp|A3QMC8|GMPPB_CAEEL Mannose-1-phosphate guanyltransferase beta OS=Caenorhabditis elegans OX=6239 GN=tag-335 PE=3 SV=1	A3QMC8	tag-335	Mannose-1-phosphate guanyltransferase beta	A3QMC8	Caenorhabditis elegans	0.55326	4.99938e-12	53.9141	FALSE	TRUE	FALSE	A3QMC8	tag-335	Mannose-1-phosphate guanyltransferase beta	15.319	15.4496	15.7232	16.2631	16.2446	16.3644	0.793421	0.565037	1.02181	16.0492	7.34378	5.06361	1.33391e-06	1.12836e-05	0	0			gspd-1	18.2228	18.2458	18.372	18.2802
>tr|A3RMS7|A3RMS7_CAEEL RRM_2 domain-containing protein OS=Caenorhabditis elegans OX=6239 GN=C37H5.13 PE=1 SV=1;>tr|H2KZ87|H2KZ87_CAEEL Acetyltransferase OS=Caenorhabditis elegans OX=6239 GN=C37H5.13 PE=1 SV=1;>tr|Q95Q68|Q95Q68_CAEEL Acyl-CoA thioesterase II OS=Caenorhabditis elegans OX=6239 GN=C37H5.13 PE=1 SV=1	A3RMS7;H2KZ87;Q95Q68	C37H5.13	RRM_2 domain-containing protein;Acetyltransferase;Acyl-CoA thioesterase II	A3RMS7;H2KZ87;Q95Q68	Caenorhabditis elegans	0.706639	2.94491e-05	43.4006	FALSE	TRUE	FALSE	A3RMS7	C37H5.13	RRM_2 domain-containing protein	14.8146	12.9846	12.1812	NA	12.7797	NA	-0.547066	-2.07129	0.977158	13.6211	-0.77913	-6.92535	0.450502	0.540445	0	0			pod-2	18.1753	18.203	18.4555	18.2779
>tr|A4F305|A4F305_CAEEL FAR-17a/AIG1-like protein OS=Caenorhabditis elegans OX=6239 GN=CELE_CTEL55X.1 PE=3 SV=1;>tr|H2KY55|H2KY55_CAEEL Androgen-induced gene 1 protein OS=Caenorhabditis elegans OX=6239 GN=CELE_CTEL55X.1 PE=3 SV=1	A4F305;H2KY55	CELE_CTEL55X.1	FAR-17a/AIG1-like protein;Androgen-induced gene 1 protein	A4F305;H2KY55	Caenorhabditis elegans	0.737167	0.000525056	39.894	FALSE	TRUE	FALSE	A4F305	CTEL55X.1	FAR-17a/AIG1-like protein	16.0252	16.1515	15.1923	15.5758	NA	15.0834	-0.460026	-1.12331	0.203258	16.0093	-1.48354	-6.3865	0.159467	0.230985	0	0			W10C8.5	18.5706	18.0748	18.1423	18.2626
>tr|A4F331|A4F331_CAEEL F-box domain-containing protein OS=Caenorhabditis elegans OX=6239 GN=fbxa-29 PE=1 SV=1	A4F331	fbxa-29	F-box domain-containing protein	A4F331	Caenorhabditis elegans	0.506345	0.266587	23.2368	FALSE	TRUE	FALSE	A4F331	fbxa-29	F-box domain-containing protein	NA	NA	NA	NA	NA	11.6486	NA	NA	NA	12.1149	NA	NA	NA	NA	NA	NA			pck-1	18.58	18.1502	18.0536	18.2613
>tr|A4LBC2|A4LBC2_CAEEL Histone-lysine N-methyltransferase OS=Caenorhabditis elegans OX=6239 GN=met-1 PE=1 SV=1;>tr|A4LBC3|A4LBC3_CAEEL Histone-lysine N-methyltransferase OS=Caenorhabditis elegans OX=6239 GN=met-1 PE=1 SV=1	A4LBC2;A4LBC3	met-1	Histone-lysine N-methyltransferase	A4LBC2;A4LBC3	Caenorhabditis elegans	0.331304	0.00642517	32.6778	FALSE	TRUE	FALSE	A4LBC2	met-1	Histone-lysine N-methyltransferase	13.0097	12.7264	13.2266	NA	NA	13.2343	0.246764	-0.802736	1.29626	12.7144	0.5376	-7.08575	0.604779	0.684355	0	0			haf-4	18.2639	18.1421	18.3614	18.2558
>tr|A5A8P5|A5A8P5_CAEEL C-type LECtin OS=Caenorhabditis elegans OX=6239 GN=CELE_Y47G6A.33 PE=1 SV=1	A5A8P5	CELE_Y47G6A.33	C-type LECtin	A5A8P5	Caenorhabditis elegans	1.01457	6.74022e-10	51.1144	FALSE	TRUE	FALSE	A5A8P5	Y47G6A.33	C-type LECtin	12.7826	12.4779	12.9127	12.7738	13.1045	13.1694	0.29151	-0.181671	0.764691	13.8698	1.30333	-6.73405	0.210449	0.29074	0	0			icl-1	18.78	17.9386	17.9547	18.2244
>tr|A5HBK5|A5HBK5_CAEEL Phospholipid scramblase OS=Caenorhabditis elegans OX=6239 GN=SCRM-4 PE=2 SV=1;>tr|O62149|O62149_CAEEL Phospholipid scramblase OS=Caenorhabditis elegans OX=6239 GN=scrm-4 PE=1 SV=3	A5HBK5;O62149	SCRM-4;scrm-4	Phospholipid scramblase	A5HBK5;O62149	Caenorhabditis elegans	0.719327	4.32053e-09	49.9896	FALSE	TRUE	FALSE	A5HBK5	SCRM-4	Phospholipid scramblase	12.8181	13.6372	NA	13.1806	13.0864	13.4832	0.0223865	-0.619124	0.663897	13.6594	0.074207	-7.47505	0.9418	0.956396	0	0			mars-1	18.1273	18.2089	18.3132	18.2165
>tr|A5HJZ7|A5HJZ7_CAEEL Transient receptor potential subfamily A-1 OS=Caenorhabditis elegans OX=6239 PE=2 SV=1;>tr|N1NV19|N1NV19_CAEEL Ion transport domain-containing protein OS=Caenorhabditis elegans OX=6239 GN=trpa-1 PE=1 SV=1;>sp|Q18297|TRPA1_CAEEL Transient receptor potential cation channel subfamily A member 1 homolog OS=Caenorhabditis elegans OX=6239 GN=trpa-1 PE=2 SV=5	A5HJZ7;N1NV19;Q18297	;trpa-1;trpa-1	Transient receptor potential subfamily A-1;Ion transport domain-containing protein;Transient receptor potential cation channel subfamily A member 1 homolog	A5HJZ7;N1NV19;Q18297	Caenorhabditis elegans	0.527661	2.44691e-05	43.5816	FALSE	TRUE	FALSE	A5HJZ7	NA	Transient receptor potential subfamily A-1	12.3296	12.5914	13.1455	NA	12.7609	11.2746	-0.671056	-1.54055	0.198435	12.4989	-1.66212	-6.13297	0.119669	0.180859	0	0			srpa-72	18.1834	18.2113	18.2536	18.2161
>tr|A5HU95|A5HU95_CAEEL Expressed conserved protein OS=Caenorhabditis elegans OX=6239 GN=CELE_M01H9.3 PE=1 SV=1;>tr|H2L0G8|H2L0G8_CAEEL Expressed conserved protein OS=Caenorhabditis elegans OX=6239 GN=CELE_M01H9.3 PE=1 SV=1;>tr|Q5TYL1|Q5TYL1_CAEEL Expressed conserved protein OS=Caenorhabditis elegans OX=6239 GN=CELE_M01H9.3 PE=1 SV=1	A5HU95;H2L0G8;Q5TYL1	CELE_M01H9.3	Expressed conserved protein	A5HU95;H2L0G8;Q5TYL1	Caenorhabditis elegans	0.85482	3.58161e-06	45.2914	FALSE	TRUE	FALSE	A5HU95	M01H9.3	Expressed conserved protein	13.5778	13.827	13.9119	16.7117	17.0541	16.5431	2.99738	2.2422	3.75257	13.9337	8.54785	5.74365	8.57942e-07	7.81807e-06	1	1			Y71F9AL.9	18.0498	18.436	18.1549	18.2136
>tr|A5HU97|A5HU97_CAEEL DUF19 domain-containing protein OS=Caenorhabditis elegans OX=6239 GN=CELE_T28A11.2 PE=1 SV=1	A5HU97	CELE_T28A11.2	DUF19 domain-containing protein	A5HU97	Caenorhabditis elegans	0.914115	5.50061e-08	48.3705	FALSE	TRUE	FALSE	A5HU97	T28A11.2	DUF19 domain-containing protein	11.5212	NA	NA	12.766	13.4503	12.7425	1.46505	0.68576	2.24435	12.4347	4.39569	-1.90251	0.00276397	0.00722746	1	1			his-1	18.4864	18.4623	17.6877	18.2121
>tr|A5HU98|A5HU98_CAEEL guanylate kinase OS=Caenorhabditis elegans OX=6239 GN=guk-1 PE=1 SV=1	A5HU98	guk-1	guanylate kinase	A5HU98	Caenorhabditis elegans	0.4628	1.98023e-10	51.8369	FALSE	TRUE	FALSE	A5HU98	guk-1	guanylate kinase	16.3921	16.7287	16.7178	15.1271	15.6283	15.7477	-1.11183	-1.4955	-0.728168	15.6806	-6.12748	2.7483	1.26454e-05	7.28036e-05	-1	-1			iars-1	18.1801	18.1898	18.2636	18.2112
>tr|A5HW96|A5HW96_CAEEL BPTI/Kunitz inhibitor domain-containing protein OS=Caenorhabditis elegans OX=6239 GN=CELE_Y43F8B.3 PE=1 SV=2;>tr|C0Z3L4|C0Z3L4_CAEEL BPTI/Kunitz inhibitor domain-containing protein OS=Caenorhabditis elegans OX=6239 GN=CELE_Y43F8B.3 PE=1 SV=2;>tr|C0Z3L5|C0Z3L5_CAEEL BPTI/Kunitz inhibitor domain-containing protein OS=Caenorhabditis elegans OX=6239 GN=CELE_Y43F8B.3 PE=1 SV=2;…	A5HW96;C0Z3L4;C0Z3L5;H2KMJ6;H2KMJ7;H2KMJ9;Q9XWX5	CELE_Y43F8B.3	BPTI/Kunitz inhibitor domain-containing protein	A5HW96;C0Z3L4;C0Z3L5;H2KMJ6;H2KMJ7;H2KMJ9;Q9XWX5	Caenorhabditis elegans	1.31086	4.81579e-08	48.4584	FALSE	TRUE	FALSE	A5HW96	Y43F8B.3	BPTI/Kunitz inhibitor domain-containing protein	17.5139	17.461	16.7486	13.6216	14.3793	14.6814	-3.01371	-3.90293	-2.1245	14.5676	-7.17008	4.69573	1.92242e-06	1.49168e-05	-1	-1			cct-3	18.3014	18.13	18.1615	18.1976
>tr|A5HWB2|A5HWB2_CAEEL FeS cluster biogenesis domain-containing protein OS=Caenorhabditis elegans OX=6239 GN=CELE_Y39B6A.3 PE=1 SV=1;>tr|Q9NES9|Q9NES9_CAEEL FeS cluster biogenesis domain-containing protein OS=Caenorhabditis elegans OX=6239 GN=CELE_Y39B6A.3 PE=1 SV=1	A5HWB2;Q9NES9	CELE_Y39B6A.3	FeS cluster biogenesis domain-containing protein	A5HWB2;Q9NES9	Caenorhabditis elegans	0.469703	1.43611e-08	49.2396	FALSE	TRUE	FALSE	A5HWB2	Y39B6A.3	FeS cluster biogenesis domain-containing protein	13.6932	14.0951	14.2578	14.3301	14.0247	13.9556	0.0881279	-0.267747	0.444003	14.102	0.523478	-7.44551	0.607568	0.686397	0	0			arf-1.2	18.3778	18.004	18.2076	18.1965
>sp|A5JYS0|PCS1_CAEEL Glutathione gamma-glutamylcysteinyltransferase OS=Caenorhabditis elegans OX=6239 GN=pcs-1 PE=1 SV=1	A5JYS0	pcs-1	Glutathione gamma-glutamylcysteinyltransferase	A5JYS0	Caenorhabditis elegans	0.369818	8.47416e-06	44.5566	FALSE	TRUE	FALSE	A5JYS0	pcs-1	Glutathione gamma-glutamylcysteinyltransferase	13.866	14.0505	13.5651	14.2079	14.1019	14.3483	0.39217	-0.022618	0.806959	13.4546	1.99959	-5.69604	0.06231	0.104347	0	0			rpt-1	18.1792	18.1113	18.2632	18.1846
>tr|A5JYS4|A5JYS4_CAEEL poly(ADP-ribose) glycohydrolase OS=Caenorhabditis elegans OX=6239 GN=parg-1 PE=1 SV=1;>tr|F5GU97|F5GU97_CAEEL poly(ADP-ribose) glycohydrolase OS=Caenorhabditis elegans OX=6239 GN=parg-1 PE=1 SV=1;>tr|L8EC33|L8EC33_CAEEL poly(ADP-ribose) glycohydrolase OS=Caenorhabditis elegans OX=6239 GN=parg-1 PE=1 SV=1;>tr|Q5WRP7|Q5WRP7_CAEEL poly(ADP-ribose) glycohydrolase OS=Caenorhabd…	A5JYS4;F5GU97;L8EC33;Q5WRP7;Q867X0;Q9N5L4;X5LVA3;X5M5W8;X5M907	parg-1;parg-1;parg-1;parg-1;parg-1;parg-2;parg-1;parg-1;parg-1	poly(ADP-ribose) glycohydrolase;poly(ADP-ribose) glycohydrolase;poly(ADP-ribose) glycohydrolase;poly(ADP-ribose) glycohydrolase;Poly(ADP-ribose) glycohydrolase 1;Poly(ADP-ribose) glycohydrolase 2;poly(ADP-ribose) glycohydrolase;poly(ADP-ribose) glycohydrolase;poly(ADP-ribose) glycohydrolase	A5JYS4;F5GU97;L8EC33;Q5WRP7;Q867X0;Q9N5L4;X5LVA3;X5M5W8;X5M907	Caenorhabditis elegans	0.807885	0.000279164	40.8047	FALSE	TRUE	FALSE	A5JYS4	parg-1	poly(ADP-ribose) glycohydrolase	11.4915	NA	12.1596	NA	NA	11.8718	0.046247	-1.1305	1.223	12.6953	0.0870986	-7.1812	0.932245	0.950669	0	0			sucl-1	18.1106	18.2871	18.1397	18.1792
>tr|A5JYT1|A5JYT1_CAEEL Nuclear receptor OS=Caenorhabditis elegans OX=6239 GN=nhr-12 PE=1 SV=1;>tr|I2HAH0|I2HAH0_CAEEL Nuclear receptor OS=Caenorhabditis elegans OX=6239 GN=nhr-12 PE=1 SV=1;>sp|Q21701|NHR12_CAEEL Nuclear hormone receptor family member nhr-12 OS=Caenorhabditis elegans OX=6239 GN=nhr-12 PE=3 SV=1	A5JYT1;I2HAH0;Q21701	nhr-12	Nuclear receptor;Nuclear receptor;Nuclear hormone receptor family member nhr-12	A5JYT1;I2HAH0;Q21701	Caenorhabditis elegans	0.546678	0.000116591	41.9126	FALSE	TRUE	FALSE	A5JYT1	nhr-12	Nuclear receptor	13.2143	13.496	13.4225	NA	NA	NA	NA	NA	NA	12.9862	NA	NA	NA	NA	NA	NA			rpl-31	18.0096	18.0465	18.4708	18.1756
>tr|A5JYT2|A5JYT2_CAEEL Bromo domain-containing protein OS=Caenorhabditis elegans OX=6239 GN=swsn-9 PE=1 SV=1;>tr|Q17581|Q17581_CAEEL Bromo domain-containing protein OS=Caenorhabditis elegans OX=6239 GN=swsn-9 PE=1 SV=1	A5JYT2;Q17581	swsn-9	Bromo domain-containing protein	A5JYT2;Q17581	Caenorhabditis elegans	0.620952	0.00234239	36.4198	FALSE	TRUE	FALSE	A5JYT2	swsn-9	Bromo domain-containing protein	14.9729	15.9307	15.6604	12.282	NA	13.8021	-2.47928	-3.29365	-1.66491	14.2129	-6.60882	2.56335	2.12337e-05	0.000113393	-1	-1			mec-12	18.0677	18.2488	18.1845	18.167
>tr|A5JYU5|A5JYU5_CAEEL Zinc-hook domain-containing protein OS=Caenorhabditis elegans OX=6239 GN=rad-50 PE=1 SV=1;>sp|O44199|RAD50_CAEEL DNA repair protein rad-50 OS=Caenorhabditis elegans OX=6239 GN=rad-50 PE=2 SV=1	A5JYU5;O44199	rad-50	Zinc-hook domain-containing protein;DNA repair protein rad-50	A5JYU5;O44199	Caenorhabditis elegans	0.607408	1.52472e-15	59.2527	FALSE	TRUE	FALSE	A5JYU5	rad-50	Zinc-hook domain-containing protein	13.4212	13.7164	13.7488	13.7471	13.9111	13.871	0.21428	-0.0124476	0.441008	13.9996	1.99784	-5.69851	0.0624118	0.104475	0	0			rpn-6.1	18.2235	18.0964	18.1761	18.1653
>tr|A5JYV2|A5JYV2_CAEEL CUB-like domain-containing protein OS=Caenorhabditis elegans OX=6239 GN=C29F3.7 PE=1 SV=1;>tr|O17616|O17616_CAEEL CUB-like domain-containing protein OS=Caenorhabditis elegans OX=6239 GN=C29F3.7 PE=1 SV=3	A5JYV2;O17616	C29F3.7	CUB-like domain-containing protein	A5JYV2;O17616	Caenorhabditis elegans	0.61713	1.42552e-05	44.09	FALSE	TRUE	FALSE	A5JYV2	C29F3.7	CUB-like domain-containing protein	13.9863	12.7193	13.692	14.3226	14.0503	14.4798	0.818374	0.312148	1.3246	13.9088	3.42008	-2.92025	0.0034021	0.00861586	0	0			nduf-7	18.2273	18.1052	18.1558	18.1628
>sp|A5JYW9|SIN3_CAEEL Paired amphipathic helix protein sin-3 OS=Caenorhabditis elegans OX=6239 GN=sin-3 PE=1 SV=1	A5JYW9	sin-3	Paired amphipathic helix protein sin-3	A5JYW9	Caenorhabditis elegans	0.610548	8.41006e-13	54.8936	FALSE	TRUE	FALSE	A5JYW9	sin-3	Paired amphipathic helix protein sin-3	14.3838	14.7816	14.7544	14.1032	14.3355	14.3227	-0.386136	-0.627316	-0.144956	14.5297	-3.3844	-2.9877	0.00362807	0.00912655	0	0			Y47G6A.15	17.4186	18.2129	18.846	18.1592
>tr|A5JYX3|A5JYX3_CAEEL Vinculin OS=Caenorhabditis elegans OX=6239 GN=hmp-1 PE=1 SV=1;>tr|I7J4D2|I7J4D2_CAEEL Vinculin OS=Caenorhabditis elegans OX=6239 GN=hmp-1 PE=1 SV=1;>tr|I7K4K5|I7K4K5_CAEEL Vinculin OS=Caenorhabditis elegans OX=6239 GN=hmp-1 PE=1 SV=1;>tr|I7LFF2|I7LFF2_CAEEL Vinculin OS=Caenorhabditis elegans OX=6239 GN=hmp-1 PE=1 SV=1;>sp|P90947|HMP1_CAEEL Alpha-catenin-like protein hmp-1 …	A5JYX3;I7J4D2;I7K4K5;I7LFF2;P90947	hmp-1	Vinculin;Vinculin;Vinculin;Vinculin;Alpha-catenin-like protein hmp-1	A5JYX3;I7J4D2;I7K4K5;I7LFF2;P90947	Caenorhabditis elegans	0.476809	5.63303e-15	58.0772	FALSE	TRUE	FALSE	A5JYX3	hmp-1	Vinculin	15.234	14.8268	14.6912	15.1721	15.1106	15.0597	0.196825	-0.0567448	0.450395	14.8738	1.64084	-6.27014	0.119662	0.180859	0	0			rpn-3	18.2818	17.992	18.1846	18.1528
>sp|A5JYX5|DHS3_CAEEL Protein dhs-3 OS=Caenorhabditis elegans OX=6239 GN=dhs-3 PE=1 SV=1	A5JYX5	dhs-3	Protein dhs-3	A5JYX5	Caenorhabditis elegans	0.481138	2.56242e-09	50.3097	FALSE	TRUE	FALSE	A5JYX5	dhs-3	Protein dhs-3	14.6199	13.8806	14.0138	15.5911	15.5165	15.3981	1.33044	0.969245	1.69164	14.5032	7.78668	5.84959	6.23542e-07	6.01397e-06	1	1			rpl-28	18.2914	18.2182	17.936	18.1485
>sp|A5JYX8|NCLN_CAEEL Nicalin OS=Caenorhabditis elegans OX=6239 GN=nra-2 PE=1 SV=1	A5JYX8	nra-2	Nicalin	A5JYX8	Caenorhabditis elegans	0.598408	5.64915e-13	55.1152	FALSE	TRUE	FALSE	A5JYX8	nra-2	Nicalin	17.4532	17.6426	17.9201	18.0877	18.1508	18.1843	0.468988	0.22534	0.712635	18.1972	4.06895	-1.5247	0.000835985	0.00259665	0	0			nra-2	18.0877	18.1508	18.1843	18.141
>tr|A5JYX9|A5JYX9_CAEEL Decapping nuclease OS=Caenorhabditis elegans OX=6239 GN=eol-1 PE=1 SV=3	A5JYX9	eol-1	Decapping nuclease	A5JYX9	Caenorhabditis elegans	0.526538	0.000758909	39.2913	FALSE	TRUE	FALSE	A5JYX9	eol-1	Decapping nuclease	NA	NA	12.7035	13.6889	14.5746	14.5265	1.5598	0.231766	2.88783	13.187	2.60298	-4.40243	0.0255689	0.0494325	1	1			nsun-2	18.1587	18.0752	18.1189	18.1176
>tr|A5JYY7|A5JYY7_CAEEL Pyroglutamyl-peptidase 1 OS=Caenorhabditis elegans OX=6239 GN=CELE_M04C9.1 PE=3 SV=2;>tr|A5JYY8|A5JYY8_CAEEL Pyroglutamyl-peptidase 1 OS=Caenorhabditis elegans OX=6239 GN=CELE_M04C9.1 PE=3 SV=2	A5JYY7;A5JYY8	CELE_M04C9.1	Pyroglutamyl-peptidase 1	A5JYY7;A5JYY8	Caenorhabditis elegans	0.500591	2.84373e-07	47.242	FALSE	TRUE	FALSE	A5JYY7	M04C9.1	Pyroglutamyl-peptidase 1	17.0534	17.16	17.2862	16.843	16.6421	16.58	-0.478166	-1.01328	0.0569521	16.925	-1.89042	-5.87887	0.0764923	0.124315	0	0			F36A2.7	18.1156	17.978	18.2461	18.1133
>tr|A5JYZ1|A5JYZ1_CAEEL RNase NYN domain-containing protein OS=Caenorhabditis elegans OX=6239 GN=CELE_M01E5.3 PE=1 SV=1;>tr|A5JYZ2|A5JYZ2_CAEEL RNase NYN domain-containing protein OS=Caenorhabditis elegans OX=6239 GN=CELE_M01E5.3 PE=1 SV=1;>tr|O45692|O45692_CAEEL RNase NYN domain-containing protein OS=Caenorhabditis elegans OX=6239 GN=CELE_M01E5.3 PE=1 SV=1	A5JYZ1;A5JYZ2;O45692	CELE_M01E5.3	RNase NYN domain-containing protein	A5JYZ1;A5JYZ2;O45692	Caenorhabditis elegans	0.58892	0.247598	23.4618	FALSE	TRUE	FALSE	A5JYZ1	M01E5.3	RNase NYN domain-containing protein	NA	NA	NA	NA	NA	NA	NA	NA	NA	11.0488	NA	NA	NA	NA	NA	NA			drp-1	18.0731	18.0412	18.1893	18.1012
>tr|A5PEW7|A5PEW7_CAEEL Transmembrane protein 188 OS=Caenorhabditis elegans OX=6239 GN=nepr-1 PE=1 SV=1;>sp|Q9XXN3|NEPR1_CAEEL Nuclear envelope phosphatase-regulatory subunit 1 homolog OS=Caenorhabditis elegans OX=6239 GN=nepr-1 PE=3 SV=2	A5PEW7;Q9XXN3	nepr-1	Transmembrane protein 188;Nuclear envelope phosphatase-regulatory subunit 1 homolog	A5PEW7;Q9XXN3	Caenorhabditis elegans	0.628615	3.62137e-07	47.068	FALSE	TRUE	FALSE	A5PEW7	nepr-1	Transmembrane protein 188	13.4562	12.5349	NA	13.5689	13.4681	12.6899	0.246791	-0.844499	1.33808	13.0969	0.483734	-7.35425	0.635842	0.710161	0	0			clu-1	18.065	18.0426	18.1887	18.0987
>tr|A5PEX6|A5PEX6_CAEEL MATH domain-containing protein OS=Caenorhabditis elegans OX=6239 GN=pqn-87 PE=1 SV=1;>tr|G2HK02|G2HK02_CAEEL MATH domain-containing protein OS=Caenorhabditis elegans OX=6239 GN=pqn-87 PE=1 SV=1;>tr|G2HK03|G2HK03_CAEEL MATH domain-containing protein OS=Caenorhabditis elegans OX=6239 GN=pqn-87 PE=1 SV=1;>tr|K8ESL3|K8ESL3_CAEEL MATH domain-containing protein OS=Caenorhabditis…	A5PEX6;G2HK02;G2HK03;K8ESL3;Q9U207	pqn-87	MATH domain-containing protein	A5PEX6;G2HK02;G2HK03;K8ESL3;Q9U207	Caenorhabditis elegans	0.637464	3.18397e-12	54.1615	FALSE	TRUE	FALSE	A5PEX6	pqn-87	MATH domain-containing protein	14.9922	15.6052	15.5048	15.1653	15.1611	15.2873	-0.162882	-0.496643	0.170878	15.2666	-1.03162	-7.0438	0.317063	0.405966	0	0			kars-1	18.1384	17.9963	18.1395	18.0914
>tr|A5PEY0|A5PEY0_CAEEL Transmembrane protein OS=Caenorhabditis elegans OX=6239 GN=CELE_Y37H2A.14 PE=1 SV=1	A5PEY0	CELE_Y37H2A.14	Transmembrane protein	A5PEY0	Caenorhabditis elegans	0.34643	0.000224414	41.0956	FALSE	TRUE	FALSE	A5PEY0	Y37H2A.14	Transmembrane protein	NA	NA	NA	15.3706	15.3908	15.4974	NA	NA	NA	14.2663	NA	NA	NA	NA	NA	NA			rars-2	19.7313	17.7691	16.7685	18.0896
>tr|A5PEY3|A5PEY3_CAEEL DNA-directed RNA polymerase OS=Caenorhabditis elegans OX=6239 GN=rpom-1 PE=1 SV=1;>tr|Q8WQA3|Q8WQA3_CAEEL DNA-directed RNA polymerase OS=Caenorhabditis elegans OX=6239 GN=rpom-1 PE=1 SV=3	A5PEY3;Q8WQA3	rpom-1	DNA-directed RNA polymerase	A5PEY3;Q8WQA3	Caenorhabditis elegans	0.634129	3.59098e-10	51.4876	FALSE	TRUE	FALSE	A5PEY3	rpom-1	DNA-directed RNA polymerase	13.2547	13.5519	13.8295	13.4708	13.6869	13.6237	0.0484424	-0.280222	0.377107	13.9728	0.311569	-7.53805	0.759251	0.814287	0	0			Y62H9A.4	17.858	18.2603	18.1373	18.0852
>tr|A5Z2S3|A5Z2S3_CAEEL Folliculin OS=Caenorhabditis elegans OX=6239 GN=CELE_F54B3.1 PE=1 SV=2;>tr|O62263|O62263_CAEEL Folliculin OS=Caenorhabditis elegans OX=6239 GN=CELE_F54B3.1 PE=1 SV=2	A5Z2S3;O62263	CELE_F54B3.1	Folliculin	A5Z2S3;O62263	Caenorhabditis elegans	0.684603	5.93184e-09	49.7937	FALSE	TRUE	FALSE	A5Z2S3	F54B3.1	Folliculin	12.0766	12.3238	12.5515	12.7386	12.3997	12.3633	0.18322	-0.144061	0.510501	12.7944	1.18341	-6.87833	0.253338	0.338549	0	0			mmcm-1	18.0954	18.0334	18.0951	18.0746
>tr|A5Z2T6|A5Z2T6_CAEEL Lotus (LOTUS) and TudoR domain containing OS=Caenorhabditis elegans OX=6239 GN=lotr-1 PE=1 SV=1	A5Z2T6	lotr-1	Lotus (LOTUS) and TudoR domain containing	A5Z2T6	Caenorhabditis elegans	0.665673	3.89324e-11	52.7723	FALSE	TRUE	FALSE	A5Z2T6	lotr-1	Lotus (LOTUS) and TudoR domain containing	14.8439	14.6131	14.903	15.7052	15.6875	15.8812	0.971319	0.744501	1.19814	15.9146	9.05245	7.96755	8.03002e-08	1.11986e-06	0	0			sfxn-1.1	17.9355	18.1009	18.1766	18.071
>tr|A5Z2U5|A5Z2U5_CAEEL asparaginase OS=Caenorhabditis elegans OX=6239 GN=C27A7.5 PE=1 SV=1;>tr|A5Z2U6|A5Z2U6_CAEEL asparaginase OS=Caenorhabditis elegans OX=6239 GN=C27A7.5 PE=1 SV=1;>tr|P90758|P90758_CAEEL asparaginase OS=Caenorhabditis elegans OX=6239 GN=C27A7.5 PE=1 SV=2;>tr|Q9U3P0|Q9U3P0_CAEEL asparaginase OS=Caenorhabditis elegans OX=6239 GN=C27A7.5 PE=1 SV=1	A5Z2U5;A5Z2U6;P90758;Q9U3P0	C27A7.5	asparaginase	A5Z2U5;A5Z2U6;P90758;Q9U3P0	Caenorhabditis elegans	0.621585	8.4023e-12	53.6285	FALSE	TRUE	FALSE	A5Z2U5	C27A7.5	asparaginase	NA	NA	12.7519	14.0565	14.3888	14.4979	1.56249	0.817986	2.307	13.7548	4.48917	-0.556507	0.000475463	0.00160357	1	1			C18B2.3	17.854	18.1882	18.1443	18.0622
>tr|A5Z2V7|A5Z2V7_CAEEL WD_REPEATS_REGION domain-containing protein OS=Caenorhabditis elegans OX=6239 GN=CELE_F02E9.10 PE=1 SV=1;>tr|Q564V0|Q564V0_CAEEL WD_REPEATS_REGION domain-containing protein OS=Caenorhabditis elegans OX=6239 GN=CELE_F02E9.10 PE=1 SV=1;>tr|Q95QM9|Q95QM9_CAEEL WD_REPEATS_REGION domain-containing protein OS=Caenorhabditis elegans OX=6239 GN=CELE_F02E9.10 PE=1 SV=1	A5Z2V7;Q564V0;Q95QM9	CELE_F02E9.10	WD_REPEATS_REGION domain-containing protein	A5Z2V7;Q564V0;Q95QM9	Caenorhabditis elegans	0.450246	1.32315e-05	44.1581	FALSE	TRUE	FALSE	A5Z2V7	F02E9.10	WD_REPEATS_REGION domain-containing protein	15.1832	15.5789	15.8149	16.2998	16.0145	NA	0.631455	0.251185	1.01173	15.6372	3.63261	-2.71625	0.00363087	0.00912803	0	0			anc-1	17.8603	18.0749	18.22	18.0517
>tr|A5Z2W3|A5Z2W3_CAEEL Uncharacterized protein OS=Caenorhabditis elegans OX=6239 GN=CELE_R13H4.2 PE=1 SV=1	A5Z2W3	CELE_R13H4.2	Uncharacterized protein	A5Z2W3	Caenorhabditis elegans	0.506257	2.30023e-14	57.0497	FALSE	TRUE	FALSE	A5Z2W3	R13H4.2	Uncharacterized protein	17.9913	18.5615	18.1496	17.3065	17.4	17.3985	-0.865751	-1.1553	-0.5762	17.7912	-6.32049	3.13925	8.62465e-06	5.25887e-05	0	0			ucr-2.3	17.9715	18.0427	18.1126	18.0423
>tr|A5Z2W6|A5Z2W6_CAEEL N-acetyltransferase domain-containing protein OS=Caenorhabditis elegans OX=6239 GN=CELE_ZK228.4 PE=1 SV=1;>tr|K8FDY8|K8FDY8_CAEEL YitH acetyltransferase (GNAT) domain-containing protein OS=Caenorhabditis elegans OX=6239 GN=CELE_ZK228.4 PE=1 SV=1;>tr|O46010|O46010_CAEEL N-acetyltransferase domain-containing protein OS=Caenorhabditis elegans OX=6239 GN=CELE_ZK228.4 PE=1 SV=1	A5Z2W6;K8FDY8;O46010	CELE_ZK228.4	N-acetyltransferase domain-containing protein;YitH acetyltransferase (GNAT) domain-containing protein;N-acetyltransferase domain-containing protein	A5Z2W6;K8FDY8;O46010	Caenorhabditis elegans	0.484683	0.000134717	41.739	FALSE	TRUE	FALSE	A5Z2W6	ZK228.4	N-acetyltransferase domain-containing protein	14.0028	NA	14.0891	13.5509	13.6524	14.2636	-0.223635	-0.620736	0.173466	14.3813	-1.19648	-6.75162	0.249398	0.334041	0	0			D2092.4	18.1077	17.965	18.0532	18.042
>tr|A6PVA1|A6PVA1_CAEEL NudC domain-containing protein 1 OS=Caenorhabditis elegans OX=6239 GN=C44E4.5 PE=1 SV=1	A6PVA1	C44E4.5	NudC domain-containing protein 1	A6PVA1	Caenorhabditis elegans	0.637792	6.13741e-05	42.6413	FALSE	TRUE	FALSE	A6PVA1	C44E4.5	NudC domain-containing protein 1	13.9979	12.3474	12.8859	13.2314	13.3228	13.5643	0.295769	-0.363247	0.954784	12.9907	0.949478	-7.12489	0.35615	0.446052	0	0			cct-2	18.3911	17.7789	17.9359	18.0353
>tr|A6PVA5|A6PVA5_CAEEL ATP synthase subunit s, mitochondrial OS=Caenorhabditis elegans OX=6239 GN=C05C8.1 PE=1 SV=1;>tr|O16314|O16314_CAEEL ATP synthase subunit s, mitochondrial OS=Caenorhabditis elegans OX=6239 GN=C05C8.1 PE=1 SV=3	A6PVA5;O16314	C05C8.1	ATP synthase subunit s, mitochondrial;ATP synthase subunit s, mitochondrial	A6PVA5;O16314	Caenorhabditis elegans	0.592395	0.000444027	40.1477	FALSE	TRUE	FALSE	A6PVA5	C05C8.1	ATP synthase subunit s, mitochondrial	13.9642	12.7993	13.2317	12.9124	NA	12.9417	-0.404702	-1.03697	0.227563	13.0233	-1.36112	-6.54956	0.193044	0.269582	0	0			acly-2	18.1411	17.9019	18.0325	18.0252
>tr|A6ZJ46|A6ZJ46_CAEEL SH3 domain-containing protein OS=Caenorhabditis elegans OX=6239 GN=CELE_F49E2.2 PE=1 SV=1;>tr|Q20621|Q20621_CAEEL SH3 domain-containing protein OS=Caenorhabditis elegans OX=6239 GN=CELE_F49E2.2 PE=1 SV=3	A6ZJ46;Q20621	CELE_F49E2.2	SH3 domain-containing protein	A6ZJ46;Q20621	Caenorhabditis elegans	0.596664	1.10112e-06	46.2358	FALSE	TRUE	FALSE	A6ZJ46	F49E2.2	SH3 domain-containing protein	13.8482	13.648	13.5663	13.9246	14.5542	14.1759	0.530721	-0.119339	1.18078	12.7861	1.7361	-6.12751	0.102487	0.159344	0	0			his-11	17.964	18.0356	18.0597	18.0198
>tr|A6ZJ59|A6ZJ59_CAEEL SH3 domain-containing protein OS=Caenorhabditis elegans OX=6239 GN=CELE_T04F8.7 PE=1 SV=1;>tr|Q22166|Q22166_CAEEL SH3 domain-containing protein OS=Caenorhabditis elegans OX=6239 GN=CELE_T04F8.7 PE=1 SV=2	A6ZJ59;Q22166	CELE_T04F8.7	SH3 domain-containing protein	A6ZJ59;Q22166	Caenorhabditis elegans	0.500501	2.20741e-08	48.9654	FALSE	TRUE	FALSE	A6ZJ59	T04F8.7	SH3 domain-containing protein	15.1671	15.3929	15.7264	13.4307	14.2716	14.0673	-1.50556	-1.92976	-1.08137	14.6823	-7.50694	5.31798	1.04965e-06	9.19952e-06	-1	-1			rnr-1	18.0456	17.8862	18.1251	18.019
>tr|A7DT40|A7DT40_CAEEL WD_REPEATS_REGION domain-containing protein OS=Caenorhabditis elegans OX=6239 GN=CELE_F49D11.10 PE=1 SV=2	A7DT40	CELE_F49D11.10	WD_REPEATS_REGION domain-containing protein	A7DT40	Caenorhabditis elegans	0.536354	9.43443e-13	54.8299	FALSE	TRUE	FALSE	A7DT40	F49D11.10	WD_REPEATS_REGION domain-containing protein	16.137	16.7401	16.9	15.9432	16.0874	16.0502	-0.565424	-0.896207	-0.234641	16.2987	-3.61338	-2.50123	0.0022202	0.00599804	0	0			vdac-1	18.5143	17.7652	17.77	18.0165
>tr|A7DT45|A7DT45_CAEEL Uncharacterized protein OS=Caenorhabditis elegans OX=6239 GN=oxy-5 PE=1 SV=1	A7DT45	oxy-5	Uncharacterized protein	A7DT45	Caenorhabditis elegans	0.504354	1.7012e-10	51.9254	FALSE	TRUE	FALSE	A7DT45	oxy-5	Uncharacterized protein	13.6498	13.5786	13.7462	14.4102	14.3528	13.9959	0.594814	0.329349	0.860279	13.9278	4.73649	-0.0970996	0.000203654	0.000774823	0	0			mars-1	17.802	18.099	18.1444	18.0151
>sp|A7DTF0|MRG1_CAEEL Mortality factor related protein 1 OS=Caenorhabditis elegans OX=6239 GN=mrg-1 PE=1 SV=1	A7DTF0	mrg-1	Mortality factor related protein 1	A7DTF0	Caenorhabditis elegans	0.441095	1.66039e-06	45.9144	FALSE	TRUE	FALSE	A7DTF0	mrg-1	Mortality factor related protein 1	15.999	15.7363	15.4727	15.3693	15.2271	15.2865	-0.441695	-0.799208	-0.0841819	14.9116	-2.61164	-4.56955	0.0184991	0.0374702	0	0			rpl-30	18.188	17.9793	17.8617	18.0097
>tr|A7DTF2|A7DTF2_CAEEL Oxysterol-binding protein OS=Caenorhabditis elegans OX=6239 GN=obr-1 PE=1 SV=1;>tr|G2HK04|G2HK04_CAEEL Oxysterol-binding protein OS=Caenorhabditis elegans OX=6239 GN=obr-1 PE=1 SV=1;>tr|Q95Q23|Q95Q23_CAEEL Oxysterol-binding protein OS=Caenorhabditis elegans OX=6239 GN=obr-1 PE=1 SV=1;>tr|Q9U2C7|Q9U2C7_CAEEL Oxysterol-binding protein OS=Caenorhabditis elegans OX=6239 GN=obr…	A7DTF2;G2HK04;Q95Q23;Q9U2C7	obr-1	Oxysterol-binding protein	A7DTF2;G2HK04;Q95Q23;Q9U2C7	Caenorhabditis elegans	0.614125	2.75116e-10	51.6444	FALSE	TRUE	FALSE	A7DTF2	obr-1	Oxysterol-binding protein	12.8392	13.0355	12.884	12.5787	12.6357	12.9898	-0.184839	-0.547518	0.177839	12.7702	-1.07739	-6.99596	0.29674	0.385445	0	0			abcf-2	17.9225	18.0048	18.0961	18.0078
>tr|A7DTF5|A7DTF5_CAEEL Homeobox protein cut-like OS=Caenorhabditis elegans OX=6239 GN=CELE_Y56A3A.7 PE=1 SV=1;>tr|Q9U222|Q9U222_CAEEL Homeobox protein cut-like OS=Caenorhabditis elegans OX=6239 GN=CELE_Y56A3A.7 PE=1 SV=2	A7DTF5;Q9U222	CELE_Y56A3A.7	Homeobox protein cut-like	A7DTF5;Q9U222	Caenorhabditis elegans	0.694712	2.9992e-07	47.2039	FALSE	TRUE	FALSE	A7DTF5	Y56A3A.7	Homeobox protein cut-like	13.6098	NA	11.8908	13.8941	14.5265	13.9687	1.37951	0.138474	2.62055	13.0151	2.54156	-4.80781	0.0332934	0.0616855	1	0			hach-1	18.0272	17.9527	18.0137	17.9979
>tr|A7LPE6|A7LPE6_CAEEL Glycerol-3-phosphate dehydrogenase [NAD(+)] OS=Caenorhabditis elegans OX=6239 GN=gpdh-2 PE=1 SV=1;>sp|P34517|GPDH2_CAEEL Probable glycerol-3-phosphate dehydrogenase 2 OS=Caenorhabditis elegans OX=6239 GN=gpdh-2 PE=3 SV=2;>tr|Q7JMU1|Q7JMU1_CAEEL Glycerol-3-phosphate dehydrogenase [NAD(+)] OS=Caenorhabditis elegans OX=6239 GN=gpdh-2 PE=1 SV=1	A7LPE6;P34517;Q7JMU1	gpdh-2	Glycerol-3-phosphate dehydrogenase [NAD(+)];Probable glycerol-3-phosphate dehydrogenase 2;Glycerol-3-phosphate dehydrogenase [NAD(+)]	A7LPE6;P34517;Q7JMU1	Caenorhabditis elegans	0.56983	1.82837e-13	55.7586	FALSE	TRUE	FALSE	A7LPE6	gpdh-2	Glycerol-3-phosphate dehydrogenase [NAD(+)]	18.7222	19.0327	19.1591	18.8828	18.8105	18.9303	-0.0967952	-0.338218	0.144627	19.1415	-0.847538	-7.21738	0.408764	0.499519	0	0			sft-4	18.0424	17.9022	17.9913	17.9787
>tr|A7LPF3|A7LPF3_CAEEL Sec1 family domain-containing protein 1 OS=Caenorhabditis elegans OX=6239 GN=sly-1 PE=1 SV=4;>tr|Q20364|Q20364_CAEEL Sec1 family domain-containing protein 1 OS=Caenorhabditis elegans OX=6239 GN=sly-1 PE=1 SV=4	A7LPF3;Q20364	sly-1	Sec1 family domain-containing protein 1	A7LPF3;Q20364	Caenorhabditis elegans	0.434093	1.03725e-09	50.8567	FALSE	TRUE	FALSE	A7LPF3	sly-1	Sec1 family domain-containing protein 1	14.4012	14.2287	13.8205	15.0928	15.0881	15.1885	0.972996	0.588252	1.35774	14.1639	5.34733	1.17397	5.86763e-05	0.000268532	0	0			sams-1	18.0206	17.8695	18.0398	17.9766
>tr|A7LPG5|A7LPG5_CAEEL CDGSH iron-sulfur domain-containing protein 2 homologue OS=Caenorhabditis elegans OX=6239 GN=cisd-1 PE=1 SV=1;>tr|Q5FC71|Q5FC71_CAEEL Iron-binding zinc finger CDGSH type domain-containing protein OS=Caenorhabditis elegans OX=6239 GN=cisd-1 PE=1 SV=1;>tr|Q9NL51|Q9NL51_CAEEL Kinesin like protein OS=Caenorhabditis elegans OX=6239 GN=klp-17 PE=2 SV=1	A7LPG5;Q5FC71;Q9NL51	cisd-1;cisd-1;klp-17	CDGSH iron-sulfur domain-containing protein 2 homologue;Iron-binding zinc finger CDGSH type domain-containing protein;Kinesin like protein	A7LPG5;Q5FC71;Q9NL51	Caenorhabditis elegans	0.514008	2.77314e-13	55.5178	FALSE	TRUE	FALSE	A7LPG5	cisd-1	CDGSH iron-sulfur domain-containing protein 2 homologue	15.3543	15.3639	15.5448	16.9632	16.9213	16.9395	1.52038	1.26434	1.77642	16.1091	12.5524	12.8752	6.88703e-10	2.63238e-08	1	1			twnk-1	18.0064	18.1931	17.7274	17.9756
>tr|A7LPJ5|A7LPJ5_CAEEL DUF38 domain-containing protein OS=Caenorhabditis elegans OX=6239 GN=CELE_F10A3.17 PE=1 SV=1	A7LPJ5	CELE_F10A3.17	DUF38 domain-containing protein	A7LPJ5	Caenorhabditis elegans	0.42747	1.04271e-12	54.7746	FALSE	TRUE	FALSE	A7LPJ5	F10A3.17	DUF38 domain-containing protein	13.6566	12.9986	12.9051	14.3735	13.9374	12.9237	0.558108	-0.089169	1.20538	13.074	1.82413	-5.98646	0.0863916	0.13812	0	0			gfat-2	17.9389	17.9138	18.0715	17.9747
>tr|A8WFJ8|A8WFJ8_CAEEL RING-type domain-containing protein OS=Caenorhabditis elegans OX=6239 GN=rcs-1 PE=1 SV=1	A8WFJ8	rcs-1	RING-type domain-containing protein	A8WFJ8	Caenorhabditis elegans	0.592362	1.00282e-11	53.5308	FALSE	TRUE	FALSE	A8WFJ8	rcs-1	RING-type domain-containing protein	13.8171	13.9619	14.0275	13.0119	13.9428	13.3988	-0.484335	-1.13315	0.164478	13.4458	-1.57927	-6.3609	0.133352	0.19916	0	0			snrp-200	17.9544	17.9384	18.0301	17.9743
>tr|A8WFK3|A8WFK3_CAEEL Alpha_adaptinC2 domain-containing protein OS=Caenorhabditis elegans OX=6239 GN=C33F10.4 PE=1 SV=1	A8WFK3	C33F10.4	Alpha_adaptinC2 domain-containing protein	A8WFK3	Caenorhabditis elegans	0.0592489	0.0433407	27.9437	FALSE	TRUE	FALSE	A8WFK3	C33F10.4	Alpha_adaptinC2 domain-containing protein	NA	NA	NA	13.4789	13.7752	13.2999	NA	NA	NA	13.518	NA	NA	NA	NA	NA	NA			pfk-1.1	17.9086	17.975	18.0268	17.9701
>tr|A8WFM5|A8WFM5_CAEEL DOMON domain-containing protein OS=Caenorhabditis elegans OX=6239 GN=CELE_F41D9.2 PE=1 SV=1;>tr|H2KZN7|H2KZN7_CAEEL DOMON domain-containing protein OS=Caenorhabditis elegans OX=6239 GN=CELE_F41D9.2 PE=1 SV=1	A8WFM5;H2KZN7	CELE_F41D9.2	DOMON domain-containing protein	A8WFM5;H2KZN7	Caenorhabditis elegans	0.543269	1.77114e-08	49.1063	FALSE	TRUE	FALSE	A8WFM5	F41D9.2	DOMON domain-containing protein	15.4291	15.3747	15.5753	15.1975	15.2036	14.9321	-0.348632	-0.695825	-0.00143843	15.3356	-2.12265	-5.48215	0.0491616	0.0865781	0	0			misc-1	17.9546	18.0261	17.9234	17.968
>sp|A8WHP8|PLIN1_CAEEL Perilipin-1 homolog OS=Caenorhabditis elegans OX=6239 GN=plin-1 PE=1 SV=1	A8WHP8	plin-1	Perilipin-1 homolog	A8WHP8	Caenorhabditis elegans	0.472785	6.50664e-11	52.4801	FALSE	TRUE	FALSE	A8WHP8	plin-1	Perilipin-1 homolog	15.1529	14.8045	15.5213	15.4412	15.6935	15.5251	0.393717	0.0907564	0.696678	15.1456	2.74714	-4.30191	0.0139791	0.0296383	0	0			D1054.10	17.7723	18.0946	18.0355	17.9675
>tr|A8WHS4|A8WHS4_CAEEL Suppressor of activated egl-4 protein 1 OS=Caenorhabditis elegans OX=6239 GN=saeg-1 PE=1 SV=1;>tr|A8WHS5|A8WHS5_CAEEL Suppressor of activated egl-4 protein 1 OS=Caenorhabditis elegans OX=6239 GN=saeg-1 PE=1 SV=1;>tr|N1NTF3|N1NTF3_CAEEL Suppressor of activated egl-4 protein 1 OS=Caenorhabditis elegans OX=6239 GN=saeg-1 PE=1 SV=1;>sp|Q20733|SAEG1_CAEEL Suppressor of activate…	A8WHS4;A8WHS5;N1NTF3;Q20733	saeg-1	Suppressor of activated egl-4 protein 1	A8WHS4;A8WHS5;N1NTF3;Q20733	Caenorhabditis elegans	0.646846	5.01845e-06	45.0086	FALSE	TRUE	FALSE	A8WHS4	saeg-1	Suppressor of activated egl-4 protein 1	13.588	14.7245	13.3956	NA	13.5414	NA	-0.361275	-1.57416	0.851612	13.4702	-0.646602	-7.02287	0.529664	0.615556	0	0			acdh-1	18.0453	17.8044	18.0407	17.9635
>sp|A8WHT1|TRM5_CAEEL tRNA (guanine(37)-N1)-methyltransferase OS=Caenorhabditis elegans OX=6239 GN=C53A5.17 PE=3 SV=1	A8WHT1	C53A5.17	tRNA (guanine(37)-N1)-methyltransferase	A8WHT1	Caenorhabditis elegans	0.511598	2.24589e-09	50.39	FALSE	TRUE	FALSE	A8WHT1	C53A5.17	tRNA (guanine(37)-N1)-methyltransferase	12.9732	13.0813	12.9716	12.9241	13.191	12.8436	-0.0224361	-0.365001	0.320129	12.987	-0.138448	-7.5791	0.891554	0.920544	0	0			hpo-18	17.9775	18.019	17.8817	17.9594
>tr|A8WHT8|A8WHT8_CAEEL Aspartyl/asparaginy/proline hydroxylase domain-containing protein OS=Caenorhabditis elegans OX=6239 GN=CELE_K09A9.6 PE=1 SV=1;>tr|G5EEF4|G5EEF4_CAEEL Aspartyl/asparaginy/proline hydroxylase domain-containing protein OS=Caenorhabditis elegans OX=6239 GN=CELE_K09A9.6 PE=1 SV=1	A8WHT8;G5EEF4	CELE_K09A9.6	Aspartyl/asparaginy/proline hydroxylase domain-containing protein	A8WHT8;G5EEF4	Caenorhabditis elegans	0.50288	1.01897e-09	50.8673	FALSE	TRUE	FALSE	A8WHT8	K09A9.6	Aspartyl/asparaginy/proline hydroxylase domain-containing protein	15.0937	14.5248	15.2572	14.174	13.6445	14.0353	-1.00734	-1.61339	-0.401281	14.181	-3.51634	-2.71673	0.00277007	0.00723655	-1	-1			hpo-19	18.3524	17.691	17.8299	17.9578
>tr|A8WI97|A8WI97_CAEEL Follistatin-like domain-containing protein OS=Caenorhabditis elegans OX=6239 GN=CELE_Y69H2.3 PE=1 SV=1;>tr|Q8I4B8|Q8I4B8_CAEEL TIL domain-containing protein OS=Caenorhabditis elegans OX=6239 GN=CELE_Y69H2.3 PE=1 SV=1;>tr|Q9U1T6|Q9U1T6_CAEEL Follistatin-like domain-containing protein OS=Caenorhabditis elegans OX=6239 GN=CELE_Y69H2.3 PE=1 SV=3	A8WI97;Q8I4B8;Q9U1T6	CELE_Y69H2.3	Follistatin-like domain-containing protein;TIL domain-containing protein;Follistatin-like domain-containing protein	A8WI97;Q8I4B8;Q9U1T6	Caenorhabditis elegans	0.569972	0.000172864	41.4307	FALSE	TRUE	FALSE	A8WI97	Y69H2.3	Follistatin-like domain-containing protein	14.013	13.4585	NA	14.551	14.9479	14.93	1.07388	0.627712	1.52006	14.25	5.11587	0.637109	0.000114452	0.000466395	1	1			inx-12	17.7001	18.0704	18.0977	17.9561
>tr|A8XJ46|A8XJ46_CAEEL BZIP domain-containing protein OS=Caenorhabditis elegans OX=6239 GN=CELE_Y17G7B.20 PE=1 SV=1;>tr|A8XJ47|A8XJ47_CAEEL BZIP domain-containing protein OS=Caenorhabditis elegans OX=6239 GN=CELE_Y17G7B.20 PE=1 SV=1;>tr|Q8I4E8|Q8I4E8_CAEEL BZIP domain-containing protein OS=Caenorhabditis elegans OX=6239 GN=CELE_Y17G7B.20 PE=1 SV=1	A8XJ46;A8XJ47;Q8I4E8	CELE_Y17G7B.20	BZIP domain-containing protein	A8XJ46;A8XJ47;Q8I4E8	Caenorhabditis elegans	0.605648	0.0182678	30.2709	FALSE	TRUE	FALSE	A8XJ46	Y17G7B.20	BZIP domain-containing protein	NA	NA	NA	NA	NA	NA	NA	NA	NA	11.6114	NA	NA	NA	NA	NA	NA			paa-1	18.0517	17.8981	17.899	17.9496
>tr|A9CZN9|A9CZN9_CAEEL GCS light chain OS=Caenorhabditis elegans OX=6239 GN=CELE_E01A2.1 PE=1 SV=1;>tr|Q966L2|Q966L2_CAEEL GCS light chain OS=Caenorhabditis elegans OX=6239 GN=CELE_E01A2.1 PE=1 SV=1	A9CZN9;Q966L2	CELE_E01A2.1	GCS light chain	A9CZN9;Q966L2	Caenorhabditis elegans	0.618435	1.1901e-07	47.8511	FALSE	TRUE	FALSE	A9CZN9	E01A2.1	GCS light chain	14.3718	14.6504	13.7113	14.2369	13.9426	14.0214	-0.177573	-0.577343	0.222196	14.3325	-0.939356	-7.13455	0.361102	0.450887	0	0			pqn-52	17.3109	18.1668	18.3552	17.9443
>tr|A9D0C6|A9D0C6_CAEEL WD_REPEATS_REGION domain-containing protein OS=Caenorhabditis elegans OX=6239 GN=CELE_T02H6.1 PE=1 SV=1	A9D0C6	CELE_T02H6.1	WD_REPEATS_REGION domain-containing protein	A9D0C6	Caenorhabditis elegans	0.430181	3.21853e-13	55.4327	FALSE	TRUE	FALSE	A9D0C6	T02H6.1	WD_REPEATS_REGION domain-containing protein	13.9388	14.4704	14.7081	14.3858	14.3886	14.132	-0.070322	-0.420348	0.279704	13.8857	-0.424692	-7.49437	0.676521	0.747305	0	0			vit-3	18.0788	17.8087	17.9175	17.935
>tr|A9D2X7|A9D2X7_CAEEL ethanolamine-phosphate cytidylyltransferase OS=Caenorhabditis elegans OX=6239 GN=pcyt-2.1 PE=1 SV=1;>tr|Q9BKU2|Q9BKU2_CAEEL ethanolamine-phosphate cytidylyltransferase OS=Caenorhabditis elegans OX=6239 GN=pcyt-2.1 PE=1 SV=1;>tr|X5LPX5|X5LPX5_CAEEL ethanolamine-phosphate cytidylyltransferase OS=Caenorhabditis elegans OX=6239 GN=pcyt-2.1 PE=1 SV=1	A9D2X7;Q9BKU2;X5LPX5	pcyt-2.1	ethanolamine-phosphate cytidylyltransferase	A9D2X7;Q9BKU2;X5LPX5	Caenorhabditis elegans	0.483049	1.59149e-10	51.9642	FALSE	TRUE	FALSE	A9D2X7	pcyt-2.1	ethanolamine-phosphate cytidylyltransferase	14.8426	14.6778	14.4009	14.1994	14.312	14.2376	-0.390763	-0.780315	-0.00121006	13.7806	-2.12111	-5.48531	0.0493705	0.0868348	0	0			vha-2	19.0337	17.2838	17.4712	17.9296
>tr|A9D4S6|A9D4S6_CAEEL TPR_REGION domain-containing protein OS=Caenorhabditis elegans OX=6239 GN=syf-3 PE=1 SV=1;>tr|O16376|O16376_CAEEL TPR_REGION domain-containing protein OS=Caenorhabditis elegans OX=6239 GN=syf-3 PE=1 SV=2	A9D4S6;O16376	syf-3	TPR_REGION domain-containing protein	A9D4S6;O16376	Caenorhabditis elegans	0.714187	7.96092e-13	54.9241	FALSE	TRUE	FALSE	A9D4S6	syf-3	TPR_REGION domain-containing protein	17.1908	17.7752	18.0311	16.9749	17.1939	17.0702	-0.586042	-0.978529	-0.193555	17.556	-3.15744	-3.46668	0.00591557	0.013938	0	0			xrn-1	17.8212	18.1282	17.8117	17.9203
>tr|A9UJN4|A9UJN4_CAEEL Serine/threonine protein phosphatase 2A regulatory subunit OS=Caenorhabditis elegans OX=6239 GN=pptr-2 PE=1 SV=1;>tr|H9G2X3|H9G2X3_CAEEL Serine/threonine protein phosphatase 2A regulatory subunit OS=Caenorhabditis elegans OX=6239 GN=pptr-2 PE=1 SV=1;>tr|Q17948|Q17948_CAEEL Serine/threonine protein phosphatase 2A regulatory subunit OS=Caenorhabditis elegans OX=6239 GN=pptr-…	A9UJN4;H9G2X3;Q17948	pptr-2	Serine/threonine protein phosphatase 2A regulatory subunit	A9UJN4;H9G2X3;Q17948	Caenorhabditis elegans	0.606257	2.04388e-09	50.4473	FALSE	TRUE	FALSE	A9UJN4	pptr-2	Serine/threonine protein phosphatase 2A regulatory subunit	15.0513	15.2384	15.1852	14.8544	15.3526	15.1812	-0.0288913	-0.304995	0.247213	15.2667	-0.221196	-7.5634	0.827641	0.870735	0	0			rop-1	17.9127	17.8391	17.9875	17.9131
>tr|A9UJN7|A9UJN7_CAEEL Microtubule-associated protein futsch OS=Caenorhabditis elegans OX=6239 GN=maph-1.2 PE=1 SV=1	A9UJN7	maph-1.2	Microtubule-associated protein futsch	A9UJN7	Caenorhabditis elegans	0.434749	7.61753e-11	52.3898	FALSE	TRUE	FALSE	A9UJN7	maph-1.2	Microtubule-associated protein futsch	14.7793	14.2242	14.2124	15.3057	15.1054	15.3533	0.849503	0.563576	1.13543	14.649	6.28047	3.06116	9.30464e-06	5.58278e-05	0	0			maph-1.1	17.9201	17.9487	17.8694	17.9127
>tr|A9Z1L1|A9Z1L1_CAEEL Serpin domain-containing protein OS=Caenorhabditis elegans OX=6239 GN=srp-7 PE=1 SV=1;>tr|G5EBT3|G5EBT3_CAEEL Serine or cysteine protease inhibitor OS=Caenorhabditis elegans OX=6239 GN=srp-7 PE=1 SV=1;>tr|Q6QUQ5|Q6QUQ5_CAEEL Serine or cysteine protease inhibitor OS=Caenorhabditis elegans OX=6239 GN=srp-7 PE=1 SV=1;>tr|Q6QUQ6|Q6QUQ6_CAEEL Serine or cysteine protease inhibit…	A9Z1L1;G5EBT3;Q6QUQ5;Q6QUQ6	srp-7	Serpin domain-containing protein;Serine or cysteine protease inhibitor;Serine or cysteine protease inhibitor;Serine or cysteine protease inhibitor	A9Z1L1;G5EBT3;Q6QUQ5;Q6QUQ6	Caenorhabditis elegans	0.644094	8.52746e-07	46.4319	FALSE	TRUE	FALSE	A9Z1L1	srp-7	Serpin domain-containing protein	14.1608	11.6593	12.9706	14.431	14.5041	14.2998	1.48136	0.522516	2.44021	12.8156	3.26844	-3.23884	0.00469951	0.0113981	1	1			aco-1	18.5343	17.4834	17.7085	17.9088
>tr|A9Z1L6|A9Z1L6_CAEEL K Homology domain-containing protein OS=Caenorhabditis elegans OX=6239 GN=ascc-1 PE=1 SV=1	A9Z1L6	ascc-1	K Homology domain-containing protein	A9Z1L6	Caenorhabditis elegans	0.580422	5.25235e-13	55.156	FALSE	TRUE	FALSE	A9Z1L6	ascc-1	K Homology domain-containing protein	13.7624	14.0173	14.2573	14.3247	14.5977	14.6016	0.495646	0.228568	0.762724	14.5664	3.92298	-1.83818	0.00114255	0.00337129	0	0			C35A5.8	17.8465	17.8643	17.9958	17.9022
>tr|B0M0L8|B0M0L8_CAEEL SHSP domain-containing protein OS=Caenorhabditis elegans OX=6239 GN=hsp-43 PE=1 SV=2;>tr|H2KYS1|H2KYS1_CAEEL SHSP domain-containing protein OS=Caenorhabditis elegans OX=6239 GN=hsp-43 PE=1 SV=1	B0M0L8;H2KYS1	hsp-43	SHSP domain-containing protein	B0M0L8;H2KYS1	Caenorhabditis elegans	0.332536	8.0546e-11	52.3578	FALSE	TRUE	FALSE	B0M0L8	hsp-43	SHSP domain-containing protein	16.7297	16.9875	16.3434	16.3127	17.0574	17.1985	0.169329	-0.395038	0.733696	16.3623	0.634742	-7.37863	0.534345	0.619562	0	0			K12H4.3	17.7906	18.0146	17.8746	17.8933
>tr|B0M0N9|B0M0N9_CAEEL glutaminase OS=Caenorhabditis elegans OX=6239 GN=glna-1 PE=1 SV=1;>tr|B0M0P0|B0M0P0_CAEEL glutaminase OS=Caenorhabditis elegans OX=6239 GN=glna-1 PE=1 SV=1;>tr|B6VQ90|B6VQ90_CAEEL glutaminase OS=Caenorhabditis elegans OX=6239 GN=glna-1 PE=1 SV=1;>tr|H2L2H2|H2L2H2_CAEEL glutaminase OS=Caenorhabditis elegans OX=6239 GN=glna-1 PE=1 SV=1;>tr|H2L2H3|H2L2H3_CAEEL glutaminase OS=…	B0M0N9;B0M0P0;B6VQ90;H2L2H2;H2L2H3;U4PRW7	glna-1	glutaminase	B0M0N9;B0M0P0;B6VQ90;H2L2H2;H2L2H3;U4PRW7	Caenorhabditis elegans	0.555632	2.7345e-08	48.8276	FALSE	TRUE	FALSE	B0M0N9	glna-1	glutaminase	14.7369	14.8733	14.7541	16.7401	16.8128	16.823	2.00387	1.77162	2.23611	15.5319	18.2389	18.7675	2.10256e-12	2.4355e-10	1	1			copb-2	17.9478	17.8232	17.8977	17.8896
>tr|B1GRK5|B1GRK5_CAEEL FMN hydroxy acid dehydrogenase domain-containing protein OS=Caenorhabditis elegans OX=6239 GN=CELE_F41E6.5 PE=1 SV=1	B1GRK5	CELE_F41E6.5	FMN hydroxy acid dehydrogenase domain-containing protein	B1GRK5	Caenorhabditis elegans	0.539505	3.83535e-09	50.0629	FALSE	TRUE	FALSE	B1GRK5	F41E6.5	FMN hydroxy acid dehydrogenase domain-containing protein	14.6262	14.8379	15.0792	14.38	14.9312	14.8052	-0.142298	-0.484153	0.199558	15.0074	-0.879908	-7.18909	0.391484	0.482114	0	0			phb-2	18.3396	17.5561	17.7574	17.8844
>tr|B1GRL0|B1GRL0_CAEEL Uncharacterized protein OS=Caenorhabditis elegans OX=6239 GN=CELE_T25B2.2 PE=1 SV=1;>tr|H2KZ74|H2KZ74_CAEEL Uncharacterized protein OS=Caenorhabditis elegans OX=6239 GN=CELE_T25B2.2 PE=1 SV=1;>tr|H2KZ75|H2KZ75_CAEEL Uncharacterized protein OS=Caenorhabditis elegans OX=6239 GN=CELE_T25B2.2 PE=1 SV=1	B1GRL0;H2KZ74;H2KZ75	CELE_T25B2.2	Uncharacterized protein	B1GRL0;H2KZ74;H2KZ75	Caenorhabditis elegans	0.567525	0.00418161	33.9051	FALSE	TRUE	FALSE	B1GRL0	T25B2.2	Uncharacterized protein	14.3241	13.5161	NA	NA	14.9448	14.2348	0.669687	-0.714073	2.05345	14.0398	1.07256	-6.79152	0.307695	0.39705	0	0			wars-1	17.8598	17.7622	18.0303	17.8841
>tr|B1GRL5|B1GRL5_CAEEL Trafficking protein particle complex subunit OS=Caenorhabditis elegans OX=6239 GN=trpp-1 PE=1 SV=2	B1GRL5	trpp-1	Trafficking protein particle complex subunit	B1GRL5	Caenorhabditis elegans	0.429989	0.0114727	31.3567	FALSE	TRUE	FALSE	B1GRL5	trpp-1	Trafficking protein particle complex subunit	13.1436	13.2752	12.5766	NA	NA	NA	NA	NA	NA	12.7746	NA	NA	NA	NA	NA	NA			spt-16	17.9576	18.0361	17.6512	17.8816
>tr|B1PEW3|B1PEW3_CAEEL NADH dehydrogenase subunit 2 OS=Caenorhabditis elegans OX=6239 GN=ND2 PE=4 SV=1;>tr|B1PEX5|B1PEX5_CAEEL NADH dehydrogenase subunit 2 OS=Caenorhabditis elegans OX=6239 GN=ND2 PE=4 SV=1;>tr|G4XR29|G4XR29_CAEEL NADH dehydrogenase subunit 2 OS=Caenorhabditis elegans OX=6239 GN=ND2 PE=4 SV=1;>sp|P24889|NU2M_CAEEL NADH-ubiquinone oxidoreductase chain 2 OS=Caenorhabditis elegans …	B1PEW3;B1PEX5;G4XR29;P24889	ND2;ND2;ND2;nduo-2	NADH dehydrogenase subunit 2;NADH dehydrogenase subunit 2;NADH dehydrogenase subunit 2;NADH-ubiquinone oxidoreductase chain 2	B1PEW3;B1PEX5;G4XR29;P24889	Caenorhabditis elegans	0.663504	1.3622e-07	47.7584	FALSE	TRUE	FALSE	B1PEW3	ND2	NADH dehydrogenase subunit 2	13.6792	12.7404	12.2952	12.7862	12.2134	12.5868	-0.376158	-1.19156	0.439241	12.1659	-0.975952	-7.09936	0.343254	0.432093	0	0			cpt-1	17.9485	17.8053	17.8769	17.8769
>tr|B1PEW6|B1PEW6_CAEEL NADH-ubiquinone oxidoreductase chain 4 OS=Caenorhabditis elegans OX=6239 GN=ND4 PE=3 SV=1;>tr|G5EF66|G5EF66_CAEEL NADH-ubiquinone oxidoreductase chain 4 OS=Caenorhabditis elegans OX=6239 GN=ND4 PE=3 SV=1;>sp|P24892|NU4M_CAEEL NADH-ubiquinone oxidoreductase chain 4 OS=Caenorhabditis elegans OX=6239 GN=nduo-4 PE=3 SV=2	B1PEW6;G5EF66;P24892	ND4;ND4;nduo-4	NADH-ubiquinone oxidoreductase chain 4	B1PEW6;G5EF66;P24892	Caenorhabditis elegans	0.76304	3.47133e-12	54.1141	FALSE	TRUE	FALSE	B1PEW6	ND4	NADH-ubiquinone oxidoreductase chain 4	15.672	15.2181	12.9403	13.1763	12.4542	13.9884	-1.40382	-2.45763	-0.349999	14.2521	-2.81821	-4.16354	0.0121417	0.0263517	-1	-1			nuo-5	18.004	17.7101	17.9074	17.8739
>tr|B1PEW7|B1PEW7_CAEEL Cytochrome c oxidase subunit 1 OS=Caenorhabditis elegans OX=6239 GN=COX1 PE=3 SV=1;>tr|B1PEX9|B1PEX9_CAEEL Cytochrome c oxidase subunit 1 OS=Caenorhabditis elegans OX=6239 GN=COX1 PE=3 SV=1;>tr|G4XR33|G4XR33_CAEEL Cytochrome c oxidase subunit 1 OS=Caenorhabditis elegans OX=6239 GN=COX1 PE=3 SV=1;>sp|P24893|COX1_CAEEL Cytochrome c oxidase subunit 1 OS=Caenorhabditis elegans…	B1PEW7;B1PEX9;G4XR33;P24893	COX1;COX1;COX1;ctc-1	Cytochrome c oxidase subunit 1	B1PEW7;B1PEX9;G4XR33;P24893	Caenorhabditis elegans	1.02894	0.0150061	30.7433	FALSE	TRUE	FALSE	B1PEW7	COX1	Cytochrome c oxidase subunit 1	15.0487	13.3245	12.6466	13.9449	13.1335	NA	-0.134056	-1.46685	1.19874	12.8849	-0.222912	-7.45089	0.827916	0.870735	0	0			R05F9.6	17.9994	17.7675	17.8435	17.8701
>tr|B1PEX0|B1PEX0_CAEEL NADH:ubiquinone reductase (H(+)-translocating) (Fragment) OS=Caenorhabditis elegans OX=6239 GN=ND5 PE=4 SV=1;>sp|P24896|NU5M_CAEEL NADH-ubiquinone oxidoreductase chain 5 OS=Caenorhabditis elegans OX=6239 GN=nduo-5 PE=3 SV=2	B1PEX0;P24896	ND5;nduo-5	NADH:ubiquinone reductase (H(+)-translocating) (Fragment);NADH-ubiquinone oxidoreductase chain 5	B1PEX0;P24896	Caenorhabditis elegans	0.516118	5.55755e-08	48.3637	FALSE	TRUE	FALSE	B1PEX0	ND5	NADH:ubiquinone reductase (H(+)-translocating) (Fragment)	15.0467	14.5054	14.0693	14.2622	13.7714	14.1193	-0.489489	-0.965876	-0.0131028	14.0895	-2.17376	-5.39268	0.0446766	0.0794641	0	0			bckd-1A	17.8248	17.7496	18.0309	17.8684
>tr|B1PEX6|B1PEX6_CAEEL Cytochrome b OS=Caenorhabditis elegans OX=6239 GN=CYTB PE=3 SV=1;>tr|G5EDJ2|G5EDJ2_CAEEL Cytochrome b OS=Caenorhabditis elegans OX=6239 GN=CYTB PE=3 SV=1;>sp|P24890|CYB_CAEEL Cytochrome b OS=Caenorhabditis elegans OX=6239 GN=ctb-1 PE=1 SV=2	B1PEX6;G5EDJ2;P24890	CYTB;CYTB;ctb-1	Cytochrome b	B1PEX6;G5EDJ2;P24890	Caenorhabditis elegans	0.55561	1.04562e-10	52.2076	FALSE	TRUE	FALSE	B1PEX6	CYTB	Cytochrome b	16.6757	16.2039	15.7819	16.3269	15.9877	16.014	-0.110953	-0.517321	0.295416	16.1654	-0.577416	-7.41462	0.57146	0.653278	0	0			hpd-1	18.0163	17.8086	17.7687	17.8645
>tr|B1Q250|B1Q250_CAEEL UDP-glucuronosyltransferase OS=Caenorhabditis elegans OX=6239 GN=ugt-26 PE=1 SV=1;>tr|H2KYQ0|H2KYQ0_CAEEL UDP-glucuronosyltransferase OS=Caenorhabditis elegans OX=6239 GN=ugt-26 PE=1 SV=1	B1Q250;H2KYQ0	ugt-26	UDP-glucuronosyltransferase	B1Q250;H2KYQ0	Caenorhabditis elegans	0.779607	1.51048e-11	53.3036	FALSE	TRUE	FALSE	B1Q250	ugt-26	UDP-glucuronosyltransferase	12.9721	12.8555	12.9074	13.405	13.3076	13.2811	0.419594	0.170835	0.668353	13.5773	3.5656	-2.60311	0.00245999	0.00655998	0	0			prp-8	17.8107	17.9106	17.8574	17.8596
>tr|B1Q254|B1Q254_CAEEL Pyridoxal phosphate-dependent transferase OS=Caenorhabditis elegans OX=6239 GN=C14H10.3 PE=1 SV=1;>tr|B1Q255|B1Q255_CAEEL Glutamate decarboxylase OS=Caenorhabditis elegans OX=6239 GN=C14H10.3 PE=1 SV=1	B1Q254;B1Q255	C14H10.3	Pyridoxal phosphate-dependent transferase;Glutamate decarboxylase	B1Q254;B1Q255	Caenorhabditis elegans	0.580973	5.34395e-11	52.5924	FALSE	TRUE	FALSE	B1Q254	C14H10.3	Pyridoxal phosphate-dependent transferase	13.6695	13.3493	13.1868	14.0615	14.2254	14.4522	0.844497	0.552101	1.13689	14.075	6.10534	2.71693	1.30033e-05	7.46562e-05	0	0			czw-1	17.7178	17.8864	17.9474	17.8505
>tr|B1V898|B1V898_CAEEL SMP-30/Gluconolactonase/LRE-like region domain-containing protein OS=Caenorhabditis elegans OX=6239 GN=poml-3 PE=1 SV=1	B1V898	poml-3	SMP-30/Gluconolactonase/LRE-like region domain-containing protein	B1V898	Caenorhabditis elegans	0.659189	1.66356e-06	45.9129	FALSE	TRUE	FALSE	B1V898	poml-3	SMP-30/Gluconolactonase/LRE-like region domain-containing protein	15.4749	15.1429	14.4026	14.5151	13.6616	13.113	-1.24361	-1.84359	-0.643634	14.5078	-4.38509	-0.863285	0.00043612	0.00149405	-1	-1			cts-1	18.8374	17.4145	17.2974	17.8498
>tr|B1V899|B1V899_CAEEL Trafficking protein particle complex subunit 10 OS=Caenorhabditis elegans OX=6239 GN=trpp-10 PE=1 SV=2	B1V899	trpp-10	Trafficking protein particle complex subunit 10	B1V899	Caenorhabditis elegans	0.617008	1.01875e-08	49.4562	FALSE	TRUE	FALSE	B1V899	trpp-10	Trafficking protein particle complex subunit 10	NA	NA	NA	NA	NA	NA	NA	NA	NA	11.2195	NA	NA	NA	NA	NA	NA			apb-1	17.8878	17.7799	17.87	17.8459
>sp|B1V8A0|SH3GH_CAEEL Endophilin-A homolog OS=Caenorhabditis elegans OX=6239 GN=unc-57 PE=1 SV=1	B1V8A0	unc-57	Endophilin-A homolog	B1V8A0	Caenorhabditis elegans	0.496372	1.42647e-11	53.3354	FALSE	TRUE	FALSE	B1V8A0	unc-57	Endophilin-A homolog	14.4555	14.6066	14.5525	16.7981	16.5007	16.2035	1.96261	1.59836	2.32686	15.104	11.3902	11.3754	2.96077e-09	8.429e-08	1	1			cnnm-1	17.7535	17.9194	17.8409	17.8379
>sp|B2D6K9|PPH6R_CAEEL Serine/threonine-protein phosphatase 6 regulatory subunit OS=Caenorhabditis elegans OX=6239 GN=saps-1 PE=1 SV=1	B2D6K9	saps-1	Serine/threonine-protein phosphatase 6 regulatory subunit	B2D6K9	Caenorhabditis elegans	0.636247	3.93965e-10	51.433	FALSE	TRUE	FALSE	B2D6K9	saps-1	Serine/threonine-protein phosphatase 6 regulatory subunit	14.5054	14.3764	14.2994	16.5653	16.7462	16.7713	2.30051	2.02203	2.579	15.3729	17.4627	18.0759	4.18071e-12	3.52203e-10	1	1			mct-6	17.7676	17.8417	17.8952	17.8349
>sp|B2D6M2|LIN61_CAEEL Protein lin-61 OS=Caenorhabditis elegans OX=6239 GN=lin-61 PE=1 SV=1	B2D6M2	lin-61	Protein lin-61	B2D6M2	Caenorhabditis elegans	0.521578	8.96114e-13	54.8584	FALSE	TRUE	FALSE	B2D6M2	lin-61	Protein lin-61	15.302	15.7482	15.4022	14.9542	14.7952	14.7868	-0.638711	-0.957469	-0.319954	15.1804	-4.23572	-1.16662	0.000585752	0.00190843	0	0			goa-1	17.9176	17.8744	17.7123	17.8348
>tr|B2D6P1|B2D6P1_CAEEL TPR_REGION domain-containing protein OS=Caenorhabditis elegans OX=6239 GN=rmd-2 PE=1 SV=1	B2D6P1	rmd-2	TPR_REGION domain-containing protein	B2D6P1	Caenorhabditis elegans	0.474398	4.12043e-11	52.7402	FALSE	TRUE	FALSE	B2D6P1	rmd-2	TPR_REGION domain-containing protein	15.0952	14.8015	14.7293	16.0728	15.7806	15.6513	0.959566	0.644876	1.27426	15.2273	6.44576	3.38236	6.81045e-06	4.2856e-05	0	0			tkt-1	18.0991	17.8242	17.5611	17.8281
>sp|B2D6P4|TBPL1_CAEEL TATA box-binding protein-like 1 OS=Caenorhabditis elegans OX=6239 GN=tlf-1 PE=1 SV=1	B2D6P4	tlf-1	TATA box-binding protein-like 1	B2D6P4	Caenorhabditis elegans	0.427988	1.76947e-09	50.5347	FALSE	TRUE	FALSE	B2D6P4	tlf-1	TATA box-binding protein-like 1	NA	13.0409	13.4186	NA	NA	NA	NA	NA	NA	12.9854	NA	NA	NA	NA	NA	NA			W07E11.1	17.7622	17.8936	17.7929	17.8162
>sp|B2FDA8|SMC3_CAEEL Structural maintenance of chromosomes protein 3 OS=Caenorhabditis elegans OX=6239 GN=smc-3 PE=1 SV=1	B2FDA8	smc-3	Structural maintenance of chromosomes protein 3	B2FDA8	Caenorhabditis elegans	0.580158	7.26513e-14	56.3107	FALSE	TRUE	FALSE	B2FDA8	smc-3	Structural maintenance of chromosomes protein 3	16.4282	16.9573	17.073	15.8046	15.7286	15.7918	-1.04448	-1.34068	-0.748275	16.4134	-7.4541	5.26265	1.10005e-06	9.51994e-06	-1	-1			ldh-1	17.83	17.6945	17.9131	17.8126
>tr|B2MZA7|B2MZA7_CAEEL Thioredoxin domain-containing protein OS=Caenorhabditis elegans OX=6239 GN=dnj-8 PE=1 SV=1;>tr|Q95QQ1|Q95QQ1_CAEEL DnaJ homolog subfamily C member 16 OS=Caenorhabditis elegans OX=6239 GN=dnj-8 PE=1 SV=1	B2MZA7;Q95QQ1	dnj-8	Thioredoxin domain-containing protein;DnaJ homolog subfamily C member 16	B2MZA7;Q95QQ1	Caenorhabditis elegans	0.597342	1.07707e-09	50.834	FALSE	TRUE	FALSE	B2MZA7	dnj-8	Thioredoxin domain-containing protein	13.2066	12.7293	12.95	13.6943	13.5589	13.8926	0.753331	0.476326	1.03033	13.4614	5.74886	2.00422	2.60285e-05	0.000134982	0	0			laf-1	17.7567	17.7449	17.9356	17.8124
>tr|B2MZA9|B2MZA9_CAEEL NOT2/NOT3/NOT5 C-terminal domain-containing protein OS=Caenorhabditis elegans OX=6239 GN=ntl-2 PE=1 SV=1;>tr|Q10923|Q10923_CAEEL NOT2/NOT3/NOT5 C-terminal domain-containing protein OS=Caenorhabditis elegans OX=6239 GN=ntl-2 PE=1 SV=1;>tr|Q95QZ3|Q95QZ3_CAEEL NOT2/NOT3/NOT5 C-terminal domain-containing protein OS=Caenorhabditis elegans OX=6239 GN=ntl-2 PE=1 SV=1;>tr|Q95QZ4|Q…	B2MZA9;Q10923;Q95QZ3;Q95QZ4	ntl-2	NOT2/NOT3/NOT5 C-terminal domain-containing protein	B2MZA9;Q10923;Q95QZ3;Q95QZ4	Caenorhabditis elegans	0.642918	3.34104e-10	51.5302	FALSE	TRUE	FALSE	B2MZA9	ntl-2	NOT2/NOT3/NOT5 C-terminal domain-containing protein	13.6299	13.4491	13.7907	13.7955	13.5394	13.5525	0.00588099	-0.299144	0.310906	13.7989	0.0407565	-7.58835	0.967977	0.976731	0	0			let-2	17.1692	17.7632	18.4629	17.7984
>sp|B2MZD0|VPP4_CAEEL V-type proton ATPase 116 kDa subunit a 4 OS=Caenorhabditis elegans OX=6239 GN=vha-7 PE=2 SV=2	B2MZD0	vha-7	V-type proton ATPase 116 kDa subunit a 4	B2MZD0	Caenorhabditis elegans	0.664376	2.42328e-09	50.3438	FALSE	TRUE	FALSE	B2MZD0	vha-7	V-type proton ATPase 116 kDa subunit a 4	13.269	13.0213	NA	16.2428	16.4626	16.4072	3.22575	2.78306	3.66844	13.9616	15.5775	14.4159	1.85646e-10	9.34567e-09	1	1			nduf-9	17.9469	17.659	17.7893	17.7984
>tr|B3CJ34|B3CJ34_CAEEL TOG domain-containing protein OS=Caenorhabditis elegans OX=6239 GN=gcn-1 PE=1 SV=3	B3CJ34	gcn-1	TOG domain-containing protein	B3CJ34	Caenorhabditis elegans	0.616873	1.98449e-14	57.1501	FALSE	TRUE	FALSE	B3CJ34	gcn-1	TOG domain-containing protein	18.2995	18.5253	18.5464	18.9067	18.8553	19.049	0.479935	0.28292	0.67695	18.9207	5.14951	0.772429	8.6723e-05	0.000369827	0	0			hars-1	17.7722	17.699	17.9117	17.7943
>tr|B3GWA1|B3GWA1_CAEEL RRM domain-containing protein OS=Caenorhabditis elegans OX=6239 GN=nono-1 PE=1 SV=1	B3GWA1	nono-1	RRM domain-containing protein	B3GWA1	Caenorhabditis elegans	0.588667	2.5216e-11	53.0172	FALSE	TRUE	FALSE	B3GWA1	nono-1	RRM domain-containing protein	16.8965	17.3982	17.3734	15.8265	15.966	15.8362	-1.34649	-1.64388	-1.0491	16.5099	-9.57093	8.77668	3.67031e-08	5.94159e-07	-1	-1			plp-1	17.6142	17.9099	17.8337	17.7859
>tr|B3GWB9|B3GWB9_CAEEL Vacuolar protein sorting-associated protein 26 OS=Caenorhabditis elegans OX=6239 GN=vps-26 PE=1 SV=1;>tr|L8E6W6|L8E6W6_CAEEL Vacuolar protein sorting-associated protein 26 OS=Caenorhabditis elegans OX=6239 GN=vps-26 PE=1 SV=1;>tr|L8E917|L8E917_CAEEL Vacuolar protein sorting-associated protein 26 OS=Caenorhabditis elegans OX=6239 GN=vps-26 PE=1 SV=1;>sp|O01258|VPS26_CAEEL V…	B3GWB9;L8E6W6;L8E917;O01258	vps-26	Vacuolar protein sorting-associated protein 26	B3GWB9;L8E6W6;L8E917;O01258	Caenorhabditis elegans	0.637129	7.63861e-13	54.947	FALSE	TRUE	FALSE	B3GWB9	vps-26	Vacuolar protein sorting-associated protein 26	14.7274	14.877	15.0141	14.5786	14.7562	14.7587	-0.174987	-0.42995	0.0799764	15.3519	-1.45081	-6.54149	0.165489	0.23836	0	0			cpl-1	17.6859	17.8407	17.8266	17.7844
>tr|B3GWD5|B3GWD5_CAEEL Choline/ethanolamine kinase OS=Caenorhabditis elegans OX=6239 GN=cka-1 PE=1 SV=1	B3GWD5	cka-1	Choline/ethanolamine kinase	B3GWD5	Caenorhabditis elegans	0.613551	3.12002e-09	50.1895	FALSE	TRUE	FALSE	B3GWD5	cka-1	Choline/ethanolamine kinase	14.1259	14.2283	14.3363	15.1174	14.7296	14.5047	0.553741	0.217363	0.89012	14.6993	3.47985	-2.78548	0.00295687	0.00763826	0	0			nsf-1	17.6491	17.8332	17.8652	17.7825
>tr|B3KLZ7|B3KLZ7_CAEEL Piwi domain-containing protein OS=Caenorhabditis elegans OX=6239 GN=ppw-1 PE=1 SV=1	B3KLZ7	ppw-1	Piwi domain-containing protein	B3KLZ7	Caenorhabditis elegans	0.578281	0.00072521	39.3698	FALSE	TRUE	FALSE	B3KLZ7	ppw-1	Piwi domain-containing protein	13.3931	13.6284	13.0098	NA	14.3597	NA	1.01589	0.165203	1.86657	14.2401	2.6466	-4.32754	0.0236945	0.0461155	1	1			daf-22	17.7934	17.7828	17.7379	17.7714
>tr|B3KYC0|B3KYC0_CAEEL Methionine--tRNA ligase, mitochondrial OS=Caenorhabditis elegans OX=6239 GN=CELE_Y105E8A.20 PE=1 SV=1;>tr|Q7Z260|Q7Z260_CAEEL Methionine--tRNA ligase, mitochondrial (Fragment) OS=Caenorhabditis elegans OX=6239 GN=mrs-2 PE=2 SV=1;>tr|Q8WQA1|Q8WQA1_CAEEL Methionine--tRNA ligase, mitochondrial OS=Caenorhabditis elegans OX=6239 GN=CELE_Y105E8A.20 PE=1 SV=2	B3KYC0;Q7Z260;Q8WQA1	CELE_Y105E8A.20;mrs-2;CELE_Y105E8A.20	Methionine--tRNA ligase, mitochondrial;Methionine--tRNA ligase, mitochondrial (Fragment);Methionine--tRNA ligase, mitochondrial	B3KYC0;Q7Z260;Q8WQA1	Caenorhabditis elegans	0.658773	1.64312e-05	43.9589	FALSE	TRUE	FALSE	B3KYC0	Y105E8A.20	Methionine--tRNA ligase, mitochondrial	13.6867	12.094	13.1907	NA	12.9627	12.8904	-0.0639348	-0.949942	0.822072	13.2944	-0.153448	-7.46549	0.880036	0.91299	0	0			spch-1	17.6082	17.8339	17.8426	17.7616
>tr|B3WFT8|B3WFT8_CAEEL AIP3 domain-containing protein OS=Caenorhabditis elegans OX=6239 GN=C14F11.4 PE=1 SV=1	B3WFT8	C14F11.4	AIP3 domain-containing protein	B3WFT8	Caenorhabditis elegans	0.466129	5.12193e-08	48.4177	FALSE	TRUE	FALSE	B3WFT8	C14F11.4	AIP3 domain-containing protein	14.7941	14.2398	13.7168	14.1051	14.5955	14.3954	0.115118	-0.471766	0.702002	14.0817	0.417112	-7.49735	0.682348	0.753137	0	0			dyn-1	17.8003	17.7022	17.7782	17.7602
>tr|B3WFV9|B3WFV9_CAEEL Anion exchange protein OS=Caenorhabditis elegans OX=6239 GN=abts-1 PE=1 SV=2;>tr|G5EC65|G5EC65_CAEEL Anion exchange protein OS=Caenorhabditis elegans OX=6239 GN=abts-1 PE=1 SV=1;>tr|G5EDF4|G5EDF4_CAEEL Anion exchange protein OS=Caenorhabditis elegans OX=6239 GN=abts-1 PE=1 SV=1;>tr|O61304|O61304_CAEEL Anion exchange protein OS=Caenorhabditis elegans OX=6239 PE=2 SV=1	B3WFV9;G5EC65;G5EDF4;O61304	abts-1;abts-1;abts-1;	Anion exchange protein	B3WFV9;G5EC65;G5EDF4;O61304	Caenorhabditis elegans	0.513354	2.94017e-14	56.886	FALSE	TRUE	FALSE	B3WFV9	abts-1	Anion exchange protein	17.6832	17.459	17.5875	16.7369	16.5854	16.5385	-0.956346	-1.18582	-0.726868	16.8793	-8.8096	7.57748	1.17112e-07	1.54948e-06	0	0			raga-1	17.7712	17.6558	17.8317	17.7529
>tr|B3WFW5|B3WFW5_CAEEL Transmembrane 9 superfamily member OS=Caenorhabditis elegans OX=6239 GN=CELE_ZK858.6 PE=1 SV=1;>tr|Q7YTF9|Q7YTF9_CAEEL Transmembrane 9 superfamily member OS=Caenorhabditis elegans OX=6239 GN=CELE_ZK858.6 PE=1 SV=1	B3WFW5;Q7YTF9	CELE_ZK858.6	Transmembrane 9 superfamily member	B3WFW5;Q7YTF9	Caenorhabditis elegans	0.479198	9.84514e-10	50.888	FALSE	TRUE	FALSE	B3WFW5	ZK858.6	Transmembrane 9 superfamily member	13.6852	13.0602	12.7477	13.7405	13.0612	12.9989	0.102488	-0.621047	0.826023	12.7918	0.299669	-7.54184	0.768191	0.821314	0	0			F21D5.7	17.628	17.7682	17.853	17.7497
>tr|B3WFW9|B3WFW9_CAEEL TspO/MBR family protein OS=Caenorhabditis elegans OX=6239 GN=tspo-1 PE=1 SV=1;>tr|C7FZU5|C7FZU5_CAEEL TspO/MBR family protein OS=Caenorhabditis elegans OX=6239 GN=tspo-1 PE=1 SV=1	B3WFW9;C7FZU5	tspo-1	TspO/MBR family protein	B3WFW9;C7FZU5	Caenorhabditis elegans	0.617079	2.52522e-10	51.6947	FALSE	TRUE	FALSE	B3WFW9	tspo-1	TspO/MBR family protein	15.5727	14.0051	14.8702	14.9787	14.4933	14.8809	-0.0317484	-0.831253	0.767756	14.384	-0.0840097	-7.5855	0.934065	0.951595	0	0			F33D11.10	17.9019	17.561	17.779	17.7473
>tr|B3WFX6|B3WFX6_CAEEL RING finger and SPRY domain-containing protein 1 OS=Caenorhabditis elegans OX=6239 GN=CELE_F16A11.1 PE=1 SV=1;>tr|P90839|P90839_CAEEL RING finger and SPRY domain-containing protein 1 OS=Caenorhabditis elegans OX=6239 GN=CELE_F16A11.1 PE=1 SV=2	B3WFX6;P90839	CELE_F16A11.1	RING finger and SPRY domain-containing protein 1	B3WFX6;P90839	Caenorhabditis elegans	0.591717	1.86273e-08	49.0741	FALSE	TRUE	FALSE	B3WFX6	F16A11.1	RING finger and SPRY domain-containing protein 1	12.9116	12.5974	12.9843	13.0544	13.2613	12.9594	0.260578	-0.0432523	0.564408	13.1372	1.81296	-6.00389	0.087982	0.140011	0	0			ppw-1	17.5571	17.7685	17.9111	17.7456
>tr|B3WFX8|B3WFX8_CAEEL Costars domain-containing protein OS=Caenorhabditis elegans OX=6239 GN=CELE_F36F2.1 PE=1 SV=1;>tr|O62234|O62234_CAEEL Costars domain-containing protein OS=Caenorhabditis elegans OX=6239 GN=CELE_F36F2.1 PE=1 SV=1	B3WFX8;O62234	CELE_F36F2.1	Costars domain-containing protein	B3WFX8;O62234	Caenorhabditis elegans	0.485794	0.00157294	37.7391	FALSE	TRUE	FALSE	B3WFX8	F36F2.1	Costars domain-containing protein	NA	NA	NA	NA	NA	NA	NA	NA	NA	11.5733	NA	NA	NA	NA	NA	NA			rpt-4	17.7218	17.6206	17.8941	17.7455
>tr|B3WFY7|B3WFY7_CAEEL Pyroglutamyl-peptidase 1 OS=Caenorhabditis elegans OX=6239 GN=CELE_M04C9.3 PE=1 SV=1;>tr|P90933|P90933_CAEEL Pyroglutamyl-peptidase 1 OS=Caenorhabditis elegans OX=6239 GN=CELE_M04C9.3 PE=1 SV=3	B3WFY7;P90933	CELE_M04C9.3	Pyroglutamyl-peptidase 1	B3WFY7;P90933	Caenorhabditis elegans	0.622293	3.96898e-10	51.4286	FALSE	TRUE	FALSE	B3WFY7	M04C9.3	Pyroglutamyl-peptidase 1	14.0809	13.9605	14.2496	13.7463	13.7533	13.7423	-0.349697	-0.703771	0.00437805	14.0149	-2.08775	-5.54341	0.0525806	0.0912754	0	0			F45D11.15	17.9672	17.826	17.4369	17.7434
>tr|B3WFZ3|B3WFZ3_CAEEL BAAT/acyl-CoA thioester hydrolase protein OS=Caenorhabditis elegans OX=6239 GN=C31H5.6 PE=1 SV=1;>tr|B3WFZ4|B3WFZ4_CAEEL BAAT_C domain-containing protein OS=Caenorhabditis elegans OX=6239 GN=C31H5.6 PE=1 SV=1	B3WFZ3;B3WFZ4	C31H5.6	BAAT/acyl-CoA thioester hydrolase protein;BAAT_C domain-containing protein	B3WFZ3;B3WFZ4	Caenorhabditis elegans	0.467156	6.42477e-08	48.2674	FALSE	TRUE	FALSE	B3WFZ3	C31H5.6	BAAT/acyl-CoA thioester hydrolase protein	14.6695	14.7044	14.5939	13.8274	14.1885	13.5843	-0.789212	-1.22324	-0.355183	13.8546	-3.94593	-2.15468	0.00181277	0.00507673	0	0			slc-25a10	17.8144	17.6044	17.7971	17.7386
>tr|B4E3X6|B4E3X6_CAEEL PABS domain-containing protein OS=Caenorhabditis elegans OX=6239 GN=spds-1 PE=1 SV=1;>tr|G5EFG3|G5EFG3_CAEEL PABS domain-containing protein OS=Caenorhabditis elegans OX=6239 GN=spds-1 PE=1 SV=1	B4E3X6;G5EFG3	spds-1	PABS domain-containing protein	B4E3X6;G5EFG3	Caenorhabditis elegans	0.452447	0.00634467	32.7087	FALSE	TRUE	FALSE	B4E3X6	spds-1	PABS domain-containing protein	15.3533	NA	NA	15.7359	15.1438	15.1515	-0.00958683	-0.869174	0.85	15.0241	-0.0298546	-7.24337	0.977485	0.984161	0	0			abcf-1	17.6447	17.7251	17.8207	17.7302
>tr|B5BM32|B5BM32_CAEEL Nuclear RNA export factor 1 OS=Caenorhabditis elegans OX=6239 GN=nxf-1 PE=1 SV=1;>sp|Q9XVS7|NXF1_CAEEL Nuclear RNA export factor 1 OS=Caenorhabditis elegans OX=6239 GN=nxf-1 PE=1 SV=1	B5BM32;Q9XVS7	nxf-1	Nuclear RNA export factor 1	B5BM32;Q9XVS7	Caenorhabditis elegans	0.46311	4.57415e-09	49.9545	FALSE	TRUE	FALSE	B5BM32	nxf-1	Nuclear RNA export factor 1	16.2942	16.4028	16.2608	16.2687	16.3175	16.3122	-0.0197995	-0.192915	0.153316	16.0999	-0.241768	-7.55838	0.811924	0.85873	0	0			acdh-3	17.8205	17.6026	17.7623	17.7284
>tr|B5BM46|B5BM46_CAEEL PID domain-containing protein OS=Caenorhabditis elegans OX=6239 GN=num-1 PE=1 SV=1;>tr|F1LIN5|F1LIN5_CAEEL PID domain-containing protein OS=Caenorhabditis elegans OX=6239 GN=num-1 PE=1 SV=1;>sp|Q9XTY6|NUMB1_CAEEL Numb-related protein 1 OS=Caenorhabditis elegans OX=6239 GN=num-1 PE=1 SV=1	B5BM46;F1LIN5;Q9XTY6	num-1	PID domain-containing protein;PID domain-containing protein;Numb-related protein 1	B5BM46;F1LIN5;Q9XTY6	Caenorhabditis elegans	0.483821	6.13697e-12	53.8015	FALSE	TRUE	FALSE	B5BM46	num-1	PID domain-containing protein	14.4537	14.7639	14.7976	14.0706	14.2598	13.9542	-0.576891	-0.885165	-0.268616	14.3179	-3.95584	-1.76764	0.00106489	0.00318783	0	0			acdh-7	17.7523	17.6861	17.7465	17.7283
>tr|B5TRE1|B5TRE1_CAEEL ERI-6/7 OS=Caenorhabditis elegans OX=6239 GN=eri-6/7 PE=2 SV=1;>tr|O01976|O01976_CAEEL Enhanced RNAI (RNA interference) OS=Caenorhabditis elegans OX=6239 GN=eri-7 PE=1 SV=2	B5TRE1;O01976	eri-6/7;eri-7	ERI-6/7;Enhanced RNAI (RNA interference)	B5TRE1;O01976	Caenorhabditis elegans	0.543732	6.69406e-06	44.762	FALSE	TRUE	FALSE	B5TRE1	eri-6/7	ERI-6/7	NA	NA	NA	NA	NA	NA	NA	NA	NA	12.6609	NA	NA	NA	NA	NA	NA			his-57	18.2412	17.9465	16.9937	17.7271
>tr|B6EU65|B6EU65_CAEEL Uncharacterized protein OS=Caenorhabditis elegans OX=6239 GN=CELE_F58H1.8 PE=4 SV=1	B6EU65	CELE_F58H1.8	Uncharacterized protein	B6EU65	Caenorhabditis elegans	0.464192	6.23061e-11	52.5049	FALSE	TRUE	FALSE	B6EU65	F58H1.8	Uncharacterized protein	13.299	12.8501	13.4281	13.4817	13.4676	13.472	0.281344	-0.0786412	0.641329	13.4971	1.65216	-6.25321	0.11732	0.178247	0	0			cash-1	17.5475	17.8692	17.7627	17.7265
>tr|B6VQ93|B6VQ93_CAEEL Activated in Blocked Unfolded protein response OS=Caenorhabditis elegans OX=6239 GN=appg-1 PE=1 SV=1	B6VQ93	appg-1	Activated in Blocked Unfolded protein response	B6VQ93	Caenorhabditis elegans	1.24496	8.8996e-09	49.541	FALSE	TRUE	FALSE	B6VQ93	appg-1	Activated in Blocked Unfolded protein response	16.0838	16.3436	15.5309	12.22	14.085	13.9259	-2.57582	-3.52752	-1.62411	13.4739	-5.72588	1.92523	2.83209e-05	0.00014451	-1	-1			hpo-8	17.6664	17.5919	17.9197	17.726
>sp|B7FAS0|MCD1_CAEEL Modifier of cell death OS=Caenorhabditis elegans OX=6239 GN=mcd-1 PE=1 SV=1	B7FAS0	mcd-1	Modifier of cell death	B7FAS0	Caenorhabditis elegans	0.646737	1.88387e-10	51.866	FALSE	TRUE	FALSE	B7FAS0	mcd-1	Modifier of cell death	14.5848	15.1374	15.079	13.0563	13.1872	13.3305	-1.74239	-2.07135	-1.41343	13.9903	-11.1966	11.12	3.79109e-09	1.05741e-07	-1	-1			unc-116	17.6521	17.741	17.7775	17.7235
>tr|B7WN63|B7WN63_CAEEL VWFA domain-containing protein OS=Caenorhabditis elegans OX=6239 GN=ints-6 PE=1 SV=1;>tr|H2KZC8|H2KZC8_CAEEL VWFA domain-containing protein OS=Caenorhabditis elegans OX=6239 GN=ints-6 PE=1 SV=1	B7WN63;H2KZC8	ints-6	VWFA domain-containing protein	B7WN63;H2KZC8	Caenorhabditis elegans	0.440389	5.3617e-06	44.9524	FALSE	TRUE	FALSE	B7WN63	ints-6	VWFA domain-containing protein	13.221	13.0949	13.7371	NA	13.3465	13.4368	0.0406327	-0.459923	0.541188	13.2538	0.172593	-7.46218	0.865213	0.901919	0	0			arx-4	17.8068	17.617	17.729	17.7176
>tr|B7WN92|B7WN92_CAEEL CRAL-TRIO domain-containing protein OS=Caenorhabditis elegans OX=6239 GN=ctg-2 PE=1 SV=1	B7WN92	ctg-2	CRAL-TRIO domain-containing protein	B7WN92	Caenorhabditis elegans	0.520343	9.79356e-12	53.5439	FALSE	TRUE	FALSE	B7WN92	ctg-2	CRAL-TRIO domain-containing protein	15.6933	15.6662	15.2242	15.2007	15.2143	15.0501	-0.37286	-0.623556	-0.122164	15.2683	-3.14398	-3.49204	0.00606151	0.0142332	0	0			eef-1B.2	17.675	17.845	17.6136	17.7112
>tr|B7WN95|B7WN95_CAEEL 60S ribosomal protein L32 OS=Caenorhabditis elegans OX=6239 GN=rpl-32 PE=1 SV=1	B7WN95	rpl-32	60S ribosomal protein L32	B7WN95	Caenorhabditis elegans	0.595563	0.000108584	41.9967	FALSE	TRUE	FALSE	B7WN95	rpl-32	60S ribosomal protein L32	14.3732	14.6065	13.9174	14.7977	14.8141	14.8929	0.535846	-0.076451	1.14814	14.4455	1.85143	-5.94247	0.0821858	0.132473	0	0			nifk-1	17.4952	17.8404	17.7912	17.7089
>tr|B7WNA3|B7WNA3_CAEEL Cell wall protein DAN4 OS=Caenorhabditis elegans OX=6239 GN=CELE_R03C1.1 PE=4 SV=1;>tr|O17977|O17977_CAEEL Cell wall protein DAN4 OS=Caenorhabditis elegans OX=6239 GN=CELE_R03C1.1 PE=4 SV=2	B7WNA3;O17977	CELE_R03C1.1	Cell wall protein DAN4	B7WNA3;O17977	Caenorhabditis elegans	0.901593	0.060203	27.0463	FALSE	TRUE	FALSE	B7WNA3	R03C1.1	Cell wall protein DAN4	13.2353	NA	12.8449	NA	NA	NA	NA	NA	NA	12.7463	NA	NA	NA	NA	NA	NA			nst-1	17.5438	17.6733	17.9081	17.7084
>tr|B7WNB4|B7WNB4_CAEEL tRNA-uridine aminocarboxypropyltransferase OS=Caenorhabditis elegans OX=6239 GN=CELE_Y53C12A.10 PE=1 SV=1	B7WNB4	CELE_Y53C12A.10	tRNA-uridine aminocarboxypropyltransferase	B7WNB4	Caenorhabditis elegans	0.63614	3.37002e-12	54.1304	FALSE	TRUE	FALSE	B7WNB4	Y53C12A.10	tRNA-uridine aminocarboxypropyltransferase	13.7182	13.9069	13.9847	12.6584	14.0494	13.967	-0.311693	-0.876287	0.2529	14.0252	-1.16794	-6.89595	0.259518	0.345912	0	0			txdc-12.2	17.5433	17.6629	17.9161	17.7074
>tr|B9WRT8|B9WRT8_CAEEL C3H1-type domain-containing protein OS=Caenorhabditis elegans OX=6239 GN=gla-3 PE=1 SV=1;>tr|O02289|O02289_CAEEL C3H1-type domain-containing protein OS=Caenorhabditis elegans OX=6239 GN=gla-3 PE=1 SV=4;>tr|Q4JFB7|Q4JFB7_CAEEL C3H1-type domain-containing protein OS=Caenorhabditis elegans OX=6239 GN=gla-3 PE=1 SV=1	B9WRT8;O02289;Q4JFB7	gla-3	C3H1-type domain-containing protein	B9WRT8;O02289;Q4JFB7	Caenorhabditis elegans	0.609088	4.80933e-05	42.9015	FALSE	TRUE	FALSE	B9WRT8	gla-3	C3H1-type domain-containing protein	11.8168	NA	10.7773	11.1114	NA	NA	-0.185569	-1.36392	0.992785	11.1076	-0.349013	-7.11934	0.734034	0.795091	0	0			ama-1	17.674	17.6954	17.7447	17.7047
>tr|B9WRU1|B9WRU1_CAEEL B30.2/SPRY domain-containing protein OS=Caenorhabditis elegans OX=6239 GN=hrpu-1 PE=1 SV=1;>tr|F5GUI4|F5GUI4_CAEEL B30.2/SPRY domain-containing protein OS=Caenorhabditis elegans OX=6239 GN=hrpu-1 PE=1 SV=1;>tr|Q9U2H8|Q9U2H8_CAEEL B30.2/SPRY domain-containing protein OS=Caenorhabditis elegans OX=6239 GN=hrpu-1 PE=1 SV=1	B9WRU1;F5GUI4;Q9U2H8	hrpu-1	B30.2/SPRY domain-containing protein	B9WRU1;F5GUI4;Q9U2H8	Caenorhabditis elegans	0.491062	1.77441e-07	47.5752	FALSE	TRUE	FALSE	B9WRU1	hrpu-1	B30.2/SPRY domain-containing protein	14.4072	14.667	14.798	14.685	14.7826	14.9452	0.180202	-0.370277	0.730681	13.9392	0.692545	-7.3391	0.498277	0.585841	0	0			T04F3.1	17.5076	17.9478	17.6453	17.7003
>tr|B9ZSG9|B9ZSG9_CAEEL C2H2-type domain-containing protein OS=Caenorhabditis elegans OX=6239 GN=ztf-18 PE=1 SV=2	B9ZSG9	ztf-18	C2H2-type domain-containing protein	B9ZSG9	Caenorhabditis elegans	0.691497	7.22886e-11	52.4198	FALSE	TRUE	FALSE	B9ZSG9	ztf-18	C2H2-type domain-containing protein	14.3215	14.9241	14.8218	12.948	13.518	13.2387	-1.45426	-1.8797	-1.02882	14.0119	-7.22997	4.81888	1.70201e-06	1.35446e-05	-1	-1			ech-1.2	18.0914	17.5249	17.4661	17.6942
>sp|C0HKD6|SYWM_CAEEL Tryptophan--tRNA ligase, mitochondrial OS=Caenorhabditis elegans OX=6239 GN=wars-2 PE=2 SV=1	C0HKD6	wars-2	Tryptophan--tRNA ligase, mitochondrial	C0HKD6	Caenorhabditis elegans	0.759052	6.50212e-08	48.2594	FALSE	TRUE	FALSE	C0HKD6	wars-2	Tryptophan--tRNA ligase, mitochondrial	13.1525	13.0769	13.4149	13.205	NA	12.9532	-0.13571	-0.703347	0.431926	13.6309	-0.508398	-7.34193	0.618373	0.69497	0	0			M01H9.3	17.539	17.9443	17.575	17.6861
>sp|C0HLB3|VATL2_CAEEL V-type proton ATPase 16 kDa proteolipid subunit c 2 OS=Caenorhabditis elegans OX=6239 GN=vha-2 PE=2 SV=1;>sp|C0HLB4|VATL3_CAEEL V-type proton ATPase 16 kDa proteolipid subunit c 3 OS=Caenorhabditis elegans OX=6239 GN=vha-3 PE=2 SV=1	C0HLB3;C0HLB4	vha-2;vha-3	V-type proton ATPase 16 kDa proteolipid subunit c 2;V-type proton ATPase 16 kDa proteolipid subunit c 3	C0HLB3;C0HLB4	Caenorhabditis elegans	0.515776	5.68723e-06	44.9021	FALSE	TRUE	FALSE	C0HLB3	vha-2	V-type proton ATPase 16 kDa proteolipid subunit c 2	18.5623	17.8701	17.3056	19.0337	17.2838	17.4712	0.0169221	-0.710007	0.743851	17.2678	0.0492482	-7.58795	0.961316	0.971911	0	0			ZC434.8	17.701	17.6596	17.6964	17.6857
>tr|C0KDV0|C0KDV0_CAEEL K+/Cl-Cotransporter OS=Caenorhabditis elegans OX=6239 GN=kcc-2 PE=1 SV=1;>tr|G5EEC9|G5EEC9_CAEEL K+/Cl-Cotransporter OS=Caenorhabditis elegans OX=6239 GN=kcc-2 PE=1 SV=1;>tr|H2KZC2|H2KZC2_CAEEL K+/Cl-Cotransporter OS=Caenorhabditis elegans OX=6239 GN=kcc-2 PE=1 SV=1;>tr|H2KZC3|H2KZC3_CAEEL K+/Cl-Cotransporter OS=Caenorhabditis elegans OX=6239 GN=kcc-2 PE=1 SV=2;>tr|V6CJH3|…	C0KDV0;G5EEC9;H2KZC2;H2KZC3;V6CJH3	kcc-2	K+/Cl-Cotransporter	C0KDV0;G5EEC9;H2KZC2;H2KZC3;V6CJH3	Caenorhabditis elegans	0.659058	2.28443e-10	51.7534	FALSE	TRUE	FALSE	C0KDV0	kcc-2	K+/Cl-Cotransporter	15.2736	14.6444	14.3532	14.3086	NA	13.7904	-0.707559	-1.43475	0.0196284	13.8257	-2.06908	-5.47363	0.0557385	0.0954725	0	0			ddx-27	17.4416	17.7366	17.8683	17.6822
>tr|C0P274|C0P274_CAEEL ABC transporter domain-containing protein OS=Caenorhabditis elegans OX=6239 GN=ced-7 PE=1 SV=1;>sp|P34358|CED7_CAEEL ABC transporter ced-7 OS=Caenorhabditis elegans OX=6239 GN=ced-7 PE=1 SV=6	C0P274;P34358	ced-7	ABC transporter domain-containing protein;ABC transporter ced-7	C0P274;P34358	Caenorhabditis elegans	0.653629	9.63559e-14	56.1386	FALSE	TRUE	FALSE	C0P274	ced-7	ABC transporter domain-containing protein	13.4961	12.9844	13.0856	13.3273	13.1097	13.1217	-0.00248349	-0.313425	0.308458	13.398	-0.0168837	-7.58908	0.986731	0.991052	0	0			rab-18	17.6072	17.6678	17.7603	17.6785
>tr|C0P278|C0P278_CAEEL Aspartate dehydrogenase domain-containing protein OS=Caenorhabditis elegans OX=6239 GN=CELE_F17C8.9 PE=1 SV=1	C0P278	CELE_F17C8.9	Aspartate dehydrogenase domain-containing protein	C0P278	Caenorhabditis elegans	0.853682	0.000261282	40.894	FALSE	TRUE	FALSE	C0P278	F17C8.9	Aspartate dehydrogenase domain-containing protein	14.2352	12.9208	NA	13.6977	13.5022	13.561	0.00901448	-1.08425	1.10228	12.8419	0.0180683	-7.4778	0.985896	0.990696	0	0			R151.2	17.6717	17.5285	17.8329	17.6777
>tr|C0VXV6|C0VXV6_CAEEL Large ribosomal subunit protein mL46 OS=Caenorhabditis elegans OX=6239 GN=mrpl-46 PE=1 SV=2	C0VXV6	mrpl-46	Large ribosomal subunit protein mL46	C0VXV6	Caenorhabditis elegans	0.551481	7.637e-09	49.6366	FALSE	TRUE	FALSE	C0VXV6	mrpl-46	Large ribosomal subunit protein mL46	13.0433	12.8683	13.5128	13.32	13.8191	13.518	0.410896	0.0190372	0.802754	13.6138	2.21735	-5.31364	0.0409501	0.0736567	0	0			gas-1	17.7218	17.6298	17.6787	17.6768
>tr|C0Z1Y6|C0Z1Y6_CAEEL Uncharacterized protein OS=Caenorhabditis elegans OX=6239 GN=CELE_F40G9.5 PE=1 SV=1	C0Z1Y6	CELE_F40G9.5	Uncharacterized protein	C0Z1Y6	Caenorhabditis elegans	0.391785	1.82065e-06	45.8413	FALSE	TRUE	FALSE	C0Z1Y6	F40G9.5	Uncharacterized protein	NA	NA	NA	NA	NA	NA	NA	NA	NA	11.5057	NA	NA	NA	NA	NA	NA			Y39A3CL.4	17.5572	17.7594	17.7113	17.676
>tr|C0Z1Y9|C0Z1Y9_CAEEL 26S proteasome non-ATPase regulatory subunit 10 OS=Caenorhabditis elegans OX=6239 GN=CELE_F40G9.17 PE=1 SV=1	C0Z1Y9	CELE_F40G9.17	26S proteasome non-ATPase regulatory subunit 10	C0Z1Y9	Caenorhabditis elegans	0.750342	2.79666e-06	45.495	FALSE	TRUE	FALSE	C0Z1Y9	F40G9.17	26S proteasome non-ATPase regulatory subunit 10	13.6518	13.1399	12.5041	13.3077	11.9207	12.394	-0.5578	-1.32186	0.206262	12.4759	-1.61793	-6.31312	0.135535	0.202127	0	0			ima-3	17.6548	17.6022	17.7688	17.6753
>tr|C1P627|C1P627_CAEEL J domain-containing protein OS=Caenorhabditis elegans OX=6239 GN=dnj-16 PE=1 SV=1;>tr|Q22028|Q22028_CAEEL J domain-containing protein OS=Caenorhabditis elegans OX=6239 GN=dnj-16 PE=1 SV=1	C1P627;Q22028	dnj-16	J domain-containing protein	C1P627;Q22028	Caenorhabditis elegans	0.767652	0.000335193	40.5526	FALSE	TRUE	FALSE	C1P627	dnj-16	J domain-containing protein	13.5689	11.9527	NA	15.1623	15.3921	15.1535	2.47515	1.42727	3.52303	13.3336	5.30781	-0.317921	0.000420827	0.00144784	1	1			sup-46	17.7281	17.646	17.6443	17.6728
>tr|C1P633|C1P633_CAEEL MAGI (Membrane Associated Guanylate kinase Inverted) homolog OS=Caenorhabditis elegans OX=6239 GN=magi-1 PE=1 SV=1;>tr|C1P635|C1P635_CAEEL MAGI (Membrane Associated Guanylate kinase Inverted) homolog OS=Caenorhabditis elegans OX=6239 GN=magi-1 PE=1 SV=2	C1P633;C1P635	magi-1	MAGI (Membrane Associated Guanylate kinase Inverted) homolog	C1P633;C1P635	Caenorhabditis elegans	0.636506	0.00394828	34.1132	FALSE	TRUE	FALSE	C1P633	magi-1	MAGI (Membrane Associated Guanylate kinase Inverted) homolog	13.1112	12.5294	11.9249	NA	NA	NA	NA	NA	NA	12.2634	NA	NA	NA	NA	NA	NA			myo-5	17.623	17.506	17.8892	17.6727
>tr|C1P636|C1P636_CAEEL Ubiquitin-activating enzyme E1 C-terminal domain-containing protein OS=Caenorhabditis elegans OX=6239 GN=uba-1 PE=1 SV=1;>tr|Q27481|Q27481_CAEEL Ubiquitin-activating enzyme E1 C-terminal domain-containing protein OS=Caenorhabditis elegans OX=6239 GN=uba-1 PE=1 SV=1	C1P636;Q27481	uba-1	Ubiquitin-activating enzyme E1 C-terminal domain-containing protein	C1P636;Q27481	Caenorhabditis elegans	0.519741	2.92081e-12	54.2088	FALSE	TRUE	FALSE	C1P636	uba-1	Ubiquitin-activating enzyme E1 C-terminal domain-containing protein	18.3068	18.2652	18.0996	20.113	20.2091	20.2248	1.95843	1.76985	2.14701	19.0022	21.953	21.7088	1.09292e-13	2.50643e-11	1	1			rpt-5	17.652	17.6884	17.673	17.6711
>tr|C2BR91|C2BR91_CAEEL Cystatin domain-containing protein OS=Caenorhabditis elegans OX=6239 GN=C39B5.5 PE=1 SV=1	C2BR91	C39B5.5	Cystatin domain-containing protein	C2BR91	Caenorhabditis elegans	0.459151	0.000242347	40.9943	FALSE	TRUE	FALSE	C2BR91	C39B5.5	Cystatin domain-containing protein	16.0651	15.991	15.9825	15.8758	15.6624	15.8373	-0.221064	-0.546016	0.103888	15.8414	-1.43808	-6.55876	0.16902	0.242683	0	0			F22B8.7	17.6514	17.6605	17.6939	17.6686
>tr|C2BR94|C2BR94_CAEEL THO complex subunit 5 OS=Caenorhabditis elegans OX=6239 GN=thoc-5 PE=1 SV=1;>tr|H2L0N5|H2L0N5_CAEEL THO complex subunit 5 OS=Caenorhabditis elegans OX=6239 GN=thoc-5 PE=1 SV=1	C2BR94;H2L0N5	thoc-5	THO complex subunit 5	C2BR94;H2L0N5	Caenorhabditis elegans	0.442732	1.02038e-11	53.5212	FALSE	TRUE	FALSE	C2BR94	thoc-5	THO complex subunit 5	14.6365	15.0992	15.1292	15.241	15.4749	15.5218	0.457592	0.136255	0.778928	14.8525	3.01024	-3.76868	0.00804946	0.018348	0	0			puf-12	17.4861	17.6913	17.8179	17.6651
>tr|C2BR97|C2BR97_CAEEL MIF4G domain-containing protein OS=Caenorhabditis elegans OX=6239 GN=smg-3 PE=1 SV=1;>tr|G5EDT8|G5EDT8_CAEEL MIF4G domain-containing protein OS=Caenorhabditis elegans OX=6239 GN=smg-3 PE=1 SV=1	C2BR97;G5EDT8	smg-3	MIF4G domain-containing protein	C2BR97;G5EDT8	Caenorhabditis elegans	0.572759	1.79934e-10	51.8928	FALSE	TRUE	FALSE	C2BR97	smg-3	MIF4G domain-containing protein	14.5237	14.3565	13.8438	14.3146	14.2588	14.3955	0.0816287	-0.310423	0.47368	14.3292	0.440282	-7.48729	0.665443	0.737634	0	0			let-92	17.6812	17.6163	17.6914	17.6629
>tr|C4ALD4|C4ALD4_CAEEL Transmembrane protein OS=Caenorhabditis elegans OX=6239 GN=C33F10.11 PE=4 SV=1	C4ALD4	C33F10.11	Transmembrane protein	C4ALD4	Caenorhabditis elegans	0.544433	0.000531188	39.876	FALSE	TRUE	FALSE	C4ALD4	C33F10.11	Transmembrane protein	NA	13.8514	13.7774	NA	13.5339	14.5862	0.245647	-0.620924	1.11222	14.5848	0.615355	-7.18637	0.549436	0.631775	0	0			tba-4	17.5514	17.6634	17.7669	17.6606
>tr|C4ALD5|C4ALD5_CAEEL CRAL-TRIO domain-containing protein OS=Caenorhabditis elegans OX=6239 GN=unc-73 PE=1 SV=1	C4ALD5	unc-73	CRAL-TRIO domain-containing protein	C4ALD5	Caenorhabditis elegans	0.651223	1.91707e-07	47.5211	FALSE	TRUE	FALSE	C4ALD5	unc-73	CRAL-TRIO domain-containing protein	13.6408	14.252	14.5514	13.7593	13.9712	14.1951	-0.172875	-0.55926	0.21351	14.2938	-0.946048	-7.12824	0.357755	0.447926	0	0			eftu-2	17.6171	17.8166	17.5471	17.6603
>tr|C5VUK2|C5VUK2_CAEEL MPN domain-containing protein OS=Caenorhabditis elegans OX=6239 GN=csn-6 PE=1 SV=1;>sp|Q95PZ0|CSN6_CAEEL COP9 signalosome complex subunit 6 OS=Caenorhabditis elegans OX=6239 GN=csn-6 PE=1 SV=1	C5VUK2;Q95PZ0	csn-6	MPN domain-containing protein;COP9 signalosome complex subunit 6	C5VUK2;Q95PZ0	Caenorhabditis elegans	0.543815	4.52594e-11	52.6869	FALSE	TRUE	FALSE	C5VUK2	csn-6	MPN domain-containing protein	14.2906	14.5756	14.6876	14.8544	14.5692	14.8772	0.24901	-0.0942047	0.592225	14.6139	1.53368	-6.42623	0.143969	0.2121	0	0			rpn-2	17.694	17.5791	17.6884	17.6538
>tr|C6FGL0|C6FGL0_CAEEL Unc-82 (Fragment) OS=Caenorhabditis elegans OX=6239 GN=unc-82 PE=2 SV=1;>tr|D1MN51|D1MN51_CAEEL Protein kinase domain-containing protein OS=Caenorhabditis elegans OX=6239 GN=unc-82 PE=1 SV=1;>tr|D1MN54|D1MN54_CAEEL Protein kinase domain-containing protein OS=Caenorhabditis elegans OX=6239 GN=unc-82 PE=1 SV=1;>tr|H2KYA5|H2KYA5_CAEEL Protein kinase domain-containing protein …	C6FGL0;D1MN51;D1MN54;H2KYA5;H2KYA6;H2KYA7;H2KYA8;H2KYA9;W6RYB3	unc-82	Unc-82 (Fragment);Protein kinase domain-containing protein;Protein kinase domain-containing protein;Protein kinase domain-containing protein;Protein kinase domain-containing protein;Protein kinase domain-containing protein;Protein kinase domain-containing protein;Protein kinase domain-containing protein;Protein kinase domain-containing protein	C6FGL0;D1MN51;D1MN54;H2KYA5;H2KYA6;H2KYA7;H2KYA8;H2KYA9;W6RYB3	Caenorhabditis elegans	0.510961	2.86704e-07	47.2362	FALSE	TRUE	FALSE	C6FGL0	unc-82	Unc-82 (Fragment)	NA	14.2895	NA	13.3522	13.0841	NA	-1.07127	-1.97425	-0.168294	13.465	-2.66592	-4.2788	0.0248494	0.0482041	-1	-1			B0250.5	17.628	17.5035	17.8277	17.6531
>tr|C6KRH8|C6KRH8_CAEEL GTPase-activating protein rrc-1 OS=Caenorhabditis elegans OX=6239 GN=rrc-1 PE=1 SV=1;>sp|Q20498|RRC1_CAEEL GTPase-activating protein rrc-1 OS=Caenorhabditis elegans OX=6239 GN=rrc-1 PE=1 SV=3	C6KRH8;Q20498	rrc-1	GTPase-activating protein rrc-1	C6KRH8;Q20498	Caenorhabditis elegans	0.669431	8.3054e-05	42.3061	FALSE	TRUE	FALSE	C6KRH8	rrc-1	GTPase-activating protein rrc-1	12.1806	NA	NA	11.4357	NA	NA	-0.744844	-2.41701	0.927321	11.3686	-1.04151	-6.47258	0.330412	0.420062	0	0			pgl-1	17.7037	17.6351	17.6197	17.6528
>tr|C6KRI9|C6KRI9_CAEEL Kinesin motor domain-containing protein OS=Caenorhabditis elegans OX=6239 GN=CELE_T28C6.7 PE=1 SV=1;>tr|Q22847|Q22847_CAEEL Kinesin motor domain-containing protein OS=Caenorhabditis elegans OX=6239 GN=CELE_T28C6.7 PE=1 SV=5;>tr|X5M5W2|X5M5W2_CAEEL Kinesin motor domain-containing protein OS=Caenorhabditis elegans OX=6239 GN=CELE_T28C6.7 PE=1 SV=1;>tr|X5M900|X5M900_CAEEL Kin…	C6KRI9;Q22847;X5M5W2;X5M900	CELE_T28C6.7	Kinesin motor domain-containing protein	C6KRI9;Q22847;X5M5W2;X5M900	Caenorhabditis elegans	0.443947	2.87317e-09	50.2399	FALSE	TRUE	FALSE	C6KRI9	T28C6.7	Kinesin motor domain-containing protein	13.9981	14.067	14.215	14.7559	15.0665	15.0555	0.865914	0.474884	1.25694	14.3444	4.68262	-0.21973	0.00023035	0.000868389	0	0			rho-1	17.5287	17.541	17.8466	17.6388
>tr|C6KRK8|C6KRK8_CAEEL Aromatic amino acid beta-eliminating lyase/threonine aldolase domain-containing protein OS=Caenorhabditis elegans OX=6239 GN=CELE_R102.4 PE=1 SV=1;>sp|Q21890|YF64_CAEEL Uncharacterized protein R102.4 OS=Caenorhabditis elegans OX=6239 GN=R102.4 PE=3 SV=3	C6KRK8;Q21890	CELE_R102.4;R102.4	Aromatic amino acid beta-eliminating lyase/threonine aldolase domain-containing protein;Uncharacterized protein R102.4	C6KRK8;Q21890	Caenorhabditis elegans	0.726088	5.81424e-15	58.0519	FALSE	TRUE	FALSE	C6KRK8	R102.4	Aromatic amino acid beta-eliminating lyase/threonine aldolase domain-containing protein	14.5461	14.1717	14.4801	15.696	15.5668	15.6266	1.23049	0.928966	1.53201	15.2671	8.62666	7.27882	1.56342e-07	1.97364e-06	1	1			kin-19	17.5642	17.6332	17.7136	17.637
>sp|C6KRN1|SAO1_CAEEL Suppressor of aph-1 OS=Caenorhabditis elegans OX=6239 GN=sao-1 PE=1 SV=1	C6KRN1	sao-1	Suppressor of aph-1	C6KRN1	Caenorhabditis elegans	0.559737	8.07411e-10	51.0067	FALSE	TRUE	FALSE	C6KRN1	sao-1	Suppressor of aph-1	12.9092	13.3155	13.8609	13.9788	13.915	14.0773	0.628493	0.090224	1.16676	13.7142	2.47019	-4.84522	0.0248152	0.0481604	0	0			erm-1	17.8389	17.6159	17.4493	17.6347
>tr|C7FZU3|C7FZU3_CAEEL Nidogen OS=Caenorhabditis elegans OX=6239 GN=nid-1 PE=1 SV=1;>tr|C7FZU4|C7FZU4_CAEEL Nidogen OS=Caenorhabditis elegans OX=6239 GN=nid-1 PE=1 SV=1;>tr|Q93791|Q93791_CAEEL Nidogen OS=Caenorhabditis elegans OX=6239 GN=nid-1 PE=1 SV=2	C7FZU3;C7FZU4;Q93791	nid-1	Nidogen	C7FZU3;C7FZU4;Q93791	Caenorhabditis elegans	0.738921	1.38451e-07	47.7472	FALSE	TRUE	FALSE	C7FZU3	nid-1	Nidogen	15.7166	14.9017	14.5705	13.8255	12.9742	13.5334	-1.61852	-2.20426	-1.03278	13.7807	-5.84575	2.16548	2.24119e-05	0.000118611	-1	-1			rpn-5	17.6532	17.5086	17.7186	17.6268
>sp|C7IVR4|PQN41_CAEEL Polyglutamine-repeat protein pqn-41 OS=Caenorhabditis elegans OX=6239 GN=pqn-41 PE=1 SV=2	C7IVR4	pqn-41	Polyglutamine-repeat protein pqn-41	C7IVR4	Caenorhabditis elegans	0.608491	3.1085e-08	48.7446	FALSE	TRUE	FALSE	C7IVR4	pqn-41	Polyglutamine-repeat protein pqn-41	12.7701	13.2027	13.4812	NA	12.6419	12.7364	-0.462213	-1.00014	0.0757098	13.168	-1.82719	-5.8745	0.0870971	0.139032	0	0			aars-2	17.7076	17.5084	17.6466	17.6209
>tr|C7IVS4|C7IVS4_CAEEL DNA polymerase OS=Caenorhabditis elegans OX=6239 GN=pola-1 PE=1 SV=1;>tr|Q9NAH1|Q9NAH1_CAEEL DNA polymerase OS=Caenorhabditis elegans OX=6239 GN=pola-1 PE=1 SV=2	C7IVS4;Q9NAH1	pola-1	DNA polymerase	C7IVS4;Q9NAH1	Caenorhabditis elegans	0.837688	4.41367e-10	51.3658	FALSE	TRUE	FALSE	C7IVS4	pola-1	DNA polymerase	12.8383	12.3832	11.9771	12.4481	NA	12.2413	-0.0547931	-1.04974	0.940153	12.7588	-0.117799	-7.47058	0.907852	0.932502	0	0			rpl-25.2	17.7068	17.6958	17.4476	17.6167
>tr|C9IY21|C9IY21_CAEEL Uncharacterized protein OS=Caenorhabditis elegans OX=6239 GN=CELE_ZK1058.9 PE=1 SV=1;>tr|C9IY22|C9IY22_CAEEL Uncharacterized protein OS=Caenorhabditis elegans OX=6239 GN=CELE_ZK1058.9 PE=1 SV=1	C9IY21;C9IY22	CELE_ZK1058.9	Uncharacterized protein	C9IY21;C9IY22	Caenorhabditis elegans	0.566153	2.4751e-09	50.3309	FALSE	TRUE	FALSE	C9IY21	ZK1058.9	Uncharacterized protein	17.2419	17.5094	17.6189	16.9568	17.1056	17.2091	-0.366239	-0.691231	-0.0412477	17.3809	-2.38218	-5.00934	0.0294825	0.0559043	0	0			ivd-1	17.6648	17.5466	17.6126	17.608
>tr|C9IY29|C9IY29_CAEEL Innexin OS=Caenorhabditis elegans OX=6239 GN=inx-11 PE=1 SV=2;>sp|Q23157|INX11_CAEEL Innexin-11 OS=Caenorhabditis elegans OX=6239 GN=inx-11 PE=3 SV=1;>tr|T2DL39|T2DL39_CAEEL Innexin OS=Caenorhabditis elegans OX=6239 GN=inx PE=2 SV=1	C9IY29;Q23157;T2DL39	inx-11;inx-11;inx	Innexin;Innexin-11;Innexin	C9IY29;Q23157;T2DL39	Caenorhabditis elegans	0.546596	6.02337e-07	46.6939	FALSE	TRUE	FALSE	C9IY29	inx-11	Innexin	13.9132	13.7531	14.1824	13.7556	13.9068	13.7688	-0.139173	-0.429143	0.150797	13.8407	-1.01458	-7.06114	0.324884	0.414054	0	0			mca-3	17.706	17.5627	17.5529	17.6072
>tr|D0FK02|D0FK02_CAEEL Rab-like protein 3 OS=Caenorhabditis elegans OX=6239 GN=CELE_Y116A8C.10 PE=1 SV=1	D0FK02	CELE_Y116A8C.10	Rab-like protein 3	D0FK02	Caenorhabditis elegans	0.82806	6.12582e-13	55.0699	FALSE	TRUE	FALSE	D0FK02	Y116A8C.10	Rab-like protein 3	13.0135	13.2113	11.8804	12.7183	12.5975	13.0332	0.0812291	-0.522678	0.685136	13.276	0.286025	-7.5459	0.778668	0.830728	0	0			F59G1.3	17.5846	17.5945	17.6405	17.6066
>tr|D0IMZ5|D0IMZ5_CAEEL Calponin-homology (CH) domain-containing protein OS=Caenorhabditis elegans OX=6239 GN=fln-1 PE=1 SV=1;>tr|U4PBJ9|U4PBJ9_CAEEL Calponin-homology (CH) domain-containing protein OS=Caenorhabditis elegans OX=6239 GN=fln-1 PE=1 SV=1;>tr|U4PM01|U4PM01_CAEEL Calponin-homology (CH) domain-containing protein OS=Caenorhabditis elegans OX=6239 GN=fln-1 PE=1 SV=1;>tr|U4PR92|U4PR92_CAE…	D0IMZ5;U4PBJ9;U4PM01;U4PR92	fln-1	Calponin-homology (CH) domain-containing protein	D0IMZ5;U4PBJ9;U4PM01;U4PR92	Caenorhabditis elegans	0.45837	2.25526e-14	57.0631	FALSE	TRUE	FALSE	D0IMZ5	fln-1	Calponin-homology (CH) domain-containing protein	19.7796	19.8888	19.5084	19.6797	19.7544	19.8407	0.0326871	-0.183641	0.249016	19.6108	0.319408	-7.53545	0.753407	0.81118	0	0			arl-8	17.6579	17.5082	17.6269	17.5977
>sp|D0PV95|DDX3_CAEEL ATP-dependent RNA helicase laf-1 OS=Caenorhabditis elegans OX=6239 GN=laf-1 PE=1 SV=1	D0PV95	laf-1	ATP-dependent RNA helicase laf-1	D0PV95	Caenorhabditis elegans	0.51602	3.79032e-13	55.3398	FALSE	TRUE	FALSE	D0PV95	laf-1	ATP-dependent RNA helicase laf-1	17.8916	18.2294	18.0095	17.7567	17.7449	17.9356	-0.231118	-0.481275	0.0190399	18.0033	-1.953	-5.7743	0.0679104	0.112313	0	0			ral-1	17.5613	17.6056	17.6221	17.5964
>sp|D0VWM8|TADBP_CAEEL Tar DNA-binding protein homolog 1 OS=Caenorhabditis elegans OX=6239 GN=tdp-1 PE=1 SV=1	D0VWM8	tdp-1	Tar DNA-binding protein homolog 1	D0VWM8	Caenorhabditis elegans	0.538191	5.2508e-09	49.8693	FALSE	TRUE	FALSE	D0VWM8	tdp-1	Tar DNA-binding protein homolog 1	14.7466	14.6662	14.5175	13.7969	13.6109	13.8999	-0.874178	-1.41501	-0.333345	13.5631	-3.41952	-2.92141	0.00340611	0.00862074	0	0			atln-1	17.5843	17.5495	17.6386	17.5908
>sp|D0Z5N4|E2AKB_CAEEL Eukaryotic translation initiation factor 2-alpha kinase gcn-2 OS=Caenorhabditis elegans OX=6239 GN=gcn-2 PE=1 SV=2	D0Z5N4	gcn-2	Eukaryotic translation initiation factor 2-alpha kinase gcn-2	D0Z5N4	Caenorhabditis elegans	0.613763	2.54332e-11	53.0124	FALSE	TRUE	FALSE	D0Z5N4	gcn-2	Eukaryotic translation initiation factor 2-alpha kinase gcn-2	12.5687	12.3247	12.1431	14.0039	14.0956	14.0691	1.71073	1.28137	2.14008	13.4484	8.42772	6.89752	2.27864e-07	2.74234e-06	1	1			pod-1	17.7006	17.4967	17.5502	17.5825
>tr|D1MN62|D1MN62_CAEEL AH domain-containing protein OS=Caenorhabditis elegans OX=6239 GN=CELE_F54C8.7 PE=1 SV=1;>tr|E1B6R3|E1B6R3_CAEEL AH domain-containing protein OS=Caenorhabditis elegans OX=6239 GN=CELE_F54C8.7 PE=1 SV=1;>sp|P34445|YL87_CAEEL Uncharacterized protein F54C8.7 OS=Caenorhabditis elegans OX=6239 GN=F54C8.7 PE=4 SV=3	D1MN62;E1B6R3;P34445	CELE_F54C8.7;CELE_F54C8.7;F54C8.7	AH domain-containing protein;AH domain-containing protein;Uncharacterized protein F54C8.7	D1MN62;E1B6R3;P34445	Caenorhabditis elegans	0.37088	2.53734e-12	54.2859	FALSE	TRUE	FALSE	D1MN62	F54C8.7	AH domain-containing protein	11.5188	NA	NA	14.8835	15.1086	14.9935	3.4764	3.07067	3.88213	13.3636	18.9503	12.4242	1.66042e-09	5.19259e-08	1	1			F38A1.8	17.4992	17.6389	17.6072	17.5818
>tr|D1MN80|D1MN80_CAEEL Enoyl-CoA hydratase domain-containing protein 3, mitochondrial OS=Caenorhabditis elegans OX=6239 GN=ech-2 PE=1 SV=1;>tr|Q20184|Q20184_CAEEL Enoyl-CoA hydratase domain-containing protein 3, mitochondrial OS=Caenorhabditis elegans OX=6239 GN=ech-2 PE=1 SV=2	D1MN80;Q20184	ech-2	Enoyl-CoA hydratase domain-containing protein 3, mitochondrial;Enoyl-CoA hydratase domain-containing protein 3, mitochondrial	D1MN80;Q20184	Caenorhabditis elegans	0.528139	5.89974e-11	52.536	FALSE	TRUE	FALSE	D1MN80	ech-2	Enoyl-CoA hydratase domain-containing protein 3, mitochondrial	14.1181	13.9469	13.8591	13.8162	13.4892	13.7045	-0.304744	-0.527531	-0.0819571	13.9798	-2.89153	-4.01125	0.0103374	0.0228351	0	0			ima-2	17.5078	17.458	17.7722	17.5793
>tr|D3NQA7|D3NQA7_CAEEL DNA repair and recombination protein RAD54-like OS=Caenorhabditis elegans OX=6239 GN=rad-54.b PE=1 SV=1;>tr|Q9U2S8|Q9U2S8_CAEEL DNA repair and recombination protein RAD54B OS=Caenorhabditis elegans OX=6239 GN=rad-54.b PE=1 SV=2	D3NQA7;Q9U2S8	rad-54.b	DNA repair and recombination protein RAD54-like;DNA repair and recombination protein RAD54B	D3NQA7;Q9U2S8	Caenorhabditis elegans	0.533096	9.49514e-11	52.2632	FALSE	TRUE	FALSE	D3NQA7	rad-54.b	DNA repair and recombination protein RAD54-like	12.913	NA	12.9662	14.7257	14.5498	14.5057	1.65415	1.20436	2.10394	13.8585	7.81697	5.6002	9.24927e-07	8.33646e-06	1	1			K09G1.1	17.3971	17.8772	17.4245	17.5663
>sp|D3YT16|ELLI1_CAEEL Enlarged germline granules protein 1 OS=Caenorhabditis elegans OX=6239 GN=elli-1 PE=1 SV=2	D3YT16	elli-1	Enlarged germline granules protein 1	D3YT16	Caenorhabditis elegans	0.417686	0.00200434	37.0004	FALSE	TRUE	FALSE	D3YT16	elli-1	Enlarged germline granules protein 1	NA	NA	NA	NA	NA	NA	NA	NA	NA	11.5072	NA	NA	NA	NA	NA	NA			unc-60	17.4762	17.5902	17.6284	17.565
>tr|D3YT36|D3YT36_CAEEL Pyruvate kinase OS=Caenorhabditis elegans OX=6239 GN=pyk-2 PE=1 SV=1	D3YT36	pyk-2	Pyruvate kinase	D3YT36	Caenorhabditis elegans	0.497527	2.04096e-14	57.1309	FALSE	TRUE	FALSE	D3YT36	pyk-2	Pyruvate kinase	16.476	16.5586	16.5673	15.8472	15.7505	15.883	-0.707048	-0.998848	-0.415249	16.1751	-5.12209	0.715162	9.17277e-05	0.000386886	0	0			pmt-2	17.8482	17.451	17.394	17.5644
>tr|D3YT44|D3YT44_CAEEL Cation-transporting ATPase 13A3 OS=Caenorhabditis elegans OX=6239 GN=catp-6 PE=1 SV=1;>tr|F5GUA7|F5GUA7_CAEEL Cation-transporting P-type ATPase N-terminal domain-containing protein OS=Caenorhabditis elegans OX=6239 GN=catp-6 PE=1 SV=1;>sp|Q27533|YH2M_CAEEL Probable cation-transporting ATPase W08D2.5 OS=Caenorhabditis elegans OX=6239 GN=W08D2.5 PE=3 SV=2	D3YT44;F5GUA7;Q27533	catp-6;catp-6;W08D2.5	Cation-transporting ATPase 13A3;Cation-transporting P-type ATPase N-terminal domain-containing protein;Probable cation-transporting ATPase W08D2.5	D3YT44;F5GUA7;Q27533	Caenorhabditis elegans	0.647549	3.03764e-10	51.5862	FALSE	TRUE	FALSE	D3YT44	catp-6	Cation-transporting ATPase 13A3	13.1675	13.3931	NA	13.0388	12.8605	12.3687	-0.524281	-1.10238	0.0538189	13.3757	-2.00989	-5.61418	0.0710634	0.117012	0	0			xpo-1	17.5753	17.5	17.6117	17.5623
>tr|D3YT50|D3YT50_CAEEL Deacetylase sirtuin-type domain-containing protein OS=Caenorhabditis elegans OX=6239 GN=sir-2.1 PE=1 SV=1;>sp|Q21921|SIR2_CAEEL NAD-dependent protein deacetylase sir-2.1 OS=Caenorhabditis elegans OX=6239 GN=sir-2.1 PE=1 SV=1	D3YT50;Q21921	sir-2.1	Deacetylase sirtuin-type domain-containing protein;NAD-dependent protein deacetylase sir-2.1	D3YT50;Q21921	Caenorhabditis elegans	0.836488	5.95092e-15	58.0335	FALSE	TRUE	FALSE	D3YT50	sir-2.1	Deacetylase sirtuin-type domain-containing protein	14.6662	15.0096	15.0086	13.6147	13.8638	13.8839	-1.10735	-1.38728	-0.827431	14.595	-8.3624	6.84	2.39023e-07	2.85996e-06	-1	-1			akap-1	17.6822	17.5356	17.4676	17.5618
>tr|D3YT56|D3YT56_CAEEL tRNA-binding domain-containing protein OS=Caenorhabditis elegans OX=6239 GN=mars-1 PE=1 SV=1	D3YT56	mars-1	tRNA-binding domain-containing protein	D3YT56	Caenorhabditis elegans	0.35777	3.33048e-08	48.6998	FALSE	TRUE	FALSE	D3YT56	mars-1	tRNA-binding domain-containing protein	16.3804	16.2847	16.5745	17.802	18.099	18.1444	1.60192	1.18773	2.01612	16.7352	8.17958	6.49188	3.36799e-07	3.75876e-06	1	1			xpo-2	17.4983	17.5207	17.663	17.5606
>tr|D4PH98|D4PH98_CAEEL Ribosome-binding factor A OS=Caenorhabditis elegans OX=6239 GN=C25G4.3 PE=4 SV=1;>tr|Q18170|Q18170_CAEEL Ribosome-binding factor A OS=Caenorhabditis elegans OX=6239 GN=C25G4.3 PE=4 SV=2	D4PH98;Q18170	C25G4.3	Ribosome-binding factor A	D4PH98;Q18170	Caenorhabditis elegans	0.720897	2.81756e-05	43.4441	FALSE	TRUE	FALSE	D4PH98	C25G4.3	Ribosome-binding factor A	NA	11.6624	13.1031	12.3036	13.3309	NA	0.434519	-0.537322	1.40636	13.4873	0.95638	-6.91479	0.354648	0.444575	0	0			ribo-1	17.7108	17.4307	17.5177	17.5531
>tr|D4YW53|D4YW53_CAEEL K Homology domain-containing protein OS=Caenorhabditis elegans OX=6239 GN=asd-2 PE=1 SV=2;>sp|G5EFF1|ASD2_CAEEL RNA-binding protein asd-2 OS=Caenorhabditis elegans OX=6239 GN=asd-2 PE=1 SV=1	D4YW53;G5EFF1	asd-2	K Homology domain-containing protein;RNA-binding protein asd-2	D4YW53;G5EFF1	Caenorhabditis elegans	0.683424	1.91875e-10	51.8553	FALSE	TRUE	FALSE	D4YW53	asd-2	K Homology domain-containing protein	13.0298	13.5312	13.941	11.5597	12.5826	11.9768	-1.46095	-1.9979	-0.924002	12.8053	-5.75612	1.98601	2.66924e-05	0.000137602	-1	-1			mpc-2	17.5446	17.4143	17.6908	17.5499
>tr|D4YWC3|D4YWC3_CAEEL DAF-16/FOXO Controlled, germline Tumor affecting OS=Caenorhabditis elegans OX=6239 GN=dct-16 PE=1 SV=1;>tr|Q9XX57|Q9XX57_CAEEL DAF-16/FOXO Controlled, germline Tumor affecting OS=Caenorhabditis elegans OX=6239 GN=dct-16 PE=1 SV=1	D4YWC3;Q9XX57	dct-16	DAF-16/FOXO Controlled, germline Tumor affecting;DAF-16/FOXO Controlled, germline Tumor affecting	D4YWC3;Q9XX57	Caenorhabditis elegans	0.722667	0.00255904	36.0466	FALSE	TRUE	FALSE	D4YWC3	dct-16	DAF-16/FOXO Controlled, germline Tumor affecting	NA	NA	NA	15.0354	13.5883	13.3501	NA	NA	NA	13.9913	NA	NA	NA	NA	NA	NA			ngp-1	17.3696	17.6455	17.6211	17.5454
>sp|D5MCN2|LARP1_CAEEL La-related protein 1 OS=Caenorhabditis elegans OX=6239 GN=larp-1 PE=4 SV=2	D5MCN2	larp-1	La-related protein 1	D5MCN2	Caenorhabditis elegans	0.512584	6.30995e-10	51.1537	FALSE	TRUE	FALSE	D5MCN2	larp-1	La-related protein 1	13.5808	13.6157	13.3126	14.5599	14.8112	14.6325	1.16486	0.915147	1.41456	13.5552	9.86102	9.21578	2.39952e-08	4.42197e-07	1	1			C05C8.7	17.5394	17.5909	17.4984	17.5429
>tr|D5MCQ2|D5MCQ2_CAEEL RRM domain-containing protein OS=Caenorhabditis elegans OX=6239 GN=sup-26 PE=1 SV=1;>tr|D5MCQ6|D5MCQ6_CAEEL RRM domain-containing protein OS=Caenorhabditis elegans OX=6239 GN=sup-26 PE=1 SV=1	D5MCQ2;D5MCQ6	sup-26	RRM domain-containing protein	D5MCQ2;D5MCQ6	Caenorhabditis elegans	0.660349	3.34192e-10	51.53	FALSE	TRUE	FALSE	D5MCQ2	sup-26	RRM domain-containing protein	14.7852	14.5558	14.4877	13.6607	13.9926	13.4523	-0.907718	-1.27965	-0.535786	13.9079	-5.1597	0.789611	8.53653e-05	0.000365169	0	0			COX2	18.2322	17.1523	17.2374	17.5406
>tr|D6R8W5|D6R8W5_CAEEL Sugar phosphate transporter domain-containing protein OS=Caenorhabditis elegans OX=6239 GN=nstp-10 PE=1 SV=1;>sp|Q968A5|FUC10_CAEEL GDP-fucose transporter OS=Caenorhabditis elegans OX=6239 GN=nstp-10 PE=2 SV=1	D6R8W5;Q968A5	nstp-10	Sugar phosphate transporter domain-containing protein;GDP-fucose transporter	D6R8W5;Q968A5	Caenorhabditis elegans	0.669467	2.88686e-11	52.9412	FALSE	TRUE	FALSE	D6R8W5	nstp-10	Sugar phosphate transporter domain-containing protein	15.0051	14.0976	14.7436	15.4465	15.0953	15.3467	0.680733	0.0819835	1.27948	15.1211	2.40525	-4.96809	0.02828	0.0540213	0	0			cif-1	17.7054	17.3622	17.5535	17.5404
>tr|D6RYD3|D6RYD3_CAEEL Copper transport protein OS=Caenorhabditis elegans OX=6239 GN=CELE_Y58A7A.1 PE=1 SV=1;>tr|Q966A8|Q966A8_CAEEL Copper transport protein OS=Caenorhabditis elegans OX=6239 GN=CELE_Y58A7A.1 PE=1 SV=1	D6RYD3;Q966A8	CELE_Y58A7A.1	Copper transport protein	D6RYD3;Q966A8	Caenorhabditis elegans	0.604325	0.00686566	32.5181	FALSE	TRUE	FALSE	D6RYD3	Y58A7A.1	Copper transport protein	13.8319	13.2835	NA	14.15	NA	12.9494	-0.00799865	-1.2705	1.2545	13.1765	-0.0169595	-7.38695	0.987208	0.991291	0	0			dim-1	17.8124	17.4194	17.3754	17.5357
>tr|D6RYE4|D6RYE4_CAEEL RRM domain-containing protein OS=Caenorhabditis elegans OX=6239 GN=CELE_Y59E9AL.36 PE=1 SV=1	D6RYE4	CELE_Y59E9AL.36	RRM domain-containing protein	D6RYE4	Caenorhabditis elegans	0.521016	1.21047e-08	49.3477	FALSE	TRUE	FALSE	D6RYE4	Y59E9AL.36	RRM domain-containing protein	14.8727	15.4213	16.0121	14.9292	15.4303	15.3915	-0.185065	-0.664093	0.293962	15.0445	-0.817323	-7.24278	0.42545	0.515636	0	0			C14B9.10	17.9256	17.1991	17.4754	17.5334
>tr|D6VPA0|D6VPA0_CAEEL MATH domain-containing protein OS=Caenorhabditis elegans OX=6239 GN=math-38 PE=1 SV=1	D6VPA0	math-38	MATH domain-containing protein	D6VPA0	Caenorhabditis elegans	0.566756	9.9257e-05	42.1017	FALSE	TRUE	FALSE	D6VPA0	math-38	MATH domain-containing protein	14.702	14.2023	14.3669	13.9014	13.92	13.3616	-0.696081	-1.20696	-0.185207	13.4056	-2.91449	-4.03	0.0110374	0.0241582	0	0			mcm-3	17.4594	17.5188	17.6122	17.5302
>tr|D7SFN0|D7SFN0_CAEEL Vacuolar protein sorting-associated protein 54 OS=Caenorhabditis elegans OX=6239 GN=vps-54 PE=1 SV=1;>sp|Q22639|VPS54_CAEEL Vacuolar protein sorting-associated protein 54 OS=Caenorhabditis elegans OX=6239 GN=vps-54 PE=1 SV=2	D7SFN0;Q22639	vps-54	Vacuolar protein sorting-associated protein 54	D7SFN0;Q22639	Caenorhabditis elegans	0.807732	6.25703e-05	42.6204	FALSE	TRUE	FALSE	D7SFN0	vps-54	Vacuolar protein sorting-associated protein 54	11.8293	11.3882	11.634	11.6284	11.4436	12.0169	0.079146	-0.549365	0.707657	11.7636	0.27336	-7.54908	0.789072	0.839009	0	0			dbt-1	17.2915	17.5606	17.6947	17.5156
>tr|D7SFP4|D7SFP4_CAEEL DNA primase large subunit OS=Caenorhabditis elegans OX=6239 GN=pri-2 PE=1 SV=1	D7SFP4	pri-2	DNA primase large subunit	D7SFP4	Caenorhabditis elegans	0.651295	1.13883e-08	49.3861	FALSE	TRUE	FALSE	D7SFP4	pri-2	DNA primase large subunit	13.3538	13.3438	12.8343	13.7004	13.7859	13.8909	0.615129	-0.00408496	1.23434	13.7606	2.10162	-5.52025	0.0513605	0.0895716	0	0			cpr-9	17.6339	17.3402	17.5723	17.5155
>tr|D9N120|D9N120_CAEEL Piwi-like protein OS=Caenorhabditis elegans OX=6239 GN=wago-5 PE=3 SV=2	D9N120	wago-5	Piwi-like protein	D9N120	Caenorhabditis elegans	0.745607	0.00267222	35.8531	FALSE	TRUE	FALSE	D9N120	wago-5	Piwi-like protein	13.5156	14.5685	14.6348	14.9929	14.8955	14.7604	0.643295	-0.200979	1.48757	14.2732	1.62027	-6.30197	0.125448	0.188515	0	0			rab-5	17.5931	17.51	17.438	17.5137
>sp|D9PTN5|MYRF2_CAEEL Myelin regulatory factor homolog 2 OS=Caenorhabditis elegans OX=6239 GN=myrf-2 PE=1 SV=1	D9PTN5	myrf-2	Myelin regulatory factor homolog 2	D9PTN5	Caenorhabditis elegans	0.528019	9.71216e-07	46.3325	FALSE	TRUE	FALSE	D9PTN5	myrf-2	Myelin regulatory factor homolog 2	13.6251	13.7373	13.8165	NA	NA	NA	NA	NA	NA	12.4355	NA	NA	NA	NA	NA	NA			rab-7	17.5588	17.4254	17.5531	17.5124
>tr|D9PTP5|D9PTP5_CAEEL PX domain-containing protein OS=Caenorhabditis elegans OX=6239 GN=snx-6 PE=1 SV=1	D9PTP5	snx-6	PX domain-containing protein	D9PTP5	Caenorhabditis elegans	0.45501	1.89047e-12	54.4472	FALSE	TRUE	FALSE	D9PTP5	snx-6	PX domain-containing protein	13.4204	13.6305	13.6218	14.2548	14.3495	14.2719	0.734537	0.462952	1.00612	13.6431	5.71729	1.94036	2.77005e-05	0.000142223	0	0			phb-1	17.6258	17.48	17.4272	17.511
>tr|E0AHA7|E0AHA7_CAEEL Spectrin beta chain OS=Caenorhabditis elegans OX=6239 GN=unc-70 PE=1 SV=1	E0AHA7	unc-70	Spectrin beta chain	E0AHA7	Caenorhabditis elegans	0.539591	1.85719e-14	57.1956	FALSE	TRUE	FALSE	E0AHA7	unc-70	Spectrin beta chain	17.7012	17.2194	17.1208	17.2072	16.8193	16.9894	-0.341817	-0.628452	-0.0551816	16.7925	-2.52085	-4.74573	0.022276	0.0438508	0	0			hxk-3	17.5416	17.407	17.5711	17.5066
>tr|E0AHC2|E0AHC2_CAEEL ETS domain-containing protein OS=Caenorhabditis elegans OX=6239 GN=svh-5 PE=3 SV=1;>tr|G5EC57|G5EC57_CAEEL Ets-domain protein OS=Caenorhabditis elegans OX=6239 GN=svh-5 PE=3 SV=1	E0AHC2;G5EC57	svh-5	ETS domain-containing protein;Ets-domain protein	E0AHC2;G5EC57	Caenorhabditis elegans	0.625181	7.34683e-10	51.063	FALSE	TRUE	FALSE	E0AHC2	svh-5	ETS domain-containing protein	12.9451	13.2268	12.7788	NA	NA	NA	NA	NA	NA	12.4638	NA	NA	NA	NA	NA	NA			cdc-48.2	17.5908	17.3866	17.5327	17.5034
>tr|E0AHC8|E0AHC8_CAEEL C2 domain-containing protein OS=Caenorhabditis elegans OX=6239 GN=CELE_D2023.3 PE=1 SV=1;>tr|P90785|P90785_CAEEL C2 domain-containing protein OS=Caenorhabditis elegans OX=6239 GN=CELE_D2023.3 PE=1 SV=3	E0AHC8;P90785	CELE_D2023.3	C2 domain-containing protein	E0AHC8;P90785	Caenorhabditis elegans	0.372469	0.013317	31.0196	FALSE	TRUE	FALSE	E0AHC8	D2023.3	C2 domain-containing protein	14.6695	15.2196	14.83	NA	NA	NA	NA	NA	NA	14.4148	NA	NA	NA	NA	NA	NA			arl-1	17.4855	17.5003	17.5192	17.5017
>tr|E0R7L2|E0R7L2_CAEEL WD_REPEATS_REGION domain-containing protein OS=Caenorhabditis elegans OX=6239 GN=CELE_Y111B2A.12 PE=1 SV=1;>tr|E0R7L3|E0R7L3_CAEEL WD_REPEATS_REGION domain-containing protein OS=Caenorhabditis elegans OX=6239 GN=CELE_Y111B2A.12 PE=1 SV=1	E0R7L2;E0R7L3	CELE_Y111B2A.12	WD_REPEATS_REGION domain-containing protein	E0R7L2;E0R7L3	Caenorhabditis elegans	0.561808	1.62398e-05	43.9697	FALSE	TRUE	FALSE	E0R7L2	Y111B2A.12	WD_REPEATS_REGION domain-containing protein	13.635	13.1275	13.1109	13.459	13.6867	13.5149	0.26242	-0.140796	0.665635	13.2202	1.41179	-6.59329	0.182426	0.257895	0	0			mcm-7	17.4619	17.4893	17.5509	17.5007
>tr|E1B6Q7|E1B6Q7_CAEEL 5'-deoxynucleotidase HDDC2 OS=Caenorhabditis elegans OX=6239 GN=CELE_F45F2.9 PE=1 SV=1	E1B6Q7	CELE_F45F2.9	5'-deoxynucleotidase HDDC2	E1B6Q7	Caenorhabditis elegans	0.890045	5.08988e-08	48.4218	FALSE	TRUE	FALSE	E1B6Q7	F45F2.9	5'-deoxynucleotidase HDDC2	12.1563	11.0366	10.7389	NA	NA	10.6478	-0.662807	-1.63769	0.312079	12.0114	-1.48983	-6.14699	0.163377	0.235647	0	0			ivns-1	17.3859	17.5418	17.574	17.5006
>tr|E1B6R8|E1B6R8_CAEEL Membrane magnesium transporter OS=Caenorhabditis elegans OX=6239 GN=emc-5 PE=1 SV=1	E1B6R8	emc-5	Membrane magnesium transporter	E1B6R8	Caenorhabditis elegans	0.605532	1.91953e-06	45.7991	FALSE	TRUE	FALSE	E1B6R8	emc-5	Membrane magnesium transporter	14.1263	13.5427	NA	NA	NA	13.4086	-0.425819	-1.16015	0.30851	14.1538	-1.28513	-6.35033	0.226596	0.308709	0	0			rpl-36	17.8226	17.4628	17.2107	17.4987
>tr|E1B6R9|E1B6R9_CAEEL Transmembrane protein 115 OS=Caenorhabditis elegans OX=6239 GN=CELE_F11A10.6 PE=1 SV=1;>tr|Q9U3K1|Q9U3K1_CAEEL Transmembrane protein 115 OS=Caenorhabditis elegans OX=6239 GN=CELE_F11A10.6 PE=1 SV=1	E1B6R9;Q9U3K1	CELE_F11A10.6	Transmembrane protein 115	E1B6R9;Q9U3K1	Caenorhabditis elegans	0.405916	3.16882e-05	43.3279	FALSE	TRUE	FALSE	E1B6R9	F11A10.6	Transmembrane protein 115	13.884	NA	NA	NA	14.2713	14.3644	0.43382	-0.328636	1.19628	13.7811	1.37078	-6.23898	0.216484	0.297982	0	0			W04G3.5	17.3673	17.4843	17.642	17.4979
>tr|E1B6S4|E1B6S4_CAEEL Uncharacterized protein OS=Caenorhabditis elegans OX=6239 GN=CELE_F17C11.11 PE=1 SV=1;>tr|Q9BI97|Q9BI97_CAEEL Uncharacterized protein OS=Caenorhabditis elegans OX=6239 GN=CELE_F17C11.11 PE=1 SV=1	E1B6S4;Q9BI97	CELE_F17C11.11	Uncharacterized protein	E1B6S4;Q9BI97	Caenorhabditis elegans	0.674221	3.78505e-08	48.6164	FALSE	TRUE	FALSE	E1B6S4	F17C11.11	Uncharacterized protein	NA	NA	11.8639	14.4941	14.718	14.9394	2.85331	2.32357	3.38306	14.0746	11.5112	10.3972	1.05478e-08	2.25603e-07	1	1			ZK550.3	17.4558	17.3653	17.6599	17.4937
>tr|E1B6W2|E1B6W2_CAEEL RAD50-interacting protein 1 OS=Caenorhabditis elegans OX=6239 GN=CELE_Y49E10.21 PE=1 SV=2	E1B6W2	CELE_Y49E10.21	RAD50-interacting protein 1	E1B6W2	Caenorhabditis elegans	0.649467	3.74561e-15	58.4137	FALSE	TRUE	FALSE	E1B6W2	Y49E10.21	RAD50-interacting protein 1	14.8772	14.619	14.6881	15.2992	15.4792	15.2798	0.624606	0.371731	0.877481	15.3123	5.22134	0.922076	7.49016e-05	0.000328231	0	0			mcm-5	17.3742	17.4524	17.6406	17.4891
>tr|E2JKY8|E2JKY8_CAEEL Dynein associated protein domain-containing protein OS=Caenorhabditis elegans OX=6239 GN=dnc-1 PE=1 SV=1;>tr|E2JKZ0|E2JKZ0_CAEEL Dynactin subunit 1 OS=Caenorhabditis elegans OX=6239 GN=dnc-1 PE=1 SV=1;>tr|L8E938|L8E938_CAEEL Dynactin subunit 1 OS=Caenorhabditis elegans OX=6239 GN=dnc-1 PE=1 SV=1;>tr|L8EC32|L8EC32_CAEEL Dynactin subunit 1 OS=Caenorhabditis elegans OX=6239 G…	E2JKY8;E2JKZ0;L8E938;L8EC32;Q23542	dnc-1	Dynein associated protein domain-containing protein;Dynactin subunit 1;Dynactin subunit 1;Dynactin subunit 1;Dynactin subunit 1	E2JKY8;E2JKZ0;L8E938;L8EC32;Q23542	Caenorhabditis elegans	0.502545	1.52472e-15	59.2527	FALSE	TRUE	FALSE	E2JKY8	dnc-1	Dynein associated protein domain-containing protein	14.7203	14.6786	14.8228	15.7061	15.6947	15.7199	0.966305	0.735081	1.19753	14.9593	8.83412	7.61719	1.12698e-07	1.50556e-06	0	0			rpn-1	17.6207	17.2891	17.5094	17.4731
>tr|E2JL04|E2JL04_CAEEL isoleucine--tRNA ligase OS=Caenorhabditis elegans OX=6239 GN=iars-2 PE=1 SV=2;>tr|Q7Z261|Q7Z261_CAEEL isoleucine--tRNA ligase OS=Caenorhabditis elegans OX=6239 GN=irs-2 PE=2 SV=1	E2JL04;Q7Z261	iars-2;irs-2	isoleucine--tRNA ligase	E2JL04;Q7Z261	Caenorhabditis elegans	0.686966	8.34798e-13	54.8977	FALSE	TRUE	FALSE	E2JL04	iars-2	isoleucine--tRNA ligase	15.2836	15.59	16.0056	14.637	14.6991	14.5679	-0.99174	-1.37908	-0.604402	15.7518	-5.41395	1.31044	5.13586e-05	0.000239017	0	0			pah-1	17.3928	17.5226	17.5019	17.4725
>tr|E3W743|E3W743_CAEEL Protein kinase domain-containing protein OS=Caenorhabditis elegans OX=6239 GN=hpo-34 PE=1 SV=1;>tr|Q6A2D2|Q6A2D2_CAEEL Zinc finger protein OS=Caenorhabditis elegans OX=6239 GN=hpo-34 PE=1 SV=1	E3W743;Q6A2D2	hpo-34	Protein kinase domain-containing protein;Zinc finger protein	E3W743;Q6A2D2	Caenorhabditis elegans	0.611249	8.78304e-12	53.604	FALSE	TRUE	FALSE	E3W743	hpo-34	Protein kinase domain-containing protein	15.9863	16.085	15.5646	14.7172	15.4976	15.4004	-0.673539	-1.27101	-0.0760654	14.5839	-2.38491	-5.00626	0.0294557	0.0558791	0	0			lys-7	17.014	17.6456	17.7549	17.4715
>tr|E3W759|E3W759_CAEEL Apple domain-containing protein OS=Caenorhabditis elegans OX=6239 GN=CELE_H01G02.1 PE=1 SV=1;>tr|O17902|O17902_CAEEL Apple domain-containing protein OS=Caenorhabditis elegans OX=6239 GN=CELE_H01G02.1 PE=1 SV=2	E3W759;O17902	CELE_H01G02.1	Apple domain-containing protein	E3W759;O17902	Caenorhabditis elegans	0.433141	2.27605e-05	43.6513	FALSE	TRUE	FALSE	E3W759	H01G02.1	Apple domain-containing protein	13.771	13.0336	11.9974	13.5419	13.4979	13.6428	0.626877	-0.108173	1.36193	13.063	1.82424	-5.99274	0.0889127	0.141275	0	0			pyr-1	17.3773	17.4295	17.5856	17.4641
>tr|E5QCF5|E5QCF5_CAEEL Target of rapamycin complex subunit lst8 OS=Caenorhabditis elegans OX=6239 GN=mlst-8 PE=1 SV=1;>tr|P91040|P91040_CAEEL Target of rapamycin complex subunit lst8 OS=Caenorhabditis elegans OX=6239 GN=mlst-8 PE=1 SV=1	E5QCF5;P91040	mlst-8	Target of rapamycin complex subunit lst8	E5QCF5;P91040	Caenorhabditis elegans	0.699921	0.00290689	35.4612	FALSE	TRUE	FALSE	E5QCF5	mlst-8	Target of rapamycin complex subunit lst8	12.5316	NA	NA	13.1481	13.5214	NA	0.803191	0.137531	1.46885	12.8495	3.20641	-3.94865	0.0275935	0.0528812	0	0			tomm-70	17.3968	17.4596	17.5181	17.4581
>tr|E5QCF6|E5QCF6_CAEEL Dephospho-CoA kinase OS=Caenorhabditis elegans OX=6239 GN=CELE_T05G5.5 PE=1 SV=1;>tr|E5QCF8|E5QCF8_CAEEL Dephospho-CoA kinase OS=Caenorhabditis elegans OX=6239 GN=CELE_T05G5.5 PE=1 SV=1;>sp|P34558|YNP5_CAEEL Uncharacterized protein T05G5.5 OS=Caenorhabditis elegans OX=6239 GN=T05G5.5 PE=3 SV=2	E5QCF6;E5QCF8;P34558	CELE_T05G5.5;CELE_T05G5.5;T05G5.5	Dephospho-CoA kinase;Dephospho-CoA kinase;Uncharacterized protein T05G5.5	E5QCF6;E5QCF8;P34558	Caenorhabditis elegans	0.697184	6.05151e-08	48.3072	FALSE	TRUE	FALSE	E5QCF6	T05G5.5	Dephospho-CoA kinase	NA	12.0787	NA	12.1557	12.8858	11.5815	0.128936	-1.04343	1.30131	12.5859	0.236852	-7.21398	0.81635	0.861645	0	0			tap-1	17.2974	17.6516	17.4018	17.4503
>tr|E5QCH1|E5QCH1_CAEEL INTegrator complex Subunit homolog OS=Caenorhabditis elegans OX=6239 GN=ints-2 PE=1 SV=1;>tr|Q23271|Q23271_CAEEL INTegrator complex Subunit homolog OS=Caenorhabditis elegans OX=6239 GN=ints-2 PE=1 SV=1	E5QCH1;Q23271	ints-2	INTegrator complex Subunit homolog	E5QCH1;Q23271	Caenorhabditis elegans	0.471926	1.77878e-09	50.5315	FALSE	TRUE	FALSE	E5QCH1	ints-2	INTegrator complex Subunit homolog	14.4762	14.9431	14.6723	14.5132	14.5017	14.2382	-0.279469	-0.536448	-0.0224904	14.4788	-2.2989	-5.16418	0.0348103	0.063979	0	0			rab-6.2	17.4119	17.3318	17.5769	17.4402
>tr|E5QCI3|E5QCI3_CAEEL Dol-P-Man:Man(5)GlcNAc(2)-PP-Dol alpha-1,3-mannosyltransferase OS=Caenorhabditis elegans OX=6239 GN=algn-3 PE=1 SV=1	E5QCI3	algn-3	Dol-P-Man:Man(5)GlcNAc(2)-PP-Dol alpha-1,3-mannosyltransferase	E5QCI3	Caenorhabditis elegans	0.606358	0.00116147	38.4709	FALSE	TRUE	FALSE	E5QCI3	algn-3	Dol-P-Man:Man(5)GlcNAc(2)-PP-Dol alpha-1,3-mannosyltransferase	NA	NA	NA	12.7686	12.8083	12.6874	NA	NA	NA	12.1725	NA	NA	NA	NA	NA	NA			K02F3.2	17.6212	17.2986	17.3886	17.4362
>tr|E5QCI5|E5QCI5_CAEEL Methyltransferase type 11 domain-containing protein OS=Caenorhabditis elegans OX=6239 GN=CELE_K09E4.3 PE=1 SV=1;>tr|Q9NAP7|Q9NAP7_CAEEL Methyltransferase type 11 domain-containing protein OS=Caenorhabditis elegans OX=6239 GN=CELE_K09E4.3 PE=1 SV=1	E5QCI5;Q9NAP7	CELE_K09E4.3	Methyltransferase type 11 domain-containing protein	E5QCI5;Q9NAP7	Caenorhabditis elegans	0.562202	3.78597e-08	48.6162	FALSE	TRUE	FALSE	E5QCI5	K09E4.3	Methyltransferase type 11 domain-containing protein	13.4667	13.5804	14.2414	13.7758	13.633	13.7003	-0.0597914	-0.412752	0.293169	14.3356	-0.358093	-7.52168	0.724792	0.787975	0	0			C24H12.4	17.204	17.4628	17.6328	17.4332
>sp|E9P860|ZNFX1_CAEEL NFX1-type zinc finger-containing protein 1 homolog OS=Caenorhabditis elegans OX=6239 GN=znfx-1 PE=1 SV=1	E9P860	znfx-1	NFX1-type zinc finger-containing protein 1 homolog	E9P860	Caenorhabditis elegans	1.06104	0.0807621	26.2784	FALSE	TRUE	FALSE	E9P860	znfx-1	NFX1-type zinc finger-containing protein 1 homolog	NA	NA	12.8161	NA	NA	NA	NA	NA	NA	13.2425	NA	NA	NA	NA	NA	NA			nmt-1	17.4777	17.3598	17.4556	17.431
>sp|E9P886|TTLL5_CAEEL Tubulin polyglutamylase ttll-5 OS=Caenorhabditis elegans OX=6239 GN=ttll-5 PE=2 SV=1	E9P886	ttll-5	Tubulin polyglutamylase ttll-5	E9P886	Caenorhabditis elegans	0.482306	2.47893e-08	48.8909	FALSE	TRUE	FALSE	E9P886	ttll-5	Tubulin polyglutamylase ttll-5	11.3534	11.2454	11.834	11.6302	NA	11.881	0.278021	-0.343341	0.899383	11.4761	0.963614	-6.99716	0.352291	0.442024	0	0			ddx-23	17.2592	17.4898	17.5425	17.4305
>tr|E9P897|E9P897_CAEEL Solute carrier family 12 member 1 OS=Caenorhabditis elegans OX=6239 GN=nkcc-1 PE=1 SV=1;>tr|E9P898|E9P898_CAEEL Solute carrier family 12 member 1 OS=Caenorhabditis elegans OX=6239 GN=nkcc-1 PE=1 SV=1;>tr|G5EEQ4|G5EEQ4_CAEEL Solute carrier family 12 member 1 OS=Caenorhabditis elegans OX=6239 GN=nkcc-1 PE=1 SV=1;>tr|H8ESD4|H8ESD4_CAEEL Solute carrier family 12 member 1 OS=Ca…	E9P897;E9P898;G5EEQ4;H8ESD4;H8ESD5;L8E912	nkcc-1	Solute carrier family 12 member 1	E9P897;E9P898;G5EEQ4;H8ESD4;H8ESD5;L8E912	Caenorhabditis elegans	0.598261	6.97943e-07	46.5835	FALSE	TRUE	FALSE	E9P897	nkcc-1	Solute carrier family 12 member 1	12.7043	12.9078	13.2583	12.5271	13.2187	13.1692	0.0148776	-1.28542	1.31517	12.8337	0.0243307	-7.58892	0.980901	0.986579	0	0			elo-1	17.5582	17.171	17.5605	17.4299
>tr|E9RKC7|E9RKC7_CAEEL DZF domain-containing protein OS=Caenorhabditis elegans OX=6239 GN=zfr-1 PE=1 SV=1	E9RKC7	zfr-1	DZF domain-containing protein	E9RKC7	Caenorhabditis elegans	0.378424	2.43244e-14	57.0121	FALSE	TRUE	FALSE	E9RKC7	zfr-1	DZF domain-containing protein	15.3805	15.4236	15.3803	15.3673	15.5465	15.4489	0.0594584	-0.185401	0.304317	14.968	0.51331	-7.45099	0.614506	0.692137	0	0			acaa-2	17.4121	17.3086	17.5445	17.4217
>tr|F0IWT2|F0IWT2_CAEEL Unconventional myosin-IXa-like OS=Caenorhabditis elegans OX=6239 GN=hum-7 PE=1 SV=1;>tr|H2L082|H2L082_CAEEL Unconventional myosin-IXa-like OS=Caenorhabditis elegans OX=6239 GN=hum-7 PE=1 SV=1	F0IWT2;H2L082	hum-7	Unconventional myosin-IXa-like	F0IWT2;H2L082	Caenorhabditis elegans	0.530454	4.75462e-09	49.9306	FALSE	TRUE	FALSE	F0IWT2	hum-7	Unconventional myosin-IXa-like	14.2875	14.5339	14.3122	14.3364	14.5081	14.527	0.0793041	-0.242704	0.401312	14.1875	0.520609	-7.44706	0.609522	0.688185	0	0			his-24	17.0155	17.4887	17.7234	17.4092
>tr|F3NWW3|F3NWW3_CAEEL MATH domain-containing protein OS=Caenorhabditis elegans OX=6239 GN=math-14 PE=1 SV=1;>tr|H2KYT1|H2KYT1_CAEEL MATH domain-containing protein OS=Caenorhabditis elegans OX=6239 GN=math-14 PE=1 SV=1	F3NWW3;H2KYT1	math-14	MATH domain-containing protein	F3NWW3;H2KYT1	Caenorhabditis elegans	1.09337	1.80548e-06	45.8479	FALSE	TRUE	FALSE	F3NWW3	math-14	MATH domain-containing protein	11.8417	10.5791	NA	11.8024	NA	11.4535	0.417506	-0.304577	1.13959	11.8577	1.267	-6.57361	0.230398	0.312501	0	0			mek-5	17.3966	17.4857	17.3332	17.4052
>tr|F3Y5P3|F3Y5P3_CAEEL TransThyretin-Related family domain OS=Caenorhabditis elegans OX=6239 GN=ttr-25 PE=1 SV=1;>tr|Q9XXQ6|Q9XXQ6_CAEEL TransThyretin-Related family domain OS=Caenorhabditis elegans OX=6239 GN=ttr-25 PE=1 SV=1	F3Y5P3;Q9XXQ6	ttr-25	TransThyretin-Related family domain	F3Y5P3;Q9XXQ6	Caenorhabditis elegans	0.439128	2.82317e-08	48.8069	FALSE	TRUE	FALSE	F3Y5P3	ttr-25	TransThyretin-Related family domain	13.985	13.6759	13.8043	13.9543	13.9728	13.8634	0.108423	-0.208565	0.425412	13.8219	0.723038	-7.31705	0.479733	0.568246	0	0			ran-2	17.2705	17.4491	17.4927	17.4041
>tr|F3Y5R0|F3Y5R0_CAEEL B30.2/SPRY domain-containing protein OS=Caenorhabditis elegans OX=6239 GN=gid-1 PE=1 SV=1;>tr|Q9XWK4|Q9XWK4_CAEEL B30.2/SPRY domain-containing protein OS=Caenorhabditis elegans OX=6239 GN=gid-1 PE=1 SV=1	F3Y5R0;Q9XWK4	gid-1	B30.2/SPRY domain-containing protein	F3Y5R0;Q9XWK4	Caenorhabditis elegans	0.589908	0.00149409	37.8757	FALSE	TRUE	FALSE	F3Y5R0	gid-1	B30.2/SPRY domain-containing protein	13.5541	14.047	13.7412	NA	NA	NA	NA	NA	NA	13.3826	NA	NA	NA	NA	NA	NA			pud-2.1	17.2922	17.5983	17.3114	17.4006
>tr|F5GU86|F5GU86_CAEEL OTU domain-containing protein OS=Caenorhabditis elegans OX=6239 GN=otub-3 PE=1 SV=1;>tr|F5GU87|F5GU87_CAEEL OTU domain-containing protein OS=Caenorhabditis elegans OX=6239 GN=otub-3 PE=1 SV=1;>tr|Q19681|Q19681_CAEEL OTU domain-containing protein OS=Caenorhabditis elegans OX=6239 GN=otub-3 PE=1 SV=1	F5GU86;F5GU87;Q19681	otub-3	OTU domain-containing protein	F5GU86;F5GU87;Q19681	Caenorhabditis elegans	0.556888	1.00122e-10	52.2326	FALSE	TRUE	FALSE	F5GU86	otub-3	OTU domain-containing protein	13.6944	13.7794	13.4068	13.524	13.5125	13.6674	-0.0589363	-0.4944	0.376527	13.4293	-0.286277	-7.54598	0.778241	0.830552	0	0			exc-15	17.6206	17.4704	17.1048	17.3986
>tr|F5GUC6|F5GUC6_CAEEL ATP-binding cassette sub-family D member 4 OS=Caenorhabditis elegans OX=6239 GN=pmp-3 PE=1 SV=1;>tr|Q18843|Q18843_CAEEL ATP-binding cassette sub-family D member 4 OS=Caenorhabditis elegans OX=6239 GN=pmp-3 PE=1 SV=1	F5GUC6;Q18843	pmp-3	ATP-binding cassette sub-family D member 4	F5GUC6;Q18843	Caenorhabditis elegans	0.6706	3.44647e-06	45.3232	FALSE	TRUE	FALSE	F5GUC6	pmp-3	ATP-binding cassette sub-family D member 4	13.0634	13.4782	13.0899	12.9043	13.2291	13.3901	-0.0359847	-0.377738	0.305769	13.6478	-0.222581	-7.56307	0.826581	0.87044	0	0			Y53G8AR.6	17.23	17.6221	17.3401	17.3974
>tr|F5GUE6|F5GUE6_CAEEL Equilibrative nucleoside transporter 1 OS=Caenorhabditis elegans OX=6239 GN=ent-6 PE=3 SV=2;>tr|Q93690|Q93690_CAEEL Equilibrative nucleoside transporter 3 OS=Caenorhabditis elegans OX=6239 GN=ent-6 PE=3 SV=4	F5GUE6;Q93690	ent-6	Equilibrative nucleoside transporter 1;Equilibrative nucleoside transporter 3	F5GUE6;Q93690	Caenorhabditis elegans	0.707106	0.00320353	35.0016	FALSE	TRUE	FALSE	F5GUE6	ent-6	Equilibrative nucleoside transporter 1	NA	NA	NA	NA	NA	NA	NA	NA	NA	12.5292	NA	NA	NA	NA	NA	NA			spg-7	17.3958	17.3549	17.4389	17.3965
>tr|F5GUG6|F5GUG6_CAEEL Uncharacterized protein OS=Caenorhabditis elegans OX=6239 GN=CELE_W05B5.1 PE=1 SV=1;>tr|F5GUG7|F5GUG7_CAEEL Uncharacterized protein OS=Caenorhabditis elegans OX=6239 GN=CELE_W05B5.1 PE=1 SV=1;>tr|F5GUH1|F5GUH1_CAEEL Uncharacterized protein OS=Caenorhabditis elegans OX=6239 GN=CELE_W05B5.1 PE=1 SV=1;>tr|F5GUH2|F5GUH2_CAEEL Uncharacterized protein OS=Caenorhabditis elegans O…	F5GUG6;F5GUG7;F5GUH1;F5GUH2	CELE_W05B5.1	Uncharacterized protein	F5GUG6;F5GUG7;F5GUH1;F5GUH2	Caenorhabditis elegans	0.62351	0.00369545	34.3725	FALSE	TRUE	FALSE	F5GUG6	W05B5.1	Uncharacterized protein	NA	NA	NA	16.7016	17.0299	16.7894	NA	NA	NA	14.9151	NA	NA	NA	NA	NA	NA			mcm-2	17.3307	17.3561	17.4876	17.3915
>tr|G1K0V8|G1K0V8_CAEEL Eukaryotic translation initiation factor 5A OS=Caenorhabditis elegans OX=6239 GN=iff-1 PE=1 SV=1;>sp|P34563|IF5A1_CAEEL Eukaryotic translation initiation factor 5A-1 OS=Caenorhabditis elegans OX=6239 GN=iff-1 PE=1 SV=1	G1K0V8;P34563	iff-1	Eukaryotic translation initiation factor 5A;Eukaryotic translation initiation factor 5A-1	G1K0V8;P34563	Caenorhabditis elegans	0.595769	1.5193e-13	55.8672	FALSE	TRUE	FALSE	G1K0V8	iff-1	Eukaryotic translation initiation factor 5A	18.2254	18.4971	18.177	18.8401	19.0022	18.806	0.582917	0.270296	0.895537	18.7673	3.94159	-1.79823	0.00109789	0.00326364	0	0			mboa-6	17.5338	17.2067	17.4291	17.3899
>tr|G1K0V9|G1K0V9_CAEEL Translation elongation factor IF5A C-terminal domain-containing protein OS=Caenorhabditis elegans OX=6239 GN=iff-1 PE=1 SV=1	G1K0V9	iff-1	Translation elongation factor IF5A C-terminal domain-containing protein	G1K0V9	Caenorhabditis elegans	0.736758	1.11815e-09	50.8116	FALSE	TRUE	FALSE	G1K0V9	iff-1	Translation elongation factor IF5A C-terminal domain-containing protein	14.6589	14.773	14.1639	14.5629	14.4446	14.7852	0.0656871	-0.570956	0.70233	14.9714	0.218279	-7.56406	0.829902	0.87238	0	0			H17B01.2	16.7921	17.4928	17.8653	17.3834
>tr|G1K0X0|G1K0X0_CAEEL p-GlycoProtein related OS=Caenorhabditis elegans OX=6239 GN=pgp-6 PE=1 SV=1;>tr|Q1ZXU6|Q1ZXU6_CAEEL p-GlycoProtein related OS=Caenorhabditis elegans OX=6239 GN=pgp-6 PE=1 SV=2;>tr|Q22656|Q22656_CAEEL p-GlycoProtein related OS=Caenorhabditis elegans OX=6239 GN=pgp-6 PE=1 SV=3	G1K0X0;Q1ZXU6;Q22656	pgp-6	p-GlycoProtein related	G1K0X0;Q1ZXU6;Q22656	Caenorhabditis elegans	0.507384	2.03728e-12	54.4062	FALSE	TRUE	FALSE	G1K0X0	pgp-6	p-GlycoProtein related	16.4616	16.0854	16.6727	16.3524	16.1276	16.3411	-0.132885	-0.411057	0.145288	16.3161	-1.00982	-7.06594	0.327094	0.416613	0	0			myo-3	17.4219	17.1461	17.5711	17.3797
>tr|G1K108|G1K108_CAEEL Glycosyl hydrolase family 13 catalytic domain-containing protein OS=Caenorhabditis elegans OX=6239 GN=atgp-2 PE=1 SV=1;>tr|O45298|O45298_CAEEL Glycosyl hydrolase family 13 catalytic domain-containing protein OS=Caenorhabditis elegans OX=6239 GN=atgp-2 PE=1 SV=2	G1K108;O45298	atgp-2	Glycosyl hydrolase family 13 catalytic domain-containing protein	G1K108;O45298	Caenorhabditis elegans	0.8203	2.46944e-06	45.5963	FALSE	TRUE	FALSE	G1K108	atgp-2	Glycosyl hydrolase family 13 catalytic domain-containing protein	15.2683	14.2938	13.8121	14.1085	13.1919	13.4343	-0.87983	-1.60857	-0.151092	13.3621	-2.58253	-4.66731	0.0213172	0.0421847	0	0			pmp-5	17.3599	17.271	17.497	17.376
>tr|G2HK08|G2HK08_CAEEL Rubicon Homology domain-containing protein OS=Caenorhabditis elegans OX=6239 GN=CELE_Y56A3A.16 PE=1 SV=1	G2HK08	CELE_Y56A3A.16	Rubicon Homology domain-containing protein	G2HK08	Caenorhabditis elegans	0.67301	1.24264e-11	53.412	FALSE	TRUE	FALSE	G2HK08	Y56A3A.16	Rubicon Homology domain-containing protein	13.2446	12.7819	12.8785	12.4644	13.0742	12.7745	-0.197311	-0.582848	0.188225	13.1998	-1.08215	-6.99084	0.294727	0.38307	0	0			yars-1	17.3373	17.3224	17.4674	17.3757
>tr|G3MTW9|G3MTW9_CAEEL DNA primase small subunit OS=Caenorhabditis elegans OX=6239 GN=pri-1 PE=1 SV=1;>sp|P34471|PRI1_CAEEL DNA primase small subunit OS=Caenorhabditis elegans OX=6239 GN=pri-1 PE=3 SV=1	G3MTW9;P34471	pri-1	DNA primase small subunit	G3MTW9;P34471	Caenorhabditis elegans	0.649574	9.35859e-10	50.9183	FALSE	TRUE	FALSE	G3MTW9	pri-1	DNA primase small subunit	12.7439	13.5604	12.6884	12.6889	13.0945	13.5592	0.116619	-0.660446	0.893684	13.4857	0.317497	-7.53606	0.75487	0.812136	0	0			M01A8.1	17.2444	17.5258	17.344	17.3714
>tr|G3MTX3|G3MTX3_CAEEL Protein kinase domain-containing protein OS=Caenorhabditis elegans OX=6239 GN=tlk-1 PE=1 SV=1;>sp|P34314|TLK1_CAEEL Serine/threonine-protein kinase tousled-like 1 OS=Caenorhabditis elegans OX=6239 GN=tlk-1 PE=1 SV=3;>tr|Q2XN10|Q2XN10_CAEEL Protein kinase domain-containing protein OS=Caenorhabditis elegans OX=6239 GN=tlk-1 PE=1 SV=1	G3MTX3;P34314;Q2XN10	tlk-1	Protein kinase domain-containing protein;Serine/threonine-protein kinase tousled-like 1;Protein kinase domain-containing protein	G3MTX3;P34314;Q2XN10	Caenorhabditis elegans	0.601419	8.98445e-07	46.3921	FALSE	TRUE	FALSE	G3MTX3	tlk-1	Protein kinase domain-containing protein	14.2991	14.925	15.0695	13.5223	13.9898	13.4561	-1.10847	-1.78809	-0.428844	13.6278	-3.45051	-2.85599	0.00318814	0.00813894	-1	-1			sqv-4	17.3277	17.3035	17.4813	17.3708
>tr|G3MU11|G3MU11_CAEEL GST C-terminal domain-containing protein OS=Caenorhabditis elegans OX=6239 GN=CELE_F55A11.6 PE=1 SV=1;>tr|H9G2W4|H9G2W4_CAEEL GST C-terminal domain-containing protein OS=Caenorhabditis elegans OX=6239 GN=CELE_F55A11.6 PE=1 SV=1;>tr|P90887|P90887_CAEEL GST C-terminal domain-containing protein OS=Caenorhabditis elegans OX=6239 GN=CELE_F55A11.6 PE=1 SV=3;>tr|Q2L6U7|Q2L6U7_CAE…	G3MU11;H9G2W4;P90887;Q2L6U7	CELE_F55A11.6	GST C-terminal domain-containing protein	G3MU11;H9G2W4;P90887;Q2L6U7	Caenorhabditis elegans	0.575842	1.19457e-06	46.1727	FALSE	TRUE	FALSE	G3MU11	F55A11.6	GST C-terminal domain-containing protein	14.0119	14.2829	14.4906	13.322	12.4871	12.8583	-1.37267	-1.78545	-0.959899	13.3918	-7.03311	4.46412	2.39749e-06	1.80271e-05	-1	-1			R13H4.2	17.3065	17.4	17.3985	17.3684
>tr|G3MU28|G3MU28_CAEEL ShKT domain-containing protein OS=Caenorhabditis elegans OX=6239 GN=CELE_ZC434.9 PE=1 SV=1;>tr|G3MU29|G3MU29_CAEEL ShKT domain-containing protein OS=Caenorhabditis elegans OX=6239 GN=CELE_ZC434.9 PE=1 SV=1;>tr|G3MU30|G3MU30_CAEEL ShKT domain-containing protein OS=Caenorhabditis elegans OX=6239 GN=CELE_ZC434.9 PE=1 SV=1;>tr|Q23318|Q23318_CAEEL ShKT domain-containing protein…	G3MU28;G3MU29;G3MU30;Q23318;Q7JLE3	CELE_ZC434.9	ShKT domain-containing protein	G3MU28;G3MU29;G3MU30;Q23318;Q7JLE3	Caenorhabditis elegans	0.460017	7.97142e-09	49.6098	FALSE	TRUE	FALSE	G3MU28	ZC434.9	ShKT domain-containing protein	14.2913	14.5127	14.1077	14.3446	14.6456	14.4565	0.178352	-0.264888	0.621593	14.2479	0.851132	-7.21418	0.406918	0.498001	0	0			ced-10	17.2939	17.3798	17.4086	17.3608
>tr|G3MU40|G3MU40_CAEEL RNA-directed RNA polymerase OS=Caenorhabditis elegans OX=6239 GN=rrf-1 PE=1 SV=1;>tr|G5ECM1|G5ECM1_CAEEL RNA-directed RNA polymerase OS=Caenorhabditis elegans OX=6239 GN=rrf-1 PE=1 SV=1	G3MU40;G5ECM1	rrf-1	RNA-directed RNA polymerase	G3MU40;G5ECM1	Caenorhabditis elegans	0.623907	6.41939e-14	56.3872	FALSE	TRUE	FALSE	G3MU40	rrf-1	RNA-directed RNA polymerase	14.4939	14.5989	14.5948	14.1791	14.4459	14.2868	-0.258636	-0.477463	-0.0398082	14.74	-2.49844	-4.78879	0.0233149	0.0455916	0	0			F22B5.10	17.6687	17.3078	17.0978	17.3581
>tr|G3MVE8|G3MVE8_CAEEL RIN-1 OS=Caenorhabditis elegans OX=6239 PE=2 SV=1;>tr|G5EBS9|G5EBS9_CAEEL Rab-GAP TBC domain-containing protein OS=Caenorhabditis elegans OX=6239 GN=rin-1 PE=1 SV=1;>tr|G5ECF0|G5ECF0_CAEEL SH2 domain-containing protein OS=Caenorhabditis elegans OX=6239 GN=rin-1 PE=1 SV=1;>tr|G5ED02|G5ED02_CAEEL Rab-GAP TBC domain-containing protein OS=Caenorhabditis elegans OX=6239 GN=rin-…	G3MVE8;G5EBS9;G5ECF0;G5ED02;G5EDQ3;G5EFI0;G5EG71;I7J4D1;I7LFF0	;rin-1;rin-1;rin-1;rin-1;rin-1;rin-1;rin-1;rin-1	RIN-1;Rab-GAP TBC domain-containing protein;SH2 domain-containing protein;Rab-GAP TBC domain-containing protein;Protein sprint;Protein kinase domain-containing protein;Protein sprint;TLDc domain-containing protein;Rab-GAP TBC domain-containing protein	G3MVE8;G5EBS9;G5ECF0;G5ED02;G5EDQ3;G5EFI0;G5EG71;I7J4D1;I7LFF0	Caenorhabditis elegans	0.366043	4.76093e-06	45.0531	FALSE	TRUE	FALSE	G3MVE8	NA	RIN-1	NA	NA	NA	NA	NA	NA	NA	NA	NA	11.4997	NA	NA	NA	NA	NA	NA			Y71H10B.1	17.3449	17.2523	17.4514	17.3495
>tr|G4RYA5|G4RYA5_CAEEL SRP54-type proteins GTP-binding domain-containing protein OS=Caenorhabditis elegans OX=6239 GN=CELE_F38A1.8 PE=1 SV=1	G4RYA5	CELE_F38A1.8	SRP54-type proteins GTP-binding domain-containing protein	G4RYA5	Caenorhabditis elegans	0.553601	8.02819e-13	54.9194	FALSE	TRUE	FALSE	G4RYA5	F38A1.8	SRP54-type proteins GTP-binding domain-containing protein	16.0675	16.1617	15.912	17.4992	17.6389	17.6072	1.53472	1.27929	1.79014	16.6625	12.7011	13.0579	5.76486e-10	2.26642e-08	1	1			Y51H7C.13	16.3503	17.6518	18.0149	17.339
>tr|G4S034|G4S034_CAEEL Spectrin alpha chain OS=Caenorhabditis elegans OX=6239 GN=spc-1 PE=1 SV=2;>tr|Q21408|Q21408_CAEEL Spectrin alpha chain OS=Caenorhabditis elegans OX=6239 GN=spc-1 PE=1 SV=2	G4S034;Q21408	spc-1	Spectrin alpha chain	G4S034;Q21408	Caenorhabditis elegans	0.492031	8.65639e-14	56.2036	FALSE	TRUE	FALSE	G4S034	spc-1	Spectrin alpha chain	15.8761	15.2268	15.0233	15.9481	15.3837	15.3658	0.190447	-0.206346	0.58724	14.765	1.01499	-7.06065	0.324765	0.41403	0	0			ZK512.2	17.0115	17.496	17.4995	17.3357
>tr|G4S185|G4S185_CAEEL N-acetyltransferase domain-containing protein OS=Caenorhabditis elegans OX=6239 GN=anat-1 PE=1 SV=2;>tr|G5EDH7|G5EDH7_CAEEL N-acetyltransferase domain-containing protein OS=Caenorhabditis elegans OX=6239 GN=anat-1 PE=1 SV=2	G4S185;G5EDH7	anat-1	N-acetyltransferase domain-containing protein	G4S185;G5EDH7	Caenorhabditis elegans	0.521052	8.46261e-11	52.3294	FALSE	TRUE	FALSE	G4S185	anat-1	N-acetyltransferase domain-containing protein	14.354	14.4017	14.1694	14.3237	14.1175	14.0151	-0.15627	-0.403063	0.0905222	14.2484	-1.33853	-6.68966	0.198791	0.276859	0	0			mec-7	17.1864	17.2927	17.521	17.3334
>tr|G4S460|G4S460_CAEEL C2H2-type domain-containing protein OS=Caenorhabditis elegans OX=6239 GN=attf-3 PE=1 SV=2	G4S460	attf-3	C2H2-type domain-containing protein	G4S460	Caenorhabditis elegans	0.508431	9.44238e-06	44.4611	FALSE	TRUE	FALSE	G4S460	attf-3	C2H2-type domain-containing protein	12.3741	11.7308	12.5578	NA	NA	NA	NA	NA	NA	11.9667	NA	NA	NA	NA	NA	NA			vwa-8	17.1939	17.3862	17.4075	17.3292
>tr|G4S703|G4S703_CAEEL Fanconi-associated nuclease OS=Caenorhabditis elegans OX=6239 GN=CELE_Y50D4A.1 PE=1 SV=2	G4S703	CELE_Y50D4A.1	Fanconi-associated nuclease	G4S703	Caenorhabditis elegans	0.746592	4.42098e-07	46.9226	FALSE	TRUE	FALSE	G4S703	Y50D4A.1	Fanconi-associated nuclease	14.5815	15.6367	15.7829	13.6953	13.9633	13.7757	-1.52228	-2.10429	-0.940273	14.3138	-5.56194	1.40473	4.92231e-05	0.000231854	-1	-1			unc-87	17.2665	17.3377	17.3742	17.3261
>tr|G4SF15|G4SF15_CAEEL WD_REPEATS_REGION domain-containing protein OS=Caenorhabditis elegans OX=6239 GN=CELE_Y39G10AR.9 PE=1 SV=2;>tr|Q95XR3|Q95XR3_CAEEL WD_REPEATS_REGION domain-containing protein OS=Caenorhabditis elegans OX=6239 GN=CELE_Y39G10AR.9 PE=1 SV=2	G4SF15;Q95XR3	CELE_Y39G10AR.9	WD_REPEATS_REGION domain-containing protein	G4SF15;Q95XR3	Caenorhabditis elegans	0.541347	3.89516e-10	51.4397	FALSE	TRUE	FALSE	G4SF15	Y39G10AR.9	WD_REPEATS_REGION domain-containing protein	13.1684	13.6527	13.7075	15.7171	15.8863	15.7377	2.27082	1.97639	2.56525	13.7557	16.3036	16.9849	1.23033e-11	8.91019e-10	1	1			hrpk-1	17.2357	17.328	17.3811	17.3149
>tr|G4SF79|G4SF79_CAEEL Ig-like domain-containing protein OS=Caenorhabditis elegans OX=6239 GN=CELE_F25E2.2 PE=1 SV=2	G4SF79	CELE_F25E2.2	Ig-like domain-containing protein	G4SF79	Caenorhabditis elegans	0.748985	6.42918e-13	55.043	FALSE	TRUE	FALSE	G4SF79	F25E2.2	Ig-like domain-containing protein	14.61	14.5431	14.6134	15.1716	15.0067	15.0873	0.499726	0.20617	0.793282	15.5386	3.59852	-2.53293	0.00229217	0.00616421	0	0			C39D10.7	17.0873	17.4597	17.3836	17.3102
>tr|G4SFM6|G4SFM6_CAEEL Ral guanine nucleotide dissociation stimulator-like 1 OS=Caenorhabditis elegans OX=6239 GN=rgl-1 PE=1 SV=2;>tr|Q19852|Q19852_CAEEL Ral guanine nucleotide dissociation stimulator-like 1 OS=Caenorhabditis elegans OX=6239 GN=rgl-1 PE=1 SV=3	G4SFM6;Q19852	rgl-1	Ral guanine nucleotide dissociation stimulator-like 1	G4SFM6;Q19852	Caenorhabditis elegans	0.755165	6.21401e-05	42.6279	FALSE	TRUE	FALSE	G4SFM6	rgl-1	Ral guanine nucleotide dissociation stimulator-like 1	NA	NA	11.0855	NA	NA	11.652	0.566544	-0.900505	2.03359	10.9772	0.930383	-6.57688	0.385856	0.476035	0	0			dnj-11	17.2077	17.4363	17.2852	17.3097
>tr|G4SG25|G4SG25_CAEEL F-box domain-containing protein OS=Caenorhabditis elegans OX=6239 GN=fbxa-4 PE=1 SV=1	G4SG25	fbxa-4	F-box domain-containing protein	G4SG25	Caenorhabditis elegans	0.379251	3.39787e-09	50.1372	FALSE	TRUE	FALSE	G4SG25	fbxa-4	F-box domain-containing protein	13.2689	13.3852	13.7932	14.0914	14.0394	14.217	0.633483	0.283823	0.983142	13.7191	3.82976	-2.03822	0.00139535	0.00401674	0	0			hxk-2	17.2584	17.3313	17.3347	17.3081
>tr|G4SL51|G4SL51_CAEEL DUF1080 domain-containing protein OS=Caenorhabditis elegans OX=6239 GN=pqn-52 PE=1 SV=1	G4SL51	pqn-52	DUF1080 domain-containing protein	G4SL51	Caenorhabditis elegans	0.546019	3.93851e-13	55.3181	FALSE	TRUE	FALSE	G4SL51	pqn-52	DUF1080 domain-containing protein	19.1617	19.3318	18.954	17.3109	18.1668	18.3552	-1.20487	-2.00379	-0.405944	18.0328	-3.19053	-3.40139	0.00554553	0.0131714	-1	-1			rps-21	17.2387	17.4141	17.2606	17.3045
>sp|G4SLH0|TTN1_CAEEL Titin homolog OS=Caenorhabditis elegans OX=6239 GN=ttn-1 PE=1 SV=2	G4SLH0	ttn-1	Titin homolog	G4SLH0	Caenorhabditis elegans	0.480562	6.6327e-14	56.3669	FALSE	TRUE	FALSE	G4SLH0	ttn-1	Titin homolog	17.2001	17.3951	17.357	16.4361	16.2227	16.3206	-0.990923	-1.23133	-0.750517	16.4112	-8.71321	7.42064	1.363e-07	1.74735e-06	0	0			F55F8.2	17.1108	17.3363	17.4567	17.3013
>tr|G4SNJ8|G4SNJ8_CAEEL WW domain-containing protein OS=Caenorhabditis elegans OX=6239 GN=CELE_Y92H12BM.1 PE=1 SV=2	G4SNJ8	CELE_Y92H12BM.1	WW domain-containing protein	G4SNJ8	Caenorhabditis elegans	0.273857	0.00318368	35.0307	FALSE	TRUE	FALSE	G4SNJ8	Y92H12BM.1	WW domain-containing protein	NA	NA	NA	NA	12.8145	12.056	NA	NA	NA	12.0216	NA	NA	NA	NA	NA	NA			inx-5	17.1282	17.3823	17.3594	17.29
>tr|G4SNP0|G4SNP0_CAEEL GPI ethanolamine phosphate transferase 1 OS=Caenorhabditis elegans OX=6239 GN=pign-1 PE=1 SV=2;>tr|Q9N3C5|Q9N3C5_CAEEL GPI ethanolamine phosphate transferase 1 OS=Caenorhabditis elegans OX=6239 GN=pign-1 PE=1 SV=5	G4SNP0;Q9N3C5	pign-1	GPI ethanolamine phosphate transferase 1	G4SNP0;Q9N3C5	Caenorhabditis elegans	0.612433	2.63181e-08	48.8523	FALSE	TRUE	FALSE	G4SNP0	pign-1	GPI ethanolamine phosphate transferase 1	13.2971	13.4735	13.488	13.8221	14.0858	14.2327	0.627356	0.25455	1.00016	13.9458	3.5757	-2.64057	0.00262501	0.00691956	0	0			alx-1	17.2517	17.3453	17.2689	17.2887
>tr|G4SNP7|G4SNP7_CAEEL VWFA domain-containing protein OS=Caenorhabditis elegans OX=6239 GN=dpy-1 PE=1 SV=3	G4SNP7	dpy-1	VWFA domain-containing protein	G4SNP7	Caenorhabditis elegans	0.966477	0.0304795	28.9244	FALSE	TRUE	FALSE	G4SNP7	dpy-1	VWFA domain-containing protein	14.0388	11.8796	NA	NA	NA	NA	NA	NA	NA	12.9592	NA	NA	NA	NA	NA	NA			C49H3.3	17.0196	17.6494	17.1939	17.2876
>tr|G4SPY0|G4SPY0_CAEEL RRM domain-containing protein OS=Caenorhabditis elegans OX=6239 GN=hrpu-2 PE=1 SV=2;>tr|G4SPY1|G4SPY1_CAEEL RRM domain-containing protein OS=Caenorhabditis elegans OX=6239 GN=hrpu-2 PE=1 SV=2	G4SPY0;G4SPY1	hrpu-2	RRM domain-containing protein	G4SPY0;G4SPY1	Caenorhabditis elegans	0.770597	1.19169e-12	54.7009	FALSE	TRUE	FALSE	G4SPY0	hrpu-2	RRM domain-containing protein	17.937	18.8157	18.6991	16.3037	16.2555	16.2982	-2.1981	-2.56265	-1.83355	17.4208	-12.7464	13.1067	5.50092e-10	2.20464e-08	-1	-1			hum-5	17.1495	17.2278	17.4816	17.2863
>tr|G4SQY7|G4SQY7_CAEEL Amino acid transporter transmembrane domain-containing protein OS=Caenorhabditis elegans OX=6239 GN=slc-36.2 PE=1 SV=2	G4SQY7	slc-36.2	Amino acid transporter transmembrane domain-containing protein	G4SQY7	Caenorhabditis elegans	0.537974	1.52472e-15	59.2527	FALSE	TRUE	FALSE	G4SQY7	slc-36.2	Amino acid transporter transmembrane domain-containing protein	15.62	15.4137	15.8515	15.7873	15.3032	15.7342	-0.0201445	-0.364713	0.324424	15.6493	-0.123584	-7.58116	0.90313	0.929011	0	0			rpl-32	17.3482	17.2076	17.2977	17.2845
>tr|G4SRS5|G4SRS5_CAEEL ABC transmembrane type-1 domain-containing protein OS=Caenorhabditis elegans OX=6239 GN=abtm-1 PE=1 SV=1	G4SRS5	abtm-1	ABC transmembrane type-1 domain-containing protein	G4SRS5	Caenorhabditis elegans	0.613473	6.99332e-13	54.9961	FALSE	TRUE	FALSE	G4SRS5	abtm-1	ABC transmembrane type-1 domain-containing protein	15.375	15.1857	15.34	15.7189	15.6347	15.7236	0.392185	0.181848	0.602521	15.7648	3.94148	-1.79848	0.00109816	0.00326364	0	0			let-711	17.3095	17.185	17.3506	17.2817
>tr|G4XR16|G4XR16_CAEEL NADH-ubiquinone oxidoreductase chain 1 OS=Caenorhabditis elegans OX=6239 GN=ND1 PE=3 SV=1;>tr|G5EDL6|G5EDL6_CAEEL NADH-ubiquinone oxidoreductase chain 1 OS=Caenorhabditis elegans OX=6239 GN=ND1 PE=3 SV=1;>sp|P24887|NU1M_CAEEL NADH-ubiquinone oxidoreductase chain 1 OS=Caenorhabditis elegans OX=6239 GN=nduo-1 PE=3 SV=2	G4XR16;G5EDL6;P24887	ND1;ND1;nduo-1	NADH-ubiquinone oxidoreductase chain 1	G4XR16;G5EDL6;P24887	Caenorhabditis elegans	0.748941	2.62828e-05	43.5122	FALSE	TRUE	FALSE	G4XR16	ND1	NADH-ubiquinone oxidoreductase chain 1	17.5965	17.5577	16.4873	15.462	15.6258	15.9026	-1.55036	-2.37051	-0.730214	16.7393	-3.99917	-1.6876	0.000988053	0.00298804	-1	-1			dhc-1	17.2819	17.2087	17.3485	17.2797
>tr|G4XR26|G4XR26_CAEEL NADH dehydrogenase subunit 4L (Fragment) OS=Caenorhabditis elegans OX=6239 GN=ND4L PE=4 SV=1;>tr|G5EGJ8|G5EGJ8_CAEEL NADH dehydrogenase subunit 4L OS=Caenorhabditis elegans OX=6239 GN=ND4L PE=4 SV=1;>sp|P24886|NU4LM_CAEEL NADH-ubiquinone oxidoreductase chain 4L OS=Caenorhabditis elegans OX=6239 GN=ndfl-4 PE=3 SV=2	G4XR26;G5EGJ8;P24886	ND4L;ND4L;ndfl-4	NADH dehydrogenase subunit 4L (Fragment);NADH dehydrogenase subunit 4L;NADH-ubiquinone oxidoreductase chain 4L	G4XR26;G5EGJ8;P24886	Caenorhabditis elegans	0.514905	4.9484e-06	45.0205	FALSE	TRUE	FALSE	G4XR26	ND4L	NADH dehydrogenase subunit 4L (Fragment)	12.4614	11.1895	NA	NA	12.5063	12.1433	0.499379	-0.778104	1.77686	11.7235	0.878415	-6.97853	0.401584	0.492813	0	0			cct-6	17.3742	17.1075	17.3281	17.2699
>tr|G5EBE3|G5EBE3_CAEEL CBF1-interacting co-repressor CIR N-terminal domain-containing protein OS=Caenorhabditis elegans OX=6239 GN=cir-1 PE=1 SV=1	G5EBE3	cir-1	CBF1-interacting co-repressor CIR N-terminal domain-containing protein	G5EBE3	Caenorhabditis elegans	0.554102	1.05883e-06	46.266	FALSE	TRUE	FALSE	G5EBE3	cir-1	CBF1-interacting co-repressor CIR N-terminal domain-containing protein	13.1691	14.2391	14.4935	14.0476	14.233	13.6887	0.0225047	-0.578567	0.623576	13.8134	0.0806336	-7.58575	0.936924	0.953086	0	0			acs-22	17.2835	17.211	17.2789	17.2578
>tr|G5EBE7|G5EBE7_CAEEL Cation transporting ATPase OS=Caenorhabditis elegans OX=6239 GN=catp-1 PE=2 SV=1;>tr|G5EC38|G5EC38_CAEEL Cation transporting ATPase OS=Caenorhabditis elegans OX=6239 GN=catp-1 PE=2 SV=1	G5EBE7;G5EC38	catp-1	Cation transporting ATPase	G5EBE7;G5EC38	Caenorhabditis elegans	0.519246	0.000334611	40.5551	FALSE	TRUE	FALSE	G5EBE7	catp-1	Cation transporting ATPase	NA	12.5229	NA	NA	NA	12.6636	0.140788	-0.986436	1.26801	12.6453	0.27369	-7.00213	0.789213	0.839009	0	0			trap-4	17.2669	17.2145	17.2793	17.2536
>tr|G5EBF2|G5EBF2_CAEEL phosphatidylinositol-3-phosphatase OS=Caenorhabditis elegans OX=6239 GN=mtm-6 PE=1 SV=1;>sp|G5ED68|MTMR6_CAEEL Myotubularin-related protein 6 OS=Caenorhabditis elegans OX=6239 GN=mtm-6 PE=1 SV=1	G5EBF2;G5ED68	mtm-6	phosphatidylinositol-3-phosphatase;Myotubularin-related protein 6	G5EBF2;G5ED68	Caenorhabditis elegans	0.355483	0.00906145	31.8829	FALSE	TRUE	FALSE	G5EBF2	mtm-6	phosphatidylinositol-3-phosphatase	NA	11.8077	NA	NA	NA	NA	NA	NA	NA	12.1669	NA	NA	NA	NA	NA	NA			eef-1B.1	17.2457	17.3826	17.1214	17.2499
>tr|G5EBF3|G5EBF3_CAEEL Up-regulated in Daf-2 domain-containing protein OS=Caenorhabditis elegans OX=6239 GN=pud-2.1 PE=1 SV=1	G5EBF3	pud-2.1	Up-regulated in Daf-2 domain-containing protein	G5EBF3	Caenorhabditis elegans	0.862629	5.86823e-08	48.3276	FALSE	TRUE	FALSE	G5EBF3	pud-2.1	Up-regulated in Daf-2 domain-containing protein	15.2409	13.0673	13.3075	17.2922	17.5983	17.3114	3.52871	2.59561	4.4618	14.3468	8.00055	6.16257	4.64923e-07	4.82212e-06	1	1			rps-13	17.3068	17.2915	17.1315	17.2433
>tr|G5EBF4|G5EBF4_CAEEL legumain OS=Caenorhabditis elegans OX=6239 GN=lgmn-1 PE=1 SV=1	G5EBF4	lgmn-1	legumain	G5EBF4	Caenorhabditis elegans	0.318649	1.24129e-11	53.4126	FALSE	TRUE	FALSE	G5EBF4	lgmn-1	legumain	15.424	15.3649	15.4395	16.1964	16.2423	16.3886	0.866289	0.504699	1.22788	15.4841	5.06463	0.593607	0.000103371	0.00042929	0	0			ketn-1	17.213	17.1004	17.4116	17.2417
>tr|G5EBF5|G5EBF5_CAEEL DRBM domain-containing protein OS=Caenorhabditis elegans OX=6239 GN=rde-4 PE=1 SV=1	G5EBF5	rde-4	DRBM domain-containing protein	G5EBF5	Caenorhabditis elegans	0.585788	5.98741e-09	49.788	FALSE	TRUE	FALSE	G5EBF5	rde-4	DRBM domain-containing protein	13.9142	14.4623	14.2331	14.8537	15.1185	15.139	0.83384	0.527791	1.13989	14.621	5.75937	2.02546	2.54952e-05	0.000132549	0	0			umps-1	17.2768	17.2537	17.1922	17.2409
>tr|G5EBH2|G5EBH2_CAEEL leucine--tRNA ligase OS=Caenorhabditis elegans OX=6239 GN=lrs-2 PE=2 SV=1;>tr|Q23511|Q23511_CAEEL leucine--tRNA ligase OS=Caenorhabditis elegans OX=6239 GN=lars-2 PE=1 SV=4	G5EBH2;Q23511	lrs-2;lars-2	leucine--tRNA ligase	G5EBH2;Q23511	Caenorhabditis elegans	0.448359	1.70354e-12	54.5044	FALSE	TRUE	FALSE	G5EBH2	lrs-2	leucine--tRNA ligase	13.6011	13.7979	13.9912	13.4504	13.7695	13.781	-0.129725	-0.406439	0.146989	13.9115	-0.991004	-7.08471	0.335927	0.42508	0	0			hsp-60	17.6901	17.0581	16.9644	17.2375
>tr|G5EBI0|G5EBI0_CAEEL Endoplasmic reticulum transmembrane protein OS=Caenorhabditis elegans OX=6239 GN=4D656 PE=1 SV=1	G5EBI0	4D656	Endoplasmic reticulum transmembrane protein	G5EBI0	Caenorhabditis elegans	0.333969	5.0737e-08	48.4239	FALSE	TRUE	FALSE	G5EBI0	4D656	Endoplasmic reticulum transmembrane protein	16.4126	15.9512	16.6206	17.0211	16.6172	16.7515	0.468444	0.0881242	0.848764	16.31	2.60423	-4.58478	0.0188108	0.0379896	0	0			mthf-1	17.1191	17.2186	17.3681	17.2353
>sp|G5EBI4|CEEH1_CAEEL Epoxide hydrolase 1 OS=Caenorhabditis elegans OX=6239 GN=ceeh-1 PE=1 SV=1	G5EBI4	ceeh-1	Epoxide hydrolase 1	G5EBI4	Caenorhabditis elegans	0.523551	1.15199e-10	52.1516	FALSE	TRUE	FALSE	G5EBI4	ceeh-1	Epoxide hydrolase 1	12.9917	13.0661	13.2117	14.1157	14.1758	14.3822	1.13474	0.820159	1.44933	13.9833	7.62503	5.56782	8.18633e-07	7.52632e-06	1	1			mrps-18C	17.1627	17.2735	17.248	17.2281
>tr|G5EBJ4|G5EBJ4_CAEEL ANK_REP_REGION domain-containing protein OS=Caenorhabditis elegans OX=6239 GN=mlt-4 PE=1 SV=1	G5EBJ4	mlt-4	ANK_REP_REGION domain-containing protein	G5EBJ4	Caenorhabditis elegans	0.785065	2.65834e-10	51.6645	FALSE	TRUE	FALSE	G5EBJ4	mlt-4	ANK_REP_REGION domain-containing protein	13.4396	NA	NA	12.249	12.9275	12.5028	-0.879867	-1.55227	-0.20746	13.8443	-2.79899	-3.9195	0.0138964	0.0294933	0	0			arp-1	17.3102	17.1745	17.1893	17.2247
>tr|G5EBJ7|G5EBJ7_CAEEL fructose-bisphosphatase OS=Caenorhabditis elegans OX=6239 GN=fbp-1 PE=1 SV=1	G5EBJ7	fbp-1	fructose-bisphosphatase	G5EBJ7	Caenorhabditis elegans	0.584004	2.71871e-12	54.248	FALSE	TRUE	FALSE	G5EBJ7	fbp-1	fructose-bisphosphatase	18.2383	18.5878	18.8765	18.5316	18.3818	18.4864	-0.100912	-0.370368	0.168543	18.8818	-0.791662	-7.26393	0.439738	0.529687	0	0			gdh-1	17.6978	16.9161	17.0473	17.2204
>tr|G5EBJ9|G5EBJ9_CAEEL Flavin-containing monooxygenase OS=Caenorhabditis elegans OX=6239 GN=fmo-2 PE=1 SV=1	G5EBJ9	fmo-2	Flavin-containing monooxygenase	G5EBJ9	Caenorhabditis elegans	0.637652	4.53482e-07	46.904	FALSE	TRUE	FALSE	G5EBJ9	fmo-2	Flavin-containing monooxygenase	12.5825	NA	NA	NA	NA	NA	NA	NA	NA	13.7196	NA	NA	NA	NA	NA	NA			F53F1.2	17.1826	17.1247	17.3539	17.2204
>tr|G5EBK0|G5EBK0_CAEEL DEP domain-containing protein OS=Caenorhabditis elegans OX=6239 GN=CELE_T08A11.1 PE=1 SV=2	G5EBK0	CELE_T08A11.1	DEP domain-containing protein	G5EBK0	Caenorhabditis elegans	0.766306	3.12068e-08	48.742	FALSE	TRUE	FALSE	G5EBK0	T08A11.1	DEP domain-containing protein	11.9211	12.5438	12.7671	12.796	12.9121	12.7642	0.413436	-0.358492	1.18536	12.7572	1.13308	-6.93522	0.273462	0.36054	0	0			vsra-1	17.1005	17.2365	17.3214	17.2195
>sp|G5EBK1|PBO4_CAEEL Na(+)/H(+) exchanger protein 7 OS=Caenorhabditis elegans OX=6239 GN=pbo-4 PE=1 SV=1	G5EBK1	pbo-4	Na(+)/H(+) exchanger protein 7	G5EBK1	Caenorhabditis elegans	0.387337	8.74629e-13	54.8719	FALSE	TRUE	FALSE	G5EBK1	pbo-4	Na(+)/H(+) exchanger protein 7	13.5962	14.1572	14.3876	14.1916	14.4933	14.638	0.39392	0.0295984	0.758241	13.8731	2.28573	-5.18849	0.0357385	0.0654851	0	0			hsp-110	17.8009	16.9833	16.8663	17.2168
>tr|G5EBK3|G5EBK3_CAEEL Moesin/ezrin/radixin homolog 1 OS=Caenorhabditis elegans OX=6239 GN=erm-1 PE=1 SV=1	G5EBK3	erm-1	Moesin/ezrin/radixin homolog 1	G5EBK3	Caenorhabditis elegans	0.599378	3.97696e-10	51.4274	FALSE	TRUE	FALSE	G5EBK3	erm-1	Moesin/ezrin/radixin homolog 1	17.2938	16.6208	15.6	17.8389	17.6159	17.4493	1.12982	0.530017	1.72963	16.0564	3.985	-1.7179	0.00101833	0.00306612	1	1			ftt-2	18.0808	16.6564	16.8716	17.203
>tr|G5EBK4|G5EBK4_CAEEL Ubiquitin-like modifier-activating enzyme ATG7 OS=Caenorhabditis elegans OX=6239 GN=atg-7 PE=1 SV=1	G5EBK4	atg-7	Ubiquitin-like modifier-activating enzyme ATG7	G5EBK4	Caenorhabditis elegans	0.353868	2.07571e-07	47.4653	FALSE	TRUE	FALSE	G5EBK4	atg-7	Ubiquitin-like modifier-activating enzyme ATG7	14.2914	14.3798	14.0917	14.9584	14.634	14.9363	0.588599	0.234238	0.942961	14.2697	3.5112	-2.71888	0.00276457	0.00722746	0	0			rme-1	17.0586	17.3732	17.171	17.2009
>tr|G5EBK6|G5EBK6_CAEEL GCF C-terminal domain-containing protein OS=Caenorhabditis elegans OX=6239 GN=mog-7 PE=1 SV=1;>tr|G5ECH1|G5ECH1_CAEEL GCF C-terminal domain-containing protein OS=Caenorhabditis elegans OX=6239 GN=mog-7 PE=1 SV=1	G5EBK6;G5ECH1	mog-7	GCF C-terminal domain-containing protein	G5EBK6;G5ECH1	Caenorhabditis elegans	0.552907	0.000204724	41.215	FALSE	TRUE	FALSE	G5EBK6	mog-7	GCF C-terminal domain-containing protein	13.9825	14.1382	14.0615	13.878	14.0616	13.6965	-0.182033	-0.486526	0.122461	13.9815	-1.27743	-6.76498	0.221418	0.302854	0	0			pat-4	17.2552	17.0995	17.2123	17.189
>tr|G5EBK8|G5EBK8_CAEEL GTP binding protein OS=Caenorhabditis elegans OX=6239 GN=ras-1 PE=1 SV=1	G5EBK8	ras-1	GTP binding protein	G5EBK8	Caenorhabditis elegans	0.660598	3.13129e-13	55.4484	FALSE	TRUE	FALSE	G5EBK8	ras-1	GTP binding protein	14.7113	15.0405	15.0259	12.4404	13.0353	12.4015	-2.30018	-2.70193	-1.89843	13.8441	-12.1079	12.2596	1.26129e-09	4.13224e-08	-1	-1			gst-36	17.2545	17.0875	17.2218	17.1879
>sp|G5EBL3|SDC2_CAEEL Sex determination and dosage compensation protein sdc-2 OS=Caenorhabditis elegans OX=6239 GN=sdc-2 PE=1 SV=1	G5EBL3	sdc-2	Sex determination and dosage compensation protein sdc-2	G5EBL3	Caenorhabditis elegans	0.396568	0.00562816	33.013	FALSE	TRUE	FALSE	G5EBL3	sdc-2	Sex determination and dosage compensation protein sdc-2	13.0955	13.6602	13.7161	NA	NA	NA	NA	NA	NA	12.6801	NA	NA	NA	NA	NA	NA			prx-14	17.0318	17.3482	17.1703	17.1835
>tr|G5EBN5|G5EBN5_CAEEL BRO1 domain-containing protein OS=Caenorhabditis elegans OX=6239 GN=ego-2 PE=1 SV=1;>tr|H8ESG1|H8ESG1_CAEEL BRO1 domain-containing protein OS=Caenorhabditis elegans OX=6239 GN=ego-2 PE=1 SV=1	G5EBN5;H8ESG1	ego-2	BRO1 domain-containing protein	G5EBN5;H8ESG1	Caenorhabditis elegans	0.473031	3.851e-11	52.7785	FALSE	TRUE	FALSE	G5EBN5	ego-2	BRO1 domain-containing protein	14.5468	14.5915	14.7318	14.6606	14.8634	14.7506	0.134858	-0.0434623	0.313177	14.6393	1.59867	-6.33249	0.128775	0.193023	0	0			clp-1	17.4891	17.1568	16.8956	17.1805
>sp|G5EBN9|SNF3_CAEEL Sodium- and chloride-dependent betaine transporter OS=Caenorhabditis elegans OX=6239 GN=snf-3 PE=1 SV=1	G5EBN9	snf-3	Sodium- and chloride-dependent betaine transporter	G5EBN9	Caenorhabditis elegans	0.458125	2.25737e-08	48.9511	FALSE	TRUE	FALSE	G5EBN9	snf-3	Sodium- and chloride-dependent betaine transporter	14.9274	14.5774	14.7506	15.1448	15.0537	14.9936	0.312239	-0.0679816	0.69246	14.4629	1.73629	-6.12485	0.101103	0.157372	0	0			W09C5.1	16.9782	17.218	17.3255	17.1739
>tr|G5EBP4|G5EBP4_CAEEL Moesin/ezrin/radixin homolog 1 OS=Caenorhabditis elegans OX=6239 GN=frm-1 PE=1 SV=1;>tr|G5EEG8|G5EEG8_CAEEL Moesin/ezrin/radixin homolog 1 OS=Caenorhabditis elegans OX=6239 GN=frm-1 PE=1 SV=1;>tr|G5EEP9|G5EEP9_CAEEL Moesin/ezrin/radixin homolog 1 OS=Caenorhabditis elegans OX=6239 GN=frm-1 PE=1 SV=1	G5EBP4;G5EEG8;G5EEP9	frm-1	Moesin/ezrin/radixin homolog 1	G5EBP4;G5EEG8;G5EEP9	Caenorhabditis elegans	0.528349	1.35233e-14	57.4179	FALSE	TRUE	FALSE	G5EBP4	frm-1	Moesin/ezrin/radixin homolog 1	16.2749	16.5387	16.3181	15.8331	15.788	15.6261	-0.628174	-0.872444	-0.383904	15.6363	-5.43617	1.36649	4.84992e-05	0.000229856	0	0			srpa-68	17.1936	17.1337	17.1902	17.1725
>tr|G5EBP5|G5EBP5_CAEEL 63 kDa sperm flagellar membrane protein OS=Caenorhabditis elegans OX=6239 GN=CELE_ZC247.1 PE=1 SV=1	G5EBP5	CELE_ZC247.1	63 kDa sperm flagellar membrane protein	G5EBP5	Caenorhabditis elegans	0.908576	1.23799e-12	54.6799	FALSE	TRUE	FALSE	G5EBP5	ZC247.1	63 kDa sperm flagellar membrane protein	14.9143	15.4256	15.1169	19.7127	20.2182	19.9734	4.81581	4.3839	5.24772	17.2283	23.5844	22.6767	4.08268e-14	1.24579e-11	1	1			sma-1	17.1462	17.193	17.1563	17.1652
>tr|G5EBQ3|G5EBQ3_CAEEL RNA-directed RNA polymerase OS=Caenorhabditis elegans OX=6239 GN=ego-1 PE=1 SV=1	G5EBQ3	ego-1	RNA-directed RNA polymerase	G5EBQ3	Caenorhabditis elegans	0.747535	3.43133e-11	52.8437	FALSE	TRUE	FALSE	G5EBQ3	ego-1	RNA-directed RNA polymerase	13.4818	13.4165	13.3577	14.3621	14.7625	14.8839	1.25084	0.974004	1.52768	14.6896	9.55125	8.74655	3.77893e-08	6.00343e-07	1	1			pptr-1	17.2271	17.1825	17.0853	17.165
>tr|G5EBR1|G5EBR1_CAEEL Rab GDP dissociation inhibitor OS=Caenorhabditis elegans OX=6239 GN=gdi-1 PE=1 SV=1;>tr|Q2V4S2|Q2V4S2_CAEEL Rab GDP dissociation inhibitor OS=Caenorhabditis elegans OX=6239 GN=gdi-1 PE=1 SV=1	G5EBR1;Q2V4S2	gdi-1	Rab GDP dissociation inhibitor	G5EBR1;Q2V4S2	Caenorhabditis elegans	0.768619	1.58723e-14	57.3047	FALSE	TRUE	FALSE	G5EBR1	gdi-1	Rab GDP dissociation inhibitor	18.0085	17.3711	15.9327	17.2051	16.0535	16.1935	-0.620082	-1.4048	0.164633	16.6178	-1.67173	-6.22397	0.113531	0.173834	0	0			ads-1	17.3193	17.1595	17.0154	17.1647
>tr|G5EBR7|G5EBR7_CAEEL DNA-(apurinic or apyrimidinic site) endonuclease OS=Caenorhabditis elegans OX=6239 GN=exo-3 PE=1 SV=1	G5EBR7	exo-3	DNA-(apurinic or apyrimidinic site) endonuclease	G5EBR7	Caenorhabditis elegans	0.642116	9.73504e-09	49.4847	FALSE	TRUE	FALSE	G5EBR7	exo-3	DNA-(apurinic or apyrimidinic site) endonuclease	14.2221	14.0018	13.8503	13.5209	13.6229	13.9798	-0.316842	-0.84016	0.206475	13.7159	-1.28088	-6.76191	0.218041	0.299525	0	0			B0379.1	17.1235	17.0201	17.3485	17.164
>tr|G5EBS1|G5EBS1_CAEEL C2H2-type domain-containing protein OS=Caenorhabditis elegans OX=6239 GN=gro-1 PE=1 SV=1	G5EBS1	gro-1	C2H2-type domain-containing protein	G5EBS1	Caenorhabditis elegans	0.389608	2.6653e-10	51.663	FALSE	TRUE	FALSE	G5EBS1	gro-1	C2H2-type domain-containing protein	13.6859	13.8071	13.3065	13.8638	13.8901	13.4618	0.138743	-0.338801	0.616287	13.3169	0.614648	-7.3916	0.547214	0.630449	0	0			B0416.5	17.2179	17.1977	17.076	17.1639
>tr|G5EBS5|G5EBS5_CAEEL small monomeric GTPase OS=Caenorhabditis elegans OX=6239 GN=aex-6 PE=1 SV=1;>tr|I7FXD9|I7FXD9_CAEEL small monomeric GTPase (Fragment) OS=Caenorhabditis elegans OX=6239 GN=aex-6 PE=2 SV=1	G5EBS5;I7FXD9	aex-6	small monomeric GTPase;small monomeric GTPase (Fragment)	G5EBS5;I7FXD9	Caenorhabditis elegans	0.526075	5.36571e-12	53.8753	FALSE	TRUE	FALSE	G5EBS5	aex-6	small monomeric GTPase	15.5584	15.8823	15.8591	13.9116	14.3503	14.7465	-1.43044	-1.8507	-1.01019	14.8727	-7.19924	4.76383	1.79494e-06	1.41945e-05	-1	-1			trap-3	17.296	16.9726	17.2073	17.1586
>tr|G5EBT5|G5EBT5_CAEEL Pre-mRNA-splicing factor CWC25 homolog OS=Caenorhabditis elegans OX=6239 GN=mog-3 PE=1 SV=1	G5EBT5	mog-3	Pre-mRNA-splicing factor CWC25 homolog	G5EBT5	Caenorhabditis elegans	0.482192	4.12039e-05	43.0622	FALSE	TRUE	FALSE	G5EBT5	mog-3	Pre-mRNA-splicing factor CWC25 homolog	13.9326	14.7753	15.1942	15.1788	15.5294	15.076	0.627365	0.00170068	1.25303	14.3985	2.19726	-5.40627	0.0494768	0.0869477	0	0			tdo-2	17.1363	17.1956	17.1291	17.1537
>tr|G5EBT8|G5EBT8_CAEEL Major facilitator superfamily (MFS) profile domain-containing protein OS=Caenorhabditis elegans OX=6239 GN=CELE_F17C11.12 PE=1 SV=1;>tr|G5EC34|G5EC34_CAEEL Major facilitator superfamily (MFS) profile domain-containing protein OS=Caenorhabditis elegans OX=6239 GN=CELE_F17C11.12 PE=1 SV=1	G5EBT8;G5EC34	CELE_F17C11.12	Major facilitator superfamily (MFS) profile domain-containing protein	G5EBT8;G5EC34	Caenorhabditis elegans	0.575413	7.85208e-06	44.6234	FALSE	TRUE	FALSE	G5EBT8	F17C11.12	Major facilitator superfamily (MFS) profile domain-containing protein	13.1359	11.7682	12.6583	12.3299	NA	12.4639	-0.123905	-0.947129	0.699318	12.6635	-0.32195	-7.42292	0.752112	0.81042	0	0			R13H4.2	17.1677	17.115	17.16	17.1476
>sp|G5EBU3|MMPC_CAEEL Matrix metalloproteinase-C OS=Caenorhabditis elegans OX=6239 GN=zmp-3 PE=1 SV=1	G5EBU3	zmp-3	Matrix metalloproteinase-C	G5EBU3	Caenorhabditis elegans	0.599373	1.48029e-09	50.6426	FALSE	TRUE	FALSE	G5EBU3	zmp-3	Matrix metalloproteinase-C	14.0852	13.8197	13.3901	13.4689	13.7361	13.1143	-0.325237	-0.661562	0.0110884	13.6271	-2.0442	-5.61905	0.0571521	0.0973283	0	0			ogdh-2	17.0952	17.0491	17.2911	17.1451
>tr|G5EBU8|G5EBU8_CAEEL Protein PFC0760c-like OS=Caenorhabditis elegans OX=6239 GN=CELE_T12D8.9 PE=1 SV=1;>tr|G5EFT0|G5EFT0_CAEEL Protein PFC0760c-like OS=Caenorhabditis elegans OX=6239 GN=CELE_T12D8.9 PE=1 SV=1	G5EBU8;G5EFT0	CELE_T12D8.9	Protein PFC0760c-like	G5EBU8;G5EFT0	Caenorhabditis elegans	0.4789	6.19829e-09	49.7665	FALSE	TRUE	FALSE	G5EBU8	T12D8.9	Protein PFC0760c-like	13.948	13.6763	13.7436	13.1832	13.3906	13.7478	-0.348734	-0.708206	0.0107388	13.4099	-2.0508	-5.60768	0.0564427	0.0965184	0	0			npp-8	17.1569	17.1223	17.1517	17.1436
>sp|G5EBV6|PGL3_CAEEL Guanyl-specific ribonuclease pgl-3 OS=Caenorhabditis elegans OX=6239 GN=pgl-3 PE=1 SV=1	G5EBV6	pgl-3	Guanyl-specific ribonuclease pgl-3	G5EBV6	Caenorhabditis elegans	0.696566	1.587e-13	55.8415	FALSE	TRUE	FALSE	G5EBV6	pgl-3	Guanyl-specific ribonuclease pgl-3	15.5429	15.9489	15.949	16.7478	16.6841	16.903	0.96467	0.687215	1.24213	16.8836	7.34968	5.0743	1.32017e-06	1.11903e-05	0	0			fars-1	17.0829	17.1511	17.1831	17.139
>tr|G5EBW0|G5EBW0_CAEEL GLO-3 OS=Caenorhabditis elegans OX=6239 GN=glo-3 PE=2 SV=1	G5EBW0	glo-3	GLO-3	G5EBW0	Caenorhabditis elegans	0.589678	0.000780181	39.2429	FALSE	TRUE	FALSE	G5EBW0	glo-3	GLO-3	13.764	13.169	NA	13.6354	NA	NA	0.168928	-0.81251	1.15037	12.925	0.414679	-7.08781	0.691893	0.761433	0	0			dpm-1	17.0817	17.0935	17.2266	17.1339
>tr|G5EBW2|G5EBW2_CAEEL USP domain-containing protein OS=Caenorhabditis elegans OX=6239 GN=usp-50 PE=1 SV=1	G5EBW2	usp-50	USP domain-containing protein	G5EBW2	Caenorhabditis elegans	0.451269	1.20807e-09	50.7651	FALSE	TRUE	FALSE	G5EBW2	usp-50	USP domain-containing protein	14.3894	14.3015	14.3	14.6789	14.6874	14.9092	0.428182	0.199362	0.657002	14.6	3.95565	-1.76805	0.00106533	0.00318783	0	0			coq-3	17.0304	17.1952	17.1281	17.1179
>tr|G5EBW5|G5EBW5_CAEEL FErroChelatase-Like OS=Caenorhabditis elegans OX=6239 GN=fecl-1 PE=1 SV=1	G5EBW5	fecl-1	FErroChelatase-Like	G5EBW5	Caenorhabditis elegans	0.724091	1.01519e-14	57.6257	FALSE	TRUE	FALSE	G5EBW5	fecl-1	FErroChelatase-Like	16.1464	16.6321	17.2327	15.8001	15.858	15.9094	-0.814539	-1.27707	-0.352012	16.7586	-3.72552	-2.2716	0.00177037	0.00497827	0	0			pam-1	17.8301	16.6826	16.8281	17.1136
>tr|G5EBW9|G5EBW9_CAEEL G-protein coupled receptors family 1 profile domain-containing protein OS=Caenorhabditis elegans OX=6239 GN=CELE_R07D5.2 PE=4 SV=1	G5EBW9	CELE_R07D5.2	G-protein coupled receptors family 1 profile domain-containing protein	G5EBW9	Caenorhabditis elegans	0.463836	0.0886103	26.0431	FALSE	TRUE	FALSE	G5EBW9	R07D5.2	G-protein coupled receptors family 1 profile domain-containing protein	12.2922	11.597	13.4879	NA	NA	12.5227	0.0636836	-1.98569	2.11305	12.5989	0.0831828	-7.23969	0.937345	0.953279	0	0			lact-1	16.9954	17.1176	17.2242	17.1124
>tr|G5EBX0|G5EBX0_CAEEL Kinesin motor domain-containing protein OS=Caenorhabditis elegans OX=6239 GN=klp-18 PE=1 SV=1;>tr|Q9G6S4|Q9G6S4_CAEEL Kinesin like protein KLP-18 (Fragment) OS=Caenorhabditis elegans OX=6239 PE=2 SV=2	G5EBX0;Q9G6S4	klp-18;	Kinesin motor domain-containing protein;Kinesin like protein KLP-18 (Fragment)	G5EBX0;Q9G6S4	Caenorhabditis elegans	0.618374	2.90379e-13	55.4915	FALSE	TRUE	FALSE	G5EBX0	klp-18	Kinesin motor domain-containing protein	13.4417	13.2555	13.5836	14.5608	14.7497	14.8005	1.27675	0.994375	1.55913	14.6548	9.55779	8.75657	3.74244e-08	5.9879e-07	1	1			rpl-11.1	17.0412	17.0871	17.2074	17.1119
>sp|G5EBX3|CYL1_CAEEL Cyclin L homolog cyl-1 OS=Caenorhabditis elegans OX=6239 GN=cyl-1 PE=1 SV=1	G5EBX3	cyl-1	Cyclin L homolog cyl-1	G5EBX3	Caenorhabditis elegans	0.688242	4.90107e-13	55.1949	FALSE	TRUE	FALSE	G5EBX3	cyl-1	Cyclin L homolog cyl-1	13.0007	13.6302	13.9871	12.4837	12.2868	12.6629	-1.06153	-1.67859	-0.444468	12.3371	-3.63942	-2.45543	0.00212949	0.00580233	-1	-1			hnd-1	16.8529	17.0942	17.3744	17.1072
>tr|G5EBX6|G5EBX6_CAEEL Cell death-related nuclease 3 OS=Caenorhabditis elegans OX=6239 GN=crn-3 PE=1 SV=1;>tr|Q8I129|Q8I129_CAEEL HRDC domain-containing protein OS=Caenorhabditis elegans OX=6239 GN=crn-3 PE=1 SV=2	G5EBX6;Q8I129	crn-3	Cell death-related nuclease 3;HRDC domain-containing protein	G5EBX6;Q8I129	Caenorhabditis elegans	0.52147	2.60571e-11	52.9988	FALSE	TRUE	FALSE	G5EBX6	crn-3	Cell death-related nuclease 3	13.0288	13.0017	13.3046	12.6825	12.8501	12.3637	-0.479579	-0.766887	-0.192272	12.918	-3.54635	-2.70001	0.00278432	0.00726069	0	0			ife-1	17.1755	17.004	17.1265	17.102
>sp|G5EBX9|PPE_CAEEL Serine/threonine-protein phosphatase with EF-hands pef-1 OS=Caenorhabditis elegans OX=6239 GN=pef-1 PE=1 SV=1	G5EBX9	pef-1	Serine/threonine-protein phosphatase with EF-hands pef-1	G5EBX9	Caenorhabditis elegans	0.461227	3.1878e-12	54.1608	FALSE	TRUE	FALSE	G5EBX9	pef-1	Serine/threonine-protein phosphatase with EF-hands pef-1	12.8589	13.3065	13.6258	13.0774	13.0027	12.1898	-0.507084	-1.15787	0.143699	12.6769	-1.65694	-6.24765	0.117743	0.178719	0	0			rfc-2	17.0238	17.1338	17.1463	17.1013
>sp|G5EBY0|RTF1_CAEEL RNA polymerase-associated protein RTF1 homolog OS=Caenorhabditis elegans OX=6239 GN=rtfo-1 PE=2 SV=1	G5EBY0	rtfo-1	RNA polymerase-associated protein RTF1 homolog	G5EBY0	Caenorhabditis elegans	0.572513	1.06998e-07	47.9238	FALSE	TRUE	FALSE	G5EBY0	rtfo-1	RNA polymerase-associated protein RTF1 homolog	15.373	15.3569	16.1442	14.9497	15.3663	15.2427	-0.438502	-0.839176	-0.037828	15.2194	-2.31442	-5.13645	0.033827	0.0625058	0	0			kgb-1	17.1069	17.031	17.1531	17.097
>tr|G5EBY3|G5EBY3_CAEEL Myosin-11 OS=Caenorhabditis elegans OX=6239 GN=nmy-2 PE=1 SV=1;>tr|Q22869|Q22869_CAEEL Non-muscle myosin heavy chain II OS=Caenorhabditis elegans OX=6239 GN=nmy-2 PE=2 SV=1	G5EBY3;Q22869	nmy-2	Myosin-11;Non-muscle myosin heavy chain II	G5EBY3;Q22869	Caenorhabditis elegans	0.33853	5.84095e-13	55.0965	FALSE	TRUE	FALSE	G5EBY3	nmy-2	Myosin-11	14.6274	14.4217	14.0123	14.8917	14.8864	14.8912	0.535939	0.151938	0.919941	14.2415	2.95108	-3.89155	0.00914525	0.020527	0	0			akt-1	16.931	17.1285	17.23	17.0965
>tr|G5EBY6|G5EBY6_CAEEL PHD finger-like domain-containing protein 5A OS=Caenorhabditis elegans OX=6239 GN=phf-5 PE=1 SV=1	G5EBY6	phf-5	PHD finger-like domain-containing protein 5A	G5EBY6	Caenorhabditis elegans	0.964241	2.53794e-11	53.0136	FALSE	TRUE	FALSE	G5EBY6	phf-5	PHD finger-like domain-containing protein 5A	11.9968	11.6909	11.9998	10.7764	12.2876	11.9965	-0.208969	-1.02648	0.608537	12.1987	-0.543567	-7.4338	0.594515	0.67459	0	0			ogdh-1	17.6214	16.8252	16.835	17.0939
>tr|G5EBZ1|G5EBZ1_CAEEL ERCC4 domain-containing protein OS=Caenorhabditis elegans OX=6239 GN=xpf-1 PE=1 SV=1	G5EBZ1	xpf-1	ERCC4 domain-containing protein	G5EBZ1	Caenorhabditis elegans	0.45471	4.05043e-07	46.9866	FALSE	TRUE	FALSE	G5EBZ1	xpf-1	ERCC4 domain-containing protein	13.2874	13.1806	13.6404	13.4239	13.5449	13.3707	0.0770069	-0.305921	0.459935	13.3423	0.425206	-7.49412	0.67617	0.747305	0	0			ZK1058.9	16.9568	17.1056	17.2091	17.0905
>sp|G5EBZ4|LE418_CAEEL Protein let-418 OS=Caenorhabditis elegans OX=6239 GN=let-418 PE=1 SV=1	G5EBZ4	let-418	Protein let-418	G5EBZ4	Caenorhabditis elegans	0.626585	7.20721e-15	57.8839	FALSE	TRUE	FALSE	G5EBZ4	let-418	Protein let-418	17.2111	17.9135	17.8575	16.9411	17.0324	17.1993	-0.603071	-0.918233	-0.287909	17.4266	-4.04499	-1.57616	0.00087992	0.00270462	0	0			ostb-1	17.4475	16.9601	16.8528	17.0868
>sp|G5EBZ8|ARK1_CAEEL Ack-related non-receptor tyrosine kinase OS=Caenorhabditis elegans OX=6239 GN=ark-1 PE=2 SV=1	G5EBZ8	ark-1	Ack-related non-receptor tyrosine kinase	G5EBZ8	Caenorhabditis elegans	0.468139	1.15766e-09	50.7907	FALSE	TRUE	FALSE	G5EBZ8	ark-1	Ack-related non-receptor tyrosine kinase	13.8911	14.2802	14.3745	13.506	13.4008	13.2694	-0.789877	-1.24001	-0.339745	13.5814	-3.71193	-2.2996	0.00182004	0.00508871	0	0			prmt-1	17.1615	16.9736	17.1237	17.0863
>tr|G5EC05|G5EC05_CAEEL Cnd1 domain-containing protein OS=Caenorhabditis elegans OX=6239 GN=evl-14 PE=1 SV=1	G5EC05	evl-14	Cnd1 domain-containing protein	G5EC05	Caenorhabditis elegans	0.550913	5.14123e-11	52.6145	FALSE	TRUE	FALSE	G5EC05	evl-14	Cnd1 domain-containing protein	15.4945	15.8522	15.621	14.6353	14.847	14.7351	-0.916722	-1.17258	-0.660866	15.0874	-7.574	5.47712	8.9377e-07	8.09097e-06	0	0			dad-1	17.2898	16.6972	17.2672	17.0848
>tr|G5EC09|G5EC09_CAEEL Choline/ethanolaminephosphotransferase 1-like OS=Caenorhabditis elegans OX=6239 GN=cept-1 PE=1 SV=1	G5EC09	cept-1	Choline/ethanolaminephosphotransferase 1-like	G5EC09	Caenorhabditis elegans	0.716073	2.98239e-09	50.2171	FALSE	TRUE	FALSE	G5EC09	cept-1	Choline/ethanolaminephosphotransferase 1-like	14.8919	14.3593	14.0825	15.2814	15.2414	15.195	0.794665	0.323816	1.26551	15.305	3.57052	-2.60186	0.00246733	0.00657106	0	0			syf-3	16.9749	17.1939	17.0702	17.0797
>tr|G5EC10|G5EC10_CAEEL Galectin OS=Caenorhabditis elegans OX=6239 GN=lec-9 PE=1 SV=1	G5EC10	lec-9	Galectin	G5EC10	Caenorhabditis elegans	0.615061	4.13177e-10	51.4048	FALSE	TRUE	FALSE	G5EC10	lec-9	Galectin	14.7848	14.0845	13.3015	14.1196	13.7131	13.6464	-0.230577	-0.780887	0.319732	14.0616	-0.886418	-7.18314	0.388196	0.478779	0	0			got-1.2	17.8414	16.7585	16.6203	17.0734
>tr|G5EC14|G5EC14_CAEEL Enhancer of polycomb-like protein OS=Caenorhabditis elegans OX=6239 GN=epc-1 PE=1 SV=1	G5EC14	epc-1	Enhancer of polycomb-like protein	G5EC14	Caenorhabditis elegans	0.565662	0.00305851	35.2198	FALSE	TRUE	FALSE	G5EC14	epc-1	Enhancer of polycomb-like protein	12.6386	12.7439	12.7425	NA	NA	12.4513	-0.257009	-1.17708	0.663058	12.3629	-0.606384	-7.04913	0.555188	0.637146	0	0			C07A12.7	17.0204	17.1915	17.0025	17.0715
>tr|G5EC16|G5EC16_CAEEL Survival motor neuron protein OS=Caenorhabditis elegans OX=6239 GN=smn-1 PE=1 SV=1	G5EC16	smn-1	Survival motor neuron protein	G5EC16	Caenorhabditis elegans	0.615854	9.86847e-08	47.9788	FALSE	TRUE	FALSE	G5EC16	smn-1	Survival motor neuron protein	13.6929	13.0445	11.8601	13.5125	14.6843	14.2102	1.26983	0.40481	2.13485	13.5498	3.14005	-3.58557	0.00702007	0.0162437	1	1			eif-2beta	17.11	17.1174	16.9866	17.0713
>tr|G5EC19|G5EC19_CAEEL PH domain-containing protein OS=Caenorhabditis elegans OX=6239 GN=obr-3 PE=1 SV=1;>tr|Q8MPR9|Q8MPR9_CAEEL PH domain-containing protein OS=Caenorhabditis elegans OX=6239 GN=obr-3 PE=1 SV=1	G5EC19;Q8MPR9	obr-3	PH domain-containing protein	G5EC19;Q8MPR9	Caenorhabditis elegans	0.565503	8.48318e-07	46.4359	FALSE	TRUE	FALSE	G5EC19	obr-3	PH domain-containing protein	13.7296	13.7519	13.0046	13.0426	13.2208	12.9808	-0.413934	-0.834751	0.00688272	12.7069	-2.10336	-5.53171	0.0533805	0.0923533	0	0			unc-44	17.2434	17.0207	16.9493	17.0711
>sp|G5EC23|HCF1_CAEEL Host cell factor homolog hcf-1 OS=Caenorhabditis elegans OX=6239 GN=hcf-1 PE=1 SV=1	G5EC23	hcf-1	Host cell factor homolog hcf-1	G5EC23	Caenorhabditis elegans	0.490904	1.37667e-11	53.3552	FALSE	TRUE	FALSE	G5EC23	hcf-1	Host cell factor homolog hcf-1	16.6628	16.7503	16.6475	16.0698	16.1007	16.0524	-0.612582	-0.788625	-0.436538	16.2892	-7.35573	5.08525	1.30625e-06	1.11179e-05	0	0			rpn-9	17.3365	16.7292	17.1457	17.0704
>sp|G5EC24|PTP2_CAEEL Tyrosine-protein phosphatase non-receptor type ptp-2 OS=Caenorhabditis elegans OX=6239 GN=ptp-2 PE=1 SV=1	G5EC24	ptp-2	Tyrosine-protein phosphatase non-receptor type ptp-2	G5EC24	Caenorhabditis elegans	0.491843	3.0342e-13	55.4664	FALSE	TRUE	FALSE	G5EC24	ptp-2	Tyrosine-protein phosphatase non-receptor type ptp-2	16.0845	16.5212	16.6197	16.2404	16.2549	16.3513	-0.126241	-0.397122	0.14464	16.3607	-0.985157	-7.09048	0.338706	0.427591	0	0			argk-1	16.9482	17.052	17.2035	17.0679
>tr|G5EC25|G5EC25_CAEEL Choline/EthanolaminePhosphoTransferase OS=Caenorhabditis elegans OX=6239 GN=cept-2 PE=1 SV=1	G5EC25	cept-2	Choline/EthanolaminePhosphoTransferase	G5EC25	Caenorhabditis elegans	0.53247	7.29356e-12	53.7065	FALSE	TRUE	FALSE	G5EC25	cept-2	Choline/EthanolaminePhosphoTransferase	15.3058	15.5422	15.7515	15.5344	15.4886	15.5237	-0.0176097	-0.273165	0.237945	15.6048	-0.145664	-7.57802	0.885943	0.91717	0	0			sqd-1	17.1592	17.0688	16.9715	17.0665
>tr|G5EC26|G5EC26_CAEEL Calcium-transporting ATPase OS=Caenorhabditis elegans OX=6239 GN=pmr-1 PE=1 SV=1;>tr|G5EDU1|G5EDU1_CAEEL Calcium-transporting ATPase OS=Caenorhabditis elegans OX=6239 GN=pmr-1 PE=1 SV=1;>tr|G5EFK9|G5EFK9_CAEEL Calcium-transporting ATPase OS=Caenorhabditis elegans OX=6239 GN=pmr-1 PE=1 SV=1	G5EC26;G5EDU1;G5EFK9	pmr-1	Calcium-transporting ATPase	G5EC26;G5EDU1;G5EFK9	Caenorhabditis elegans	0.527339	4.63265e-09	49.9466	FALSE	TRUE	FALSE	G5EC26	pmr-1	Calcium-transporting ATPase	14.1662	14.2704	13.9191	13.7724	13.6099	13.5321	-0.480414	-0.761002	-0.199825	13.8975	-3.61932	-2.48855	0.00219206	0.00594144	0	0			ctl-2	17.1074	17.1286	16.9624	17.0661
>tr|G5EC27|G5EC27_CAEEL Glucosamine 6-phosphate N-acetyltransferase OS=Caenorhabditis elegans OX=6239 GN=gna-2 PE=1 SV=1	G5EC27	gna-2	Glucosamine 6-phosphate N-acetyltransferase	G5EC27	Caenorhabditis elegans	0.964045	1.94434e-08	49.0467	FALSE	TRUE	FALSE	G5EC27	gna-2	Glucosamine 6-phosphate N-acetyltransferase	NA	11.8505	NA	12.0482	NA	11.9999	0.173611	-0.898306	1.24553	12.6968	0.348808	-7.12063	0.732648	0.794538	0	0			vps-4	17.035	16.9155	17.2403	17.0636
>tr|G5EC31|G5EC31_CAEEL Multifunctional fusion protein OS=Caenorhabditis elegans OX=6239 GN=alh-6 PE=1 SV=1	G5EC31	alh-6	Multifunctional fusion protein	G5EC31	Caenorhabditis elegans	0.510319	5.82301e-12	53.8304	FALSE	TRUE	FALSE	G5EC31	alh-6	Multifunctional fusion protein	17.1163	16.639	16.3892	16.9557	16.2137	16.1754	-0.266581	-0.689735	0.156573	16.5845	-1.33247	-6.69733	0.200857	0.278983	0	0			let-418	16.9411	17.0324	17.1993	17.0576
>tr|G5EC40|G5EC40_CAEEL Trehalase OS=Caenorhabditis elegans OX=6239 GN=tre-1 PE=1 SV=1	G5EC40	tre-1	Trehalase	G5EC40	Caenorhabditis elegans	0.528818	1.28354e-07	47.7993	FALSE	TRUE	FALSE	G5EC40	tre-1	Trehalase	15.1944	14.8361	14.4083	14.26	14.5028	14.9226	-0.251141	-0.737296	0.235014	14.5716	-1.09288	-6.97924	0.290229	0.378174	0	0			lev-11	17.8735	16.9368	16.3475	17.0526
>tr|G5EC43|G5EC43_CAEEL Kinesin-like protein OS=Caenorhabditis elegans OX=6239 GN=zen-4 PE=1 SV=1;>tr|G5EG83|G5EG83_CAEEL Kinesin-like protein OS=Caenorhabditis elegans OX=6239 GN=zen-4 PE=1 SV=1;>tr|Q8MQ03|Q8MQ03_CAEEL Kinesin-like protein OS=Caenorhabditis elegans OX=6239 GN=zen-4 PE=1 SV=2;>tr|Q8MQ04|Q8MQ04_CAEEL Kinesin-like protein OS=Caenorhabditis elegans OX=6239 GN=zen-4 PE=1 SV=1;>tr|V6C…	G5EC43;G5EG83;Q8MQ03;Q8MQ04;V6CL80;V6CLB1	zen-4	Kinesin-like protein	G5EC43;G5EG83;Q8MQ03;Q8MQ04;V6CL80;V6CLB1	Caenorhabditis elegans	0.468255	5.52672e-13	55.1275	FALSE	TRUE	FALSE	G5EC43	zen-4	Kinesin-like protein	13.5162	13.5216	13.8755	14.2245	14.3964	14.2985	0.668667	0.332373	1.00496	14.2114	4.20313	-1.23656	0.000627838	0.00202636	0	0			clp-4	16.8974	17.0579	17.1865	17.0473
>tr|G5EC55|G5EC55_CAEEL PDZ domain-containing protein OS=Caenorhabditis elegans OX=6239 GN=mpz-1 PE=1 SV=1;>tr|G5EC95|G5EC95_CAEEL PDZ domain-containing protein OS=Caenorhabditis elegans OX=6239 GN=mpz-1 PE=1 SV=2;>tr|G5ECF9|G5ECF9_CAEEL PDZ domain-containing protein OS=Caenorhabditis elegans OX=6239 GN=mpz-1 PE=1 SV=1;>tr|G5ECZ8|G5ECZ8_CAEEL PDZ domain-containing protein OS=Caenorhabditis elegan…	G5EC55;G5EC95;G5ECF9;G5ECZ8;G5EGP5;Q09EF4;Q0PJA9	mpz-1;mpz-1;mpz-1;mpz-1;mpz-1;mpz-1;	PDZ domain-containing protein;PDZ domain-containing protein;PDZ domain-containing protein;PDZ domain-containing protein;PDZ domain-containing protein;PDZ domain-containing protein;MPZ-1	G5EC55;G5EC95;G5ECF9;G5ECZ8;G5EGP5;Q09EF4;Q0PJA9	Caenorhabditis elegans	0.511449	0.00015244	41.5876	FALSE	TRUE	FALSE	G5EC55	mpz-1	PDZ domain-containing protein	11.5558	12.0256	12.2144	NA	NA	NA	NA	NA	NA	11.7689	NA	NA	NA	NA	NA	NA			npp-16	16.9441	17.2519	16.9356	17.0439
>tr|G5EC67|G5EC67_CAEEL 2O16 OS=Caenorhabditis elegans OX=6239 GN=2O16 PE=1 SV=1	G5EC67	2O16	2O16	G5EC67	Caenorhabditis elegans	0.761583	9.61147e-08	47.9967	FALSE	TRUE	FALSE	G5EC67	2O16	2O16	15.1458	15.7343	14.7037	14.0772	13.6634	13.6401	-1.40106	-1.99012	-0.812008	14.519	-5.03187	0.502197	0.000113757	0.000464479	-1	-1			usp-5	17.1902	17.0044	16.9216	17.0387
>tr|G5EC71|G5EC71_CAEEL Glutathione S-transferase OS=Caenorhabditis elegans OX=6239 GN=gst-20 PE=1 SV=1	G5EC71	gst-20	Glutathione S-transferase	G5EC71	Caenorhabditis elegans	0.683231	7.10645e-09	49.6815	FALSE	TRUE	FALSE	G5EC71	gst-20	Glutathione S-transferase	15.3004	14.7103	14.617	15.3753	15.3815	15.5785	0.569175	0.278487	0.859863	15.3603	4.13906	-1.37413	0.000719742	0.00228898	0	0			cul-1	17.1051	16.8946	17.1057	17.0351
>sp|G5EC86|MOE1_CAEEL CCCH-type zinc finger protein oma-1 OS=Caenorhabditis elegans OX=6239 GN=oma-1 PE=1 SV=1	G5EC86	oma-1	CCCH-type zinc finger protein oma-1	G5EC86	Caenorhabditis elegans	0.727729	1.94072e-07	47.5125	FALSE	TRUE	FALSE	G5EC86	oma-1	CCCH-type zinc finger protein oma-1	12.6031	NA	12.4166	13.5887	13.6804	13.7193	1.15295	0.653808	1.65208	13.5318	4.91113	0.215889	0.00017324	0.00067149	1	1			usp-4	16.9825	17.035	17.0877	17.0351
>tr|G5EC91|G5EC91_CAEEL Thioredoxin domain-containing protein OS=Caenorhabditis elegans OX=6239 GN=dpy-11 PE=1 SV=1	G5EC91	dpy-11	Thioredoxin domain-containing protein	G5EC91	Caenorhabditis elegans	0.662777	9.30147e-11	52.275	FALSE	TRUE	FALSE	G5EC91	dpy-11	Thioredoxin domain-containing protein	15.8698	14.8238	13.7266	15.6884	14.4139	14.4938	0.0586123	-0.822089	0.939314	14.4176	0.140795	-7.57875	0.889745	0.919136	0	0			unc-18	17.0592	16.9949	17.0388	17.031
>tr|G5EC97|G5EC97_CAEEL Cytochrome P450 OS=Caenorhabditis elegans OX=6239 GN=cyp-29a2 PE=1 SV=1	G5EC97	cyp-29a2	Cytochrome P450	G5EC97	Caenorhabditis elegans	0.443017	0.00498709	33.3463	FALSE	TRUE	FALSE	G5EC97	cyp-29a2	Cytochrome P450	13.8802	14.1854	13.9995	12.4613	13.7298	14.0958	-0.592742	-1.43015	0.244664	13.3172	-1.5244	-6.44093	0.150635	0.220425	0	0			haf-9	17.0551	16.9244	17.1125	17.0307
>tr|G5ECB5|G5ECB5_CAEEL Phenazine biosynthesis-like domain-containing protein 1 OS=Caenorhabditis elegans OX=6239 GN=CELE_T04A11.2 PE=1 SV=1	G5ECB5	CELE_T04A11.2	Phenazine biosynthesis-like domain-containing protein 1	G5ECB5	Caenorhabditis elegans	0.512538	4.01074e-06	45.1972	FALSE	TRUE	FALSE	G5ECB5	T04A11.2	Phenazine biosynthesis-like domain-containing protein 1	13.2622	13.6119	13.3713	14.8017	15.0541	14.7071	1.43919	1.13809	1.7403	13.6773	10.2132	8.62012	4.93537e-08	7.43548e-07	1	1			fzo-1	16.9929	17.0005	17.0959	17.0298
>tr|G5ECB7|G5ECB7_CAEEL Sodium/hydrogen exchanger OS=Caenorhabditis elegans OX=6239 GN=nhx-4 PE=1 SV=1;>tr|G5EDU2|G5EDU2_CAEEL Sodium/hydrogen exchanger OS=Caenorhabditis elegans OX=6239 GN=nhx-4 PE=1 SV=1	G5ECB7;G5EDU2	nhx-4	Sodium/hydrogen exchanger	G5ECB7;G5EDU2	Caenorhabditis elegans	0.420192	6.98841e-14	56.3346	FALSE	TRUE	FALSE	G5ECB7	nhx-4	Sodium/hydrogen exchanger	13.8673	13.8233	14.1393	13.7925	14.1367	12.9205	-0.326733	-0.995532	0.342067	13.7564	-1.03354	-7.04169	0.316343	0.405373	0	0			eif-3.B	17.1024	16.836	17.1464	17.0283
>tr|G5ECC1|G5ECC1_CAEEL Nascent polypeptide-associated complex subunit alpha-like UBA domain-containing protein OS=Caenorhabditis elegans OX=6239 GN=CELE_F13G3.10 PE=1 SV=1	G5ECC1	CELE_F13G3.10	Nascent polypeptide-associated complex subunit alpha-like UBA domain-containing protein	G5ECC1	Caenorhabditis elegans	0.155172	0.00254087	36.0778	FALSE	TRUE	FALSE	G5ECC1	F13G3.10	Nascent polypeptide-associated complex subunit alpha-like UBA domain-containing protein	NA	NA	NA	13.2851	13.7182	13.2642	NA	NA	NA	12.7986	NA	NA	NA	NA	NA	NA			tps-1	16.9167	17.0145	17.1344	17.0218
>tr|G5ECC3|G5ECC3_CAEEL Dynamin-type G domain-containing protein OS=Caenorhabditis elegans OX=6239 GN=rme-1 PE=1 SV=2;>tr|Q9N5B7|Q9N5B7_CAEEL Dynamin-type G domain-containing protein OS=Caenorhabditis elegans OX=6239 GN=rme-1 PE=1 SV=1	G5ECC3;Q9N5B7	rme-1	Dynamin-type G domain-containing protein	G5ECC3;Q9N5B7	Caenorhabditis elegans	0.575035	9.36806e-13	54.8338	FALSE	TRUE	FALSE	G5ECC3	rme-1	Dynamin-type G domain-containing protein	18.8119	19.1141	19.1288	19.7186	19.6256	19.7807	0.690044	0.464532	0.915556	19.5288	6.46829	3.42586	6.52873e-06	4.15904e-05	0	0			asp-1	17.6139	16.5027	16.9473	17.0213
>tr|G5ECC5|G5ECC5_CAEEL J domain-containing protein OS=Caenorhabditis elegans OX=6239 GN=CELE_Y39C12A.9 PE=4 SV=1	G5ECC5	CELE_Y39C12A.9	J domain-containing protein	G5ECC5	Caenorhabditis elegans	0.467176	0.0256141	29.3991	FALSE	TRUE	FALSE	G5ECC5	Y39C12A.9	J domain-containing protein	NA	NA	12.2427	NA	NA	NA	NA	NA	NA	12.4487	NA	NA	NA	NA	NA	NA			rpl-38	16.9509	17.1319	16.9768	17.0199
>tr|G5ECC6|G5ECC6_CAEEL Ceinsulin-1 OS=Caenorhabditis elegans OX=6239 GN=ins-18 PE=2 SV=1	G5ECC6	ins-18	Ceinsulin-1	G5ECC6	Caenorhabditis elegans	0.488628	2.95983e-09	50.2217	FALSE	TRUE	FALSE	G5ECC6	ins-18	Ceinsulin-1	17.3365	17.3973	17.4781	17.1063	16.7663	17.0161	-0.441061	-0.790113	-0.0920095	17.0161	-2.67111	-4.45274	0.0163653	0.033848	0	0			Y48A6B.3	17.0736	17.0381	16.9376	17.0165
>sp|G5ECC7|UBP48_CAEEL Ubiquitin carboxyl-terminal hydrolase usp-48 OS=Caenorhabditis elegans OX=6239 GN=usp-48 PE=1 SV=2	G5ECC7	usp-48	Ubiquitin carboxyl-terminal hydrolase usp-48	G5ECC7	Caenorhabditis elegans	0.480952	1.35486e-12	54.6303	FALSE	TRUE	FALSE	G5ECC7	usp-48	Ubiquitin carboxyl-terminal hydrolase usp-48	12.8736	12.8339	12.8059	14.2838	14.8106	14.3738	1.65159	1.15254	2.15063	12.9996	7.00153	4.38672	2.59322e-06	1.92533e-05	1	1			C39D10.8	16.9055	17.1117	17.0286	17.0153
>tr|G5ECC9|G5ECC9_CAEEL Ig-like domain-containing protein OS=Caenorhabditis elegans OX=6239 GN=mrps-27 PE=1 SV=1	G5ECC9	mrps-27	Ig-like domain-containing protein	G5ECC9	Caenorhabditis elegans	0.488584	1.32382e-13	55.9485	FALSE	TRUE	FALSE	G5ECC9	mrps-27	Ig-like domain-containing protein	14.7178	14.1172	14.1692	14.8078	14.6065	14.7596	0.389916	0.0881529	0.69168	14.6554	2.73141	-4.33324	0.0144434	0.0304507	0	0			tars-1	17.1981	16.8939	16.9493	17.0138
>sp|G5ECE3|LAM3_CAEEL Laminin subunit alpha lam-3 OS=Caenorhabditis elegans OX=6239 GN=lam-3 PE=1 SV=1	G5ECE3	lam-3	Laminin subunit alpha lam-3	G5ECE3	Caenorhabditis elegans	1.11108	3.23361e-12	54.153	FALSE	TRUE	FALSE	G5ECE3	lam-3	Laminin subunit alpha lam-3	15.1764	14.9299	13.6315	11.0927	12.2606	12.7616	-2.54097	-3.42483	-1.6571	12.6873	-6.08192	2.63358	1.42128e-05	8.05913e-05	-1	-1			K04C2.2	16.9625	16.9426	17.1189	17.008
>tr|G5ECE7|G5ECE7_CAEEL Uncharacterized protein OS=Caenorhabditis elegans OX=6239 GN=C34E7.4 PE=1 SV=1	G5ECE7	C34E7.4	Uncharacterized protein	G5ECE7	Caenorhabditis elegans	0.549016	4.63258e-06	45.0762	FALSE	TRUE	FALSE	G5ECE7	C34E7.4	Uncharacterized protein	15.1507	14.0194	12.5624	NA	NA	NA	NA	NA	NA	13.8433	NA	NA	NA	NA	NA	NA			unc-70	17.2072	16.8193	16.9894	17.0053
>tr|G5ECF4|G5ECF4_CAEEL Kinesin-like protein OS=Caenorhabditis elegans OX=6239 GN=bmk-1 PE=1 SV=1;>tr|G5EGL7|G5EGL7_CAEEL Kinesin-like protein OS=Caenorhabditis elegans OX=6239 GN=bmk-1 PE=1 SV=1	G5ECF4;G5EGL7	bmk-1	Kinesin-like protein	G5ECF4;G5EGL7	Caenorhabditis elegans	0.557157	5.93003e-09	49.7939	FALSE	TRUE	FALSE	G5ECF4	bmk-1	Kinesin-like protein	13.1586	12.7156	13.2805	13.8372	14.0645	14.2076	0.984843	0.636746	1.33294	13.9208	5.98066	2.46946	1.65438e-05	9.08147e-05	0	0			lonp-1	17.0139	16.9974	17.0029	17.0047
>sp|G5ECG7|MTP_CAEEL Microsomal triglyceride transfer protein homolog OS=Caenorhabditis elegans OX=6239 GN=dsc-4 PE=1 SV=1	G5ECG7	dsc-4	Microsomal triglyceride transfer protein homolog	G5ECG7	Caenorhabditis elegans	0.534686	2.78594e-15	58.673	FALSE	TRUE	FALSE	G5ECG7	dsc-4	Microsomal triglyceride transfer protein homolog	15.9462	15.7903	15.6907	16.4147	15.9491	16.3194	0.418676	0.164742	0.67261	16.1755	3.4853	-2.77393	0.00292256	0.00756385	0	0			teg-4	16.959	17.1055	16.9388	17.0011
>tr|G5ECH0|G5ECH0_CAEEL Histone deacetylase OS=Caenorhabditis elegans OX=6239 GN=hda-3 PE=1 SV=1	G5ECH0	hda-3	Histone deacetylase	G5ECH0	Caenorhabditis elegans	0.65711	2.59934e-11	53.0002	FALSE	TRUE	FALSE	G5ECH0	hda-3	Histone deacetylase	14.6941	15.0216	15.1278	13.5357	13.8096	14.1438	-1.11814	-1.55072	-0.68555	14.4471	-5.46727	1.40794	4.68275e-05	0.0002227	-1	-1			C29H12.2	16.9759	16.8961	17.1175	16.9965
>sp|G5ECH5|PP4R1_CAEEL Serine/threonine-protein phosphatase 4 regulatory subunit 1 OS=Caenorhabditis elegans OX=6239 GN=ppfr-1 PE=1 SV=1	G5ECH5	ppfr-1	Serine/threonine-protein phosphatase 4 regulatory subunit 1	G5ECH5	Caenorhabditis elegans	0.640432	2.31056e-10	51.7467	FALSE	TRUE	FALSE	G5ECH5	ppfr-1	Serine/threonine-protein phosphatase 4 regulatory subunit 1	13.8379	14.2158	14.3793	14.6119	14.8384	14.894	0.637094	0.375753	0.898436	14.7979	5.15321	0.780131	8.60711e-05	0.000367426	0	0			K09G1.1	16.882	17.165	16.9388	16.9952
>sp|G5ECH7|CDK5_CAEEL Cyclin-dependent-like kinase 5 OS=Caenorhabditis elegans OX=6239 GN=cdk-5 PE=1 SV=1	G5ECH7	cdk-5	Cyclin-dependent-like kinase 5	G5ECH7	Caenorhabditis elegans	0.498733	5.47843e-09	49.843	FALSE	TRUE	FALSE	G5ECH7	cdk-5	Cyclin-dependent-like kinase 5	14.004	14.5485	14.4465	13.9496	14.0778	14.1467	-0.274983	-0.54227	-0.00769619	14.2767	-2.17476	-5.38958	0.0444339	0.0791299	0	0			rskn-2	16.8838	17.0036	17.0918	16.9931
>tr|G5ECI8|G5ECI8_CAEEL phenylalanine--tRNA ligase OS=Caenorhabditis elegans OX=6239 GN=fars-2 PE=1 SV=1;>tr|G5EEN1|G5EEN1_CAEEL phenylalanine--tRNA ligase OS=Caenorhabditis elegans OX=6239 GN=fars-2 PE=1 SV=1	G5ECI8;G5EEN1	fars-2	phenylalanine--tRNA ligase	G5ECI8;G5EEN1	Caenorhabditis elegans	0.747983	4.39669e-10	51.3681	FALSE	TRUE	FALSE	G5ECI8	fars-2	phenylalanine--tRNA ligase	15.5778	15.7147	15.6469	15.1061	14.9178	15.0824	-0.611033	-1.11295	-0.109114	15.6201	-2.57549	-4.64285	0.0200364	0.040131	0	0			VF13D12L.3	16.9495	17.0062	17.0086	16.9881
>tr|G5ECJ4|G5ECJ4_CAEEL Mec-8 protein OS=Caenorhabditis elegans OX=6239 GN=mec-8 PE=1 SV=1;>tr|Q22039|Q22039_CAEEL Mec-8 protein OS=Caenorhabditis elegans OX=6239 GN=mec-8 PE=2 SV=1	G5ECJ4;Q22039	mec-8	Mec-8 protein	G5ECJ4;Q22039	Caenorhabditis elegans	0.549146	1.88367e-08	49.067	FALSE	TRUE	FALSE	G5ECJ4	mec-8	Mec-8 protein	14.971	15.5342	15.6606	13.6759	14.2442	13.9096	-1.44537	-1.88241	-1.00834	14.5534	-6.99556	4.38613	2.58976e-06	1.92533e-05	-1	-1			D2030.2	16.8282	16.9769	17.131	16.9787
>sp|G5ECJ6|CSK1_CAEEL Tyrosine-protein kinase csk-1 OS=Caenorhabditis elegans OX=6239 GN=csk-1 PE=1 SV=1	G5ECJ6	csk-1	Tyrosine-protein kinase csk-1	G5ECJ6	Caenorhabditis elegans	0.398136	6.80978e-09	49.708	FALSE	TRUE	FALSE	G5ECJ6	csk-1	Tyrosine-protein kinase csk-1	14.3519	14.2646	14.4674	14.9067	14.9012	14.9418	0.555276	0.237982	0.87257	14.2679	3.69939	-2.31748	0.00184588	0.00514504	0	0			vbh-1	16.9731	16.9152	17.037	16.9751
>tr|G5ECK4|G5ECK4_CAEEL SH3 domain-containing protein OS=Caenorhabditis elegans OX=6239 GN=dnbp-1 PE=1 SV=1	G5ECK4	dnbp-1	SH3 domain-containing protein	G5ECK4	Caenorhabditis elegans	0.537019	3.24344e-11	52.8755	FALSE	TRUE	FALSE	G5ECK4	dnbp-1	SH3 domain-containing protein	14.144	14.0469	13.9376	16.1266	16.4047	16.3612	2.2547	2.03826	2.47113	14.6801	22.0217	21.7581	1.03943e-13	2.50643e-11	1	1			gfm-1	16.9131	17.0217	16.9665	16.9671
>tr|G5ECK7|G5ECK7_CAEEL Dynein light intermediate chain OS=Caenorhabditis elegans OX=6239 GN=dli-1 PE=1 SV=1;>tr|G5ED34|G5ED34_CAEEL Dynein light intermediate chain OS=Caenorhabditis elegans OX=6239 GN=dli-1 PE=1 SV=1	G5ECK7;G5ED34	dli-1	Dynein light intermediate chain	G5ECK7;G5ED34	Caenorhabditis elegans	0.502935	9.63797e-12	53.5527	FALSE	TRUE	FALSE	G5ECK7	dli-1	Dynein light intermediate chain	15.796	15.8425	16.1495	16.5761	16.5196	16.7024	0.670013	0.433713	0.906313	16.4342	5.9938	2.49563	1.61277e-05	8.90043e-05	0	0			ttll-12	16.857	17.0212	17.017	16.965
>tr|G5ECL1|G5ECL1_CAEEL T-complex protein 11-like protein 1 OS=Caenorhabditis elegans OX=6239 GN=CELE_M05D6.2 PE=1 SV=1	G5ECL1	CELE_M05D6.2	T-complex protein 11-like protein 1	G5ECL1	Caenorhabditis elegans	0.462587	1.5065e-14	57.3414	FALSE	TRUE	FALSE	G5ECL1	M05D6.2	T-complex protein 11-like protein 1	14.5154	14.386	14.2752	15.8329	15.8677	15.8817	1.46857	1.23192	1.70522	14.5972	13.118	13.5603	3.53327e-10	1.56832e-08	1	1			acs-5	17.0661	16.8695	16.9585	16.9647
>sp|G5ECL2|SYNJ_CAEEL Synaptojanin OS=Caenorhabditis elegans OX=6239 GN=unc-26 PE=1 SV=1	G5ECL2	unc-26	Synaptojanin	G5ECL2	Caenorhabditis elegans	0.527769	9.24668e-08	48.0229	FALSE	TRUE	FALSE	G5ECL2	unc-26	Synaptojanin	14.8925	15.0828	15.3169	14.6278	14.8409	14.8728	-0.31687	-0.558941	-0.0747991	14.8878	-2.76708	-4.26209	0.0134111	0.0286103	0	0			cbd-1	16.7816	17.062	17.0454	16.963
>tr|G5ECL3|G5ECL3_CAEEL Pre-RNA processing 21 OS=Caenorhabditis elegans OX=6239 GN=prp-21 PE=1 SV=1	G5ECL3	prp-21	Pre-RNA processing 21	G5ECL3	Caenorhabditis elegans	0.752849	0.000300859	40.7025	FALSE	TRUE	FALSE	G5ECL3	prp-21	Pre-RNA processing 21	14.5747	14.2318	13.3523	15.1444	15.1127	14.853	0.983754	0.270539	1.69697	13.2887	3.09949	-3.94032	0.0120772	0.0262255	0	0			ins-18	17.1063	16.7663	17.0161	16.9629
>sp|G5ECL4|BRAM2_CAEEL Neurexin-related protein bam-2 OS=Caenorhabditis elegans OX=6239 GN=bam-2 PE=1 SV=1	G5ECL4	bam-2	Neurexin-related protein bam-2	G5ECL4	Caenorhabditis elegans	0.522191	0.00053983	39.8509	FALSE	TRUE	FALSE	G5ECL4	bam-2	Neurexin-related protein bam-2	15.765	15.5828	14.5411	NA	14.9944	14.8191	-0.389534	-1.33088	0.551816	14.5052	-0.885139	-7.07136	0.390609	0.48118	0	0			pgp-2	16.9967	16.9466	16.9354	16.9596
>tr|G5ECL7|G5ECL7_CAEEL DeHydrogenases, Short chain OS=Caenorhabditis elegans OX=6239 GN=CELE_F26D2.15 PE=1 SV=1;>tr|Q1EPL7|Q1EPL7_CAEEL Short-chain dehydrogenase/reductase SDR OS=Caenorhabditis elegans OX=6239 GN=nta-1 PE=1 SV=2	G5ECL7;Q1EPL7	CELE_F26D2.15;nta-1	DeHydrogenases, Short chain;Short-chain dehydrogenase/reductase SDR	G5ECL7;Q1EPL7	Caenorhabditis elegans	0.655845	0.00121964	38.3636	FALSE	TRUE	FALSE	G5ECL7	F26D2.15	DeHydrogenases, Short chain	13.9629	15.0259	14.6026	NA	NA	NA	NA	NA	NA	13.7453	NA	NA	NA	NA	NA	NA			rsks-1	16.9275	16.8118	17.1186	16.9526
>tr|G5ECM4|G5ECM4_CAEEL GTL-1 OS=Caenorhabditis elegans OX=6239 GN=gtl-1 PE=1 SV=1;>tr|Q8IG05|Q8IG05_CAEEL Putative TRP homologous cation channel (Fragment) OS=Caenorhabditis elegans OX=6239 GN=ltrpc2 PE=2 SV=1	G5ECM4;Q8IG05	gtl-1;ltrpc2	GTL-1;Putative TRP homologous cation channel (Fragment)	G5ECM4;Q8IG05	Caenorhabditis elegans	0.625146	1.63672e-08	49.1566	FALSE	TRUE	FALSE	G5ECM4	gtl-1	GTL-1	14.2565	14.1812	14.4813	14.3927	14.4768	14.4623	0.137587	-0.267065	0.542239	14.4454	0.719053	-7.31994	0.482174	0.570646	0	0			ifp-1	15.9696	17.3694	17.5077	16.9489
>tr|G5ECM5|G5ECM5_CAEEL DH domain-containing protein OS=Caenorhabditis elegans OX=6239 GN=exc-5 PE=1 SV=1;>tr|G5ED03|G5ED03_CAEEL Putative Rho guanine nucleotide exchange factor FGD-1 OS=Caenorhabditis elegans OX=6239 GN=fgd-1 PE=2 SV=1;>tr|X5LV34|X5LV34_CAEEL DH domain-containing protein OS=Caenorhabditis elegans OX=6239 GN=exc-5 PE=1 SV=1	G5ECM5;G5ED03;X5LV34	exc-5;fgd-1;exc-5	DH domain-containing protein;Putative Rho guanine nucleotide exchange factor FGD-1;DH domain-containing protein	G5ECM5;G5ED03;X5LV34	Caenorhabditis elegans	0.533395	8.69636e-08	48.0643	FALSE	TRUE	FALSE	G5ECM5	exc-5	DH domain-containing protein	12.3227	12.6269	12.2004	NA	11.9493	11.8544	-0.481489	-0.936121	-0.026856	11.7092	-2.25114	-5.15276	0.0392858	0.0710656	0	0			cct-4	17.1252	16.7563	16.9649	16.9488
>tr|G5ECM6|G5ECM6_CAEEL Elongation factor Tu, mitochondrial OS=Caenorhabditis elegans OX=6239 GN=tufm-1 PE=1 SV=1;>tr|Q7JQD2|Q7JQD2_CAEEL Elongation factor Tu, mitochondrial (Fragment) OS=Caenorhabditis elegans OX=6239 PE=2 SV=1	G5ECM6;Q7JQD2	tufm-1;	Elongation factor Tu, mitochondrial;Elongation factor Tu, mitochondrial (Fragment)	G5ECM6;Q7JQD2	Caenorhabditis elegans	0.548558	1.80668e-13	55.7656	FALSE	TRUE	FALSE	G5ECM6	tufm-1	Elongation factor Tu, mitochondrial	21.0172	21.3827	21.7814	21.3795	21.5482	21.5235	0.0899606	-0.223834	0.403755	21.6374	0.606024	-7.39714	0.552706	0.634828	0	0			ule-1	16.4703	17.2581	17.1126	16.947
>tr|G5ECN2|G5ECN2_CAEEL GPI inositol-deacylase OS=Caenorhabditis elegans OX=6239 GN=CELE_F17H10.1 PE=1 SV=1	G5ECN2	CELE_F17H10.1	GPI inositol-deacylase	G5ECN2	Caenorhabditis elegans	0.511713	5.27619e-08	48.3981	FALSE	TRUE	FALSE	G5ECN2	F17H10.1	GPI inositol-deacylase	NA	12.9937	13.9207	13.4891	NA	NA	0.0319655	-0.788209	0.85214	13.5469	0.0839353	-7.18157	0.934348	0.951638	0	0			nstp-4	16.9231	16.8872	17.0217	16.944
>sp|G5ECN5|STRD1_CAEEL STE20-related kinase adapter protein strd-1 OS=Caenorhabditis elegans OX=6239 GN=strd-1 PE=1 SV=1	G5ECN5	strd-1	STE20-related kinase adapter protein strd-1	G5ECN5	Caenorhabditis elegans	0.466416	8.19719e-12	53.6421	FALSE	TRUE	FALSE	G5ECN5	strd-1	STE20-related kinase adapter protein strd-1	14.2448	14.4889	14.8355	14.1048	14.222	14.0759	-0.388848	-0.81039	0.0326936	14.282	-1.95104	-5.7781	0.0682847	0.11282	0	0			gsk-3	16.9234	16.9507	16.9541	16.9428
>sp|G5ECN9|NEC2_CAEEL Neuroendocrine convertase 2 OS=Caenorhabditis elegans OX=6239 GN=egl-3 PE=1 SV=1	G5ECN9	egl-3	Neuroendocrine convertase 2	G5ECN9	Caenorhabditis elegans	0.507581	7.75508e-11	52.3795	FALSE	TRUE	FALSE	G5ECN9	egl-3	Neuroendocrine convertase 2	14.6662	14.1671	14.7187	NA	NA	NA	NA	NA	NA	13.6014	NA	NA	NA	NA	NA	NA			cisd-1	16.9632	16.9213	16.9395	16.9414
>tr|G5ECP2|G5ECP2_CAEEL WD_REPEATS_REGION domain-containing protein OS=Caenorhabditis elegans OX=6239 GN=plrg-1 PE=1 SV=1;>tr|G5EEL2|G5EEL2_CAEEL WD_REPEATS_REGION domain-containing protein OS=Caenorhabditis elegans OX=6239 GN=plrg-1 PE=1 SV=1	G5ECP2;G5EEL2	plrg-1	WD_REPEATS_REGION domain-containing protein	G5ECP2;G5EEL2	Caenorhabditis elegans	0.72857	1.07363e-11	53.493	FALSE	TRUE	FALSE	G5ECP2	plrg-1	WD_REPEATS_REGION domain-containing protein	13.7721	14.3475	13.9427	13.8403	14.0386	13.4616	-0.240571	-0.601874	0.120732	13.7399	-1.40758	-6.59965	0.177738	0.252478	0	0			dhs-9	16.9124	16.9279	16.9778	16.9394
>sp|G5ECQ3|SEL5_CAEEL Serine/threonine-protein kinase sel-5 OS=Caenorhabditis elegans OX=6239 GN=sel-5 PE=2 SV=1	G5ECQ3	sel-5	Serine/threonine-protein kinase sel-5	G5ECQ3	Caenorhabditis elegans	0.576328	5.67443e-09	49.8212	FALSE	TRUE	FALSE	G5ECQ3	sel-5	Serine/threonine-protein kinase sel-5	13.0683	NA	14.5972	14.7218	14.0323	14.9071	0.720967	-0.17856	1.62049	14.316	1.70437	-6.06584	0.108383	0.167129	0	0			T10F2.2	16.8209	17.0036	16.9864	16.937
>tr|G5ECQ4|G5ECQ4_CAEEL Novel protein OS=Caenorhabditis elegans OX=6239 GN=sth-1 PE=1 SV=1	G5ECQ4	sth-1	Novel protein	G5ECQ4	Caenorhabditis elegans	0.614134	1.54955e-05	44.0132	FALSE	TRUE	FALSE	G5ECQ4	sth-1	Novel protein	14.7419	14.855	13.5908	13.6792	14.6785	15.1626	0.110901	-0.989366	1.21117	14.0242	0.217073	-7.56402	0.831418	0.873477	0	0			asb-2	17.3374	16.6881	16.7834	16.9363
>tr|G5ECR0|G5ECR0_CAEEL EGF-like domain-containing protein OS=Caenorhabditis elegans OX=6239 GN=CELE_T25C12.3 PE=1 SV=1	G5ECR0	CELE_T25C12.3	EGF-like domain-containing protein	G5ECR0	Caenorhabditis elegans	0.925302	2.03455e-08	49.0177	FALSE	TRUE	FALSE	G5ECR0	T25C12.3	EGF-like domain-containing protein	15.6537	13.6753	13.4693	15.2772	13.443	13.3309	-0.249054	-1.34936	0.851256	13.4648	-0.481327	-7.46711	0.637046	0.711121	0	0			slc-25a18.1	16.8962	16.8559	17.0504	16.9342
>tr|G5ECR7|G5ECR7_CAEEL RNA polymerase II transcription factor SIII p18 subunit OS=Caenorhabditis elegans OX=6239 GN=elb-1 PE=1 SV=1	G5ECR7	elb-1	RNA polymerase II transcription factor SIII p18 subunit	G5ECR7	Caenorhabditis elegans	0.372083	1.43071e-08	49.242	FALSE	TRUE	FALSE	G5ECR7	elb-1	RNA polymerase II transcription factor SIII p18 subunit	14.4981	14.2549	14.3196	14.1801	14.8257	14.0336	-0.011084	-0.478026	0.455858	13.7035	-0.0502179	-7.5879	0.960555	0.971735	0	0			hpo-29	16.9005	16.8151	17.0608	16.9255
>tr|G5ECS4|G5ECS4_CAEEL Amine oxidase domain-containing protein OS=Caenorhabditis elegans OX=6239 GN=glf-1 PE=1 SV=1	G5ECS4	glf-1	Amine oxidase domain-containing protein	G5ECS4	Caenorhabditis elegans	0.532771	6.68446e-12	53.7545	FALSE	TRUE	FALSE	G5ECS4	glf-1	Amine oxidase domain-containing protein	14.8749	15.1124	14.7439	15.6826	15.7364	15.9146	0.86747	0.520236	1.2147	15.2557	5.28099	1.04595	6.63503e-05	0.000296743	0	0			sec-23	17.0377	16.8117	16.9226	16.924
>tr|G5ECS9|G5ECS9_CAEEL Calponin-homology (CH) domain-containing protein OS=Caenorhabditis elegans OX=6239 GN=cpt-2 PE=1 SV=2	G5ECS9	cpt-2	Calponin-homology (CH) domain-containing protein	G5ECS9	Caenorhabditis elegans	0.607649	2.09029e-12	54.3921	FALSE	TRUE	FALSE	G5ECS9	cpt-2	Calponin-homology (CH) domain-containing protein	15.7008	15.318	15.0887	15.1053	14.5122	14.6489	-0.61374	-1.01539	-0.212088	15.0536	-3.23144	-3.31296	0.00505864	0.0121407	0	0			algn-5	16.9496	16.955	16.8673	16.9239
>sp|G5ECU1|SKR1_CAEEL Skp1-related protein OS=Caenorhabditis elegans OX=6239 GN=skr-1 PE=1 SV=1	G5ECU1	skr-1	Skp1-related protein	G5ECU1	Caenorhabditis elegans	0.540256	7.43471e-11	52.4037	FALSE	TRUE	FALSE	G5ECU1	skr-1	Skp1-related protein	15.6989	16.1298	16.1873	16.6485	16.3828	16.4736	0.496325	0.151411	0.84124	16.0343	3.04185	-3.70359	0.00752865	0.0172657	0	0			rml-5	16.8347	16.9878	16.9341	16.9189
>tr|G5ECU3|G5ECU3_CAEEL Phosphate carrier protein, mitochondrial OS=Caenorhabditis elegans OX=6239 GN=CELE_F01G4.6 PE=1 SV=1;>sp|P40614|MPCP_CAEEL Phosphate carrier protein, mitochondrial OS=Caenorhabditis elegans OX=6239 GN=F01G4.6 PE=2 SV=1	G5ECU3;P40614	CELE_F01G4.6;F01G4.6	Phosphate carrier protein, mitochondrial;Phosphate carrier protein, mitochondrial	G5ECU3;P40614	Caenorhabditis elegans	0.489915	7.27603e-11	52.4161	FALSE	TRUE	FALSE	G5ECU3	F01G4.6	Phosphate carrier protein, mitochondrial	21.4794	21.4789	21.5276	21.6518	21.4944	21.6739	0.111368	-0.119798	0.342534	21.5642	1.0184	-7.05727	0.323117	0.412184	0	0			F35G12.12	16.8427	16.9344	16.9583	16.9118
>tr|G5ECU5|G5ECU5_CAEEL Heat shock protein 70 OS=Caenorhabditis elegans OX=6239 GN=CELE_F44E5.4 PE=1 SV=1	G5ECU5	CELE_F44E5.4	Heat shock protein 70	G5ECU5	Caenorhabditis elegans	0.429533	1.46323e-12	54.5879	FALSE	TRUE	FALSE	G5ECU5	F44E5.4	Heat shock protein 70	21.5193	21.7453	22.1604	21.9231	22.2431	21.9829	0.241348	-0.106432	0.589127	21.7576	1.46697	-6.51939	0.161095	0.233089	0	0			acl-14	17.001	16.8577	16.8721	16.9103
>tr|G5ECV9|G5ECV9_CAEEL 10-formyltetrahydrofolate dehydrogenase OS=Caenorhabditis elegans OX=6239 GN=alh-3 PE=1 SV=1	G5ECV9	alh-3	10-formyltetrahydrofolate dehydrogenase	G5ECV9	Caenorhabditis elegans	0.420776	1.8325e-11	53.1959	FALSE	TRUE	FALSE	G5ECV9	alh-3	10-formyltetrahydrofolate dehydrogenase	18.2886	18.84	18.7625	18.6161	18.6076	18.6277	-0.0132143	-0.303723	0.277294	18.3469	-0.096154	-7.58434	0.924551	0.944366	0	0			ugt-22	17.2214	16.6846	16.8235	16.9098
>tr|G5ECW0|G5ECW0_CAEEL Calx-beta domain-containing protein OS=Caenorhabditis elegans OX=6239 GN=ncx-3 PE=1 SV=2	G5ECW0	ncx-3	Calx-beta domain-containing protein	G5ECW0	Caenorhabditis elegans	0.681435	1.12779e-09	50.8064	FALSE	TRUE	FALSE	G5ECW0	ncx-3	Calx-beta domain-containing protein	13.3666	13.0185	12.7145	11.7444	11.4433	11.153	-1.58628	-2.31033	-0.862238	11.9525	-4.63494	-0.332464	0.000258298	0.000953717	-1	-1			tln-1	16.917	16.94	16.8474	16.9015
>tr|G5ECW3|G5ECW3_CAEEL EH domain-binding protein 1 OS=Caenorhabditis elegans OX=6239 GN=ehbp-1 PE=1 SV=1	G5ECW3	ehbp-1	EH domain-binding protein 1	G5ECW3	Caenorhabditis elegans	0.474525	1.2554e-11	53.4064	FALSE	TRUE	FALSE	G5ECW3	ehbp-1	EH domain-binding protein 1	15.27	15.7812	15.8612	15.498	15.6386	15.6657	-0.0367187	-0.369019	0.295582	15.3992	-0.233582	-7.56043	0.818169	0.862903	0	0			rml-4	17.0008	16.8221	16.8797	16.9009
>tr|G5ECW7|G5ECW7_CAEEL Dipeptidyl peptidase 3 OS=Caenorhabditis elegans OX=6239 GN=dpt-1 PE=1 SV=1;>tr|Q9U3K7|Q9U3K7_CAEEL Dipeptidyl peptidase 3 OS=Caenorhabditis elegans OX=6239 GN=dpt-1 PE=1 SV=3	G5ECW7;Q9U3K7	dpt-1	Dipeptidyl peptidase 3	G5ECW7;Q9U3K7	Caenorhabditis elegans	0.881905	1.67072e-08	49.1435	FALSE	TRUE	FALSE	G5ECW7	dpt-1	Dipeptidyl peptidase 3	15.6941	14.2672	13.366	15.2962	14.0085	13.8847	-0.04593	-1.06653	0.974667	13.5018	-0.0952074	-7.58444	0.925303	0.944523	0	0			T28D6.6	16.9892	16.8012	16.9108	16.9004
>tr|G5ECX8|G5ECX8_CAEEL IST1 homolog OS=Caenorhabditis elegans OX=6239 GN=istr-1 PE=1 SV=1;>tr|G5EDV6|G5EDV6_CAEEL IST1 homolog OS=Caenorhabditis elegans OX=6239 GN=istr-1 PE=1 SV=1	G5ECX8;G5EDV6	istr-1	IST1 homolog	G5ECX8;G5EDV6	Caenorhabditis elegans	0.479469	2.28128e-06	45.6604	FALSE	TRUE	FALSE	G5ECX8	istr-1	IST1 homolog	12.7275	13.0559	12.1352	14.9455	15.0189	14.9899	2.34522	1.90015	2.7903	13.4	11.1459	10.9685	4.43334e-09	1.1807e-07	1	1			rsp-3	16.663	17.0019	17.0302	16.8984
>tr|G5ECX9|G5ECX9_CAEEL CaDmium Responsive OS=Caenorhabditis elegans OX=6239 GN=cdr-2 PE=1 SV=1	G5ECX9	cdr-2	CaDmium Responsive	G5ECX9	Caenorhabditis elegans	0.858471	2.93575e-10	51.6062	FALSE	TRUE	FALSE	G5ECX9	cdr-2	CaDmium Responsive	14.3667	14.0616	14.0239	14.5334	14.5631	14.3198	0.321347	-0.135686	0.77838	14.662	1.4874	-6.49123	0.155853	0.227038	0	0			C07D8.6	17.0094	16.8832	16.7836	16.8921
>sp|G5ECY0|DLG1_CAEEL Disks large homolog 1 OS=Caenorhabditis elegans OX=6239 GN=dlg-1 PE=1 SV=1	G5ECY0	dlg-1	Disks large homolog 1	G5ECY0	Caenorhabditis elegans	0.870878	2.6482e-12	54.2624	FALSE	TRUE	FALSE	G5ECY0	dlg-1	Disks large homolog 1	17.2529	16.5683	15.9443	15.3561	15.5707	15.4815	-1.11904	-1.63451	-0.603579	15.0835	-4.59279	-0.421771	0.000282056	0.00103038	-1	-1			unc-15	17.4353	16.6718	16.5684	16.8918
>tr|G5ECZ0|G5ECZ0_CAEEL Myosin IA OS=Caenorhabditis elegans OX=6239 GN=hum-5 PE=1 SV=1	G5ECZ0	hum-5	Myosin IA	G5ECZ0	Caenorhabditis elegans	0.430229	2.86252e-13	55.4997	FALSE	TRUE	FALSE	G5ECZ0	hum-5	Myosin IA	17.338	17.4952	17.3394	17.1495	17.2278	17.4816	-0.104623	-0.445029	0.235782	16.9389	-0.649702	-7.36881	0.524784	0.611089	0	0			gpx-2	16.8503	16.8906	16.9306	16.8905
>tr|G5ECZ2|G5ECZ2_CAEEL Reticulon-like protein OS=Caenorhabditis elegans OX=6239 GN=ret-1 PE=1 SV=1;>tr|G5EDI2|G5EDI2_CAEEL Reticulon-like protein OS=Caenorhabditis elegans OX=6239 GN=ret-1 PE=1 SV=1	G5ECZ2;G5EDI2	ret-1	Reticulon-like protein	G5ECZ2;G5EDI2	Caenorhabditis elegans	0.470804	5.8566e-11	52.5402	FALSE	TRUE	FALSE	G5ECZ2	ret-1	Reticulon-like protein	14.5108	14.1792	14.4831	16.6042	16.4494	16.3725	2.08433	1.77354	2.39513	14.9008	14.1767	14.7756	1.078e-10	6.01351e-09	1	1			laat-1	17.0732	16.691	16.9008	16.8883
>tr|G5ECZ9|G5ECZ9_CAEEL BPL/LPL catalytic domain-containing protein OS=Caenorhabditis elegans OX=6239 GN=bpl-1 PE=1 SV=1;>tr|G5EFB4|G5EFB4_CAEEL BPL/LPL catalytic domain-containing protein OS=Caenorhabditis elegans OX=6239 GN=bpl-1 PE=1 SV=1;>tr|Q9BI98|Q9BI98_CAEEL BPL/LPL catalytic domain-containing protein OS=Caenorhabditis elegans OX=6239 GN=bpl-1 PE=1 SV=3	G5ECZ9;G5EFB4;Q9BI98	bpl-1	BPL/LPL catalytic domain-containing protein	G5ECZ9;G5EFB4;Q9BI98	Caenorhabditis elegans	0.423829	6.13992e-08	48.2975	FALSE	TRUE	FALSE	G5ECZ9	bpl-1	BPL/LPL catalytic domain-containing protein	14.7274	14.6762	15.0473	13.5392	13.8694	14.231	-0.937137	-1.31107	-0.563203	14.3718	-5.29855	1.07719	6.44363e-05	0.000289123	0	0			adr-1	16.8118	16.8679	16.9804	16.8867
>tr|G5ED07|G5ED07_CAEEL Protein disulfide-isomerase OS=Caenorhabditis elegans OX=6239 GN=pdi-3 PE=1 SV=1	G5ED07	pdi-3	Protein disulfide-isomerase	G5ED07	Caenorhabditis elegans	0.60055	3.69527e-12	54.0799	FALSE	TRUE	FALSE	G5ED07	pdi-3	Protein disulfide-isomerase	17.3995	16.6387	15.4183	16.9341	15.5596	15.6337	-0.443029	-1.2397	0.353646	16.0436	-1.17647	-6.88619	0.25619	0.341918	0	0			dpy-4	16.2546	16.9262	17.4395	16.8734
>tr|G5ED08|G5ED08_CAEEL Band 7 domain-containing protein OS=Caenorhabditis elegans OX=6239 GN=unc-1 PE=1 SV=1;>sp|Q21190|UNC1_CAEEL Protein unc-1 OS=Caenorhabditis elegans OX=6239 GN=unc-1 PE=1 SV=2	G5ED08;Q21190	unc-1	Band 7 domain-containing protein;Protein unc-1	G5ED08;Q21190	Caenorhabditis elegans	0.505977	4.40859e-10	51.3665	FALSE	TRUE	FALSE	G5ED08	unc-1	Band 7 domain-containing protein	15.1846	15.3196	15.6321	14.3879	14.2139	14.2052	-1.10975	-1.40357	-0.815919	14.683	-7.98388	6.19583	4.45776e-07	4.67199e-06	-1	-1			myo-1	16.9023	16.6011	17.1146	16.8727
>tr|G5ED11|G5ED11_CAEEL MFS domain-containing protein OS=Caenorhabditis elegans OX=6239 GN=C27A7.6 PE=1 SV=1;>tr|H9G2Z4|H9G2Z4_CAEEL MFS domain-containing protein OS=Caenorhabditis elegans OX=6239 GN=C27A7.6 PE=1 SV=1	G5ED11;H9G2Z4	C27A7.6	MFS domain-containing protein	G5ED11;H9G2Z4	Caenorhabditis elegans	0.605826	1.01807e-06	46.2963	FALSE	TRUE	FALSE	G5ED11	C27A7.6	MFS domain-containing protein	14.4462	14.1714	14.1325	14.6442	14.5829	14.7205	0.399156	0.0631832	0.73513	14.7919	2.51143	-4.76385	0.0227072	0.0445738	0	0			vha-9	17.2215	16.4968	16.8906	16.8697
>tr|G5ED17|G5ED17_CAEEL Protein kinase domain-containing protein OS=Caenorhabditis elegans OX=6239 GN=hpo-11 PE=1 SV=1	G5ED17	hpo-11	Protein kinase domain-containing protein	G5ED17	Caenorhabditis elegans	0.457045	1.70139e-06	45.8951	FALSE	TRUE	FALSE	G5ED17	hpo-11	Protein kinase domain-containing protein	13.3753	12.718	12.5564	13.3699	13.3718	13.5697	0.55392	0.0968698	1.01097	12.7017	2.57699	-4.65764	0.0206959	0.041232	0	0			cpn-1	16.8071	16.9547	16.8405	16.8675
>tr|G5ED21|G5ED21_CAEEL DNA-directed RNA polymerase subunit OS=Caenorhabditis elegans OX=6239 GN=rpoa-1 PE=1 SV=1	G5ED21	rpoa-1	DNA-directed RNA polymerase subunit	G5ED21	Caenorhabditis elegans	0.630541	1.51763e-13	55.8678	FALSE	TRUE	FALSE	G5ED21	rpoa-1	DNA-directed RNA polymerase subunit	16.786	17.586	17.7819	16.137	16.2331	16.1741	-1.20321	-1.58229	-0.824134	16.834	-6.71096	3.87866	4.21604e-06	2.92501e-05	-1	-1			hsp-43	16.3127	17.0574	17.1985	16.8562
>tr|G5ED26|G5ED26_CAEEL ATP-dependent RNA helicase OS=Caenorhabditis elegans OX=6239 GN=mel-46 PE=1 SV=1	G5ED26	mel-46	ATP-dependent RNA helicase	G5ED26	Caenorhabditis elegans	0.450752	3.96001e-11	52.7627	FALSE	TRUE	FALSE	G5ED26	mel-46	ATP-dependent RNA helicase	12.8887	13.1288	13.6062	14.1651	14.3886	14.2949	1.07497	0.768263	1.38167	13.4721	7.40897	5.18143	1.19006e-06	1.0171e-05	1	1			ubh-4	16.9046	16.7876	16.8686	16.8536
>sp|G5ED29|ATX2_CAEEL Ataxin-2 homolog OS=Caenorhabditis elegans OX=6239 GN=atx-2 PE=1 SV=1	G5ED29	atx-2	Ataxin-2 homolog	G5ED29	Caenorhabditis elegans	0.86291	9.25103e-13	54.8408	FALSE	TRUE	FALSE	G5ED29	atx-2	Ataxin-2 homolog	12.8587	12.1882	12.2631	16.566	16.8393	16.5289	4.20807	3.86378	4.55235	13.6917	25.8372	24.264	7.89172e-15	4.07213e-12	1	1			lys-1	16.6408	16.8344	17.0843	16.8532
>tr|G5ED31|G5ED31_CAEEL Peptidase_M16 domain-containing protein OS=Caenorhabditis elegans OX=6239 GN=ucr-2.1 PE=1 SV=1;>tr|G5EDD1|G5EDD1_CAEEL Peptidase_M16 domain-containing protein OS=Caenorhabditis elegans OX=6239 GN=ucr-2.1 PE=1 SV=1	G5ED31;G5EDD1	ucr-2.1	Peptidase_M16 domain-containing protein	G5ED31;G5EDD1	Caenorhabditis elegans	0.655732	9.42448e-12	53.5651	FALSE	TRUE	FALSE	G5ED31	ucr-2.1	Peptidase_M16 domain-containing protein	18.4851	18.3228	18.7223	18.2548	18.3446	18.257	-0.224606	-0.542611	0.0933984	18.6537	-1.49304	-6.48336	0.154212	0.224863	0	0			dlst-1	16.9722	16.7686	16.7976	16.8461
>tr|G5ED36|G5ED36_CAEEL Endocytosis protein RME-8 OS=Caenorhabditis elegans OX=6239 GN=rme-8 PE=1 SV=1;>tr|O62178|O62178_CAEEL J domain-containing protein OS=Caenorhabditis elegans OX=6239 GN=rme-8 PE=1 SV=3	G5ED36;O62178	rme-8	Endocytosis protein RME-8;J domain-containing protein	G5ED36;O62178	Caenorhabditis elegans	0.620416	6.8526e-14	56.3468	FALSE	TRUE	FALSE	G5ED36	rme-8	Endocytosis protein RME-8	15.975	16.1574	16.3644	16.1773	16.1584	16.3816	0.073484	-0.172333	0.319301	16.5168	0.631922	-7.38057	0.536055	0.621059	0	0			rde-12	16.7425	16.8315	16.962	16.8453
>sp|G5ED39|SEP1_CAEEL Separin homolog sep-1 OS=Caenorhabditis elegans OX=6239 GN=sep-1 PE=1 SV=1	G5ED39	2025-09-01	Separin homolog sep-1	G5ED39	Caenorhabditis elegans	0.613102	2.21652e-08	48.9628	FALSE	TRUE	FALSE	G5ED39	sep-1	Separin homolog sep-1	NA	NA	11.6974	12.6891	12.4519	13.0612	1.03664	0.18222	1.89106	13.0883	2.59522	-4.30706	0.0207925	0.0413845	1	1			eif-3.L	16.9817	16.6885	16.8615	16.8439
>tr|G5ED40|G5ED40_CAEEL P-type Cu(+) transporter OS=Caenorhabditis elegans OX=6239 GN=cua-1 PE=1 SV=1;>tr|G5EE14|G5EE14_CAEEL P-type Cu(+) transporter OS=Caenorhabditis elegans OX=6239 GN=cua-1 PE=1 SV=1	G5ED40;G5EE14	cua-1	P-type Cu(+) transporter	G5ED40;G5EE14	Caenorhabditis elegans	0.471663	8.86111e-10	50.951	FALSE	TRUE	FALSE	G5ED40	cua-1	P-type Cu(+) transporter	13.3676	13.5074	13.3747	14.5473	14.5427	14.4542	1.09819	0.862017	1.33436	13.9556	9.82956	9.16862	2.5116e-08	4.56734e-07	1	1			mlc-1	16.787	16.8547	16.884	16.8419
>sp|G5ED41|CAND1_CAEEL Cullin-associated NEDD8-dissociated protein 1 OS=Caenorhabditis elegans OX=6239 GN=cand-1 PE=1 SV=1	G5ED41	cand-1	Cullin-associated NEDD8-dissociated protein 1	G5ED41	Caenorhabditis elegans	0.619313	4.14553e-14	56.6627	FALSE	TRUE	FALSE	G5ED41	cand-1	Cullin-associated NEDD8-dissociated protein 1	19.0775	19.4345	19.533	19.5565	19.6322	19.7491	0.297611	0.064181	0.53104	19.7244	2.6951	-4.40532	0.015573	0.0325157	0	0			acsd-1	16.6799	17.0205	16.8235	16.8413
>sp|G5ED44|FAT5_CAEEL Delta(9)-fatty-acid desaturase fat-5 OS=Caenorhabditis elegans OX=6239 GN=fat-5 PE=1 SV=1	G5ED44	fat-5	Delta(9)-fatty-acid desaturase fat-5	G5ED44	Caenorhabditis elegans	0.591	1.11355e-09	50.814	FALSE	TRUE	FALSE	G5ED44	fat-5	Delta(9)-fatty-acid desaturase fat-5	13.7179	13.9099	14.8142	13.6183	13.3914	13.2854	-0.715642	-1.22006	-0.211228	13.9544	-3.00149	-3.79177	0.00827049	0.0187689	0	0			W05B5.1	16.7016	17.0299	16.7894	16.8403
>sp|G5ED45|HYL1_CAEEL Ceramide synthase hyl-1 OS=Caenorhabditis elegans OX=6239 GN=hyl-1 PE=1 SV=1;>tr|X5LPS5|X5LPS5_CAEEL TLC domain-containing protein OS=Caenorhabditis elegans OX=6239 GN=hyl-1 PE=1 SV=1;>tr|X5LX61|X5LX61_CAEEL TLC domain-containing protein OS=Caenorhabditis elegans OX=6239 GN=hyl-1 PE=1 SV=2	G5ED45;X5LPS5;X5LX61	hyl-1	Ceramide synthase hyl-1;TLC domain-containing protein;TLC domain-containing protein	G5ED45;X5LPS5;X5LX61	Caenorhabditis elegans	0.62228	2.66337e-11	52.9865	FALSE	TRUE	FALSE	G5ED45	hyl-1	Ceramide synthase hyl-1	12.8538	12.3994	NA	12.8007	NA	12.5439	0.0456799	-0.919304	1.01066	12.8268	0.101256	-7.38167	0.920742	0.94173	0	0			F09E5.3	17.0417	16.728	16.7507	16.8401
>tr|G5ED57|G5ED57_CAEEL BPTI/Kunitz inhibitor domain-containing protein OS=Caenorhabditis elegans OX=6239 GN=CELE_F22E12.1 PE=1 SV=1	G5ED57	CELE_F22E12.1	BPTI/Kunitz inhibitor domain-containing protein	G5ED57	Caenorhabditis elegans	1.18789	2.67877e-08	48.8409	FALSE	TRUE	FALSE	G5ED57	F22E12.1	BPTI/Kunitz inhibitor domain-containing protein	14.4293	14.3983	13.8826	NA	12.4181	12.7459	-1.65473	-2.45061	-0.858846	12.7131	-4.60776	-1.17145	0.0008713	0.00268412	-1	-1			eif-3.j	16.699	17.0897	16.7301	16.8396
[truncated: 3,888 more rows]

## Sheet: (2) mNG–TurboID up Exp 2
Gene (1115)	UniProt ID	description	log2 FC	Fold Change	adj.P.Val	N2_2	N2_2	N2_3	N2 Avg	Pdpy-7::mNG_1	Pdpy-7::mNG_2	Pdpy-7::mNG_3	Pdpy-7::mNG Avg
Y53G8AR.6	Q9N3G0	SAP domain-containing protein	6.61728	98.1746	3.41958e-06	ND	ND	10.7801	10.7801	17.23	17.6221	17.3401	17.3974
lea-1	A0A486WTP6	Plant Late Embryo Abundant (LEA) related	6.30801	79.2317	1.02815e-10	12.0297	ND	ND	12.0297	18.2102	18.4523	18.3506	18.3377
[truncated: 1,113 more rows]

## Sheet: (3) N2 up Exp 2
Gene	UniProt ID	log2 FC	Fold Change	adj.P.Val	N2_2	N2_2	N2_3	N2 Avg	Pdpy-7::mNG_1	Pdpy-7::mNG_2	Pdpy-7::mNG_3	Pdpy-7::mNG Avg
[truncated: 968 more rows]

[truncated: 17 more sheets: (4) mNG–TurboID only Exp 2, (5) N2 only Exp 2, (6) mNG–TurboID Raw Exp 6, (7) mNG–TurboID up Exp 6, (8) N2 up Exp 6, (9) mNG–TurboID only Exp 6, (10) N2 only Exp 6, (11) mNG–TurboID Raw Exp 8, (12) mNG–TurboID up Exp 8, (13) N2 up Exp 8, (14) mNG–TurboID only Exp 8, (15) N2 only Exp 8, (16) Exp 6 Exp 8 Analysis 1, (17) Exp 6 vs Exp 8 Analysis 2, (18) E2 E6 E8 Analysis , (19) Exp 5 vs E4 E6 E8 Analyses, (20) Exp 5 vs Artan Analyses]
