# Supplementary material for: Integrating endogenous TurboID and data-independent acquisition mass spectrometry for in vivo proximity labeling
Source: EMBO J. 2025 Dec 11;45(2):592–632. doi: 10.1038/s44318-025-00660-5 (PMC12811337; doi:10.1038/s44318-025-00660-5)
Supplement: Supplementary file 14 — Dataset EV12 [file 44318_2025_660_MOESM14_ESM.xlsx]

## Sheet: Contents
Summary	Comparison of biological replicates
Tabs:
1	NEKL-2::TurboID bioligical replicate comparisons
2	NEKL-3::TurboID bioligical replicate comparisons
3	MLT-2::TurboID bioligical replicate comparisons
4	MLT-3::TurboID bioligical replicate comparisons
5	MLT-4::TurboID bioligical replicate comparisons
6	N2 and NEKL-3; Exp 1 versus Exp 6 analyses
7	N2 and MLT-4; Exp 4 versus Exp 6 analyses

## Sheet: (1) NEKL-2–TurboID
NEKL-2_1 (301)	NEKL-2_2 (292)	NEKL-2_3 (290)	NEKL-2_E6 (227)	NEKL-2_E7 (90)					All 5 (3)	4 of 5 (8)	3 of 5 (48)	2 of 5 (161)	1 of 5 (684)		Combined Pdpy-7::mNG Upregulated (221)		Half	Yellow	Gray	White	Green	Total	% (Yellow+Gray)		NEKL-2 All (No Dups)
nekl-2	nekl-2	nekl-2	nekl-2	Y54G2A.40					cdc-37	fkb-6	brap-2	C30F12.5	cbl-1		acly-1		Top	16	7	33	3	59	38.9831		aagr-3
mlt-4	nhr-37	M01H9.3	ttc-36	M01H9.3					mlt-2	F20D1.3	ddl-2	prx-14	dnj-19		acly-2		Bottom	75	10	758	2	845	10.0592		aak-2
R11D1.10 / ZFYV-19	srp-2	mlt-4	F07B7.2	tap-1					nekl-2	hmr-1	R102.2	scb-1	haao-1		acs-13										aakb-1
col-95	Y48G8AL.15	hmr-1	R102.2	gldi-7						K09G1.1	ttc-36	W05B5.1	T28F4.5		alfa-1										aakg-1
W05B5.1	col-181	H35B03.1	lbp-2	K02B12.7						M01H9.3	Y56A3A.7	C07A12.7	Y62E10A.13		alh-9										aass-1
ddl-2	Y55F3AM.9	alh-11	ZC196.2	scb-1						mlt-4	ZC196.2	clp-1	Y94H6A.10		alx-1										AC3.5
F54B8.4	col-95	K09G1.1	tbb-6	del-6						srp-2	alfa-1	del-6	alx-1		aqp-8										acbp-5
B0361.3	ubc-26	sir-2.1	allo-1	hmr-1						tbb-6	dnj-16	eef-1B.1	atx-2		argk-1										acdh-1
Y53G8B.1	pssy-2	dyf-3	col-160	F25H8.2							F37C4.5	K02B12.7	C05D11.8		atx-2										acds-10
dnc-3	col-117	sql-1	fmo-2	eef-1B.1							F42A10.5	npp-16	C06E1.9		bli-3										acox-1.1
golg-4	sup-35	jac-1	stip-1	unc-25							F57B9.1	pat-12	C37A2.7		C05D11.8										acox-1.2
mdt-4	npp-27	cest-35.1	dnc-2	ppfr-4							jac-1	ppfr-4	cas-1		C06E1.9										acox-1.4
glna-2	daf-36	pud-2.1	scb-1	Y62E10A.13							mag-1	saps-1	cnnm-1		C07A12.7										acp-6
Y110A7A.9	tbc-3	gsnl-1	Y51A2D.13	Y47G6A.18							mdt-4	sna-2	cogc-5		C07D8.6										acs-1
Y82E9BR.14	suox-1	deb-1	ule-4	mdt-4							nud-1	snap-29	copz-1		C36A4.4										acs-20
mom-4	nadk-2	F15G9.1	Y94H6A.10	T04A11.2							rhi-1	tap-1	ctg-1		C37A2.7										acy-4
T13H5.6	col-167	vha-5	parg-1	mom-4							T04F3.1	tes-1	dcap-1		C37C3.2										adah-1
elks-1	T25B9.1	C17C3.1	hcp-1	best-17							ubxn-2	ubc-19	dhp-1		cap-1										adss-1
znf-598	tag-175	npp-16	Y56A3A.7	CTEL55X.1							Y55F3AM.9	unc-44	dnbp-1		cap-2										afd-1
unc-33	mig-22	uba-5	ctf-4	mag-1							Y92H12BM.1	vab-10	dnc-1		cas-1										agef-1
parg-2	paqr-1	tald-1	cey-2	ubc-3							ZC373.5	VF13D12L.3	eea-1		cec-1										ain-2
ttc-36	T22D1.5	R11D1.10	col-95	kin-9							chp-1	vps-28	eif-3.j		cey-1										aipr-1
best-14	eif-3.l	eef-1B.1	rhi-1	R102.2							clp-7	vps-32.1	F17C11.11		ckb-2										air-1
F57H12.6	F36A2.3	C01A2.4	K09G1.1	srp-2							cls-2	W07E11.1	F25H8.2		clp-1										aka-1
best-17	lgc-22	pld-1	skr-2	clp-1							col-160	ZK909.3	F56B3.4		cnnm-1										akt-2
cids-1	K12H6.9	Y75B8A.24	ect-2	puf-9							col-95	acox-1.2	F56C9.10		cogc-5										alfa-1
F56C9.10	Y73E7A.1	F41E6.5	ubxn-2	C48B6.2							cst-1	air-1	fah-1		copz-1										algn-3
wdfy-2	ZC373.5	T04G9.4	ZC373.5	C07A12.7							edc-4	aka-1	fmo-3		cpf-2										alh-1
kin-9	E02H9.9	unc-23	hpo-32	tes-1							F15G9.1	akt-2	frl-1		ctg-1										alh-11
prx-19	skpt-1	mtm-10	repo-1	T02G5.7							frm-5.1	alh-11	gyf-1		cth-2										alh-4
M01B12.4	cah-2	prx-14	T09B9.4	ubc-7							gakh-1	aspm-1	hgrs-1		czw-1										alh-7
R05H10.1	W05H9.4	sec-5	brap-2	vps-32.1							H35B03.1	best-14	inx-13		D1014.4										allo-1
F35A5.8	Y48C3A.18	pix-1	npp-16	dhp-1							hsp-43	best-17	lbp-6		daf-22										alx-1
elpc-4	cdc-25.1	unk-1	C30F12.5	hpo-13							mtm-10	bicd-1	M05D6.2		dcap-1										amdh-1
bcmo-2	F46C5.6	C54G4.9	golg-2	aka-1							nas-11	C27A7.5	metr-1		dcs-1										ani-1
T24H7.3	eri-6/7	sec-15	ugt-65	dnj-16							nex-1	C30G12.2	mtrr-1		del-6										apg-1
soc-1	ddl-2	upb-1	Y39E4B.5	lab-2							pck-1	C53B7.2	oma-1		dhp-1										aqp-11
magu-4	nop-1	acox-1.2	sas-6	F53C11.5							pes-7	C54G4.9	pix-1		dhs-3										arf-1.1
T27E9.2	cest-5.2	smcr-8	pat-12	R07E5.1							puf-9	catp-3	ptrn-1		dnbp-1										argn-1
dys-1	F56D2.2	vha-10	vit-3	ret-1							rla-2	cct-8	pud-2.1		dnc-1										arp-11
tmed-10	tag-153	W05B5.1	F37C4.5	mtm-10							smap-1	cdkr-3	R05H10.1		dnj-16										asna-1
T28A11.2	ZK1053.4	unc-94	vit-5	sec-10							T08G11.1	cept-1	ran-2		dpyd-1										asp-3
T04A11.2	prx-19	C27A7.5	nud-1	odr-4							tcc-1	cest-35.1	ret-1		ears-1										aspm-1
brap-2	F26F12.3	pptr-1	lys-7	nhl-2							unc-23	cey-3	sec-6		eea-1										atad-3
arf-1.1	sago-2	ubc-19	Y47H10A.5	best-3							vit-4	col-176	skr-3		eef-1B.1										atg-18
F10G2.1	cyb-2.1	M05D6.2	vit-4	egl-15							vit-5	csr-1	smgl-1		eef-1G										atg-2
mtm-10	C32D5.11	B0303.11	mlt-4	T28F4.5							vsra-1	cth-1	syx-18		eftu-2										atg-3
egl-8	citk-2	ZC196.2	vit-1	K05C4.7							Y92H12BL.7	cyld-1	T02G5.7		eif-2A										athp-1
C39E9.8	C35D10.1	eif-3.j	fkb-6	mlt-2								daf-25	tald-1		eif-3.j										atln-1
fat-3	K09G1.1	nex-2	C10G8.4	hpo-9								deb-1	tct-1		ekl-1										atp-3
srgp-1	cyy-1	dnj-25	vit-6	Y92H12BM.1								dnc-2	tomm-20		epn-1										atx-2
yap-1	rmd-3	F42A10.5	nas-11	jac-1								dnc-3	ubc-7		erm-1										B0001.3
athp-1	crld-1	dnc-1	ule-3	F42A10.5								efk-1	unc-33		exc-15										B0205.13
ttc-1	F57B9.1	hsp-25	vit-2	cdc-37								enpl-1	vha-10		F17A9.5										B0207.5
unk-1	F42A10.5	ZK370.4	far-2	alfa-1								exoc-7	vha-11		F17C11.11										B0303.11
maa-1	ZK105.1	Y71H2AM.6	ZK813.3	saps-1								F35A5.8	vha-13		F21C10.9										B0361.3
eri-12	gpr-1	tomm-20	T22B7.7	mlt-4								F41E6.5	Y39A1A.3		F25H8.2										B0511.12
chn-1	xrep-4	snap-29	C39D10.7	nekl-2								F44E5.4	Y45G5AM.3		F37C4.5										bas-1
stim-1	rab-19	D1069.3	cdc-37	col-176								F52E4.5	Y82E9BR.14		F38A1.8										bcc-1
B0511.12	adah-1	sax-7	hsp-43	fkb-6								fasn-1	znf-622		F42A10.5										bcmo-2
nft-1	Y110A2AR.1	C05D11.8	C30G12.2	cdkr-3								fat-3	aak-2		F53F1.2										best-14
rbx-2	golg-4	istr-1	Y62H9A.3	rpap-2								gale-1	aakb-1		F56B3.4										best-17
tbcc-1	B0001.3	vha-1	ule-5	panl-3								gfat-2	aakg-1		F56C9.10										best-3
cdc-37	Y17G7B.20	brap-2	mdh-1	Y55F3AM.9								glh-1	aass-1		F57B9.1										bicd-1
mlt-2	mrpl-48	T19C3.4	D1054.10	H35B03.1								glh-4	AC3.5		F58B3.4										brap-2
lact-1	algn-3	ttr-45	hsp-16.2	Y92H12BL.7								golg-2	acbp-5		fah-1										brp-1
sec-6	D1086.6	vps-32.1	ttr-51	fah-1								golg-4	acdh-1		fbxa-65										C01A2.4
F17C11.11	C16C10.1	haao-1	W05F2.3	sna-2								gon-2	acds-10		fkb-6										C01B10.11
ZC196.2	ugt-65	Y92H12BL.7	F55B11.2	znf-622								gst-4	acox-1.1		fmo-3										C01B10.8
fmo-3	F36F2.1	smn-1	Y45F10C.4	spk-1								H03A11.2	acox-1.4		frl-1										C01C10.2
cas-1	inso-1	maph-1.3	nmy-2	edc-4								hcp-1	acp-6		glna-1										C05D11.8
tes-1	trpp-10	ifa-3	spn-4	clp-7								hgo-1	acs-1		glrx-3										C06E1.9
gon-2	eor-2	ttr-15	ech-9	frm-5.1								hmp-1	acs-20		gyf-1										C07A12.7
eea-1	ced-3	ubxn-2	ule-1	T04F3.1								hsp-1	acy-4		hgrs-1										C08A9.10
F52E4.5	cul-6	lrp-1	ZK813.1	col-160								hsp-16.48	adah-1		hsp-110										C08E8.4
K09G1.1	acy-4	cnnm-1	srp-2	phdh-1								ifa-1	afd-1		icd-1										C08F8.3
unc-23	fat-3	tag-325	nasp-2	pptr-2								ifa-3	agef-1		icd-2										C10G8.4
ppfr-4	G3MVE8	cls-2	C53B7.2	deb-1								ima-2	ain-2		ifg-1										C14B9.2
nud-1	daf-9	K11H12.8	hsp-16.49	akt-2								K05C4.7	aipr-1		imb-3										C16C10.1
tap-1	ced-11	ddl-2	ttr-14	hmp-1								kin-9	algn-3		inx-13										C17C3.1
C07A12.7	mlc-4	T01G9.2	hsp-16.11	tat-1								klp-18	allo-1		inx-5										C17G1.2
zyg-12	C38H2.2	ZK909.3	Y39B6A.10	F36A2.3								lact-1	amdh-1		ipla-1										C18C4.7
F57B9.1	mrpl-17	ppfr-1	brp-1	pes-7								larp-1	ani-1		jac-1										C23H3.2
Y56A3A.7	gck-2	C30F12.5	ZC373.2	daf-18								lec-6	apg-1		K02B12.7										C24H11.5
H35B03.1	B0207.5	kin-29	oma-1	cst-1								lin-33	aqp-11		K07E3.4										C25G4.3
Y92H12BM.1	unc-51	vps-45	cpn-1	larp-1								lotr-1	arf-1.1		kmo-1										C27A7.5
C24H11.5	mop-25.3	cbl-1	spd-5	pck-1								lrp-1	argn-1		lbp-6										C29F7.3
Y39G10AR.9	F47G3.3	tbc-11	hmr-1	smap-1								M01B12.4	arp-11		lem-2										C30F12.5
snap-29	acs-20	pptr-2	cbd-1	gakh-1								magu-4	asp-3		lfi-1										C30G12.2
ZC373.5	rege-1	Y6D1A.2	klp-18	efk-1								maph-1.2	atg-18		M05D6.2										C31C9.2
alfa-1	cdc-37	syx-18	let-99									mca-1	atg-2		mag-1										C32D5.11
srp-2	ZK512.7	sec-16A.1	pqn-22									mcm-2	athp-1		mak-2										C33A12.1
efhd-1	vit-1	gakh-1	ttr-42									mcm-3	atln-1		maoc-1										C35B1.5
tbb-6	argn-1	M01B12.4	vsra-1									mcm-7	B0001.3		map-2										C35D10.1
M01H9.3	vit-4	mab-10	pgl-3									mlc-4	B0205.13		mbf-1										C35E7.6
T04F3.1	acdh-1	snb-1	tct-1									mom-4	B0207.5		mct-4										C37A2.7
pat-12	vit-5	dnc-2	mlt-2									mthf-1	B0303.11		mdt-4										C38H2.2
jac-1	Y57A10A.8	F48E3.4	sip-1									nasp-2	B0361.3		mdt-6										C39D10.7
sir-2.1	acbp-5	ehbp-1	glh-4									nex-2	B0511.12		mel-32										C39E9.8
ifa-3	haf-7	rabn-5	ctl-2									nex-3	bas-1		mel-46										C44B7.7
sna-2	T28H10.2	Y56A3A.7	cth-1									nhl-2	bcc-1		metr-1										C44H4.4
skr-3	F56A11.5	gst-4	ttr-2									nmy-1	bcmo-2		mtrr-1										C48B4.6
AC3.5	tag-281	gon-2	nmy-1									pacs-1	best-3		natc-1										C48B6.2
metr-1	vit-6	srp-7	ain-2									pfn-2	brp-1		npp-16										C50F4.16
alx-1	Y39B6A.10	R03H10.1	cyp-31a									pgl-3	C01A2.4		npp-21										C51G7.4
fkb-6	lact-1	F22G12.5	F15G9.1									piki-1	C01B10.11		nud-1										C53B7.2
K02B12.7	aqp-11	F25E2.3	cpg-2									plk-1	C01B10.8		oma-1										C54G4.9
vps-28	vit-3	F52E4.5	wago-1									plk-2	C01C10.2		pat-12										C55A6.12
vab-10	mlt-2	exoc-7	rod-1									pptr-2	C08A9.10		pfkb-1.1										C55A6.4
C06E1.9	F08F3.4	ctl-1	zwl-1									prx-19	C08E8.4		pgl-1										cah-2
ZK909.3	folt-2	F35A5.8	cept-1									pssy-2	C08F8.3		pix-1										cah-4
F20D1.3	prx-11	agef-1	ima-2									pud-4	C10G8.4		ppfr-4										capg-2
dnj-16	spch-2	F57B9.1	klp-15									puf-3	C16C10.1		prdx-2										cas-1
R04B5.5	C33A12.1	Y92H12BM.1	ZK105.1									puf-5	C17C3.1		ptrn-1										cas-2
vhp-1	mca-1	lbp-6	Y62H9A.5									pygl-1	C17G1.2		pud-2.1										catp-3
ric-8	fat-2	tpa-1	nex-1									rme-2	C18C4.7		pwp-1										cbd-1
atx-2	flh-1	rhi-1	rla-2									rnr-1	C23H3.2		qars-1										cbl-1
dnj-13	T20D3.6	zyg-12	zen-4									rod-1	C24H11.5		R05H10.1										cct-5
dnbp-1	clec-266	Y54H5A.2	gln-6									rsf-1	C25G4.3		R31.2										cct-6
tps-1	ugt-29	rme-6	sti-1									sago-2	C29F7.3		ran-2										cct-7
Y45G5AM.3	C30G12.2	vps-2	cey-3									sec-10	C31C9.2		rde-4										cct-8
C51G7.4	pid-5	cdap-2	ani-1									sec-5	C32D5.11		ret-1										cdap-2
hsp-16.48	C55A6.12	T24B8.7	F36D3.4									sec-61.G	C33A12.1		rhi-1										cdc-25.1
ubxn-2	cec-2	best-14	plk-1									sip-1	C35B1.5		rla-1										cdc-37
clp-7	sip-1	C55A6.4	ZC434.8									sir-2.1	C35D10.1		rml-4										cdkr-3
hmr-1	rod-1	F55A11.6	Y38E10A.22									smcr-8	C35E7.6		rps-0										cdr-2
saps-1	nas-11	C35B1.5	sao-1									snb-1	C38H2.2		rps-21										cdr-4
F37C4.5	T22B7.7	dnj-16	cyp-35a3									spk-1	C39D10.7		sams-1										cec-2
bicd-1	evl-18	phy-2	acox-1.4									srp-7	C39E9.8		saps-1										ced-11
del-6	ltah-1.1	ggtb-1	inx-8									T01H3.2	C48B4.6		sec-6										ced-3
hsp-17	gly-8	sec-22	T05F1.2									T04A11.2	C48B6.2		skr-16										cept-1
pes-7	nprl-3	bicd-1	C08E8.4									T05F1.2	C50F4.16		skr-3										cest-35.1
aka-1	rla-2	mlt-2	Y45F10C.2									T19C3.4	C51G7.4		sld-5										cest-5.2
hsp-43	ugt-22	hsp-16.48	sup-36									T22B7.7	C55A6.12		sly-1										cey-2
mtm-1	cyld-1	nud-1	mup-4									tat-1	C55A6.4		sma-1										cey-3
cest-35.1	elo-5	cdc-37	lin-5									tbc-11	cah-2		smgl-1										cgt-3
akt-2	pygl-1	dcap-1	C08F8.3									tbc-2	cah-4		sna-2										chc-1
hgrs-1	plk-2	Y55F3AM.9	H17B01.2									tofu-6	capg-2		snap-29										che-10
atg-2	ZK177.8	vha-11	tofu-6									tps-1	cas-2		snx-1										chil-24
frl-1	grd-3	rla-2	F20D1.3									ttr-42	cbd-1		sta-1										chn-1
dbn-1	ltah-1.2	rsf-1	rmd-1									ttr-51	cct-5		syx-18										chp-1
Y39A1A.3	ubl-1	inx-13	cyn-7									ugt-29	cct-6		T02G5.7										cht-3
VF13D12L.3	gyg-1	fkb-6	csr-1									ugt-49	cct-7		T04F3.1										cids-1
klf-1	DY3.8	C37A2.7	ketn-1									ugt-65	cdap-2		T05H10.1										citk-2
C54G4.9	puf-5	F37C4.5	pdi-3									unc-45	cdc-25.1		T22D1.3										clec-266
C53B7.2	fasn-1	clp-7	immt-2									unk-1	cdr-2		taap-1										clik-1
tcc-1	puf-11	ran-2	sahd-1									vit-1	cdr-4		tald-1										clp-1
nhl-2	K08B12.3	clp-1	glh-1									vit-2	cec-2		tap-1										clp-4
lin-2	gphr-1	hsp-16.41	cpr-9									vit-3	ced-11		tcer-1										clp-7
moc-1	slc-25a26	alfa-1	ugt-49									vit-6	ced-3		tct-1										cls-2
Y32F6A.5	lec-6	magu-4	tat-1									wago-1	cest-5.2		teg-4										cnnm-1
K07E3.1	gfat-2	acds-10	gld-1									Y38E10A.22	cey-2		tes-1										cnx-1
rhi-1	T10C6.6	tbb-6	oma-2									Y39B6A.10	cgt-3		tfg-1										cogc-5
cogc-5	fat-1	VF13D12L.3	rme-2									Y39G10AR.9	chc-1		tiar-1										cogc-6
copz-1	lys-4	vab-10	ifa-1									Y47G6A.18	che-10		tomm-20										col-117
puf-9	col-93	cct-8	perm-4									Y47H10A.5	chil-24		tra-4										col-142
golg-2	rnr-1	T04F3.1	Y50D4B.4									Y49E10.21	chn-1		txl-1										col-160
gad-3	gstk-1	skr-1	W08E12.7									Y53G8B.1	cht-3		ubc-19										col-167
tyr-4	pud-3	Y48C3A.12	R03G8.6									ZK105.1	cids-1		ubc-7										col-176
bcc-1	pid-3	pck-1	pfn-1									zwl-1	citk-2		ubxn-2										col-178
lrp-1	ugt-23	mdt-4	puf-5									zyg-12	clec-266		ufd-3										col-181
col-178	pgl-3	R102.2	eif-2beta										clik-1		unc-33										col-41
dnj-19	vsra-1	pud-1.2	tag-225										clp-4		unc-44										col-93
nas-11	plk-1	F56B3.4	sdha-2										cogc-6		unc-57										col-95
unc-44	pud-4	D1054.8	T05E12.3										col-117		usp-48										comt-1
gyf-1	cct-5	mag-1	cas-2										col-142		usp-5										copa-1
frm-5.1	vit-2	T08G11.1	tep-1										col-167		vab-10										copb-1
lmd-3	F33D4.4	pes-7	ttr-5										col-178		VF13D12L.3										copz-1
ZK353.9	T05F1.2	imp-3	lec-6										col-181		vgln-1										cox-4
rpl-31	cyp-31a2	hgo-1	chp-1										col-93		vha-10										cox-6c
F15G9.1	inx-14	edc-4	W02D7.5										comt-1		vha-11										cox-7c
col-142	vps-8	ttc-36	ifet-1										copa-1		vha-12										cpg-1
bas-1	cdr-2	vha-13	R07E5.15										copb-1		vha-13										cpg-2
vab-19	sqv-4	Y39G10AR.9	pfn-3										cpg-1		vha-14										cpin-1
ubc-19	puf-3	vha-16	perm-2										cpg-2		vha-8										cpn-1
qdpr-1	ima-2	frm-4	cht-3										cpin-1		vps-28										cpr-6
W07E11.1	catp-3	unc-44	T08G11.1										cpn-1		vps-32.1										cpr-9
mag-1	ucr-2.3	W07E11.1	rad-51										cpr-9		W07E11.1										cpt-2
vsra-1	C35E7.6	vps-28	mcm-3										crld-1		Y116A8C.27										cri-3
cdkr-3	lotr-1	mthf-1	mct-2										crn-2		Y18H1A.4										crld-1
egal-1	Y54E5A.5	mtrr-1	aspm-1										CTEL55X.1		Y39A1A.3										crn-2
fbxc-58	rme-2	frm-5.1	spch-1										ctf-4		Y39A3CL.4										crt-1
C08A9.10	map-1	hsp-1	sago-2										ctl-1		Y39G8B.1										csr-1
nex-2	pfn-2	tcc-1	txdc-12.2										ctl-2		Y45G5AM.3										cst-1
Y37D8A.25	T01H3.2	ctg-1	vha-2										ctps-1		Y48G10A.1										ctc-1
lin-33	prmt-6	ttr-51	rnr-1										cul-6		Y50D4A.4										CTEL55X.1
gakh-1	gst-27	rpl-25.1	H03A11.2										cyb-2.1		Y55F3AM.13										ctf-4
T19C3.4	skpo-2	F20D1.3	rbx-1										cyk-4		Y55F3AM.9										ctg-1
pfn-2	col-160	daf-25	puf-3										cyk-7		Y82E9BR.14										cth-1
F07F6.4	dnj-29	kdin-1	icmt-1										cyn-13		Y92H12BM.1										ctl-1
T28C6.7	aass-1	maph-1.1	retr-1										cyn-7		ZC373.5										ctl-2
ptrn-1	ptc-1	nmy-1	unc-23										cyp-14a5		ZK550.6										ctps-1
Y58A7A.4	cgt-3	unc-70	mcm-7										cyp-31a		ZK909.3										cts-1
tomm-40	ivd-1	Y49E10.21	F41E6.5										cyp-31a2		znf-622										ctsa-2
T01H3.2	gld-3	C31C9.2	ife-3										cyp-35a3		acin-1										cul-6
F25E5.5	acs-1	plc-4	pdi-1										cyy-1		brap-2										cyb-2.1
C18C4.7	wago-1	B0205.13	tcc-1										D1054.10		C30F12.5										cyk-4
Y32H12A.8	klp-18	copb-1	asp-3										D1054.8		C44B7.7										cyk-7
R74.7	swt-7	unc-116	hmt-1										D1069.3		C44H4.4										cyld-1
rsf-1	mcm-3	ego-2	F13D12.5										D1086.6		cbl-1										cyn-13
cst-1	rps-26	rab-11.1	gfat-2										dab-1		ddl-2										cyn-7
pck-1	ttr-42	let-363	cpg-1										daf-18		dnj-19										cyp-14a5
gst-4	rpl-35	lpd-3	air-1										daf-21		haao-1										cyp-31a
hda-2	ugt-60	Y69A2AR.16	ttr-6										daf-36		K09G1.1										cyp-31a2
smap-1	rpl-39	ykt-6	mlh-1										daf-9		lbp-7										cyp-35a3
gck-3	Y10G11A.1	hsp-16.1	unc-87										dbn-1		luc-7l3										cyy-1
gcn-2	sur-5	hum-1	M01H9.3										DC2.5		prx-14										D1054.10
par-3	mcm-7	smap-1	gale-1										dhs-13		R08E3.3										D1054.8
cpin-1	rps-29	lin-33	cyk-4										dhs-25		R102.2										D1069.3
ttc-4	hach-1	atg-18	lotr-1										dif-1		scb-1										D1086.6
hsp-1	C17G1.2	clp-4	pssy-2										djr-1.1		T01B7.5										dab-1
arp-11	R102.4	rpl-25.2	plk-2										dnj-13		T28F4.5										daf-18
prx-14	cyp-14a5	egl-4	rpl-29										dnj-25		ttc-36										daf-21
T08G11.1	C48B4.6	F44E5.4	F41G3.6										dnj-29		W05B5.1										daf-25
F53A10.2	cey-3	unc-73	pas-5										dnj-9		Y56A3A.7										daf-36
smgl-1	dhs-13	pacs-1	inx-9										DY3.8		Y62E10A.13										daf-9
cyld-1	ech-1.2	fcho-1	skpo-1										dyf-3		Y94H6A.10										dbn-1
pqn-59	ugt-49	R186.3	F42A8.1										dys-1		yop-1										DC2.5
lec-10	cept-1	clik-1	ifa-4										E02H9.9		ZC196.2										dcap-1
tbc-6	Y53G8B.1	plin-1	enpl-1										eak-7		ZK632.4										ddl-2
srp-7	glh-1	Y22D7AL.10	daf-21										ebp-3		znf-207										deb-1
cogc-6	ech-6	comt-1	such-1										ech-1.2												del-6
fubl-3	trap-1	unc-45	Y26E6A.3										ech-6												dhp-1
edc-4	nasp-2	DC2.5	mcm-2										ech-9												dhs-13
col-176	pgam-5	C29F7.3	mlc-4										ect-2												dhs-25
alh-11	spl-1	Y54G11A.7	rmd-2										edc-3												dif-1
mua-3	mthf-1	tps-1	rpa-2										efhd-1												dim-1
sec-10	mrps-30	maph-1.2											egal-1												djr-1.1
Y57G11B.5	elo-2	eif-2bdelta											egl-15												dnbp-1
F46F11.1	glh-4	aak-2											egl-4												dnc-1
C01C10.2	F20D1.3	mca-2											egl-8												dnc-2
unc-45	gldc-1	sodh-1											ego-1												dnc-3
Y92H12BL.7	Y73B6BL.27	ebp-3											ego-2												dnj-12
F09B12.3	chp-1	kcc-1											ehbp-1												dnj-13
larp-1	cct-6	tbc-2											eif-2bdelta												dnj-16
F36A2.3	mcm-2	ttx-7											eif-2beta												dnj-19
vms-1	atln-1	tln-1											eif-3.C												dnj-25
unc-16	dhs-25	npp-14											eif-3.l												dnj-29
nekl-3	rpl-13	yars-1											elks-1												dnj-9
T19B10.2	K05C4.7	sto-1											elo-2												dpy-11
afd-1	K02F6.7	pygl-1											elo-5												dpy-2
smcr-8	F23F1.5	Y58A7A.3											elpc-4												DY3.8
chil-24	R05D3.9/R05D3.10	hsp-43											eor-2												dyf-3
fat-6	gfat-1	lem-4											eppl-1												dys-1
ugt-25	tbb-6	ifa-1											eri-12												E02H9.9
piki-1	Y47G6A.18	C01B10.11											eri-6/7												eak-7
ppm-1.G	tofu-6	djr-1.1											evl-18												ebp-3
C50F4.16	sec-61.G	aakg-1											exoc-8												ech-1.2
aipr-1	cyk-7	Y48A6B.9											F07B7.2												ech-4
klc-2	acox-1.1	dnj-9											F07F6.4												ech-6
chp-1	csr-1	piki-1											F08F3.4												ech-9
sec-16a.2	cls-2	mars-1											F09B12.3												ect-2
Y49E10.21	W06B4.1	F46H5.3											F10G2.1												edc-3
tbc-17	acox-1.2	apg-1											F13D12.5												edc-4
sec-5	Y97E10AR.1	gpdh-3											F22G12.4												eea-1
catp-3	cth-1	pud-4											F22G12.5												eef-1B.1
exoc-7	air-1	cst-1											F23F1.5												efhd-1
let-805	enpl-1	edc-3											F25E2.3												efk-1
pacs-1	ctps-1	sec-61.G											F25E5.5												egal-1
F26G1.1	ego-1	moma-1											F26F12.3												egl-15
patr-1	ppw-1	rps-12											F26G1.1												egl-4
C27A7.5	hsp-75	dnc-3											F33D4.4												egl-8
hcp-1	mcm-5	kin-2											F36D3.4												ego-1
cls-2	ZK899.2	vit-5											F36F2.1												ego-2
tbc-11	C01B10.8	nex-3											F41G3.6												ehbp-1
che-10	T05B9.1	nex-1											F42A8.1												eif-2bdelta
efk-1	hyl-2	ttr-18											F46C5.6												eif-2beta
spk-1	crn-2	rme-1											F46F11.1												eif-3.C
K09F6.3	aspm-1	cah-4											F46H5.3												eif-3.j
trpp-8	acp-6	rpn-2											F47G3.3												eif-3.l
snx-6	cdr-4	mca-1											F48E3.4												elks-1
snb-1	C25G4.3	dab-1											F53A10.2												elo-2
C23H3.2	mcm-4	ZK829.7											F53C11.5												elo-5
Y47H10A.5	trap-2	rbc-1											F54B8.4												elpc-4
tbc-2	fmo-4	rskn-2											F55A11.6												enol-1
Y38E10A.22	eif-3.C	hmp-1											F55B11.2												enpl-1
F55G11.4	T10B10.4	lec-2											F55G11.4												eor-2
eak-7	dif-1	pad-1											F56A11.5												eppl-1
Y92H12A.2	K07A12.1	puf-9											F56D2.2												eps-8
M116.5	2024-09-01	mask-1											F57H12.6												eri-12
ugt-29	nhr-31	vit-4											F58B4.5												eri-6/7
sos-1	tomm-70	exoc-8											far-2												evl-18
eppl-1	gst-26	tppp-1											fat-1												exo-3
nex-3	T25B9.9	fasn-1											fat-2												exoc-7
Y38F2AR.12	F58B4.5	rps-20											fat-6												exoc-8
nex-1	amdh-1	copa-1											fbxc-58												F07A11.4
maph-1.2	zwl-1	vps-4											fcho-1												F07B7.2
F44E5.4	gale-1	natc-2											flh-1												F07F6.4
H03A11.2	cct-7	Y47G6A.21											fmo-2												F08F3.4
plpp-1.1	capg-2	chc-1											fmo-4												F09B12.3
F22G12.4	rpl-15												folt-2												F10G2.1
hgo-1	mcm-6												frm-4												F13D12.5
sago-1													fubl-3												F15G9.1
mlt-3													G3MVE8												F17C11.11
tps-2													gad-3												F20D1.3
aakb-1													gck-2												F22G12.4
cyn-13													gck-3												F22G12.5
daf-25													gcn-2												F23F1.5
cct-8													gfat-1												F25E2.3
mrp-1													ggtb-1												F25E5.5
ints-11													gld-1												F25H8.2
													gld-3												F26F12.3
													gldc-1												F26G1.1
													gldi-7												F26H9.5
													gln-6												F32A5.8
													glna-2												F33D4.4
													gly-8												F35A5.8
													gpdh-3												F36A2.3
													gphr-1												F36D3.4
													gpr-1												F36F2.1
													grd-3												F37C4.5
													gsnl-1												F41E6.5
													gst-26												F41G3.6
													gst-27												F42A10.5
													gstk-1												F42A8.1
													gyg-1												F44E2.10
													H17B01.2												F44E5.4
													hach-1												F46C5.6
													haf-7												F46F11.1
													hda-2												F46H5.3
													hmt-1												F47G3.3
													hpo-13												F48E3.4
													hpo-32												F52E4.5
													hpo-9												F53A10.2
													hsp-16.1												F53C11.5
													hsp-16.11												F54B8.4
													hsp-16.2												F55A11.6
													hsp-16.41												F55B11.2
													hsp-16.49												F55G11.4
													hsp-17												F56A11.5
													hsp-25												F56A8.3
													hsp-75												F56B3.4
													hum-1												F56C9.10
													hyl-2												F56D2.2
													icmt-1												F57B9.1
													ifa-4												F57H12.6
													ife-3												F58B3.4
													ifet-1												F58B4.5
													immt-2												fah-1
													imp-3												far-2
													inso-1												fasn-1
													ints-11												fat-1
													inx-14												fat-2
													inx-8												fat-3
													inx-9												fat-6
													istr-1												faxc-1
													ivd-1												fbxc-58
													K02F6.7												fce-1
													K07A12.1												fcho-1
													K07E3.1												fkb-2
													K08B12.3												fkb-6
													K09F6.3												flh-1
													K11H12.8												fmo-2
													K12H6.9												fmo-3
													kcc-1												fmo-4
													kdin-1												folt-2
													ketn-1												frl-1
													kin-2												frm-4
													kin-29												frm-5.1
													klc-2												fubl-3
													klf-1												G3MVE8
													klp-15												gad-3
													lab-2												gakh-1
													lbp-2												gale-1
													lec-10												gck-2
													lec-2												gck-3
													lem-4												gcn-2
													let-363												gdh-1
													let-805												ger-1
													let-99												gfat-1
													lgc-22												gfat-2
													lin-2												gfi-2
													lin-5												ggtb-1
													lmd-3												gld-1
													lpd-3												gld-3
													ltah-1.1												gldc-1
													ltah-1.2												gldi-7
													lys-4												glh-1
													lys-7												glh-4
													M116.5												gln-6
													maa-1												glna-2
													mab-10												gly-8
													map-1												golg-2
													maph-1.1												golg-4
													maph-1.3												gon-2
													mars-1												got-2.1
													mask-1												got-2.2
													mca-2												gpdh-3
													mcm-4												gphr-1
													mcm-5												gpr-1
													mcm-6												grd-3
													mct-2												gsnl-1
													mdh-1												gst-1
													mig-22												gst-20
													mlh-1												gst-26
													mlt-3												gst-27
													moc-1												gst-4
													moma-1												gstk-1
													mop-25.3												gta-1
													mrp-1												gyf-1
													mrpl-17												gyg-1
													mrpl-48												H03A11.2
													mrps-30												H17B01.2
													mtm-1												H35B03.1
													mua-3												haao-1
													mup-4												hach-1
													nadk-2												haf-7
													natc-2												hcp-1
													nekl-3												hda-2
													nft-1												hgo-1
													nhr-31												hgrs-1
													nhr-37												his-1
													nmy-2												his-11
													nop-1												his-3
													npp-14												his-40
													npp-27												hmg-1.1
													nprl-3												hmp-1
													odr-4												hmr-1
													oma-2												hmt-1
													pad-1												hpo-13
													panl-3												hpo-32
													paqr-1												hpo-35
													par-3												hpo-9
													parg-1												hsp-1
													parg-2												hsp-110
													pas-5												hsp-16.1
													patr-1												hsp-16.11
													pdi-1												hsp-16.2
													pdi-3												hsp-16.41
													perm-2												hsp-16.48
													perm-4												hsp-16.49
													pfn-1												hsp-17
													pfn-3												hsp-25
													pgam-5												hsp-43
													phdh-1												hsp-6
													phy-2												hsp-75
													pid-3												hum-1
													pid-5												hyl-2
													plc-4												icl-1
													pld-1												icmt-1
													plin-1												ifa-1
													plpp-1.1												ifa-3
													ppfr-1												ifa-4
													ppm-1.G												ife-3
													pptr-1												ifet-1
													ppw-1												ima-2
													pqn-22												immt-2
													pqn-59												imp-3
													prmt-6												inso-1
													prx-11												ints-11
													ptc-1												inx-13
													pud-1.2												inx-14
													pud-3												inx-8
													puf-11												inx-9
													qdpr-1												ipgm-1
													R03G8.6												irg-7
													R03H10.1												irg-8
													R04B5.5												istr-1
													R05D3.9/R05D3.10												ivd-1
													R07E5.1												jac-1
													R07E5.15												K02B12.7
													R102.4												K02F6.7
													R11D1.10												K05C4.7
													R11D1.10 / ZFYV-19												K07A12.1
													R186.3												K07C5.2
													R74.7												K07E1.1
													rab-11.1												K07E3.1
													rab-19												K08B12.3
													rabn-5												K09F6.3
													rad-51												K09G1.1
													rbc-1												K11H12.8
													rbx-1												K12C11.1
													rbx-2												K12H4.5
													rege-1												K12H6.9
													repo-1												kcc-1
													retr-1												kdin-1
													ric-8												ketn-1
													rmd-1												kin-2
													rmd-2												kin-29
													rmd-3												kin-9
													rme-1												klc-2
													rme-6												klf-1
													rpa-2												klo-1
													rpap-2												klp-15
													rpl-13												klp-18
													rpl-15												lab-2
													rpl-25.1												lact-1
													rpl-25.2												lap-1
													rpl-29												larp-1
													rpl-31												lbp-2
													rpl-35												lbp-6
													rpl-39												lbp-9
													rpn-2												lec-1
													rps-12												lec-10
													rps-20												lec-2
													rps-26												lec-4
													rps-29												lec-5
													rskn-2												lec-6
													sago-1												lem-4
													sahd-1												let-19
													sao-1												let-363
													sas-6												let-721
													sax-7												let-805
													sdha-2												let-99
													sec-15												lgc-22
													sec-16A.1												lgc-34
													sec-16a.2												lin-2
													sec-22												lin-33
													sep-1												lin-5
													skpo-1												lmd-3
													skpo-2												lmn-1
													skpt-1												lotr-1
													skr-1												lpd-3
													skr-2												lrp-1
													slc-25a26												ltah-1.1
													smn-1												ltah-1.2
													snx-6												lys-4
													soc-1												lys-7
													sodh-1												M01B12.4
													sos-1												M01H9.3
													spch-1												M05D6.2
													spch-2												M116.5
													spd-5												maa-1
													spl-1												mab-10
													spn-4												mag-1
													sql-1												magu-4
													sqv-4												map-1
													srgp-1												map-2
													sti-1												maph-1.1
													stim-1												maph-1.2
													stip-1												maph-1.3
													sto-1												mars-1
													such-1												mask-1
													suox-1												mca-1
													sup-35												mca-2
													sup-36												mcm-2
													sur-5												mcm-3
													swt-7												mcm-4
													T01G9.2												mcm-5
													T04G9.4												mcm-6
													T05B9.1												mcm-7
													T05E12.3												mct-2
													T09B9.4												mdh-1
													T10B10.4												mdh-2
													T10C6.6												mdt-4
													T13H5.6												men-1
													T19B10.2												metr-1
													T20D3.6												mig-22
													T22D1.5												mlc-4
													T24B8.7												mlh-1
													T24H7.3												mlt-2
													T25B9.1												mlt-3
													T25B9.9												mlt-4
													T27E9.2												moc-1
													T28A11.2												mom-4
													T28C6.7												moma-1
													T28H10.2												mop-25.3
													tag-153												mpk-1
													tag-175												mrp-1
													tag-225												mrpl-17
													tag-281												mrpl-48
													tag-325												mrps-30
													tbc-17												mtch-1
													tbc-3												mthf-1
													tbc-6												mtm-1
													tbcc-1												mtm-10
													tep-1												mtrr-1
													tln-1												mua-3
													tmed-10												mup-4
													tomm-40												myo-1
													tomm-70												myo-2
													tpa-1												myo-3
													tppp-1												myo-5
													tps-2												myo-6
													trap-1												nadk-2
													trap-2												nas-11
													trpp-10												nasp-2
													trpp-8												natc-2
													ttc-1												ncbp-1
													ttc-4												ndk-1
													ttr-14												ndua-1
													ttr-15												ndub-11
													ttr-18												ndub-3
													ttr-2												nekl-2
													ttr-45												nekl-3
													ttr-5												nep-17
													ttr-6												nex-1
													ttx-7												nex-2
													txdc-12.2												nex-3
													tyr-4												nft-1
													uba-5												nhl-2
													ubc-26												nhr-31
													ubc-3												nhr-37
													ubl-1												nhr-49
													ucr-2.3												nmy-1
													ugt-22												nmy-2
													ugt-23												nop-1
													ugt-25												npp-14
													ugt-60												npp-16
													ule-1												npp-27
													ule-3												nprl-3
													ule-4												nrfl-1
													ule-5												nud-1
													unc-116												nuo-4
													unc-16												nuo-6
													unc-25												odr-4
													unc-51												oma-1
													unc-70												oma-2
													unc-73												pacs-1
													unc-87												pad-1
													unc-94												pam-1
													upb-1												panl-3
													vab-19												paqr-1
													vha-1												par-3
													vha-16												parg-1
													vha-2												parg-2
													vha-5												pas-5
													vhp-1												pat-12
													vms-1												patr-1
													vps-2												pbs-2
													vps-4												pbs-3
													vps-45												pbs-4
													vps-8												pbs-5
													W02D7.5												pck-1
													W05F2.3												pdi-1
													W05H9.4												pdi-2
													W06B4.1												pdi-3
													W08E12.7												pdi-6
													wdfy-2												perm-2
													xrep-4												perm-4
													Y10G11A.1												pes-7
													Y110A2AR.1												pfn-1
													Y110A7A.9												pfn-2
													Y17G7B.20												pfn-3
													Y22D7AL.10												pgam-5
													Y26E6A.3												pgl-3
													Y32F6A.5												phdh-1
													Y32H12A.8												phy-2
													Y37D8A.25												pid-3
													Y38F2AR.12												pid-5
													Y39E4B.5												piki-1
													Y45F10C.2												pix-1
													Y45F10C.4												plc-4
													Y47G6A.21												pld-1
													Y48A6B.9												plin-1
													Y48C3A.12												plk-1
													Y48C3A.18												plk-2
													Y48G8AL.15												plpp-1.1
													Y50D4B.4												ppfr-1
													Y51A2D.13												ppfr-4
													Y54E5A.5												ppm-1.G
													Y54G11A.7												pptr-1
													Y54G2A.40												pptr-2
													Y54H5A.2												ppw-1
													Y57A10A.8												pqn-22
													Y57G11B.5												pqn-59
													Y58A7A.3												prmt-6
													Y58A7A.4												prp-19
													Y62H9A.3												prx-11
													Y62H9A.5												prx-14
													Y69A2AR.16												prx-19
													Y6D1A.2												pssy-2
													Y71H2AM.6												ptc-1
													Y73B6BL.27												ptrn-1
													Y73E7A.1												pud-1.2
													Y75B8A.24												pud-2.1
													Y92H12A.2												pud-3
													Y97E10AR.1												pud-4
													yap-1												puf-11
													yars-1												puf-3
													ykt-6												puf-5
													ZC373.2												puf-9
													ZC434.8												pygl-1
													zen-4												qdpr-1
													ZK1053.4												R03G8.6
													ZK177.8												R03H10.1
													ZK353.9												R04B5.5
													ZK370.4												R05D3.9
													ZK512.7												R05H10.1
													ZK813.1												R07E5.1
													ZK813.3												R07E5.15
													ZK829.7												R102.2
													ZK899.2												R102.4
													znf-598												R11D1.10
																									R186.3
																									R74.7
																									rab-11.1
																									rab-19
																									rabn-5
																									rad-23
																									rad-51
																									ran-2
																									rbc-1
																									rbx-1
																									rbx-2
																									rege-1
																									repo-1
																									ret-1
																									retr-1
																									rhi-1
																									ric-8
																									rla-2
																									rmd-1
																									rmd-2
																									rmd-3
																									rme-1
																									rme-2
																									rme-6
																									rnr-1
																									rod-1
																									romo-1
																									rpa-2
																									rpap-2
																									rpi-2
																									rpl-12
																									rpl-13
																									rpl-15
																									rpl-25.1
																									rpl-25.2
																									rpl-29
																									rpl-31
																									rpl-35
																									rpl-39
																									rplp-2.2
																									rpn-2
																									rps-10
																									rps-12
																									rps-13
																									rps-20
																									rps-26
																									rps-29
																									rsf-1
																									rskn-2
																									rsp-7
																									sago-1
																									sago-2
																									sahd-1
																									sao-1
																									saps-1
																									sas-6
																									sax-7
																									scb-1
																									sdha-2
																									sdz-24
																									sec-10
																									sec-15
																									sec-16A.1
																									sec-16a.2
																									sec-22
																									sec-5
																									sec-6
																									sec-61.G
																									sem-5
																									sep-1
																									sip-1
																									sir-2.1
																									skpo-1
																									skpo-2
																									skpt-1
																									skr-1
																									skr-2
																									skr-3
																									slc-25a26
																									smap-1
																									smcr-8
																									smgl-1
																									smk-1
																									smn-1
																									sna-2
																									snap-29
																									snb-1
																									snx-6
																									soc-1
																									sodh-1
																									sos-1
																									spch-1
																									spch-2
																									spd-5
																									spk-1
																									spl-1
																									spn-4
																									sql-1
																									sqt-2
																									sqv-4
																									srgp-1
																									srp-2
																									srp-7
																									srr-4
																									sti-1
																									stim-1
																									stip-1
																									sto-1
																									such-1
																									suox-1
																									sup-35
																									sup-36
																									sur-5
																									swt-7
																									syx-18
																									T01G9.2
																									T01H3.2
																									T02G5.7
																									T04A11.2
																									T04F3.1
																									T04G9.4
																									T05B9.1
																									T05E12.3
																									T05F1.2
																									T08G11.1
																									T09B9.4
																									T10B10.4
																									T10C6.6
																									T12B3.3
																									T13H5.6
																									T19B10.2
																									T19C3.4
																									T19C4.1
																									T20D3.6
																									T22B7.7
																									T22D1.5
																									T24B8.7
																									T24H7.2
																									T24H7.3
																									T25B9.1
																									T25B9.9
																									T27E9.2
																									T28A11.2
																									T28C6.7
																									T28F4.5
																									T28H10.2
																									tag-153
																									tag-175
																									tag-225
																									tag-281
																									tag-325
																									tald-1
																									tap-1
																									tat-1
																									tbb-6
																									tbc-11
																									tbc-17
																									tbc-2
																									tbc-3
																									tbc-6
																									tbcc-1
																									tcc-1
																									tct-1
																									tep-1
																									tes-1
																									tli-1
																									tln-1
																									tmed-10
																									tofu-6
																									tomm-20
																									tomm-40
																									tomm-70
																									tpa-1
																									tpp-2
																									tppp-1
																									tps-1
																									tps-2
																									trap-1
																									trap-2
																									trpp-10
																									trpp-8
																									ttc-1
																									ttc-36
																									ttc-4
																									ttr-14
																									ttr-15
																									ttr-18
																									ttr-2
																									ttr-42
																									ttr-45
																									ttr-5
																									ttr-51
																									ttr-6
																									ttx-7
																									txdc-12.2
																									tyr-4
																									uba-5
																									ubc-19
																									ubc-26
																									ubc-3
																									ubc-7
																									ubl-1
																									ubxn-2
																									ucr-2.3
																									ugt-22
																									ugt-23
																									ugt-25
																									ugt-29
																									ugt-49
																									ugt-60
																									ugt-65
																									ule-1
																									ule-3
																									ule-4
																									ule-5
																									unc-116
																									unc-15
																									unc-16
																									unc-23
																									unc-25
																									unc-33
																									unc-44
																									unc-45
																									unc-51
																									unc-54
																									unc-70
																									unc-73
																									unc-87
																									unc-94
																									unc-97
																									unk-1
																									upb-1
																									vab-10
																									vab-19
																									VF13D12L.3
																									vha-1
																									vha-10
																									vha-11
																									vha-13
																									vha-16
																									vha-2
																									vha-5
																									vhp-1
																									vit-1
																									vit-2
																									vit-3
																									vit-4
																									vit-5
																									vit-6
																									vms-1
																									vps-2
																									vps-28
																									vps-32.1
																									vps-4
																									vps-45
																									vps-8
																									vsra-1
																									W02D7.5
																									W05B5.1
																									W05F2.3
																									W05H9.4
																									W06B4.1
																									W07E11.1
																									W08E12.7
																									wago-1
																									wdfy-2
																									xrep-4
																									Y10G11A.1
																									Y110A2AR.1
																									Y110A7A.9
																									Y17G7B.20
																									Y18H1A.4
																									Y22D7AL.10
																									Y26E6A.3
																									Y32F6A.5
																									Y32H12A.8
																									Y37D8A.25
																									Y38E10A.22
																									Y38F2AR.12
																									Y39A1A.3
																									Y39B6A.10
																									Y39E4B.5
																									Y39G10AR.9
																									Y45F10C.2
																									Y45F10C.4
																									Y45G5AM.3
																									Y47G6A.18
																									Y47G6A.21
																									Y47H10A.5
																									Y48A6B.9
																									Y48C3A.12
																									Y48C3A.18
																									Y48G8AL.15
																									Y49E10.21
																									Y50D4B.4
																									Y51A2D.13
																									Y53G8B.1
																									Y54E5A.5
																									Y54G11A.7
																									Y54G2A.40
																									Y54H5A.2
																									Y55F3AM.9
																									Y56A3A.7
																									Y57A10A.8
																									Y57G11B.5
																									Y58A7A.3
																									Y58A7A.4
																									Y62E10A.13
																									Y62H9A.3
																									Y62H9A.5
																									Y69A2AR.16
																									Y6D1A.2
																									Y71H2AM.6
																									Y73B6BL.27
																									Y73E7A.1
																									Y75B8A.24
																									Y82E9BR.14
																									Y92H12A.2
																									Y92H12BL.7
																									Y92H12BM.1
																									Y94H6A.10
																									Y97E10AR.1
																									yap-1
																									yars-1
																									ykt-6
																									ZC196.2
																									ZC373.2
																									ZC373.5
																									ZC434.8
																									zen-4
																									zfyv-19
																									ZK105.1
																									ZK1053.4
																									ZK177.8
																									ZK353.9
																									ZK370.4
																									ZK512.7
																									ZK632.4
																									ZK813.1
																									ZK813.3
																									ZK829.7
																									ZK899.2
																									ZK909.3
																									znf-598
																									znf-622
																									zwl-1
																									zyg-12

## Sheet: (2) NEKL-3–TurboID
NEKL-3_1 (191)	NEKL-3_2 (256)	NEKL-3_3 (573)	NEKL-3_6 (245)	NEKL-3_7 (74)					All 5 (4)	4 of 5 (11)	3 of 5 (35)	2 of 5 (157)	1 of 5 (855)		Combined Pdpy-7::mNG Upregulated (221)		Half	Yellow	Gray	White	Green	Total	% (Yellow+Gray)
abl-1	Y48G8AL.15	M01H9.3	R102.2	R102.2					mlt-3	K09G1.1	brap-2	C44B7.7	acin-1		acly-1		Top	5	9	32	4	50	28
abts-1	W05B5.1	pud-2.1	T21H3.1	tap-1					nekl-3	bcc-1	prx-14	cbl-1	C44H4.4		acly-2		Bottom	109	11	892	1	1013	11.846
AC3.5	sup-35	C17C3.1	prx-14	Y54G2A.40					R102.2	ddl-2	Y56A3A.7	T28F4.5	haao-1		acs-13
acin-1	Y73E7A.1	deb-1	ttc-36	M01H9.3					srp-2	edc-4	Y62E10A.13	Y94H6A.10	luc-7l3		alfa-1
acs-2	Y55F3AM.9	F15G9.1	F07B7.2	Y62E10A.13						F15G9.1	alfa-1	ZC196.2	R08E3.3		alh-9
akt-2	spat-2	R11D1.10	ZC196.2	F25H8.2						F57B9.1	dnbp-1	clp-1	scb-1		alx-1
alfa-1	srp-2	prx-14	col-160	mdt-4						lact-1	mdt-4	copz-1	alx-1		aqp-8
alh-11	T25B9.1	F42A10.5	ddl-2	ppfr-4						T08G11.1	akt-2	eea-1	argk-1		argk-1
ark-1	nadk-2	W05B5.1	F57B9.1	eef-1B.1						tap-1	best-14	eef-1B.1	atx-2		atx-2
ash-2	suox-1	srd-8	F25H8.2	T28F4.5						ttc-36	C48B4.6	exc-15	C05D11.8		bli-3
atg-2	Y48C3A.12	eif-3.j	F23D12.11	srp-2						W05B5.1	cdkr-3	F25H8.2	C07A12.7		C05D11.8
B0361.3	F37B4.10	K09G1.1	tbb-6	clp-1							clp-7	F42A10.5	C37A2.7		C06E1.9
baz-2	fbxa-182	ZC196.2	best-14	nekl-3							D1054.8	fah-1	cap-1		C07A12.7
bcc-1	Y37H2A.14	sql-1	Y56A3A.7	cdkr-3							dnc-3	K07E3.4	cas-1		C07D8.6
bcmo-2	ubc-26	ZK353.9	Y51A2D.13	fah-1							F20D1.3	natc-1	cey-1		C36A4.4
best-14	F56C9.3	vps-32.1	dnc-2	natc-1							F25B5.6	npp-16	ckb-2		C37A2.7
best-3	mig-22	C05D11.8	stip-1	exc-15							F25E2.2	pat-12	cnnm-1		C37C3.2
brap-2	ttc-36	arp-11	K09G1.1	mlt-3							frm-4	ppfr-4	ctg-1		cap-1
C03G6.17	ddl-2	Y6D1A.2	scb-1	eif-2A							gly-8	rhi-1	czw-1		cap-2
C09B9.2	cah-2	R12C12.5	Y94H6A.10	bcc-1							golg-4	saps-1	D1014.4		cas-1
C18C4.7	sago-2	ubxn-2	W05B5.1	sec-6							M01H9.3	sec-6	dcap-1		cec-1
C24A11.1	fbxa-60	srp-7	ubxn-2	saps-1							mlt-4	sta-1	dhp-1		cey-1
C34E10.10	cest-5.2	unc-23	allo-1	alfa-1							nekl-2	T04F3.1	dnc-1		ckb-2
C48B4.6	F36A2.3	C27A7.5	rhi-1	glna-1							prx-19	tes-1	dnj-16		clp-1
cdc-37	F57B9.1	snap-29	cest-32	edc-4							rla-2	ubxn-2	ears-1		cnnm-1
cdc-5l	skpt-1	sax-7	brc-2	K07E3.4							sir-2.1	unc-44	eif-2A		cogc-5
cdk-12	daf-36	Y53G8B.1	C44B7.7	phdh-1							tbb-6	vab-10	eif-3.j		copz-1
cebp-1	F42A10.5	eef-1B.1	F36A2.3	prdx-2							tcc-1	Y55F3AM.9	F17A9.5		cpf-2
che-10	xrep-4	pix-1	ule-4	ZK813.3							tps-1	ZK909.3	F37C4.5		ctg-1
clp-7	F26F12.3	ifa-3	ZK512.7	sta-1							vit-1	aco-1	F38A1.8		cth-2
cpin-1	srx-105	uba-5	npp-11	brc-2							vit-2	air-1	F53F1.2		czw-1
cst-1	nop-1	H35B03.1	skr-8	ule-5							vit-4	alh-11	F56B3.4		D1014.4
dbn-1	nekl-2	acl-5	ZK353.9	ttll-5							vit-5	aqp-11	F56C9.10		daf-22
dbt-1	lir-2	nex-2	brap-2	dnbp-1							vit-6	ark-1	fkb-6		dcap-1
ddl-2	golg-4	npp-16	cytb-5.2	Y62H9A.5							ZK353.9	atx-3	glna-1		dcs-1
dhs-17	nhr-46	F25E2.3	R04B5.5	got-2.2								B0361.3	gyf-1		del-6
dnbp-1	E02H9.9	dnj-25	T28F4.5	flor-1								best-3	icd-1		dhp-1
dnc-3	eor-2	pld-1	inx-22	T04B8.5								brc-2	inx-13		dhs-3
dpy-10	C32D5.11	haao-1	cey-2	copz-1								brp-1	jac-1		dnbp-1
eak-7	F56D2.2	F42H10.3	cbl-1	akt-2								C18C4.7	K02B12.7		dnc-1
edc-4	Y48C3A.18	srgp-1	parg-1	Y18H1A.4								C29F7.3	lbp-6		dnj-16
eea-1	ent-6	vha-10	best-3	lec-2								C30G12.2	lfi-1		dpyd-1
egl-8	cdc-25.1	tald-1	ctf-4	perm-4								cdc-37	M05D6.2		ears-1
elks-1	eri-6/7	sec-5	sup-17	deb-1								cls-2	mak-2		eea-1
elo-1	simr-1	dhs-19	fbxa-60	F20D6.6								col-93	mct-4		eef-1B.1
F07F6.4	prx-19	cest-35.1	zyg-12	F25B5.6								cpn-1	metr-1		eef-1G
F10G2.1	citk-2	lrp-1	col-95	sir-2.4								csn-6	mtrr-1		eftu-2
F15G9.1	B0207.5	istr-1	luc-7l3	clp-7								csr-1	nud-1		eif-2A
F25B5.6	B0001.3	ttr-15	npp-16	abts-4								cth-1	pix-1		eif-3.j
F32B5.6	inso-1	best-14	Y97E10AR.6	tps-1								daf-36	prdx-2		ekl-1
F35A5.8	Y17G7B.20	Y56A3A.7	C44H4.4	ZK813.1								dbn-1	ptrn-1		epn-1
F36A2.14	cul-6	dnc-1	ppat-1	Y62H9A.3								dbt-1	pud-2.1		erm-1
F40F8.11	gpr-1	upb-1	R08E3.3	catp-4								deb-1	R05H10.1		exc-15
F41E6.5	ZK1053.4	brap-2	golg-2	nhr-7								dlat-1	R31.2		F17A9.5
F42A9.7	D1086.6	amph-1	skr-2	pacs-1								dnc-2	ran-2		F17C11.11
F45D11.15	cyb-2.1	alh-10	nas-20	enol-1								efk-1	rde-4		F21C10.9
F46F11.1	G3MVE8	Y75B8A.24	usp-33	efk-1								egl-45	rla-1		F25H8.2
F53F4.11	yap-1	ttr-45	T09B9.4	pck-1								elo-1	sma-1		F37C4.5
F54C9.9	algn-3	Y71H2AM.6	ugt-65	Y45F10C.2								enol-1	sna-2		F38A1.8
F57B9.1	adah-1	srp-2	repo-1	cyc-2.1								F07F6.4	snap-29		F42A10.5
frm-1	F36F2.1	tbc-11	C48B4.6	frm-4								F25E2.3	snx-1		F53F1.2
frm-4	cyy-1	F17A9.5	ugt-50	sti-1								F35A5.8	syx-18		F56B3.4
frm-5.1	nduf-6	mab-10	Y62E10A.13	spe-5								F36A2.3	T02G5.7		F56C9.10
fubl-3	F55G1.6	rhi-1	lipl-5	mthf-1								F41E6.5	tald-1		F57B9.1
gad-3	crld-1	T04G9.4	R05H10.1	F09E5.3								F52E4.5	teg-4		F58B3.4
gakh-1	slmp-1	C05G5.2	Y39E4B.5	T19C4.1								fasn-1	tiar-1		fah-1
gck-3	C16C10.1	T19C3.4	nekl-2	W08E12.7								fat-1	tomm-20		fbxa-65
gid-7	trpp-10	ubc-19	sas-6	aco-1								fat-2	tra-4		fkb-6
gln-6	acy-4	sir-2.1	rin-1	C29F7.3								fbxa-60	ubc-19		fmo-3
golg-2	mop-25.3	unk-1	nekl-3	let-805								folt-2	ubc-7		frl-1
golg-4	nhr-80	rde-4	mlt-3	vha-2								frm-5.1	ufd-3		glna-1
H03A11.2	F19B10.10	R04B5.5	vit-4	ctc-2								gakh-1	unc-33		glrx-3
hda-2	mrpl-17	tag-325	vit-1	gsp-1								gck-3	unc-57		gyf-1
hil-1	nipi-4	F57B9.1	vit-3	lam-1								gcn-2	VF13D12L.3		hgrs-1
hlh-30	rege-1	mtm-10	spch-1									gfat-1	vgln-1		hsp-110
hsp-12.3	C38H2.2	reps-1	vit-5									glh-1	vha-10		icd-1
ifa-3	F47G3.3	pdzd-8	C30G12.2									glt-1	vha-11		icd-2
imp-3	nhr-41	cbl-1	vit-6									golg-2	vha-12		ifg-1
istr-1	R102.2	syx-18	F15G9.1									gon-2	vha-13		imb-3
jmjc-1	nekl-3	maph-1.3	C10G8.4									gsp-1	vha-14		inx-13
K04C2.2	mlt-3	C01A2.4	vit-2									hgo-1	vha-8		inx-5
K09G1.1	vit-1	C54E4.5	T22B7.7									hsp-16.48	vps-28		ipla-1
lact-1	F15G9.1	ZK909.3	bcc-1									ifa-3	vps-32.1		jac-1
larp-1	M01A8.1	atgp-2	lys-7									imp-3	W07E11.1		K02B12.7
let-363	F08F3.4	sec-15	ttr-51									istr-1	Y18H1A.4		K07E3.4
let-716	K09G1.1	T26H5.8	F02A9.10									K12D12.5	Y39A1A.3		kmo-1
lmd-3	argn-1	mlt-4	C39D10.7									klp-18	Y39A3CL.4		lbp-6
M01B12.4	argk-1	cdap-2	far-2									larp-1	Y39G8B.1		lem-2
M01H9.3	T22B7.7	M01B12.4	lys-4									lec-2	Y82E9BR.14		lfi-1
magu-4	lact-1	tomm-20	cept-1									let-363	Y92H12BM.1		M05D6.2
maph-1.2	mca-1	aka-1	cyp-35a3									let-805	ZC373.5		mag-1
mdt-4	vit-4	efk-1	F25E2.2									lmd-3	aak-2		mak-2
mec-2	vit-3	R03H10.1	Y39B6A.10									lys-7	aakg-1		maoc-1
met-1	Y47G6A.33	cpi-2	T08G11.1									M01B12.4	abcf-1		map-2
mlt-2	flh-1	kin-29	F36D3.4									magu-4	abcf-3		mbf-1
mlt-3	acbp-5	ddl-2	let-99									maph-1.2	abl-1		mct-4
mlt-4	C36B7.2	Y45F10A.7	cpr-9									mcm-3	abts-1		mdt-4
moc-1	vit-5	F41E6.5	Y47G6A.33									mcm-7	abts-4		mdt-6
mom-4	tap-1	acox-1.2	ule-3									mlt-2	AC3.5		mel-32
mrpl-35	C30G12.2	M116.5	srp-2									mthf-1	acbp-5		mel-46
mtm-1	nprl-3	T24B1.1	cpn-1									nasp-2	acdh-1		metr-1
nath-10	fat-2	vha-1	rod-1									npp-14	acdh-12		mtrr-1
nekl-3	puf-11	zyg-12	W05F2.3									npp-9	acdh-13		natc-1
ngp-1	puf-5	sec-16A.1	ule-5									osm-10	acds-10		npp-16
nhr-17	ego-1	smcr-8	lact-1									pacs-1	acl-5		npp-21
nhr-35	tes-1	B0432.7	ugt-49									patr-1	acox-1.2		nud-1
nnt-1	vit-6	vps-45	D1054.8									pck-1	acox-1.4		oma-1
npp-14	Y39A1A.3	M05D6.2	Y47H10A.5									perm-4	acp-6		pat-12
npp-9	gfat-2	C44B7.7	ttr-42									pgam-5	acs-1		pfkb-1.1
osm-10	pgl-3	max-2	spn-4									pgl-3	acs-2		pgl-1
pac-1	sip-1	syx-5	plk-1									phdh-1	act-1		pix-1
pat-12	cth-1	atx-3	wago-1									pmp-2	act-2		ppfr-4
patr-1	DC2.5	gop-2	Y7A5A.1									pmt-1	acy-4		prdx-2
phm-2	eif-3.C	lbp-6	mlt-4									pqn-59	adah-1		ptrn-1
ppfr-4	fasn-1	pptr-1	eif-2beta									prmt-6	adk-1		pud-2.1
pqn-59	dhs-13	C08E8.4	ugt-22									puf-3	adss-1		pwp-1
pro-3	M04B2.4	cnnm-1	D1054.10									puf-5	agef-1		qars-1
prpf-4	F25E2.2	tbcc-1	T05F1.2									puf-9	ahcy-1		R05H10.1
prx-19	gly-8	D1069.3	cyp-31a2;cyp-31a3									R04B5.5	aka-1		R31.2
ptrn-1	vsra-1	atg-4.1	aqp-11									retr-1	algn-3		ran-2
puf-9	tag-281	dnc-2	ima-2									ric-8	alh-10		rde-4
R07E5.1	lotr-1	tbcb-1	ttr-14									rnr-1	alh-12		ret-1
R102.2	folt-2	szy-2	acox-1.4									rod-1	alh-5		rhi-1
R11D1.10	wago-1	T04A11.2	cth-1									rsf-1	alh-8		rla-1
R148.5	F56A11.5	hsp-25	cbd-1									sago-2	allo-1		rml-4
rab-3	acdh-1	alh-5	glh-4									smap-1	amph-1		rps-0
ric-8	sur-5	F10G7.10	col-93									srp-7	apa-2		rps-21
rpl-31	mrps-30	jac-1	sir-2.1									sti-1	apb-1		sams-1
rsf-1	klp-18	T16G1.9	mct-2									stim-1	apg-1		saps-1
rsp-7	T05F1.2	ehbp-1	cyp-13A2									syx-5	arf-1.2		sec-6
rtfo-1	fat-1	cls-2	C42C1.8									T04A11.2	argn-1		skr-16
sec-10	ech-1.2	Y92H12BL.7	immt-2									T05F1.2	arp-11		skr-3
sec-6	csr-1	rabn-5	F20D1.3									T22B7.7	ash-2		sld-5
sipa-1	hsp-16.48	F52E4.5	hgo-1									T24H7.3	asp-1		sly-1
sir-2.1	tomm-70	nit-1	pgl-3									tbc-11	asp-2		sma-1
sma-4	T05B9.1	T01G9.2	ech-9									ttr-51	aspm-1		smgl-1
smap-1	pgam-5	F22G12.5	gale-1									ugt-29	atg-18		sna-2
sna-2	gld-1	alh-11	C44C1.1									ule-5	atg-2		snap-29
snf-11	dnj-29	ZK370.4	F52E4.5									unc-70	atg-3		snx-1
snr-1	plk-2	rme-6	ugt-41									unk-1	atg-4.1		sta-1
sos-1	gfat-1	daf-15	inx-8									vha-2	atgp-2		syx-18
srp-2	Y51A2D.18	C06E4.3	fat-2									vit-3	B0001.3		T02G5.7
sta-1	acdh-13	C35B1.5	enpl-1									vsra-1	B0207.5		T04F3.1
stim-1	R107.2	F35A5.8	ZK813.3									wago-1	B0303.11		T05H10.1
sto-4	cey-3	snb-1	Y38E10A.22									Y39B6A.10	B0303.7		T22D1.3
sumv-1	aspm-1	ckc-1	F07F6.8									Y39G10AR.9	B0334.5		taap-1
syx-5	C01B10.8	vha-5	hpo-8									Y47G6A.33	B0416.5		tald-1
T04A11.2	rod-1	sec-22	hmt-1									Y48C3A.12	B0432.7		tap-1
T04F3.1	prmt-6	bas-1	tofu-6									Y51A2D.18	bas-1		tcer-1
T08G11.1	lec-6	F17A9.4	sago-2									Y54E2A.4	baz-2		tct-1
T13H5.6	ltah-1.1	clip-1	brp-1									Y62H9A.3	bcmo-2		teg-4
T24H7.3	gcn-2	gly-8	csn-6									Y92H12BL.7	best-17		tes-1
T27E9.2	mcm-3	C01C10.2	klp-18									yap-1	bicd-1		tfg-1
tag-322	glh-1	eif-2Bgamma	ZC434.8									ZK512.7	bmk-1		tiar-1
tap-1	C47D12.2	gst-4	T19B4.3									ZK813.3	C01A2.4		tomm-20
tbb-1	Y14H12B.2	dnj-16	F41G3.6									ZK829.7	C01B10.11		tra-4
tbb-6	ltah-1.2	T24H7.3	such-1									zyg-12	C01B10.8		txl-1
tbc-11	col-93	B0303.11	puf-5										C01C10.2		ubc-19
tbc-17	air-1	best-17	tag-225										C01G10.9		ubc-7
tcc-1	rnr-1	pptr-2	dsc-4										C01H6.4		ubxn-2
tes-1	ceh-92	C06A6.4	sahd-1										C03G6.17		ufd-3
tpan-1	dct-6	lec-4	csr-1										C05C10.2		unc-33
tps-1	F52B5.3	rbg-2	Y62H9A.3										C05G5.2		unc-44
tra-4	puf-3	znf-598	asp-2										C06A6.4		unc-57
ttc-36	acdh-12	plx-1	hsp-16.49										C06E4.3		usp-48
unc-16	parp-1	nas-11	rbx-1										C08E8.4		usp-5
unc-18	ZK177.8	ttr-31	hyl-1										C09B9.2		vab-10
unc-44	ivd-1	vps-2	ule-1										C10G8.4		VF13D12L.3
unc-52	K07A12.1	prx-19	zwl-1										C14A11.6		vgln-1
unc-70	ced-12	ctl-1	folt-2										C16C10.1		vha-10
unk-1	mcm-7	exoc-7	phdh-1										C17C3.1		vha-11
vab-10	T23H2.3	ubc-7	vsra-1										C24A11.1		vha-12
vab-19	suca-1	D1014.4	Y45F10C.4										C25G4.3		vha-13
vhp-1	R74.8	tpa-1	sti-1										C27A7.5		vha-14
W05B5.1	B0334.5	C55A6.4	sup-36										C28H8.3		vha-8
wdfy-2	dlat-1	F55A11.6	elo-1										C31C9.2		vps-28
Y110A7A.9	mcm-2	F54F2.9	F25E2.3										C32D5.11		vps-32.1
Y39G10AR.9	mcm-6	glna-2	ptr-21										C33A12.1		W07E11.1
Y52B11A.10	lin-41	ark-1	fbxa-156										C34E10.10		Y116A8C.27
Y56A3A.7	pmp-2	T03F6.3	elo-2										C35B1.5		Y18H1A.4
Y75B8A.7	imph-1	agef-1	fat-1										C35E7.6		Y39A1A.3
Y82E9BR.14	W06B4.1	dgk-4	pfn-3										C36B7.2		Y39A3CL.4
Y92H12BL.7	D1054.8	C54G4.9	rme-2										C38H2.2		Y39G8B.1
yap-1	acs-1	ppfr-1	rnr-1										C39D10.7		Y45G5AM.3
ZC412.5	Y54E2A.4	egal-1	nstp-4										C42C1.8		Y48G10A.1
ZK1010.2	egl-45	Y92H12BM.1	glh-1										C44C1.1		Y50D4A.4
ZK353.9	ZK512.7	W09B6.4	fbxc-50										C47D12.2		Y55F3AM.13
ZK470.2	C33A12.1	vha-4	rla-2										C50F4.16		Y55F3AM.9
ZK686.2	hsp-16.1	T24B8.7	R03G8.6										C53D6.7		Y82E9BR.14
ZK909.3	R05D3.12	W04E12.7	rmd-1										C54E4.5		Y92H12BM.1
zoo-1	gon-2	csn-6	mboa-2										C54G4.9		ZC373.5
	H04M03.3	pals-26	T19B10.2										C55A6.4		ZK550.6
	Y73B6BL.27	osm-10	sao-1										cah-2		ZK909.3
	math-14	Y54H5A.2	Y43C5B.3										cah-6		znf-622
	vit-2	stim-1	ostb-1										cas-2		acin-1
	C05C10.2	ttr-46	gly-8										catp-4		brap-2
	hmg-3	denn-4	cct-5										catp-8		C30F12.5
	ubl-1	cah-6	cas-2										cbd-1		C44B7.7
	sir-2.2	bicd-1	mboa-6										cct-2		C44H4.4
	cdl-1	hmr-1	K05C4.2										cct-5		cbl-1
	K12D12.5	gakh-1	mcm-3										cct-8		ddl-2
	Y53G8AR.8	C14A11.6	Y41D4A.4										cdap-2		dnj-19
	F54E12.2	prmt-6	cpg-2										cdc-25.1		haao-1
	D1044.1	C01H6.4	F10A3.17										cdc-48.2		K09G1.1
	slc-25a26	R151.6	D2005.4										cdc-5l		lbp-7
	vwa-8	ric-8	rad-51										cdh-4		luc-7l3
	cyld-1	T01H3.2	zen-4										cdk-12		prx-14
	T08G11.1	gon-2	pmt-1										cdl-1		R08E3.3
	dbt-1	C50F4.16	daf-36										cebp-1		R102.2
	ncl-1	phy-2	ints-11										cec-2		scb-1
	set-18	ggtb-1	ugt-29										ced-12		T01B7.5
	F20D1.3	F09F7.5	K12D12.5										ceh-92		T28F4.5
	nasp-2	R31.2	fbxa-4										cept-1		ttc-36
	F41H10.3	nekl-2	Y51A2D.18										cest-32		W05B5.1
	Y39B6A.10	R102.2	pfn-1										cest-35.1		Y56A3A.7
	cdc-37	Y55F3AM.9	pdi-3										cest-5.2		Y62E10A.13
	perm-2	rsf-1	puf-3										cey-2		Y94H6A.10
	fusm-2	alx-1	glt-1										cey-3		yop-1
	C48B4.6	ctg-1	air-1										cgh-1		ZC196.2
	iffb-1	vha-11	ctl-2										cgt-3		ZK632.4
	perm-4	vab-10	tcc-1										che-10		znf-207
	cls-2	ttc-36	mcm-7										cisd-1
	prx-14	hgo-1	gstk-1										citk-2
	haf-7	T02G5.7	yif-1										ckc-1
	rnp-8	saps-1	atx-3										clik-1
	lec-8	nud-1	fat-4										clip-1
	ugt-29	atg-18	retr-1										clp-4
	wars-2	T08G11.1	C01G10.9										cmd-1
	Y57A10A.8	copz-1	itr-1										cogc-3
	prp-9	cas-1	pssy-2										cogc-4
	cgt-3	mthf-1	rpn-9										col-160
	K08B12.3	clp-1	srp-7										col-95
	rpac-19	ran-2	str-176										copa-1
	retr-1	mdt-4	ZK686.3										copb-1
	edc-4	fah-1	sqv-4										copb-2
	map-1	W07E11.1	cct-2										copd-1
	Y62E10A.13	dhp-1	nasp-2										copg-1
	evl-18	snx-1	him-4										cpg-2
	ppw-1	Y22D7AL.10	cdkr-3										cpi-2
	nhr-31	inx-13	cgh-1										cpin-1
	hsp-16.2	edc-4	gst-27										cpr-9
	Y47G6A.18	unc-33	asp-1										crld-1
	cec-2	mlt-3	ZK829.7										csn-1
	C25G4.3	tcc-1	gcn-2										csn-3
	C35E7.6	vps-28	bmk-1										cst-1
	rla-2	smap-1											ctc-2
	pfn-2	icd-1											ctf-4
	rpb-10	F37C4.5											ctl-1
	skpo-2	dcap-1											ctl-2
	B0361.3	unc-44											ctsa-1.1
	dnc-3	skr-1											cul-6
	prx-11	exc-15											cyb-2.1
	far-6	lpd-3											cyc-2.1
	K05C4.7	T04F3.1											cyld-1
	aqp-11	D1054.8											cyp-13A2
	vps-8	pud-1.2											cyp-31a2;cyp-31a3
		tps-1											cyp-35a3
		C37A2.7											cytb-5.2
		unc-57											cyy-1
		imp-3											D1044.1
		natc-1											D1054.10
		bcc-1											D1069.3
		fkb-6											D1086.6
		maph-1.1											D2005.4
		F38A1.8											dab-1
		C31C9.2											daf-15
		C29F7.3											DC2.5
		Y48C3A.12											dcap-2
		nekl-3											dct-6
		K07E3.4											ddx-19
		kdin-1											denn-4
		mlt-2											dgk-4
		dnbp-1											dhs-13
		F20D1.3											dhs-17
		rla-2											dhs-19
		cdh-4											dhs-9
		Y39G10AR.9											dig-1
		rla-1											djr-1.1
		apg-1											dli-1
		czw-1											dnj-25
		clp-7											dnj-29
		fcho-1											dnj-9
		vha-12											dpy-10
		plin-1											drp-1
		mct-4											dsc-4
		tbb-6											dyn-1
		F56B3.4											E02H9.9
		K02B12.7											eak-7
		ufd-3											ebp-3
		C07A12.7											ech-1.2
		pck-1											ech-9
		vha-13											EEED8.10
		vha-14											eft-1
		F07F6.4											egal-1
		nmy-1											egl-4
		unc-70											egl-8
		lmd-3											ego-1
		lfi-1											ego-2
		VF13D12L.3											ehbp-1
		aak-2											eif-2bdelta
		ZC373.5											eif-2beta
		let-363											eif-2Bgamma
		mak-2											eif-3.C
		rbc-1											elks-1
		tap-1											elo-2
		B0303.7											enpl-1
		Y39A3CL.4											ent-6
		unc-116											eor-2
		teg-4											eri-6/7
		sma-1											evl-18
		pygl-1											exoc-7
		aakg-1											F02A9.10
		maph-1.2											F07B7.2
		cap-1											F07F6.8
		frm-4											F08F3.4
		fbxa-115											F09E5.3
		cey-1											F09F7.5
		egl-4											F10A3.17
		ttr-51											F10G2.1
		alfa-1											F10G7.10
		copb-1											F17A9.4
		metr-1											F19B10.10
		let-805											F20D6.6
		tln-1											F21D5.7
		nex-1											F22B8.7
		pes-7											F22G12.5
		npp-14											F23D12.11
		mtrr-1											F26F12.3
		eif-2bdelta											F32B5.6
		ttx-7											F36A2.14
		cmd-1											F36D3.4
		dbn-1											F36F2.1
		eea-1											F37B4.10
		ddx-19											F39B2.3
		cpn-1											F40F8.11
		acds-10											F41G3.6
		ykt-6											F41H10.3
		patr-1											F42A9.7
		Y39G8B.1											F42C5.9
		spc-1											F42H10.3
		F56C9.10											F45D11.15
		klp-12											F46F11.1
		ttr-41											F46H5.3
		hbs-1											F47G3.3
		flu-2											F52B5.3
		W09G3.7											F53F4.11
		enol-1											F54B8.4
		R186.3											F54C9.9
		Y26E6A.3											F54E12.2
		mars-1											F54F2.9
		plc-4											F55A11.6
		ZK829.7											F55A12.5
		scyl-1											F55G1.6
		puf-9											F56A11.5
		Y49E10.21											F56C9.3
		vgln-1											F56D2.2
		dnc-3											far-2
		acp-6											far-6
		rab-11.1											fat-4
		lact-1											fbp-1
		F21D5.7											fbxa-115
		hum-1											fbxa-156
		clp-4											fbxa-182
		frm-5.1											fbxa-4
		nubp-1											fbxc-50
		gpd-2											fcho-1
		cdkr-3											fgt-1
		sto-1											flh-1
		ego-2											fln-1
		copb-2											flor-1
		atx-2											flu-2
		ckb-2											frm-1
		gyf-1											fubl-3
		vms-1											fusm-2
		dcap-2											G3MVE8
		T25B9.9											gad-3
		ubxn-6											gale-1
		tppp-1											gcn-1
		F54B8.4											gcs-1
		iars-1											gdi-1
		pacs-1											gfat-2
		rskn-2											ggtb-1
		pad-1											gid-7
		tiar-1											gld-1
		B0416.5											glh-4
		vha-8											gln-6
		fgt-1											glna-2
		unc-73											glp-4
		piki-1											gop-2
		gpx-2											got-2.2
		unc-43											gpd-2
		cogc-3											gpr-1
		atg-3											gpx-2
		yars-1											gspd-1
		EEED8.10											gst-27
		dab-1											gst-28
		ttr-59											gst-36
		tps-2											gst-4
		pat-12											gstk-1
		ears-1											H03A11.2
		semo-1											H04M03.3
		tbc-2											H35B03.1
		K02C4.3											haf-7
		ttr-18											hbs-1
		akt-2											hda-2
		mdh-1											hil-1
		lec-2											him-4
		pmt-1											hlh-30
		rpl-25.1											hmg-3
		ptp-2											hmp-1
		ifa-1											hmr-1
		ima-3											hmt-1
		sec-31											hpo-8
		ebp-3											hsp-1
		gcs-1											hsp-12.3
		tba-4											hsp-16.1
		csn-3											hsp-16.2
		Y39A3CL.1											hsp-16.49
		clik-1											hsp-25
		F55A12.5											hsp-3
		lin-33											hum-1
		C01B10.11											hxk-2
		magu-4											hyl-1
		brp-1											iars-1
		vha-16											idh-1
		Y69A2AR.16											ifa-1
		golg-4											ifa-4
		cogc-4											iffb-1
		copd-1											ima-2
		snx-6											ima-3
		apb-1											immt-2
		pqn-59											imph-1
		spas-1											inso-1
		Y54E2A.4											ints-11
		npp-4											inx-22
		hmp-1											inx-8
		F46H5.3											ipgm-1
		C53D6.7											itr-1
		F53F1.2											ivd-1
		vit-5											jmjc-1
		tbc-14											K02C4.3
		ttr-2											K04C2.2
		gck-3											K05C4.2
		oxy-5											K05C4.7
		mup-4											K07A12.1
		glp-4											K08B12.3
		F25E2.2											kdin-1
		kdp-1											kdp-1
		vit-2											kin-2
		glt-1											kin-29
		raga-1											klp-12
		obr-4											lam-1
		natc-2											ldh-1
		npp-9											lec-4
		Y37H9A.3											lec-6
		idh-1											lec-8
		djr-1.1											let-716
		slc-25a10											let-99
		dlat-1											lin-33
		drp-1											lin-41
		F39B2.3											lipl-5
		vit-4											lir-2
		hsp-16.48											lotr-1
		gspd-1											lpd-3
		vps-4											lrp-1
		trip-4											ltah-1.1
		act-1											ltah-1.2
		pnk-1											lys-4
		nars-1											M01A8.1
		nmy-2											M04B2.4
		gcn-1											M04C9.3
		Y45G5AL.1											M106.3
		ldh-1											M116.5
		alh-8											mab-10
		sel-5											map-1
		larp-1											maph-1.1
		ZK1073.1											maph-1.3
		csn-1											mars-1
		mask-1											mask-1
		vha-2											math-14
		Y32F6A.5											max-2
		Y58A7A.3											mboa-2
		catp-8											mboa-6
		rme-8											mca-1
		Y47G6A.21											mca-3
		cisd-1											mcm-2
		ttr-47											mcm-6
		rme-1											mct-2
		Y54G11A.7											mct-6
		unc-87											mdh-1
		ogdh-2											mec-2
		kin-2											met-1
		Y94H6A.10											mig-22
		vit-6											misc-1
		dli-1											moc-1
		gst-28											mom-4
		rab-1											mop-25.3
		cct-8											mrpl-17
		fbp-1											mrpl-35
		npp-10											mrps-30
		vha-15											mtm-1
		sec-61.G											mtm-10
		abcf-1											mup-4
		rmd-2											mvk-1
		ifa-4											nadk-2
		act-2											nars-1
		alh-12											nas-11
		sars-1											nas-20
		M106.3											natc-2
		M04C9.3											nath-10
		Y48A6B.9											ncl-1
		vit-1											nduf-6
		thoc-7											nex-1
		copa-1											nex-2
		adss-1											ngp-1
		sel-2											nhr-17
		soc-2											nhr-31
		ppm-2											nhr-35
		npl-4.1											nhr-41
		C28H8.3											nhr-46
		mca-3											nhr-7
		mvk-1											nhr-80
		dhs-9											nipi-4
		ctsa-1.1											nit-1
		misc-1											nlp-26
		apa-2											nmy-1
		pmp-2											nmy-2
		hxk-2											nnt-1
		F22B8.7											nop-1
		ahcy-1											npl-4.1
		R05F9.6											npp-10
		pud-3											npp-11
		fasn-1											npp-4
		gfat-1											nprl-3
		hsp-1											nstp-4
		F25B5.6											nubp-1
		nlp-26											obr-4
		pgk-1											ogdh-2
		fln-1											ostb-1
		aco-1											oxy-5
		dig-1											pac-1
		tsg-101											pad-1
		dnj-9											pals-26
		egl-45											parg-1
		sdz-8											parp-1
		cdc-48.2											pars-1
		C18C4.7											pdi-3
		eft-1											pdzd-8
		pars-1											perm-2
		lys-7											pes-7
		gdi-1											pfn-1
		adk-1											pfn-2
		Y43F4B.5											pfn-3
		gsp-1											pgk-1
		rpn-2											phm-2
		stam-1											phy-2
		unc-45											piki-1
		unc-89											plc-4
		mct-6											pld-1
		ipgm-1											plin-1
		thoc-5											plk-1
		spk-1											plk-2
		W10C8.5											plx-1
		arf-1.2											pnk-1
		unc-112											ppat-1
		hsp-3											ppfr-1
		abcf-3											ppm-2
		dyn-1											pptr-1
		copg-1											pptr-2
		pgam-5											ppw-1
		F42C5.9											pro-3
		gst-36											prp-9
		rpt-6											prpf-4
													prx-11
													pssy-2
													ptp-2
													ptr-21
													pud-1.2
													pud-3
													puf-11
													pygl-1
													R03G8.6
													R03H10.1
													R05D3.12
													R05F9.6
													R07E5.1
													R107.2
													R11D1.10
													R12C12.5
													R148.5
													R151.6
													R186.3
													R74.8
													rab-1
													rab-11.1
													rab-3
													rabn-5
													rad-51
													raga-1
													rbc-1
													rbg-2
													rbx-1
													rege-1
													repo-1
													reps-1
													rin-1
													rmd-1
													rmd-2
													rme-1
													rme-2
													rme-6
													rme-8
													rnp-8
													rpac-19
													rpb-10
													rpl-25.1
													rpl-31
													rpn-2
													rpn-9
													rpt-6
													rskn-2
													rsp-7
													rtfo-1
													sahd-1
													sao-1
													sars-1
													sas-6
													sax-7
													scyl-1
													sdz-8
													sec-10
													sec-15
													sec-16A.1
													sec-22
													sec-31
													sec-5
													sec-61.G
													sel-2
													sel-5
													semo-1
													set-18
													simr-1
													sip-1
													sipa-1
													sir-2.2
													sir-2.4
													skpo-2
													skpt-1
													skr-1
													skr-2
													skr-8
													slc-25a10
													slc-25a26
													slmp-1
													sma-4
													smcr-8
													snb-1
													snf-11
													snr-1
													snx-6
													soc-2
													sos-1
													spas-1
													spat-2
													spc-1
													spch-1
													spe-5
													spk-1
													spn-4
													sql-1
													sqv-4
													srd-8
													srgp-1
													srx-105
													stam-1
													stip-1
													sto-1
													sto-4
													str-176
													suca-1
													such-1
													sumv-1
													suox-1
													sup-17
													sup-35
													sup-36
													sur-5
													szy-2
													T01G9.2
													T01H3.2
													T03F6.3
													T04B8.5
													T04G9.4
													T05B9.1
													T09B9.4
													T13H5.6
													T16G1.9
													T19B10.2
													T19B4.3
													T19C3.4
													T19C4.1
													T21H3.1
													T23H2.3
													T24B1.1
													T24B8.7
													T25B9.1
													T25B9.9
													T26H5.8
													T27E9.2
													tag-225
													tag-281
													tag-322
													tag-325
													tba-4
													tbb-1
													tbc-14
													tbc-17
													tbc-2
													tbcb-1
													tbcc-1
													thoc-5
													thoc-7
													tln-1
													tofu-6
													tomm-70
													tpa-1
													tpan-1
													tppp-1
													tps-2
													trip-4
													trpp-10
													tsg-101
													ttll-5
													ttr-14
													ttr-15
													ttr-18
													ttr-2
													ttr-31
													ttr-41
													ttr-42
													ttr-45
													ttr-46
													ttr-47
													ttr-59
													ttx-7
													uba-5
													ubc-26
													ubl-1
													ubxn-6
													ugt-22
													ugt-41
													ugt-49
													ugt-50
													ugt-65
													ule-1
													ule-3
													ule-4
													unc-112
													unc-116
													unc-16
													unc-18
													unc-23
													unc-43
													unc-45
													unc-52
													unc-73
													unc-87
													unc-89
													upb-1
													usp-33
													vab-19
													vha-1
													vha-15
													vha-16
													vha-4
													vha-5
													vhp-1
													vms-1
													vps-2
													vps-4
													vps-45
													vps-8
													vwa-8
													W04E12.7
													W05F2.3
													W06B4.1
													W08E12.7
													W09B6.4
													W09G3.7
													W10C8.5
													wars-2
													wdfy-2
													xrep-4
													Y110A7A.9
													Y14H12B.2
													Y17G7B.20
													Y22D7AL.10
													Y26E6A.3
													Y32F6A.5
													Y37H2A.14
													Y37H9A.3
													Y38E10A.22
													Y39A3CL.1
													Y39E4B.5
													Y41D4A.4
													Y43C5B.3
													Y43F4B.5
													Y45F10A.7
													Y45F10C.2
													Y45F10C.4
													Y45G5AL.1
													Y47G6A.18
													Y47G6A.21
													Y47H10A.5
													Y48A6B.9
													Y48C3A.18
													Y48G8AL.15
													Y49E10.21
													Y51A2D.13
													Y52B11A.10
													Y53G8AR.8
													Y53G8B.1
													Y54G11A.7
													Y54G2A.40
													Y54H5A.2
													Y57A10A.8
													Y58A7A.3
													Y62H9A.5
													Y69A2AR.16
													Y6D1A.2
													Y71H2AM.6
													Y73B6BL.27
													Y73E7A.1
													Y75B8A.24
													Y75B8A.7
													Y7A5A.1
													Y97E10AR.6
													yars-1
													yif-1
													ykt-6
													ZC412.5
													ZC434.8
													zen-4
													ZK1010.2
													ZK1053.4
													ZK1073.1
													ZK177.8
													ZK370.4
													ZK470.2
													ZK686.2
													ZK686.3
													ZK813.1
													znf-598
													zoo-1
													zwl-1

## Sheet: (3) MLT-2–TurboID
MLT-2_2 (279)	MLT-2_4 (15)	MLT-2_6 (134)					All 3 (1)	2 of 3 (54)	1 of 3 (317)		Combined Pdpy-7::mNG Upregulated		Half	Yellow	Gray	White	Green	Total	% (Yellow+Gray)
Y37H2A.14	ZK856.7	fmo-2					mlt-2	B0495.7	aagr-1		acly-1		Top	0	1	50	4	55	1.81818
pssy-2	nekl-2	lbp-2						C30G12.2	aak-1		acly-2		Bottom	2	2	313	0	317	1.26183
ZK105.1	asp-2	F07B7.2						C48B4.6	acl-1		acs-13
suox-1	C18C4.7	stip-1						cgh-1	acox-1.2		alfa-1
daf-36	sqt-2	R102.2						cisd-1	acox-3		alh-9
fbxa-60	ZK550.6	inx-22						csr-1	acp-6		alx-1
skpt-1	cht-1	Y59C2A.2						cth-1	acs-1		aqp-8
srp-2	K09G1.1	ule-4						D1054.10	acs-22		argk-1
mig-22	iff-1	cey-2						daf-36	air-1		atx-2
rol-6	mlt-2	sup-17						ect-2	air-2		bli-3
srv-24	myo-3	npp-16						enpl-1	algn-1		C05D11.8
D1086.3	T19C4.1	Y56A3A.7						F02A9.10	algn-11		C06E1.9
ddl-3	eas-1	col-160						far-2	algn-12		C07A12.7
K09G1.1	hmr-1	ctf-4						fbxa-60	ani-2		C07D8.6
nekl-2	snrp-40.1	mrp-6						glh-4	aqp-10		C36A4.4
ubc-26		ect-2						hmr-1	argn-1		C37A2.7
Y73E7A.1		ugt-50						hpo-8	asp-2		C37C3.2
sago-2		usp-33						K09G1.1	aspm-1		cap-1
D1086.6		fbxa-60						klp-18	atp-5		cap-2
C02B10.6		skr-2						lys-4	B0513.4		cas-1
citk-2		C48B4.6						lys-7	bgal-1		cec-1
F36A2.3		sas-6						mct-2	bmk-1		cey-1
T25B9.1		hpo-32						mlt-3	brp-1		ckb-2
klp-15		aagr-1						mlt-4	bub-1		clp-1
F26F12.3		mlt-4						nekl-2	C01H6.4		cnnm-1
cul-6		far-2						nstp-4	C02B10.6		cogc-5
H40L08.9		mlt-2						plk-1	C18C4.7		copz-1
T10D4.6		vit-5						rod-1	C18G1.9		cpf-2
ZK512.7		icmt-1						rpl-39	C27B7.5		ctg-1
Y62H9A.4		vit-1						sip-1	C27D8.4		cth-2
vit-1		vit-3						T05F1.2	C33F10.11		czw-1
vit-5		vit-4						T08G11.1	C36B7.6		D1014.4
vit-4		vit-6						T22B7.7	C40H1.7		daf-22
Y62H9A.3		T22B7.7						tofu-6	C42C1.8		dcap-1
vit-3		vit-2						ttr-42	C44C1.1		dcs-1
T22B7.7		lipl-2						ttr-51	car-1		del-6
vit-6		F02A9.10						ugt-22	catp-3		dhp-1
mlt-2		pud-3						ule-3	cdc-37		dhs-3
vit-2		pud-4						ule-4	cdk-1		dnbp-1
hsp-16.2		cth-1						ule-5	ceeh-1		dnc-1
ttr-42		mct-2						vit-1	cept-1		dnj-16
Y39B6A.10		far-1						vit-2	cey-2		dpyd-1
hsp-16.1		col-164						vit-3	chk-1		ears-1
argn-1		lys-4						vit-4	cht-1		eea-1
F08F3.4		Y39B6A.10						vit-5	cht-3		eef-1B.1
lys-7		lys-7						vit-6	citk-2		eef-1G
Y47H10A.5		osm-1						vsra-1	ckc-1		eftu-2
pyc-1		nlp-77						wago-1	col-160		eif-2A
F02A9.10		F41E6.5						Y26E6A.3	col-164		eif-3.j
C48B4.6		ttr-51						Y39B6A.10	col-93		ekl-1
fbxa-101		C42C1.8						Y62H9A.3	cpn-1		epn-1
ttr-51		C30G12.2						Y7A5A.1	cpr-9		erm-1
dnj-1		ttr-42						zen-4	ctf-4		exc-15
plk-2		W05F2.3						zwl-1	ctps-1		F17A9.5
rod-1		cept-1							ctsa-1.1		F17C11.11
glh-4		vsra-1							cul-6		F21C10.9
tram-1		rod-1							cyk-4		F25H8.2
F54F7.3		spch-1							cyp-13A2		F37C4.5
lys-4		F45D11.15;F45D11.14							cyp-31a2		F38A1.8
ule-5		algn-12							cyp-31a2;cyp-31a3		F42A10.5
ule-4		plk-1							cyp-34a2		F53F1.2
F56A11.5		hpo-8							cyp-35b1		F56B3.4
plk-1		dsc-4							D1054.8		F56C9.10
F25E2.2		drd-5							D1086.3		F57B9.1
rips-1		hmr-1							D1086.6		F58B3.4
C30G12.2		Y62H9A.3							D2005.4		fah-1
skpo-2		Y7A5A.1							D2023.6		fbxa-65
ZK813.3		tnt-2							ddl-3		fkb-6
tofu-6		nstp-4							dhs-13		fmo-3
klp-18		ostb-1							dhs-20		frl-1
ima-2		vps-35							dnj-1		glna-1
brp-1		itr-1							dpy-18		glrx-3
ZK177.8		R03G8.6							drd-5		gyf-1
gstk-1		sip-1							dsc-4		hgrs-1
inx-9		aqp-10							dscc-1		hsp-110
nstp-4		pdi-3							eas-1		icd-1
grd-3		C18G1.9							edg-1		icd-2
W02D7.4		let-99							egg-4		ifg-1
hsp-16.48		mboa-6							ego-1		imb-3
Y7A5A.1		lec-6							elo-1		inx-13
pid-3		ugt-22							elo-3		inx-5
sep-1		zen-4							evl-18		ipla-1
acox-1.2		dhs-20							F07B7.2		jac-1
inx-14		kdp-1							F08F3.4		K02B12.7
flh-1		ule-3							F25E2.2		K07E3.4
sip-1		Y41D4A.4							F26D2.16		kmo-1
rnr-1		sodh-1							F26F12.3		lbp-6
cth-1		mtch-1							F35F10.1		lem-2
mccc-1		csr-1							F36A2.3		lfi-1
perm-2		daf-36							F36D3.4		M05D6.2
pks-1		T10B10.4							F41E6.5		mag-1
Y62H9A.5		rpl-39							F42F12.3		mak-2
rad-51		tofu-6							F43H9.4		maoc-1
aak-1		hmt-1							F45D11.15;F45D11.14		map-2
F26D2.16		sti-1							F46H5.3		mbf-1
metl-9		cyp-34a2							F54F7.3		mct-4
oatr-1		W10C8.5							F56A11.5		mdt-4
ugt-29		klp-18							far-1		mdt-6
bgal-1		cgh-1							far-6		mel-32
dpy-18		got-2.2							fasn-1		mel-46
vsra-1		rps-30							fat-1		metr-1
csr-1		Y26E6A.3							fat-2		mtrr-1
acs-1		scm-1							fbxa-101		natc-1
cyp-31a2		C44C1.1							fbxa-182		npp-16
cyp-35b1		tpi-1							fbxa-63		npp-21
Y47G6A.33		ugt-49							flh-1		nud-1
pcp-5		let-767							fmo-2		oma-1
far-2		cyp-31a2;cyp-31a3							fmo-4		pat-12
lotr-1		acl-1							folt-2		pfkb-1.1
rpl-39		B0495.7							gfat-2		pgl-1
srh-25		C36B7.6							gld-3		pix-1
ceeh-1		ule-5							glh-1		ppfr-4
gld-3		wago-1							gln-6		prdx-2
Y54G11A.3		zwl-1							got-2.2		ptrn-1
spp-10		atp-5							grd-3		pud-2.1
gst-4		F36D3.4							gst-27		pwp-1
ugt-60		cyp-13A2							gst-4		qars-1
slc-25a18.1		enpl-1							gstk-1		R05H10.1
ani-2		rmd-2							H20J04.9		R31.2
C01H6.4		mlt-3							H40L08.1		ran-2
far-6		hsp-12.3							H40L08.9		rde-4
puf-11		T05F1.2							hcp-1		ret-1
bub-1		trap-1							him-10		rhi-1
Y110A7A.15		spn-4							hmg-3		rla-1
Y57G11B.5		T08G11.1							hmt-1		rml-4
ZK813.1		F46H5.3							hnd-1		rps-0
cht-3		him-10							hpo-32		rps-21
pcca-1		glh-4							hpo-40		sams-1
evl-18		ZC434.8							hsp-12.3		saps-1
aspm-1		fbxa-182							hsp-16.1		sec-6
H20J04.9		usip-1							hsp-16.2		skr-16
wago-1		Y37E11AM.3							hsp-16.48		skr-3
B0513.4		D1054.10							hsp-4		sld-5
Y45F10C.4		cisd-1							hyl-2		sly-1
catp-3									icmt-1		sma-1
pgl-3									ife-1		smgl-1
ubl-1									iff-1		sna-2
M01A8.1									ima-2		snap-29
ppw-1									inx-14		snx-1
ule-3									inx-22		sta-1
R05D3.12									inx-8		syx-18
edg-1									inx-9		T02G5.7
glh-1									itr-1		T04F3.1
T05F1.2									K07A12.1		T05H10.1
mcm-5									kdp-1		T22D1.3
ooc-3									klp-15		taap-1
zen-4									klp-7		tald-1
D1054.10									lbp-2		tap-1
ego-1									lec-6		tcer-1
col-93									let-502		tct-1
puf-3									let-767		teg-4
H40L08.1									let-99		tes-1
inx-8									lgmn-1		tfg-1
cdc-37									lipl-2		tiar-1
parg-1									lonp-2		tomm-20
Y39E4B.5									lotr-1		tra-4
cyk-4									ltah-1.1		txl-1
lgmn-1									ltah-1.2		ubc-19
ugt-23									lys-1		ubc-7
mlt-4									M01A8.1		ubxn-2
air-2									M04B2.4		ufd-3
ltah-1.2									mboa-6		unc-33
pole-1									mccc-1		unc-44
hyl-2									mcm-3		unc-57
sqv-4									mcm-5		usp-48
cpr-9									mcm-6		usp-5
elo-3									mcm-7		vab-10
hsp-4									metl-9		VF13D12L.3
Y26E6A.3									mig-22		vgln-1
hpo-40									mmaa-1		vha-10
ttr-47									mpc-2		vha-11
T19B10.2									mrp-6		vha-12
T08G11.1									mrps-30		vha-13
cpn-1									msh-2		vha-14
fat-2									mtch-1		vha-8
mct-2									myo-3		vps-28
ttr-6									nasp-2		vps-32.1
Y32F6A.5									ned-8		W07E11.1
ule-1									nlp-77		Y116A8C.27
ugt-41									npp-16		Y18H1A.4
Y48A6B.9									oatr-1		Y39A1A.3
F42F12.3									ooc-3		Y39A3CL.4
bmk-1									osm-1		Y39G8B.1
zwl-1									ostb-1		Y45G5AM.3
C33F10.11									parg-1		Y48G10A.1
D1054.8									pcca-1		Y50D4A.4
rme-2									pcp-5		Y55F3AM.13
acp-6									pdi-3		Y55F3AM.9
perm-4									perm-1		Y82E9BR.14
puf-5									perm-2		Y92H12BM.1
gfat-2									perm-4		ZC373.5
let-502									pgl-3		ZK550.6
F43H9.4									phy-2		ZK909.3
hnd-1									pid-3		znf-622
car-1									pks-1		acin-1
such-1									plk-2		brap-2
dscc-1									pmp-2		C30F12.5
Y53G8B.1									pmt-1		C44B7.7
mcm-3									pole-1		C44H4.4
lys-1									ppw-1		cbl-1
fat-1									pssy-2		ddl-2
vwa-8									pud-3		dnj-19
mpc-2									pud-4		haao-1
rad-54.b									puf-11		K09G1.1
sir-2.2									puf-3		lbp-7
ttr-2									puf-5		luc-7l3
acox-3									pyc-1		prx-14
egg-4									R03G8.6		R08E3.3
cgh-1									R05D3.12		R102.2
T10C6.6									R102.2		scb-1
rnst-2									rad-51		T01B7.5
fasn-1									rad-54.b		T28F4.5
B0495.7									rips-1		ttc-36
ltah-1.1									rmd-2		W05B5.1
ugt-22									rme-2		Y56A3A.7
fmo-4									rnp-8		Y62E10A.13
ckc-1									rnr-1		Y94H6A.10
mlt-3									rnst-2		yop-1
pmp-2									rol-6		ZC196.2
hcp-1									rps-30		ZK632.4
Y57A10A.31									sago-2		znf-207
air-1									sas-6
sfxn-1.1									scm-1
Y47G6A.22									sep-1
M04B2.4									sfxn-1.1
Y10G11A.1									sir-2.2
K07A12.1									skpo-2
D2005.4									skpt-1
sqv-7									skr-2
tyr-4									slc-25a18.1
gln-6									slc-25a18.2
ttr-41									smc-4
hpo-8									snrp-40.1
mcm-7									sodh-1
cisd-1									spch-1
dhs-13									spn-4
hmg-3									spp-10
algn-11									sqt-2
perm-1									sqv-4
elo-1									sqv-7
T19H12.2									srh-25
phy-2									srp-2
mmaa-1									srv-24
folt-2									sti-1
chk-1									stip-1
ife-1									such-1
C27D8.4									suox-1
nasp-2									sup-17
C40H1.7									T10B10.4
msh-2									T10C6.6
rnp-8									T10D4.6
ucp-4									T10F2.2
ect-2									T19B10.2
cdk-1									T19C4.1
lonp-2									T19H12.2
T10F2.2									T25B9.1
slc-25a18.2									T25B9.9
gst-27									tag-307
ZC373.2									tnt-2
Y111B2A.3									tpi-1
usp-3									tram-1
T25B9.9									trap-1
tag-307									ttr-2
mrps-30									ttr-41
F35F10.1									ttr-47
fbxa-63									ttr-6
smc-4									tyr-4
acs-22									ubc-26
ned-8									ubl-1
algn-1									ucp-4
Y87G2A.13									ugt-23
ctps-1									ugt-29
klp-7									ugt-41
enpl-1									ugt-49
D2023.6									ugt-50
C27B7.5									ugt-60
mcm-6									ule-1
pmt-1									usip-1
ctsa-1.1									usp-3
									usp-33
									vps-35
									vwa-8
									W02D7.4
									W05F2.3
									W10C8.5
									Y10G11A.1
									Y110A7A.15
									Y111B2A.3
									Y32F6A.5
									Y37E11AM.3
									Y37H2A.14
									Y39E4B.5
									Y41D4A.4
									Y45F10C.4
									Y47G6A.22
									Y47G6A.33
									Y47H10A.5
									Y48A6B.9
									Y53G8B.1
									Y54G11A.3
									Y56A3A.7
									Y57A10A.31
									Y57G11B.5
									Y59C2A.2
									Y62H9A.4
									Y62H9A.5
									Y73E7A.1
									Y87G2A.13
									ZC373.2
									ZC434.8
									ZK105.1
									ZK177.8
									ZK512.7
									ZK550.6
									ZK813.1
									ZK813.3
									ZK856.7

## Sheet: (4) MLT-3–TurboID
MLT-3_1 (161)	MLT-3_2 (385)	MLT-3_3 (77)	MLT-3_7 (142)					All 4 (3)	3 of 4 (11)	2 of 4 (75)	1 of 4 (566)		Combined Pdpy-7::mNG Upregulated		Half	Yellow	Gray	White	Green	Total	% (Yellow+Gray)
aass-1	Y48G8AL.15	ddl-2	M01H9.3					bcc-1	ddl-2	prx-14	brap-2		acly-1		Top	16	6	64	3	89	24.7191
abl-1	F36A2.3	fmo-2	Y54G2A.40					mlt-3	K09G1.1	ttc-36	C44B7.7		acly-2		Bottom	36	5	523	2	566	7.24382
acl-5	Y55F3AM.9	prx-14	tap-1					nekl-3	T04F3.1	Y56A3A.7	R102.2		acs-13
acox-1.2	pssy-2	best-14	gldi-7					Y62E10A.13	tap-1	ZC196.2	T28F4.5		alfa-1
acox-1.5	col-117	mrpl-14	K02B12.7						tes-1	alfa-1	W05B5.1		alh-9
acs-7	sams-5	ZC196.2	ppfr-4						best-3	C07A12.7	atx-2		alx-1
ain-2	T25B9.1	best-3	glna-2						cogc-6	dhp-1	clp-1		aqp-8
akt-2	bcc-1	C44B7.7	dnc-3						F41E6.5	dnbp-1	cogc-5		argk-1
alfa-1	daf-36	Y56A3A.7	C07A12.7						golg-4	F42A10.5	cth-2		atx-2
alh-11	sup-35	col-160;col-159	mdt-4						M01H9.3	K02B12.7	dnj-16		bli-3
apg-1	ubc-26	K09G1.1	F25H8.2						smap-1	ppfr-4	eea-1		C05D11.8
ark-1	Y37H2A.14	dnc-2	T04A11.2							R05H10.1	F17C11.11		C06E1.9
arp-11	fbxa-182	Y62E10A.13	Y62E10A.13							saps-1	F25H8.2		C07A12.7
atg-2	T22D1.5	rhi-1	clp-1							sec-6	F56C9.10		C07D8.6
atx-2	skpt-1	repo-1	Y76A2B.5							snap-29	F57B9.1		C36A4.4
B0511.12	tbc-3	ugt-65	tes-1							Y55F3AM.9	fah-1		C37A2.7
bcc-1	col-167	ZK180.6	T02G5.7							ZK909.3	fmo-3		C37C3.2
best-3	lgc-22	mlt-3	dhp-1							aass-1	gyf-1		cap-1
C01C10.2	tag-175	nekl-3	mom-4							acox-1.1	hgrs-1		cap-2
C07A12.7	sago-2	bcc-1	ret-1							acox-1.2	K07E3.4		cas-1
C08E3.1	srp-2	F32B6.4	rsf-1							akt-2	mdt-4		cec-1
C18C4.7	xrep-4	pat-12	T10G3.3							ark-1	metr-1		cey-1
cdkr-3	mig-22	oma-1	ZK909.3							C05C12.5	natc-1		ckb-2
cest-35.1	col-95	T04F3.1	puf-9							C30G12.2	oma-1		clp-1
clec-15	egg-5	C05C12.5	R05H10.1							cdkr-3	pat-12		cnnm-1
clp-7	F42A10.5	F36D3.4	best-3							cept-1	pfkb-1.1		cogc-5
cogc-3	klp-15	M01H9.3	unc-25							cey-3	ptrn-1		copz-1
cogc-5	F26F12.3	F41E6.5	cpin-1							clp-7	ret-1		cpf-2
cogc-6	Y48C3A.12	T19B10.2	brap-2							cogc-3	rhi-1		ctg-1
cpin-1	cah-2	prp-38	F53C11.5							cpin-1	syx-18		cth-2
cst-1	cdc-25.1	lys-4	dnj-16							cpr-9	T02G5.7		czw-1
D1054.8	F46C5.6	C38C10.3	unc-94							csr-1	ubc-19		D1014.4
dbn-1	ttc-36	spch-1	pud-1.2							cst-1	ubxn-2		daf-22
ddl-2	eri-6/7	C31H1.1	R74.7							D1054.8	vab-10		dcap-1
dhp-1	sun-1	rps-30	ubc-3							dbn-1	VF13D12L.3		dcs-1
dnbp-1	simr-1	ttr-14	ndub-10							dbt-1	vha-10		del-6
ech-8	cyb-2.1	spn-4	T28F4.5							edc-4	vps-28		dhp-1
edc-4	ugt-65	K01H12.4	npp-14							exoc-7	vps-32.1		dhs-3
eea-1	citk-2	F35E12.2	C48B6.2							F02A9.10	Y39A1A.3		dnbp-1
egl-8	ddl-2	C30G12.2	nhl-2							F15G9.1	Y50D4A.4		dnc-1
elks-1	F56D2.2	cept-1	vps-32.1							F17B5.1	Y92H12BM.1		dnj-16
exoc-7	zyg-11	phdh-1	egl-15							F36A2.3	aakg-2		dpyd-1
F07F6.4	Y48C3A.18	F42A8.1	ZK353.9							F46F11.1	abcf-2		ears-1
F10G7.10	C32D5.11	F21H7.5	R102.2							fat-6	abhd-3.1		eea-1
F15G9.1	fat-3	cey-3	mlt-3							flor-1	abl-1		eef-1B.1
F17C11.11	ent-6	F02A9.10	nekl-3							fmo-2	acbp-5		eef-1G
F20D1.3	Y51A2D.13	Y53F4B.9	bcc-1							frm-5.1	acdh-1		eftu-2
F25B5.6	F10G2.1	Y54E2A.7	Y92H12BM.1							gakh-1	acdh-9		eif-2A
F26G1.1	inso-1	ZK354.2	sec-6							gld-1	acl-5		eif-3.j
F35A5.8	rnh-2	cyp-35a3	cdkr-3							lact-1	acox-1.4		ekl-1
F41E6.5	F53B1.2	noah-2	alfa-1							lmd-3	acox-1.5		epn-1
F45D11.15	tag-153	pud-3	saps-1							lys-4	acp-6		erm-1
F46F11.1	ZK105.1	csr-1	F42A10.5							mlt-2	acs-1		exc-15
F52E4.5	golg-4	pmt-1	natc-1							nhl-2	acs-20		F17A9.5
F54B8.4	D1086.6	fbf-2	mlt-2							patr-1	acs-3		F17C11.11
F54C9.9	rif-1.1	B0273.1	T04F3.1							phdh-1	acs-7		F21C10.9
F56C9.10	B0001.3	F17B5.1	dnbp-1							pmt-1	ahcy-1		F25H8.2
F57B9.1	prx-19	cpr-9	Y92H12BL.7							pqn-59	ain-2		F37C4.5
fat-6	cul-6	dbn-1	rpap-2							puf-5	air-1		F38A1.8
fmo-2	mrpl-48	T05E7.1	snap-29							puf-9	alh-11		F42A10.5
fmo-3	F36F2.1	T05F1.2	fah-1							rpl-31	alh-6		F53F1.2
frm-5.1	sup-17	mut-7	K07E3.4							rsf-1	amdh-1		F56B3.4
fubl-3	acs-20	R03G8.6	edc-4							srp-2	ani-2		F56C9.10
gad-3	gpr-1	mup-4	Y39G10AR.9							T04A11.2	apg-1		F57B9.1
gakh-1	cyy-1	C18G1.9	akt-2							T05F1.2	apy-1		F58B3.4
gcn-2	ced-3	smap-1	phdh-1							T08G11.1	aqp-11		fah-1
golg-2	F19B10.10	gcy-13	ttc-36							T19B10.2	argn-1		fbxa-65
golg-4	C35D10.1	F59B1.8	pfkb-1.1							tbb-6	arp-11		fkb-6
gon-2	nipi-4	decr-1.3	Y55F3AM.9							tps-1	asp-1		fmo-3
gyf-1	C38H2.2	tba-4	coel-1							ugt-65	atg-2		frl-1
H03A11.2	F47G3.3	ttbk-8.2	flor-1							unk-1	atln-1		glna-1
hda-2	mrpl-17	F28H1.4	unk-1							vit-2	B0001.3		glrx-3
hgrs-1	trpp-10	acox-1.4	cst-1							Y39G10AR.9	B0273.1		gyf-1
hlh-30	mlt-3	str-115	tps-1							Y92H12BL.7	B0511.12		hgrs-1
ifa-3	nekl-3	vit-2	vha-10							ZK353.9	best-14		hsp-110
jmjc-1	F08F3.4	puf-5	pes-7								bmk-1		icd-1
K02B12.7	acdh-1	gld-1	ZK822.1								bre-1		icd-2
K09G1.1	ZK512.7		upp-1								bus-5		ifg-1
kin-9	fat-2		deb-1								C01B10.8		imb-3
lact-1	vit-1		tbb-4								C01C10.2		inx-13
let-716	vit-3		cpn-2								C05C10.2		inx-5
lgl-1	argn-1		cogc-6								C08E3.1		ipla-1
lmd-3	vit-4		nhr-10								C09E8.1		jac-1
M01B12.4	C30G12.2		skr-1								C11D2.4		K02B12.7
M01H9.3	D1054.8		mask-1								C16C10.3		K07E3.4
mai-2	fat-1		dbt-1								C18C4.7		kmo-1
met-1	folt-2		smap-1								C18G1.9		lbp-6
mlt-2	T22B7.7		clp-7								C27A7.5		lem-2
mlt-3	puf-5		T24B1.1								C27B7.9		lfi-1
mlt-4	elo-2		lec-1								C28H8.3		M05D6.2
moc-1	F15G9.1		rle-1								C31H1.1		mag-1
mtm-1	acs-1		gakh-1								C32D5.11		mak-2
nekl-2	vit-5		pck-1								C33A12.1		maoc-1
nekl-3	metr-1		golg-4								C35D10.1		map-2
nhl-2	vit-6		let-805								C36B7.2		mbf-1
nhr-17	ltah-1.2		flu-2								C38C10.3		mct-4
nhr-64	puf-11		sodh-1								C38H2.2		mdt-4
par-3	pmt-1		R09E10.5								C47D12.2		mdt-6
patr-1	haf-7		patr-1								C48B4.6		mel-32
pch-2	Y47G6A.33		frm-5.1								C48B6.2		mel-46
piki-1	cth-1		ark-1								cah-2		metr-1
ppfr-4	aqp-11		F36A2.3								catp-3		mtrr-1
pqn-59	puf-3		dcap-2								ccdc-47		natc-1
prx-14	col-93		pqn-59								ccnk-1		npp-16
ptrn-1	cth-2		frm-4								cct-5		npp-21
puf-9	Y62E10A.13		enol-1								cct-6		nud-1
R04B5.5	M01A8.1		fli-1								cdc-25.1		oma-1
R05H10.1	rla-2		ccnk-1								cdk-1		pat-12
R10F2.5	acbp-5		pxf-1								ced-12		pfkb-1.1
ric-8	elo-5		smcr-8								ced-3		pgl-1
rpl-31	lact-1		lmd-3								ceh-32		pix-1
rsf-1	acox-1.2		C05C12.5								cest-35.1		ppfr-4
saps-1	lys-4		aakg-2								cgh-1		prdx-2
sec-10	sur-5		lec-2								cgt-3		ptrn-1
sec-16a.2	prx-11		F41E6.5								citk-2		pud-2.1
sec-5	plk-2		spe-5								ckc-1		pwp-1
sec-6	ugt-29		Y38E10A.22								clec-15		qars-1
smap-1	fasn-1		F02A9.10								cls-2		R05H10.1
snap-29	F33D4.4		F46F11.1								coel-1		R31.2
snx-6	gst-4		ZK1321.4								col-117		ran-2
soc-1	ttr-42		exoc-7								col-160		rde-4
srgp-1	gst-27		cogc-3								col-160;col-159		ret-1
srp-2	Y57A10A.8		got-2.2								col-166		rhi-1
stim-1	gfat-2		vab-19								col-167		rla-1
syx-18	ima-2		T04B8.5								col-93		rml-4
T04A11.2	catp-3		xpd-1								col-95		rps-0
T04F3.1	fat-4		F55A12.5								cox-10		rps-21
T08G11.1	ego-1		pptr-2								cpn-1		sams-1
T27E9.2	C36B7.2		acox-1.1								cpn-2		saps-1
tap-1	T10C6.6		C09E8.1								cpr-5		sec-6
tbb-6	ugt-22		kin-29								cth-1		skr-16
tbc-11	fmo-4		larp-1								ctps-1		skr-3
tcc-1	inx-14		ech-1.1								cul-1		sld-5
tes-1	retr-1		alh-6								cul-6		sly-1
tps-1	T05F1.2		met-2								cyb-2.1		sma-1
trpp-3	ZK177.8		pho-7								cyk-7		smgl-1
ttr-6	cls-2		panl-3								cyld-1		sna-2
ubc-19	tap-1		F17B5.1								cyp-31a2		snap-29
ubxn-2	Y39B6A.10		spc-1								cyp-35a3		snx-1
unc-16	top-1		hacl-1								cyy-1		sta-1
unc-23	rnr-1		efk-1								D1044.1		syx-18
unk-1	F56A11.5		syx-5								D1086.6		T02G5.7
vab-10	C33A12.1										D2005.4		T04F3.1
vhp-1	rps-26										daf-21		T05H10.1
vps-28	VF13D12L.3										daf-36		T22D1.3
W05B5.1	fat-6										DC2.5		taap-1
Y110A7A.9	tag-281										dcap-2		tald-1
Y39A1A.3	wago-1										deb-1		tap-1
Y39G10AR.9	gna-2										decr-1.3		tcer-1
Y50D4A.4	F25E2.2										dhs-13		tct-1
Y56A3A.7	vit-2										dhs-25		teg-4
Y62E10A.13	egg-4										dlst-1		tes-1
Y79H2A.3	evl-18										dnc-2		tfg-1
Y92H12BL.7	hach-1										dnc-3		tiar-1
ZC196.2	W06B4.1										dpy-18		tomm-20
ZK353.9	sqv-4										dscc-1		tra-4
ZK470.2	pod-2										ech-1.1		txl-1
ZK686.2	timm-23										ech-6		ubc-19
ZK909.3	csr-1										ech-8		ubc-7
znf-598	ubl-1										ecps-1		ubxn-2
zyg-12	sptl-3										efk-1		ufd-3
	nprl-3										egg-4		unc-33
	asp-1										egg-5		unc-44
	rme-2										egl-15		unc-57
	aass-1										egl-8		usp-48
	plk-1										ego-1		usp-5
	lotr-1										eif-2beta		vab-10
	tram-1										eif-3.F		VF13D12L.3
	ugt-41										eif-3.K		vgln-1
	metl-9										ekl-6		vha-10
	enpl-1										elks-1		vha-11
	cpr-5										elo-2		vha-12
	C48B4.6										elo-3		vha-13
	dhs-25										elo-5		vha-14
	mthf-1										enol-1		vha-8
	K12D12.5										enpl-1		vps-28
	rps-22										ent-6		vps-32.1
	R102.4										eri-6/7		W07E11.1
	ceh-32										evl-18		Y116A8C.27
	D2005.4										F07F6.4		Y18H1A.4
	gphr-1										F08F3.4		Y39A1A.3
	cyp-31a2										F09E5.11		Y39A3CL.4
	pid-3										F10G2.1		Y39G8B.1
	ppw-1										F10G7.10		Y45G5AM.3
	tes-1										F19B10.10		Y48G10A.1
	cyld-1										F20D1.3		Y50D4A.4
	D1044.1										F21H7.5		Y55F3AM.13
	pgl-3										F25B5.6		Y55F3AM.9
	T08G11.1										F25E2.2		Y82E9BR.14
	col-160										F26F12.3		Y92H12BM.1
	dhs-13										F26G1.1		ZC373.5
	gst-42										F28H1.4		ZK550.6
	ugt-9										F32B6.4		ZK909.3
	prg-1										F33D4.4		znf-622
	gst-26										F33H2.6		acin-1
	acp-6										F35A5.8		brap-2
	ugt-60										F35E12.2		C30F12.5
	cgt-3										F36D3.4		C44B7.7
	Y47G6A.18										F36F2.1		C44H4.4
	pole-1										F42A8.1		cbl-1
	trap-1										F45D11.15		ddl-2
	gfat-1										F46C5.6		dnj-19
	T19B10.2										F47G3.3		haao-1
	gstk-1										F49E8.7		K09G1.1
	cept-1										F52E4.5		lbp-7
	rps-24										F53B1.2		luc-7l3
	gale-1										F53C11.5		prx-14
	slc-25a26										F54B8.4		R08E3.3
	rod-1										F54C9.9		R102.2
	rpl-15										F54E12.2		scb-1
	cox-10										F55A12.5		T01B7.5
	ahcy-1										F56A11.5		T28F4.5
	immt-2										F56D2.2		ttc-36
	vps-8										F59B1.8		W05B5.1
	T28A11.2										fard-1		Y56A3A.7
	plp-1										fask-1		Y62E10A.13
	atln-1										fasn-1		Y94H6A.10
	rips-1										fat-1		yop-1
	ltah-1.1										fat-2		ZC196.2
	ecps-1										fat-3		ZK632.4
	gld-1										fat-4		znf-207
	ctps-1										fbf-2
	cyk-7										fbxa-182
	mmaa-1										flh-1
	dlst-1										fli-1
	smc-5										flu-2
	T25B9.9										fmo-4
	gly-8										folt-2
	pygl-1										frm-4
	K07A12.1										fubl-3
	col-166										gad-3
	rpl-33										gale-1
	ooc-3										gcn-2
	apy-1										gcy-13
	acs-3										gfat-1
	DC2.5										gfat-2
	rpl-24.1										gld-3
	mrpl-21										gldc-1
	klp-18										gldi-7
	rps-20										glh-1
	flh-1										glh-2
	flor-1										glna-2
	pgam-5										gly-8
	ptc-1										gna-2
	rpl-5										golg-2
	pks-1										gon-2
	Y14H12B.2										got-2.2
	tbb-6										gphr-1
	K09G1.1										gpr-1
	vsra-1										gst-20
	45536										gst-26
	rpl-1										gst-27
	glh-1										gst-4
	daf-21										gst-42
	mfn-1										gstk-1
	K11H3.3										H03A11.2
	C27A7.5										hach-1
	vbh-1										hacl-1
	fask-1										haf-7
	Y10G11A.1										hda-2
	idh-1										hlh-30
	oma-2										hnd-1
	hsp-16.48										hphd-1
	C16C10.3										hsp-16.48
	wago-4										hsp-3
	rps-10										hsp-4
	T10B10.4										idh-1
	prmt-6										ifa-3
	dpy-18										ima-2
	sec-61.a										immt-2
	hphd-1										imph-1
	C28H8.3										inso-1
	gldc-1										inx-14
	eif-3.K										ipla-7
	rpl-26										ivd-1
	T26C12.1										jmjc-1
	ugt-46										K01H12.4
	ugt-23										K07A12.1
	rpl-13										K08F4.3
	C01B10.8										K11H3.3
	trap-2										K12D12.5
	C27B7.9										kin-29
	hsp-4										kin-9
	cdk-1										klp-15
	rpl-6										klp-18
	sip-1										lact-9
	amdh-1										larp-1
	rps-27										lec-1
	C11D2.4										lec-2
	rpl-22										let-716
	T25G3.3										let-805
	Y7A5A.1										lgc-22
	smc-4										lgl-1
	spl-1										lin-41
	ugt-26										lotr-1
	sir-2.2										ltah-1.1
	F33H2.6										ltah-1.2
	rps-9										M01A8.1
	hnd-1										M01B12.4
	spd-2										mai-2
	ckc-1										mask-1
	cgh-1										mcm-2
	nuo-2										mcm-3
	ivd-1										mcm-4
	elo-3										mcm-7
	prp-9										met-1
	rpl-11.1										met-2
	K08F4.3										metl-9
	tbcd-1										mfn-1
	lin-41										mig-22
	ugt-58										mlt-4
	ced-12										mmaa-1
	T01H3.2										moc-1
	such-1										mom-4
	ipla-7										mrpl-14
	Y38A10A.7										mrpl-17
	rpl-20										mrpl-21
	R107.2										mrpl-48
	imph-1										mthf-1
	glh-2										mtm-1
	rpl-38										mup-4
	lact-9										mut-7
	rpl-2										ndub-10
	cpr-9										nekl-2
	hsp-3										nhr-10
	abcf-2										nhr-17
	abhd-3.1										nhr-207
	nhr-207										nhr-64
	fard-1										nipi-4
	cpn-1										noah-2
	F54E12.2										npp-14
	Y82E9BR.19										nprl-3
	F09E5.11										nuo-2
	Y73B6BL.27										oatr-1
	mcm-4										oma-2
	bre-1										ooc-3
	trd-1										orc-3
	C05C10.2										panl-3
	rpl-17										par-3
	dscc-1										pch-2
	gst-20										pck-1
	srdh-1										pes-7
	tag-225										pgam-5
	Y55F3AM.5										pgl-3
	C47D12.2										pho-7
	ppfr-1										pid-3
	cey-3										piki-1
	cct-5										pks-1
	eif-2beta										plk-1
	mcm-2										plk-2
	rpl-43										plp-1
	mcm-3										pmp-2
	cct-6										pod-2
	rnp-8										pole-1
	rpl-35										ppfr-1
	Y54H5A.2										pptr-2
	ekl-6										ppw-1
	tofu-6										prg-1
	cogc-6										prmt-6
	eif-3.F										prp-38
	acdh-9										prp-9
	pmp-2										prx-11
	cul-1										prx-19
	F49E8.7										pssy-2
	acox-1.1										ptc-1
	oatr-1										pud-1.2
	txdc-12.2										pud-3
	ech-6										puf-11
	rpl-31										puf-3
	Y54G11A.3										pxf-1
	T23H2.3										pygl-1
	gld-3										R03G8.6
	Y53G8B.1										R04B5.5
	dbt-1										R09E10.5
	orc-3										R102.4
	ani-2										R107.2
	rps-1										R10F2.5
	mcm-7										R74.7
	bmk-1										repo-1
	rps-11										retr-1
	air-1										ric-8
	bus-5										rif-1.1
	ccdc-47										rips-1
	tomm-70										rla-2
	rps-14										rle-1
											rme-2
											rnh-2
											rnp-8
											rnr-1
											rod-1
											rpap-2
											rpl-1
											rpl-11.1
											rpl-13
											rpl-15
											rpl-17
											rpl-2
											rpl-20
											rpl-22
											rpl-24.1
											rpl-26
											rpl-33
											rpl-35
											rpl-38
											rpl-43
											rpl-5
											rpl-6
											rps-1
											rps-10
											rps-11
											rps-14
											rps-20
											rps-22
											rps-24
											rps-26
											rps-27
											rps-30
											rps-9
											sago-2
											sams-5
											sec-10
											sec-16a.2
											sec-5
											sec-61.a
											sep-1
											simr-1
											sip-1
											sir-2.2
											skpt-1
											skr-1
											slc-25a26
											smc-4
											smc-5
											smcr-8
											snx-6
											soc-1
											sodh-1
											spc-1
											spch-1
											spd-2
											spe-5
											spl-1
											spn-4
											sptl-3
											sqv-4
											srdh-1
											srgp-1
											stim-1
											str-115
											such-1
											sun-1
											sup-17
											sup-35
											sur-5
											syx-5
											T01H3.2
											T04B8.5
											T05E7.1
											T10B10.4
											T10C6.6
											T10G3.3
											T22B7.7
											T22D1.5
											T23H2.3
											T24B1.1
											T25B9.1
											T25B9.9
											T25G3.3
											T26C12.1
											T27E9.2
											T28A11.2
											tag-153
											tag-175
											tag-225
											tag-281
											tba-4
											tbb-4
											tbc-11
											tbc-3
											tbcd-1
											tcc-1
											timm-23
											tofu-6
											tomm-70
											top-1
											tram-1
											trap-1
											trap-2
											trd-1
											trpp-10
											trpp-3
											ttbk-8.2
											ttr-14
											ttr-42
											ttr-6
											txdc-12.2
											ubc-26
											ubc-3
											ubl-1
											ugt-22
											ugt-23
											ugt-26
											ugt-29
											ugt-41
											ugt-46
											ugt-58
											ugt-60
											ugt-9
											unc-16
											unc-23
											unc-25
											unc-94
											upp-1
											vab-19
											vbh-1
											vhp-1
											vit-1
											vit-3
											vit-4
											vit-5
											vit-6
											vps-8
											vsra-1
											W06B4.1
											wago-1
											wago-4
											xpd-1
											xrep-4
											Y10G11A.1
											Y110A7A.9
											Y14H12B.2
											Y37H2A.14
											Y38A10A.7
											Y38E10A.22
											Y39B6A.10
											Y47G6A.18
											Y47G6A.33
											Y48C3A.12
											Y48C3A.18
											Y48G8AL.15
											Y51A2D.13
											Y53F4B.9
											Y53G8B.1
											Y54E2A.7
											Y54G11A.3
											Y54G2A.40
											Y54H5A.2
											Y55F3AM.5
											Y57A10A.8
											Y73B6BL.27
											Y76A2B.5
											Y79H2A.3
											Y7A5A.1
											Y82E9BR.19
											ZK105.1
											ZK1321.4
											ZK177.8
											ZK180.6
											ZK354.2
											ZK470.2
											ZK512.7
											ZK686.2
											ZK822.1
											znf-598
											zyg-11
											zyg-12

## Sheet: (5) MLT-4–TurboID
MLT-4_2 (138)	MLT-4_4 (37)	MLT-4_6 (127)					All 3 (3)	2 of 3 (24)	1 of 3 (245)		Combined Pdpy-7::mNG Upregulated		Half	Yellow	Gray	White	Green	Total	% (Yellow+Gray)
cars-1	nekl-2	fmo-2					mlt-2	C30G12.2	ddl-2		acly-1		Top	0	0	24	3	27	0
nekl-2	C18C4.7	F07B7.2					mlt-4	col-167	K09G1.1		acly-2		Bottom	2	3	240	0	245	2.04082
suox-1	sqt-2	inx-22					nekl-2	cth-1	oma-1		acs-13
col-167	tap-1	Y51A2D.13						F02A9.10	tap-1		alfa-1
daf-36	asp-2	mes-2						F13D12.5	Y55F3AM.9		alh-9
F46C5.6	col-178	cey-2						fmo-2	aass-1		alx-1
Y55F3AM.9	K09G1.1	tag-343						hpo-8	acdh-12		aqp-8
Y73E7A.1	mlt-2	col-160						let-805	acdh-13		argk-1
ubc-26	nmy-1	ule-4						lys-4	acox-1.2		atx-2
T25B9.1	unc-52	ctf-4						mccc-1	acox-1.4		bli-3
mig-22	mlt-4	nekl-2						plk-1	acox-1.5		C05D11.8
citk-2	F13D12.5	hcp-1						pmt-1	acs-7		C06E1.9
nhr-46	act-2	ttc-17						pud-3	act-2		C07A12.7
srp-2	myo-3	Y39E4B.5						pud-4	afd-1		C07D8.6
skpt-1	afd-1	C48B4.6						rpl-39	alh-13		C36A4.4
zyg-11	T01H3.3	mlt-4						sago-2	apc-17		C37A2.7
mogs-1	emb-9	col-164						T05F1.2	ape-1		C37C3.2
ddl-2	let-2	lys-7						T22B7.7	argn-1		cap-1
F10G2.1	eas-1	cut-1						vit-1	asp-2		cap-2
sago-2	mlc-4	vit-5						vit-3	B0205.10		cas-1
F26F12.3	nmy-2	vit-4						vit-4	B0334.5		cec-1
simr-1	unc-54	C10G8.4						vit-5	bus-5		cey-1
F36A2.3	myo-5	vit-1						vit-6	C01H6.4		ckb-2
sun-1	let-805	vit-3						Y39B6A.10	C08F8.3		clp-1
cul-6	R09E10.5	mlt-2							C10G8.4		cnnm-1
D1086.6	unc-87	pes-8							C18C4.7		cogc-5
ugt-65	F26E4.3	vit-6							C18G1.9		copz-1
fat-3	T19C4.1	vit-2							C25G4.3		cpf-2
F47G3.3	ketn-1	ttr-14							C39D10.7		ctg-1
mlt-2	B0205.10	F02A9.10							C40H1.7		cth-2
ZK512.7	ape-1	C39D10.7							C42C1.8		czw-1
fmo-2	hum-5	vsra-1							C48B4.6		D1014.4
argn-1	nola-3	ifc-2							C53B7.2		daf-22
F02A9.10	dlg-1	ule-3							cars-1		dcap-1
mlt-4	F53B3.6	T22B7.7							cav-1		dcs-1
lys-4	hil-4	oma-1							cbd-1		del-6
F08F3.4	M116.5	C30G12.2							cept-1		dhp-1
vit-1		ifb-2							cey-2		dhs-3
rpl-39		ZK813.3							cgh-1		dnbp-1
pyc-1		F13D12.5							citk-2		dnc-1
vit-3		pud-4							clec-7		dnj-16
mccc-1		ule-5							col-160		dpyd-1
Y39B6A.10		Y42H9AR.1							col-164		ears-1
vit-4		T19B10.2							col-178		eea-1
acox-1.2		D1054.10							col-93		eef-1B.1
dbt-1		grl-25							cope-1		eef-1G
cox-10		cbd-1							cox-10		eftu-2
ltah-1.2		pud-3							cpg-1		eif-2A
skpo-2		cept-1							cpg-2		eif-3.j
gyg-1		ule-1							csr-1		ekl-1
pid-5		Y39B6A.10							ctf-4		epn-1
M04B2.4		cpg-1							ctl-2		erm-1
mca-1		pqn-52							cul-6		exc-15
sir-2.2		H17B01.2;Y51H7C.1							cut-1		F17A9.5
folt-2		ech-9							cyp-13A2		F17C11.11
vit-5		Y62H9A.3							cyp-31a		F21C10.9
dhs-13		ZC373.2							cyp-35a3		F25H8.2
C30G12.2		C18G1.9							D1054.10		F37C4.5
F43H9.4		icmt-1							D1086.6		F38A1.8
T22B7.7		cpg-2							daf-36		F42A10.5
F56A11.5		rod-1							dbt-1		F53F1.2
hpo-15		ttr-51							dhs-13		F56B3.4
Y10G11A.1		hpo-9							dhs-25		F56C9.10
rips-1		apc-17							dlg-1		F57B9.1
dnj-29		lys-4							dnj-29		F58B3.4
tram-1		cth-1							drd-5		fah-1
H20J04.9		zen-4							eas-1		fbxa-65
acs-7		F41E6.5							ech-9		fkb-6
pcca-1		cyp-35a3							egl-45		fmo-3
tag-307		ZK813.1							eif-2beta		frl-1
aass-1		rps-30							eif-3.C		glna-1
R144.13		ttr-25							elo-2		glrx-3
eif-3.C		csr-1							emb-9		gyf-1
acox-1.5		col-167							epi-1		hgrs-1
mrps-30		gln-6							F07B7.2		hsp-110
T28H10.2		zwl-1							F08F3.4		icd-1
gst-27		ZC434.8							F10G2.1		icd-2
dhs-25		plk-1							F25E2.2		ifg-1
hyl-2		mtch-1							F26D2.16		imb-3
R05D3.12		mct-2							F26E4.3		inx-13
Y26E6A.3		immt-2							F26F12.3		inx-5
ugt-29		pgl-3							F36A2.3		ipla-1
acdh-13		hpo-8							F41E6.5		jac-1
ugt-23		oma-2							F43H9.4		K02B12.7
mbk-2		C08F8.3							F45D11.15		K07E3.4
Y53G8AR.8		pmp-2							F46C5.6		kmo-1
Y7A5A.1		rmd-1							F47G3.3		lbp-6
ugt-22		klp-18							F53B3.6		lem-2
alh-13		C42C1.8							F56A11.5		lfi-1
pud-3		pdi-3							F59G1.3		M05D6.2
hphd-1		rpl-39							fat-1		mag-1
fat-1		epi-1							fat-2		mak-2
plk-2		F25E2.2							fat-3		maoc-1
ltah-1.1		cgh-1							folt-2		map-2
pccb-1		T05F1.2							fusm-2		mbf-1
T10C6.6		glh-4							glh-4		mct-4
F59G1.3		Y45F10C.2							gln-6		mdt-4
F26D2.16		let-805							gly-8		mdt-6
rpl-15		drd-5							gon-2		mel-32
trap-3		cyp-31a							grl-25		mel-46
ZK177.8		F45D11.15							gst-27		metr-1
fusm-2		W05F2.3							gstk-1		mtrr-1
Y53G8B.1		sago-2							gyg-1		natc-1
elo-2		ttr-42							H04M03.3		npp-16
bus-5		ctl-2							H17B01.2;Y51H7C.1		npp-21
C40H1.7		nasp-2							H20J04.9		nud-1
vit-6		R03G8.6							hach-1		oma-1
col-93		ima-2							hcp-1		pat-12
Y17G9B.5		tba-8							hil-4		pfkb-1.1
gstk-1		ppw-1							hphd-1		pgl-1
H04M03.3		sco-1							hpo-15		pix-1
ppk-2		clec-7							hpo-9		ppfr-4
gly-8		pmt-1							hsp-43		prdx-2
plk-1		cyp-13A2							hum-5		ptrn-1
ubl-1		T07E3.3							hyl-2		pud-2.1
sec-61.G		cope-1							icmt-1		pwp-1
pud-4		hsp-43							ifb-2		qars-1
vwa-8		mccc-1							ifc-2		R05H10.1
hpo-8		eif-2beta							ima-2		R31.2
egl-45		mup-4							immt-2		ran-2
C01H6.4		wago-1							inx-22		rde-4
fat-2		spt-16							ketn-1		ret-1
Y51A2D.18		C53B7.2							klp-18		rhi-1
hach-1		tofu-6							let-2		rla-1
C25G4.3		Y45F10C.4							ltah-1.1		rml-4
sqv-4		acox-1.4							ltah-1.2		rps-0
cth-1		ugt-49							lys-7		rps-21
B0334.5									M04B2.4		sams-1
gon-2									M116.5		saps-1
T05F1.2									mbk-2		sec-6
mrpl-23									mca-1		skr-16
T05E7.1									mct-2		skr-3
pmt-1									mes-2		sld-5
nstp-4									mig-22		sly-1
acdh-12									mlc-4		sma-1
cav-1									mogs-1		smgl-1
mrps-22									mrpl-23		sna-2
rad-51									mrps-22		snap-29
									mrps-30		snx-1
									mtch-1		sta-1
									mup-4		syx-18
									myo-3		T02G5.7
									myo-5		T04F3.1
									nasp-2		T05H10.1
									nhr-46		T22D1.3
									nmy-1		taap-1
									nmy-2		tald-1
									nola-3		tap-1
									nstp-4		tcer-1
									oma-2		tct-1
									pcca-1		teg-4
									pccb-1		tes-1
									pdi-3		tfg-1
									pes-8		tiar-1
									pgl-3		tomm-20
									pid-5		tra-4
									plk-2		txl-1
									pmp-2		ubc-19
									ppk-2		ubc-7
									ppw-1		ubxn-2
									pqn-52		ufd-3
									pyc-1		unc-33
									R03G8.6		unc-44
									R05D3.12		unc-57
									R09E10.5		usp-48
									R144.13		usp-5
									rad-51		vab-10
									rips-1		VF13D12L.3
									rmd-1		vgln-1
									rod-1		vha-10
									rpl-15		vha-11
									rps-30		vha-12
									sco-1		vha-13
									sec-61.G		vha-14
									simr-1		vha-8
									sir-2.2		vps-28
									skpo-2		vps-32.1
									skpt-1		W07E11.1
									spt-16		Y116A8C.27
									sqt-2		Y18H1A.4
									sqv-4		Y39A1A.3
									srp-2		Y39A3CL.4
									sun-1		Y39G8B.1
									suox-1		Y45G5AM.3
									T01H3.3		Y48G10A.1
									T05E7.1		Y50D4A.4
									T07E3.3		Y55F3AM.13
									T10C6.6		Y55F3AM.9
									T19B10.2		Y82E9BR.14
									T19C4.1		Y92H12BM.1
									T25B9.1		ZC373.5
									T28H10.2		ZK550.6
									tag-307		ZK909.3
									tag-343		znf-622
									tba-8		acin-1
									tofu-6		brap-2
									tram-1		C30F12.5
									trap-3		C44B7.7
									ttc-17		C44H4.4
									ttr-14		cbl-1
									ttr-25		ddl-2
									ttr-42		dnj-19
									ttr-51		haao-1
									ubc-26		K09G1.1
									ubl-1		lbp-7
									ugt-22		luc-7l3
									ugt-23		prx-14
									ugt-29		R08E3.3
									ugt-49		R102.2
									ugt-65		scb-1
									ule-1		T01B7.5
									ule-3		T28F4.5
									ule-4		ttc-36
									ule-5		W05B5.1
									unc-52		Y56A3A.7
									unc-54		Y62E10A.13
									unc-87		Y94H6A.10
									vit-2		yop-1
									vsra-1		ZC196.2
									vwa-8		ZK632.4
									W05F2.3		znf-207
									wago-1
									Y10G11A.1
									Y17G9B.5
									Y26E6A.3
									Y39E4B.5
									Y42H9AR.1
									Y45F10C.2
									Y45F10C.4
									Y51A2D.13
									Y51A2D.18
									Y53G8AR.8
									Y53G8B.1
									Y62H9A.3
									Y73E7A.1
									Y7A5A.1
									ZC373.2
									ZC434.8
									zen-4
									ZK177.8
									ZK512.7
									ZK813.1
									ZK813.3
									zwl-1
									zyg-11

## Sheet: (6) N2, NEKL-3; Exp 1 vs Exp 6
Exp 1 N2	Gene	Control_01_rep1	Control_01_rep2	Control_01_rep3	Avg		Exp 1 NEKL-3	Gene	NEK3_01_rep1	NEK3_01_rep2	NEK3_01_rep3	Avg			Exp 6 N2	gene_symbol	N2_1	N2_2	N2_3	Avg		Exp 6 NEKL-3	gene_symbol	NEKL3_1	NEKL3_2	NEKL3_3	Avg									Exp 1 NEKL-3 AND N2 (362)	Up in Exp 1 (18/362)	Exp 6 NEKL-3 AND N2 (516)	Up in Exp 6 (21/516)		NEKL-3 Exp 1 E6 (49)	Up in Exp 1 (23/49)	Up in Exp 6 (17/49)		NEKL-3 Exp 1 Exp 6 (49)		NEKL-3_1 (191)		NEKL-3_6 (245)
	pyc-1	25.5451	25.5741	25.388	25.5024			pyc-1	25.576	25.1973	25.7304	25.5012				atp-1	24.886	24.0803	24.2903	24.4189			pcca-1	24.0711	24.249	23.8953	24.0718									A0T1Y0	AC3.5	mar-6	acox-1.4		best-14	F10G2.1	best-14		ZK909.3		abl-1		R102.2
	pcca-1	25.5987	25.2795	25.0002	25.2928			pcca-1	25.4164	25.1842	25.3952	25.3319				pcca-1	24.3941	23.5813	24.0751	24.0168			eft-4	23.868	24.1479	23.9044	23.9734									aat-3	baz-2	apr-1	atx-3		best-3	best-14	best-3		unc-16		abts-1		T21H3.1
	eft-3	24.5559	24.8155	25.0176	24.7963			eft-3	24.9002	24.3239	25.22	24.8147				pyc-1	24.3069	23.5193	23.779	23.8684			pyc-1	23.3206	23.5318	22.9846	23.279									AC3.5	C34E10.10	oct-2	cth-1		brap-2	prx-19	brap-2		brap-2		AC3.5		prx-14
	mccc-1	24.705	24.6156	24.44	24.5869			mccc-1	24.6945	24.1355	24.8888	24.5729				eft-4	23.7903	23.6283	23.5052	23.6412			atp-1	23.0084	23.0897	22.9202	23.0061									acl-4	F32B5.6	aap-1	cyp-13A2		C44H4.4	Y56A3A.7	C44H4.4		zyg-12		acin-1		ttc-36
	vit-4	23.3804	23.0276	22.4174	22.9418			ant-1.1	23.3982	22.7647	23.4344	23.1991				tba-1	23.7972	23.3068	23.2379	23.4473			ant-1.1	23.0542	23.1075	22.7736	22.9784									act-4	F36A2.14	abhd-12	cyp-35a3		C48B4.6	golg-4	C48B4.6		B0361.3		acs-2		F07B7.2
	rpl-39	22.6697	23.0003	22.8407	22.8369			rps-4	22.9044	23.0662	22.8347	22.9351				atp-2	23.657	22.9373	23.182	23.2588			tba-1	22.8587	22.9932	22.8398	22.8972									adpr-1	F42A9.7	acbp-5	D2005.4		ddl-2	M01H9.3	ddl-2		F10G2.1		akt-2		ZC196.2
	rps-4	22.8564	22.6698	22.8761	22.8008			rpl-39	22.6159	22.7174	22.7682	22.7005				rps-4	23.3764	23.129	23.1718	23.2257			rps-4	22.8534	23.026	22.7313	22.8702									aipl-1	frm-5.1	acdh-6	hmt-1		F25E2.3	stim-1	F25E2.3		best-14		alfa-1		col-160
	vit-6	23.0703	22.885	22.322	22.7591			rpl-31	22.0659	22.1535	21.7708	21.9967				suca-1	23.6408	22.7633	22.9897	23.1313			mccc-1	22.6693	22.9947	22.4318	22.6986									aipr-1	gakh-1	acox-1.4	K05C4.2		lact-1	ZK909.3	lact-1		prx-19		alh-11		ddl-2
	ant-1.1	22.8035	22.6836	22.6983	22.7285			rpl-10	21.852	22.0162	21.6766	21.8483				tufm-1	23.3266	22.3833	22.5634	22.7578			F01G4.6	22.5953	22.3749	22.1799	22.3834									aldo-1	hda-2	acs-3	K12D12.5		prx-14	unc-16	prx-14		T28C6.7		ark-1		F57B9.1
	act-2	22.0829	22.0015	22.5734	22.2193			rpl-22	21.7614	21.8667	21.5697	21.7326				F01G4.6	22.8897	22.5393	22.6859	22.705			ant-1.4	22.3695	22.497	22.1414	22.336									aly-2	maph-1.2	acs-9	mboa-2		R04B5.5	brap-2	R04B5.5		tbb-6		ash-2		F25H8.2
	vit-2	22.6759	22.038	21.3136	22.0092			pfkb-1.1	21.787	21.3717	21.6869	21.6152				acer-1	22.9771	22.4264	22.4697	22.6244			atp-2	22.1097	22.2316	22.1682	22.1698									aly-3	met-1	act-1	phdh-1		tbb-6	B0361.3	tbb-6		prx-14		atg-2		F23D12.11
	rpl-22	21.8068	21.6185	21.6972	21.7075			rpl-36.A	21.4544	21.5795	21.4557	21.4965				ant-1.1	22.5282	22.5075	22.5971	22.5443			suca-1	22.1974	22.1376	22.0252	22.12									apc-1	nhr-35	age-1	puf-3		ttc-36	tbb-6	ttc-36		dnj-16		B0361.3		tbb-6
	pyc-1	21.6178	21.5881	21.3239	21.5099			vit-6	21.5299	21.6371	21.2856	21.4842				tbb-2	22.7437	22.0922	22.0495	22.2952			vit-5	22.2151	22.2192	21.8904	22.1082									app-1	R07E5.1	akir-1	rad-51		W05B5.1	ZK353.9	W05B5.1		acbp-3		baz-2		best-14
	daf-21	21.5432	21.4796	21.4391	21.4873			rps-1	21.5066	21.4051	21.4894	21.467				ahcy-1	22.4614	22.2566	22.1619	22.2933			acer-1	21.9316	22.0078	22.0921	22.0105									appg-1	rtfo-1	alg-2	rbx-1		Y56A3A.7	ddl-2	Y56A3A.7		nbet-1		bcc-1		Y56A3A.7
	C18G1.9	21.6935	21.2725	21.427	21.4643			vit-4	21.4251	21.4738	21.2327	21.3772				mccc-1	22.3461	21.7472	22.2614	22.1182			ahcy-1	21.9069	21.7486	22.1476	21.9344									aprt-1	snf-11	algn-1	sahd-1		ZC196.2	lact-1	ZC196.2		ZK353.9		bcmo-2		Y51A2D.13
	rpl-10	21.5768	21.5288	21.2511	21.4522			C18G1.9	21.5987	20.8009	21.6903	21.3633				Y69A2AR.18	22.4553	21.7389	21.7603	21.9848			vit-2	21.9592	22.0165	21.5223	21.8326									atg-5	snr-1	alh-10	spn-4		ZK353.9	dnc-3	ZK353.9		Y56A3A.7		best-14		dnc-2
	vit-5	21.7748	21.5403	20.8947	21.4033			tba-1	21.3436	21.1175	21.5097	21.3236				rps-1	21.9725	21.7806	21.7773	21.8434			tbb-2	21.7376	22.0526	21.6645	21.8182									atp-4	sumv-1	amdh-1	str-176		zyg-12	mom-4	zyg-12		golg-4		best-3		stip-1
	rps-1	21.3625	21.2169	21.3275	21.3023			daf-21	21.3416	21.0283	21.4191	21.263				ant-1.4	21.6547	21.7975	21.8824	21.7782			rpl-22	21.5866	22.2525	21.5627	21.8006									ATP6	vab-19	ani-1	such-1		acbp-3	best-3			syx-18		brap-2		K09G1.1
	tba-1	21.0997	21.2398	21.1798	21.1731			ZC247.1	21.5098	20.687	21.5191	21.2386				rpl-22	21.9974	21.4277	21.4406	21.6219			vit-6	21.5642	21.6713	21.2803	21.5053									attf-2		apc-17	T19B4.3		acsd-1	Y39G10AR.9			unc-23		C03G6.17		scb-1
	ubl-1	21.2389	21.2515	20.8158	21.1021			rpl-2	21.1192	21.5037	21.0545	21.2258				rps-14	21.7651	21.4378	21.5502	21.5844			tufm-1	21.5643	21.5594	21.3811	21.5016									B0252.5		aps-3	Y43C5B.3		ain-2	W05B5.1			C01C10.2		C09B9.2		Y94H6A.10
	rpl-36.A	21.0043	21.3226	20.8765	21.0678			pyc-1	21.4236	20.6902	21.3684	21.1607				rpl-4	21.7578	21.4827	21.4056	21.5487			daf-21	21.3789	21.5385	21.3437	21.4204									B0495.7		arl-3	yif-1		B0361.3	ttc-36			F25E2.3		C18C4.7		W05B5.1
	rpl-6	20.961	20.8989	21.186	21.0153			rpl-6	21.223	21.0857	21.1562	21.155				rps-2	21.7337	21.3907	21.377	21.5005			rps-14	21.3417	21.603	21.1706	21.3718									B0495.8		arx-5			C01C10.2	mdt-4			C44E4.5		C24A11.1		ubxn-2
	rpl-2	21.0376	20.9378	20.9654	20.9803			Y37E3.8	21.0728	21.5579	20.8273	21.1527				rpl-23	21.6934	21.2556	21.3037	21.4175			rps-1	21.2714	21.4222	21.0578	21.2505									baz-2		aspm-1			C44E4.5	C48B4.6			T20D3.6		C34E10.10		allo-1
	ifb-2	19.637	20.6071	22.6396	20.9612			fib-1	20.9411	21.6982	20.7853	21.1415				rps-3	21.5515	21.1137	21.1894	21.2849			rpl-6	21.2412	21.1844	21.0971	21.1742									bgnt-1.1		atat-2			D1014.4				ddl-2		C48B4.6		rhi-1
	gpd-1	21.225	20.8191	20.7954	20.9465			ubl-1	20.7608	21.6415	20.7167	21.0397				rpl-10	21.4929	21.1972	21.0178	21.236			C18G1.9	21.2623	21.0819	20.989	21.1111									bicd-1		atp-6			dhp-1				K02B12.7		cdc-37		cest-32
	bgnt-1.1	21.1028	20.9083	20.5691	20.8601			R102.2	21.0319	21.1766	20.8154	21.008				B0303.3	21.6839	20.8451	21.1491	21.226			rps-2	20.7749	21.1557	20.8635	20.9314									C01B4.7		atx-3			dnc-3				F54C8.7		cdc-5l		brc-2
	hsp-1	20.9684	20.7358	20.6868	20.797			hsp-1	20.8962	21.0982	20.8951	20.9632				rpl-6	20.9495	21.3271	21.285	21.1872			rpl-23	21.034	21.1827	20.5615	20.9261									C02B10.6		B0261.7			dnc-4				R04B5.5		cdk-12		C44B7.7
	rpl-14	20.8275	20.6066	20.8664	20.7668			rpl-14	20.9515	21.2813	20.6173	20.95				aco-2	21.652	20.5991	20.8822	21.0444			rpl-10	20.8677	21.2138	20.6133	20.8983									C02C2.6		B0273.1			dnj-16				dnc-4		cebp-1		F36A2.3
	rack-1	20.725	20.6431	20.8691	20.7457			T04B8.5	20.7878	22.0337	19.8437	20.8884				dld-1	21.5197	20.5606	20.9189	20.9998			Y69A2AR.18	20.8566	20.9375	20.869	20.8877									C03A3.2		B0281.3			F10G2.1				vps-32.1		che-10		ule-4
	pfkb-1.1	20.6743	20.6344	20.8734	20.7274			F01G4.6	21.0839	20.283	21.2133	20.8601				rps-23	20.8168	20.7823	20.9988	20.866			rps-30	21.0863	20.4678	20.9663	20.8401									C04C11.1		B0507.6			F39H12.3				M01H9.3		clp-7		ZK512.7
	F02A9.10	20.6867	20.8684	20.5322	20.6958			unc-54	20.811	20.8547	20.7893	20.8183				rps-18	21.1071	20.6554	20.8278	20.8634			rps-3	20.5775	20.9568	20.67	20.7348									C05C12.5		bath-47			F54C8.7				lact-1		cpin-1		npp-11
	rps-2	20.5235	20.6318	20.846	20.6671			bgnt-1.1	20.9327	20.7548	20.7351	20.8075				ran-1	21.0096	20.7624	20.8179	20.8633			rpl-4	20.63	20.8722	20.6243	20.7088									C05C8.1		btf-1			golg-4				C44H4.4		cst-1		skr-8
	rps-14	20.7842	20.5119	20.683	20.6597			nol-56	20.7578	20.8082	20.7441	20.77				fib-1	20.9238	20.7387	20.7628	20.8084			F46H5.3	20.5776	20.7497	20.5525	20.6266									C06A6.4		bus-5			K02B12.7				dhp-1		dbn-1		ZK353.9
	tbb-2	20.4352	20.7673	20.7704	20.6576			act-2	20.4087	21.4611	20.4255	20.7651				efl-1	21.5968	19.9582	20.499	20.6846			rps-23	20.5595	20.4807	20.6879	20.576									C08A9.10		C02B10.4			M01H9.3				D1014.4		dbt-1		brap-2
	ran-1	20.5056	20.7869	20.6295	20.6407			rps-14	20.7519	20.9086	20.4722	20.7109				rpl-5	20.8636	20.6066	20.5605	20.6769			B0303.3	20.7359	20.4915	20.2384	20.4886									C10E2.1		C08B11.3			mdt-4				F39H12.3		ddl-2		cytb-5.2
	F46H5.3	20.6035	20.5299	20.7072	20.6135			ifb-2	20.0123	21.2709	20.8099	20.6977				rpl-9	20.7508	20.5722	20.6242	20.6491			rpl-7	20.3252	20.5397	20.504	20.4563									C14A11.6		C14B1.3			mom-4				dnc-3		dhs-17		R04B5.5
	Y37E3.8	20.5681	20.6917	20.5367	20.5988			rpl-15	20.6482	20.9462	20.4944	20.6963				rpl-7	20.693	20.5915	20.6429	20.6425			rpl-5	20.1869	20.6501	20.1866	20.3412									C14F11.4		C14C10.2			nbet-1				acsd-1		dnbp-1		T28F4.5
	pccb-1	20.3522	20.7065	20.7112	20.59			rps-2	20.7208	20.4723	20.8226	20.6719				pccb-1	21.3385	20.1167	20.4523	20.6358			inf-1	20.2232	20.5167	20.1981	20.3126									C17G1.2		C16A11.2			prx-19				mom-4		dnc-3		inx-22
	unc-54	20.7173	20.538	20.4811	20.5788			tbb-2	20.7796	20.3288	20.9024	20.6703				act-1	20.6248	20.4109	20.6969	20.5775			rpl-9	20.1599	20.2911	20.3468	20.2659									C17H12.12		C16C10.3			stim-1				ain-2		dpy-10		cey-2
	rps-8	20.6389	20.4391	20.5786	20.5522			ran-1	20.7791	20.3694	20.8331	20.6605				rps-8	20.8781	20.4584	20.3777	20.5714			rps-11	20.2741	20.1961	20.2912	20.2538									C18E9.2		C17H11.2			syx-18				best-3		eak-7		cbl-1
	rps-3	20.54	20.3279	20.5828	20.4836			F46H5.3	20.5024	20.7152	20.6883	20.6353				C18G1.9	20.4131	20.3481	20.9331	20.5648			rps-8	20.1633	20.6321	19.9076	20.2343									C23H3.2		C18E9.9			T20D3.6				Y39G10AR.9		edc-4		parg-1
	rpl-7A	20.4945	20.3648	20.4846	20.448			rpl-7A	20.6299	20.8021	20.4059	20.6126				act-5	20.6526	20.3811	20.4583	20.4973			vit-4	20.2753	20.2939	19.9805	20.1833									C25A11.2		C25H3.11			T28C6.7				stim-1		eea-1		best-3
	dars-1	20.6381	20.4746	20.1714	20.428			eat-6	20.6442	20.4118	20.7446	20.6002				daf-21	20.4013	20.4839	20.49	20.4584			dars-1	20.1599	20.2084	20.1645	20.1776									C31C9.2		C25H3.7			unc-16				W05B5.1		egl-8		ctf-4
	inf-1	20.2845	20.3839	20.5713	20.4132			rps-11	20.6133	20.4875	20.5681	20.5563				rpl-14	20.3863	20.3306	20.3688	20.3619			F44E5.4	20.1419	20.2152	20.1486	20.1685									C32E12.1		C26C6.9			unc-23				ttc-36		elks-1		sup-17
	suca-1	20.4786	20.5293	20.185	20.3976			rpl-24.1	20.4835	21.0331	20.1316	20.5494				rps-11	20.1995	20.2981	20.4498	20.3158			R102.2	20.3304	20.2065	19.9413	20.1594									C34E10.10		C27A7.6			vha-7				ZC196.2		elo-1		fbxa-60
	rpl-5	20.3782	20.1563	20.6495	20.3947			suca-1	20.5866	20.2599	20.6803	20.5089				tbb-1	20.5204	20.2003	20.2189	20.3132			ran-1	20.0621	20.2257	20.1297	20.1392									C38C10.3		C27H6.9			vps-32.1				mdt-4		F07F6.4		zyg-12
	rps-11	20.3666	20.3745	20.3688	20.37			rpl-3	20.4201	20.6936	20.2817	20.4651				F44E5.4	20.38	19.9789	20.5487	20.3025			rpl-14	20.0261	20.2537	20.0378	20.1059									C39B5.5		C29F3.7			Y39G10AR.9				C48B4.6		F10G2.1		col-95
	rpl-24.1	20.4025	20.4153	20.2186	20.3455			rps-3	20.4185	20.5526	20.4111	20.4607				rpl-20	20.1332	20.2232	20.3128	20.2231			fib-1	19.9726	20.2264	19.979	20.0593									C45B2.2		C31E10.6			Y53G8AR.6				vha-7		F15G9.1		luc-7l3
	ifc-2	19.2879	20.005	21.6939	20.3289			dbt-1	20.3705	20.3183	20.6462	20.445				gpd-4	20.2713	20.0991	20.1773	20.1826			rpl-20	20.1197	20.2874	19.6261	20.0111									C45B2.6		C33F10.14			ZK909.3				Y53G8AR.6		F25B5.6		npp-16
	F01G4.6	20.2767	20.2792	20.3329	20.2963			pccb-1	20.8221	19.4114	20.9653	20.3996				inf-1	20.2664	20.1762	20.0695	20.1707			cdc-48.2	19.9191	20.0994	19.9529	19.9904									C47B2.9		C34D4.4									F32B5.6		Y97E10AR.6
	atp-1	20.2503	20.3259	20.3055	20.2939			rps-8	20.4447	20.2551	20.4849	20.3949				rps-30	19.5584	20.1257	20.7299	20.138			act-1	19.9422	20.0799	19.705	19.909									C50D2.9		C34F6.10									F35A5.8		C44H4.4
	rpl-3	20.2765	20.3112	20.173	20.2536			rpl-7	20.3289	20.2467	20.3021	20.2926				rps-24	20.169	19.9577	20.0837	20.0701			act-5	19.8036	19.9088	19.9407	19.8844									C51G7.4		C37A5.7									F36A2.14		ppat-1
	rpl-15	20.2111	20.3924	20.1177	20.2404			rpl-5	20.1712	20.3239	20.3789	20.2913				vha-15	20.1729	20.0031	19.9113	20.0291			rps-24	19.811	20.0926	19.6981	19.8672									C55A6.4		C37H5.5									F40F8.11		R08E3.3
	his-1	19.8216	19.9008	20.9692	20.2305			rack-1	20.3149	20.22	20.3118	20.2822				rpl-17	20.0979	20.0639	19.8649	20.0089			rpl-17	19.6402	20.0002	19.9483	19.8629									cab-1		C38C3.4									F41E6.5		golg-2
	nol-56	19.9619	20.286	20.3054	20.1844			rps-23	20.4235	20.2834	20.0702	20.259				gcst-1	20.2949	19.6497	20.0241	19.9896			vha-15	19.794	19.8836	19.86	19.8459									cah-5		C45G9.6									F42A9.7		skr-2
	perm-1	20.0877	20.4371	20.0087	20.1778			vit-2	20.146	20.8202	19.8058	20.2573				egl-4	20.222	19.8466	19.7666	19.9451			hsp-1	19.8408	20.0613	19.5508	19.8176									catp-4		C48B6.2									F45D11.15		nas-20
	rpl-23	20.2684	20.0292	20.2351	20.1776			sca-1	20.3947	19.6539	20.6364	20.2283				unc-54	20.0274	19.6914	20.0939	19.9376			rpl-24.1	19.7279	20.1014	19.4801	19.7698									cav-1		C49C3.10									F46F11.1		usp-33
	rpl-7	20.1765	20.0784	20.2662	20.1737			B0303.3	20.2639	20.1998	20.1558	20.2065				Y37E3.8	20.0225	19.8911	19.8822	19.9319			rpl-2	19.7205	19.7341	19.8017	19.7521									cav-2		C50D2.5									F53F4.11		T09B9.4
	his-57	19.4038	19.67	21.3629	20.1456			top-1	20.2048	20.2959	20.0845	20.1951				rack-1	20.0112	19.8366	19.8953	19.9144			rack-1	19.6548	19.8595	19.7216	19.7453									ccr-4		C51E3.9									F54C9.9		ugt-65
	atp-2	19.9666	20.1744	20.2673	20.1361			his-1	19.1789	22.3399	18.9591	20.1593				rpl-2	19.7752	19.9278	19.9262	19.8764			tbb-1	19.7158	19.6853	19.8338	19.745									cec-3		C54G4.9									F57B9.1		repo-1
	eat-6	20.0968	20.0886	20.1695	20.1183			dars-1	20.3698	19.8396	20.2472	20.1522				F46H5.3	19.7278	19.8116	19.9778	19.8391			T22B7.7	20.0554	19.4702	19.6773	19.7343									cest-25		C55A6.6									frm-1		C48B4.6
	fib-1	19.9908	20.096	20.0989	20.0619			atp-1	19.78	20.6705	19.9291	20.1265				rps-0	19.989	19.7784	19.6672	19.8116			rpl-15	19.8302	19.6721	19.6523	19.7182									chch-3		C56A3.6									frm-4		ugt-50
	rps-23	20.0732	20.0646	19.9614	20.0331			F02A9.10	20.6079	19.1903	20.5552	20.1178				his-67	19.8203	19.6161	19.9188	19.7851			oatr-1	19.6902	19.6951	19.7601	19.7151									chdp-1		C56G2.3									frm-5.1		Y62E10A.13
	ahcy-1	20.1288	20.1593	19.7166	20.0016			ifc-2	19.41	20.7373	20.1462	20.0978				rps-25	19.9926	19.6364	19.6429	19.7573			chc-1	19.5907	19.8791	19.5848	19.6849									chil-24		cah-3									fubl-3		lipl-5
	rpl-20	19.9778	19.9637	20.0475	19.9963			rpl-20	20.1093	20.059	20.0405	20.0696				his-40	19.7447	19.6279	19.8829	19.7518			rps-0	19.6357	19.878	19.507	19.6736									chin-1		ccm-3									gad-3		R05H10.1
	eef-2	19.9295	19.9699	20.053	19.9841			inf-1	20.1062	19.6845	20.3933	20.0613				hsp-1	20.0097	19.5489	19.6881	19.7489			rml-1	19.5877	19.6813	19.5404	19.6031									cir-1		ccnk-1									gakh-1		Y39E4B.5
	aco-2	19.9288	20.1624	19.7545	19.9486			vit-5	20.027	20.1988	19.9416	20.0558				ldh-1	19.8036	19.7473	19.6861	19.7457			Y37E3.8	19.5796	19.656	19.4871	19.5742									citk-1		ccpp-1									gck-3		nekl-2
	rpl-9	20.0162	19.859	19.9546	19.9433			rpl-23	20.2358	19.6293	20.1982	20.0211				rpl-24.1	19.9296	19.5313	19.6421	19.701			rme-1	19.4824	19.726	19.499	19.5691									cka-1		cdf-1									gid-7		sas-6
	cgh-1	20.1239	19.9856	19.6947	19.9347			rpl-4	19.8747	20.3169	19.8644	20.0187				cdc-48.2	19.8918	19.6305	19.5579	19.6934			eat-6	19.3597	19.6417	19.6085	19.5366									cku-80		ced-7									gln-6		rin-1
	sca-1	19.8298	19.9448	20.0068	19.9271			perm-1	20.0534	20.2761	19.6384	19.9893				pdhb-1	19.9449	19.5761	19.5497	19.6902			rps-18	19.4447	19.5599	19.5769	19.5272									clec-87		ceh-92									golg-2		nekl-3
	par-5	19.8797	19.8893	19.9327	19.9006			rpl-17	20.0263	20.0066	19.9305	19.9878				hsp-6	20.3268	19.229	19.4966	19.6841			eef-2	19.4585	19.6914	19.309	19.4863									clh-5		ceh-99									golg-4		mlt-3
	rps-9	19.785	19.7624	20.1148	19.8874			tufm-1	19.9645	19.8497	19.8614	19.8919				rps-20	20.0007	19.3425	19.6169	19.6534			cgh-1	19.4655	19.6447	19.3234	19.4779									cnp-2		cest-34									H03A11.2		vit-4
	ucr-1	19.8795	19.8011	19.8629	19.8478			gpd-1	19.9013	20.1193	19.6473	19.8893				dars-1	19.5969	19.6407	19.6814	19.6397			gpd-4	19.4023	19.549	19.4578	19.4697									col-90		cest-5.1									hda-2		vit-1
	tufm-1	19.9703	19.9527	19.5603	19.8278			eef-2	19.8891	20.0255	19.7308	19.8818				rpl-16	19.5227	19.8488	19.4695	19.6137			rpl-3	19.4348	19.6386	19.2931	19.4555									col-98		cgef-1									hil-1		vit-3
	top-1	19.266	20.016	20.1986	19.8269			rpl-33	19.7563	19.9287	19.8587	19.8479				tag-18	19.8012	19.4346	19.5876	19.6078			rpl-16	19.5111	19.5514	19.2106	19.4244									COX1		cids-1									hlh-30		spch-1
	rps-24	19.7682	19.7501	19.9425	19.8203			rpl-9	19.9445	19.6104	19.9647	19.8399				oatr-1	19.6904	19.6066	19.457	19.5847			pygl-1	19.3792	19.4827	19.2739	19.3786									COX2		cit-1.2									hsp-12.3		vit-5
	acdh-10	20.107	19.775	19.4312	19.7711			rps-28	20.0145	20.2989	19.1339	19.8158				alh-13	19.8371	19.3086	19.4967	19.5475			ldh-1	19.3234	19.4105	19.221	19.3183									cpi-1		cku-70									ifa-3		C30G12.2
	rpl-33	19.8307	19.5778	19.854	19.7542			rps-9	19.63	19.9756	19.7964	19.8007				eat-6	19.5932	19.3965	19.6518	19.5472			cand-1	19.2375	19.3756	19.1866	19.2666									cpi-2		clk-1									imp-3		vit-6
	rpl-4	19.563	19.7001	19.866	19.7097			F46H5.7	19.8404	19.6561	19.9018	19.7994				T23E7.2	19.9881	19.1409	19.4465	19.5252			fasn-1	19.2414	19.2506	19.226	19.2393									cpr-6		cmk-1									istr-1		F15G9.1
	rps-28	19.6974	19.6443	19.6171	19.6529			rps-24	19.8621	19.8666	19.6632	19.7973				rpl-3	19.404	19.5602	19.4993	19.4878			efl-1	19.8763	18.9058	18.9087	19.2303									cpsf-1		cnk-1									jmjc-1		C10G8.4
	B0303.3	19.7925	19.621	19.4228	19.6121			rpl-21	19.7528	19.8254	19.7236	19.7673				bckd-1b	19.7962	19.2548	19.4121	19.4877			unc-54	18.9993	19.3585	19.2979	19.2186									cut-3		col-164									K04C2.2		vit-2
	hsp-6	19.8399	19.8061	19.1627	19.6029			vha-15	19.9966	19.0525	20.1915	19.7469				vit-2	19.2054	19.5628	19.6654	19.4779			K11H3.3	19.4453	19.1192	19.088	19.2175									cyl-1		col-166									K09G1.1		T22B7.7
	rpl-17	19.5897	19.7069	19.4989	19.5985			rpl-18	19.269	20.6086	19.32	19.7325				D2030.2	19.8999	19.1515	19.3756	19.4757			rpt-6	19.1988	19.2194	19.2207	19.213									cyn-11		cox-5b									lact-1		bcc-1
	rpl-21	19.6287	19.5877	19.5731	19.5965			atp-2	19.3202	20.1855	19.6861	19.7306				gpdh-2	19.695	19.3998	19.2994	19.4648			rpl-19	19.2274	19.2865	19.0407	19.1848									cyp-29a2		cpna-1									larp-1		lys-7
	rpl-18	19.49	19.5246	19.7717	19.5954			acer-1	19.8657	19.2756	20.0325	19.7246				rpl-18	19.3878	19.5717	19.4255	19.4617			sca-1	19.0218	19.3225	19.1225	19.1556									cyp-31a3		crh-1									let-363		ttr-51
	ola-1	19.5641	19.5709	19.5816	19.5722			par-5	19.4197	19.986	19.5126	19.6394				spg-7	19.6159	19.3294	19.3705	19.4386			rpl-7A	18.9755	19.2344	19.1883	19.1327									cysl-1		crn-2									let-716		F02A9.10
	rpl-11.1	19.5861	19.4546	19.6114	19.5507			rps-26	19.4375	20.0814	19.3397	19.6195				rps-9	19.4028	19.5814	19.2436	19.4093			egl-4	19.1189	19.1874	19.0856	19.1306									cysl-2		crp-1									lmd-3		C39D10.7
	vha-15	19.4521	19.5705	19.5887	19.5371			rps-18	19.2951	20.4443	19.1136	19.6177				rps-5	19.9469	19.1368	19.0481	19.3773			dld-1	19.3621	19.1106	18.9158	19.1295									CYTB		csk-1									M01B12.4		far-2
	T04B8.5	19.8875	19.3869	19.2457	19.5067			F21H7.5	19.5319	20.2664	19.0512	19.6165				rpl-15	18.9666	19.4234	19.6356	19.3418			nekl-3	19.162	19.102	19.0682	19.1108									D1086.6		csn-5									M01H9.3		lys-4
	rps-18	19.5701	19.1946	19.7252	19.4966			aco-2	19.5398	19.7269	19.5411	19.6026				nol-58	19.5366	19.3142	19.1658	19.3389			rpl-21	19.0114	19.0741	19.1924	19.0926									D2023.4		ctb-1									magu-4		cept-1
	hsp-4	19.5436	19.3349	19.4573	19.4453			goa-1	19.6391	19.3921	19.6705	19.5672				rpl-21	19.2832	19.2855	19.4386	19.3358			cct-1	18.9803	19.121	19.152	19.0844									D2030.4		ctc-2									maph-1.2		cyp-35a3
	trap-4	19.1765	19.405	19.6644	19.4153			his-11	19.076	20.2856	19.3104	19.5573				gsy-1	19.4908	19.2674	19.1206	19.2929			gpdh-2	18.9822	19.0679	19.1777	19.076									dgk-1		CTEL55X.1									mdt-4		F25E2.2
	vit-3	20.0652	19.4486	18.6676	19.3938			lea-1	19.6536	19.3675	19.4924	19.5045				R05F9.6	19.3895	19.2351	19.175	19.2666			gsy-1	19.0464	19.126	19.0442	19.0722									dgn-1		cth-1									mec-2		Y39B6A.10
	tsn-1	19.3574	19.3641	19.4117	19.3777			ucr-1	19.3822	19.4642	19.5279	19.4581				rpl-7A	19.3721	19.2372	19.1714	19.2602			csr-1	19.133	19.066	19.0151	19.0714									dhcr-24		cua-1									met-1		T08G11.1
	rpl-13	19.4302	19.3969	19.2788	19.3686			sec-61.a	19.5937	19.19	19.5677	19.4505				vit-5	18.7608	19.4444	19.5734	19.2595			glh-1	19.0092	19.0969	19.0152	19.0405									dhhc-6		cul-6									mlt-2		F36D3.4
	oatr-1	19.3057	19.5077	19.287	19.3668			cgh-1	19.5797	19.2001	19.5453	19.4417				nol-56	19.3277	19.3175	18.9927	19.2126			rps-20	18.8061	19.2151	19.0634	19.0282									dhs-2		cup-5									mlt-3		let-99
	pod-2	19.1979	19.589	19.2229	19.3366			rpl-11.1	19.5544	19.3481	19.4163	19.4396				dbt-1	19.6228	18.9025	19.083	19.2028			rpl-18	18.9178	19.0368	19.1125	19.0224									dhs-21		cyp-13A2									mlt-4		cpr-9
	his-11	18.9086	19.1981	19.8805	19.3291			rpl-13	19.2543	19.945	19.0808	19.4267				sca-1	19.1808	19.0657	19.327	19.1912			spg-7	19.1392	19.0635	18.844	19.0155									dhs-22		cyp-25a3									moc-1		Y47G6A.33
	F44E5.4	19.4468	19.3313	19.121	19.2997			mua-6	19.5015	19.1845	19.5727	19.4196				tba-2	19.6616	19.0211	18.858	19.1802			pccb-1	18.9278	18.9353	19.117	18.9934									dnj-19		cyp-31a2									mom-4		ule-3
	acdh-12	19.2808	19.6572	18.9597	19.2992			rps-0	19.3938	19.3375	19.4821	19.4045				rpl-11.2	19.3455	19.0674	19.0741	19.1623			bckd-1b	19.1435	18.9783	18.8243	18.982									dod-19		cyp-35a2									mrpl-35		srp-2
	acer-1	19.0441	19.2332	19.4877	19.255			rpl-16	19.4638	19.4799	19.1386	19.3608				rps-7	19.3026	19.232	18.9416	19.1587			rps-28	18.9419	19.2259	18.7396	18.9691									dpy-14		cyp-35a3									mtm-1		cpn-1
	Y47G6A.15	18.4987	18.5703	20.6941	19.2544			acdh-10	19.4265	19.1403	19.446	19.3376				rpl-34	19.1762	19.0191	19.216	19.1371			R05F9.6	18.8875	18.8942	19.1043	18.962									drr-2		cyp-37a1									nath-10		rod-1
	rps-0	18.9231	19.2099	19.6043	19.2458			rpl-35	18.9462	20.5099	18.5185	19.3249				T05H10.6	19.319	18.9927	19.0317	19.1145			par-5	18.9719	19.0214	18.8258	18.9397									dylt-3		D2005.4									nekl-3		W05F2.3
	unc-15	19.3246	19.0652	19.3159	19.2352			tsn-1	19.4895	18.8876	19.5759	19.3177				cand-1	19.2626	19.1218	18.9387	19.1077			misc-1	19.1292	19.129	18.5461	18.9348									ebp-1		dapk-1									ngp-1		ule-5
	rml-1	19.3167	19.2015	19.1429	19.2204			his-57	17.9911	22.1462	17.7999	19.3124				chc-1	19.0135	19.1732	19.0766	19.0877			alh-13	18.9176	18.8577	19.019	18.9314									eef-1B.1		ddx-35									nhr-17		lact-1
	tag-18	19.3614	19.2819	18.9987	19.214			F44E5.4	19.3143	19.3644	19.1227	19.2671				rps-16	19.4089	18.8022	19.0088	19.0733			cct-3	18.9135	18.8419	18.9893	18.9149									efa-6		dhs-11									nhr-35		ugt-49
	eef-1G	18.9188	19.2737	19.4346	19.209			aldo-2	19.2661	19.1326	19.3926	19.2638				misc-1	19.0332	19.1046	18.9778	19.0385			copb-1	18.8682	19.0073	18.8484	18.908									eft-1		djr-1.2									nnt-1		D1054.8
	sec-61.a	19.3351	19.2423	19.0466	19.208			ola-1	19.406	18.8367	19.546	19.2629				rpt-6	19.1689	18.9706	18.9727	19.0374			mua-6	19.1177	18.9587	18.6364	18.9043									eft-3		dnj-7									npp-14		Y47H10A.5
	vit-1	19.6281	19.311	18.6365	19.1919			rml-1	19.2764	19.1579	19.2611	19.2318				rpl-19	19.0136	18.9625	19.1211	19.0324			D2030.2	19.1343	18.8139	18.7402	18.8961									egrh-3		dnj-8									npp-9		ttr-42
	rpl-16	19.2727	19.1732	19.1208	19.1889			vha-11	19.3065	18.9418	19.411	19.2198				C05C10.3	19.3985	18.665	18.9726	19.0121			glp-4	18.8029	19.0275	18.7818	18.8707									eif-3.l		dph-2									osm-10		spn-4
	pdhb-1	19.078	19.1542	19.3049	19.179			pck-2	19.3677	18.9087	19.3568	19.2111				icl-1	19.411	18.7633	18.7776	18.984			pfn-1	18.825	19.0882	18.6282	18.8471									ekl-4		dpt-1									pac-1		plk-1
	Y37E3.17	19.3558	19.3001	18.8533	19.1697			ifb-1	19.2109	19.1794	19.2063	19.1989				rps-6	19.1808	18.9002	18.8629	18.9813			ifb-1	18.989	18.8815	18.6613	18.8439									epg-6		dpy-19									pat-12		wago-1
	vdac-1	18.7063	18.8253	19.9712	19.1676			Q17350	19.4108	18.6807	19.4513	19.1809				copb-1	19.1569	18.9191	18.829	18.9683			rpl-34	19.0247	19.2475	18.228	18.8334									exc-4		dpy-4									patr-1		Y7A5A.1
	act-5	18.844	19.0926	19.4435	19.1267			rpl-19	18.6274	20.2332	18.6158	19.1588				vwa-8	19.3302	18.7374	18.8023	18.9566			ola-1	18.7378	18.8956	18.8188	18.8174									exc-7		dys-1									phm-2		mlt-4
	rpl-35	19.5199	19.1139	18.7058	19.1132			trap-4	19.3051	18.5224	19.648	19.1585				rml-1	18.7636	18.9693	19.066	18.933			pck-2	18.7768	18.9206	18.7425	18.8133									exl-1		E02H1.6									ppfr-4		eif-2beta
	chc-1	19.2413	19.0671	19.0271	19.1118			tag-18	19.1255	19.2931	18.9757	19.1314				his-24	18.8464	19.0894	18.8067	18.9142			rpl-11.2	18.7638	19.0096	18.6619	18.8118									F02E9.3		eat-17									pqn-59		ugt-22
	rps-16	19.2016	18.8834	19.2051	19.0967			iffb-1	19.132	19.3193	18.9209	19.1241				pfk-1.1	19.1748	18.8269	18.6917	18.8978			rps-9	18.7453	18.8927	18.781	18.8063									F07A11.4		ebax-1									pro-3		D1054.10
	ZK813.3	19.0165	19.1983	19.0074	19.0741			eef-1G	19.1047	19.0931	19.1427	19.1135				tba-9	19.2779	18.7682	18.6404	18.8955			aco-2	18.8104	18.6865	18.8998	18.7989									F10D11.6		ebp-3									prpf-4		T05F1.2
	car-1	19.3912	19.1351	18.6897	19.072			Y47G6A.15	18.2867	19.862	18.997	19.0486				tufm-2	19.2279	18.6518	18.8003	18.8933			rps-7	18.6183	19.033	18.7176	18.7896									F13G3.7		ech-7									prx-19		cyp-31a2;cyp-31a3
	Q17350	19.1495	19.0184	19.0328	19.0669			cey-4	19.0098	19.0596	19.0191	19.0295				eef-2	19.0439	18.6988	18.8673	18.87			pdhb-1	18.678	18.7232	18.948	18.7831									F13H6.3		eelo-2									ptrn-1		aqp-11
	rps-20	18.9529	18.8251	19.4058	19.0613			pygl-1	19.1445	18.8017	19.0689	19.005				ech-6	19.3823	18.2707	18.8944	18.8491			sec-61.a	18.7453	18.8281	18.736	18.7698									F13H8.2		efl-1									puf-9		ima-2
	rpl-19	19.0897	19.0772	18.9432	19.0367			T23E7.2	19.0068	18.876	19.1148	18.9992				glp-4	18.9533	18.8441	18.7152	18.8376			copa-1	18.7703	18.822	18.7051	18.7658									F17A9.2		eft-4									R07E5.1		ttr-14
	idha-1	18.9513	19.1605	18.9441	19.0186			rpl-34	18.9573	19.3025	18.7333	18.9977				vit-6	18.3508	18.8654	19.2502	18.8221			rpt-3	18.7005	18.7749	18.8038	18.7598									F17C8.9		eftu-2									R102.2		acox-1.4
	msp-19	19.4004	18.908	18.672	18.9935			chc-1	19.2412	18.4442	19.3002	18.9952				rme-1	18.8874	18.8332	18.687	18.8025			gcst-1	18.8661	18.4726	18.9078	18.7488									F23F1.6		egal-1									R11D1.10 / ZFYV-19		cth-1
	iffb-1	18.9046	19.1101	18.9626	18.9924			Y37E3.17	18.9841	19.1696	18.7735	18.9757				pygl-1	18.616	18.9216	18.8372	18.7916			rps-16	18.6736	19.0119	18.5418	18.7424									F25G6.8		egl-21									R148.5		cbd-1
	ule-5	19.1774	19.2578	18.4816	18.9723			ahcy-1	18.2875	20.15	18.4842	18.9739				rps-28	19.0018	18.5099	18.7969	18.7695			pab-1	18.687	18.8441	18.6853	18.7388									F26A1.1		ego-1									rab-3		glh-4
	rpl-27	18.9235	18.769	19.0339	18.9088			nekl-3	19.2109	18.7037	19.007	18.9739				hel-1	18.8435	18.6414	18.7529	18.7459			aldo-2	18.74	18.7912	18.6172	18.7161									F26F4.2		eif-3.L									ric-8		col-93
	txdc-12.2	18.4632	18.9403	19.2569	18.8868			rpl-27	19.014	19.0608	18.8281	18.9676				rpl-26	18.7138	18.6709	18.7934	18.726			F46H5.7	18.7679	18.9306	18.4054	18.7013									F28B3.10		eif-4a3									rpl-31		sir-2.1
	rps-22	18.6596	18.7859	19.2053	18.8836			hel-1	19.0535	18.5591	19.2248	18.9458				Y37E3.17	18.9152	18.526	18.6282	18.6898			rpl-26	18.6389	18.5899	18.8284	18.6857									F29B9.1		emb-30									rsf-1		mct-2
	Y62H9A.5	18.9851	19.1308	18.5157	18.8772			idha-1	18.9088	18.7591	19.0929	18.9203				copg-1	18.9085	18.6401	18.4994	18.6827			hel-1	18.6024	18.7988	18.6435	18.6816									F32B5.6		ergo-1									rsp-7		cyp-13A2
	fln-1	18.7526	18.556	19.3125	18.8737			acdh-12	18.9144	19.1306	18.7069	18.9173				acp-1	18.7721	18.5907	18.6254	18.6627			acp-6	18.6512	18.6281	18.7355	18.6716									F33D11.10		ero-1									rtfo-1		C42C1.8
	cey-4	19.0374	18.6713	18.8768	18.8618			msp-19	18.8794	19.2016	18.6445	18.9085				hrpr-1	18.6307	18.6742	18.6323	18.6457			nol-56	18.5734	18.9333	18.3823	18.6297									F36A2.14		erv-46									sec-10		immt-2
	mdh-2	18.9699	18.7161	18.878	18.8547			pod-2	19.0389	18.5615	19.0876	18.896				R13H4.2	18.8415	18.5352	18.5412	18.6393			vwa-8	18.801	18.5579	18.5175	18.6255									F36G3.2		exc-5									sec-6		F20D1.3
	rps-7	18.7129	18.6147	19.215	18.8475			fln-2	18.8861	18.9301	18.8228	18.8797				C18B2.3	19.0253	18.3574	18.4969	18.6265			his-40	18.5624	18.5531	18.7559	18.6238									F42A6.6		exos-4.2									sipa-1		hgo-1
	gcst-1	18.7881	18.9035	18.8141	18.8352			R53.4	18.8684	18.67	18.9475	18.8286				fbp-1	18.6308	18.6339	18.6138	18.6262			fars-3	18.5126	18.5814	18.7541	18.616									F42A9.7		exos-7									sir-2.1		pgl-3
	pygl-1	19.0212	18.8889	18.5934	18.8345			H06I04.3	18.5487	19.5958	18.318	18.8208				K11H3.3	18.5614	18.5797	18.682	18.6077			rpl-27	18.5783	18.6202	18.6243	18.6076									F45H10.2		F02C12.1									sma-4		ech-9
	emb-9	18.1464	18.4184	19.8727	18.8125			icl-1	18.6224	19.2543	18.4757	18.7841				acp-6	18.4121	18.7491	18.5717	18.5776			iff-1	18.5911	18.6829	18.514	18.596									F46C5.9		F08C6.2									smap-1		gale-1
	rpl-34	18.9274	18.8341	18.4708	18.7441			act-5	18.5538	18.6171	19.1154	18.7621				nnt-1	18.8731	18.2563	18.532	18.5538			cct-7	18.4661	18.6798	18.6019	18.5826									F48C1.6		F10E9.4									sna-2		C44C1.1
	rpn-7	18.9629	18.7838	18.4574	18.7347			oatr-1	18.9139	18.3308	18.9985	18.7477				rpl-27	18.1954	18.6444	18.76	18.5333			acs-4	18.564	18.5388	18.6164	18.5731									F49H6.5		F11A10.5									snf-11		F52E4.5
	goa-1	18.6039	18.7547	18.7573	18.7053			unc-52	18.3735	18.9332	18.9129	18.7399				cct-1	18.3909	18.8141	18.3872	18.5307			cpl-1	18.4963	18.4331	18.7874	18.5723									F54D1.6		F13A7.7									snr-1		ugt-41
	C08F8.2	18.9027	18.8934	18.2643	18.6868			vgln-1	18.9274	18.4218	18.8034	18.7175				ech-1.2	18.8868	18.2057	18.4711	18.5212			fbp-1	18.5552	18.5242	18.6363	18.5719									F54D11.4		F13D11.3									sos-1		inx-8
	dbt-1	17.7317	19.056	19.2554	18.681			npp-9	18.8026	18.5333	18.7599	18.6986				alh-3	18.6939	18.4216	18.4207	18.5121			rpl-36.A	19.3672	19.2033	17.1091	18.5599									F54G2.1		F13H10.8									srp-2		fat-2
	hel-1	18.3413	18.709	18.9031	18.6511			rps-30	18.4388	19.8319	17.8046	18.6918				acs-4	18.538	18.4358	18.5475	18.5071			pod-2	18.5906	18.6681	18.4042	18.5543									F55D12.1		F14D2.11									sta-1		enpl-1
	ZK813.1	18.6409	18.9439	18.3539	18.6462			pdhb-1	18.6243	18.5554	18.8538	18.6778				nduf-9	18.859	18.2571	18.3924	18.5029			ZC247.1	18.4539	18.5852	18.4999	18.513									F55H12.4		F14F7.5									stim-1		ZK813.3
	ucr-2.1	18.4636	18.5667	18.8794	18.6366			rps-16	18.5731	19.0162	18.4194	18.6696				copa-1	18.4973	18.495	18.5035	18.4986			dbt-1	18.636	18.4163	18.4471	18.4998									F56A8.3		F16B12.1									sto-4		Y38E10A.22
	vgln-1	18.668	18.61	18.5797	18.6192			idh-1	18.7067	18.5165	18.782	18.6684				ogdh-1	19.1198	18.1137	18.2542	18.4959			rpn-3	18.3918	18.5522	18.5504	18.4981									F59G1.3		F17E5.2									sumv-1		F07F6.8
	sip-1	18.9043	18.3375	18.6101	18.6173			itsn-1	18.9334	18.2329	18.8387	18.6683				ucr-11	18.613	18.4408	18.4316	18.4951			ivd-1	18.559	18.612	18.323	18.498									faah-4		F17H10.1									syx-5		hpo-8
	sars-1	18.5872	18.6366	18.6082	18.6107			ppk-2	18.8887	18.149	18.9507	18.6628				fasn-1	18.5159	18.4734	18.4696	18.4863			nol-58	18.3631	18.6077	18.4827	18.4845									FKBP-2		F20H11.1									T04A11.2		hmt-1
	acdh-7	18.7722	18.6441	18.3778	18.598			dhs-28	18.6788	18.5175	18.7689	18.6551				cgh-1	18.3205	18.4137	18.623	18.4524			car-1	18.4566	18.5905	18.3523	18.4665									frm-5.1		F22B5.4									T04F3.1		tofu-6
	glh-1	18.747	18.5218	18.5059	18.5916			mlc-2	18.7946	18.4377	18.6856	18.6393				idha-1	18.7155	18.249	18.3744	18.4463			rpt-2	18.4827	18.4475	18.4523	18.4608									G5EF72		F25F8.1									T08G11.1		sago-2
	dhs-28	18.6069	18.5216	18.6377	18.5887			nol-58	18.6774	18.6222	18.5187	18.6061				rsp-2	18.6047	18.3191	18.4043	18.4427			rpt-5	18.3633	18.5141	18.4799	18.4524									gakh-1		F28H6.4									T13H5.6		brp-1
	Y62H9A.3	18.8829	18.783	18.0665	18.5775			emb-9	18.0577	18.6491	19.0456	18.5841				kin-2	18.5661	18.2849	18.4134	18.4215			gcn-1	18.4176	18.5612	18.3564	18.4451									gfi-1		F32D1.5									T24H7.3		csn-6
	ketn-1	18.6993	19.0754	17.9565	18.5771			myo-2	18.5909	18.6815	18.4181	18.5635				pck-2	18.6802	18.2795	18.252	18.4039			copg-1	18.3209	18.5555	18.431	18.4358									gfi-2		F33C8.4									T27E9.2		klp-18
	idh-1	17.9864	18.6578	19.0636	18.5693			ucr-2.1	18.3041	18.3818	18.916	18.534				idhb-1	18.5812	18.2346	18.3828	18.3995			Y37E3.17	18.4292	18.5068	18.3312	18.4224									gpa-7		F33D4.6									tag-322		ZC434.8
	iff-2	18.5234	18.418	18.764	18.5685			eif-2gamma	18.7479	18.0747	18.7565	18.5264				acdh-12	18.5579	18.2625	18.3606	18.3937			tba-2	18.2835	18.7242	18.2051	18.4043									gst-5		F33H2.6									tap-1		T19B4.3
	rps-26	18.8112	18.6686	18.1682	18.5493			uba-1	18.6395	18.1608	18.7749	18.5251				rpt-3	18.5764	18.2905	18.3137	18.3936			rps-6	18.2506	18.5268	18.435	18.4042									gtf-2H4		F35D11.3									tbb-1		F41G3.6
	R53.4	18.5482	18.5211	18.5749	18.5481			hsp-4	18.4114	18.5915	18.5585	18.5205				R53.4	18.4329	18.2457	18.477	18.3852			fln-1	18.4006	18.4889	18.3217	18.4037									H01G02.1		F35D11.4									tbb-6		such-1
	fasn-1	18.7056	18.5715	18.3585	18.5452			rpn-7	18.668	18.2326	18.6023	18.501				cct-3	18.1349	18.6206	18.3874	18.381			ucr-1	18.4491	18.4006	18.3547	18.4015									H35B03.2		F36A2.2									tbc-11		puf-5
	T23E7.2	18.656	18.3761	18.5477	18.5266			nucl-1	18.5163	18.0374	18.9309	18.4949				rpl-36.A	18.4297	18.4087	18.2989	18.3791			C28H8.3	18.3905	18.5682	18.2217	18.3935									hacd-1		F36D4.5									tbc-17		tag-225
	rpl-31	18.6825	18.8292	18.0608	18.5242			glp-4	18.7263	18.0026	18.7518	18.4936				nog-1	18.5272	18.3845	18.2004	18.3707			hrpr-1	18.3014	18.5245	18.3273	18.3844									hda-2		F39C12.1									tcc-1		dsc-4
	cpn-3	18.3706	18.3839	18.7767	18.5104			rps-22	18.044	18.8042	18.6065	18.4849				gpd-2	18.5168	18.1373	18.419	18.3577			ucr-11	18.5003	18.4216	18.1994	18.3738									his-1		F43H9.3									tes-1		sahd-1
	eif-2gamma	18.6236	18.4976	18.3522	18.4911			egl-4	18.7175	18.078	18.635	18.4768				gfm-1	18.5788	18.1183	18.3743	18.3571			acdh-10	18.3506	18.4655	18.2775	18.3645									his-11		F43H9.4									tpan-1		csr-1
	alh-8	18.29	18.4688	18.7105	18.4898			rps-7	18.3122	18.4438	18.6665	18.4742				rps-15	18.5159	18.2817	18.2463	18.3479			eif-2alpha	18.3518	18.3752	18.3659	18.3643									his-57		F44B9.8									tps-1		Y62H9A.3
	tba-2	18.5526	18.461	18.4008	18.4715			fln-1	18.4105	18.372	18.5942	18.4589				top-2	18.3106	18.3163	18.3841	18.337			gfat-2	18.3246	18.2506	18.3908	18.322									hpo-32		F46C5.6									tra-4		asp-2
	art-1	18.4873	18.592	18.2717	18.4503			ucr-11	18.6266	18.096	18.6503	18.4576				ech-5	18.4994	18.063	18.4312	18.3312			sams-1	18.2474	18.3265	18.3322	18.3021									hpx-2		F48A9.2									ttc-36		hsp-16.49
	acs-4	18.5952	18.477	18.254	18.4421			sodh-1	18.1037	18.7909	18.4461	18.4469				gcn-1	18.468	18.2738	18.1152	18.2857			rps-5	17.9168	18.5773	18.2508	18.2483									hsp-16.1		F49E2.2									unc-16		rbx-1
	unc-52	17.6851	18.2163	19.4207	18.4407			iff-2	18.5192	18.4699	18.3504	18.4465				ucr-1	18.4632	18.0773	18.3081	18.2829			acdh-7	18.1804	18.3305	18.2027	18.2379									hsp-16.48		F52H2.6									unc-18		hyl-1
	F21H7.5	18.5692	18.6505	18.0345	18.4181			comt-3	18.4561	18.3923	18.4243	18.4242				rpl-33	18.0394	18.4276	18.3787	18.2819			B0250.5	18.3219	18.2886	18.0963	18.2356									hsp-25		F53F4.16									unc-44		ule-1
	ints-1	18.5104	18.4301	18.1608	18.3671			gcst-1	18.698	17.7896	18.7723	18.42				acs-2	18.5882	18.1616	18.0575	18.2691			T23E7.2	18.3911	18.3084	17.9974	18.2323									hsr-9		F55A11.4									unc-52		zwl-1
	ubq-1	18.3877	18.4613	18.2496	18.3662			ZK813.3	18.2679	18.8932	18.0925	18.4179				abcf-2	18.4406	18.2254	18.1184	18.2615			mpc-2	18.5648	18.1814	17.9494	18.2319									hyl-2		F55C10.4									unc-70		folt-2
	hsp-3	18.2862	18.2064	18.446	18.3129			txdc-12.2	18.435	18.1863	18.5942	18.4052				rpt-2	18.4504	18.0836	18.198	18.244			hsp-6	18.3796	18.262	18.0503	18.2306									inx-11		F56C9.10									unk-1		phdh-1
	ech-1.2	18.3142	18.5958	17.9616	18.2905			eif-3.C	18.5847	18.0355	18.595	18.4051				pab-1	18.156	18.2137	18.3608	18.2435			unc-52	17.98	19.3054	17.38	18.2218									inx-3		F56G4.6									vab-10		vsra-1
	rpl-30	18.1515	18.0992	18.5988	18.2832			top-2	18.5125	18.2791	18.411	18.4009				bckd-1A	18.3884	18.0887	18.1669	18.2147			erfa-3	18.208	18.3349	18.1209	18.2213									ipp-5		F57C2.5									vab-19		Y45F10C.4
	prdx-2	18.2643	18.0829	18.471	18.2727			acs-4	18.6556	17.9284	18.6053	18.3964				acdh-10	18.312	18.1209	18.2031	18.212			pfk-1.1	18.1718	18.2913	18.1896	18.2176									K08D12.3		F57G12.2									vhp-1		sti-1
	idhb-1	18.1775	18.2919	18.3259	18.2651			ints-1	18.7294	17.8035	18.6243	18.3857				mec-12	18.54	18.191	17.879	18.2033			idha-1	18.1442	18.2805	18.2151	18.2133									K08D8.4		F58A6.1									W05B5.1		sup-36
	rpn-5	18.4834	18.3427	17.9292	18.2518			ubq-1	17.9942	19.0036	18.1591	18.3856				sams-3	18.3003	18.218	18.0801	18.1995			his-67	18.1049	18.7464	17.774	18.2084									K08D9.4		F59B1.8									wdfy-2		elo-1
	ucr-11	18.1899	18.2216	18.3115	18.241			cpn-3	18.165	18.8961	18.0762	18.3791				dhs-24	18.3703	18.072	18.1512	18.1978			mdh-2	18.0923	18.3239	18.1931	18.2031									K09C4.1		F59B2.3									Y110A7A.9		F25E2.3
	icl-1	18.1462	18.2457	18.2591	18.217			tba-2	18.5377	17.8657	18.7257	18.3764				F45D11.15	18.1512	18.1346	18.3022	18.196			idhb-1	18.143	18.2453	18.2154	18.2012									K09F6.3		F59E11.5									Y39G10AR.9		ptr-21
	eif-2alpha	18.0608	18.2596	18.3285	18.2163			rpl-26	18.6282	18.0903	18.3924	18.3703				B0379.1	18.4454	17.9568	18.1654	18.1892			phb-2	18.2509	18.2257	18.1031	18.1932									kin-18		faah-1									Y52B11A.10		fbxa-156
	ppk-2	18.1106	18.3824	18.1086	18.2005			spch-1	18.6557	18.0194	18.3982	18.3578				ola-1	18.0766	18.2042	18.2542	18.1783			R53.4	18.1947	18.2274	18.1408	18.1876									lbp-1		fbxa-135									Y56A3A.7		elo-2
	ule-3	18.0205	18.3066	18.2355	18.1875			anc-1	18.248	18.5229	18.2779	18.3496				sec-61.a	18.0683	18.2254	18.2369	18.1769			vit-1	18.209	18.2209	18.1284	18.1861									lbp-2		fbxa-157									Y75B8A.7		fat-1
	D1054.10	18.3437	18.1386	18.043	18.1751			tbb-1	18.3521	18.5233	18.1584	18.3446				akt-1	18.2426	18.0952	18.0542	18.1306			acp-1	18.2624	17.8415	18.4475	18.1838									lec-4		fbxa-39									Y82E9BR.14		pfn-3
	myo-3	17.7867	18.5778	18.1545	18.173			rps-20	18.4654	18.0512	18.5055	18.3407				pod-2	18.2865	17.9615	18.1404	18.1295			rpt-1	18.1648	18.1926	18.1839	18.1805									let-504		fbxa-65									Y92H12BL.7		rme-2
	fars-3	18.2075	18.1518	18.1522	18.1705			unc-15	17.6719	19.6327	17.6545	18.3197				cpl-1	18.0174	18.1045	18.2255	18.1158			acdh-12	18.2654	18.1473	18.1239	18.1789									lim-8		fcd-2									yap-1		rnr-1
	nars-1	18.2946	18.2453	17.9671	18.169			hsp-6	18.1872	18.6115	18.1541	18.3176				cct-7	17.9058	18.4314	17.8639	18.067			vit-3	18.3142	18.3354	17.8721	18.1739									lis-1		fkb-2									ZC412.5		nstp-4
	lev-11	17.8568	17.5314	19.1188	18.169			sca-1	18.571	17.6406	18.7282	18.3133				myo-1	18.3239	17.6653	18.193	18.0607			bckd-1A	18.2533	18.1489	18.1182	18.1735									lpd-5		fmo-4									ZK1010.2		glh-1
	vbh-1	18.1431	18.225	18.111	18.1597			car-1	18.4204	18.3697	18.0701	18.2867				fln-1	18.2077	17.905	18.0667	18.0598			F02A9.10	18.0346	18.7703	17.7107	18.1719									lrs-2		frm-5.2									ZK353.9		fbxc-50
	ttr-51	18.7464	17.8982	17.8283	18.1576			inx-12	18.5307	17.7871	18.4795	18.2658				par-5	17.9191	17.9405	18.2796	18.0464			abcf-2	18.1983	18.3741	17.9381	18.1701									lsm-7		fubl-4									ZK470.2		rla-2
	let-92	17.9718	18.2717	18.2273	18.1569			idhb-1	18.2486	18.123	18.4203	18.264				kin-19	18.0956	17.9852	18.0462	18.0423			C05C10.3	18.2246	17.9681	18.3176	18.1701									M116.5		fzy-1									ZK686.2		R03G8.6
	ldp-1	18.262	18.1621	17.9914	18.1385			alh-8	18.0742	18.4251	18.254	18.2511				nuo-5	18.3418	17.8022	17.9431	18.0291			nars-1	18.0607	18.2014	18.1808	18.1476									maph-1.2		gap-3									ZK909.3		rmd-1
	cts-1	17.979	18.0411	18.3576	18.1259			C08F8.2	18.4807	17.9882	18.2358	18.2349				B0250.5	18.0822	17.9815	18.0228	18.0288			rps-25	17.9545	18.6067	17.8742	18.1451									mar-6		gcy-13									zoo-1		mboa-2
	csr-1	18.3456	18.1474	17.8554	18.1161			acdh-7	18.2751	18.0263	18.3795	18.227				rpn-3	18.054	18.0408	17.9741	18.023			rps-15	18.0008	18.496	17.8047	18.1005									math-38		gei-1											T19B10.2
	B0250.5	18.1021	18.227	17.9957	18.1083			C18B2.3	18.3722	17.9276	18.3593	18.2197				rpt-1	18.1382	17.9296	17.9788	18.0155			tsn-1	17.9863	18.3312	17.9546	18.0907									mbk-1		ger-1											sao-1
	phb-1	17.9675	18.0877	18.2041	18.0864			rpn-11	18.3665	17.9571	18.2639	18.1958				fars-3	17.9752	18.0951	17.9417	18.004			vha-12	17.9722	18.1006	18.1863	18.0864									met-1		gex-4											Y43C5B.3
	F27D4.1	18.1261	18.1345	17.9952	18.0853			prdx-2	17.7784	18.8313	17.9465	18.1854				arl-1	18.174	17.9022	17.8857	17.9873			rpl-35	18.0473	17.9926	18.2038	18.0812									metl-17		gfi-3											ostb-1
	let-767	17.9874	18.0973	18.1687	18.0845			ril-1	17.8297	18.6368	18.0415	18.1693				gpa-4	18.0463	17.8212	17.979	17.9489			cct-6	17.9932	18.1241	18.1176	18.0783									mif-2		gldi-1											gly-8
	cyn-7	18.2306	17.803	18.2059	18.0798			copb-1	18.402	17.5609	18.5317	18.1649				atad-3	18.1841	17.8011	17.8605	17.9486			uba-1	18.0235	18.1667	17.9999	18.0633									mig-32		gldi-2											cct-5
	rpl-26	18.3753	17.9754	17.8548	18.0685			mdh-2	17.9052	18.3825	18.1958	18.1612				ivd-1	17.9802	18.0015	17.854	17.9452			cpn-3	18.0213	18.344	17.8143	18.0599									mlc-3		gldr-2											cas-2
	enpl-1	18.0972	17.934	18.1631	18.0648			sars-1	18.1702	18.1598	18.1341	18.1547				arf-3	17.9637	17.8571	18.0018	17.9409			tag-18	18.1917	17.9714	18.0136	18.0589									mlp-1		glf-1											mboa-6
	rps-30	18.4096	18.2426	17.5183	18.0568			egl-45	18.4089	17.6306	18.4243	18.1546				dyn-1	17.9947	17.9937	17.8282	17.9389			T05H10.6	18.0208	17.8969	18.219	18.0456									mog-3		glna-2											K05C4.2
	copa-1	18.1351	18.1301	17.9038	18.0563			nars-1	18.3231	17.8237	18.2795	18.1421				T09B4.5	18.4754	17.6109	17.7116	17.9327			ldp-1	17.8954	18.1136	17.9846	17.9978									mrg-1		gob-1											mcm-3
	pqn-52	17.5491	17.3627	19.1588	18.0235			F53B6.4	18.0566	18.5891	17.7688	18.1382				rpt-5	18.1081	17.8569	17.8264	17.9305			rpl-33	18.0736	17.9795	17.9059	17.9863									mrpl-30		gon-2											Y41D4A.4
	F33D11.10	17.7869	18.0615	18.1759	18.0081			ule-5	18.1226	18.3563	17.8857	18.1215				iff-1	17.9801	17.7912	18.0133	17.9282			top-2	17.9457	18.0025	17.9958	17.9814									mrps-24		gop-1											cpg-2
	cpl-1	18.0878	17.9891	17.9354	18.0041			ldp-1	18.2365	18.0221	18.0948	18.1178				rpl-12	18.2479	17.4972	18.0378	17.9276			cey-4	18.0296	18.0018	17.8533	17.9616									msp-10		gpa-4											F10A3.17
	eif-3.C	18.1392	17.9523	17.8652	17.9856			art-1	18.3203	17.6933	18.338	18.1172				snrp-200	17.8468	18.0728	17.8429	17.9208			arf-3	17.8734	18.0205	17.9274	17.9405									msp-19		gpcp-1											D2005.4
	glp-4	18.0396	17.9986	17.8954	17.9779			let-92	18.2579	17.6612	18.4297	18.1163				myo-2	18.1701	17.5325	18.0425	17.915			rpn-7	17.8318	18.0375	17.9284	17.9325									msp-3		gpcp-2											rad-51
	fars-1	18.0211	17.9847	17.9077	17.9712			hip-1	18.2956	17.9049	18.1447	18.1151				rpl-35	17.7052	17.8398	18.1985	17.9145			rpl-39	18.4251	17.9652	17.4035	17.9313									mvb-12		gsa-1											zen-4
	gfm-1	18.0368	18.3065	17.5674	17.9702			let-767	18.3234	17.8405	18.0986	18.0875				unc-18	17.8964	17.9495	17.8874	17.9111			rla-0	17.8473	18.032	17.9059	17.9284									ncbp-1		gst-42											pmt-1
	dpy-23	17.8587	17.9939	18.0501	17.9676			erfa-3	18.3005	17.7095	18.2352	18.0817				hsp-3	18.0045	17.6741	18.0023	17.8936			sams-3	17.6981	17.9752	18.0874	17.9202									ncbp-2		gtf-2h4											daf-36
	ppk-3	18.3992	17.9113	17.588	17.9662			F45D11.15	18.0796	17.9533	18.1764	18.0698				alh-8	17.9857	17.8385	17.8446	17.8896			ddx-17	17.8913	18.0059	17.8353	17.9108									ND1		H11E01.3											ints-11
	ddx-17	17.8269	18.0898	17.9433	17.9533			ldh-1	18.0377	18.1008	18.0175	18.052				pyk-1	17.9319	17.6538	18.0011	17.8622			acdh-3	17.816	17.9296	17.9631	17.9029									ND4		H20J04.4											ugt-29
	unc-87	18.1725	17.648	18.0315	17.9507			dpy-23	18.214	17.6048	18.3256	18.0481				glh-1	17.6706	17.991	17.9042	17.8553			T10F2.2	18.0946	17.839	17.7452	17.8929									ND5		hira-1											K12D12.5
	uba-1	17.9849	17.9137	17.9323	17.9436			fasn-1	18.3103	17.572	18.2146	18.0323				mdh-2	18.0615	17.6858	17.806	17.8511			egl-45	17.8674	17.9882	17.8028	17.8861									ndg-4		his-44											fbxa-4
	T05H10.6	17.8032	18.0921	17.9159	17.9371			COX2	17.7959	18.5098	17.7849	18.0302				acdh-3	17.8633	17.8663	17.7875	17.839			tba-4	17.7831	17.8963	17.9534	17.8776									ndub-11		his-67											Y51A2D.18
	kars-1	17.9246	17.9989	17.853	17.9255			ngp-1	18.0172	18.3568	17.6862	18.0201				acdh-7	17.9192	17.6422	17.9499	17.8371			rars-1	17.8676	17.9927	17.7725	17.8776									ndub-6		his-68											pfn-1
	top-2	18.0859	17.8967	17.7457	17.9094			let-2	17.44	18.3032	18.3036	18.0156				phb-2	17.9149	17.8619	17.7302	17.8357			eif-3.C	17.8446	17.9033	17.8654	17.8711									nduf-6		hmgs-1											pdi-3
	sodh-1	17.6734	17.8771	18.175	17.9085			copa-1	18.3385	17.3776	18.3307	18.0156				ddx-17	17.8663	17.7611	17.8583	17.8286			sip-1	17.7999	18.016	17.7939	17.8699									nhr-10		hmt-1											puf-3
	sca-1	17.8743	17.7375	18.1134	17.9084			vbh-1	18.0821	17.8032	18.0352	17.9735				csr-1	17.765	17.8118	17.8564	17.811			hsp-4	17.7185	17.9358	17.9254	17.8599									nhr-35		hpk-1											glt-1
	egl-45	17.9614	17.9724	17.778	17.9039			gsk-3	18.0947	17.7201	18.101	17.9719				copd-1	18.0786	17.6729	17.6679	17.8065			drp-1	17.8428	17.951	17.7737	17.8558									nlp-77		hpo-11											air-1
	copb-1	17.8633	17.9033	17.9414	17.9027			nduf-9	18.2542	17.4448	18.2144	17.9711				rpl-13	17.7457	17.8161	17.8179	17.7932			cct-2	17.7357	17.9545	17.8744	17.8549									nlp-82		hpo-35											ctl-2
	rpl-1	17.7709	17.8726	18.0395	17.8943			nduf-7	17.9282	18.0123	17.9196	17.9534				mec-7	18.1136	17.7114	17.5533	17.7927			kin-19	17.8883	17.9054	17.7569	17.8502									nmrk-1		hsp-16.11											tcc-1
	rps-5	17.3988	17.9323	18.3267	17.8859			nap-1	17.9736	17.8734	18.0043	17.9504				C28H8.3	17.7778	17.8397	17.7491	17.7888			moma-1	17.9837	17.8606	17.6756	17.84									npa-1		hum-2											mcm-7
	ldh-1	17.9948	17.8645	17.7892	17.8828			sams-3	17.7728	17.932	18.0856	17.9301				dlat-2	18.1865	17.4827	17.6906	17.7866			dhs-28	17.8225	18.0097	17.6847	17.839									nrf-6		immp-1											gstk-1
	nol-58	17.7214	17.956	17.9335	17.8703			ddx-17	18.1817	17.4559	18.1142	17.9173				nsf-1	17.9252	17.7666	17.6639	17.7852			pars-1	17.7945	17.8499	17.8607	17.835									nuaf-1		inpp-4B											yif-1
	Y69A2AR.18	17.8052	17.9929	17.8076	17.8686			F33D11.10	17.9822	17.7415	18.0199	17.9145				gldc-1	17.9481	17.7023	17.6981	17.7828			mmaa-1	17.9906	17.8388	17.6705	17.8333									nurf-1		ints-13											atx-3
	nduf-9	17.8564	17.9984	17.7424	17.8657			rpl-30	17.9788	17.7147	18.0472	17.9136				mpc-2	17.7551	17.7098	17.8653	17.7767			vha-13	17.6946	17.916	17.8752	17.8286									pacs-1		ire-1											fat-4
	cct-3	18.0163	17.9062	17.6555	17.8593			fkb-6	18.0435	17.8111	17.8714	17.9087				car-1	17.9598	17.5762	17.7632	17.7664			dhs-24	18.124	17.8653	17.4569	17.8154									pafo-1		iscu-1											retr-1
	pck-2	17.8623	17.7355	17.9657	17.8545			kars-1	17.9381	17.7851	17.8876	17.8703				nduf-7	18.1758	17.5831	17.5311	17.7633			icl-1	17.7295	17.7246	17.9862	17.8134									par-4		K05C4.2											C01G10.9
	ifc-2	16.7259	17.3566	19.4489	17.8438			arf-3	18.0146	17.4423	18.127	17.8613				pfn-1	17.9283	17.5914	17.7396	17.7531			erfa-1	17.8396	17.8825	17.6826	17.8015									pas-2		K05C4.7											itr-1
	arf-3	17.7815	17.9259	17.816	17.8411			nlp-82	17.5948	19.0718	16.9084	17.8583				drp-1	17.8267	17.7657	17.6581	17.7502			ifc-2	18.09	18.1766	17.1296	17.7987									pas-7		K10B4.3											pssy-2
	pfn-1	18.0849	17.8294	17.594	17.8361			T05H10.6	17.9583	17.7549	17.851	17.8547				ech-1.1	18.1711	17.376	17.6782	17.7417			arl-1	17.6643	17.9976	17.7069	17.7896									pat-10		K11H12.8											rpn-9
	mlc-2	17.8293	17.6577	17.9983	17.8284			cts-1	17.2636	18.9765	17.3005	17.8469				eat-3	17.9582	17.6523	17.6056	17.7387			let-92	17.7164	17.8109	17.8362	17.7879									pat-2		K12D12.5											srp-7
	myo-2	17.3103	18.1019	18.0652	17.8258			myo-3	17.6744	18.5717	17.2895	17.8452				cpn-3	17.6828	17.718	17.7842	17.7284			kin-2	17.7516	17.7165	17.8809	17.783									pat-6		kbrl-1											str-176
	erfa-1	17.767	17.8778	17.8212	17.822			eif-2alpha	17.9435	17.311	18.2564	17.837				fzo-1	17.9108	17.5984	17.6229	17.7107			F21D5.1	17.7579	17.6532	17.9206	17.7772									pbs-6		kin-4											ZK686.3
	C28H8.3	17.9365	17.841	17.6794	17.819			fnip-2	17.7854	18.0135	17.708	17.8356				ifc-2	18.0124	16.9162	18.1875	17.7054			vgln-1	17.7018	17.8443	17.7704	17.7722									pcyt-2.1		kle-2											sqv-4
	nduf-7	17.7205	17.9566	17.7401	17.8057			vdac-1	17.2528	18.9679	17.2809	17.8339				fbxa-39	17.2842	17.6313	18.1543	17.6899			snrp-200	17.6759	17.8052	17.79	17.7571									pdi-2		klp-19											cct-2
	ttr-18	18.0136	17.228	18.0989	17.7802			pqn-52	17.2365	18.2241	18.0239	17.8282				gfat-2	17.741	17.6748	17.6338	17.6832			dyn-1	17.6811	17.851	17.7264	17.7528									pgp-9		laat-1											nasp-2
	mcm-5	18.1353	17.8451	17.3575	17.7793			slc-25a10	18.0421	17.4621	17.9705	17.8249				ubl-1	17.8543	17.6441	17.5363	17.6782			lars-1	17.7421	17.9317	17.5656	17.7465									phat-1		lars-2											him-4
	nlp-31	17.8686	17.977	17.4844	17.7767			unc-52	17.5556	19.5741	16.3259	17.8185				gars-1	17.633	17.8717	17.5288	17.6778			eat-3	17.887	17.7214	17.627	17.7451									phat-3		let-611											cdkr-3
	slc-25a10	18.0456	17.747	17.5264	17.773			rsp-3	17.801	18.0939	17.5499	17.8149				unc-52	18.1618	16.9026	17.9667	17.6771			fars-1	17.741	17.7767	17.6702	17.7293									pigk-1		lfe-2											cgh-1
	dim-1	17.8068	17.7031	17.8046	17.7715			rpn-5	17.9253	17.5235	17.9482	17.799				goa-1	17.8134	17.8432	17.3729	17.6765			nduf-9	17.7848	17.5619	17.8241	17.7236									plpp-1.1		lgg-3											gst-27
	iff-1	17.7468	17.7976	17.7696	17.7713			T08G11.1	18.0211	17.4058	17.9666	17.7978				aqp-2	17.8512	17.4268	17.7483	17.6754			T08G11.1	17.6638	17.805	17.6942	17.721									pmlr-1		lig-4											asp-1
	mmcm-1	17.993	17.8153	17.4978	17.7687			Y69A2AR.18	17.6392	17.9473	17.773	17.7865				hxk-3	17.7494	17.698	17.5713	17.6729			ubl-1	18.0032	18.0303	17.1142	17.7159									prp-4		lin-13											ZK829.7
	F22B5.10	17.8092	17.9274	17.5623	17.7663			phb-2	17.9171	17.5391	17.9025	17.7862				T10F2.2	17.6122	17.7363	17.6646	17.6711			rpn-11	17.6736	17.8591	17.609	17.7139									prp-40		lin-14											gcn-2
	eif-2beta	17.8652	17.7244	17.6736	17.7544			popl-1	17.5198	18.7713	17.0634	17.7848				ngp-1	17.7312	17.8037	17.4763	17.6704			gas-1	17.8778	17.6363	17.6265	17.7135									pssy-1		lip-1											bmk-1
	unc-60	17.7915	17.5991	17.7804	17.7237			ppk-3	17.8433	17.9591	17.5506	17.7843				eif-2alpha	17.5399	17.7122	17.7499	17.6673			hsp-3	17.6781	17.7315	17.7209	17.7101									pus-1		lit-1
	ifb-1	17.7906	17.6332	17.7308	17.7182			rbmx-2	17.7617	17.7779	17.8099	17.7832				tba-7	17.9627	17.5847	17.4181	17.6551			vha-11	17.7261	17.7967	17.6076	17.7101									pxl-1		lrk-1
	H06I04.3	17.3111	18.006	17.8348	17.7173			vha-13	17.5821	18.0973	17.6638	17.7811				rsks-1	17.8544	17.608	17.4874	17.6499			tufm-2	17.7737	17.7047	17.5984	17.6923									pycr-1		M01F1.4
	rpt-6	17.7933	17.6357	17.6902	17.7064			rpl-1	17.5881	17.9798	17.7317	17.7665				rop-1	17.8378	17.5472	17.5156	17.6335			ppk-2	17.6661	18.0292	17.3253	17.6735									Q06AY5		M04B2.2
	nmy-1	18.2177	17.7291	17.1609	17.7026			stt-3	17.7843	17.7304	17.7703	17.7617				alh-12	17.6933	17.6169	17.588	17.6327			cct-4	17.555	17.8267	17.6344	17.672									Q17350		M04F3.4
	gsk-3	17.8652	17.7563	17.4841	17.7019			Y55F3AM.13	18.0583	17.3388	17.8869	17.7613				gas-1	17.9633	17.4593	17.4538	17.6255			alh-8	17.595	17.5589	17.8578	17.6706									Q18907		M176.4
	C14B9.10	17.4242	17.7792	17.8849	17.6961			enpl-1	17.7026	17.6533	17.9044	17.7534				nars-1	17.6785	17.5539	17.6432	17.6252			unc-116	17.6272	17.8297	17.5265	17.6611									R01H10.7		M18.3
	pars-1	17.656	17.7124	17.6517	17.6734			rps-15	17.6514	17.9509	17.607	17.7364				hsp-4	17.7664	17.405	17.6757	17.6157			msp-79	17.5629	17.52	17.8562	17.6463									R04F11.2		maa-1
	gars-1	17.6705	17.6533	17.683	17.6689			gfm-1	17.7238	17.8398	17.5987	17.7208				adk-1	17.6843	17.4922	17.6578	17.6114			ctps-1	17.6217	17.6605	17.6551	17.6458									R07E5.1		maea-1
	vha-11	17.3738	17.6553	17.9648	17.6646			maph-1.1	17.7569	17.7648	17.6375	17.7197				clu-1	17.7377	17.5812	17.4406	17.5865			dhc-1	17.59	17.7019	17.5346	17.6088									R10E9.2		maoc-1
	pdi-3	17.6834	17.4894	17.759	17.6439			C28H8.3	17.9946	17.1683	17.9706	17.7112				rars-1	17.6742	17.5635	17.488	17.5753			spch-1	17.7029	17.4395	17.6404	17.5942									R11H6.5		map-1
	phb-2	17.4448	17.6689	17.8056	17.6398			mpdu-1	17.7444	17.8019	17.5653	17.7039				hphd-1	17.8359	17.4033	17.4779	17.5724			gars-1	17.5287	17.8949	17.3387	17.5874									R12C12.9		maph-1.3
	lec-1	17.5463	17.2594	18.0248	17.6102			his-40	17.2991	19.0156	16.7823	17.699				cey-4	17.5786	17.6367	17.4939	17.5697			enpl-1	17.4703	17.7773	17.5128	17.5868									rars-2		mat-2
	acp-6	17.5615	17.5783	17.6252	17.5883			vit-3	17.7451	18.0435	17.2578	17.6821				ldp-1	17.4733	17.6306	17.5795	17.5612			mcm-3	17.5548	17.598	17.598	17.5836									rba-1		math-22
	nuo-5	17.5983	17.7604	17.4033	17.5873			F22B5.10	17.8686	17.32	17.8134	17.6673				ppk-3	17.9552	17.1628	17.5537	17.5572			rsp-2	17.5482	17.6385	17.5298	17.5722									rbm-25		math-24
	T22B7.7	17.7442	17.7787	17.2125	17.5785			K11H3.3	18.0237	17.08	17.8711	17.6583				sucl-1	17.7496	17.2432	17.6287	17.5405			eif-2gamma	17.5485	17.7784	17.3885	17.5718									rbpl-1		mboa-2
	COX2	17.6141	17.5492	17.5627	17.5753			fipr-21	17.3608	18.5563	17.0553	17.6575				ral-1	17.6501	17.4509	17.4747	17.5253			sars-1	17.3728	17.5588	17.7299	17.5539									rfth-1		mcat-1
	K11H3.3	17.6584	17.5773	17.4716	17.5691			abcf-2	17.9005	17.3011	17.7581	17.6532				mlc-1	17.6167	17.1757	17.7621	17.5182			rpn-5	17.5021	17.6351	17.5201	17.5524									rnp-4		melo-1
	gpd-2	17.8249	17.299	17.573	17.5656			rps-6	17.7003	17.635	17.6222	17.6525				haf-4	17.5635	17.5451	17.4046	17.5044			copd-1	17.4724	17.6838	17.4628	17.5397									rnp-5		mep-1
	egl-4	17.6489	17.5434	17.4985	17.5636			prpf-4	17.6998	17.8839	17.3461	17.6433				let-92	17.4141	17.4777	17.5853	17.4924			rab-18	17.5287	17.5832	17.4575	17.5231									rom-5		mfb-1
	rpt-2	17.6206	17.5308	17.5228	17.5581			mek-5	17.5595	17.9603	17.3869	17.6356				T25B9.9	17.3901	17.6705	17.4163	17.4923			nucl-1	17.5447	17.8114	17.1949	17.517									rsp-5		mfn-1
	cct-1	17.7214	17.53	17.4	17.5505			vab-10	17.6763	17.3348	17.8539	17.6217				rpl-39	16.8182	17.3655	18.2415	17.4751			unc-60	17.6151	17.6055	17.316	17.5122									rtfo-1		mlc-1
	rab-11.1	17.5828	17.4196	17.6165	17.5396			frm-4	17.8115	17.1942	17.8558	17.6205				F21D5.1	17.547	17.4502	17.4227	17.4733			art-1	17.3707	17.9071	17.2543	17.5107									sap-140		mlk-1
	rps-6	17.5087	17.6101	17.4974	17.5387			pars-1	17.8508	17.1196	17.8889	17.6198				rpn-7	17.4157	17.3475	17.5749	17.446			cct-8	17.4836	17.536	17.5049	17.5082									sap-49		mnp-1
	lec-3	17.1067	17.1801	18.3128	17.5332			sams-1	17.622	17.7161	17.5034	17.6138				rab-18	17.5668	17.322	17.4225	17.4371			nuo-5	17.5459	17.4356	17.4734	17.485									sel-11		moc-3
	bckd-1A	17.5837	17.5161	17.408	17.5026			F55F8.2	17.6056	17.8797	17.3526	17.6126				ced-10	17.4965	17.268	17.4831	17.4159			hip-1	17.5281	17.4149	17.5085	17.4838									sem-5		mrpl-2
	pqn-22	17.6469	17.9366	16.9177	17.5004			rps-5	16.979	18.0404	17.8133	17.6109				his-68	16.763	17.8898	17.5935	17.4154			T25B9.9	17.5335	17.3197	17.5772	17.4768									set-13		mrpl-47
	pyk-1	17.7009	17.4215	17.3578	17.4934			ech-1.2	17.5077	17.8927	17.4203	17.6069				T22B7.7	17.2618	17.2465	17.7226	17.4103			prdx-2	17.4696	17.5911	17.3669	17.4759									set-3		mrps-10
	ZC434.8	17.5133	17.5045	17.4482	17.4887			fars-3	17.7744	17.3283	17.6616	17.5881				cts-1	17.6673	17.2773	17.278	17.4075			adk-1	17.3702	17.4869	17.5616	17.4729									set-9		mrps-23
	abcf-2	17.4444	17.5293	17.4876	17.4871			hsp-3	17.3032	17.9498	17.5022	17.5851				sup-46	17.5804	17.266	17.3634	17.4033			rpl-13	17.6192	17.6211	17.1667	17.469									sig-7		mrps-7
	npp-9	17.8569	17.4922	17.0997	17.4829			arf-1.2	17.6224	17.6706	17.4557	17.5829				tps-1	17.4491	17.446	17.2902	17.3951			alh-3	17.3196	17.2242	17.852	17.4652									sir-2.3		msp-79
	gas-1	17.3982	17.6753	17.3335	17.469			aqp-2	17.2044	18.3371	17.2042	17.5819				tsn-1	17.2558	17.3916	17.5316	17.393			gspd-1	17.4533	17.455	17.4848	17.4643									smcr-8		mspn-1
	mpdu-1	17.4883	17.4962	17.4045	17.463			ttr-18	17.2038	18.0103	17.5217	17.5786				ama-1	17.5582	17.291	17.3135	17.3876			mars-1	17.4258	17.5428	17.4044	17.4577									smg-4		mtcu-1
	let-2	16.4771	17.3496	18.55	17.4589			eif-2beta	17.8651	17.0321	17.8374	17.5782				eif-3.C	17.2172	17.4925	17.3861	17.3653			gldc-1	17.5189	17.3642	17.4826	17.4552									smo-1		mtg-1
	ucr-2.3	17.528	17.481	17.3509	17.4533			erfa-1	17.7868	17.1244	17.8147	17.5753				abts-1	17.6228	17.1954	17.2758	17.3647			tba-9	17.4122	17.6021	17.3405	17.4516									snf-11		mtq-2
	tufm-2	17.4326	17.6989	17.1757	17.4357			kin-19	17.6868	17.158	17.7899	17.5449				ppk-2	17.5062	17.0318	17.5472	17.3618			pqn-52	17.1045	18.5016	16.7368	17.4476									snr-1		mtx-2
	ZK1058.9	17.8207	17.2949	17.1906	17.4354			pat-10	18.0153	17.4031	17.1804	17.5329				kars-1	17.5178	17.305	17.213	17.3453			rpl-30	17.5814	17.5227	17.186	17.43									spch-2		mut-16
	spch-1	18.1317	17.6601	16.5105	17.4341			vha-2	16.8862	18.9243	16.7766	17.529				pars-1	17.1924	17.3206	17.4989	17.3373			rpt-4	17.3394	17.5517	17.3475	17.4129									spe-51		mut-7
	C18B2.3	17.4029	17.3611	17.5341	17.4327			F49E2.5	16.6134	19.3201	16.651	17.5282				cct-6	17.0969	17.6287	17.2727	17.3328			ech-1.2	17.6377	17.2481	17.3188	17.4015									spp-10		nduo-1
	rps-13	17.5594	17.1075	17.6265	17.4311			mmcm-1	17.6844	17.1403	17.7597	17.5281				tba-4	17.4407	17.3727	17.1811	17.3315			nsf-1	17.349	17.4525	17.3562	17.3859									srab-14		nduo-4
	rps-15	17.4217	17.2967	17.5577	17.4254			cct-3	17.4412	17.7968	17.3418	17.5266				F36A2.7	17.3796	17.3621	17.2444	17.3287			hxk-3	17.2838	17.3115	17.5475	17.3809									srp-6		nduo-5
	popl-1	17.537	17.4122	17.3172	17.4221			vha-12	17.2462	17.9661	17.3562	17.5228				R09F10.1	17.5423	17.189	17.2074	17.3129			rop-1	17.231	17.4243	17.4751	17.3768									stdh-3		ndx-7
	pud-3	17.5487	17.3928	17.3089	17.4168			nlp-31	17.045	18.4365	17.0619	17.5145				myo-3	17.6365	16.8163	17.4855	17.3128			gfm-1	17.5124	17.3701	17.239	17.3738									sumv-1		ndx-9
	lars-1	17.5535	17.4113	17.283	17.4159			his-24	16.9321	19.1493	16.451	17.5108				alh-1	17.7087	17.0076	17.1935	17.3033			hach-1	17.4208	17.382	17.2945	17.3658									sumv-2		ned-8
	perm-4	16.9084	17.6038	17.7205	17.4109			spg-7	17.8057	16.9643	17.7175	17.4958				C35A5.8	17.3925	17.2955	17.217	17.3017			clu-1	17.3242	17.4104	17.3517	17.3621									swsn-7		nep-2
	rpl-30	17.4029	17.1496	17.6726	17.4084			Y62H9A.5	17.6594	17.4533	17.3552	17.4893				sams-1	17.2207	17.3055	17.377	17.3011			nra-2	17.3248	17.3822	17.3596	17.3555									T04B8.5		nepr-1
	far-2	17.4986	17.2523	17.4717	17.4075			nog-1	17.6005	17.6512	17.1975	17.4831				pck-1	17.5093	17.1835	17.1978	17.2969			F36A2.7	17.2481	17.4328	17.3832	17.3547									T05A12.4		nft-1
	spg-7	17.4967	17.4884	17.1791	17.3881			aass-1	17.5028	17.5582	17.3692	17.4767				coq-8	17.5448	17.2112	17.1178	17.2913			hpo-18	17.4024	17.2479	17.3453	17.3319									T05G5.5		nfx-1
	fipr-21	17.6041	17.428	17.0942	17.3754			glh-1	17.5905	17.1416	17.6791	17.4704				pyr-1	17.4776	17.2115	17.1418	17.277			rpl-1	17.1851	17.3649	17.4234	17.3244									T05H4.10		nhl-1
	gfat-2	17.0401	17.3961	17.6447	17.3603			dyn-1	17.6915	16.9192	17.7546	17.4551				mca-3	17.1234	17.2594	17.4456	17.2761			fbxa-39	17.4232	16.5008	18.0471	17.3237									T07A9.8		nhr-189
	rsp-3	17.4304	17.3095	17.3183	17.3527			rps-13	16.8683	18.9257	16.5639	17.4526				hach-1	17.2628	17.1756	17.355	17.2645			eif-3.G	17.2507	17.4465	17.2661	17.3211									T07C4.3		nhr-40
	ostb-1	17.2624	17.2034	17.551	17.3389			csr-1	17.6983	17.1007	17.5249	17.4413				ctsa-1.1	17.1315	17.2738	17.3831	17.2628			pyr-1	17.3399	17.4054	17.1856	17.3103									T12B3.3		nhr-46
	R13H4.2	17.5299	17.2908	17.178	17.3329			lec-3	16.8919	17.7695	17.6539	17.4384				unc-116	17.4578	17.1505	17.1552	17.2545			F32A11.1	17.5013	17.3973	16.994	17.2975									T13C2.6		nhr-47
	pod-1	17.7548	17.2663	16.9444	17.3218			R13H4.2	17.4633	17.6516	17.198	17.4376				moma-1	17.2637	17.1465	17.2444	17.2182			akt-1	17.3276	17.2585	17.3061	17.2974									T18D3.1		nhr-49
	F53B6.4	17.5593	17.476	16.929	17.3214			myo-5	17.4472	17.6145	17.2498	17.4372				egl-45	17.0277	17.3922	17.2327	17.2175			nog-1	17.2918	17.3423	17.2399	17.2913									T20F7.1		nhr-70
	Y51H7C.13	16.3069	16.8717	18.7809	17.3198			ifc-2	16.8569	18.0128	17.4189	17.4295				rpl-30	16.9094	17.1668	17.5743	17.2168			apb-1	17.1175	17.4065	17.3201	17.2814									T22B7.4		nhr-86
	mpc-2	17.3348	17.3575	17.2473	17.3132			rab-11.1	17.1898	17.8933	17.1838	17.4223				F14D2.11	17.242	17.3334	17.0666	17.214			eef-1G	17.158	17.2615	17.413	17.2775									T23B3.2		nhr-88
	plp-1	17.0733	17.3435	17.5104	17.3091			C49H3.3	17.1528	18.2729	16.8353	17.4203				wars-1	17.4744	17.0886	17.0644	17.2091			anc-1	17.2483	17.3569	17.2077	17.2709									T23F11.2		nkcc-1
	rpn-3	17.3788	17.3914	17.1561	17.3088			T09B4.5	16.8273	18.7378	16.6935	17.4195				rpt-4	17.3613	17.1339	17.1	17.1984			B0379.1	17.4652	17.5604	16.778	17.2679									T24B8.3		nonu-1
	ril-1	17.0311	17.2217	17.6547	17.3025			ZK813.1	17.2548	17.8888	17.1027	17.4154				lars-1	17.0961	17.2585	17.2299	17.1948			yars-1	17.2158	17.2779	17.2971	17.2636									T25C12.3		nova-1
	dyn-1	17.153	17.2848	17.4368	17.2915			rpn-3	17.5819	17.0559	17.5963	17.4114				dhc-1	17.1347	17.2499	17.1996	17.1947			unc-18	17.2423	17.2121	17.3183	17.2576									tag-123		nprt-1
	stt-3	17.4284	17.2753	17.1703	17.2913			B0250.5	17.4564	17.1905	17.5461	17.3977				acdh-13	17.4751	17.0372	17.0572	17.1898			let-767	17.1608	17.3149	17.2652	17.247									tag-153		nrde-3
	pab-2	17.4396	17.1506	17.2754	17.2885			mct-6	17.6176	17.1593	17.3725	17.3831				aass-1	17.5114	17.0225	17.0121	17.182			mca-3	17.1731	17.2876	17.2414	17.234									tag-343		nsun-5
	rnp-4	17.2491	16.9354	17.6772	17.2872			phb-1	17.3927	17.3383	17.4162	17.3824				rpl-1	17.4113	16.9652	17.1658	17.1808			ctsa-1.1	17.1381	17.1298	17.42	17.2293									tdp-1		ooc-3
	hach-1	17.1477	17.4388	17.255	17.2805			rpt-6	17.4776	17.0525	17.5493	17.3598				vha-12	17.1246	17.1367	17.2656	17.1756			T21H3.1	17.1837	16.9393	17.5535	17.2255									tppp-1		ooc-5
	hpo-19	17.3567	17.2973	17.1812	17.2784			ZK1058.9	17.4866	16.9883	17.6003	17.3584				C53C9.2	17.4713	16.8617	17.1852	17.1727			haf-4	17.1998	17.1391	17.3177	17.2189									tre-2		osr-1
	F59G1.3	17.6045	17.3116	16.8812	17.2658			rars-2	17.0336	18.6771	16.3474	17.3527				fusm-2	17.5311	16.8566	17.094	17.1606			atln-1	17.0722	17.2826	17.2671	17.2073									trpp-3		oxi-1
	cdc-48.1	17.0517	17.2451	17.4997	17.2655			gas-1	17.347	17.1978	17.5001	17.3483				eif-2gamma	17.249	17.1441	17.0872	17.1601			imb-3	17.0809	17.5177	17.0149	17.2045									ttbk-8.1		oxy-4
	ule-1	16.9081	17.4456	17.4342	17.2626			C14B9.10	17.244	17.2467	17.5374	17.3427				sip-1	16.7887	17.0557	17.6317	17.1587			C35A5.8	17.2249	17.2519	17.131	17.2026									ttc-17		pab-1
	C16A3.5	17.1153	17.2598	17.4124	17.2625			rab-7	17.3916	17.3068	17.3273	17.3419				ZK1058.9	17.2736	17.014	17.1538	17.1471			nduf-7	17.3304	17.1556	17.1163	17.2007									ttr-15		paqr-1
	far-1	17.1621	17.0035	17.6018	17.2558			hsp-12.2	17.211	17.8188	16.9823	17.3374				ppgn-1	17.495	16.8704	17.0635	17.143			ech-5	17.3832	16.9902	17.2096	17.1943									ttr-24		pde-4
	vha-12	17.2637	17.0079	17.494	17.2552			rps-21	17.2212	17.9513	16.8276	17.3334				msp-79	16.9508	17.0796	17.349	17.1265			mcm-5	17.2656	17.1393	17.1647	17.1899									ttx-7		pef-1
	nra-2	17.3281	17.3944	17.0275	17.25			nst-1	17.2893	17.6375	17.0542	17.327				paa-1	17.2449	17.2428	16.887	17.1249			gpd-2	17.0155	17.223	17.3262	17.1882									ugt-13		pept-2
	arx-4	17.315	17.3167	17.1174	17.2497			rbm-39	17.0929	17.981	16.8781	17.3173				rsp-3	17.118	16.9953	17.2503	17.1212			vps-35	17.1182	17.2951	17.1289	17.1807									ugt-8		perm-3
	kin-19	17.2279	17.3926	17.0666	17.229			nkb-1	17.2258	17.55	17.1726	17.3161				lonp-1	17.2693	16.9793	17.0754	17.108			fzo-1	17.1524	17.2155	17.142	17.17									unc-32		pgp-10
	rpl-36	17.4961	16.8782	17.3121	17.2288			hpo-19	17.5256	17.0469	17.369	17.3138				dhs-28	16.8648	17.122	17.327	17.1046			iffb-1	17.0754	17.4326	16.9898	17.1659									unc-50		phdh-1
	rps-25	17.239	17.1131	17.3059	17.2193			sup-46	17.4295	16.9446	17.5623	17.3121				nst-1	17.2357	17.1095	16.9637	17.103			copb-2	17.1725	17.1642	17.1597	17.1654									unc-78		phyh-1
	cct-2	17.1389	17.2129	17.2878	17.2132			ketn-1	17.0127	18.4148	16.4997	17.3091				fars-1	17.0516	17.0865	17.1583	17.0988			rsks-1	17.2562	17.3264	16.9122	17.1649									vab-19		picd-1
	rpt-1	17.1798	17.1668	17.2863	17.211			copd-1	17.4479	17.1255	17.3357	17.303				gdh-1	17.4897	16.8113	16.901	17.0673			ucr-2.3	17.1537	17.3296	16.9783	17.1539									vav-1		pifk-1
	gspd-1	17.323	17.1128	17.1644	17.2001			pab-2	17.5558	16.9179	17.4292	17.301				mrps-18C	17.2936	16.9122	16.9838	17.0632			srpa-72	17.034	17.1939	17.1727	17.1335									vha-19		pign-1
	bckd-1b	17.135	17.143	17.285	17.1877			hrpr-1	17.4629	16.9857	17.4346	17.2944				sars-1	16.9473	16.9707	17.269	17.0623			ucr-2.1	16.9019	17.2984	17.1718	17.1241									vha-6		pkg-2
	mek-5	17.0713	17.1592	17.3123	17.1809			vwa-8	17.519	17.0457	17.3072	17.2906				xpo-2	17.0911	17.1086	16.9848	17.0615			mcm-7	17.1373	17.202	17.0257	17.1217									W01B6.6		plc-3
	rpl-12	17.1015	16.5934	17.8241	17.173			tufm-2	17.4786	16.8855	17.507	17.2904				F32A11.1	16.9735	17.1886	17.0218	17.0613			T20B12.7	17.1704	17.2049	16.9791	17.1181									W02D7.4		plx-1
	col-8	16.4439	16.6922	18.3621	17.1661			lars-1	17.5663	16.7145	17.5592	17.28				vit-4	16.7159	17.1597	17.3076	17.0611			mlc-1	16.9277	17.1015	17.3199	17.1164									W03D8.9		pmp-3
	R13H4.2	17.2888	17.1156	17.08	17.1615			R13H4.2	17.1828	17.45	17.1981	17.277				rskn-2	17.2412	16.9922	16.9393	17.0576			gpa-4	16.9081	17.0302	17.3887	17.109									wago-5		ppm-2
	Y66H1A.4	17.268	17.1806	17.0324	17.1603			pyk-1	17.0103	17.896	16.9238	17.2767				pat-4	16.9982	17.0091	17.1573	17.0549			sqv-4	17.1275	17.2288	16.9668	17.1077									wdr-46		pqbp-1.1
	dhs-12	17.1562	17.1533	17.1274	17.1456			cpt-1	17.2927	17.2626	17.2687	17.2747				hpo-18	16.7561	17.1606	17.2125	17.0431			paa-1	16.9179	17.2407	17.1278	17.0955									wdr-5.1		prmt-7
	cpr-9	17.3731	16.9823	17.0693	17.1416			vit-1	17.3784	17.1084	17.3334	17.2734				gspd-1	16.9702	17.0915	17.0305	17.0307			C18B2.3	17.2996	17.4135	16.5383	17.0838									wdr-5.3		prx-1
	unc-89	17.1256	17.5803	16.7122	17.1394			rpl-32	17.0345	17.9315	16.8079	17.258				smc-3	17.1287	16.9705	16.9867	17.0286			tba-7	17.02	17.2034	17.0065	17.0766									xpc-1		prx-11
	cpt-1	17.269	17.123	17.0149	17.1356			pfn-1	17.4283	16.9973	17.3331	17.2529				acdh-9	17.1145	16.8441	17.101	17.0199			mec-12	16.9279	17.3088	16.9885	17.0751									Y106G6D.3		prx-3
	Y55F3AM.13	17.1441	17.1122	17.1437	17.1333			gars-1	17.3877	16.8197	17.5377	17.2484				ruvb-2	17.0006	17.0787	16.9777	17.019			tps-1	17.0657	17.167	16.9826	17.0718									Y22D7AL.10		psd-1
	rpt-5	17.0835	17.0561	17.2553	17.1316			T04F3.1	17.3705	17.0544	17.2927	17.2392				erfa-1	16.8755	17.0294	17.1492	17.0181			itsn-1	17.1045	17.0873	17.0228	17.0716									Y37E11B.10		puf-11
	gpdh-2	16.9854	17.1563	17.2462	17.1293			rla-0	17.007	17.6326	17.0507	17.2301				raga-1	17.0671	16.9952	16.9842	17.0155			ppk-3	17.1769	17.1732	16.8495	17.0665									Y37H2A.14		puf-3
	ctps-1	17.0578	17.2133	17.1062	17.1258			misc-1	17.491	16.6401	17.5289	17.22				rps-19	17.1717	16.8285	17.045	17.015			mcm-2	17.0694	17.056	17.0605	17.062									Y47D3A.21		R07E3.1
	aars-2	17.0585	17.1218	17.1696	17.1166			pat-4	17.2901	17.0554	17.299	17.2148				ucr-2.1	17.1411	16.7818	17.0949	17.0059			stt-3	17.033	17.0543	17.0899	17.0591									Y49E10.4		R07E5.15
	W10C8.5	17.1845	16.9746	17.1527	17.1039			asb-2	16.9566	17.6308	17.0297	17.2057				rpoa-2	16.9901	17.0656	16.9284	16.9947			ruvb-2	17.0075	17.0251	17.144	17.0589									Y50D4A.1		R07G3.8
	eif-3.G	17.2398	16.9873	17.0631	17.0967			rpt-2	17.3453	16.8178	17.4455	17.2029				vha-13	16.9737	17.0208	16.9713	16.9886			vsra-1	17.0954	17.0979	16.9786	17.0573									Y54F10AM.8		R09F10.1
	uev-1	17.2979	17.0081	16.9432	17.0831			Y66H1A.4	16.814	18.2252	16.5403	17.1932				ubq-1	17.339	16.6767	16.9395	16.9851			aars-2	16.9712	17.0548	17.1453	17.0571									Y55F3AR.2		R102.4
	Y62H9A.4	16.3546	17.8538	17.0349	17.0811			unc-44	17.3117	16.9471	17.3113	17.19				mek-5	17.1224	16.7387	17.0701	16.9771			rnr-1	17.1328	17.0824	16.9518	17.0557									Y57A10A.26		R107.2
	maph-1.1	17.3	17.0614	16.8768	17.0794			cec-5	17.1946	17.4565	16.901	17.184				rpl-28	17.2621	17.0755	16.583	16.9736			xpo-2	17.0501	17.168	16.9149	17.0443									Y57G11B.5		R119.2
	tba-4	17.2031	17.0211	16.9958	17.0733			arx-4	17.317	16.9093	17.3102	17.1788				Y45G12B.3	17.3845	16.6916	16.8242	16.9668			hphd-1	17.0817	16.965	17.0453	17.0307									Y57G11C.31		R13D11.4
	adk-1	16.7739	16.9956	17.445	17.0715			W07E11.1	17.3133	17.0228	17.192	17.176				nra-2	16.8682	16.9562	17.0643	16.9629			ral-1	17.0459	16.8786	17.1176	17.0141									Y58A7A.4		R13H4.5
	rbmx-2	16.7345	17.1582	17.3167	17.0698			ears-1	17.2898	16.8843	17.3381	17.1707				H06I04.3	17.1824	16.7956	16.9005	16.9595			ruvb-1	16.9967	17.05	16.9948	17.0138									Y62H9A.4		R31.2
	metl-17	17.2326	17.1461	16.8296	17.0694			sip-1	17.3174	17.0577	17.1043	17.1598				rab-35	17.0131	16.8817	16.981	16.9586			dlat-2	17.1192	16.8394	17.0523	17.0037									Y69E1A.5		rab-21
	F36A2.7	16.7387	17.057	17.3994	17.065			ttr-51	16.8783	17.8628	16.7152	17.1521				mmaa-1	17.1251	16.8505	16.887	16.9542			dif-1	16.986	17.2472	16.7151	16.9828									Y69H2.7		rab-28
	npp-25	17.0572	17.1153	17.0213	17.0646			ostb-1	17.1954	16.8201	17.4273	17.1476				top-1	16.2322	17.0875	17.5165	16.9454			top-1	16.8789	17.3486	16.7161	16.9812									Y71H2AM.1		rad-51
	pyr-1	17.2078	17.0523	16.9323	17.0641			lec-1	16.1865	18.5822	16.6671	17.1453				cct-4	16.7907	17.3445	16.6912	16.9421			ubq-1	16.9215	16.8926	17.1224	16.9788									Y75B8A.14		rad-54.b
	arf-1.2	17.0224	17.0311	17.1236	17.059			M01H9.3	17.3324	17.0865	16.9992	17.1394				haf-3	16.881	16.9481	16.9771	16.9354			iars-1	16.8596	17.051	16.9885	16.9663									Y82E9BR.16		rbm-28
	hars-1	17.0981	17.087	16.9912	17.0588			cpl-1	17.1722	16.8842	17.3454	17.1339				rab-7	17.3001	16.7051	16.7807	16.9286			phb-1	16.9833	16.9201	16.9884	16.9639									zag-1		rbr-2
	rpl-32	17.2308	17.1384	16.7879	17.0524			nuo-5	17.0205	17.1955	17.1636	17.1265				xpo-1	16.9338	17.0141	16.8058	16.9179			wars-1	16.8883	16.9841	17.0001	16.9575									ZC412.3		rbx-1
	vha-13	16.7984	16.9103	17.4431	17.0506			rpl-30	17.2767	17.0942	17.0054	17.1254				hil-3	17.0552	16.8918	16.8052	16.9174			mmcm-1	16.9503	17.1541	16.7482	16.9509									ZK1098.11		rcor-1
	copd-1	17.1599	16.9946	16.9824	17.0456			mct-3	17.2745	16.8603	17.239	17.1246				azyx-1	17.2917	16.6054	16.8185	16.9052			raga-1	16.9932	16.9453	16.8911	16.9432									ZK177.8		rga-1
	rab-7	17.2911	16.9871	16.8557	17.0446			T20B12.7	17.2456	16.8127	17.3017	17.12				let-363	17.071	16.8804	16.7405	16.8973			atad-3	17.0757	16.7864	16.9462	16.9361									ZK180.5		rgl-1
	pfk-1.1	16.9028	17.108	17.1161	17.0423			gsy-1	17.1762	16.9193	17.2541	17.1165				iars-1	16.9123	16.9727	16.8043	16.8964			acdh-9	16.965	16.9119	16.8746	16.9172									ZK180.6		riok-3
	tbb-1	17.2113	17.0331	16.8655	17.0366			T22B7.7	17.2084	16.9898	17.1183	17.1055				mars-1	16.908	16.8972	16.8822	16.8958			rsp-3	17.0038	17.0235	16.7231	16.9168									ZK550.3		rle-1
	cand-1	17.0429	17.0124	17.0239	17.0264			unc-82	16.5109	17.5677	17.2262	17.1016				ctps-1	16.9616	16.8687	16.8571	16.8958			elo-1	16.9653	16.8334	16.9213	16.9067									ZK632.4		rme-6
	Y71H10B.1	16.9525	17.1002	17.0066	17.0198			fars-1	17.2565	16.6351	17.4115	17.101				rpl-31	17.3176	16.6726	16.697	16.8957			vpr-1	16.7335	16.9297	17.0437	16.9023									ZK84.1		rnst-2
	fkb-6	17.1037	16.9675	16.9639	17.0117			akt-1	17.3442	16.7317	17.2163	17.0974				art-1	16.9748	16.7911	16.9126	16.8928			aass-1	16.7885	17.017	16.8993	16.9016											rpac-19
	ttr-2	17.5165	16.8684	16.6447	17.0099			F36A2.7	17.0893	16.7158	17.471	17.092				lgc-34	16.6883	17.1078	16.8751	16.8904			goa-1	16.7506	17.0021	16.9234	16.892											rpap-2
	snrp-200	16.9719	17.1098	16.928	17.0032			rme-1	17.1897	16.9443	17.1217	17.0852				R148.5	16.9246	16.8342	16.9059	16.8882			mca-2	16.7155	17.0264	16.9288	16.8902											rpb-3
	pat-10	17.0635	16.6339	17.3058	17.0011			cct-1	17.0111	17.3941	16.8467	17.084				M04B2.4	17.1473	16.686	16.824	16.8858			hsp-75	17.0157	16.8703	16.7846	16.8902											rpl-11.2
	rars-1	17.0488	17.0426	16.9022	16.9979			W04G3.5	17.1575	17.1815	16.9061	17.0817				rab-5	16.9	16.7291	17.0279	16.8857			R151.2	16.881	16.692	17.0855	16.8862											rrc-1
	rps-10	16.8185	16.7027	17.4486	16.9899			rps-25	16.6826	17.9516	16.5895	17.0746				mmcm-1	16.9432	16.8634	16.8456	16.8841			R09F10.1	17.3948	16.5329	16.7185	16.8821											rsa-2
	vha-2	16.8076	16.6427	17.5104	16.9869			pfk-1.1	17.2702	16.6233	17.3105	17.068				acs-19	16.8554	16.7975	16.9977	16.8835			rpn-2	16.8628	16.9462	16.8356	16.8816											rskn-1
	rme-1	17.0339	16.913	16.9853	16.9774			nra-2	17.3106	16.6085	17.2752	17.0648				apb-1	16.8244	17.0523	16.7684	16.8817			Y43F4B.5	16.9588	16.7551	16.904	16.8726											rsp-6
	abcf-1	17.1543	16.9627	16.8092	16.9754			W10C8.5	17.104	16.9798	17.105	17.0629				dao-3	16.8359	16.9827	16.8181	16.8789			aqp-2	16.4063	16.9758	17.2357	16.8726											rtcb-1
	ahsa-1	16.5646	17.0143	17.3448	16.9746			haf-4	17.2949	16.6446	17.2463	17.0619				idh-2	17.2341	16.5308	16.8692	16.878			R13H4.2	16.9812	16.9613	16.6465	16.863											sac-1
	sec-24.1	16.9367	16.9794	17.0028	16.973			copb-2	17.1125	16.9263	17.0316	17.0235				pdhk-2	16.9516	16.8577	16.8215	16.8769			mct-6	16.8366	16.8344	16.9177	16.8629											saeg-1
	sup-46	16.9039	16.9672	16.9902	16.9538			snrp-200	17.2417	16.6381	17.1866	17.0221				scc-3	16.897	16.8961	16.8256	16.8729			C14B9.10	16.856	17.2524	16.4373	16.8486											sahd-1
	ftt-2	16.6887	16.8876	17.2748	16.9504			eif-3.G	17.0261	17.0931	16.9107	17.01				dlat-1	17.2371	16.5858	16.7863	16.8697			rpl-12	16.8053	16.7566	16.9536	16.8385											samp-1
	vig-1	17.0353	16.7204	17.0671	16.9409			rpn-2	17.1497	16.9085	16.9703	17.0095				ZC262.5	16.9044	16.6557	16.9724	16.8442			dlat-1	17.173	16.6858	16.6502	16.8363											sams-4
	fnip-2	17.0744	17.216	16.5284	16.9396			Y71H10B.1	17.2155	16.6073	17.1869	17.0032				ruvb-1	16.8702	16.9255	16.7335	16.8431			icd-2	16.8259	16.9656	16.7138	16.8351											sdc-1
	rpn-2	16.9514	17.0478	16.8056	16.9349			unc-60	16.9442	16.8877	17.1727	17.0015				yars-1	16.8518	16.9004	16.7576	16.8366			oma-1	16.8811	16.4465	17.1022	16.8099											sek-3
	gcn-1	16.987	16.9036	16.9067	16.9324			K02F3.2	17.2555	16.4534	17.2797	16.9962				mca-2	16.6189	16.8397	17.0213	16.8266			lea-1	16.7757	16.747	16.868	16.7969											sek-4
	sams-3	16.3073	17.141	17.3333	16.9272			lea-1	17.103	16.9228	16.9497	16.9918				R151.2	16.7862	16.7817	16.9056	16.8245			rpoa-2	16.7429	16.8943	16.7469	16.7947											sel-5
	misc-1	16.9406	16.964	16.8606	16.9217			unc-116	17.0799	16.7833	17.1117	16.9916				rpn-5	16.5883	16.8947	16.9903	16.8244			ech-1.1	17.0621	16.5339	16.7859	16.794											sin-3
	gdh-1	16.8271	16.9219	16.9996	16.9162			gspd-1	17.2393	16.5376	17.1942	16.9904				cct-2	16.6304	17.0388	16.7989	16.8227			let-711	16.74	16.8821	16.7364	16.7862											sir-2.4
	hrpr-1	16.7127	16.9818	17.0429	16.9125			gldc-1	17.2288	16.4537	17.2877	16.9901				his-44	16.7459	17.0175	16.6806	16.8147			sup-46	16.6631	16.92	16.7558	16.7796											slc-25a18.2
	dif-1	17.0967	16.9211	16.7178	16.9119			abcf-1	17.1351	16.8459	16.9712	16.9841				mct-6	16.8266	16.6798	16.9337	16.8134			coq-8	16.8397	16.8409	16.6446	16.7751											slc-25a26
	qars-1	16.9112	16.9676	16.8385	16.9058			cyn-7	16.7371	17.2955	16.916	16.9829				ifb-2	17.0956	16.0884	17.2443	16.8094			ama-1	16.775	16.8085	16.7329	16.7721											slc-30a5
	W08E12.7	16.9938	16.8129	16.8944	16.9004			C16A3.5	16.7873	17.1153	17.04	16.9809				rps-27	17.2419	16.571	16.6141	16.809			cdc-48.1	16.6433	16.9132	16.739	16.7652											slc-30a9
	Y47G6A.22	17.1946	16.8905	16.6045	16.8965			cand-1	17.1546	16.6528	17.1341	16.9805				C46G7.2	17.0633	16.5956	16.7463	16.8017			pyk-1	16.6289	16.7339	16.9165	16.7597											sma-2
	ifp-1	15.574	16.709	18.3846	16.8892			ZC434.8	17.0884	16.81	17.0384	16.9789				pab-2	17.0195	16.6989	16.6851	16.8012			K02F3.2	16.6912	16.762	16.8187	16.7573											smc-5
	icd-2	16.7967	16.8055	17.0344	16.8789			cdk-12	16.8824	17.3813	16.6678	16.9772				ttr-18	17.2363	16.3229	16.8021	16.7871			F14D2.11	16.7201	16.7287	16.8122	16.7537											smg-8
	copg-1	16.8051	16.8752	16.9395	16.8733			copg-1	17.1587	16.5919	17.1807	16.9771				unc-60	16.8482	16.6013	16.8815	16.777			eif-2beta	16.7508	17.0253	16.4555	16.7438											smk-1
	unc-116	17.0702	16.831	16.7115	16.8709			asg-2	16.6743	17.5104	16.7423	16.9757				copb-2	16.9253	16.6683	16.733	16.7755			ifb-2	17.1046	17.0333	16.085	16.7409											snx-13
	mars-1	17.0203	16.7762	16.8097	16.8687			apb-1	17.1613	16.512	17.2336	16.969				rpoa-1	16.8481	16.7692	16.7009	16.7727			slc-25a18.1	16.92	16.7143	16.5694	16.7345											sor-1
	aass-1	16.795	17.0236	16.7797	16.8661			rsp-2	17.115	16.7342	17.0371	16.9621				plc-4	16.8702	16.7683	16.6677	16.7687			pgl-3	16.8229	16.7751	16.5936	16.7305											spl-1
	ribo-1	16.8163	16.8103	16.9564	16.861			acs-2	17.0213	16.6592	17.1987	16.9597				C24H12.4	16.8335	16.8449	16.5775	16.7519			dao-3	16.6378	16.7151	16.7978	16.7169											spn-4
	asg-2	16.6329	16.728	17.2129	16.8579			D1054.10	16.8758	17.1846	16.8154	16.9586				mrpl-45	17.1152	16.5594	16.5638	16.7462			ampd-1	16.7715	16.7105	16.6564	16.7128											spp-8
	lec-6	16.8781	16.66	17.0256	16.8546			vig-1	16.7126	17.5949	16.568	16.9585				C14B9.10	16.7437	16.8231	16.6523	16.7397			C01B10.3	16.763	16.8433	16.5321	16.7128											sptl-2
	rab-18	17.0016	16.8172	16.7444	16.8544			dim-1	16.5825	17.6996	16.576	16.9527				ipla-6	17.0836	16.5536	16.5816	16.7396			laat-1	16.9097	16.6292	16.5748	16.7045											sql-1
	rnr-1	17.1094	16.8434	16.6049	16.8526			F27D4.1	16.9031	16.6772	17.2464	16.9422				eif-3.G	16.7002	16.6845	16.8279	16.7375			pab-2	16.6461	16.7041	16.7619	16.7041											sqv-6
	rop-1	17.0391	16.7446	16.7679	16.8505			mpc-2	17.3201	16.2907	17.2053	16.9387				R05D3.12	17.1462	16.4498	16.6054	16.7338			xpo-1	16.6938	16.765	16.6449	16.7012											srf-3
	sams-1	16.4925	16.8399	17.1914	16.8413			myo-1	16.9306	16.9979	16.8859	16.9381				rpb-2	16.9183	16.6602	16.5733	16.7173			tag-335	16.7149	16.6079	16.7802	16.701											srw-95
	mcm-7	16.9402	16.829	16.7489	16.8394			gcn-1	17.2043	16.4158	17.1892	16.9364				iffb-1	16.6004	16.7113	16.8362	16.716			rme-8	16.718	16.7352	16.6352	16.6962											stau-1
	ent-1	16.9369	16.8611	16.6968	16.8316			ule-3	16.8159	17.0289	16.9593	16.9347				B0395.3	16.9413	16.5599	16.6452	16.7155			nap-1	16.6335	16.8039	16.6471	16.6949											str-176
	ife-1	16.6568	17.0519	16.7782	16.829			sec-24.1	16.9658	16.6473	17.1709	16.928				pqn-52	17.1689	16.1887	16.779	16.7122			uso-1	16.6903	16.7892	16.5984	16.6926											such-1
	ndk-1	16.6301	16.4837	17.3714	16.8284			rhi-1	16.8416	17.0892	16.8463	16.9257				atln-1	16.7677	16.7104	16.6496	16.7092			hpo-8	16.7393	16.6139	16.7171	16.6901											suco-1
	gldc-1	16.5883	16.8815	16.9696	16.8131			qars-1	17.0537	16.6544	17.0682	16.9254				let-413	16.9244	16.6512	16.5466	16.7074			lonp-1	16.8523	16.6974	16.5039	16.6845											suf-1
	dhc-1	17.0136	16.8059	16.5981	16.8059			sft-4	16.9558	16.8679	16.8946	16.9061				prdx-2	16.7797	16.6781	16.6395	16.6991			pdhk-2	16.8864	16.8604	16.301	16.6826											sur-6
	dpm-1	16.9963	16.7802	16.635	16.8038			nmy-1	16.8011	17.5191	16.39	16.9034				cdc-48.1	16.938	16.5659	16.5631	16.689			alh-1	16.8561	16.5414	16.5967	16.6647											svh-2
	mct-6	16.8219	16.7635	16.8238	16.8031			pod-1	16.9275	16.7697	17.0006	16.8993				F44B9.2	16.7162	16.6746	16.6403	16.677			pck-1	16.4992	16.6288	16.8344	16.6541											syd-2
	C39D10.7	16.4779	16.7269	17.2017	16.8022			rab-18	17.1575	16.5909	16.9132	16.8872				arp-1	16.6645	16.8328	16.5175	16.6716			mcm-4	16.6241	16.7591	16.5648	16.6493											T05E7.3
	slc-25a18.1	17.1295	16.7472	16.5291	16.8019			ucr-2.3	16.8106	16.7945	17.0398	16.8816				ZK1236.1	16.9839	16.4691	16.5561	16.6697			W10C8.5	16.5863	16.846	16.5055	16.6459											T07E3.3
	F37C4.5	17.2787	16.4958	16.5782	16.7842			vha-9	16.8417	16.8871	16.8412	16.8567				uso-1	16.7141	16.6832	16.6073	16.6682			srpa-68	16.5659	16.6383	16.7322	16.6455											T10B10.4
	mcm-2	16.9177	16.8339	16.5733	16.775			dad-1	16.6441	17.3671	16.5534	16.8549				rpn-2	16.7707	16.5602	16.6244	16.6518			acdh-13	16.83	16.6071	16.4291	16.622											T10B5.3
	sucl-2	16.8908	16.8242	16.6042	16.7731			H03A11.2	16.9028	16.7872	16.8716	16.8539				phb-1	16.8867	16.5236	16.5405	16.6502			fkb-6	16.6466	16.6926	16.4848	16.608											T10G3.3
	drp-1	16.8498	16.6866	16.7634	16.7666			mca-3	16.8446	16.7606	16.9462	16.8505				faah-1	16.9923	16.3833	16.5702	16.6486			ecps-1	16.6069	16.7241	16.4919	16.6077											T13H5.1
	dld-1	16.378	16.9765	16.9399	16.7648			sec-6	17.0957	16.3926	17.0626	16.8503				rps-13	16.7478	16.6449	16.5277	16.6401			ZK813.3	16.8136	16.9643	16.034	16.604											T16G1.7
	vwa-8	16.7056	16.9026	16.6703	16.7595			elo-1	17.05	16.6578	16.8142	16.8407				ppm-1.G	17.0819	16.4653	16.3574	16.6349			smc-3	16.5696	16.6282	16.6131	16.6037											T19B4.3
	F55F8.2	16.3353	16.8102	17.1289	16.7581			rars-1	17.1929	16.1514	17.1758	16.84				idh-1	16.535	16.7172	16.6004	16.6176			mon-2	16.713	16.6435	16.453	16.6032											T20D3.5
	T08G11.1	17.1545	16.7238	16.3931	16.7571			ifp-1	16.2992	17.4655	16.6853	16.8167				cct-8	16.4401	16.8929	16.4736	16.6022			acs-2	16.628	16.7	16.4308	16.5863											T24G10.2
	aqp-2	16.4649	16.7189	17.0847	16.7562			mcm-5	17.0226	16.5171	16.8848	16.8082				tank-1	16.6487	16.5406	16.5823	16.5906			umps-1	16.4934	16.5426	16.7094	16.5818											T25B2.2
	rpt-3	16.6704	16.704	16.8827	16.7524			metl-17	17.168	16.7302	16.5212	16.8065				rps-22	16.7774	16.6632	16.3148	16.5851			nsun-2	16.5314	16.5694	16.6243	16.575											T25B9.2
	gsy-1	16.7935	16.5851	16.878	16.7522			egl-30	17.0391	16.2843	17.0801	16.8012				mrps-5	16.79	16.4374	16.5016	16.5763			ZC434.8	16.4677	16.7087	16.5468	16.5744											T26A5.6
	hrpk-1	16.6917	16.6341	16.8876	16.7378			spt-16	16.8551	16.7676	16.7776	16.8001				ketn-1	16.9349	16.0901	16.6844	16.5698			cdr-6	16.3138	16.663	16.7342	16.5703											T28B11.1
	rps-17	16.7572	16.2489	17.1858	16.7306			xrn-1	16.8294	16.7082	16.8585	16.7987				srpa-72	16.5317	16.6247	16.5449	16.5671			dhs-9	16.5513	16.6008	16.5403	16.5641											tag-296
	R05F9.6	16.6268	16.8115	16.7475	16.7286			unc-108	16.825	16.7453	16.786	16.7854				bcat-1	16.9204	16.4717	16.301	16.5644			letm-1	16.6839	16.5613	16.3854	16.5435											tat-1
	T28D6.6	16.6511	16.8025	16.7212	16.7249			mars-1	16.9594	16.3486	17.0379	16.782				prdh-1	17.0202	16.2761	16.3869	16.5611			arp-1	16.4525	16.5223	16.6325	16.5358											tba-6
	ears-1	16.7569	16.7343	16.6647	16.7186			hphd-1	16.7565	16.8762	16.6968	16.7765				fecl-1	16.9436	16.2212	16.5002	16.555			maph-1.1	16.4022	16.6347	16.5356	16.5241											tba-8
	srpa-72	16.6512	16.7718	16.7192	16.7141			iars-1	16.9707	16.6154	16.7307	16.7723				rme-8	16.7146	16.4748	16.4741	16.5545			mrps-18C	16.6419	16.3742	16.5493	16.5218											tba-9
	K02F3.2	16.8423	16.6784	16.6044	16.7084			lfi-1	16.7412	16.7252	16.8367	16.7677				pmp-5	16.4129	16.6213	16.5828	16.539			qars-1	16.4629	16.6201	16.4789	16.5206											tbc-13
	ttn-1	16.8288	16.8453	16.4457	16.7066			ent-1	17.0418	16.4222	16.8327	16.7656				mrps-11	16.7231	16.37	16.5129	16.5353			mec-7	16.4184	16.7068	16.423	16.5161											tbc-16
	cct-6	16.6899	16.6904	16.7128	16.6977			nifk-1	16.7065	17.3163	16.2634	16.7621				C49H3.3	16.2617	16.4142	16.9073	16.5277			asb-2	16.4375	16.5697	16.5311	16.5128											tbc-8
	cbd-1	15.9424	16.7117	17.4338	16.696			copz-1	16.897	16.4898	16.8767	16.7545				npp-8	16.6624	16.4196	16.4935	16.5251			haly-1	16.5262	16.5793	16.4324	16.5126											tbcd-1
	usp-4	16.812	16.7216	16.5497	16.6944			rpt-1	16.8829	16.4812	16.8982	16.7541				arx-3	16.6323	16.4018	16.5168	16.517			ppw-1	16.5303	16.6112	16.3754	16.5057											tbce-1
	algn-5	16.7651	16.7525	16.524	16.6805			pmp-5	16.8828	16.5139	16.86	16.7522				unc-15	16.6037	16.4064	16.5203	16.5101			dcn-1	16.5424	16.3556	16.5924	16.4968											tbx-7
	copb-2	16.8089	16.6457	16.5841	16.6796			lev-11	15.5677	19.5226	15.1396	16.7433				iars-2	16.8882	16.3113	16.324	16.5078			cts-1	16.7035	16.3615	16.4238	16.4962											tcer-1
	asb-2	16.5591	16.5442	16.9339	16.6791			iff-1	16.641	16.4414	17.1354	16.7393				dhs-9	16.4151	16.5294	16.5387	16.4944			cct-5	16.4203	16.5825	16.4733	16.492											thoc-1
	rpl-28	16.973	16.2856	16.7699	16.6762			sucl-1	16.6582	16.8221	16.7363	16.7389				W09C5.1	16.4478	16.5819	16.4306	16.4868			abcf-1	16.3326	16.6263	16.5064	16.4884											tiar-2
	eif-3.l	16.6185	16.6796	16.7287	16.6756			ctps-1	17.0382	16.1207	17.0482	16.7357				ragc-1	16.3678	16.6202	16.463	16.4837			prp-8	16.3654	16.4946	16.6022	16.4874											toe-2
	unc-82	17.4411	16.7901	15.7889	16.6734			let-805	16.5847	16.698	16.9087	16.7305				unc-108	16.7866	16.3254	16.3228	16.4783			rab-5	16.4	16.5284	16.522	16.4834											trcs-2
	pat-4	16.5077	16.7715	16.7356	16.6716			ced-10	16.8589	16.65	16.6642	16.7244				cpt-1	16.4743	16.463	16.4917	16.4763			eif-4a3	16.3806	16.5937	16.4608	16.4784											tre-1
	fum-1	16.5458	16.5252	16.9351	16.6687			bckd-1A	16.951	16.4041	16.8158	16.7236				rps-10	16.7197	16.374	16.3318	16.4752			cpt-1	16.4422	16.6687	16.3153	16.4754											trmt-10C.1
	ima-2	16.6024	16.6587	16.7445	16.6685			hrpk-1	16.8933	16.5165	16.7602	16.7233				sdha-1	16.8538	16.2623	16.2947	16.4703			tars-1	16.4453	16.3059	16.6683	16.4732											trpp-1
	let-70	16.8422	16.729	16.4248	16.6653			inx-15	16.7606	16.5638	16.8446	16.723				nsun-2	16.4389	16.4755	16.4799	16.4648			rps-26	16.4016	16.9403	16.0559	16.4659											trpp-10
	acdh-1	15.9236	16.9965	17.0732	16.6644			acl-14	16.9678	16.1722	17.023	16.721				prp-8	16.4428	16.4476	16.4984	16.4629			npp-9	16.4001	16.5057	16.4882	16.4647											trpp-6
	cyn-3	16.7751	16.4215	16.7953	16.664			ads-1	16.816	16.4014	16.9426	16.72				hxk-2	16.7326	16.2748	16.3774	16.4616			ears-1	16.3546	16.5702	16.4593	16.4614											ttb-1
	C49H3.3	16.4962	16.9214	16.572	16.6632			icd-2	16.8661	16.6833	16.5901	16.7132				sodh-1	16.1704	16.474	16.7347	16.4597			lfi-1	16.5912	16.3231	16.4615	16.4586											ttll-15
	alh-6	16.8938	16.9304	16.1518	16.6587			plp-1	16.7548	16.5218	16.8628	16.7131				K04C2.2	16.4045	16.6343	16.319	16.4526			ragc-1	16.5551	16.4903	16.3016	16.449											ttll-5
	acl-14	16.7503	16.6905	16.5249	16.6552			ndub-6	16.6915	17.0511	16.3965	16.713				dpy-23	16.5031	16.3505	16.5009	16.4515			haf-3	16.6255	16.2896	16.4196	16.4449											ttr-59
	ndub-6	16.6383	16.323	16.9883	16.6499			hars-1	16.8968	16.2144	17.0176	16.7096				aars-2	16.4649	16.3913	16.4868	16.4477			arrd-25	16.3273	16.4432	16.56	16.4435											twk-1
	nuo-1	16.6827	16.7888	16.4732	16.6482			eif-3.l	16.8882	16.344	16.8834	16.7052				unc-87	16.6053	16.0368	16.6877	16.4433			M04B2.4	16.6888	16.3315	16.2923	16.4376											ubc-12
	pfn-3	16.6242	16.4635	16.8413	16.643			tat-5	16.6333	16.7593	16.7222	16.7049				mcm-3	16.4173	16.5188	16.3853	16.4405			rps-21	16.3036	16.3761	16.6096	16.4298											ubc-3
	eif-3.B	16.4984	16.6645	16.746	16.6363			tank-1	16.6762	16.6935	16.7422	16.704				nuo-1	16.7552	16.2577	16.3061	16.4397			ctl-2	16.5411	16.2704	16.4726	16.428											ubh-3
	nkb-1	16.463	16.6671	16.7768	16.6356			dif-1	16.9208	16.2397	16.9502	16.7036				vgln-1	16.4038	16.2153	16.6729	16.4307			sptl-1	16.4043	16.4147	16.462	16.427											ubxn-4
	clik-1	16.6841	15.9914	17.2131	16.6295			prp-8	16.9214	16.3345	16.8497	16.7019				rpl-25.2	16.8605	16.0037	16.4148	16.4263			F35G12.12	16.4338	16.4024	16.4422	16.4261											ugt-21
	sft-4	16.6502	16.7496	16.4876	16.6291			pyr-1	16.9602	16.1092	17.0316	16.7003				let-767	16.3346	16.2992	16.6255	16.4198			ZC262.5	16.4463	16.2882	16.5084	16.4143											ugt-25
	myo-5	15.8353	16.9458	17.0937	16.6249			clu-1	16.9388	16.2336	16.9275	16.7				srpa-68	16.3622	16.4459	16.443	16.417			pat-4	16.2477	16.5737	16.4199	16.4138											ugt-57
	nst-1	16.235	16.7898	16.84	16.6216			aars-2	16.7787	16.6536	16.6663	16.6995				haf-9	16.5091	16.5134	16.2249	16.4158			idh-1	16.3507	16.1949	16.6819	16.4092											ugt-64
	cct-7	16.4871	16.5553	16.8158	16.6194			aqp-7	16.8435	16.243	17.01	16.6988				letm-1	16.4557	16.5118	16.253	16.4068			hars-1	16.2283	16.585	16.4063	16.4065											unc-11
	F45D11.15	16.3022	16.8678	16.6818	16.6173			arl-1	16.8326	16.5477	16.7068	16.6957				stt-3	16.2195	16.3609	16.6126	16.3977			ngp-1	16.3701	16.4648	16.371	16.402											unc-31
	F21D5.1	16.5948	16.5875	16.6407	16.6077			msp-78	16.6717	16.9846	16.4297	16.6953				dif-1	16.4819	16.2395	16.4664	16.3959			ced-10	16.3744	16.5263	16.2954	16.3987											unc-51
	alp-1	16.7545	16.7143	16.3494	16.6061			ZK1307.1	16.8141	16.6905	16.5441	16.6829				toe-1	16.3902	16.5632	16.2194	16.3909			rps-12	16.2687	16.4912	16.4312	16.3971											unc-97
	acdh-9	16.4672	16.6194	16.7266	16.6044			ima-3	16.6655	16.4349	16.9424	16.6809				Y43F4B.5	16.3683	16.3377	16.4623	16.3894			laf-1	16.2797	16.6119	16.2986	16.3967											urb-1
	laf-1	16.4483	16.6106	16.7458	16.6016			gfat-2	16.8735	16.4934	16.6594	16.6754				gsk-3	16.4115	16.3207	16.4349	16.389			nnt-1	16.5289	16.3622	16.2972	16.3961											utx-1
	hsp-12.2	16.5892	16.6195	16.57	16.5929			drp-1	16.9265	16.254	16.7981	16.6595				col-8	15.7985	15.5392	17.816	16.3846			pgl-1	16.3585	16.409	16.4208	16.3961											vps-33.2
	vha-8	16.3172	16.2989	17.1449	16.587			hach-1	16.6957	16.5614	16.7022	16.6531				prp-6	16.4041	16.4888	16.2581	16.3836			C33F10.12	16.5568	16.372	16.253	16.3939											vps-35
	Q06AY5	16.6839	16.3776	16.6905	16.584			arrd-25	16.7936	16.3351	16.8223	16.6503				dhs-13	16.601	16.2311	16.3076	16.3799			fusm-2	16.5564	16.3421	16.2586	16.3857											vps-51
	rars-2	16.6896	17.2032	15.846	16.5796			lec-2	15.5565	17.4529	16.9354	16.6483				alh-6	16.7334	16.1418	16.2627	16.3793			plc-4	16.3383	16.4286	16.3334	16.3668											vps-8
	vpr-1	16.5836	16.5835	16.57	16.579			pud-2.1	16.1485	17.7047	16.0869	16.6467				unc-89	16.6956	15.875	16.5635	16.378			npp-8	16.3171	16.391	16.3849	16.3643											W02B12.11
	ttr-45	16.9419	16.2015	16.5915	16.5783			perm-4	16.0936	17.2589	16.5866	16.6464				D2092.4	16.6832	16.2151	16.2182	16.3722			scc-3	16.3972	16.3473	16.3415	16.362											W02D7.5
	Y43F4B.5	16.7019	16.5675	16.452	16.5738			ddx-23	16.6664	16.6825	16.59	16.6463				K02F3.2	16.2156	16.2683	16.6297	16.3712			cul-1	16.402	16.397	16.2738	16.3576											W09C3.4
	prdx-3	16.8082	16.5954	16.3062	16.5699			rskn-2	16.8564	16.2498	16.8312	16.6458				tag-335	16.1927	16.3824	16.5241	16.3664			Y54E2A.4	16.3679	16.3981	16.2856	16.3505											wars-2
	his-24	16.413	16.6339	16.6583	16.5684			lact-1	16.6701	16.9003	16.3667	16.6457				C53D6.7	16.3319	16.3933	16.3647	16.3633			pam-1	16.2843	16.3163	16.4383	16.3463											Y106G6H.16
	nog-1	16.4356	16.5629	16.7067	16.5684			ampd-1	16.8653	16.3076	16.7534	16.6421				ucr-2.3	16.4262	16.1575	16.4844	16.356			mlt-3	16.4018	16.3935	16.2403	16.3452											Y111B2A.3
	F23C8.5	16.5643	16.5079	16.6284	16.5669			sto-4	16.6033	16.8829	16.4254	16.6372				mon-2	16.3901	16.4568	16.212	16.353			dpy-23	16.3433	16.3473	16.3446	16.3451											Y119D3B.12
	rpn-9	16.5096	16.5751	16.6035	16.5627			Y59E9AL.36	16.4085	17.2489	16.2509	16.6361				uba-1	16.2102	16.4021	16.4462	16.3528			czw-1	16.3775	16.376	16.2529	16.3355											Y18H1A.4
	H04M03.3	16.4378	16.9262	16.3216	16.5619			dpm-1	16.8588	16.2425	16.7692	16.6235				vars-1	16.6485	16.2205	16.185	16.3513			emb-9	16.1759	17.2894	15.531	16.3321											Y19D2B.1
	rab-5	16.6987	16.5848	16.3943	16.5593			algn-5	16.8291	16.3387	16.6931	16.6203				ftt-2	16.2582	16.2872	16.5038	16.3497			arx-6	16.2087	16.4276	16.3566	16.331											Y32B12B.2
	hsp-16.2	17.7329	16.2947	15.6441	16.5572			rpl-36	15.7799	18.7383	15.3393	16.6192				arl-8	16.3407	16.3452	16.362	16.3493			R148.5	16.4206	16.2635	16.2982	16.3274											Y32H12A.8
	imb-3	16.3686	16.5438	16.7099	16.5408			B0379.1	16.7905	16.3114	16.7475	16.6165				tps-2	16.5391	16.3145	16.1899	16.3479			tomm-70	16.3764	16.3765	16.1674	16.3067											Y37E11AL.3
	spt-16	16.7337	16.5067	16.376	16.5388			nxf-1	16.7284	16.3642	16.7552	16.6159				ctc-2	16.4431	16.1559	16.4391	16.3461			rpl-28	16.4038	16.4557	16.059	16.3062											Y38A10A.7
	msp-78	16.9317	16.2014	16.4785	16.5372			pqn-15	16.4607	17.0414	16.3451	16.6157				sftb-1	16.5516	16.3358	16.1446	16.344			ZK1058.9	16.3852	16.4521	16.037	16.2914											Y38F1A.1
	dhs-25	16.6916	16.4061	16.4739	16.5239			Y62H9A.3	16.6967	16.5924	16.5561	16.6151				hsp-75	16.3055	16.3027	16.3768	16.3283			pmp-5	16.2621	16.2122	16.3998	16.2914											Y39A1A.21
	haf-4	16.5087	16.5639	16.4721	16.5149			vab-10	16.5015	16.6285	16.7098	16.6133				F22B5.10	16.6316	16.0969	16.2565	16.3283			pqn-27	16.3646	16.2217	16.2853	16.2905											Y40C7B.4
	nmy-2	16.7876	16.929	15.8081	16.5082			rab-5	16.6456	16.5575	16.6335	16.6122				hda-1	16.5323	16.1802	16.2593	16.3239			rskn-2	16.2742	16.3697	16.2242	16.2894											Y43C5B.3
	rsp-2	15.9747	16.5667	16.9827	16.508			ribo-1	16.5203	16.5802	16.7329	16.6111				imb-2	16.4718	16.2807	16.2121	16.3215			gdh-1	16.4476	16.1639	16.2561	16.2892											Y45F10D.6
	alh-1	16.4576	16.4085	16.6534	16.5065			adk-1	16.2952	17.1171	16.4191	16.6105				imb-3	16.26	16.6235	16.0766	16.32			let-413	16.2181	16.4437	16.1919	16.2846											Y47G6A.18
	hphd-1	16.054	16.5731	16.891	16.506			slc-25a18.1	16.8923	16.3047	16.6257	16.6076				vps-35	16.1252	16.2156	16.6146	16.3185			rpn-9	16.2138	16.3773	16.2572	16.2827											Y48A6C.4
	lec-2	16.1616	16.1116	17.229	16.5007			ttn-1	16.3435	17.3127	16.1343	16.5968				F42C5.9	16.2909	16.2345	16.4244	16.3166			cyp-44A1	16.4146	16.2275	16.1963	16.2795											Y48C3A.20
	clu-1	16.2503	16.5533	16.6853	16.4963			frm-1	16.5687	16.6617	16.5556	16.5953				unc-101	16.2765	16.3387	16.331	16.3154			rab-6.2	16.2853	16.5041	16.044	16.2778											Y48G1C.8
	ifa-4	16.5174	16.5353	16.4133	16.4887			haf-9	16.8596	16.0096	16.9122	16.5938				vha-11	16.0141	16.5324	16.3985	16.315			C53C9.2	16.1463	16.2411	16.4008	16.2628											Y49A3A.3
	ads-1	16.3699	16.4761	16.6189	16.4883			acp-6	16.6742	16.5954	16.4991	16.5896				rps-26	16.6548	16.1946	16.0821	16.3105			tps-2	16.2911	16.2548	16.2383	16.2614											Y49E10.29
	F32A11.1	16.7188	16.4693	16.2747	16.4876			nsun-1	16.1734	17.6564	15.9308	16.5869				idhg-2	16.5179	16.0891	16.317	16.308			rpb-2	16.2719	16.4367	16.075	16.2612											Y52B11A.3
	nxf-1	16.5968	16.4736	16.3841	16.4848			akap-1	16.739	16.4101	16.6106	16.5866				cdr-6	16.5048	16.1918	16.2202	16.3056			abts-1	16.077	16.2892	16.4017	16.256											Y53C12B.1
	nsun-1	16.8864	16.3612	16.1979	16.4818			srpa-72	16.8095	16.0731	16.8544	16.579				emb-5	16.3508	16.3803	16.1587	16.2966			ent-1	16.2787	16.2887	16.1957	16.2544											Y53F4B.21
	mcm-3	16.5412	16.5329	16.3568	16.477			mca-2	16.6273	16.1625	16.8873	16.559				Y48A6B.3	16.4072	16.131	16.3479	16.2954			glt-1	16.0259	16.5095	16.2262	16.2539											Y53F4B.9
	H17B01.2	15.4049	16.0207	17.9959	16.4738			cct-2	16.4238	17.0459	16.1957	16.5551				npp-3	16.3303	16.3722	16.1624	16.2883			argn-1	16.1313	16.5726	16.0538	16.2525											Y54G11A.4
	ech-5	16.5301	16.4359	16.4377	16.4679			kin-1	16.776	16.0962	16.7859	16.5527				eif-4a3	16.1506	16.2373	16.435	16.2743			rfc-3	16.1649	16.3946	16.1975	16.2524											Y55F3BR.1
	nsun-2	16.4499	16.4154	16.5293	16.4649			CYTB	16.5561	16.3802	16.6827	16.5397				gsa-1	16.4027	16.2396	16.1717	16.2713			pmp-2	16.3494	16.2849	16.1124	16.2489											Y58A7A.3
	ngp-1	16.0968	16.6378	16.639	16.4579			npp-25	16.6991	16.1263	16.791	16.5388				hars-1	16.3338	16.2229	16.2321	16.2629			npp-6	16.2432	16.3291	16.162	16.2448											Y59A8B.8
	nmt-1	16.3489	16.5898	16.4171	16.4519			ftt-2	15.6027	18.1917	15.8143	16.5362				lntl-1	16.3117	16.2002	16.2748	16.2622			rab-35	16.211	16.3387	16.1789	16.2429											Y66A7A.4
	nex-3	16.7131	16.2939	16.3428	16.4499			F32A11.1	16.3575	16.933	16.2746	16.5217				pam-1	16.3218	16.222	16.2133	16.2524			Y55F3AM.13	16.2184	16.1552	16.3532	16.2423											Y6B3B.9
	aqp-7	16.5154	16.4772	16.3491	16.4472			lpd-6	16.3031	17.21	16.0334	16.5155				rla-0	16.4398	16.0977	16.2129	16.2501			unc-101	16.2216	16.2849	16.2114	16.2393											Y71G12B.25
	cpz-2	16.6506	16.4627	16.2248	16.446			tba-4	16.6258	16.2936	16.6215	16.5136				clp-4	16.3824	16.1127	16.2466	16.2472			rpoa-1	16.1196	16.3897	16.1967	16.2354											Y73C8B.1
	abcf-3	16.4166	16.4312	16.4827	16.4435			xpo-1	16.646	16.2386	16.6527	16.5124				madd-3	16.3127	16.2176	16.2057	16.2454			gln-3	16.3275	16.3377	16.0355	16.2336											Y79H2A.3
	sec-23	16.5111	16.5093	16.2874	16.4359			nsun-2	16.7499	16.0714	16.7096	16.5103				F21H7.5	15.5577	16.835	16.3344	16.2424			mcm-6	16.2787	16.2267	16.1878	16.2311											Y82E9BR.19
	T21B6.3	15.4046	16.4662	17.4363	16.4357			T28D6.6	16.7251	15.9308	16.874	16.51				enpl-1	16.0396	16.2781	16.4088	16.2421			let-363	16.2282	16.2624	16.1907	16.2271											Y87G2A.13
	fbp-1	17.2485	16.4694	15.5872	16.435			gsp-2	16.5799	16.5632	16.375	16.506				mcm-5	16.1805	16.2969	16.2329	16.2368			rpn-1	16.2255	16.2639	16.1885	16.2259											Y9C9A.8
	W04G3.5	16.4616	16.5541	16.2821	16.4326			pdi-3	16.1128	17.1762	16.227	16.5053				let-711	16.1916	16.2337	16.2841	16.2365			pod-1	16.1919	16.3332	16.1449	16.2233											yif-1
	sqv-4	16.427	16.4777	16.3698	16.4248			puf-12	16.6899	16.2589	16.5631	16.504				nono-1	16.2828	16.0586	16.3547	16.232			acs-19	16.1256	16.2094	16.3174	16.2175											ZC262.5
	dad-1	16.4394	16.2678	16.5605	16.4226			R05F9.6	16.4021	16.6199	16.4742	16.4987				arx-6	16.2955	16.1043	16.2685	16.2227			ubc-13	16.1589	16.3194	16.1675	16.2153											ZC506.1
	pmp-2	16.4449	16.4717	16.3475	16.4214			gpdh-2	16.7777	15.6639	17.0446	16.4954				soc-2	16.3112	16.2787	16.07	16.22			rps-22	16.0685	16.6761	15.8928	16.2125											ZC581.9
	xpo-1	16.4905	16.5181	16.2531	16.4206			scc-3	16.7079	16.2015	16.5759	16.4951				C39B5.6	16.466	16.1069	16.081	16.218			F21D5.7	16.1906	16.2671	16.1693	16.209											ZK1098.1
	ZC247.1	16.494	16.3165	16.451	16.4205			cpz-2	16.5214	16.407	16.5542	16.4942				vpr-1	16.1536	15.953	16.5204	16.209			ppgn-1	16.3903	16.1551	16.0698	16.2051											ZK287.7
	rho-1	16.2964	16.4574	16.5037	16.4192			C24H12.4	16.6081	16.5888	16.2696	16.4888				idhg-1	16.2618	16.2345	16.1141	16.2035			mrpl-45	16.263	16.1006	16.248	16.2039											ZK669.5
	asb-1	16.3007	16.2965	16.6562	16.4178			R148.5	16.4702	16.4621	16.5339	16.4887				mma-1	16.3689	16.1346	16.0926	16.1987			hpo-29	16.1868	16.3795	16.042	16.2028											ZK792.5
	akt-1	16.5207	16.3886	16.3436	16.4176			W03F8.4	16.1473	16.8031	16.5096	16.4867				eef-1G	16.0568	16.2541	16.2537	16.1882			arl-8	16.1312	16.2595	16.2063	16.199											ZK856.7
	arl-1	16.5219	16.4118	16.3131	16.4156			cash-1	16.5784	16.1869	16.6937	16.4863				rab-6.2	16.2553	16.0717	16.2355	16.1875			fln-2	16.1892	16.1946	16.2099	16.1979											zyg-8
	tba-7	16.4431	16.5097	16.2939	16.4156			asb-1	16.2165	16.9378	16.2966	16.4836				abcf-1	16.2128	16.1595	16.1902	16.1875			dpm-1	16.1824	16.1823	16.2139	16.1929
	prpf-4	16.0194	16.613	16.5996	16.4107			laf-1	16.5433	16.2088	16.6702	16.4741				rps-12	16.5014	15.7397	16.3173	16.1861			tkt-1	16.2006	16.2211	16.1405	16.1874
	sucl-1	16.4682	16.4283	16.2961	16.3975			nono-1	16.5665	16.2993	16.5565	16.4741				ads-1	16.1817	16.1165	16.2601	16.1861			nstp-4	16.1334	16.1954	16.214	16.1809
	W09H1.5	16.2697	16.4813	16.4251	16.392			apa-2	16.6307	16.1549	16.6107	16.4654				dcn-1	16.0684	16.1534	16.3363	16.186			vbh-1	16.1188	16.3289	16.0852	16.1777
	ech-6	16.2805	16.2814	16.6055	16.3891			eif-3.B	16.6383	16.0568	16.6961	16.4637				gsp-1	16.3374	16.0053	16.2065	16.1831			dhs-12	16.1658	16.2432	16.1199	16.1763
	rpl-38	16.1621	16.1781	16.8225	16.3876			alh-3	16.5995	16.2403	16.5393	16.4597				tkt-1	16.1465	16.0538	16.3477	16.1827			clp-4	16.1064	16.0383	16.3791	16.1746
	CYTB	16.0727	16.572	16.516	16.3869			rnp-4	16.0426	16.436	16.8998	16.4595				R186.8	16.6116	15.9228	16.0135	16.1826			kgb-1	16.1768	16.2636	16.0654	16.1686
	ced-10	16.4135	16.3076	16.4337	16.3849			sna-2	16.6172	16.1554	16.598	16.4569				wapl-1	16.2289	16.2041	16.1031	16.1787			nst-1	16.0974	16.1461	16.2429	16.1621
	mrpl-45	16.6164	16.607	15.9307	16.3847			rab-8	16.6043	16.3648	16.3935	16.4542				H04M03.3	16.3015	16.0535	16.1792	16.1781			algn-5	16.1292	16.1764	16.1759	16.1605
	tat-5	16.642	16.5067	16.0015	16.3834			rho-1	16.5807	16.0931	16.6848	16.4529				eelo-2	16.4157	15.9279	16.1614	16.1683			hsp-16.11	16.3146	16.1607	16.004	16.1598
	ima-3	16.5185	16.3414	16.28	16.38			ahsa-1	16.3182	16.3514	16.6816	16.4504				pqn-27	16.1381	16.1	16.264	16.1674			C24H12.4	16.2045	16.3714	15.9018	16.1592
	mek-2	16.3628	16.4483	16.3186	16.3766			Y51H7C.13	15.7436	17.0976	16.4907	16.444				cdc-42	16.2664	16.1091	16.125	16.1668			ckc-1	16.2703	16.2605	15.9354	16.1554
	unc-27	16.2004	16.0676	16.8391	16.369			cct-6	16.3246	16.7635	16.2407	16.4429				let-716	16.0314	16.4301	16.0388	16.1668			T28D6.6	16.0508	16.2764	16.1298	16.1523
	T25G3.3	16.4756	16.3286	16.2989	16.3677			dhc-1	16.6449	16.0573	16.6207	16.441				nsun-1	16.8368	15.8892	15.7596	16.1619			F42C5.9	16.0485	16.193	16.2121	16.1512
	rab-8	16.538	16.4541	16.0957	16.3626			pgl-1	16.4705	16.5691	16.283	16.4409				F53C11.3	16.2894	15.848	16.3464	16.1613			ctc-2	16.2587	16.1064	16.0807	16.1486
	gfat-1	16.3353	16.2812	16.4661	16.3609			acdh-1	16.5059	16.3121	16.4928	16.4369				ttll-12	16.2736	16.0806	16.1173	16.1572			Y48A6B.3	16.0791	16.1554	16.2048	16.1464
	clec-266	16.2982	16.4084	16.3362	16.3476			rop-1	16.4613	16.4765	16.353	16.4303				cyp-44A1	16.4671	16.0031	15.9949	16.155			bre-1	16.0872	16.1573	16.1923	16.1456
	rps-12	16.3616	15.9899	16.6209	16.3241			bckd-1b	16.4052	16.0089	16.8694	16.4278				asb-2	16.1062	15.9847	16.3738	16.1549			acs-22	16.1663	16.0641	16.1778	16.1361
	tars-1	16.3048	16.3329	16.3341	16.3239			cdc-48.1	16.3317	16.2872	16.6534	16.4241				mcu-1	16.4751	15.8914	16.0423	16.1363			ule-5	16.3681	16.3429	15.6905	16.1338
	rps-29	16.3198	16.1909	16.4513	16.3207			ZK512.2	16.7912	16.0033	16.4723	16.4223				emb-4	16.1725	16.158	16.0767	16.1358			mek-5	16.1421	16.2354	16.0081	16.1285
	gsr-1	16.3505	16.1823	16.4249	16.3192			raga-1	16.5941	16.0964	16.5719	16.4208				laf-1	16.1907	16.0316	16.1832	16.1352			mrp-5	16.0497	16.1674	16.1579	16.125
	ugt-8	16.554	16.5815	15.8114	16.3156			mek-2	16.5685	15.9143	16.7625	16.4151				F02A9.10	16.0819	15.7554	16.5659	16.1344			F45D11.15	15.9464	16.1481	16.2764	16.1236
	T25B9.9	16.3981	16.3096	16.2357	16.3145			kgb-1	16.602	15.9504	16.6813	16.4112				emb-9	16.5527	15.5468	16.2944	16.1313			F21H7.5	16.2691	16.2797	15.7977	16.1155
	B0379.1	16.3794	16.3206	16.2341	16.3114			mec-12	16.3632	16.1146	16.7196	16.3991				umps-1	16.2452	16.0977	16.0494	16.1308			mthf-1	15.9315	16.4262	15.9758	16.1112
	cyn-5	16.2189	16.1055	16.6072	16.3105			let-418	16.5169	16.1132	16.5621	16.3974				adr-1	16.2512	16.0946	16.0182	16.1213			his-68	16.0282	16.1597	16.1264	16.1048
	hum-5	16.4076	16.207	16.3039	16.3062			tric-1B.1	15.9849	16.9698	16.2215	16.3921				trm-2a	16.1149	16.1257	16.118	16.1195			acs-14	16.0797	16.0845	16.1372	16.1005
	lbp-6	16.3295	15.9767	16.6061	16.3041			rpt-5	16.353	16.0193	16.7351	16.3691				sel-2	16.2033	16.1552	15.9852	16.1146			dhs-13	16.3334	15.9129	16.0548	16.1004
	acaa-2	16.3617	16.192	16.3545	16.3027			mog-4	16.4783	16.1389	16.4839	16.367				kgb-1	15.9721	16.1727	16.1963	16.1137			arx-3	16.0366	16.0862	16.1759	16.0996
	myo-1	15.6802	16.6276	16.5677	16.2918			acdh-9	16.4409	16.1235	16.5352	16.3665				rho-1	16.3076	16.0444	15.9879	16.1133			imb-2	16.0654	16.1437	16.076	16.095
	pam-1	16.4719	16.2499	16.1448	16.2889			cox-6A	15.8041	17.4498	15.8307	16.3615				cpt-2	16.4763	15.8315	16.0173	16.1084			arx-4	15.9674	16.1321	16.174	16.0912
	mrps-18C	16.3747	16.4542	16.0299	16.2863			gpd-2	15.9628	17.1967	15.8988	16.3528				rab-8	16.0527	16.1096	16.1558	16.106			txdc-12.2	15.6145	16.3811	16.2704	16.0887
	dhs-9	16.2685	16.365	16.2234	16.2856			Y71F9AL.9	16.2438	16.6245	16.1788	16.349				mcm-2	16.1204	16.1375	16.011	16.0896			unc-45	16.0479	16.0651	16.1462	16.0864
	snr-3	16.4516	16.3627	16.034	16.2828			F32B5.6	16.6562	16.0315	16.3555	16.3477				tln-1	16.3882	15.7239	16.1278	16.08			ekl-6	16.0547	16.1758	16.0222	16.0842
	prp-8	16.3196	16.3177	16.2088	16.282			F02E9.3	16.4469	16.392	16.2042	16.3477				F49D11.10	16.1615	16.0092	16.0636	16.0781			K04C2.2	16.0956	16.2214	15.9338	16.0836
	rab-6.1	16.4471	16.249	16.1293	16.2751			alp-1	16.2471	17.1297	15.6509	16.3426				ecps-1	16.1152	16.1322	15.981	16.0761			B0395.3	16.2166	15.9882	16.0458	16.0835
	rpn-11	16.3224	16.1731	16.3144	16.27			nuo-1	16.4337	16.368	16.2245	16.3421				sqv-4	16.0933	16.0378	16.0938	16.075			srdh-1	16.0325	16.2303	15.9867	16.0832
	alh-13	16.0422	16.405	16.3566	16.2679			sec-23	16.4401	15.9875	16.5962	16.3413				pro-3	16.0948	16.239	15.8759	16.0699			nduf-2.2	16.1547	16.0518	16.0412	16.0825
	mrpl-1	16.3052	16.2908	16.2001	16.2654			dao-3	16.513	16.0884	16.4167	16.3394				T04F8.7	16.7133	15.4386	16.0528	16.0683			F44B9.2	16.0479	16.1312	16.0613	16.0801
	hpo-18	16.3831	15.9878	16.4207	16.2639			ife-1	16.5511	15.9003	16.5079	16.3198				pptr-1	16.0078	16.2459	15.9492	16.0676			vps-4	16.0815	16.0758	16.0799	16.0791
	haf-9	16.1858	16.3068	16.2976	16.2634			W09C5.1	16.1426	16.7885	16.0272	16.3194				nucl-1	15.9954	16.2595	15.938	16.0643			mrps-5	16.1437	16.0278	16.049	16.0735
	cox-6A	16.2443	15.9104	16.6344	16.263			acbp-3	16.5564	15.98	16.4217	16.3194				sptl-1	16.2186	15.941	16.0073	16.0556			eelo-2	16.087	16.0639	16.0692	16.0734
	ubc-20	16.295	16.24	16.2539	16.263			C01B10.3	16.5102	16.2951	16.1477	16.3177				mcm-7	16.0898	16.084	15.9874	16.0537			haf-9	15.991	16.1174	16.1073	16.0719
	atp-3	16.0548	15.8722	16.8534	16.2601			vpr-1	16.3797	16.2498	16.313	16.3142				hsp-12.2	16.1434	15.8167	16.1946	16.0516			rpl-31	16.0251	16.6114	15.5717	16.0694
	rod-1	16.4925	16.3475	15.9352	16.2584			hum-4	16.487	15.7377	16.6924	16.3057				fipr-21	16.3073	15.9154	15.9304	16.0511			eif-3.B	16.0336	16.1826	15.988	16.068
	mua-6	16.4972	15.8611	16.4138	16.2574			usp-4	16.44	15.8359	16.6277	16.3012				edc-4	16.2889	15.9463	15.9056	16.047			idhg-2	16.1095	15.9754	16.1176	16.0675
	iars-1	16.3686	16.1798	16.2177	16.2554			arl-8	16.3818	16.2194	16.2887	16.2966				tin-44	16.29	15.9343	15.9161	16.0468			C53D6.7	16.0876	15.9538	16.1612	16.0675
	apb-1	16.1664	16.258	16.3408	16.2551			dhs-12	16.3242	15.9375	16.6243	16.2953				arx-4	16.0817	15.8984	16.1589	16.0463			prp-6	16.1064	16.1269	15.932	16.0551
	rla-0	15.7605	16.0942	16.893	16.2492			uev-1	16.3936	16.2204	16.271	16.295				W10C8.5	16.0515	15.8728	16.2049	16.0431			sec-24.2	15.9765	16.1999	15.9737	16.0501
	rbm-39	15.9458	16.5223	16.255	16.241			apd-3	16.1771	16.7979	15.9076	16.2942				slc-25a42	15.8624	16.0422	16.1685	16.0244			ima-3	15.8713	16.1439	16.1225	16.0459
	arx-3	16.1273	16.3661	16.1988	16.2307			kdp-1	15.6927	17.2199	15.9605	16.291				C33F10.12	15.9185	16.2358	15.9188	16.0244			rfc-4	16.06	16.1705	15.8987	16.043
	unc-108	16.4189	16.2285	16.0358	16.2277			let-716	16.1691	16.6042	16.0922	16.2885				npp-6	15.9665	15.9962	16.1012	16.0213			ddx-19	15.9599	16.0989	16.0671	16.042
	stdh-1	16.4923	16.268	15.9224	16.2276			aak-2	16.5192	15.8194	16.5161	16.2849				eral-1	16.4411	15.7819	15.8398	16.021			emb-4	16.0098	16.1055	16.0079	16.0411
	sdha-1	16.2726	16.2037	16.1783	16.2182			F59G1.3	16.4183	16.0723	16.3515	16.2807				rpl-32	15.9925	15.9763	16.0677	16.0122			sec-23	15.9488	16.213	15.9498	16.0372
	arp-1	16.0023	16.2708	16.3613	16.2115			pqn-22	15.8688	17.6743	15.2756	16.2729				rfc-4	16.1539	15.9469	15.9127	16.0045			csn-2	16.1386	16.2921	15.6775	16.036
	prdx-6	16.0947	16.1277	16.4006	16.2077			gpx-2	16.2544	16.2676	16.2781	16.2667				Y46E12BL.2	16.0998	16.0722	15.8395	16.0039			sec-6	15.9696	16.1876	15.9384	16.0319
	pgl-3	16.2033	16.2406	16.1655	16.2031			adr-1	16.4959	15.843	16.4579	16.2656				sdhb-1	16.1956	15.7623	16.0429	16.0002			pptr-1	15.9789	16.0361	16.0631	16.0261
	let-805	15.6668	16.1408	16.7983	16.202			W08E12.7	16.1868	16.7997	15.8045	16.2637				W04C9.9	16.8847	15.8786	15.2314	15.9982			cup-2	15.9753	16.0121	16.0831	16.0235
	egl-30	15.9377	16.2543	16.3986	16.1969			ctl-2	16.1134	16.5134	16.1615	16.2628				asns-2	16.1305	16.0444	15.8145	15.9965			tln-1	15.9035	16.3649	15.8019	16.0235
	let-711	16.2309	16.1702	16.1844	16.1952			ncx-2	16.28	15.8718	16.6254	16.2591				tars-1	15.9585	15.9156	16.09	15.988			mcu-1	15.8643	15.9777	16.2224	16.0215
	math-33	16.2375	16.2147	16.119	16.1904			unc-89	16.0606	16.8917	15.8181	16.2568				sucg-1	16.1321	15.9307	15.9011	15.9879			toe-1	15.9988	16.2036	15.859	16.0204
	dlat-1	16.1682	16.3351	16.055	16.1861			alh-13	16.3705	15.818	16.5664	16.2516				rsp-8	16.1696	15.9176	15.8717	15.9863			myo-1	15.751	16.2511	16.0556	16.0193
	cct-8	16.1344	16.2156	16.1997	16.1832			dld-1	16.0833	16.4097	16.2521	16.2484				C18H7.1	16.1124	15.725	16.12	15.9858			zyg-9	15.963	16.1284	15.9483	16.0132
	arx-6	16.1796	16.2683	16.1003	16.1827			jmjc-1	16.0753	16.7308	15.9389	16.2483				arf-1.2	16.1636	15.7185	16.0023	15.9615			timm-23	16.0379	16.3865	15.6141	16.0128
	C30G12.2	16.0808	16.3171	16.1467	16.1815			sta-1	16.1865	16.3196	16.2384	16.2482				icd-2	16.0578	15.7713	16.0521	15.9604			F53C11.3	16.0347	16.1071	15.8931	16.0116
	ife-2	15.9953	16.1195	16.41	16.1749			hum-5	16.1623	16.263	16.2864	16.2372				C38C3.4	16.1777	16.0042	15.6959	15.9593			sel-2	16.0534	16.1307	15.8361	16.0068
	F49E2.5	16.815	16.1193	15.5887	16.1743			abcf-3	16.3951	15.8494	16.4619	16.2355				pap-1	16.0155	15.9979	15.8428	15.9521			F58F12.1	15.9372	15.8485	16.2332	16.0063
	rps-19	16.0753	15.7782	16.6566	16.17			T21B6.3	15.8671	16.3912	16.4251	16.2278				asg-2	15.8694	16.0479	15.9221	15.9465			ads-1	15.8989	16.1335	15.976	16.0028
	F35G12.12	16.3098	16.2225	15.9666	16.1663			arx-6	16.3299	16.0286	16.3069	16.2218				set-27	16.1231	15.8885	15.8267	15.9461			unc-87	16.1382	16.049	15.8028	15.9967
	lonp-1	16.2354	16.5336	15.7296	16.1662			K09G1.1	16.208	16.4522	16.0047	16.2216				exoc-8	16.1412	15.849	15.8441	15.9448			sdha-1	16.0738	16.0822	15.8232	15.9931
	hpo-29	16.1766	16.1778	16.1124	16.1556			rpl-38	16.1649	16.0698	16.4227	16.2191				tomm-70	15.8532	15.9693	16.0092	15.9439			slc-25a10	15.9176	16.073	15.9851	15.9919
	imph-1	16.3355	16.0909	16.0348	16.1537			acs-5	16.3538	16.1031	16.1907	16.2159				unc-112	15.9979	15.7755	16.0287	15.934			ttr-51	15.8551	16.1141	15.9984	15.9892
	rpb-8	15.979	16.0431	16.423	16.1484			mrps-18C	16.3462	16.2676	16.0321	16.2153				ent-1	15.7731	15.773	16.246	15.9307			edc-4	15.9272	16.081	15.9411	15.9831
	gsp-2	15.899	16.1316	16.4008	16.1438			rpn-9	16.2562	15.9589	16.4275	16.2142				bre-1	15.9643	15.8977	15.9202	15.9274			gsk-3	16.0127	16.0464	15.8851	15.9814
	dhs-19	16.1525	16.0818	16.1834	16.1392			dhs-9	16.1563	16.1528	16.321	16.21				rpn-1	16.0375	15.8722	15.8549	15.9215			asb-1	15.9714	15.9884	15.9817	15.9805
	C05C10.3	16.0484	16.3018	16.0496	16.1333			let-70	16.1713	16.5446	15.9138	16.2099				dlst-1	16.4324	15.5084	15.8195	15.9201			algn-2	15.9897	16.121	15.8216	15.9775
	ttr-41	16.6126	16.0359	15.7433	16.1306			F42C5.9	16.1488	16.0712	16.4039	16.208				algn-5	15.9279	15.9193	15.9045	15.9172			spt-16	15.9916	16.086	15.8524	15.9766
	acs-22	16.3594	16.113	15.9103	16.1276			tag-335	16.2234	16.0856	16.305	16.2047				rfc-3	16.046	15.9102	15.7932	15.9165			idhg-1	15.9403	16.1042	15.8808	15.9751
	Y45G12B.3	16.074	16.2271	16.0792	16.1268			pfn-2	16.2232	16.1884	16.1975	16.203				dim-1	16.1509	15.5424	16.0492	15.9141			vab-10	15.9315	16.0948	15.8909	15.9724
	aco-1	15.9597	16.0393	16.3707	16.1232			pmp-2	16.4571	15.5175	16.6289	16.2012				vps-4	15.9945	15.893	15.8492	15.9122			dad-1	15.9312	15.9933	15.9652	15.9632
	nstp-4	16.3753	16.293	15.6788	16.1157			ifc-1	15.5897	16.9986	15.9983	16.1955				laat-1	15.6482	16.0506	16.0367	15.9118			W01D2.1	16.7081	15.9132	15.2555	15.9589
	ddx-23	16.22	16.1474	15.979	16.1155			sfxn-1.5	16.2358	15.8831	16.4562	16.1917				ssl-1	16.2107	15.7806	15.7348	15.9087			cpr-9	15.994	15.8211	16.0595	15.9582
	adr-1	16.1862	16.0351	16.1177	16.113			nex-3	16.1564	16.1138	16.2886	16.1863				acdh-1	16.0334	15.9099	15.7764	15.9066			B0416.5	15.8261	16.0599	15.986	15.9574
	cct-4	15.9849	16.0413	16.3126	16.1129			nmt-1	16.2729	15.9861	16.2958	16.1849				Y54E2A.4	16.032	15.8124	15.8604	15.9016			Y38C1AA.7	15.9238	15.8857	16.0485	15.9527
	akap-1	16.1092	16.1592	16.0628	16.1104			imb-3	16.1843	16.1748	16.1884	16.1825				ptp-2	16.0291	15.8502	15.8105	15.8966			myo-2	15.6908	16.1291	16.0315	15.9505
	gpx-2	16.2091	16.0071	16.1125	16.1096			ndua-1	16.3083	16.3571	15.8604	16.1753				T08G11.1	15.7967	15.8265	16.0658	15.8963			Y62H9A.5	16.0634	15.8097	15.9758	15.9496
	kgb-1	16.0122	16.0744	16.2399	16.1088			ptp-2	16.3659	15.8554	16.2975	16.1729				F55F8.2	15.9538	16.0393	15.6833	15.8921			R05D3.12	16.1277	15.9088	15.7988	15.9451
	ctl-2	16.1089	16.1315	16.0813	16.1072			rnp-7	16.4125	15.9164	16.1855	16.1715				hum-5	16.0347	15.7226	15.9123	15.8899			copz-1	15.9193	16.2446	15.649	15.9376
	rps-21	16.1409	15.5851	16.5836	16.1032			math-33	16.221	16.0273	16.26	16.1694				atp-3	15.8489	16.0013	15.8171	15.8891			rps-27	16.0955	16.4813	15.2322	15.9363
	cey-3	16.034	16.0202	16.2436	16.0993			T25B9.9	16.2817	16.0788	16.1398	16.1668				sgk-1	16.0583	15.8192	15.7873	15.8883			W07E11.1	15.9365	15.9535	15.9177	15.9359
	cec-5	15.5393	16.3527	16.4057	16.0992			gfat-1	16.2701	16.0821	16.1401	16.1641				frm-1	16.1988	15.7271	15.7231	15.883			hpo-19	16.0136	15.8032	15.9724	15.9297
	nono-1	15.9547	16.1303	16.1994	16.0948			C05C10.3	16.0764	16.2651	16.1432	16.1616				tns-1	15.9814	15.7452	15.9119	15.8795			sucl-1	15.9282	15.9786	15.8818	15.9295
	glt-1	16.238	15.8225	16.2068	16.0891			Y46E12BL.2	16.4894	15.8521	16.1268	16.1561				imb-1	16.0046	15.9958	15.6329	15.8778			K05C4.2	15.7151	15.8968	16.1588	15.9236
	dyci-1	16.1735	16.0547	16.0327	16.087			alh-1	15.5822	17.2295	15.6547	16.1555				glrx-5	16.079	15.5717	15.9714	15.8741			tin-44	16.1218	15.9602	15.6748	15.9189
	lam-2	15.5586	15.695	16.9964	16.0833			rpt-3	16.1125	16.0115	16.3271	16.1504				F35G12.12	15.8004	16.0116	15.8088	15.8736			lact-1	15.9349	15.9186	15.8989	15.9175
	idhg-1	15.5014	16.2574	16.4784	16.0791			evl-14	16.0575	16.4381	15.9373	16.1443				qars-1	15.8934	15.8128	15.9041	15.8701			hum-1	15.9947	15.9594	15.7962	15.9168
	dao-3	16.383	16.0699	15.7835	16.0788			rpl-12	15.853	17.5548	15.0133	16.1404				rnr-1	15.6857	15.9902	15.9203	15.8654			F37C4.5	15.9638	16.1263	15.6524	15.9142
	unc-60	16.229	15.9442	16.0496	16.0743			unc-70	16.0962	16.1472	16.1751	16.1395				ddx-19	16.0516	15.8612	15.6688	15.8605			ivns-1	15.921	15.8951	15.9258	15.914
	acly-1	15.9897	16.1665	16.0559	16.0707			dhs-19	16.2968	15.7561	16.3655	16.1395				ttn-1	16.244	15.5418	15.7939	15.8599			npp-3	15.9352	15.9753	15.8081	15.9062
	ama-1	15.9459	16.2303	16.0344	16.0702			hpo-29	16.2496	15.711	16.4504	16.137				C30F12.2	16.2372	15.6441	15.6931	15.8581			rps-19	15.9735	15.8868	15.8533	15.9045
	tag-335	16.1358	16.1073	15.9637	16.0689			ttr-2	16.1499	16.5944	15.6631	16.1358				ckc-1	16.0006	15.7826	15.7629	15.8487			T25B9.2	15.93	15.4593	16.3185	15.9026
	ZK1128.1	16.0377	16.3783	15.7871	16.0677			arx-3	16.305	15.7732	16.3267	16.135				dis-3	15.843	15.8352	15.8631	15.8471			F22B5.10	15.9363	16.1528	15.6183	15.9025
	scc-3	16.1534	16.1224	15.9236	16.0665			vha-8	15.4168	17.6742	15.3064	16.1325				Y69A2AR.16	15.8854	15.9163	15.7089	15.8369			aakg-2	15.8825	15.9338	15.8897	15.902
	cope-1	16.0325	16.1795	15.9861	16.066			rab-6.1	16.1269	16.1447	16.1251	16.1322				F53F4.11	15.9984	15.764	15.7459	15.8361			plp-1	15.9424	15.9398	15.7968	15.893
	enol-1	15.9711	15.8311	16.3953	16.0658			dhs-25	16.1678	16.1048	16.1161	16.1296				ndua-2	15.945	15.5685	15.9934	15.8356			apg-1	15.8942	15.9387	15.8335	15.8888
	cul-1	16.2669	16.0626	15.8678	16.0658			Y45G12B.3	16.3195	15.968	16.0981	16.1285				dpm-1	15.6774	15.8383	15.9874	15.8344			C29H12.2	15.9406	15.9839	15.7396	15.8881
	apy-1	15.9311	15.8621	16.4002	16.0645			tth-1	15.9654	16.4681	15.9518	16.1284				aak-2	15.8757	15.8174	15.8033	15.8322			prdx-6	15.8399	15.8069	16.001	15.8826
	let-418	16.0296	16.0874	16.0703	16.0624			imph-1	16.1987	16.0625	16.1224	16.1279				Y54E10A.10	16.005	15.7263	15.7517	15.8277			acbp-3	15.9396	15.9072	15.7844	15.877
	rpt-4	15.9817	16.1358	16.0605	16.0593			sdha-1	15.9292	16.5543	15.8999	16.1278				unc-45	15.8574	15.8773	15.7452	15.8266			dyci-1	15.8051	16.0215	15.8017	15.8761
	kdp-1	16.0965	15.6153	16.4437	16.0518			T10F2.2	16.3526	16.0112	16.0095	16.1244				him-1	15.8563	15.6497	15.9705	15.8255			ril-1	15.7126	16.1161	15.7932	15.874
	srpa-68	16.0499	16.041	16.0483	16.0464			xnp-1	16.0578	16.5422	15.767	16.1223				vsra-1	15.5918	15.8835	15.9973	15.8242			clp-7	15.8433	15.8152	15.9518	15.8701
	sfxn-1.5	15.961	16.0183	16.1568	16.0454			tba-7	16.418	15.6728	16.2743	16.1217				aps-2	15.7826	15.782	15.8793	15.8146			rab-8	15.8967	15.8973	15.8134	15.8691
	apd-3	16.0351	16.1292	15.9586	16.041			F36A2.14	16.3057	16.3547	15.7047	16.1217				F21D5.7	15.8427	15.8752	15.7246	15.8142			dnbp-1	15.8714	15.9607	15.7664	15.8662
	tct-1	15.8261	15.9126	16.381	16.0399			D2030.2	16.3087	15.9375	16.1063	16.1175				uba-2	15.9635	15.7121	15.7631	15.8129			ubc-20	15.9718	15.7881	15.8168	15.8589
	raga-1	16.386	15.9101	15.7893	16.0285			unc-27	15.3989	16.9288	15.9935	16.1071				K03B4.1	16.0932	15.6605	15.6769	15.8102			Y71H10B.1	15.824	15.8278	15.9191	15.857
	eif-6	16.2246	15.8605	15.9842	16.0231			ama-1	16.2545	15.6303	16.4305	16.1051				slc-25a18.1	15.7366	15.8202	15.8719	15.8096			ttll-12	15.8218	15.8557	15.8751	15.8509
	Y59E9AL.36	15.903	16.2164	15.9481	16.0225			H17B01.2	15.2972	17.2814	15.7361	16.1049				ril-1	15.7581	15.6527	16.0036	15.8048			mma-1	15.978	15.9364	15.6182	15.8442
	nex-1	16.1767	15.8135	16.0696	16.0199			unc-87	15.8432	16.9733	15.4982	16.1049				csn-2	15.9806	15.7364	15.6714	15.7961			T04F3.1	15.772	15.8237	15.9364	15.8441
	inx-15	16.1358	15.9374	15.9781	16.0171			pck-1	15.7932	16.6448	15.8721	16.1034				nduf-2.2	16.0128	15.7026	15.6695	15.795			msp-78	15.8518	15.6412	16.0004	15.8311
	arl-8	15.87	15.9398	16.2285	16.0128			pat-12	16.0144	16.3268	15.9537	16.0983				skr-1	16.0015	15.7242	15.6472	15.791			F30F8.9	15.984	15.8132	15.6756	15.8243
	tmem-120	16.1353	16.0704	15.83	16.0119			toe-1	16.3516	15.7583	16.177	16.0956				mac-1	16.0026	15.7342	15.6102	15.7823			Y39A3CL.4	15.8802	15.7924	15.7927	15.8218
	ZK512.2	15.7026	16.2332	16.0995	16.0118			T25G3.3	16.3209	15.7933	16.1662	16.0935				rps-17	16.1432	15.5029	15.6745	15.7735			rde-12	15.8256	15.9983	15.6407	15.8216
	ctsa-1.1	16.4722	15.7896	15.7697	16.0105			srpa-68	16.328	15.6309	16.3139	16.0909				rab-39	16.0038	15.6054	15.6955	15.7683			M106.3	15.8711	15.7783	15.786	15.8118
	rha-1	16.2373	16.0476	15.741	16.0086			cbd-1	15.7954	16.5336	15.9341	16.0877				mtx-1	15.8091	15.7715	15.7125	15.7644			acdh-1	15.7062	15.7177	16.011	15.8116
	T10F2.2	16.2463	16.0121	15.7637	16.0074			vha-14	15.9157	16.4376	15.8802	16.0778				kin-1	15.6091	15.7991	15.8846	15.7642			rfc-2	15.7627	15.843	15.813	15.8062
	sucg-1	15.9733	16.0737	15.9743	16.0071			rpoa-1	16.3017	15.6173	16.3128	16.0773				rnp-7	15.8272	15.6023	15.8555	15.7617			lact-3	15.765	15.7014	15.9421	15.8029
	T20B12.7	16.1811	15.8063	16.0327	16.0067			stdh-1	16.2172	16.0725	15.9357	16.0751				nifk-1	15.6889	15.7773	15.8184	15.7616			mrps-11	15.7873	15.6793	15.9277	15.7981
	ZK829.7	15.9463	16.0656	16.0003	16.0041			F21C10.9	16.2664	15.762	16.1737	16.0674				cgp-1	15.8553	15.7375	15.6801	15.7576			ipla-6	15.9835	15.7615	15.6468	15.7973
	C40H1.7	16.0407	16.2636	15.7059	16.0034			rps-10	15.3745	17.1989	15.6286	16.0673				hrpk-1	15.7524	15.6047	15.9152	15.7574			sodh-1	15.7836	15.9425	15.6584	15.7948
	mpst-1	16.1789	16.238	15.5927	16.0032			snr-3	15.6565	17.0058	15.5296	16.064				F25B5.6	15.9852	15.6686	15.6079	15.7539			ketn-1	15.8137	16.2149	15.3495	15.7927
	mca-3	15.9821	16.0283	15.9918	16.0007			rpl-28	15.8614	16.5108	15.8127	16.0616				rha-2	15.8037	15.7355	15.7018	15.747			alh-12	15.4095	15.2789	16.688	15.7921
	rhi-1	16.1312	15.741	16.121	15.9977			natc-1	16.3778	15.4499	16.355	16.0609				clp-7	15.7212	15.7756	15.729	15.7419			him-4	15.7654	15.8992	15.7115	15.792
	paa-1	15.6839	15.8341	16.4572	15.9917			aps-2	16.3859	15.6673	16.1289	16.0607				ZK484.3	16.0185	15.2884	15.9156	15.7409			rab-7	15.7807	16.0268	15.5516	15.7863
	crt-1	15.6797	15.9062	16.3598	15.9819			B0416.5	16.3919	15.3732	16.4049	16.0567				ZK1320.9	15.9876	15.5701	15.6647	15.7408			eif-2bepsilon	15.8163	15.7651	15.7718	15.7844
	lbp-9	16.7134	15.1972	16.0279	15.9795			lpd-7	16.1225	16.0865	15.9539	16.0543				mpdu-1	15.4531	15.9082	15.8581	15.7398			dis-3	15.7184	15.7886	15.8287	15.7785
	alh-3	15.8822	15.8779	16.1746	15.9782			fbp-1	15.441	17.2736	15.4344	16.0497				plp-1	15.782	15.7057	15.7071	15.7316			csn-1	15.749	15.91	15.6628	15.7739
	acs-5	15.9434	15.9171	16.0676	15.976			acly-1	16.217	15.7518	16.1732	16.0473				slc-25a10	15.6492	15.5885	15.9433	15.727			sftb-1	15.6334	15.8508	15.8323	15.7722
	cct-5	15.8106	15.9579	16.1547	15.9744			apg-1	16.251	15.627	16.2575	16.0452				cox-6c	15.8125	15.6404	15.7114	15.7214			kars-1	15.6714	15.8389	15.8029	15.7711
	R151.2	16.0745	15.8518	15.9862	15.9708			T23F11.2	16.077	16.5431	15.4947	16.0383				hgap-1	15.8843	15.6696	15.6099	15.7213			wapl-1	15.7204	15.8072	15.7717	15.7664
	F10C2.4	16.1856	16.1177	15.5949	15.9661			F36D3.4	15.969	16.6516	15.4938	16.0381				T04A11.1	15.6783	15.733	15.751	15.7208			ftt-2	15.6836	15.8135	15.7973	15.7648
	ragc-1	16.1242	15.8502	15.9235	15.966			lonp-1	15.9324	16.4125	15.748	16.031				eif-2bepsilon	15.82	15.7518	15.589	15.7202			dhs-30	15.6527	15.719	15.9128	15.7615
	usp-14	15.873	15.9468	16.0666	15.9621			fum-1	15.5977	16.6989	15.7842	16.0269				ipgm-1	15.942	15.5626	15.6465	15.717			rbc-1	15.793	15.8221	15.6609	15.7586
	ZK550.3	15.9265	16.0668	15.8878	15.9604			tmem-120	16.3544	15.5628	16.1469	16.0214				osr-1	16.2717	15.2214	15.6496	15.7142			ogdh-1	15.6808	15.605	15.9829	15.7562
	W07E11.1	16.0736	15.9127	15.8803	15.9555			E01A2.2	16.1683	15.6982	16.197	16.0212				dhs-17	15.988	15.5767	15.5699	15.7115			mpdu-1	15.5225	15.9166	15.8151	15.7514
	abce-1	16.0377	15.8791	15.938	15.9516			nkb-3	15.9741	15.8302	16.2422	16.0155				cul-1	15.5348	15.7703	15.8289	15.7114			cgp-1	15.7862	15.777	15.6881	15.7504
	lys-7	15.5016	15.7428	16.6029	15.9491			aco-1	15.773	16.284	15.961	16.006				mcm-4	15.7977	15.7232	15.6101	15.7103			rpl-43	15.7264	15.7336	15.7768	15.7456
	cth-2	16.2676	15.9162	15.6557	15.9465			gln-3	16.1349	15.9674	15.9111	16.0045				syf-3	15.7461	15.7648	15.6168	15.7092			ZK829.7	15.6966	15.8132	15.7152	15.7417
	tln-1	15.793	16.2291	15.8038	15.942			erm-1	15.7967	16.4688	15.7457	16.0037				asb-1	15.6601	15.5717	15.8838	15.7052			bcat-1	15.9577	15.5478	15.7111	15.7389
	mcm-6	16.1321	15.995	15.6931	15.9401			cyc-1	15.8079	16.2278	15.9657	16.0005				maph-1.1	15.7294	15.509	15.8762	15.7048			gale-1	15.6526	15.7483	15.8121	15.7377
	ifo-1	14.8415	15.6525	17.3227	15.9389			ent-2	16.2813	15.5311	16.1836	15.9987				egl-30	15.7321	15.6718	15.7009	15.7016			F10C2.4	15.6971	15.8739	15.6388	15.7366
	pgk-1	15.5568	16.026	16.2262	15.9363			tps-1	16.285	15.484	16.2228	15.9973				ctr-9	15.7404	15.736	15.6196	15.6986			Y45G12B.3	15.776	15.6457	15.7864	15.736
	cdk-1	16.1582	15.9226	15.7274	15.9361			let-711	16.2566	15.5501	16.1731	15.9933				F55F10.1	15.853	15.6716	15.568	15.6975			ddx-23	15.5838	15.8068	15.8159	15.7355
	F46H5.7	15.8954	15.8871	16.0166	15.933			fip-5	15.8693	16.9691	15.1325	15.9903				let-418	15.6831	15.703	15.6954	15.6939			ostd-1	15.667	15.9619	15.5556	15.7282
	msh-2	16.2825	15.9978	15.5114	15.9306			tln-1	15.9066	16.2609	15.7741	15.9805				spt-16	15.2874	16.0559	15.7367	15.6933			C39D10.7	15.8901	16.3915	14.8745	15.7187
	pmp-5	15.495	16.0633	16.2162	15.9248			B0024.11	16.0576	15.9421	15.9346	15.9781				ddx-23	15.706	15.6193	15.7534	15.6929			cyp-34a9	15.6552	15.7692	15.728	15.7175
	npp-6	15.972	15.9656	15.8177	15.9184			kcc-1	16.0638	15.7686	16.093	15.9751				algn-2	15.8428	15.6763	15.5496	15.6896			hxk-2	15.6593	15.7182	15.7707	15.716
	fat-5	15.4887	15.9677	16.2935	15.9166			npp-8	16.1441	15.6542	16.1243	15.9742				puf-9	15.8955	15.5538	15.6193	15.6895			skr-1	15.7045	15.9062	15.5299	15.7135
	T04A8.7	16.0257	16.0228	15.6989	15.9158			cct-8	15.9178	16.2318	15.7389	15.9628				unc-22	15.8524	15.3652	15.8489	15.6888			unc-70	15.5993	15.7299	15.8045	15.7112
	aldo-2	15.8006	15.6642	16.2757	15.9135			F21D5.7	16.1948	15.5201	16.1701	15.9617				elo-1	15.2848	15.86	15.9183	15.6877			soc-2	15.6778	15.8296	15.6029	15.7034
	glh-4	16.39	15.7076	15.6399	15.9125			coq-3	16.1157	15.559	16.1978	15.9575				hil-2	15.8468	15.8252	15.388	15.6867			alh-6	15.8153	15.5123	15.7734	15.7003
	pdi-6	16.0203	15.7043	16.0034	15.9093			Y47G6A.22	15.7836	15.9	16.1872	15.9569				ekl-6	15.6421	15.8117	15.5964	15.6834			hecd-1	15.6508	15.8028	15.6454	15.6997
	ccdc-47	15.8127	15.9456	15.9446	15.901			ddx-27	15.9738	15.9594	15.927	15.9534				npp-9	15.7175	15.5022	15.8254	15.6817			W09C5.1	15.8203	15.8184	15.4496	15.6961
	mlc-3	15.4158	15.684	16.5849	15.8949			H05C05.1	15.9882	16.0237	15.8408	15.9509				apa-2	15.6051	15.6673	15.7623	15.6782			pix-1	15.7017	15.8427	15.5383	15.6943
	C24H12.4	15.6747	16.0764	15.9228	15.8913			C54G4.7	15.7748	15.6806	16.3931	15.9495				rpl-43	15.5933	15.6293	15.8082	15.6769			vha-2	15.6379	15.3177	16.1194	15.6917
	fln-2	15.7138	15.896	16.0525	15.8874			pud-3	16.0821	15.8945	15.8662	15.9476				pkc-1	15.7407	15.5857	15.691	15.6725			mca-1	15.73	15.7227	15.6105	15.6877
	rpl-25.2	16.1219	15.2518	16.2884	15.8874			gdh-1	15.4418	16.8688	15.505	15.9385				gss-1	15.8	15.548	15.6688	15.6723			Y69A2AR.16	15.7077	15.6581	15.6873	15.6844
	ucr-2.2	15.8604	16.0163	15.7763	15.8843			cct-7	15.8459	15.9947	15.9641	15.9349				Y77E11A.7	15.8612	15.5146	15.6409	15.6723			vacl-14	15.7731	15.6256	15.6423	15.6803
	mma-1	16.1202	16.145	15.3822	15.8825			ech-5	15.8816	15.8919	16.0278	15.9338				myo-5	15.8695	15.2512	15.885	15.6686			ltah-1.1	15.697	15.678	15.6584	15.6778
	vab-10	15.4883	15.7142	16.4167	15.8731			dcap-1	16.2068	15.3036	16.2734	15.9279				ben-1	15.896	15.5814	15.5175	15.6649			ribo-1	15.6345	15.8767	15.5199	15.677
	ddx-19	16.2026	15.78	15.6258	15.8695			ifa-4	15.5867	16.8463	15.3428	15.9253				isp-1	15.7559	15.5154	15.7207	15.664			Y54H5A.2	15.6758	15.7449	15.6065	15.6757
	T09B4.5	15.6472	16.0768	15.8805	15.8682			abts-1	15.9515	15.6655	16.1448	15.9206				Y75B8A.24	15.6551	15.7065	15.6256	15.6624			swsn-6	15.604	15.782	15.6396	15.6752
	W03F8.4	15.6824	15.6508	16.2696	15.8676			ZK550.3	16.0798	15.562	16.1192	15.9203				C29F7.2	15.7099	15.6129	15.6109	15.6446			eel-1	15.6061	15.8034	15.6055	15.6716
	mrps-5	15.9858	15.9638	15.6289	15.8595			daf-22	15.8237	15.8689	16.0617	15.9181				top-3	16.012	15.3978	15.5225	15.6441			let-418	15.646	15.7945	15.5744	15.6716
	unc-22	15.9495	15.948	15.6798	15.8591			ebp-1	15.9204	16.0996	15.7266	15.9155				swsn-6	15.6727	15.5217	15.7302	15.6415			gst-36	15.6171	15.7924	15.5998	15.6698
	ifc-1	15.3871	15.1766	16.9868	15.8502			K04C2.2	16.2555	15.5328	15.9406	15.9096				immp-2	15.7212	15.4796	15.7154	15.6387			ufd-3	15.5193	15.9712	15.5152	15.6686
	isp-1	15.7709	15.4218	16.355	15.8492			nduf-11	15.7262	16.0821	15.9172	15.9085				pod-1	15.5062	15.6443	15.7329	15.6278			csn-4	15.5815	15.6818	15.7221	15.6618
	nlp-82	16.5661	15.4684	15.4985	15.8443			ddx-46	15.9441	15.9438	15.8203	15.9027				par-6	15.7481	15.4956	15.6377	15.6271			fecl-1	15.7206	15.5753	15.6868	15.6609
	M57.2	16.2056	15.8433	15.4726	15.8405			rps-29	15.6236	16.5896	15.4949	15.9027				ppw-1	15.6496	15.5756	15.6452	15.6234			aco-1	15.4809	15.5781	15.9214	15.6601
	stdh-3	16.1896	15.8434	15.486	15.8397			ZK829.7	16.1091	15.2326	16.3569	15.8995				sir-2.2	15.9739	15.321	15.5474	15.6141			pptr-2	15.6338	15.6087	15.7376	15.66
	wdr-4	15.7879	15.878	15.8483	15.8381			W09H1.5	15.9196	15.8752	15.8793	15.8914				hrpl-1	15.6951	15.5918	15.5459	15.6109			apm-1	15.6116	15.6901	15.6753	15.659
	emb-4	15.9909	15.828	15.6951	15.838			C39D10.7	15.6928	16.366	15.6034	15.8874				acl-14	15.4324	15.5814	15.8159	15.6099			pud-3	15.5946	15.8517	15.5296	15.6586
	perm-2	15.4991	16.0597	15.9498	15.8362			unc-22	15.8116	15.9811	15.8685	15.8871				unc-70	15.6127	15.4688	15.7435	15.6083			cul-3	15.6846	15.6027	15.686	15.6578
	mtr-4	15.8384	15.8617	15.8043	15.8348			emb-4	16.0221	15.6405	15.9946	15.8857				mrck-1	15.7387	15.4673	15.5839	15.5966			C47B2.2	15.6342	15.6773	15.6577	15.6564
	apa-2	15.8245	15.8909	15.7861	15.8338			ule-1	15.9254	15.9966	15.7334	15.8851				vps-29	15.7237	15.4392	15.6141	15.5924			exoc-8	15.6674	15.6646	15.6352	15.6557
	let-630	15.9428	16.037	15.5207	15.8335			acs-22	16.061	15.5434	16.0471	15.8838				eps-8	15.8437	15.4404	15.4929	15.5923			clp-1	15.744	15.7487	15.4621	15.6516
	tank-1	15.4463	15.9801	16.0572	15.8279			Y38C1AA.7	15.8673	15.93	15.85	15.8824				hum-4	15.5997	15.5021	15.6654	15.5891			abcf-3	15.5573	15.7767	15.6163	15.6501
	prmt-1	15.8524	15.8008	15.8128	15.822			czw-1	16.0349	15.5023	16.1045	15.8806				cyp-34a9	15.4977	15.5381	15.7217	15.5858			cth-2	15.6574	15.8681	15.4209	15.6488
	snap-1	15.6154	15.6674	16.1755	15.8194			atp-3	15.4505	16.55	15.6311	15.8772				rfc-2	15.6947	15.5392	15.5122	15.582			cpn-1	15.6762	15.6839	15.5794	15.6465
	F35E12.2	15.9092	16.142	15.4059	15.819			pam-1	15.8868	16.0968	15.6453	15.8763				ncx-2	15.3775	15.5615	15.7978	15.5789			C39B5.6	15.7364	15.7086	15.4828	15.6426
	E01A2.2	15.7717	15.7906	15.8681	15.8101			F21D5.1	16.0116	15.6617	15.9535	15.8756				F27D4.1	15.9759	15.2905	15.4555	15.574			gpx-2	15.704	15.5696	15.6501	15.6412
	pqn-27	15.7236	15.8704	15.8202	15.8047			dlg-1	15.6926	15.8987	16.0264	15.8726				popl-1	15.4989	15.3583	15.8586	15.5719			arf-1.2	15.5635	15.742	15.6176	15.641
	ubc-9	15.4085	15.8667	16.1378	15.8043			ragc-1	16.0256	15.499	16.0731	15.8659				pgp-2	15.3824	15.5905	15.7313	15.5681			tep-1	15.4659	15.7451	15.7075	15.6395
	ebp-1	15.7208	15.8359	15.8448	15.8005			eft-1	15.9289	15.7233	15.9449	15.8657				gst-36	15.439	15.5692	15.6856	15.5646			cee-1	15.614	15.7508	15.5441	15.6363
	C54G4.7	15.2705	16.2292	15.8913	15.797			cacn-1	16.0582	15.8387	15.696	15.8643				timm-23	15.4107	15.7553	15.5255	15.5638			fum-1	15.5226	15.5739	15.8079	15.6348
	cyc-1	15.7425	15.8353	15.8073	15.795			mlt-3	16.0269	15.5176	16.0445	15.863				trap-4	15.5166	15.4646	15.6809	15.554			apa-2	15.585	15.7476	15.5718	15.6348
	cox-11	16.0008	16.3159	15.068	15.7949			ttbk-8.2	15.7806	16.1564	15.65	15.8623				ubc-13	15.4649	15.4779	15.7071	15.55			ndua-2	15.5611	15.3816	15.9588	15.6338
	atn-1	15.7397	16.1757	15.4634	15.7929			unc-18	16.0208	15.5324	16.0321	15.8618				frm-4	15.5373	15.4444	15.6631	15.5482			slc-25a42	15.8581	15.4234	15.6169	15.6328
	rab-1	15.7754	15.7866	15.7918	15.7846			cyn-3	15.9051	15.6379	16.0332	15.8587				nsun-4	15.7547	15.3291	15.5498	15.5445			D1054.10	15.8237	16.1084	14.9576	15.6299
	B0416.5	15.7635	15.9227	15.6661	15.7841			glt-1	15.7435	15.5184	16.3085	15.8568				abcf-3	15.7498	15.5416	15.3389	15.5434			cdc-42	15.5965	15.8671	15.4218	15.6285
	mrpl-15	15.6829	15.9693	15.6759	15.776			Y39A3CL.4	16.1773	15.4615	15.9192	15.8527				erfa-3	15.4632	15.5753	15.5841	15.5409			imph-1	15.5437	15.7446	15.5922	15.6269
	kin-1	15.8185	15.7276	15.7746	15.7736			K01G5.5	15.5257	16.3553	15.6756	15.8522				nath-10	15.5688	15.6556	15.3895	15.538			let-716	15.4881	15.7741	15.6128	15.625
	hsp-75	15.5193	15.8928	15.8972	15.7698			edc-4	15.9949	15.5192	16.0409	15.8517				mcm-6	15.6107	15.5153	15.4811	15.5357			acs-5	15.5248	15.7344	15.6093	15.6228
	asp-4	16.0137	15.5636	15.7298	15.769			arp-1	15.6686	16.1967	15.6816	15.849				arx-2	15.6901	15.4261	15.4887	15.535			acl-14	15.5669	15.5777	15.7217	15.6221
	C18B2.4	15.6292	15.7972	15.8343	15.7536			frl-1	15.9488	15.8422	15.7519	15.8476				vha-2	14.9753	15.8124	15.8133	15.5337			nuo-1	15.7807	15.501	15.5718	15.6178
	mrpl-13	15.4516	15.9871	15.8172	15.752			mrpl-45	15.9371	15.7145	15.883	15.8449				C29H12.2	15.4824	15.5554	15.5575	15.5318			cdk-1	15.5472	15.6235	15.681	15.6172
	puf-12	15.2188	15.9169	16.1168	15.7508			clec-266	15.9029	15.6411	15.9706	15.8382				E01A2.2	15.3249	15.5528	15.7126	15.5301			set-27	15.5824	15.7352	15.5187	15.6121
	cacn-1	15.4614	15.904	15.8711	15.7455			exc-15	15.8084	16.2325	15.4589	15.8333				F58F12.1	15.6217	15.2092	15.7489	15.5266			hrpk-1	15.5358	15.7164	15.5842	15.6121
	ptp-2	15.7934	15.7924	15.6439	15.7432			rps-12	15.5659	16.608	15.3254	15.8331				zyg-9	15.5642	15.5703	15.4449	15.5265			rpl-32	15.6301	15.3883	15.8096	15.6093
	nkb-3	15.5699	15.7208	15.9318	15.7408			npp-6	16.0188	15.4031	16.0711	15.831				mrpl-13	16.1903	15.2621	15.1213	15.5246			F49D11.10	15.5908	15.656	15.5797	15.6088
	inx-12	15.48	15.6029	16.1372	15.74			rha-1	15.9608	15.6053	15.9239	15.83				hpo-29	15.3122	15.6769	15.5807	15.5233			azyx-1	15.8434	15.7406	15.2319	15.6053
	nduf-2.2	15.907	15.9563	15.3566	15.74			mrpl-1	15.9005	15.5769	16.0037	15.827				gpd-1	16.1188	15.2901	15.1604	15.5231			sgk-1	15.6826	15.5645	15.5665	15.6046
	C07D8.6	15.5169	15.6815	16.0183	15.7389			tap-1	15.9926	15.4386	16.0416	15.8243				acs-11	15.6791	15.4657	15.4163	15.5204			asg-2	15.6101	15.7905	15.4106	15.6038
	aldo-1	15.5381	15.5042	16.1738	15.7387			rnr-1	15.9782	15.5247	15.9679	15.8236				tag-196	15.4735	15.6504	15.435	15.5196			hda-1	15.668	15.6632	15.4732	15.6015
	npp-8	15.8443	15.6699	15.6985	15.7376			ral-1	15.6853	16.0594	15.721	15.8219				F30F8.9	15.4554	15.5887	15.5081	15.5174			gop-2	15.6681	15.5335	15.596	15.5992
	hsp-16.1	16.599	15.5327	15.0806	15.7374			dhs-30	16.1333	15.3575	15.9254	15.8054				Y54H5A.2	15.6541	15.5125	15.3854	15.5173			aak-2	15.5279	15.6547	15.6146	15.599
	deps-1	15.617	15.7344	15.8375	15.7296			cul-1	16.0458	15.3769	15.9927	15.8051				hecd-1	15.4986	15.5896	15.4609	15.5164			sdhb-1	15.6649	15.5466	15.5658	15.5924
	rnp-7	15.7721	15.6841	15.727	15.7277			twf-2	15.8931	15.5019	16.0183	15.8044				Y71H10B.1	15.2503	15.6079	15.6804	15.5129			dli-1	15.6056	15.6343	15.5215	15.5872
	acdh-13	15.8035	16.0156	15.3486	15.7226			pud-1.2	15.4886	16.6501	15.2485	15.7957				unc-1	15.6944	15.2511	15.5838	15.5098			aps-2	15.5342	15.4711	15.753	15.5861
	mdh-1	16.0002	15.2398	15.9227	15.7209			nnt-1	15.9595	15.3237	16.1004	15.7945				ndua-1	15.8958	15.2252	15.4041	15.5084			his-44	15.4405	16.0585	15.2484	15.5825
	wars-1	15.6089	15.7518	15.8006	15.7204			hxk-2	16.0251	15.1916	16.1637	15.7935				C47B2.2	15.517	15.4164	15.5876	15.507			dlst-1	15.6537	15.6328	15.4456	15.5774
	mca-2	15.4992	15.7578	15.8891	15.7154			pmt-2	15.655	16.1376	15.5868	15.7931				asp-4	15.4004	15.5756	15.5441	15.5067			imb-1	15.4149	15.7737	15.5306	15.5731
	tric-1B.1	15.8331	15.6075	15.7022	15.7143			acdh-13	16.0384	15.6687	15.6503	15.7858				cup-2	15.2839	15.6195	15.616	15.5065			drh-3	15.614	15.5806	15.5243	15.573
	hsp-110	15.9476	15.5386	15.656	15.7141			tns-1	15.7798	15.8436	15.731	15.7848				mthf-1	15.6121	15.5866	15.3173	15.5053			cpg-1	15.6721	16.2546	14.7892	15.572
	cgp-1	16.0066	15.7856	15.3431	15.7118			prdx-3	15.2757	16.5894	15.4811	15.7821				aqp-7	15.0864	15.6133	15.8138	15.5045			C16A3.5	15.7793	15.4577	15.472	15.5696
	pck-1	15.6278	15.4965	15.9992	15.7078			unc-132	15.8367	15.5434	15.9587	15.7796				cox-6A	15.5524	15.3939	15.5661	15.5041			ttr-18	15.5134	15.756	15.436	15.5684
	atln-1	15.9509	15.5872	15.5752	15.7044			mec-7	15.7883	15.2094	16.3402	15.7793				dhs-30	15.3777	15.4232	15.7057	15.5022			hgap-1	15.6023	15.6216	15.4746	15.5662
	acp-1	15.8997	15.6311	15.5782	15.703			hil-5	15.4408	17.0121	14.8656	15.7728				rab-1	15.7831	15.1192	15.6024	15.5015			F56A11.5	15.4886	15.6147	15.5901	15.5644
	aps-2	15.847	15.827	15.4263	15.7001			F35G12.12	15.8971	15.5528	15.861	15.7703				T10B11.6	15.6617	15.4481	15.3909	15.5002			dhs-25	15.5454	15.8901	15.2576	15.5644
	F42C5.9	15.6681	15.6287	15.8002	15.699			cogc-8	16.0442	15.1627	16.0932	15.7667				hum-1	15.35	15.4985	15.6339	15.4941			F08F3.4	15.6829	15.4024	15.5936	15.5596
	moma-1	15.5998	15.6946	15.8019	15.6988			R151.2	15.7456	15.9331	15.6182	15.7656				lact-3	15.3866	15.5132	15.5774	15.4924			trap-4	15.4489	15.7505	15.4772	15.5589
	mboa-6	15.6955	15.7648	15.6309	15.6971			rpb-8	15.6729	15.6735	15.9493	15.7652				acs-14	15.3856	15.6916	15.3862	15.4878			hpo-27	15.6217	15.6162	15.4376	15.5585
	ubh-4	15.6335	15.6831	15.7617	15.6928			spch-2	16.8184	16.5834	13.8742	15.7587				mrpl-1	15.5576	15.422	15.4681	15.4826			frm-4	15.4937	15.6248	15.5563	15.5582
	phat-7	15.29	15.0062	16.7802	15.6921			plc-4	15.8923	15.5069	15.8755	15.7582				sto-4	15.5733	15.3364	15.5366	15.4821			mtr-4	15.5277	15.6231	15.5232	15.558
	acdh-3	15.5295	15.8238	15.7158	15.6897			ife-2	15.8432	15.4836	15.947	15.7579				ech-7	16.1013	14.5843	15.7586	15.4814			ctl-1	15.539	15.475	15.6464	15.5535
	rskn-2	15.7446	15.6996	15.6226	15.6889			H04M03.3	15.61	16.0314	15.628	15.7565				F55C10.4	15.5108	15.4818	15.4504	15.481			adr-1	15.5123	15.6124	15.532	15.5522
	lex-1	15.7109	15.7151	15.6394	15.6885			rps-17	15.3081	17.1865	14.7563	15.7503				ZK1098.4	15.4511	15.5621	15.4263	15.4798			ptp-2	15.5121	15.5917	15.5435	15.5491
	ttr-47	16.0789	15.3032	15.6794	15.6872			dnbp-1	16.0077	15.416	15.8091	15.7443				sucl-2	15.471	15.4631	15.4995	15.4779			pro-3	15.5122	15.7396	15.3954	15.549
	dnj-29	15.8373	15.6466	15.5772	15.687			Y43F4B.5	15.3427	16.5557	15.3337	15.744				rab-11.1	15.9461	14.9762	15.5087	15.477			H04M03.3	15.8114	15.3674	15.4637	15.5475
	pgl-1	15.5742	15.6193	15.8646	15.686			ZK1128.1	15.8351	15.8196	15.5501	15.7349				puf-12	15.3769	15.6773	15.3716	15.4753			ech-6	15.7403	15.4831	15.4187	15.5474
	nduf-11	15.3195	15.6072	16.131	15.6859			stdh-3	16.3854	15.6131	15.2054	15.7346				sec-23	15.425	15.5025	15.4949	15.4741			D2092.4	15.3004	16.0622	15.2692	15.5439
	vha-14	15.5887	15.4028	16.034	15.6752			inx-16	15.5629	15.769	15.8553	15.7291				gip-2	15.6105	15.4811	15.3262	15.4726			Y47D9A.1	15.5262	15.5343	15.5499	15.5368
	emb-27	15.8381	15.6247	15.5511	15.6713			alh-6	15.5284	16.2824	15.3621	15.7243				npp-22	15.4885	15.4495	15.4789	15.4723			rps-13	15.5407	15.4129	15.6539	15.5358
	aps-1	15.7033	15.7414	15.5632	15.6693			hpo-18	15.3925	16.4084	15.3716	15.7242				rps-21	15.4362	15.263	15.7046	15.4679			immt-2	15.9118	15.5396	15.1555	15.5356
	bcat-1	15.457	16.0441	15.5033	15.6681			idhg-1	15.7126	15.3211	16.128	15.7206				bpl-1	15.4658	15.3778	15.5441	15.4626			algn-11	15.5525	15.4948	15.554	15.5338
	F25H2.4	15.5471	15.643	15.8131	15.6677			tars-1	15.6955	15.9029	15.5628	15.7204				C16A3.5	15.6787	15.3355	15.3626	15.4589			F21C10.9	15.4789	15.6189	15.5021	15.5333
	hxk-2	15.6009	15.7448	15.6559	15.6672			ttr-16	15.1953	17.186	14.777	15.7194				coq-6	15.3812	15.4643	15.51	15.4518			wdr-4	15.5946	15.4951	15.5097	15.5332
	unc-132	15.9691	15.5871	15.4412	15.6658			Q06AY5	14.937	16.9956	15.2149	15.7158				npp-5	15.562	15.3917	15.4001	15.4512			natc-2	15.4951	15.5617	15.5316	15.5295
	dsc-4	15.6507	15.7175	15.628	15.6654			rpb-2	15.9403	15.2379	15.962	15.7134				ifb-1	15.7714	14.9908	15.5898	15.4507			gsp-1	15.4707	15.5127	15.6048	15.5294
	hsp-60	15.638	15.4212	15.935	15.6647			wago-5	15.5973	16.4904	15.0456	15.7111				sec-24.2	15.3573	15.6043	15.3901	15.4506			mrp-4	15.51	15.5683	15.5051	15.5278
	ZK1307.1	15.8892	15.5929	15.5109	15.6643			dyci-1	15.8628	15.5348	15.7357	15.7111				dhs-12	15.2351	15.6079	15.4996	15.4475			cdr-4	15.2884	15.6289	15.6649	15.5274
	spas-1	15.4284	15.6161	15.9474	15.664			bcc-1	15.877	15.5959	15.6512	15.708				hrpu-2	15.4219	15.4322	15.4878	15.4473			E01A2.2	15.4163	15.6494	15.4956	15.5204
	cyp-34a9	16.1175	15.5574	15.309	15.6613			maph-1.2	15.6691	15.8947	15.557	15.7069				nduf-5	15.4953	15.3316	15.5149	15.4473			M57.2	15.4979	15.5796	15.4682	15.5152
	pid-3	15.885	15.444	15.6477	15.6589			acs-19	15.8355	15.506	15.7771	15.7062				ras-1	15.5918	15.4097	15.3354	15.4456			npp-5	15.4602	15.543	15.5385	15.5139
	jhdm-1	15.632	15.859	15.4799	15.657			pah-1	15.8704	15.4346	15.8066	15.7039				mrpl-44	15.7796	15.2231	15.3292	15.444			klc-2	15.4719	15.5185	15.5393	15.5099
	sur-5	15.603	15.5876	15.776	15.6555			bcat-1	15.5969	15.9419	15.5626	15.7005				rbc-1	15.4906	15.413	15.4214	15.4416			pgp-6	15.5132	15.4726	15.5352	15.507
	mel-32	15.3611	15.4983	16.088	15.6491			sma-1	15.6644	15.6305	15.8053	15.7001				ears-1	15.3529	15.3994	15.5673	15.4398			kcc-1	15.4146	15.623	15.4832	15.5069
	tkt-1	15.7054	15.5267	15.7085	15.6469			ubc-20	15.842	15.4502	15.7998	15.6973				fum-1	15.5109	15.3226	15.4768	15.4368			pap-1	15.4619	15.5909	15.4669	15.5065
	coq-3	15.5117	15.7759	15.6339	15.6405			patr-1	15.8953	15.2632	15.9299	15.6961				pmp-2	15.379	15.6155	15.3002	15.4316			mtx-1	15.4967	15.5546	15.4419	15.4977
	mrpl-4	15.6456	15.8582	15.4044	15.6361			ivns-1	16.0666	14.9547	16.0591	15.6935				let-2	15.8263	14.8273	15.6183	15.424			plin-1	15.6006	15.4717	15.4092	15.4938
	asp-2	15.3004	15.9637	15.6311	15.6317			ttr-41	15.6577	16.1789	15.2429	15.6932				fars-2	15.6536	15.2945	15.3216	15.4232			hsp-12.2	15.6513	15.3393	15.4809	15.4905
	sptl-1	15.6254	15.4827	15.7862	15.6314			alx-1	15.8065	15.5847	15.673	15.6881				nkb-3	15.4154	15.4344	15.4185	15.4228			usp-14	15.4974	15.6032	15.3693	15.4899
	hpo-8	15.6584	15.3987	15.8337	15.6303			F07F6.4	15.6468	15.8799	15.5354	15.6874				plin-1	15.5721	15.4604	15.2297	15.4207			Y59A8B.8	15.6008	15.4537	15.4011	15.4852
	rpoa-1	15.4889	15.6378	15.7492	15.6253			F10C2.4	15.7339	15.5127	15.815	15.6872				eif-3.B	15.2638	15.4197	15.5767	15.4201			immp-2	15.617	15.4583	15.3784	15.4846
	pas-3	15.7665	15.4233	15.6828	15.6242			cyp-34a9	15.7862	15.5768	15.6737	15.6789				cul-3	15.3897	15.4869	15.3742	15.4169			unc-44	15.4017	15.5226	15.5263	15.4835
	emc-3	15.6977	15.5374	15.6266	15.6206			rsp-8	15.7651	15.4182	15.8445	15.6759				pde-4	15.7818	15.1794	15.2885	15.4166			pfn-3	15.3849	15.7616	15.2927	15.4797
	Y37D8A.2	15.903	15.6325	15.3162	15.6172			fgt-1	15.7458	15.3714	15.8729	15.6634				T28D6.6	15.3505	15.3533	15.5429	15.4156			ufl-1	15.4395	15.5043	15.4936	15.4791
	coq-8	15.6268	15.8354	15.3692	15.6105			nstp-4	16.1292	14.9334	15.9087	15.6571				T07D3.9	15.4647	15.3912	15.3907	15.4155			let-2	15.1151	16.5255	14.7952	15.4786
	D2030.2	15.5608	15.8241	15.4428	15.6092			wars-1	15.7255	15.6127	15.6306	15.6563				sar-1	15.5499	15.5511	15.1276	15.4095			ugt-22	15.3964	15.389	15.6403	15.4752
	eif-3.H	15.5668	15.5415	15.7047	15.6043			clp-7	15.8361	15.1512	15.9667	15.6513				ears-2	15.6786	15.3478	15.1988	15.4084			npp-15	15.5069	15.474	15.4383	15.473
	twf-2	15.4914	15.676	15.6392	15.6022			sucl-2	15.7307	15.6397	15.578	15.6495				hpo-19	15.2465	15.3199	15.6554	15.4073			tbg-1	15.3982	15.4463	15.5664	15.4703
	mcm-4	15.663	15.6521	15.4877	15.6009			emc-3	15.7032	15.3688	15.8641	15.6454				F10C2.4	15.4628	15.4081	15.3484	15.4064			ZK1098.4	15.2806	15.3334	15.7944	15.4694
	lpd-6	15.4265	15.8661	15.5063	15.5996			eps-8	15.398	15.9177	15.6155	15.6437				iff-2	15.4706	15.2603	15.4821	15.4043			Y47G6A.22	15.4024	15.3575	15.6426	15.4675
	kcc-1	15.7219	15.5359	15.5183	15.592			sqv-4	15.9404	15.0086	15.9802	15.6431				acdh-11	15.6788	15.2619	15.2692	15.4033			agef-1	15.4915	15.5146	15.3807	15.4623
	stl-1	15.4851	15.5291	15.7603	15.5915			hpd-1	15.4209	16.0785	15.4202	15.6399				thoc-2	15.212	15.5778	15.4025	15.3974			ZK1307.1	15.551	15.3987	15.4369	15.4622
	ppw-1	15.5735	15.6908	15.5093	15.5912			cct-4	15.5773	15.7225	15.6102	15.6367				pgam-5	15.5607	15.3484	15.2808	15.3966			ZK1236.1	15.604	15.4006	15.3781	15.4609
	ndua-2	15.4238	15.7107	15.6345	15.5897			eif-3.H	15.536	15.8264	15.543	15.6351				vab-10	15.6099	15.0284	15.5439	15.3941			acly-2	15.462	15.5064	15.4109	15.4598
	crls-1	15.6513	15.576	15.5259	15.5844			hsp-75	15.6907	15.5226	15.6886	15.634				cox-4	15.2426	15.5013	15.431	15.3916			iars-2	15.4231	15.406	15.5472	15.4588
	epi-1	15.1016	15.0949	16.553	15.5832			mrps-5	15.7537	15.5394	15.6057	15.6329				hpo-8	14.8176	15.3952	15.9618	15.3915			dcr-1	15.4254	15.495	15.4501	15.4568
	letm-1	15.7263	15.7205	15.302	15.5829			mtr-4	15.7972	15.3373	15.7565	15.6303				aco-1	15.3459	15.3087	15.5166	15.3904			npp-22	15.4555	15.5201	15.3893	15.455
	azyx-1	15.6036	15.7797	15.3519	15.5784			snap-1	15.7346	15.258	15.885	15.6259				B0416.5	15.0771	15.4009	15.6863	15.3881			gbf-1	15.4224	15.513	15.4291	15.4548
	anc-1	15.6072	15.3794	15.7421	15.5762			Y37E11B.10	15.5669	16.3186	14.9852	15.6236				prpf-4	15.435	15.4526	15.2709	15.3862			ppm-1.G	15.3038	15.4856	15.5654	15.4516
	rme-8	15.7887	15.6329	15.301	15.5742			F37C4.5	14.9959	16.7056	15.1647	15.6221				mrp-5	15.2178	15.4381	15.4981	15.3847			npp-13	15.3795	15.5108	15.4611	15.4505
	ttr-24	16.5693	14.5445	15.6032	15.5723			pkc-1	15.7761	15.242	15.8427	15.6203				dad-1	15.3666	15.16	15.6267	15.3845			pgp-2	15.386	15.4379	15.5127	15.4455
	C35A5.8	15.7538	15.4988	15.4537	15.5688			sptl-1	15.8306	15.2298	15.7505	15.6036				pnk-1	15.5704	15.2779	15.3043	15.3842			hgap-2	15.433	15.4434	15.4519	15.4428
	pdhk-2	15.5951	15.5662	15.5432	15.5682			eif-3.I	15.601	15.7361	15.4733	15.6035				pqn-53	15.494	15.2266	15.4266	15.3824			ife-1	15.3321	15.4721	15.5149	15.4397
	lpin-1	15.7343	15.5313	15.4377	15.5678			wdr-4	15.7047	15.4545	15.6494	15.6029				F14F7.5	15.3619	15.2545	15.526	15.3808			tdo-2	15.5141	15.529	15.2713	15.4381
	B0395.3	15.5905	15.6145	15.4908	15.5653			C29F5.1	15.6732	15.3875	15.7447	15.6018				cpz-2	15.1605	15.4329	15.5343	15.3759			C46G7.2	15.665	15.6127	15.0291	15.4356
	dnpp-1	15.8421	15.2917	15.5604	15.5647			eif-2bdelta	15.634	15.5545	15.6078	15.5988				nkb-1	15.5267	15.2235	15.3751	15.3751			inx-5	15.4224	15.4355	15.4306	15.4295
	mrpl-23	15.5943	15.5895	15.5056	15.5631			mma-1	15.6508	15.8445	15.2997	15.5983				pkc-3	15.3653	15.3917	15.3601	15.3724			cope-1	15.6468	15.5882	15.0416	15.4255
	ZK899.2	15.9485	15.6068	15.1328	15.5627			perm-2	15.3261	16.3269	15.1344	15.5958				spl-1	15.5249	15.2998	15.2905	15.3717			ostb-1	15.4069	15.4698	15.3841	15.4203
	plk-1	15.9961	15.667	15.0202	15.5611			D2092.4	15.5848	15.5424	15.6536	15.5936				pgp-6	15.1789	15.4573	15.4782	15.3715			him-1	15.3279	15.4667	15.4653	15.42
	epg-3	15.8864	15.4247	15.3709	15.5607			fzo-1	15.942	14.9115	15.9228	15.5921				vdac-1	15.2443	15.3789	15.4827	15.3686			vps-29	15.3531	15.5056	15.3949	15.4179
	ipgm-1	15.5942	15.3601	15.7138	15.556			let-60	15.3781	16.0555	15.3427	15.5921				pud-3	15.3538	15.3363	15.4142	15.3681			mrpl-1	15.3747	15.558	15.3187	15.4171
	pqn-15	14.7038	16.0133	15.9499	15.5557			pgp-2	15.6008	15.7245	15.4384	15.5879				dyci-1	15.4579	15.3174	15.3216	15.3657			sahd-1	15.4393	15.4317	15.3697	15.4136
	eif-3.I	15.5691	15.5775	15.5119	15.5528			M01H9.3	15.6001	15.5833	15.5745	15.586				F48A9.2	14.51	15.8391	15.7308	15.36			F25E2.2	15.4252	15.5708	15.244	15.4133
	B0035.3	15.7946	15.4426	15.4213	15.5528			phat-7	15.3926	15.4656	15.8991	15.5858				vps-45	15.2883	15.39	15.3865	15.3549			nmt-1	15.3768	15.6174	15.233	15.4091
	M142.5	15.6237	15.5306	15.4956	15.55			emb-27	15.8076	15.2284	15.7134	15.5831				ima-3	15.3727	15.247	15.4434	15.3544			inx-12	15.3937	15.399	15.4342	15.409
	mec-12	14.9847	15.6282	16.0288	15.5472			epg-3	15.5188	15.6125	15.6134	15.5816				let-630	15.5334	15.4212	15.1083	15.3543			atp-3	15.4304	15.3167	15.4736	15.4069
	lys-1	15.1473	15.5069	15.9859	15.5467			G5EF72	15.7767	15.1636	15.8017	15.5807				prdx-6	15.3779	15.2101	15.4744	15.3541			rbc-2	15.4266	15.4035	15.3763	15.4022
	npp-20	15.5443	15.3812	15.7012	15.5422			madd-3	15.4754	15.5057	15.7534	15.5782				ctl-2	15.4806	15.4771	15.1018	15.3532			lntl-1	15.4101	15.492	15.2921	15.3981
	ugt-22	15.5599	15.4178	15.6367	15.5381			ZK1073.1	15.6424	15.1915	15.8938	15.5759				vbh-1	15.3954	15.311	15.3503	15.3522			mrpl-44	15.4975	15.2708	15.4228	15.3971
	ddx-27	15.3826	15.6607	15.5684	15.5372			npp-18	15.7279	15.2727	15.723	15.5745				unc-104	15.5483	15.312	15.1861	15.3488			T07D3.9	15.4615	15.3639	15.3537	15.393
	C29F5.1	15.289	15.7327	15.589	15.5369			prmt-1	15.5987	15.4037	15.713	15.5718				ehbp-1	15.3898	15.3599	15.2912	15.347			unc-89	15.4462	15.6268	15.1032	15.3921
	trap-1	14.9396	15.5859	16.0789	15.5348			lin-24	15.4187	15.7881	15.5012	15.5693				hsp-16.11	15.4462	14.9804	15.6086	15.3451			sucg-1	15.483	15.27	15.4216	15.3915
	rpb-2	15.5363	15.5239	15.537	15.5324			pqn-27	15.769	15.1441	15.7948	15.5693				rpl-38	15.4005	15.1984	15.4275	15.3421			isp-1	15.3818	15.2803	15.5125	15.3915
	eef-1B.1	15.2374	15.4198	15.9358	15.531			isp-1	15.4331	15.7609	15.5016	15.5652				M106.3	15.2243	15.4645	15.3274	15.3388			cox-6A	15.4945	15.8245	14.8492	15.3894
	evl-14	15.4445	15.5142	15.6241	15.5276			kin-2	15.4131	15.5497	15.7277	15.5635				argn-1	15.5641	15.0408	15.4106	15.3385			nduf-5	15.4226	15.4644	15.28	15.389
	K01G5.5	15.0842	15.623	15.8738	15.527			fat-5	15.4177	15.6899	15.5713	15.5596				pgl-3	15.2251	15.4137	15.3766	15.3385			uba-2	15.2835	15.4575	15.399	15.38
	B0001.4	15.3625	15.4017	15.8155	15.5266			abce-1	15.4323	15.6948	15.5431	15.5567				men-1	15.6596	15.1808	15.1412	15.3272			eif-1	15.4111	15.0992	15.6265	15.3789
	got-2.2	15.7423	15.2298	15.5949	15.5223			mcm-2	15.8447	15.1329	15.6889	15.5555				hgap-2	15.3212	15.2178	15.4419	15.327			hum-5	15.4152	15.3729	15.3442	15.3774
	nifk-1	15.1226	15.6311	15.8133	15.5223			zig-9	15.5584	15.7374	15.3692	15.555				Y48B6A.13	15.3889	15.3883	15.2035	15.3269			sir-2.2	15.6928	15.3185	15.1151	15.3755
	cdk-12	14.9941	15.7626	15.8098	15.5222			rme-8	15.8344	15.078	15.7438	15.5521				cct-5	14.9957	15.545	15.4394	15.3267			mboa-6	15.1878	15.422	15.516	15.3753
	H05C05.1	15.7247	15.5059	15.3267	15.5191			tes-1	15.6448	15.3466	15.6489	15.5468				F59B1.2	14.7617	15.1643	16.0477	15.3246			col-8	16.2898	16.1759	13.6566	15.3741
	elo-1	15.6596	15.4255	15.467	15.5174			ubc-9	15.5509	15.5205	15.5678	15.5464				C54G4.7	15.8367	15.0322	15.0916	15.3201			nono-1	15.252	15.4002	15.4697	15.374
	erm-1	15.8691	15.5028	15.1784	15.5168			mcm-3	15.786	15.1069	15.745	15.546				lig-1	15.4133	15.203	15.3323	15.3162			Y46E12BL.2	15.4093	15.4477	15.2574	15.3715
	dap-3	15.3452	15.6269	15.5742	15.5154			lpin-1	15.6012	15.5082	15.5237	15.5444				isw-1	15.3866	15.3772	15.1797	15.3145			C29F7.2	15.1203	15.3325	15.6506	15.3678
	npp-18	15.5789	15.4932	15.47	15.514			F44E5.1	14.8956	16.4888	15.238	15.5408				rpom-1	15.3609	15.2779	15.2872	15.3086			tbc-14	15.3733	15.3882	15.3396	15.367
	dhs-30	15.7577	15.4443	15.3343	15.5121			cyl-1	15.5089	15.7629	15.3474	15.5397				npp-13	15.2499	15.2564	15.4121	15.3061			F55C10.4	15.3959	14.9877	15.7129	15.3655
	F21D5.7	15.4168	15.4785	15.6372	15.5108			set-9	15.3784	16.0028	15.233	15.5381				clp-1	15.4729	15.2402	15.2053	15.3061			npp-20	15.3585	15.2312	15.5034	15.3644
	mec-7	14.5682	15.9431	16.0162	15.5092			swsn-6	15.4878	15.5467	15.5768	15.5371				mrps-12	15.1548	15.2073	15.548	15.3034			vdac-1	15.3564	15.5095	15.2135	15.3598
	rps-27	15.5882	15.5153	15.4233	15.5089			R09E10.5	15.6245	15.3565	15.6297	15.5369				txdc-12.2	14.2065	15.5733	16.1249	15.3016			plk-1	15.3683	15.2646	15.4464	15.3598
	cpt-2	15.4647	15.8859	15.1745	15.5084			hil-3	14.695	17.4147	14.4944	15.5347				npp-15	15.3394	15.2788	15.2861	15.3014			ucr-2.2	15.385	15.362	15.3279	15.3583
	dcn-1	15.6354	15.6072	15.2772	15.5066			spas-1	15.6141	15.3132	15.674	15.5338				ZC434.8	15.1598	15.2785	15.4587	15.299			eif-3.L	15.2328	15.3877	15.4494	15.3567
	T24H7.9	15.2245	15.2925	15.9977	15.5049			pgl-3	15.6986	15.121	15.7771	15.5322				rbc-2	15.2132	15.3437	15.334	15.297			dpy-18	15.2977	15.3996	15.3699	15.3557
	C47B2.2	15.2635	15.543	15.7072	15.5046			cope-1	15.5188	15.9428	15.1309	15.5308				rpl-25.1	15.5432	15.0389	15.3078	15.2966			F25B5.6	15.318	15.5369	15.1964	15.3504
	ent-2	16.1207	15.0811	15.3118	15.5045			pfn-3	15.3952	15.2623	15.9349	15.5308				imph-1	15.2161	15.3455	15.3272	15.2963			tap-1	15.3711	15.4015	15.2754	15.3493
	mrps-28	15.5625	15.6142	15.3255	15.5007			vps-32.1	15.4547	16.3403	14.7914	15.5288				sec-10	15.4629	15.2784	15.1465	15.2959			fubl-2	15.3163	15.2291	15.4937	15.3463
	npp-15	15.5325	15.5956	15.3688	15.499			pgp-6	15.6186	15.3525	15.6149	15.5287				fln-2	15.6336	15.0157	15.2356	15.295			rsp-8	15.3958	15.5673	15.0638	15.3423
	gdi-1	15.352	15.6831	15.4596	15.4982			aps-1	15.3164	15.2273	16.0387	15.5275				pgl-1	15.2298	15.3698	15.271	15.2902			gfat-1	15.2278	15.2928	15.5041	15.3416
	sdha-2	15.629	15.642	15.2187	15.4966			ifo-1	15.1115	15.9462	15.4962	15.518				xpo-3	15.2527	15.3782	15.2291	15.2866			sucl-2	15.5456	15.2163	15.2565	15.3395
	cif-1	15.3344	15.5317	15.6079	15.4913			hum-1	15.7308	15.08	15.74	15.5169				msp-78	15.0733	15.3944	15.3916	15.2865			C30G12.2	15.3796	15.3307	15.3017	15.3373
	rpn-1	15.5218	15.5276	15.4184	15.4893			uso-1	15.7062	15.1632	15.6805	15.5166				srdh-1	15.3799	15.1711	15.2891	15.28			myo-3	15.3426	15.6193	15.0491	15.337
	fgt-1	15.494	15.3126	15.6557	15.4874			mcm-7	15.7646	14.9291	15.853	15.5156				dli-1	15.2841	15.2066	15.349	15.2799			cox-6c	15.3661	15.5405	15.1035	15.3367
	uba-2	15.4371	15.4701	15.5326	15.4799			lam-2	15.0264	15.8836	15.625	15.5117				R05D11.9	15.2875	15.2502	15.2898	15.2758			aqp-10	15.0139	15.5452	15.4468	15.3353
	lam-1	15.047	15.1119	16.2785	15.4791			F35E12.2	15.4673	16.0971	14.959	15.5078				Y49E10.29	15.3323	15.3695	15.1183	15.2734			T04A11.1	15.3481	15.2266	15.4215	15.3321
	lmn-1	15.1988	15.1738	16.0642	15.4789			ran-2	15.7808	14.9073	15.8313	15.5065				cope-1	15.1892	15.3965	15.2273	15.271			imp-2	15.26	15.3469	15.3791	15.3287
	daf-22	15.3371	15.5657	15.5307	15.4778			mev-1	15.2313	16.2234	15.0563	15.5037				hpo-27	15.1601	15.3777	15.2726	15.2701			kin-1	15.2268	15.2692	15.4855	15.3272
	D1086.10	15.2933	15.0107	16.1081	15.4707			mboa-6	15.5902	14.9473	15.9733	15.5036				mtk-1	15.4056	15.2335	15.1475	15.2622			tank-1	15.2279	15.4373	15.315	15.3267
	acs-11	15.4565	15.743	15.2096	15.4697			C39B5.5	15.3723	15.646	15.4877	15.502				ZK813.3	14.7535	15.2426	15.7892	15.2618			sec-24.1	15.2781	15.3538	15.3475	15.3265
	hcf-1	15.4459	15.5812	15.3809	15.4693			B0252.5	15.4604	15.7453	15.2809	15.4955				F23B12.7	15.0672	15.5891	15.128	15.2614			let-805	15.1884	15.9254	14.8653	15.3263
	sti-1	15.2841	15.3595	15.7568	15.4668			ugt-8	15.4078	16.6036	14.4454	15.4856				drh-3	15.266	15.2946	15.2224	15.261			rab-39	15.3437	15.3032	15.3284	15.3251
	dlat-2	15.2841	15.6258	15.4766	15.4622			dnj-11	15.7743	14.825	15.8507	15.4833				B0511.6	15.2021	15.3549	15.2204	15.2592			K03B4.1	15.3722	15.4493	15.1465	15.3227
	srdh-1	15.6174	15.4155	15.3526	15.4618			arid-1	15.2946	16.1004	15.0532	15.4827				csn-4	15.2154	15.3083	15.2489	15.2575			ned-8	15.3796	14.7795	15.7989	15.3193
	wago-1	15.5767	15.2931	15.5085	15.4594			rsks-1	15.9217	14.7608	15.7505	15.4777				acs-22	14.9948	15.3426	15.4349	15.2574			par-6	15.2754	15.3905	15.2876	15.3178
	sars-2	15.5057	15.5607	15.2992	15.4552			ima-2	15.6634	15.1564	15.6093	15.4764				mca-1	15.0994	15.1965	15.4715	15.2558			nkb-3	15.1009	15.3762	15.4738	15.317
	C36A4.4	15.5584	15.3845	15.4173	15.4534			coq-8	15.6305	15.2486	15.5443	15.4745				ifa-4	15.4517	14.851	15.4536	15.2521			T16G1.9	15.2284	15.3745	15.3429	15.3153
	cdr-6	15.4623	15.3621	15.5155	15.4466			T04A8.7	15.3901	15.5939	15.4386	15.4742				ZK1073.1	15.1961	15.1627	15.3892	15.2493			F55F8.2	15.2281	15.5166	15.2001	15.3149
	frm-4	15.6276	15.5614	15.1481	15.4457			rpl-29	14.9024	16.8738	14.6435	15.4732				Y47D9A.1	15.4051	15.153	15.189	15.249			puf-9	15.2911	15.2148	15.4373	15.3144
	aak-2	15.4871	15.3418	15.5074	15.4454			ndub-5	15.5809	15.1185	15.7149	15.4714				Y55F3AM.13	15.1944	15.1572	15.3731	15.2416			rab-1	15.3375	15.3351	15.2114	15.2947
	ND4	15.4015	15.6547	15.2796	15.4453			cox-11	15.7074	14.6631	16.0339	15.4681				rpn-9	15.1368	15.3558	15.2289	15.2405			vps-45	15.2858	15.2645	15.3329	15.2944
	npp-10	15.4175	15.415	15.4818	15.4381			ZK686.2	15.4894	15.519	15.3935	15.4673				Y62H9A.5	15.2116	15.0367	15.4595	15.2359			ttr-14	15.3441	15.7779	14.761	15.2943
	lec-5	15.5023	15.0353	15.7709	15.4362			npp-15	15.6185	15.1724	15.6045	15.4651				F49E2.5	15.5788	15.2155	14.9103	15.2349			M142.5	15.3088	15.3175	15.2563	15.2942
	cox-6c	15.3927	14.8809	16.0333	15.4356			trap-3	15.519	15.3985	15.4751	15.4642				gta-1	15.4208	14.9814	15.299	15.2338			vha-14	15.1676	15.257	15.4545	15.293
	copz-1	15.447	15.3897	15.4659	15.4342			ucr-2.2	15.6351	14.9579	15.7945	15.4625				miga-1	15.2558	15.2666	15.1752	15.2325			F27D4.1	15.1738	15.3556	15.3481	15.2925
	let-721	15.3734	15.6517	15.2718	15.4323			ND1	15.4006	15.4117	15.5559	15.4561				rheb-1	15.404	15.1461	15.1426	15.2309			egl-30	15.1318	15.3098	15.4305	15.2907
	W09C5.1	15.4301	15.3187	15.5448	15.4312			syf-3	15.5244	15.1586	15.6774	15.4535				K02A6.3	14.8202	15.3617	15.4909	15.2243			tag-196	15.376	15.3049	15.1763	15.2857
	cra-1	15.1979	15.4294	15.6631	15.4301			F13E6.1	15.4966	15.5283	15.3355	15.4535				evl-14	15.0801	15.4288	15.162	15.2236			sfxn-1.5	15.3857	15.3683	15.1014	15.2851
	mct-3	15.4301	15.1255	15.7279	15.4278			B0511.6	15.4724	15.2959	15.5876	15.452				prmt-1	15.1215	15.1785	15.3639	15.2213			pmp-1	15.3485	15.1782	15.3285	15.2851
	mev-1	15.5999	15.361	15.3177	15.4262			natc-2	15.5632	15.3521	15.439	15.4514				ZK512.2	15.1641	15.2589	15.2407	15.2212			lmd-3	15.3116	15.3929	15.1434	15.2826
	slc-25a21	15.7591	15.355	15.1635	15.4259			ptrn-1	15.5405	15.2794	15.5191	15.4463				pptr-2	15.2281	15.4135	15.0217	15.2211			xpo-3	15.2339	15.4004	15.2123	15.2822
	ostd-1	15.1491	15.5367	15.5907	15.4255			mrpl-13	15.4261	15.3794	15.5331	15.4462				ppk-1	15.1739	15.239	15.2419	15.2183			dhs-1	15.2817	15.3151	15.2489	15.2819
	gcs-1	15.6083	15.4604	15.1989	15.4225			hrpu-2	15.2117	16.019	15.1064	15.4457				agef-1	15.2048	15.3212	15.1073	15.2111			scpl-4	15.3402	15.3479	15.1526	15.2802
	acdh-11	15.508	15.6783	15.0633	15.4165			glna-1	15.8619	14.8051	15.6694	15.4455				oma-1	14.7277	15.1501	15.747	15.2083			VF13D12L.3	15.1671	15.3565	15.3154	15.2797
	par-6	15.2725	15.4347	15.5354	15.4142			pdhk-2	15.6437	15.1175	15.5716	15.4443				tbg-1	15.1021	15.208	15.3125	15.2075			hipr-1	15.2835	15.3853	15.1701	15.2797
	nuo-4	15.2532	15.4424	15.5431	15.4129			cgp-1	15.7508	14.9943	15.5704	15.4385				mrpl-37	15.5354	15.034	15.0494	15.2063			trap-2	15.2243	15.4424	15.1677	15.2781
	msra-1	15.241	15.3012	15.6807	15.4076			F53C11.3	15.2118	15.5043	15.5911	15.4357				apg-1	15.0333	15.3204	15.2604	15.2047			unc-15	15.4545	15.0607	15.3018	15.2723
	sec-11	15.8978	15.1835	15.1415	15.4076			gop-3	15.4433	15.4327	15.419	15.4317				Y59A8B.8	15.2891	15.2301	15.0948	15.2046			cox-4	15.264	15.2665	15.2854	15.272
	trap-3	15.6976	15.4	15.1232	15.4069			acsd-1	15.4779	15.4266	15.3884	15.431				eif-2beta	15.2013	15.2766	15.1335	15.2038			unc-112	15.2659	15.45	15.0929	15.2696
	asp-6	15.2181	15.1846	15.8085	15.4037			jhdm-1	15.3119	15.8113	15.168	15.4304				tax-6	15.2915	14.9318	15.3844	15.2025			trap-3	15.3761	15.2882	15.1432	15.2692
	dis-3	15.5177	15.3896	15.3036	15.4036			mct-4	15.4015	15.3936	15.4873	15.4275				acaa-2	15.3464	15.0497	15.211	15.2024			ubr-4	15.3034	15.315	15.185	15.2678
	T07C4.3	15.4498	15.3703	15.3794	15.3998			rpl-25.2	14.8164	16.8571	14.6061	15.4265				F44E5.1	15.2672	14.9415	15.3598	15.1895			immt-1	15.4605	15.2687	15.0732	15.2674
	tns-1	15.5151	15.3382	15.3272	15.3935			tcc-1	15.2668	15.6985	15.3137	15.4263				bca-1	15.7992	14.8985	14.8645	15.1874			pah-1	15.3291	15.2832	15.1888	15.267
	swsn-6	15.3355	15.3424	15.4987	15.3922			dnj-29	15.5125	15.1419	15.6182	15.4242				mel-28	15.1151	15.3255	15.1194	15.1867			lonp-2	15.3453	15.1846	15.2653	15.2651
	ekl-6	15.6416	15.3658	15.1683	15.3919			paa-1	15.1315	15.5103	15.6287	15.4235				W04G3.5	15.2393	15.1779	15.138	15.185			K07E3.4	15.2563	15.2696	15.262	15.2626
	R148.5	15.4868	15.3459	15.3362	15.3896			acaa-2	15.2081	15.9286	15.1327	15.4231				Y38C1AA.7	15.0729	15.2248	15.2484	15.182			Y32F6A.5	15.3325	15.0562	15.3919	15.2602
	ZK1320.9	15.5572	15.2956	15.3156	15.3895			ipla-6	15.5319	15.3248	15.4103	15.4223				F13D11.3	15.1884	15.1464	15.1999	15.1783			F48A9.2	15.3281	14.6639	15.766	15.2526
	men-1	15.4565	15.5221	15.1675	15.382			tdo-2	15.6583	15.094	15.5034	15.4186				unc-132	15.2456	15.2341	15.0409	15.1736			F55F10.1	15.2683	15.3226	15.1625	15.2511
	nlt-1	14.7693	15.3058	16.0642	15.3798			let-630	15.3442	15.5039	15.402	15.4167				poml-3	15.5691	14.6211	15.3214	15.1705			cogc-8	15.2783	15.2649	15.2087	15.2507
	npp-22	15.5613	15.3084	15.2646	15.3781			mlc-3	13.8733	18.1161	14.2583	15.4159				lin-24	15.3129	15.0442	15.1465	15.1679			ccdc-47	15.2094	15.4127	15.1205	15.2475
	F53F4.10	15.2472	15.4099	15.4741	15.3771			F26E4.3	14.7166	15.8448	15.6785	15.4133				let-721	15.4569	15.1034	14.9387	15.1663			ubh-4	15.1727	15.3057	15.2588	15.2457
	hip-1	15.4413	15.3378	15.3486	15.3759			gdi-1	15.1454	15.9211	15.1727	15.4131				glt-1	14.5741	15.5139	15.4056	15.1645			cyn-7	15.2542	15.3279	15.1523	15.2448
	F44E7.4	15.4555	15.4286	15.2366	15.3736			rsf-1	15.6401	15.1241	15.4746	15.4129				miro-1	15.195	15.1268	15.1643	15.162			Y75B8A.24	15.2105	15.2412	15.2818	15.2445
	rde-12	15.3949	15.4646	15.2393	15.3663			unc-60	15.2858	15.4262	15.5116	15.4079				dcr-1	15.2504	15.1904	15.0408	15.1605			thoc-2	15.2039	15.3165	15.2128	15.2444
	pud-2.1	14.8042	15.4421	15.8478	15.3647			C39D10.8	15.6227	15.1218	15.4756	15.4067				gfat-1	15.2957	15.1581	15.0156	15.1565			lys-4	15.2199	15.2878	15.2202	15.2426
	vps-4	15.2307	15.3181	15.5434	15.3641			pptr-1	15.5475	15.103	15.5619	15.4041				C18B2.5	15.2892	15.2338	14.9456	15.1562			ctr-9	15.2823	15.3256	15.1172	15.2417
	M04B2.4	15.4288	15.5809	15.0662	15.3586			ddx-19	15.5349	15.1164	15.5565	15.4026				fask-1	15.3045	15.1378	15.0245	15.1556			srf-3	15.3524	15.4109	14.9545	15.2393
	acl-1	15.2817	15.3225	15.4666	15.3569			sur-5	15.6649	15.0344	15.5062	15.4018				F46F11.1	15.2074	15.1136	15.1386	15.1532			F14F7.5	15.1598	15.2406	15.3157	15.2387
	toe-1	15.1634	15.3606	15.5426	15.3555			akt-2	15.5844	15.1749	15.4449	15.4014				ddx-52	15.1995	15.2316	15.0273	15.1528			cogc-3	15.1893	15.3005	15.2167	15.2355
	xpo-2	15.2544	15.3825	15.4291	15.3553			dlat-2	15.461	15.4146	15.322	15.3992				mrps-35	15.4864	15.0353	14.9341	15.1519			iff-2	15.2535	15.3256	15.1272	15.2354
	zwl-1	15.4959	15.4096	15.1599	15.3551			uba-2	15.4442	15.118	15.6206	15.3943				ZK370.4	15.1953	15.0885	15.1642	15.1494			isw-1	15.1587	15.3071	15.2388	15.2349
	hum-4	15.4899	15.1579	15.4156	15.3545			clp-1	15.1808	15.9247	15.0724	15.3926				hum-7	15.3372	15.0418	15.0669	15.1486			sma-1	15.1519	15.2735	15.2786	15.2347
	usp-5	15.519	15.1155	15.4258	15.3534			B0395.3	15.4806	15.3491	15.3287	15.3861				R04F11.5	15.0057	15.2699	15.1643	15.1466			sdha-2	15.1915	15.3048	15.2035	15.2333
	dlst-1	15.4704	15.1388	15.4456	15.3516			cif-1	15.4805	15.1008	15.5638	15.3817				utp-20	15.1342	15.2967	15.0076	15.1462			rnp-7	15.0688	15.3077	15.3206	15.2324
	pud-1.2	15.4186	15.2728	15.3631	15.3515			rpt-4	15.562	14.9414	15.641	15.3815				natc-2	15.0658	15.1123	15.257	15.145			cept-1	15.0339	15.0031	15.6585	15.2318
	F54F7.3	15.5636	15.1893	15.2964	15.3498			ZK354.2	14.907	16.0867	15.1496	15.3811				F53B3.6	15.1885	15.0479	15.1948	15.1437			tax-6	15.1872	15.2756	15.2298	15.2309
	lgmn-1	15.6732	15.4111	14.9628	15.349			npp-5	15.4735	15.1693	15.4951	15.3793				daf-22	15.1817	15.0728	15.1708	15.1418			mct-5	15.3788	15.1014	15.2024	15.2275
	skpo-1	15.5244	15.2986	15.2197	15.3476			ech-6	14.472	16.9874	14.6637	15.3744				apm-1	15.1403	15.1119	15.1692	15.1405			usp-4	15.1024	15.3756	15.2026	15.2269
	eif-3.E	15.0202	15.3599	15.6623	15.3475			K01H12.4	15.2175	15.5142	15.3819	15.3712				mtr-4	15.051	15.0878	15.2798	15.1395			syf-1	15.155	15.2461	15.2775	15.2262
	ttll-12	15.2877	15.4039	15.3507	15.3474			imp-3	15.4209	15.3238	15.3632	15.3693				daf-15	15.3219	15.0842	15.0027	15.1363			gss-1	14.9937	15.2655	15.4165	15.2252
	ubc-13	15.0866	15.3362	15.617	15.3466			moma-1	14.9604	15.6117	15.53	15.3674				H24K24.3	15.1231	15.1045	15.1788	15.1355			nubp-1	15.1015	15.2775	15.2963	15.2251
	rpn-6.1	15.3373	15.3993	15.3027	15.3464			C30G12.2	15.4565	15.3789	15.2654	15.3669				ufl-1	15.1531	15.1801	15.0715	15.1349			rpa-1	15.2178	15.1866	15.2644	15.2229
	F44E2.8	15.5143	15.3431	15.1812	15.3462			mup-4	15.4288	15.0183	15.6514	15.3662				trap-2	15.1614	15.0875	15.1465	15.1318			mac-1	15.2225	15.2769	15.1615	15.2203
	pud-4	15.4037	15.0845	15.5293	15.3392			txl-1	15.3637	15.1058	15.6147	15.3614				rpb-7	15.029	15.0885	15.2747	15.1308			unc-108	15.0751	15.4794	15.101	15.2185
	cup-2	15.343	15.365	15.305	15.3377			K07E3.4	15.2364	15.6965	15.144	15.359				exos-1	15.2874	15.0315	15.0674	15.1288			sar-1	15.303	15.5437	14.8075	15.2181
	F53C11.3	15.2396	15.3467	15.4169	15.3344			rab-1	15.2573	15.1752	15.6444	15.359				aakg-2	15.237	15.0475	15.0983	15.1276			fard-1	15.2991	15.2196	15.1219	15.2135
	nap-1	14.9124	15.2539	15.8342	15.3335			M04B2.4	15.5125	15.0862	15.4755	15.3581				algn-11	15.0037	15.2193	15.1553	15.1261			dim-1	15.1708	15.2744	15.1867	15.2106
	snr-2	15.355	15.3346	15.3015	15.3304			mrpl-15	15.5071	14.902	15.6591	15.3561				rpl-11.1	16.2781	14.4756	14.618	15.1239			miga-1	15.1622	15.2044	15.2481	15.2049
	fzo-1	15.4829	15.2247	15.2788	15.3288			R07E5.1	15.3517	15.4126	15.3006	15.355				prdx-3	15.3865	14.8903	15.0872	15.1213			gip-2	15.1761	15.2145	15.2229	15.2045
	argn-1	15.1837	15.3406	15.457	15.3271			elo-3	15.2381	16.4539	14.3718	15.3546				ltah-1.1	15.2484	15.0337	15.0784	15.1202			csn-3	15.2551	15.2286	15.1282	15.2039
	prmt-9	15.3131	15.3605	15.3028	15.3255			npp-10	15.503	14.9172	15.642	15.3541				vit-3	14.8307	15.2218	15.3004	15.1176			gex-4	15.1517	15.3263	15.1327	15.2036
	klp-7	15.6039	15.2984	15.0652	15.3225			lex-1	15.0873	15.7538	15.2142	15.3518				inx-15	14.9127	15.0195	15.4147	15.1156			Y48E1C.4	15.3044	15.0599	15.2406	15.2016
	ifd-2	14.6227	14.9436	16.4003	15.3222			haly-1	15.2111	15.293	15.5433	15.3491				vit-1	14.6967	15.2839	15.3377	15.1061			dcap-1	15.0656	15.6096	14.9291	15.2014
	dli-1	15.29	15.3877	15.2875	15.3217			csnk-1	15.4644	15.3151	15.2648	15.3481				eak-7	15.2198	15.0283	15.0584	15.1022			cra-1	15.1108	15.2328	15.245	15.1962
	T23F11.2	15.527	15.5841	14.847	15.3194			rab-3	15.4404	14.9926	15.608	15.347				dhod-1	14.8837	15.1793	15.2424	15.1018			Y7A5A.1	15.15	15.2954	15.1375	15.1943
	dpy-22	15.5042	15.3471	15.1042	15.3185			vha-19	14.4755	16.7244	14.841	15.347				yars-2	15.1955	15.1629	14.9464	15.1016			asp-4	15.15	15.0561	15.3756	15.1939
	hut-1	15.4292	15.4513	15.0749	15.3185			C35A5.8	15.5879	14.9673	15.4854	15.3469				F37A4.1	15.0841	15.144	15.0744	15.1008			men-1	15.3951	15.0745	15.1119	15.1938
	cpz-1	15.3006	15.2943	15.3505	15.3151			M142.5	15.523	14.9715	15.5459	15.3468				Y71H2B.5	15.1463	15.0079	15.1453	15.0998			R04F11.5	15.3612	14.9801	15.2398	15.1937
	asg-1	15.0871	15.2942	15.5572	15.3128			acds-10	15.5468	14.7789	15.7072	15.3443				rde-12	14.9814	15.1374	15.1722	15.097			alx-1	15.2071	15.2732	15.0865	15.189
	frm-1	15.3679	15.3296	15.2354	15.311			dis-3	15.5211	14.9827	15.5264	15.3434				nuo-2	15.3512	14.952	14.9874	15.0969			nifk-1	15.2973	14.9753	15.293	15.1885
	uso-1	15.4304	15.2824	15.2133	15.3087			ttr-5	15.0459	16.3086	14.669	15.3412				cee-1	15.0172	15.2324	15.04	15.0965			C01B10.11	15.1407	15.2106	15.2099	15.1871
	F22B8.7	15.7548	15.1649	15.0063	15.3087			hecd-1	15.3938	14.9965	15.6314	15.3406				act-2	15.8353	14.7555	14.6978	15.0962			cogc-4	15.1043	15.3431	15.1137	15.187
	atp-5	15.3534	14.9104	15.6587	15.3075			npp-16	15.4938	15.101	15.4192	15.338				Y39A1A.14	15.0887	15.1847	15.0134	15.0956			ahsa-1	15.1039	15.2923	15.1626	15.1863
	cdc-42	14.8873	15.3943	15.6373	15.3063			atln-1	15.5173	15.1916	15.3015	15.3368				djr-1.1	14.9194	15.167	15.1907	15.0924			rho-1	14.9264	15.3157	15.3127	15.1849
	ifa-1	15.0485	15.2698	15.5976	15.3053			unc-112	15.4395	15.1892	15.3787	15.3358				rbmx-2	14.8858	15.1843	15.2068	15.0923			ykt-6	15.1314	15.2957	15.1258	15.1843
	rfc-3	15.4662	15.4049	15.0371	15.3027			F53B3.6	15.3353	15.1677	15.5028	15.3353				fdps-1	15.1883	14.982	15.1057	15.092			npp-10	15.1576	15.2855	15.1037	15.1823
	pas-4	15.4596	15.2895	15.1583	15.3025			slc-25a21	15.6363	15.1243	15.2383	15.333				gop-2	14.9729	15.2041	15.0975	15.0915			F23B12.7	15.2024	15.2747	15.0657	15.1809
	npp-5	15.5041	15.2163	15.1835	15.3013			Y39G10AR.9	15.4143	15.1408	15.4434	15.3328				T21B6.3	15.7617	14.4732	15.0307	15.0886			ger-1	15.2447	15.4163	14.8803	15.1804
	air-1	15.3429	15.5136	15.0472	15.3012			hcf-1	15.361	15.1689	15.4681	15.3327				npp-20	15.0431	14.967	15.2539	15.088			rha-1	15.0982	15.2799	15.1469	15.175
	hecd-1	15.3019	15.3405	15.2592	15.3005			atg-18	15.5006	15.3424	15.1465	15.3298				ipmk-1	15.0518	15.1176	15.0786	15.0826			mel-28	15.2326	15.201	15.087	15.1735
	unc-101	15.3579	15.2853	15.2432	15.2955			rpl-43	14.9359	16.0081	15.0412	15.3284				apd-3	14.9493	15.2011	15.0947	15.0817			popl-1	15.3025	15.376	14.8296	15.1694
	B0024.11	15.5825	15.2779	15.0254	15.2953			T24H7.9	15.0555	15.6989	15.2277	15.3274				nfs-1	15.1953	14.9247	15.1251	15.0817			B0001.4	15.1558	15.2567	15.0923	15.1683
	ran-3	15.317	15.3461	15.2165	15.2932			ret-1	15.3449	15.4019	15.2239	15.3236				got-1.2	15.1469	14.9971	15.0987	15.0809			syf-3	15.2494	15.1767	15.0746	15.1669
	eel-1	15.4692	15.2674	15.1399	15.2922			ccdc-47	15.5373	14.556	15.8764	15.3232				ddx-27	15.0045	15.131	15.1032	15.0796			ZK370.4	15.2072	15.1601	15.1289	15.1654
	C39B5.5	15.2925	15.2109	15.3721	15.2918			F56B3.4	15.56	14.8799	15.5219	15.3206				ubr-4	14.9954	15.123	15.1203	15.0796			idh-2	15.2908	14.8724	15.3249	15.1627
	pes-8	14.5751	14.7173	16.5757	15.2894			idhg-2	15.2205	15.3881	15.3511	15.3199				gex-4	15.1964	15.0244	14.9991	15.0733			msh-2	15.1617	15.1308	15.1928	15.1617
	rpa-1	15.3141	15.3531	15.2006	15.2893			cyn-5	14.7888	16.1944	14.9764	15.3199				F52C9.3	14.9841	15.1685	15.0499	15.0675			aqp-7	15.1321	15.4687	14.8738	15.1582
	dhs-1	15.453	15.2495	15.1617	15.2881			ttr-45	14.8777	16.943	14.1363	15.319				csn-1	15.07	15.1068	15.0241	15.067			C29F7.3	15.1258	15.1714	15.1728	15.1567
	lpd-7	14.8635	15.5025	15.4944	15.2868			C40H1.7	15.3364	15.1938	15.4233	15.3178				eel-1	15.0601	15.1542	14.9837	15.066			sars-2	15.1728	15.1967	15.09	15.1532
	ZC204.12	15.2238	15.2448	15.3728	15.2805			npp-22	15.48	15.0254	15.4325	15.3126				F19B6.1	15.143	15.0317	15.0062	15.0603			pad-1	15.1337	15.209	15.111	15.1512
	F02E9.3	14.6958	15.676	15.4614	15.2777			usp-5	15.2953	15.3033	15.2991	15.2992				rab-10	14.9753	15.0552	15.1469	15.0591			faah-1	15.0542	15.0339	15.3645	15.1509
	isw-1	15.4248	15.2363	15.1585	15.2732			mog-3	15.0703	16.006	14.8205	15.2989				spl-3	14.9302	14.9883	15.2574	15.0586			eral-1	15.3925	15.1819	14.871	15.1485
	upb-1	15.5102	14.9579	15.3332	15.2671			sec-11	15.1184	15.6204	15.1556	15.2981				kcc-1	14.867	15.0276	15.2757	15.0567			cash-1	15.1198	15.2163	15.0915	15.1425
	F37C4.6	15.3644	15.1786	15.2556	15.2662			pix-1	15.5476	14.7633	15.5835	15.2981				mrpl-16	15.467	14.8841	14.7873	15.0461			F16B12.1	15.4434	14.7122	15.2643	15.14
	pbs-2	15.2144	15.1724	15.4094	15.2654			F44B9.2	15.4305	15.0682	15.3903	15.2963				rha-1	14.9959	14.9547	15.185	15.0452			rpn-6.1	14.9885	15.3804	15.0255	15.1315
	cri-3	15.2056	14.9985	15.5905	15.2649			teg-4	15.4357	15.0929	15.3596	15.2961				ned-8	15.0868	14.9402	15.1075	15.0449			Y38A10A.7	15.2825	14.9919	15.119	15.1311
	tag-96	15.4526	15.1863	15.1543	15.2644			rps-27	15.4933	14.9479	15.4361	15.2924				acs-5	15.0475	14.988	15.0978	15.0444			acly-1	15.1187	15.1515	15.0976	15.1226
	cyn-1	15.3978	15.441	14.9353	15.258			hprt-1	15.1009	15.6427	15.1253	15.2896				syf-1	14.9867	15.0626	15.0833	15.0442			sec-10	15.1356	15.2314	14.9987	15.1219
	C01B10.11	15.2066	15.1991	15.3655	15.2571			ZK1010.2	15.2861	15.4013	15.1742	15.2872				ucr-2.2	15.2796	14.7627	15.0848	15.0424			F19B6.1	15.1384	15.2205	15.0061	15.1217
	sto-4	14.6831	15.4945	15.587	15.2549			F17C11.11	15.425	15.1913	15.2439	15.2867				rab-3	15.1892	14.881	15.056	15.042			F52C9.3	15.1921	15.0911	15.0627	15.1153
	ugt-46	15.349	15.3174	15.092	15.2528			ND4	15.6739	14.7586	15.4236	15.2854				mrps-22	15.3336	14.8959	14.8916	15.0404			F37C4.6	15.1105	15.0584	15.1697	15.1129
	ufc-1	15.2068	15.1398	15.3901	15.2456			nath-10	15.4075	15.1419	15.2999	15.2831				unc-25	15.4845	14.8468	14.7797	15.037			pfkb-1.1	15.1771	15.0713	15.0899	15.1127
	Y46E12BL.2	15.0719	15.2372	15.4226	15.2439			gcs-1	15.4722	14.968	15.3948	15.2783				W01D2.1	14.5004	15.5981	15.0104	15.0363			R186.8	15.3522	14.8633	15.1181	15.1112
	rla-1	15.2253	14.9225	15.5757	15.2412			ZK686.3	15.016	15.7455	15.0649	15.2755				snfc-5	15.0549	14.9017	15.1208	15.0258			glna-1	15.0914	15.1452	15.0966	15.1111
	guk-1	15.2329	15.0322	15.4564	15.2405			nduf-2.2	15.169	15.2957	15.3486	15.2711				lin-40	15.1599	14.9451	14.969	15.0247			nxf-1	15.0615	15.3455	14.9229	15.11
	vps-26	15.3965	15.4366	14.883	15.2387			did-2	15.3549	15.4105	15.0449	15.2701				F59B1.8	15.0975	14.9108	15.0629	15.0237			W09H1.5	15.0767	15.2588	14.9918	15.1091
	grld-1	15.0464	15.2557	15.4126	15.2382			cdr-6	15.0983	15.4716	15.2372	15.269				ttr-16	15.2478	14.7801	15.0404	15.0228			fgt-1	14.9853	15.2916	15.05	15.1089
	zen-4	15.5478	15.5469	14.6127	15.2358			F54C9.9	14.9622	16.1478	14.6847	15.2649				dur-1	15.2922	14.509	15.2613	15.0208			scyl-1	15.094	15.1845	15.0475	15.1087
	ncx-2	14.5511	15.4661	15.6858	15.2343			ugt-22	15.3612	15.2082	15.2126	15.2607				T25B9.2	14.5189	15.2537	15.2893	15.0206			rab-11.1	15.0525	15.2838	14.9797	15.1053
	ZK673.2	15.1655	15.3001	15.2142	15.2266			alfa-1	15.6035	14.7668	15.4112	15.2605				eif-2bbeta	15.1234	15.0251	14.9092	15.0192			npp-18	15.0308	15.1695	15.1131	15.1045
	tnt-2	15.0519	14.6758	15.9192	15.2156			vps-4	15.4254	14.8883	15.4545	15.2561				cah-4	14.9984	14.8341	15.2212	15.0179			gtf-2h4	15.1517	15.1279	15.0298	15.1031
	ZK1073.1	15.1632	15.1647	15.3053	15.2111			M57.2	15.1832	15.2897	15.2829	15.2519				copz-1	15.4306	14.8554	14.7662	15.0174			M03C11.8	15.0043	15.2754	15.0289	15.1029
	eif-2bdelta	15.4682	15.2417	14.9182	15.2094			dsc-4	15.5272	14.7071	15.5188	15.251				Y53G8AR.8	15.3987	14.7684	14.8822	15.0164			eif-2bdelta	15.0486	15.0883	15.1714	15.1027
	plc-4	15.281	15.2347	15.1019	15.2059			hrpl-1	15.3902	14.8602	15.4727	15.241				coq-5	15.2421	14.7736	15.0268	15.0141			nfs-1	15.2202	15.0735	15.0122	15.102
	C14C10.5	15.4863	15.1058	15.0108	15.201			unc-57	15.1438	15.2553	15.3197	15.2396				nubp-1	15.2009	14.9106	14.9262	15.0126			emb-5	15.0942	15.0323	15.1783	15.1016
	apg-1	15.2	15.1714	15.2297	15.2004			ZC204.12	15.1701	15.4952	15.0522	15.2392				mter-4	15.3176	14.8256	14.8896	15.0109			inx-13	14.9786	15.0833	15.2325	15.0982
	pdi-1	15.15	15.0447	15.4019	15.1989			F38A1.8	15.5436	14.706	15.4662	15.2386				R144.11	15.0564	14.8988	15.0763	15.0105			ppk-1	15.061	14.9631	15.2682	15.0974
	C49A9.9	15.3362	15.158	15.0996	15.1979			K12H4.3	15.3812	14.7786	15.5553	15.2384				ZK1128.1	14.8634	15.0395	15.1275	15.0101			ZK813.1	15.2007	15.8224	14.25	15.091
	unc-44	15.0314	15.105	15.4512	15.1959			letm-1	15.3624	15.1189	15.2289	15.2367				T09A5.5	15.2869	14.952	14.7598	14.9996			pas-5	15.1566	15.0171	15.0953	15.0897
	kin-2	14.976	15.083	15.5282	15.1957			ufd-3	15.2044	15.1344	15.3616	15.2335				Y38A10A.7	15.3309	14.683	14.9832	14.999			Y49E10.29	15.3571	14.7178	15.1877	15.0875
	acs-14	14.8688	15.3071	15.4071	15.1943			dlat-1	14.5728	16.2355	14.8758	15.228				lars-2	15.077	14.8499	15.07	14.999			cbd-1	15.2224	15.6518	14.386	15.0867
	cisd-3.2	15.4381	14.8749	15.2684	15.1938			hpo-8	15.6011	14.0649	16.0139	15.2266				nstp-4	14.2864	15.1281	15.5653	14.9933			vps-18	15.0999	15.14	15.0041	15.0813
	ule-2	14.2491	15.6789	15.6526	15.1935			C01B10.11	15.0545	15.3688	15.2559	15.2264				Y48E1C.4	15.1498	14.9831	14.8468	14.9932			nuc-1	14.7208	15.4925	15.0296	15.081
	tomm-22	14.8941	15.093	15.5825	15.1899			rde-12	15.384	14.8701	15.4082	15.2208				cdr-4	15.2132	14.832	14.9337	14.993			mop-25.2	15.1197	15.2049	14.9179	15.0808
	cdr-4	15.3811	15.1223	15.0616	15.1883			scc-2	15.1974	15.3031	15.157	15.2192				fgt-1	14.8129	14.9371	15.2164	14.9888			CTEL55X.1	14.8435	15.2238	15.171	15.0794
	sdhb-1	15.1307	15.0794	15.3497	15.1866			F37C4.6	15.453	14.7563	15.4416	15.217				F37C4.6	15.0361	14.7971	15.1184	14.9839			gmps-1	15.003	14.9064	15.3226	15.0773
	ttr-16	14.7832	16.6345	14.142	15.1866			mvk-1	15.4037	14.6933	15.5537	15.2169				sec-8	15.0603	14.9518	14.9329	14.9817			asp-1	14.8641	15.1263	15.241	15.0771
	ndua-1	14.7008	14.7043	16.1462	15.1838			eif-3.E	15.4129	14.5206	15.7101	15.2145				gbf-1	14.9017	15.1295	14.9128	14.9813			rpl-38	15.1177	15.4113	14.6995	15.0762
	ddx-46	15.098	15.2644	15.1806	15.181			acl-1	15.3791	14.8601	15.4039	15.2144				cra-1	14.8706	15.1339	14.9369	14.9805			F52B5.3	15.0584	15.0498	15.1169	15.075
	wago-5	15.2139	15.3676	14.9577	15.1797			lgc-34	14.7335	16.0293	14.8797	15.2142				gtf-2h4	14.9791	14.9739	14.9798	14.9776			vps-26	15.1054	15.2264	14.8874	15.0731
	npp-3	15.1967	15.1624	15.1659	15.175			nola-3	14.5855	16.4059	14.6419	15.2111				prp-31	14.997	14.9228	15.008	14.9759			gsa-1	14.9847	15.0578	15.1744	15.0723
	tram-1	15.0732	15.3075	15.1264	15.169			ttll-12	15.4316	14.9832	15.2127	15.2092				tbc-14	14.842	14.9991	15.0819	14.9743			F37A4.1	15.1378	15.2295	14.8428	15.0701
	mrpl-44	15.2225	15.4859	14.7933	15.1672			cup-2	15.4073	14.7453	15.4686	15.2071				cdk-5	15.1054	14.9233	14.8915	14.9734			C02F5.3	15.1151	15.0183	15.0768	15.07
	eps-8	15.2358	15.1027	15.1587	15.1657			prp-40	15.4032	15.0786	15.1377	15.2065				mrpl-4	15.0849	14.7849	15.0487	14.9728			let-630	15.1698	15.0847	14.9535	15.0693
	C46G7.2	15.1564	15.1025	15.2329	15.1639			ctsa-1.1	14.6527	16.4805	14.4782	15.2038				irg-7	15.3057	14.837	14.7727	14.9718			mrpl-37	15.0949	15.1031	15.0039	15.0673
	Y65B4A.8	15.062	15.2817	15.1424	15.162			F53F1.2	15.06	15.053	15.4675	15.1935				C01B10.11	15.0203	14.8678	15.0243	14.9708			yars-2	15.2002	15.1436	14.8497	15.0645
	gst-36	15.3579	15.0445	15.0779	15.1601			grld-1	15.578	14.5179	15.4835	15.1931				pmp-1	15.023	14.9923	14.8886	14.968			madd-3	15.0636	15.1847	14.9442	15.0642
	rsks-1	14.8487	15.1613	15.4633	15.1578			let-363	15.3612	14.8621	15.356	15.1931				Y40C7B.4	14.878	15.0325	14.9766	14.9624			rps-10	14.9453	15.1049	15.1355	15.0619
	zag-1	15.1791	15.2095	15.0835	15.1574			dcn-1	15.5099	14.8828	15.1823	15.1917				npp-10	14.9568	14.9455	14.9734	14.9585			cpz-2	14.9848	15.0436	15.154	15.0608
	nuc-1	15.1592	15.1198	15.1864	15.1551			slc-36.2	15.1565	15.0685	15.3438	15.1896				sfxn-1.5	14.7168	15.1223	15.0362	14.9584			ran-2	15.0232	15.1207	15.0282	15.0573
	sbds-1	15.3687	14.9745	15.1204	15.1545			F23C8.5	14.738	15.5198	15.3076	15.1885				mrp-4	14.8722	15.0252	14.9737	14.9571			rpom-1	15.299	14.9465	14.9157	15.0537
	dnj-9	15.3701	15.1698	14.9181	15.1527			eif-6	14.7219	15.8974	14.9353	15.1849				ribo-1	14.7352	14.9918	15.1334	14.9535			nuo-2	15.2532	14.8577	15.0469	15.0526
	coq-6	15.3373	14.8906	15.2286	15.1522			usp-14	15.2957	14.97	15.274	15.1799				capg-1	14.8956	15.1073	14.8537	14.9522			lpin-1	14.9735	15.2176	14.9608	15.0506
	ltah-1.1	15.2932	15.4147	14.7459	15.1513			pgk-1	14.8263	15.8507	14.8591	15.1787				K12H4.3	15.0056	14.9188	14.9316	14.952			fipr-21	15.2606	14.8985	14.9922	15.0504
	zyg-9	15.3454	15.1552	14.9506	15.1504			hxk-3	15.3735	14.4925	15.6568	15.1743				cogc-1	14.9643	15.0368	14.8549	14.952			C14C10.5	14.9541	15.0233	15.1677	15.0484
	scc-2	15.2877	15.2069	14.9558	15.1501			tbc-14	15.3981	14.8548	15.2439	15.1656				ubc-20	14.5588	15.0803	15.213	14.9507			F59B1.8	15.0462	14.4548	15.6351	15.0454
	ndub-5	14.8162	15.2687	15.3633	15.1494			mrpl-4	15.2949	14.8222	15.3697	15.1623				mvk-1	14.9847	14.8505	14.9967	14.944			fbxa-65	14.9477	15.0253	15.1611	15.0447
	pfn-2	15.601	15.2315	14.6074	15.1466			ufc-1	15.1834	15.0772	15.2201	15.1602				unc-44	15.1225	14.6706	15.0287	14.9406			ears-2	15.2442	15.0116	14.8745	15.0434
	gop-3	15.3277	15.0755	15.0362	15.1465			rla-1	14.6047	16.6797	14.1951	15.1598				ostd-1	14.9428	14.8499	15.0193	14.9373			eftu-2	14.9853	15.1723	14.9689	15.0422
	sar-1	14.6076	15.3105	15.5128	15.1436			Y77E11A.7	15.2973	14.9226	15.2577	15.1592				sqrd-1	15.4899	14.628	14.6887	14.9356			glh-4	15.0384	15.0724	15.0027	15.0378
	dhs-13	15.3243	15.352	14.7439	15.1401			cdc-37	14.9193	15.241	15.2944	15.1516				ttr-59	14.6798	14.9746	15.1267	14.927			trm-2a	15.0633	14.763	15.2804	15.0356
	vha-1	14.4973	14.8987	16.0174	15.1378			pas-3	14.6568	16.3534	14.4397	15.15				eif-2bdelta	14.7238	14.9558	15.0791	14.9196			dsc-4	14.9614	15.1032	15.0381	15.0342
	kin-3	14.7578	15.3367	15.3176	15.1374			xpo-2	15.2907	14.5503	15.6069	15.1493				ech-4	15.2427	14.6679	14.845	14.9186			fask-1	15.1747	15.0278	14.9	15.0342
	dlc-1	14.9302	15.1548	15.3228	15.1359			wapl-1	15.3371	14.8005	15.3073	15.1483				C40H1.7	15.1096	14.8265	14.8172	14.9178			T25G3.3	15.0577	15.0582	14.9843	15.0334
	gfi-1	14.6721	14.9846	15.7484	15.135			F41D9.2	15.0135	15.4486	14.9762	15.1461				par-1	15.0031	14.8483	14.9009	14.9174			coq-3	15.0826	15.0721	14.9437	15.0328
	hxk-3	15.0236	15.1853	15.1824	15.1304			cisd-3.2	15.3051	15.0364	15.093	15.1448				dhs-1	14.8469	14.9073	14.9899	14.9147			pmt-2	15.0567	15.076	14.9561	15.0296
	emc-1	15.2624	15.0968	15.0275	15.1289			hsp-110	15.1002	15.3806	14.9428	15.1412				cisd-3.2	15.0746	14.7009	14.9568	14.9108			W04G3.5	14.9633	14.9691	15.1345	15.0223
	pas-5	15.1929	15.1792	15.0141	15.1287			cpz-1	15.1742	15.1833	15.0658	15.1411				rap-1	14.9629	14.7717	14.9972	14.9106			lig-1	14.9613	14.9816	15.1093	15.0174
	rab-14	15.2973	15.0751	15.0112	15.1279			F44E2.8	15.4646	14.6846	15.2694	15.1395				W07E11.1	14.9105	14.844	14.9659	14.9068			mct-3	14.9741	15.0349	15.0389	15.016
	F25G6.9	15.1664	15.168	15.0399	15.1248			apy-1	15.1463	15.1063	15.15	15.1342				wdr-4	14.7753	14.925	15.0153	14.9052			lcmt-1	14.9035	15.0111	15.1254	15.0134
	lotr-1	15.2216	15.1423	15.0097	15.1245			C53C9.2	15.1067	15.0006	15.2811	15.1295				shc-1	14.8706	14.8226	15.0178	14.9037			ZK1128.1	15.0783	15.0665	14.8895	15.0114
	vsra-1	15.4643	15.0457	14.8628	15.1243			wago-1	14.785	15.9269	14.6761	15.1293				ogt-1	14.9797	14.8449	14.8857	14.9034			ctg-1	14.9286	15.0329	15.0725	15.0113
	gale-1	14.9846	15.1607	15.2263	15.1239			sars-2	15.21	14.8478	15.3302	15.1293				lcmt-1	14.6551	14.9562	15.0928	14.9014			yif-1	14.998	14.8906	15.1443	15.011
	rpb-7	15.0712	15.1011	15.1974	15.1232			unc-101	15.4676	14.452	15.4528	15.1241				trm-1	15.122	14.7808	14.7854	14.8961			arx-2	14.8891	14.9997	15.1401	15.0096
	jmjd-5	14.8267	15.3532	15.1879	15.1226			atx-2	15.2035	14.9999	15.1688	15.1241				lmd-3	14.856	14.8551	14.9755	14.8955			C40H1.7	15.1029	14.9954	14.9274	15.0086
	tbc-14	15.2726	15.1283	14.9649	15.1219			lmn-1	14.0292	17.1153	14.2272	15.1239				ZK686.2	14.7791	14.9775	14.9282	14.895			pkc-3	14.9242	15.0464	15.0534	15.008
	Y17G7B.18	15.1508	15.0651	15.1461	15.1207			rsp-7	15.2068	15.2393	14.9211	15.1224				mrpl-20	15.1203	14.7465	14.8164	14.8944			nsun-4	15.1454	14.8068	15.0699	15.0074
	mct-2	15.4121	15.2233	14.7194	15.1183			pqn-59	15.139	15.3822	14.8449	15.122				tftc-1	14.9331	14.9034	14.8428	14.8931			mrck-1	14.9291	14.9127	15.1776	15.0065
	F44E7.9	15.0609	15.0313	15.2622	15.1181			eef-1B.1	14.5938	15.8775	14.8935	15.1216				dnpp-1	15.0186	14.7547	14.9043	14.8925			natc-1	15.028	15.0802	14.9001	15.0028
	gpb-1	14.8748	15.0863	15.3736	15.1116			T07C4.3	15.3217	14.8029	15.2383	15.121				tsg-101	14.9222	14.7043	15.0477	14.8914			gld-2	15.0817	14.8446	15.074	15.0001
	C08E8.4	15.7833	15.0883	14.4602	15.1106			nud-1	15.2978	14.893	15.1666	15.1191				C49A9.6	14.952	14.784	14.9265	14.8875			plst-1	14.9936	15.0236	14.9811	14.9994
	F36D3.4	15.467	15.2616	14.6011	15.1099			acs-14	15.2861	14.5641	15.5049	15.1184				F17H10.1	15.0284	14.7798	14.8439	14.884			F44E5.1	15.0004	14.978	15.0182	14.9989
	npp-13	15.0394	15.1523	15.1363	15.1093			cey-3	15.0328	15.4948	14.8266	15.1181				vps-18	14.8501	14.9408	14.8573	14.8827			slc-25a21	15.0265	15.0578	14.905	14.9964
	ajm-1	14.1579	14.8847	16.275	15.1059			ajm-1	14.6668	15.6253	15.0617	15.1179				csq-1	15.0517	14.7039	14.8863	14.8806			acs-7	15.0674	14.813	15.1083	14.9962
	acs-19	14.897	15.2183	15.1939	15.1031			cra-1	15.3724	14.7809	15.1932	15.1155				gpx-2	14.7582	14.8278	15.0468	14.8776			cogc-1	14.8951	15.0235	15.0626	14.9938
	mrpl-19	15.2297	14.9978	15.0807	15.1027			ehbp-1	15.3027	14.8992	15.1433	15.1151				dnbp-1	14.6625	14.9139	15.0515	14.876			kdin-1	14.935	15.1015	14.9383	14.9916
	eif-3.F	14.7206	15.2232	15.3619	15.1019			stl-1	14.7324	15.9088	14.7017	15.1143				sdha-2	14.9586	14.8066	14.8613	14.8755			odr-8	14.9782	15.0707	14.9233	14.9907
	acs-2	14.493	15.3473	15.4563	15.0989			rnp-6	15.2353	14.9616	15.1457	15.1142				ifc-1	15.126	14.3159	15.1791	14.8737			inx-15	14.7652	14.8979	15.3048	14.9893
	catp-8	15.2668	15.0631	14.9619	15.0973			hsp-16.2	14.9659	15.5499	14.8248	15.1135				T16G1.9	14.8949	14.8786	14.8296	14.8677			cox-18	15.1093	14.9142	14.9348	14.9861
	mup-2	14.8506	14.511	15.908	15.0899			Y53G8AR.6	14.7219	14.7323	15.8797	15.1113				grld-1	14.908	14.8762	14.8177	14.8673			pnk-1	15.025	14.9693	14.9572	14.9838
	nuo-2	14.8626	15.1262	15.2763	15.0884			fld-1	15.2312	14.927	15.1729	15.1104				usp-14	15.0287	14.8224	14.7493	14.8668			trap-1	14.8337	15.0252	15.0874	14.9821
	C50D2.9	15.1732	15.21	14.8692	15.0841			dhs-1	15.161	15.0097	15.1593	15.11				acox-1.5	14.9284	14.8878	14.7829	14.8663			eif-2bbeta	14.8733	15.079	14.9812	14.9778
	daf-31	15.4968	14.7027	15.0337	15.0777			plin-1	14.9844	15.2206	15.1246	15.1099				W03F8.4	14.9504	14.7794	14.8674	14.8657			kdp-1	14.8869	15.1777	14.8651	14.9766
	natc-2	15.0032	15.1476	15.0812	15.0773			snx-1	15.3007	14.7135	15.3129	15.109				nhr-1	15.0181	14.8187	14.7575	14.8648			ttn-1	14.8285	15.1115	14.9896	14.9765
	ZK686.3	14.7914	15.1123	15.3223	15.0753			vha-1	14.2614	16.5221	14.5387	15.1074				hbs-1	14.9598	14.7667	14.866	14.8642			hacl-1	14.9706	14.9989	14.9512	14.9736
	Y38C1AA.7	15.672	14.9022	14.6492	15.0745			npp-3	15.3808	14.4561	15.4764	15.1044				scyl-1	15.0319	14.8621	14.6972	14.8637			C39D10.8	14.9871	15.1104	14.8074	14.9683
	ral-1	15.0221	15.0771	15.1241	15.0744			nsf-1	15.2353	14.6985	15.3722	15.102				ctl-1	15.0106	14.7018	14.8694	14.8606			ZK1073.1	14.9316	15.0589	14.9136	14.968
	sel-1	15.0535	15.0338	15.1293	15.0722			par-6	15.1487	15.0824	15.0716	15.1009				tsfm-1	14.9527	14.654	14.9726	14.8598			acaa-2	14.9772	15.1168	14.8062	14.9667
	Y39G8B.1	14.9779	14.98	15.2506	15.0695			prdx-6	15.4721	14.1619	15.6658	15.0999				gmps-1	14.6974	14.8896	14.9846	14.8572			saps-1	14.9134	15.0224	14.9595	14.9651
	hrpf-1	14.482	14.985	15.7369	15.068			nuo-4	15.2779	14.7378	15.273	15.0962				B0001.4	14.912	14.8897	14.7673	14.8563			mrpl-46	15.1564	14.9039	14.8333	14.9645
	ceeh-1	15.5129	15.0542	14.6308	15.066			mdh-1	14.2682	16.8613	14.1518	15.0938				hcf-1	15.0205	14.7432	14.8021	14.8553			rha-2	14.969	15.011	14.9106	14.9635
	lin-53	14.9593	15.1366	15.0989	15.0649			spl-3	15.213	14.9428	15.1213	15.0924				fmo-1	14.9923	14.7299	14.8433	14.8552			F46F11.1	15.0339	15.0132	14.8429	14.9633
	shc-1	15.193	15.0679	14.9321	15.0643			mvk-1	15.2654	14.8809	15.1275	15.0913				gip-1	14.9294	14.8419	14.7842	14.8518			vars-1	14.976	14.7585	15.1545	14.963
	F36A2.14	14.896	15.1639	15.1309	15.0636			thoc-5	15.1619	15.065	15.0388	15.0886				lfi-1	15.0372	14.6105	14.8916	14.8464			sec-11	15.1453	15.2708	14.472	14.9627
	oma-1	13.7989	15.4527	15.9336	15.0617			dap-3	15.5447	13.9864	15.7345	15.0885				eftu-2	14.9769	14.7053	14.8449	14.8424			wago-1	15.0651	14.9322	14.8851	14.9608
	mrps-22	15.1048	15.3631	14.7163	15.0614			mrck-1	15.2748	14.7928	15.1973	15.0883				npp-18	14.8426	14.8098	14.8745	14.8423			nath-10	14.8437	15.116	14.9223	14.9606
	F32B5.6	15.3037	15.3815	14.4987	15.0613			C47B2.2	15.1891	14.6021	15.4699	15.087				nxf-1	15.0644	14.6667	14.7893	14.8401			ckb-2	14.9231	15.0021	14.945	14.9567
	H20J04.6	15.1213	14.9819	15.0683	15.0572			rbm-25	15.0785	15.0997	15.0679	15.082				sams-4	15.4198	14.7025	14.3934	14.8386			hum-4	14.8633	15.138	14.8614	14.9542
	nstp-5	15.2569	15.015	14.8903	15.0541			cpg-1	15.0958	16.4332	13.7153	15.0814				lin-61	14.7006	14.9889	14.8221	14.8372			frm-1	14.8074	15.0273	15.0249	14.9532
	set-9	15.0802	15.0753	15.0044	15.0533			sir-2.1	15.1376	14.7887	15.3056	15.0773				vha-16	14.804	14.7936	14.8938	14.8304			prdx-3	15.1456	14.9066	14.8063	14.9528
	Y62E10A.6	15.2447	15.0075	14.9077	15.0533			pqn-53	14.6019	16.7367	13.8874	15.0753				vacl-14	14.5836	14.9769	14.9289	14.8298			ucp-4	15.2084	14.8982	14.7461	14.9509
	ogdh-1	14.9125	14.9966	15.2466	15.0519			hpx-2	14.9555	15.5142	14.7424	15.0707				Y55F3BR.1	14.7765	14.773	14.9311	14.8269			miro-1	14.8802	14.9839	14.9868	14.9503
	mrpl-37	14.989	15.2502	14.9163	15.0518			F22B8.7	15.4237	14.5839	15.1957	15.0678				B0035.3	14.9656	14.6671	14.8448	14.8258			ehbp-1	14.996	15.0879	14.7629	14.949
	let-60	14.6825	15.3981	15.0747	15.0518			ZC373.2	14.9277	15.8156	14.4588	15.0674				mms-19	14.9094	14.8591	14.7046	14.8244			cyk-7	14.8897	15.0399	14.9156	14.9484
	madd-3	15.1917	14.882	15.0772	15.0503			dpyd-1	15.0044	15.1348	15.0597	15.0663				F32D8.12	15.1087	14.6478	14.6988	14.8184			ipmk-1	15.0882	15.0357	14.7171	14.947
	C35B1.5	14.966	14.8099	15.3644	15.0468			C18B2.5	14.8277	15.1299	15.2342	15.0639				klc-2	14.8483	14.6937	14.91	14.8173			mrps-35	15.0912	14.9408	14.8078	14.9466
	csnk-1	15.0335	15.1229	14.9808	15.0457			eef-1B.2	14.9663	15.42	14.7874	15.0579				sars-2	14.6919	14.815	14.9293	14.8121			tofu-6	14.9854	15.0022	14.852	14.9465
	hil-5	15.3117	15.111	14.7143	15.0457			R05D11.9	15.1937	14.6606	15.3156	15.0566				T24H10.1	14.9806	14.6528	14.8001	14.8112			4D656	14.8084	14.9721	15.0588	14.9464
	sth-1	14.2009	14.4527	16.4806	15.0447			ssb-1	14.3833	16.3497	14.436	15.0563				dpy-18	14.7179	14.8898	14.8106	14.8061			F35E12.2	15.1198	14.6276	15.0823	14.9433
	atg-18	15.2607	14.9627	14.9099	15.0444			nlp-77	13.5291	18.1765	13.4501	15.0519				F25B5.5	15.0512	14.6339	14.7325	14.8058			Y48B6A.13	14.973	14.9436	14.8905	14.9357
	rsp-8	15.095	15.1545	14.8817	15.0437			msra-1	15.0227	15.3786	14.7519	15.0511				let-805	15.1429	14.2476	15.0181	14.8029			sec-5	14.9674	14.9183	14.9198	14.9352
	mrps-11	14.9508	15.1163	15.0615	15.0429			C49A9.9	15.0984	14.9492	15.1047	15.0508				cdk-1	14.7131	14.8594	14.8238	14.7988			cif-1	14.9327	15.0287	14.8431	14.9349
	imp-2	14.8381	15.0114	15.2719	15.0405			acs-11	14.8428	15.6964	14.5987	15.046				T09B4.8	15.0696	14.5266	14.79	14.7954			ZK512.2	14.8421	15.0767	14.8832	14.934
	unc-70	15.0121	14.8789	15.2303	15.0404			C14C10.5	15.1306	14.7038	15.2793	15.0379				snap-1	14.5858	14.7045	15.0915	14.794			daf-22	14.927	14.9162	14.9587	14.934
	Y48A6B.3	14.4842	14.978	15.658	15.0401			ostd-1	15.3267	14.2521	15.5277	15.0355				acs-7	14.8139	14.8388	14.7098	14.7875			sec-8	14.9322	14.9645	14.9017	14.9328
	prp-31	15.1847	15.232	14.6959	15.0375			thoc-2	15.0149	14.9851	15.1037	15.0346				F54D5.7	14.8681	14.5713	14.8992	14.7795			H06I04.3	14.8549	15.0957	14.8324	14.9277
	hum-1	15.1689	15.0879	14.8472	15.0347			H20J04.6	15.2231	14.694	15.1838	15.0336				Y32F6A.5	14.7701	14.6651	14.9005	14.7786			dnj-29	14.9403	14.9818	14.8494	14.9238
	acds-10	14.8497	15.1235	15.127	15.0334			rtfo-1	15.0617	14.8857	15.1493	15.0322				eppl-1	14.8985	14.6229	14.8102	14.7772			hsp-16.2	15.0536	14.8062	14.9102	14.9233
	tofu-6	15.1387	15.0418	14.9012	15.0272			cpr-9	15.127	14.9591	15.009	15.0317				Y92H12BL.7	14.8071	14.7778	14.7447	14.7765			mrps-22	15.1033	14.7441	14.9177	14.9217
	hsp-16.48	15.6275	14.8719	14.5707	15.0234			hut-1	15.1042	14.8262	15.1629	15.0311				akt-2	14.8452	14.8186	14.6623	14.7753			his-24	14.964	15.3162	14.482	14.9207
	B0464.6	15.2436	15.1237	14.7016	15.023			ran-3	14.9919	15.2428	14.8565	15.0304				hsp-60	14.9457	14.5983	14.7795	14.7745			rod-1	14.8846	15.0093	14.8633	14.9191
	pkc-1	14.6075	15.2001	15.2611	15.0229			hsp-16.1	14.9127	15.3317	14.8466	15.0303				mop-25.2	14.7191	14.8785	14.7247	14.7741			puf-12	14.887	14.9208	14.949	14.9189
	D2092.4	14.8573	15.0158	15.1895	15.0209			T23E7.2	14.9432	14.859	15.2826	15.0283				K05C4.2	14.7171	14.3548	15.2424	14.7715			rpb-7	15.1354	14.5006	15.1176	14.9179
	zig-9	15.2498	14.9787	14.834	15.0208			C05C12.5	14.8945	15.1358	15.0377	15.0227				cpg-1	14.1987	14.6093	15.4895	14.7659			acds-10	14.8726	14.9527	14.9242	14.9165
	F26E4.3	13.9491	14.9382	16.1751	15.0208			guk-1	15.2076	14.8174	15.0361	15.0204				M03C11.8	14.5664	14.9144	14.8126	14.7645			pgk-1	14.8021	14.9675	14.9778	14.9158
	F30F8.9	15.2664	15.1578	14.6357	15.02			nex-1	14.085	16.6535	14.3217	15.0201				unc-84	15.0079	14.6162	14.6683	14.7642			gpdh-3	14.9983	14.9387	14.7965	14.9112
	usip-1	15.2821	15.0087	14.7688	15.0199			4D656	14.9122	15.3716	14.7718	15.0185				hipr-1	14.681	14.8706	14.7396	14.7638			prdh-1	14.9209	14.8283	14.9823	14.9105
	ttr-50	14.5275	15.1653	15.3655	15.0194			scpl-4	15.05	14.8521	15.1496	15.0172				him-4	14.7715	14.6521	14.8668	14.7634			T10B11.6	15.1213	14.9312	14.6785	14.9103
	F41D9.2	15.1806	14.9441	14.9331	15.0193			nstp-5	15.2159	14.8651	14.9701	15.017				pix-1	14.7137	14.7353	14.8393	14.7627			smc-4	14.9888	14.8882	14.8424	14.9065
	mrpl-16	15.044	15.2306	14.7821	15.0189			ctl-1	14.7014	15.8519	14.497	15.0168				F08F3.4	14.9023	14.6315	14.7516	14.7618			rla-1	14.7369	14.9571	15.0141	14.9027
	C32F10.8	14.8454	14.7866	15.4227	15.0182			asg-1	14.9389	15.1314	14.9701	15.0135				sup-26	14.956	14.5714	14.7503	14.7592			hsp-110	14.9889	14.9415	14.7578	14.8961
	F56A11.5	14.9703	15.1201	14.9638	15.0181			acly-2	15.2766	14.5449	15.2179	15.0131				lpd-7	14.7472	14.8163	14.7078	14.7571			lys-7	14.9523	15.0853	14.6446	14.8941
	eef-1B.2	15.1222	14.9535	14.9769	15.0175			acdh-3	15.0591	14.7355	15.2421	15.0122				hmg-11	15.182	14.6496	14.4384	14.7567			exc-15	15.0553	14.9897	14.6364	14.8938
	C33A12.1	14.9458	14.8896	15.2104	15.0153			Y62H9A.4	15.2247	14.7668	15.0427	15.0114				F58H1.8	14.634	14.8314	14.8009	14.7555			osr-1	15.1606	14.5954	14.9216	14.8925
	Y71H2B.5	15.204	15.0104	14.8165	15.0103			ctg-1	15.1121	14.692	15.2285	15.0109				let-60	15.1033	14.5942	14.5653	14.7542			R144.11	15.0387	14.8701	14.762	14.8903
	lin-24	14.8436	14.9441	15.2404	15.0094			pak-1	15.1463	14.5963	15.2849	15.0092				F46B6.6	14.9622	14.6399	14.6605	14.7542			tns-1	14.8943	14.9096	14.861	14.8883
	gtbp-1	15.0837	14.8215	15.1186	15.0079			coq-6	14.9587	15.2032	14.8459	15.0026				lin-35	14.9441	14.6816	14.6335	14.7531			cpz-1	14.9333	14.9855	14.7424	14.8871
	ecps-1	15.0615	14.9558	14.9862	15.0012			klp-7	15.2407	14.789	14.977	15.0022				Y66H1A.4	14.7712	14.6588	14.8285	14.7528			B0511.6	14.8036	15.1699	14.6756	14.883
	Y57G11B.5	15.0287	14.9246	15.0463	14.9999			cey-1	14.3843	16.3075	14.3098	15.0005				arrd-25	14.8647	14.5947	14.7987	14.7527			dhp-1	14.868	15.0412	14.7353	14.8815
	pbs-1	15.0669	14.8112	15.1193	14.9991			tram-1	15.0692	14.8001	15.1149	14.9947				pad-1	14.6868	14.9233	14.6474	14.7525			F53F4.11	14.8852	15.0312	14.7249	14.8805
	fecl-1	14.9583	15.1157	14.9201	14.998			ifg-1	15.0444	14.9071	15.0273	14.9929				inpp-4B	14.8788	14.7535	14.6231	14.7518			Y66A7A.4	15.4923	15.3105	13.8313	14.878
	G5EF72	14.613	15.1221	15.2569	14.9973			T09F3.2	15.037	14.9379	14.9877	14.9875				F56A11.5	14.7994	14.6371	14.8082	14.7482			nkb-1	14.7358	14.8354	15.0465	14.8726
	unc-112	15.0015	15.0959	14.8891	14.9955			F30F8.9	14.9673	14.8588	15.1358	14.9873				trap-1	14.5375	14.6622	15.0391	14.7463			Y49E10.21	14.8982	14.8563	14.8588	14.8711
	eif-3.D	15.2322	14.8307	14.9073	14.9901			dli-1	14.9781	14.685	15.2978	14.987				ark-1	14.7514	14.8378	14.6468	14.7453			tbc-2	14.8507	14.9663	14.7937	14.8702
	C47B2.9	15.3219	14.929	14.7182	14.9897			ttbk-8.1	15.0143	14.8573	15.0844	14.9853				F21C10.10	15.0737	14.5375	14.624	14.7451			rml-5	14.9174	14.8522	14.8401	14.8699
	scpl-4	14.8476	14.937	15.1824	14.989			sbds-1	15.116	14.8644	14.9726	14.9843				ulp-2	14.9357	14.6044	14.6948	14.745			F17H10.1	15.1074	14.7464	14.7505	14.8681
	got-1.2	14.7475	14.8408	15.3757	14.988			ekl-6	15.1895	14.663	15.0997	14.9841				twf-2	14.8648	14.5807	14.7871	14.7442			C16C10.3	14.8721	14.7788	14.9299	14.8603
	Y71F9B.2	15.1527	15.1594	14.65	14.9874			F25H2.4	14.967	14.7907	15.1945	14.9841				lpin-1	14.7258	14.6612	14.8421	14.743			exos-1	14.8399	14.8135	14.925	14.8595
	M01F1.3	15.053	15.1872	14.7214	14.9872			K03B8.6	14.8741	14.8946	15.1814	14.9834				eif-1	14.3668	14.6059	15.2494	14.7407			ssl-1	14.7967	14.9101	14.87	14.859
	pbs-6	15.0045	14.8923	15.0587	14.9852			mcm-6	15.1288	14.6585	15.1573	14.9815				ykt-6	14.8788	14.6389	14.7012	14.7396			Y40C7B.4	15.3112	13.9499	15.3146	14.8586
	lfi-1	14.653	14.7201	15.5742	14.9824			T20B3.1	15.0576	14.8289	15.0578	14.9814				patr-1	14.9082	14.6936	14.6099	14.7372			ZK1320.9	14.9363	14.9733	14.659	14.8562
	sec-22	14.9524	14.9561	15.0336	14.9807			ddx-15	14.8931	15.1014	14.9423	14.9789				rab-14	14.8046	14.629	14.777	14.7369			mvk-1	14.8627	14.9397	14.7654	14.8559
	F08F3.4	14.4371	15.1657	15.3293	14.9774			rpn-1	15.0467	14.7965	15.0936	14.9789				ZK829.7	14.5029	14.8213	14.8861	14.7368			pgam-5	15.1469	14.8104	14.5999	14.8524
	ttr-14	14.408	14.1774	16.3466	14.9773			deps-1	15.0985	14.9358	14.899	14.9778				C29F7.3	14.8552	14.6098	14.7403	14.7351			coq-6	14.9205	14.5164	15.1188	14.8519
	ile-1	14.972	14.9305	15.0243	14.9756			pmp-1	15.0922	14.7076	15.1298	14.9765				4D656	14.5289	14.6087	15.0658	14.7345			atp-5	14.9569	14.8056	14.7895	14.8507
	vab-10	14.4525	14.9412	15.5263	14.9733			snfc-5	14.8703	14.8563	15.1962	14.9743				djr-1.2	14.6797	14.8536	14.6655	14.7329			T04G9.4	14.84	14.8538	14.8494	14.8477
	pgp-2	15.1209	15.1755	14.6222	14.9729			npp-20	15.0343	14.7946	15.0917	14.9735				mcat-1	14.8659	14.5888	14.7436	14.7328			ifa-4	14.8774	15.3438	14.3218	14.8477
	Y37E11B.10	15.5095	15.2125	14.1957	14.9726			sftb-1	15.1358	14.616	15.1658	14.9725				fubl-2	14.8501	14.5864	14.7614	14.7326			C05D11.8	14.7998	14.8618	14.8786	14.8467
	F20G2.2	15.101	14.812	15.0007	14.9712			rnp-5	14.6819	15.5565	14.679	14.9725				scc-2	14.7525	14.8016	14.6436	14.7326			clec-266	14.6889	14.9752	14.8753	14.8465
	T22D1.3	15.0385	14.9999	14.872	14.9701			cct-5	14.8054	15.132	14.9767	14.9714				cyn-7	14.7042	14.7428	14.7436	14.7302			hsp-43	14.9624	14.8219	14.751	14.8451
	vps-29	15.0186	15.1492	14.7373	14.9684			C23H3.2	14.6494	15.8044	14.4534	14.9691				mrpl-23	14.9486	14.5853	14.6536	14.7292			tsg-101	14.8148	14.902	14.817	14.8446
	idhg-2	14.749	15.0873	15.0668	14.9677			B0001.4	15.215	14.3077	15.3838	14.9688				nsy-1	14.7993	14.7242	14.6606	14.728			T26C12.1	14.8112	14.6921	15.0262	14.8432
	snfc-5	14.7926	14.9581	15.1516	14.9674			rod-1	15.25	14.442	15.2087	14.9669				W09H1.5	14.6968	14.8016	14.6694	14.7226			tes-1	14.7523	14.949	14.8268	14.8427
	T13H5.8	15.2161	14.9679	14.7023	14.9621			msh-2	15.0347	14.7585	15.1056	14.9663				phyh-1	14.8539	14.6791	14.6349	14.7226			lgc-34	14.8588	14.8738	14.7949	14.8425
	F54D5.7	14.9782	15.0917	14.8115	14.9605			W01D2.1	14.7626	16.0354	14.0925	14.9635				src-1	14.7314	14.6001	14.828	14.7199			ttr-59	14.6629	14.9164	14.9441	14.8411
	ttr-15	15.1424	14.6125	15.1226	14.9592			cdk-1	15.0999	14.8688	14.9196	14.9628				sec-11	14.8132	14.6911	14.6524	14.7189			Y77E11A.7	14.5885	14.8735	15.0503	14.8375
	dlg-1	14.103	14.9499	15.8175	14.9568			inx-13	14.8454	14.8954	15.1434	14.9614				Y66A7A.4	15.6322	14.3398	14.1684	14.7135			ttr-16	14.6371	14.6981	15.1704	14.8352
	djr-1.1	15.1048	14.7665	14.9951	14.9555			tax-6	14.6567	15.4516	14.7708	14.9597				pas-3	14.647	14.8063	14.6812	14.7115			ima-2	14.8418	14.9074	14.7555	14.8349
	F44B9.2	14.9674	14.948	14.9351	14.9502			vsra-1	15.2286	14.5869	15.0596	14.9584				wars-2	15.0467	14.6049	14.4824	14.7113			mix-1	14.8553	14.8701	14.7747	14.8333
	Y39A3CL.4	15.0461	14.9527	14.8352	14.9447			far-1	13.2503	17.7125	13.9108	14.9579				acds-10	14.7318	14.7695	14.6324	14.7113			eef-1B.2	14.9345	14.9365	14.6272	14.8327
	B0511.6	14.6684	15.0991	15.0599	14.9425			npp-13	15.1095	14.4175	15.3423	14.9564				nmt-1	14.8938	14.6191	14.6167	14.7099			acdh-11	14.8071	14.8863	14.8006	14.8313
	hsp-43	14.8067	14.4536	15.5577	14.9393			cogc-5	15.2234	14.3466	15.2971	14.9557				B0464.6	14.6834	14.6479	14.7968	14.7094			usp-5	14.8105	14.7923	14.8892	14.8307
	cdc-48.2	14.5938	14.9552	15.2679	14.939			dnj-9	14.972	14.9755	14.9183	14.9553				srf-3	14.6761	14.5792	14.8693	14.7082			ule-3	15.1011	15.2583	14.1258	14.8284
	Y54F10AR.2	14.8501	15.0597	14.9032	14.9377			syf-1	15.1115	14.7057	15.0452	14.9541				mrpl-46	14.6336	14.8425	14.6474	14.7078			smgl-1	14.8819	14.8084	14.7917	14.8273
	ZK1321.4	15.4473	15.143	14.2196	14.9366			prp-39	14.9593	15.0158	14.878	14.951				mek-2	14.8001	14.7006	14.6211	14.7073			F38B2.4	14.8535	14.824	14.7875	14.8217
	smg-9	14.8317	15.2295	14.7483	14.9365			emc-1	15.0292	14.8492	14.9724	14.9503				pcf-11	14.6875	14.629	14.7988	14.7051			comt-3	14.6721	14.8111	14.9808	14.8213
	eft-1	14.9211	14.9641	14.923	14.9361			spc-1	14.6033	15.5755	14.6652	14.948				trap-3	14.346	14.7912	14.9737	14.7036			twf-2	14.6551	14.9005	14.8979	14.8178
	ept-1	14.7274	15.0264	15.0504	14.9347			T04A11.1	15.0175	14.6654	15.1554	14.9461				pch-2	14.8406	14.6804	14.5859	14.7023			djr-1.1	14.6169	14.6059	15.2252	14.816
	disl-2	15.1578	14.9837	14.6457	14.9291			sec-22	14.9093	14.7462	15.1804	14.9453				clec-266	14.6711	14.5548	14.8795	14.7018			ugt-58	14.7299	14.8739	14.8251	14.8096
	xnp-1	14.173	15.431	15.1724	14.9255			kin-3	15.0294	14.7783	15.0259	14.9445				immt-1	14.6326	14.7468	14.7177	14.699			sti-1	14.8801	14.8784	14.666	14.8082
	aos-1	14.8429	15.0138	14.9178	14.9248			rpn-6.1	15.1191	14.5306	15.1769	14.9422				T09F3.2	14.3719	14.84	14.88	14.6973			tth-1	15.0572	14.7681	14.5891	14.8048
	Y82E9BR.18	15.1784	15.0383	14.5529	14.9232			moc-1	15.0379	14.8487	14.9383	14.9416				C32F10.8	14.6739	14.7534	14.6548	14.694			cogc-6	14.8092	14.8681	14.7308	14.8027
	let-502	15.2849	15.03	14.4521	14.9223			C05C8.7	15.2889	14.1083	15.4261	14.9411				M57.2	14.6319	14.5754	14.8748	14.694			utp-20	14.782	14.8924	14.716	14.7968
	ant-1.4	15.5417	14.8729	14.3497	14.9214			unc-45	15.147	14.3783	15.295	14.9401				lonp-2	14.7658	14.777	14.5292	14.6907			apd-3	14.8497	14.7898	14.749	14.7962
	hpo-34	14.344	14.5511	15.8631	14.9194			R04F11.5	15.164	14.6265	15.021	14.9372				tep-1	14.6141	14.5896	14.8669	14.6902			C05C8.7	14.8702	14.6877	14.8227	14.7935
	C18B2.5	14.9912	14.6773	15.0839	14.9175			T04G9.4	15.1441	14.6509	15.0161	14.937				nprt-1	14.7652	14.7091	14.5959	14.69			ZK686.2	14.7741	14.7274	14.8618	14.7878
	rnp-6	14.6275	15.1179	14.9996	14.915			T13H5.8	15.1113	14.6517	15.0455	14.9362				haf-2	14.7243	14.6874	14.6581	14.6899			gex-2	14.7903	14.7491	14.8234	14.7876
	ipla-6	15.1623	14.8862	14.6919	14.9135			gpb-1	14.4695	15.8212	14.5126	14.9344				rpl-36	14.3951	15.1333	14.5389	14.6891			D2023.6	15.0001	14.796	14.5587	14.7849
	ifd-1	14.0059	14.5765	16.155	14.9125			eif-3.D	14.7646	14.9742	15.0612	14.9333				fubl-3	14.6491	14.731	14.6757	14.6853			rmd-2	14.9547	14.7144	14.6843	14.7845
	ipla-1	15.27	14.9361	14.5287	14.9116			smc-3	15.0184	14.7928	14.9821	14.9311				T24B8.7	14.6936	14.752	14.6044	14.6834			D1054.8	14.8631	14.7934	14.6925	14.783
	dhs-22	14.9587	15.1123	14.6606	14.9105			sucg-1	14.9787	14.7786	15.0343	14.9305				num-1	14.859	14.5647	14.6203	14.6813			R05D11.9	14.8387	14.9031	14.605	14.7823
	T04G9.4	14.8035	14.9852	14.9336	14.9074			F20G2.2	14.7977	15.1254	14.8601	14.9277				pdpr-1	14.8748	14.6147	14.5518	14.6804			Y62H9A.3	15.1015	14.8586	14.3751	14.7784
	mvk-1	14.6555	14.9306	15.1338	14.9066			jmjd-5	14.939	14.5262	15.3126	14.9259				tra-3	14.7512	14.5398	14.7499	14.6803			unc-132	14.7599	14.9115	14.6545	14.7753
	let-754	14.8566	14.793	15.0593	14.903			rap-1	14.3628	15.524	14.8902	14.9257				vps-36	14.7667	14.6719	14.6009	14.6798			skr-4	14.6705	14.7702	14.8783	14.773
	smc-3	14.8621	14.9314	14.9113	14.9016			epi-1	14.4205	15.2744	15.0699	14.9216				C49A9.9	14.8301	14.5336	14.6704	14.678			snap-1	14.6998	14.6906	14.9245	14.7716
	tin-44	14.95	15.1048	14.6498	14.9015			rpoa-2	15.1132	14.4018	15.2496	14.9215				anc-1	14.8236	14.5527	14.6503	14.6755			bub-1	14.7935	14.8271	14.6841	14.7682
	gst-27	14.8636	14.8405	14.9965	14.9002			lam-1	14.4648	15.291	15.0068	14.9209				asp-13	14.9153	14.363	14.7465	14.6749			sart-3	14.5997	14.928	14.7494	14.759
	R04F11.5	14.8376	14.8055	15.0469	14.8967			tba-5	15.2021	14.3156	15.241	14.9196				ife-1	14.4387	14.7173	14.8655	14.6738			poml-3	14.533	14.9558	14.7872	14.7587
	nsf-1	14.5912	14.9954	15.102	14.8962			rml-5	15.0194	14.7388	14.9995	14.9192				sto-1	14.7162	14.5227	14.782	14.6736			acox-1.5	14.6948	14.827	14.7508	14.7575
	F28B3.10	14.8622	14.7911	15.0318	14.895			isw-1	15.2152	14.431	15.1025	14.9162				F38B2.4	14.6653	14.7543	14.5993	14.673			acsd-1	14.7877	14.8345	14.6266	14.7496
	lbp-1	14.4853	14.629	15.5703	14.8949			cars-1	14.7067	15.4156	14.6258	14.916				kdin-1	14.6864	14.6952	14.6289	14.6702			cid-1	14.7161	14.8144	14.7133	14.7479
	plk-2	15.2081	14.9567	14.5141	14.893			dnc-4	14.9563	14.9692	14.8136	14.913				B0334.5	14.9439	14.5067	14.5562	14.6689			mms-19	14.8191	14.7733	14.6502	14.7475
	wapl-1	15.0001	14.8614	14.8152	14.8922			smg-9	15.0734	14.7154	14.95	14.9129				dhs-4	14.5527	14.8036	14.6499	14.6687			T24B8.7	14.823	14.821	14.5922	14.7454
	hpx-2	14.8204	14.9941	14.8602	14.8916			zfr-1	15.0745	14.7373	14.9158	14.9092				Y47G6A.22	14.4008	14.6146	14.9845	14.6666			smg-9	14.7384	14.8556	14.6329	14.7423
	arid-1	14.3365	15.0516	15.2839	14.8907			rab-14	14.6554	15.0493	15.0222	14.909				trr-1	14.7636	14.6178	14.6146	14.6653			smg-2	14.6907	14.8011	14.7339	14.7419
	C27D8.4	14.9254	15.1828	14.5631	14.8904			semo-1	14.8108	15.0901	14.821	14.9073				dpy-4	14.7647	14.0441	15.1858	14.6649			ceeh-1	14.7494	14.5958	14.8597	14.735
	pas-1	14.9901	14.9292	14.7432	14.8875			alh-11	14.9317	14.894	14.8917	14.9058				eif-3.L	14.4396	14.7837	14.7714	14.6649			aqp-8	15.2217	14.1902	14.7891	14.7337
	cht-3	15.3035	15.0146	14.3412	14.8864			inx-17	14.8185	15.1344	14.752	14.9016				sor-3	14.8093	14.572	14.6122	14.6645			otub-1	14.7793	14.7441	14.6771	14.7335
	ZK354.2	15.0104	14.9768	14.6709	14.886			cdh-4	15.5039	14.2052	14.9924	14.9005				C09D4.1	14.6022	14.5937	14.783	14.6596			fdps-1	14.7823	14.7803	14.6275	14.73
	tba-5	15.0088	14.8249	14.8213	14.885			tps-2	15.143	14.5347	15.0234	14.9004				acs-21	14.8093	14.5861	14.5794	14.6583			phyh-1	15.145	14.4085	14.6345	14.7294
	cisd-1	15.128	14.242	15.2842	14.8847			ipla-1	14.9607	14.7922	14.9478	14.9002				snr-2	14.7717	14.4875	14.7085	14.6559			inx-8	14.9435	14.5197	14.7237	14.729
	tfg-1	14.9041	15.0449	14.7003	14.8831			acox-1.5	14.9824	14.5254	15.1852	14.8977				mrpl-15	15.1135	14.3947	14.4577	14.6553			prp-31	14.817	14.6884	14.6713	14.7256
	ivd-1	14.9376	15.0095	14.7007	14.8826			C18B2.4	14.9306	14.6833	15.0731	14.8957				unc-26	14.775	14.5571	14.6267	14.6529			hrpl-1	14.6366	14.7611	14.7766	14.7247
	F53F1.2	14.2636	14.9369	15.4425	14.881			tfg-1	14.7658	15.4733	14.438	14.8924				C26E6.12	14.7791	14.6443	14.5349	14.6528			rps-17	14.6271	14.8804	14.6643	14.7239
	K07E3.4	15.3109	14.4186	14.9058	14.8784			rps-19	14.2954	17.078	13.2968	14.8901				mfn-1	14.7587	14.5749	14.6215	14.6517			frl-1	14.6504	14.6445	14.8744	14.7231
	spl-3	15.0957	14.8226	14.7077	14.8753			F44E7.4	14.7614	15.152	14.7514	14.8883				tag-131	14.7492	14.5915	14.6039	14.6482			spl-3	14.7635	14.6277	14.7735	14.7216
	csn-2	14.9838	14.9	14.7395	14.8744			Y10G11A.1	15.4377	14.7921	14.4244	14.8847				ucp-4	14.6939	14.4182	14.8269	14.6463			K10C3.5	14.6187	14.9157	14.6228	14.7191
	let-716	14.6106	15.0634	14.9478	14.8739			gck-3	14.7355	15.0042	14.8997	14.8798				scpl-4	14.5779	14.5903	14.7586	14.6422			dur-1	14.6573	15.0173	14.4793	14.718
	hrpl-1	14.6972	14.9489	14.9748	14.8736			cdc-42	15.2224	13.4414	15.9722	14.8787				otub-1	14.7038	14.7972	14.4213	14.6408			ncx-2	14.3907	14.7226	15.0333	14.7155
	W02D7.4	15.1911	15.1109	14.2992	14.8671			men-1	14.6988	15.0769	14.8535	14.8764				imp-2	14.4193	14.572	14.9267	14.6394			inpp-4B	14.5873	14.7312	14.8241	14.7142
	sqd-1	14.7045	14.7405	15.1527	14.8659			deb-1	14.636	15.2936	14.6931	14.8742				lin-45	14.7762	14.5718	14.5692	14.6391			C14H10.3	14.699	14.6607	14.7785	14.7128
	W01D2.1	15.0224	15.152	14.4171	14.8638			smap-1	15.096	14.789	14.7344	14.8731				lin-53	14.5851	14.4993	14.8275	14.6373			F58H1.8	14.9387	14.6978	14.4988	14.7118
	elpc-2	14.9715	14.789	14.8278	14.8628			ZK1320.9	14.675	15.622	14.3177	14.8716				ran-2	14.6132	14.7007	14.5687	14.6276			C18B2.5	14.6598	14.7585	14.7154	14.7112
	ccf-1	14.9499	14.9021	14.732	14.8613			K09G1.1	14.8584	14.7197	15.0282	14.8688				mog-1	14.7288	14.7755	14.3768	14.627			Y54E10A.11	14.5521	14.8157	14.7476	14.7051
	4D656	14.9711	14.818	14.7926	14.8606			ubh-4	14.922	14.5698	15.1144	14.8687				C51E3.9	14.8546	14.5191	14.5012	14.625			Y55F3BR.1	14.6315	14.5549	14.9283	14.7049
	T21B10.3	14.941	14.9025	14.7258	14.8564			nmy-2	14.6315	15.6195	14.3511	14.8674				rrp-1	14.6869	14.7051	14.4726	14.6216			cyk-3	14.7113	14.7184	14.6773	14.7023
	tiar-1	14.7061	14.8149	15.0475	14.8562			shc-1	15.0154	14.7803	14.8024	14.866				xpb-1	14.6144	14.5897	14.649	14.6177			C38C3.4	14.579	14.7262	14.7898	14.6984
	mcu-1	15.1069	14.7317	14.7254	14.8547			Y82E9BR.18	14.8877	14.9339	14.7747	14.8654				rpa-1	14.6503	14.5634	14.6348	14.6161			snx-1	14.6691	14.7552	14.6523	14.6922
	him-4	14.9636	14.8313	14.7634	14.8528			Y17G7B.18	15.1733	14.4928	14.9176	14.8612				T04G9.4	14.4714	14.5835	14.7767	14.6105			vps-36	14.6704	14.7811	14.6244	14.692
	T09F3.2	15.2079	14.8275	14.5163	14.8506			trap-1	14.1956	15.3631	15.0226	14.8604				rpn-11	14.4824	14.4932	14.8537	14.6098			gip-1	14.759	14.5719	14.744	14.6916
	pptr-1	14.7178	14.8021	15.0307	14.8502			mthf-1	14.8233	14.6223	15.1304	14.8587				CTEL55X.1	14.2601	14.8269	14.7405	14.6091			mrpl-13	14.7755	14.6156	14.6819	14.691
	pmt-2	14.542	14.6737	15.3296	14.8484			ztf-7	14.7681	14.9109	14.8907	14.8566				ZK1307.1	14.8704	14.4992	14.4518	14.6071			bcc-1	14.7748	14.7007	14.5961	14.6906
	hda-1	14.7139	14.9798	14.8464	14.8467			dhs-17	15.1201	14.6879	14.7585	14.8555				mrpl-39	14.6801	14.5728	14.5652	14.606			pezo-1	14.5476	14.719	14.8019	14.6895
	rpl-29	14.528	15.7587	14.2459	14.8442			Y65B4A.8	14.8607	14.5856	15.1105	14.8523				wdfy-3	14.704	14.592	14.5143	14.6034			eak-7	14.4891	14.771	14.8013	14.6871
	unc-18	14.5643	14.9425	15.0241	14.8436			ZK353.9	14.8268	15.0663	14.6608	14.8513				C33A12.1	14.7366	14.4889	14.5735	14.5997			spl-1	14.7509	14.3156	14.9857	14.6841
	ugt-60	14.8606	14.7961	14.8496	14.8354			acbp-1	13.2614	16.689	14.5996	14.85				dhs-25	14.5934	14.6333	14.5648	14.5971			pdi-6	14.714	14.8651	14.473	14.684
	C37A2.7	14.8092	14.2838	15.4128	14.8353			gtbp-1	14.7012	15.1005	14.7436	14.8484				pes-4	14.6587	14.4018	14.7297	14.5967			C47E12.2	14.9384	14.7555	14.3509	14.6816
	tag-196	14.8568	14.8062	14.8277	14.8302			EEED8.10	15.1944	14.0921	15.256	14.8475				gex-2	14.4962	14.7688	14.5171	14.594			prpf-4	14.7393	14.6122	14.6889	14.6801
	apm-1	15.0008	14.7479	14.7407	14.8298			aos-1	14.9254	14.744	14.8723	14.8472				nlp-31	14.6383	14.3543	14.7857	14.5928			T09B4.8	14.7783	14.4751	14.7856	14.6796
	act-4	14.3239	14.838	15.3244	14.8288			hpo-34	14.2409	15.4806	14.8175	14.8463				rpac-40	14.6972	14.5835	14.4974	14.5927			dhs-20	14.6365	14.5841	14.8136	14.6781
	T04A11.1	14.707	14.718	15.0605	14.8285			gsr-1	14.1384	16.534	13.8662	14.8462				arf-6	14.6982	14.687	14.3895	14.5915			cept-2	14.6919	14.7117	14.6285	14.6774
	cars-1	15.024	15.0164	14.4366	14.8257			let-858	14.9253	14.8725	14.7395	14.8458				fld-1	14.6147	14.4267	14.7305	14.5906			mtk-1	14.6776	14.6277	14.7175	14.6743
	ZK370.4	15.0814	14.7653	14.6257	14.8241			Y39A1A.14	14.9172	14.5616	15.0557	14.8448				fbxl-1	14.555	14.6007	14.5782	14.578			itr-1	14.6566	14.6967	14.6508	14.6681
	gmps-1	14.7005	14.7825	14.9881	14.8237			srdh-1	14.9702	14.5877	14.973	14.8436				aqp-10	13.8482	14.7633	15.1175	14.5763			sec-31	14.6334	14.6419	14.7149	14.6634
	cpg-2	14.3802	14.5665	15.5236	14.8234			B0464.6	15.0108	14.3066	15.2052	14.8409				perm-3	14.6107	14.5866	14.5237	14.5737			pqn-53	14.7347	14.5781	14.6727	14.6618
	mrps-17	14.7968	14.9134	14.7587	14.823			snap-29	14.903	14.6555	14.9553	14.8379				T26C12.1	14.4781	14.5351	14.7074	14.5736			unc-27	14.526	14.4681	14.9865	14.6602
	ssb-1	14.821	14.3616	15.2859	14.8228			prmt-9	15.0096	14.747	14.7532	14.8366				plst-1	14.3257	14.6342	14.7558	14.5719			gst-26	14.5596	14.8943	14.5255	14.6598
	cox-4	14.7723	14.4118	15.272	14.8187			him-1	14.951	14.6346	14.9211	14.8356				psd-1	14.5804	14.4864	14.6479	14.5716			hbs-1	14.7373	14.644	14.5962	14.6592
	ugt-23	14.7991	14.7791	14.8716	14.8166			rml-4	15.001	14.4001	15.1034	14.8348				npp-19	14.5332	14.4335	14.7433	14.57			prx-14	14.6192	14.7672	14.5851	14.6572
	cyl-1	14.6596	14.7877	14.994	14.8138			sar-1	14.7553	14.8591	14.8899	14.8348				emc-6	14.578	14.5353	14.5859	14.5664			T24H10.1	14.6585	14.7057	14.6063	14.6568
	cyp-31a3	14.865	14.9326	14.6396	14.8124			C53H9.2	15.0252	14.4313	15.0466	14.8344				T25G3.3	14.4518	14.5596	14.6839	14.5651			aakg-1	14.6789	14.6508	14.6386	14.6561
	tag-225	15.02	14.133	15.2733	14.8088			swsn-4	14.8311	14.9	14.7624	14.8312				dig-1	14.7797	14.3053	14.6066	14.5639			dab-1	14.7767	14.6778	14.5137	14.656
	pmp-1	14.8872	14.669	14.8683	14.8082			dhs-13	14.7037	14.8838	14.9008	14.8294				cyn-1	14.6571	14.4709	14.5598	14.5626			pud-4	14.9459	14.7414	14.2785	14.6553
	C53C9.2	13.9239	14.7456	15.7522	14.8072			slc-25a42	15.0633	14.4867	14.9324	14.8275				F38B6.4	14.478	14.652	14.539	14.5563			stl-1	14.7826	14.645	14.5357	14.6545
	nfs-1	14.9255	14.8733	14.6224	14.8071			ddx-52	14.932	14.8883	14.6564	14.8256				let-858	14.5942	14.6362	14.4383	14.5563			ttc-36	14.7903	14.7165	14.4557	14.6542
	atad-3	14.7346	14.9598	14.7141	14.8028			C46G7.2	15.0242	14.345	15.1066	14.8253				ubc-9	14.3887	14.5913	14.6814	14.5538			dnc-4	14.7666	14.6863	14.4983	14.6504
	F09E5.3	14.5936	14.6389	15.1494	14.794			ant-1.4	15.077	14.4588	14.9398	14.8252				mtg-1	14.8223	14.3826	14.4551	14.5533			bpl-1	14.7774	14.5603	14.6068	14.6482
	ugt-41	15.0954	14.6738	14.6063	14.7918			exoc-8	15.0077	14.6554	14.8084	14.8238				etc-1	14.6715	14.4946	14.4871	14.5511			exoc-7	14.7216	14.6615	14.5605	14.6479
	dhs-6	14.6002	15.0569	14.7137	14.7903			pro-3	15.0297	14.7537	14.6872	14.8235				tald-1	14.667	14.3135	14.6462	14.5423			F25H2.4	14.6423	14.5916	14.7025	14.6455
	asp-13	14.864	14.2629	15.2378	14.7882			rbc-2	14.9166	14.6245	14.9277	14.8229				C50F4.1	14.539	14.52	14.5629	14.5406			acs-1	14.677	14.7266	14.5316	14.6451
	fars-2	14.8184	15.1816	14.3643	14.7881			gmps-1	14.9517	14.6644	14.8504	14.8222				sec-5	14.5598	14.6151	14.445	14.54			cpt-2	14.8274	14.4415	14.6657	14.6449
	mppb-1	14.6401	15.0295	14.6856	14.7851			znf-622	14.7313	14.8492	14.8858	14.8221				slc-25a21	14.3512	14.5821	14.6829	14.5387			psd-1	14.7164	14.9371	14.2803	14.6446
	acl-2	14.8636	14.658	14.8274	14.783			C07A12.7	14.8437	14.843	14.7783	14.8217				czw-1	14.2394	14.7209	14.6556	14.5386			jmjd-5	14.512	14.3549	15.061	14.6426
	B0252.5	14.2411	15.0446	15.0618	14.7825			cerk-1	14.7725	14.8871	14.8053	14.8216				K10C3.4	14.5559	14.4823	14.5748	14.5377			par-1	14.6282	14.8664	14.4311	14.6419
	K12C11.1	14.9834	14.705	14.656	14.7815			arf-6	15.0011	14.7091	14.7505	14.8202				C14C10.5	14.3352	14.5622	14.7152	14.5375			pas-3	14.79	14.5899	14.5457	14.6419
	plin-1	14.3704	14.955	15.0167	14.7807			W05B5.1	14.5813	14.8462	15.0305	14.8193				tba-5	14.7544	14.5104	14.3392	14.5347			akt-2	14.6766	14.6944	14.5409	14.6373
	pyk-2	15.0582	14.7229	14.5588	14.78			lbp-6	13.7167	16.7925	13.9487	14.8193				T13H5.1	14.9199	14.4247	14.2562	14.5336			T05E7.1	14.7753	14.5957	14.5327	14.6346
	Y71F9AL.9	14.6354	14.4814	15.2221	14.7796			trm-2a	15.018	14.4157	15.0037	14.8125				F23C8.5	15.036	14.3742	14.1892	14.5331			rpn-8	14.5744	14.6759	14.6497	14.6333
	W05F2.3	14.6584	14.5914	15.0838	14.7779			ugt-46	15.1311	14.4502	14.8499	14.8104				unc-27	14.2869	14.6993	14.6092	14.5318			hsp-60	14.6906	14.5481	14.6478	14.6288
	clik-3	14.7241	14.146	15.4594	14.7765			atn-1	14.2837	16.0354	14.1118	14.8103				vps-26	14.5047	14.3219	14.7681	14.5315			F38A1.8	14.628	14.7198	14.5377	14.6285
	rmd-2	14.2949	14.7947	15.224	14.7712			catp-8	15.0115	14.3471	15.0697	14.8094				C01B10.8	14.6818	14.5275	14.384	14.5311			vha-16	14.5905	14.7748	14.5196	14.6283
	F21C10.9	14.479	14.7377	15.0953	14.7707			mdt-6	14.9322	14.5592	14.9351	14.8088				eif-6	14.6298	14.4678	14.4842	14.5273			F25G6.9	14.5732	14.7526	14.5545	14.6268
	T10B11.6	14.9163	15.0095	14.384	14.7699			elpc-2	14.8186	14.9559	14.6501	14.8082				sek-1	14.6873	14.5093	14.3823	14.5263			eps-8	14.5692	14.7491	14.5615	14.6266
	sart-3	14.7744	14.6503	14.884	14.7696			dph-5	14.6125	14.9655	14.8451	14.8077				phat-7	15.1136	14.1406	14.3241	14.5261			let-502	14.5877	14.7259	14.5624	14.6253
	ckc-1	14.9423	14.7037	14.66	14.7687			prp-31	14.8557	14.2299	15.3347	14.8068				hil-1	14.7961	14.351	14.4301	14.5257			pqn-22	14.7517	15.5035	13.6192	14.6248
	cerk-1	14.7507	14.8108	14.7421	14.7679			ykt-6	15.1573	14.4999	14.7626	14.8066				gsp-2	14.879	14.2611	14.4359	14.5253			fubl-3	14.579	14.6043	14.6897	14.6243
	ndg-4	14.7744	14.8131	14.7143	14.7673			crls-1	15.9394	12.7808	15.6821	14.8008				cyn-4	14.6077	14.4293	14.5374	14.5248			emc-6	14.5396	14.8857	14.4368	14.6207
	sec-24.2	14.8427	14.7666	14.6901	14.7665			Y106G6D.3	14.6715	15.3998	14.329	14.8001				F57G12.2	15.1672	14.7858	13.6188	14.5239			ttr-5	14.7341	14.3511	14.7676	14.6176
	hpd-1	14.5064	14.775	15.0179	14.7664			aly-1	14.9273	15.0765	14.3941	14.7993				ugt-58	14.7155	14.3772	14.479	14.5239			acox-3	14.7129	14.5595	14.5755	14.6159
	cka-1	14.8798	14.867	14.5494	14.7654			haf-3	14.8369	14.8275	14.7303	14.7982				sart-3	14.3825	14.4861	14.6997	14.5227			cls-2	14.6158	14.5908	14.638	14.6149
	Y110A7A.15	15.0844	14.7778	14.4268	14.763			acp-1	14.2099	15.6135	14.5709	14.7981				fnip-2	14.5897	14.5425	14.436	14.5227			pch-2	14.6542	14.6291	14.5596	14.6143
	pkc-3	14.8884	14.7576	14.6329	14.7596			hda-3	14.7232	14.6426	15.0257	14.7972				unc-73	14.7004	14.3664	14.5008	14.5226			T09F3.2	14.8413	14.4924	14.5077	14.6138
	R05D11.9	14.5857	14.7492	14.9432	14.7594			lec-5	13.8184	15.5123	15.0604	14.797				rpn-6.1	14.6363	14.5408	14.3852	14.5208			mter-4	14.6969	14.6614	14.4807	14.613
	trap-2	14.976	14.5877	14.7133	14.759			mig-32	14.7468	15.6373	14.0062	14.7968				math-33	14.5543	14.4321	14.573	14.5198			lars-2	14.7473	14.5075	14.5737	14.6095
	K04C2.2	14.5002	14.8162	14.9598	14.7587			let-413	14.9095	14.3649	15.1049	14.7931				akap-1	14.4789	14.4342	14.6456	14.5196			cnnm-1	14.5786	14.6869	14.5519	14.6058
	elc-1	14.7647	14.6976	14.8086	14.757			pdi-6	14.4598	15.2249	14.6917	14.7921				sod-2	14.6032	14.4794	14.4726	14.5184			pud-1.2	14.8882	14.5351	14.3922	14.6052
	cpn-4	14.8036	14.6157	14.8503	14.7565			apm-1	14.8679	14.4465	15.0448	14.7864				Y54E10A.11	14.5071	14.6131	14.4344	14.5182			cogc-5	14.6456	14.6701	14.4996	14.6051
	C53H9.2	14.6859	14.8405	14.7429	14.7564			sec-24.2	15.0359	14.2868	15.0348	14.7858				F16B12.1	13.8525	14.8442	14.8573	14.518			epg-3	14.429	14.9164	14.4558	14.6004
	rml-4	14.7476	14.5648	14.9564	14.7563			dhs-4	14.8274	14.724	14.8002	14.7839				mec-17	14.5258	14.4618	14.5657	14.5178			cyc-1	14.6537	14.3877	14.7572	14.5995
	Y47G6A.21	14.68	14.7949	14.7905	14.7551			Y53F4B.18	14.8337	14.6148	14.9026	14.7837				cept-2	14.4717	14.4483	14.6324	14.5175			ddx-52	14.5746	14.7394	14.482	14.5987
	lcmt-1	14.9087	14.8642	14.491	14.7546			zig-11	14.8635	14.4875	14.9897	14.7802				gpdh-3	14.6112	14.3516	14.5868	14.5165			ufd-2	14.5193	14.7622	14.5019	14.5945
	T07A9.8	15.1924	14.3447	14.7226	14.7532			prdh-1	14.9348	14.5483	14.8565	14.7799				F52B5.3	14.1849	14.683	14.6816	14.5165			tald-1	14.675	14.5072	14.6004	14.5942
	inx-16	14.5413	14.6814	15.0307	14.7511			ppk-1	14.8962	14.4554	14.9771	14.7762				Y39E4B.10	14.6813	14.4991	14.3666	14.5157			K02C4.3	14.5309	14.6512	14.5979	14.5933
	T07D3.9	14.8811	14.808	14.5639	14.751			Y105E8A.25	15.0933	14.3263	14.903	14.7742				C09B9.7	14.6615	13.8619	15.0214	14.5149			fat-1	14.5577	14.6051	14.6116	14.5915
	C25D7.10	14.6794	15.3345	14.2318	14.7486			ZK370.4	14.9722	14.38	14.9681	14.7734				D2023.6	14.5901	14.5191	14.4339	14.5144			air-1	14.6481	14.645	14.4793	14.5908
	egrh-3	14.5562	15.0526	14.6332	14.7473			dnc-1	14.8794	14.466	14.9711	14.7722				cyk-3	14.6147	14.3912	14.5369	14.5143			F26E4.3	14.3667	15.6443	13.7607	14.5906
	pdi-2	14.5442	14.5484	15.1468	14.7465			ept-1	14.7519	14.6097	14.9463	14.7693				atp-5	14.5406	14.2181	14.7792	14.5126			rfl-1	14.6385	14.6241	14.5084	14.5903
	abts-1	14.5015	14.6483	15.0885	14.7461			hil-1	14.7827	15.2105	14.3083	14.7672				swsn-4	14.546	14.5956	14.3903	14.5106			catp-8	14.5585	14.583	14.6271	14.5895
	K08D8.4	15.0018	14.7655	14.4692	14.7455			ogdh-2	14.8324	15.0245	14.4393	14.7654				gop-3	14.5389	14.3549	14.6368	14.5102			gcs-1	14.5824	14.6129	14.57	14.5885
	asp-1	13.7363	14.8251	15.6741	14.7452			npp-24	14.8871	14.6129	14.7961	14.7654				F41D9.2	14.8125	14.3085	14.4059	14.509			wah-1	14.6112	14.5383	14.6053	14.5849
	ech-1.1	15.0286	14.8354	14.3647	14.7429			ddl-2	14.8376	14.5785	14.8796	14.7652				sax-2	14.5608	14.4688	14.4922	14.5073			tmem-120	14.5838	14.4681	14.6985	14.5835
	C50D2.7	14.9193	14.7022	14.5963	14.7393			Y37D8A.2	14.9116	14.6503	14.7283	14.7634				ubh-4	14.4788	14.4952	14.544	14.506			drh-1	14.5703	14.537	14.6379	14.5817
	rpa-2	14.9511	14.7906	14.4746	14.7388			acs-7	14.8353	14.5101	14.943	14.7628				hacl-1	14.7177	14.4113	14.387	14.5053			mrpl-4	14.7561	14.2051	14.7818	14.581
	dylt-3	14.7377	14.8827	14.5919	14.7374			F41E6.5	14.8683	14.3595	15.0587	14.7622				iscu-1	14.3442	14.2692	14.9017	14.505			mat-3	14.5975	14.6145	14.5282	14.5801
	npp-24	14.7683	14.7635	14.6743	14.7354			dhs-24	15.2668	14.2532	14.7648	14.7616				exoc-7	14.616	14.4718	14.4236	14.5038			unc-1	14.4536	14.6762	14.6095	14.5798
	C02F5.3	14.5576	14.9224	14.7197	14.7332			ifa-1	14.4652	15.6159	14.2032	14.7614				grk-1	14.6252	14.5145	14.3682	14.5027			snr-2	14.6898	14.4423	14.5943	14.5755
	mrps-30	14.7751	14.9092	14.5119	14.7321			hum-8	14.7937	14.707	14.7828	14.7612				gld-2	14.5	14.4415	14.5644	14.502			Y82E9BR.18	14.522	14.6654	14.5341	14.5738
	dhs-4	15.2433	14.6485	14.2967	14.7295			ile-1	14.3553	15.2818	14.6427	14.7599				M142.5	14.599	14.3551	14.5494	14.5012			C49A9.6	14.6687	14.5467	14.5056	14.5737
	mrps-35	14.7251	15.0304	14.4276	14.7277			dnpp-1	13.9554	15.8935	14.4287	14.7592				ZC247.1	14.8601	14.1555	14.4846	14.5001			mrpl-23	14.547	14.43	14.7375	14.5715
	tsfm-1	14.8227	15.0699	14.2893	14.7273			F25B5.6	14.9071	14.3137	15.051	14.7573				tbb-4	14.9181	14.2794	14.2967	14.4981			dhs-4	14.4723	14.5187	14.718	14.5697
	txdc-9	14.6128	14.6651	14.8951	14.7243			dpy-22	14.9338	14.5603	14.7764	14.7568				cyc-1	14.2481	14.4865	14.7584	14.4977			T13H5.1	14.6452	14.3559	14.6986	14.5666
	fcp-1	14.7798	14.6741	14.7158	14.7232			sel-1	14.8439	14.4939	14.9311	14.7563				Y105E8A.20	14.6249	14.328	14.5386	14.4971			erm-1	14.6817	14.6056	14.4121	14.5665
	gsnl-1	14.6813	14.5337	14.9522	14.7224			fecl-1	15.0612	14.2205	14.9723	14.7513				ger-1	14.3967	14.7556	14.3354	14.4959			ife-2	14.494	14.6608	14.5357	14.5635
	F59B1.2	14.9611	14.392	14.8103	14.7211			atg-16.1	14.629	15.2418	14.377	14.7493				cmk-1	14.7966	14.4782	14.2119	14.4956			evl-14	14.4039	14.6729	14.6064	14.5611
	F52A8.1	14.9631	14.0115	15.1827	14.7191			T10B11.6	14.9577	14.7459	14.5413	14.7483				K04G7.1	14.7831	14.2323	14.4689	14.4948			hsp-16.49	14.5594	14.7135	14.3997	14.5575
	ddi-1	14.9891	14.6052	14.5614	14.7186			ogdh-1	14.5417	15.1269	14.575	14.7479				T20B3.1	14.4376	14.4854	14.5553	14.4927			C01B10.8	14.5354	14.7474	14.3826	14.5552
	Y53F4B.18	14.7906	14.7761	14.5784	14.715			K02B12.7	14.8898	14.5127	14.8381	14.7469				T05F1.11	14.5604	14.496	14.4177	14.4914			xrn-1	14.3636	14.6943	14.6074	14.5551
	his-40	15.1623	15.799	13.1836	14.715			C07D8.6	14.2319	15.6282	14.3788	14.7463				ule-5	13.896	14.5712	15.0025	14.4899			rga-3	14.4459	14.1793	15.0283	14.5512
	lntl-1	14.4674	14.6094	15.0463	14.7077			spt-5	14.9045	14.4106	14.9234	14.7462				gdi-1	14.5545	14.4569	14.4574	14.4896			rpl-25.2	14.4475	14.7457	14.4602	14.5511
	ddx-15	14.6902	14.7619	14.6703	14.7075			ulp-2	14.8336	14.7167	14.6681	14.7395				dpy-28	14.4171	14.5821	14.4667	14.4886			rpac-40	14.5468	14.6045	14.5021	14.5511
	Y57G11C.3	14.6851	14.9248	14.4993	14.7031			dlc-1	14.4868	14.8261	14.8967	14.7365				K10C3.5	14.6544	14.4986	14.2978	14.4836			ccf-1	14.465	14.59	14.5965	14.5505
	arx-2	14.5296	14.7244	14.8536	14.7025			C49A9.6	14.654	15.2037	14.3474	14.735				mix-1	14.4485	14.4552	14.5463	14.4833			iscu-1	14.6783	13.6303	15.3356	14.5481
	tspo-1	14.2344	14.9186	14.944	14.699			F10E7.5	14.6281	14.8672	14.7	14.7318				ttr-7	14.6072	14.3031	14.5393	14.4832			teg-4	14.5912	14.6624	14.3887	14.5474
	ttbk-8.1	14.9011	14.8503	14.3425	14.698			F15G9.1	14.5218	15.0709	14.5963	14.7297				Y53F4B.13	14.394	14.5577	14.4973	14.483			npp-12	14.6372	14.5899	14.4128	14.5466
	ech-2	14.56	14.8166	14.7159	14.6975			mix-1	14.9393	14.3379	14.8964	14.7245				cpsf-2	14.6565	14.438	14.35	14.4815			gop-3	14.4764	14.6533	14.5093	14.5464
	hrpu-2	14.7865	14.6982	14.6034	14.696			cul-5	14.9307	14.7387	14.4935	14.721				pabp-2	14.5802	14.3596	14.5029	14.4809			H24K24.3	14.3905	14.3739	14.871	14.5451
	ifg-1	14.6834	14.6737	14.7309	14.696			ech-1.1	14.7581	14.718	14.682	14.7194				coq-3	14.3429	14.5371	14.5616	14.4805			pro-2	14.5191	14.6312	14.484	14.5448
	slc-36.2	14.8762	14.5373	14.6735	14.6957			eel-1	14.887	14.3541	14.9163	14.7191				vps-22	14.5481	14.5856	14.3014	14.4784			acl-1	14.4935	14.4395	14.6939	14.5423
	pbs-5	14.8459	14.72	14.5208	14.6956			snf-3	14.8259	14.5549	14.7756	14.7188				C47E12.2	14.4477	14.4789	14.5024	14.4764			etc-1	14.6302	14.573	14.4229	14.542
	mop-25.2	14.4744	14.8453	14.7642	14.6946			exos-2	14.3642	15.9779	13.8142	14.7188				B0024.11	14.3535	14.4296	14.6396	14.4742			rheb-1	14.5569	14.6207	14.4429	14.5402
	H03A11.2	14.9102	14.2864	14.8775	14.6914			ppfr-4	14.94	14.3671	14.8431	14.7167				rrf-1	14.5327	14.5316	14.3563	14.4735			msh-6	14.5873	14.5548	14.478	14.54
	trxr-2	14.9328	14.9485	14.1869	14.6894			C18H7.1	14.7623	14.733	14.6525	14.7159				tbx-7	15.3382	14.0861	13.9956	14.4733			scc-2	14.516	14.5915	14.5091	14.5389
	eas-1	14.6492	14.6225	14.7867	14.6861			mrpl-19	14.7247	14.5449	14.8746	14.7147				mrp-3	14.3526	14.4029	14.6621	14.4725			shc-1	14.5941	14.4982	14.5229	14.5384
	unc-45	14.5554	14.6485	14.8532	14.6857			csn-2	14.8675	14.3233	14.9526	14.7145				elc-1	14.3651	14.4617	14.5824	14.4698			ech-4	14.6893	14.4741	14.4504	14.5379
	nucl-1	14.3671	14.7894	14.8996	14.6854			Y92H12BL.7	14.91	14.3185	14.9115	14.7133				ccdc-47	14.2815	14.4853	14.6369	14.4679			C30F12.2	14.6608	14.4756	14.4645	14.5336
	sago-1	14.3867	14.6898	14.9768	14.6844			ifd-1	13.9762	15.5505	14.612	14.7129				fbxa-135	14.6743	14.3451	14.382	14.4671			elc-1	14.4931	14.4467	14.6571	14.5323
	K03B8.6	14.7054	14.7356	14.6094	14.6835			fah-1	14.6394	15.0894	14.4078	14.7122				ZK673.2	14.5542	14.3985	14.4459	14.4662			vps-22	14.5302	14.5555	14.4948	14.5268
	czw-1	14.7639	14.6588	14.6146	14.6791			mrp-5	14.8536	14.4035	14.8736	14.7102				H05C05.1	14.5639	14.2718	14.5593	14.465			unc-104	14.502	14.5258	14.5445	14.5241
	cul-5	14.9644	14.6771	14.3945	14.6787			Y71H2B.5	14.7412	14.4918	14.8961	14.7097				msh-2	14.4315	14.5029	14.4557	14.4634			Y45F10C.4	14.5515	14.1894	14.8276	14.5229
	bre-1	14.653	14.6949	14.6829	14.6769			saps-1	14.9142	14.1322	15.0782	14.7082				clk-1	14.7133	14.4354	14.2403	14.463			W03F8.4	14.4398	14.8838	14.244	14.5226
	T23E7.2	14.4965	14.298	15.2318	14.6754			mrps-35	14.746	14.8758	14.4793	14.7004				cogc-4	14.3213	14.6437	14.4199	14.4617			math-33	14.4665	14.5975	14.5014	14.5218
	hacl-1	14.5384	14.7341	14.7455	14.6727			csn-1	14.9174	14.3535	14.8095	14.6935				wah-1	14.5154	14.3857	14.4835	14.4616			T19B4.3	14.344	14.2796	14.9371	14.5202
	spt-5	14.8066	14.7491	14.4597	14.6718			cnnm-1	14.8308	14.0333	15.2159	14.6933				gop-1	14.5025	14.3963	14.4827	14.4605			ddi-1	14.4544	14.6188	14.4871	14.5201
	mrpl-22	14.8922	14.8726	14.2401	14.6683			pkc-3	14.8845	14.0152	15.1784	14.6927				hda-3	14.4428	14.3698	14.5624	14.4583			hrpu-2	14.2035	14.5009	14.8533	14.5192
	nsun-4	14.6112	14.8972	14.4856	14.6647			trap-2	14.5927	14.9892	14.4939	14.6919				mua-6	14.6483	14.1479	14.5754	14.4572			npp-25	14.4449	14.5357	14.5768	14.5192
	tep-1	14.7564	14.8143	14.4226	14.6644			sago-1	14.6834	14.6945	14.696	14.6913				sec-15	14.7254	14.3815	14.2565	14.4545			cah-4	14.2929	14.6221	14.6401	14.5183
	acly-2	14.5887	14.7122	14.6813	14.6607			C32E12.1	14.6994	14.9328	14.4403	14.6908				Y73C8B.3	14.4796	14.2777	14.5986	14.452			Y54E10A.6	14.4858	14.6687	14.3942	14.5162
	dhs-24	14.5852	14.6609	14.7331	14.6597			tkt-1	14.3562	15.372	14.3434	14.6905				T04F3.1	14.6464	14.273	14.4343	14.4513			rps-29	14.499	14.4601	14.5895	14.5162
	algn-11	15.0856	14.7273	14.162	14.6583			Y75B8A.24	14.7686	14.6311	14.669	14.6896				cox-18	14.1948	14.5313	14.6267	14.4509			pmt-1	14.4766	14.5747	14.4958	14.5157
	smg-2	14.6807	14.6288	14.6593	14.6563			dbn-1	14.907	14.2768	14.8799	14.6879				M01G12.9	14.4253	14.41	14.5172	14.4508			B0464.6	14.3988	14.6544	14.493	14.5154
	syf-3	14.6056	14.7413	14.6187	14.6552			tag-96	14.841	14.6109	14.6111	14.6877				ddo-2	14.9453	14.2608	14.1338	14.4466			lin-24	14.5963	14.3511	14.5963	14.5146
	F13D12.5	14.7999	14.8218	14.3434	14.655			glh-4	14.7474	14.6473	14.6585	14.6844				kat-1	14.6656	14.2772	14.394	14.4456			EEED8.10	14.5098	14.5437	14.4886	14.514
	zfr-1	14.6765	14.6977	14.5872	14.6538			skr-1	14.3372	15.5267	14.1888	14.6842				kdp-1	14.468	14.2439	14.6237	14.4452			hpd-1	14.5781	14.5201	14.4319	14.51
	hum-8	14.9491	14.6004	14.4068	14.6521			mmaa-1	14.9632	14.1909	14.8944	14.6828				ifp-1	14.8781	13.6754	14.7739	14.4424			sqd-1	14.5359	14.5788	14.4044	14.5064
	R04F11.2	14.3585	14.1092	15.4859	14.6512			Y87G2A.19	14.3454	15.1425	14.5554	14.6811				C02F5.3	14.2864	14.6363	14.4045	14.4424			C10G8.4	15.0807	14.7044	13.7316	14.5056
	K12H4.3	14.4491	14.6734	14.83	14.6508			snb-1	14.1258	16.1406	13.7731	14.6798				F53B6.4	13.9766	14.977	14.3678	14.4405			Y53F4B.18	14.437	14.6053	14.4718	14.5047
	T09A5.5	14.6135	14.5765	14.7543	14.6481			nuo-2	14.3354	15.3875	14.3096	14.6775				F26E4.3	14.531	14.0941	14.6921	14.4391			top-3	14.6162	14.3938	14.4983	14.5027
	dhod-1	14.6847	14.6697	14.583	14.6458			cmd-1	14.3894	15.6131	14.0288	14.6771				rsp-1	14.5924	14.3837	14.3388	14.4383			Y111B2A.3	14.5954	14.3334	14.5754	14.5014
	erfa-3	14.5568	14.5586	14.8214	14.6456			snr-2	14.6414	15.0879	14.2975	14.6756				let-70	14.138	14.6751	14.493	14.4354			B0035.3	14.5005	14.5971	14.406	14.5012
	ard-1	14.3371	14.5589	15.0398	14.6453			F44E7.9	14.9158	13.8876	15.2191	14.6742				smg-9	14.4222	14.3621	14.5172	14.4338			ubc-9	14.4163	14.3104	14.7754	14.5007
	mmaa-1	14.4885	14.7474	14.6946	14.6435			zag-1	14.6331	14.9192	14.4692	14.6738				alg-2	14.5203	14.2851	14.4894	14.4316			trr-1	14.5419	14.5865	14.3673	14.4986
	Y54E5A.5	14.2701	14.7117	14.9388	14.6402			T07A9.8	14.7105	14.5218	14.7866	14.673				hid-1	14.3725	14.4932	14.4286	14.4314			sur-5	14.4657	14.5523	14.4713	14.4965
	cept-1	14.7718	14.5068	14.6342	14.6376			F49D11.10	14.7543	14.4906	14.7739	14.6729				mrps-9	14.7183	14.3505	14.2185	14.4291			ddx-27	14.4296	14.4731	14.5827	14.4951
	Y39A1A.14	14.2625	14.7103	14.9346	14.6358			let-721	14.3096	15.1574	14.5487	14.6719				mak-1	14.6275	14.3359	14.3223	14.4286			dhs-19	14.5102	14.5128	14.4582	14.4937
	hmg-3	14.6337	14.6092	14.661	14.6346			tsg-101	14.7008	14.3894	14.925	14.6717				acl-2	14.5147	14.3811	14.3891	14.4283			ttr-42	14.6184	14.2338	14.6289	14.4937
	vha-16	14.171	14.6499	15.0756	14.6322			F25G6.9	14.9429	14.157	14.913	14.671				smg-2	14.4584	14.3741	14.4492	14.4272			prx-3	14.4741	14.541	14.4619	14.4923
	exos-1	14.5134	14.7097	14.6691	14.6307			T28C6.7	14.5574	14.9	14.5527	14.67				F53E10.1	14.2909	14.4162	14.5734	14.4268			Y39E4B.10	14.534	14.6085	14.3325	14.4917
	Y22D7AL.10	14.5399	14.3334	15.0171	14.6301			mel-32	14.2825	15.7563	13.9462	14.6617				nol-9	14.4389	14.5075	14.3341	14.4268			nprt-1	14.632	14.4156	14.4243	14.4906
	fbxa-156	15.1029	14.5872	14.1951	14.6284			cogc-3	14.8075	14.7906	14.386	14.6614				csn-3	14.3339	14.4875	14.4582	14.4266			T01H3.3	14.5464	14.6157	14.3087	14.4902
	cpi-1	14.204	14.56	15.1187	14.6276			rbc-1	14.8728	14.2629	14.8469	14.6609				ddx-10	14.4873	14.5065	14.2848	14.4262			F49E2.5	14.3317	14.5064	14.6281	14.4887
	T19B10.2	14.2214	14.4554	15.2032	14.6267			him-4	14.7035	14.3621	14.914	14.6599				F25H2.4	14.3568	14.4532	14.4672	14.4257			Y47G6A.15	14.7384	14.9811	13.7457	14.4884
	gly-3	14.7375	14.3619	14.7741	14.6245			K05C4.5	14.7761	14.5048	14.6894	14.6568				kin-20	14.6406	14.2988	14.3297	14.423			abhd-3.1	14.61	14.4299	14.4238	14.4879
	mvk-1	14.5001	14.5778	14.7919	14.6233			abtm-1	14.8243	14.6255	14.519	14.6563				cdk-9	14.4343	14.4969	14.3371	14.4228			F49C12.9	14.5235	14.4245	14.4998	14.4826
	C05D11.1	14.5093	14.8788	14.4788	14.6223			sdhb-1	14.2346	15.4373	14.2532	14.6417				atg-7	14.4367	14.4014	14.4252	14.4211			DC2.5	14.4748	14.4792	14.4925	14.4822
	ND1	13.638	14.8529	15.3716	14.6208			ccf-1	14.7911	14.7183	14.4102	14.6399				nuo-4	14.837	14.2503	14.1694	14.4189			C07A12.7	14.4056	14.5493	14.4858	14.4802
	cul-3	14.5164	14.6763	14.6684	14.6204			krr-1	14.7533	14.5234	14.6388	14.6385				pno-1	14.3132	14.4753	14.4574	14.4153			pkc-1	14.3108	14.4926	14.6372	14.4802
	acox-1.5	14.5067	14.7648	14.5857	14.6191			F28B3.10	14.9004	14.0556	14.9594	14.6385				mnp-1	14.6958	14.2843	14.2647	14.4149			C07D8.6	14.6546	14.391	14.3873	14.4776
	ogdh-2	14.7982	14.5485	14.5059	14.6175			arx-2	14.7039	14.38	14.8255	14.6365				gpa-16	14.2561	14.4406	14.5442	14.4136			mrpl-20	14.8068	14.2219	14.3978	14.4755
	F53H4.2	17.8	12.8598	13.177	14.6123			C50D2.9	14.7388	14.8619	14.3076	14.6361				lpd-6	14.4168	14.3362	14.486	14.413			epg-4	14.47	14.3275	14.6253	14.4742
	F25E2.2	14.8452	14.4002	14.5762	14.6072			sart-3	14.8775	14.2735	14.7538	14.6349				jnk-1	14.6355	14.3572	14.2304	14.4077			haf-2	14.4227	14.4408	14.5527	14.4721
	pgap-1	14.5396	14.9306	14.3475	14.6059			F53F4.10	14.3901	15.0528	14.4452	14.6294				aakg-1	14.4623	14.4522	14.2984	14.4043			acl-2	14.4707	14.5563	14.3854	14.4708
	F38A1.8	14.5196	14.4155	14.8762	14.6038			eif-2Bgamma	14.8587	14.1221	14.9049	14.6286				guk-1	14.3292	14.392	14.4883	14.4031			csq-1	14.3792	14.5171	14.5137	14.47
	csn-3	14.5876	14.6557	14.5551	14.5995			fitm-2	14.7908	14.6255	14.4649	14.6271				F35E12.2	13.6983	14.5212	14.9853	14.4016			cyp-34a8	14.5215	14.4055	14.4819	14.4696
	csq-1	14.4231	14.3939	14.9793	14.5988			rpb-7	14.9896	14.0062	14.8853	14.627				vha-14	14.376	14.3847	14.44	14.4002			Y71H2AM.6	14.5578	14.6529	14.1964	14.469
	npp-19	14.5282	14.6635	14.6036	14.5984			ain-1	14.4564	14.2899	15.1315	14.6259				cls-2	14.4694	14.4576	14.2731	14.4001			unc-22	14.4243	14.5077	14.4717	14.4679
	eif-2A	14.8486	14.4836	14.4578	14.5967			zyg-9	14.8485	14.1631	14.8631	14.6249				stl-1	14.5394	14.2992	14.3596	14.3994			Y92H12BL.7	14.3711	14.6941	14.3351	14.4668
	rfc-2	14.4596	14.5527	14.7739	14.5954			F42A10.5	14.4484	15.2271	14.1981	14.6245				sur-5	14.6617	14.2821	14.2545	14.3994			T21C9.6	14.4316	14.4988	14.4691	14.4665
	fat-1	14.5575	14.4021	14.8207	14.5934			grl-15	14.4737	15.1064	14.2923	14.6241				atat-2	14.2333	14.4953	14.4613	14.3966			src-1	14.3274	14.5461	14.5249	14.4661
	snx-1	14.3096	14.6257	14.8307	14.5887			far-2	13.4226	17.4529	12.9967	14.6241				pro-2	14.3073	14.5322	14.3448	14.3947			dhod-1	14.7362	14.1866	14.4755	14.4661
	syf-1	14.7603	14.5672	14.431	14.5862			cox-4	13.7978	16.3333	13.7329	14.6213				ddi-1	14.48	14.3774	14.326	14.3945			sec-3	14.5029	14.5164	14.3714	14.4636
	FKBP-2	14.3461	14.2016	15.2107	14.5861			npp-2	14.6877	14.6867	14.4872	14.6205				cgr-1	14.5068	14.3001	14.369	14.392			gld-1	14.4654	14.4653	14.4597	14.4635
	cyc-2.1	14.503	13.9608	15.2864	14.5834			plk-1	14.8169	14.3414	14.7	14.6194				pak-2	14.5708	14.3169	14.2816	14.3898			gta-1	14.7545	14.307	14.326	14.4625
	tbc-1	14.6544	14.8006	14.2926	14.5825			tbb-4	14.8149	13.8557	15.1862	14.6189				R07G3.8	14.243	14.6314	14.2942	14.3895			hpo-12	14.4646	14.4716	14.4512	14.4625
	F21C10.7	14.3737	15.1078	14.2646	14.582			vps-29	14.9458	14.1077	14.8021	14.6185				C05C8.5	14.1937	14.1858	14.7864	14.3886			Y62E10A.6	14.4612	14.4431	14.4677	14.4573
	csn-4	14.4773	14.6934	14.5706	14.5804			acdh-11	14.5836	14.7447	14.5212	14.6165				gck-3	14.7619	14.1596	14.2431	14.3882			Y105E8A.25	14.4686	14.4152	14.4871	14.457
	atg-7	14.9843	14.4306	14.3207	14.5785			C18C4.7	14.8457	14.4896	14.511	14.6154				F22B5.4	14.5413	14.4734	14.1447	14.3865			mei-1	14.518	14.4452	14.396	14.4531
	pgp-6	14.4528	14.5577	14.7234	14.578			mop-25.1	14.3462	14.8749	14.6243	14.6151				sec-24.1	14.1616	14.4671	14.5255	14.3847			xpb-1	14.5339	14.4667	14.3583	14.453
	Y26E6A.3	14.7682	14.602	14.3595	14.5766			prp-38	14.7751	14.3643	14.6967	14.612				uncp-18	14.4437	14.3828	14.3219	14.3828			patr-1	14.4418	14.4565	14.4541	14.4508
	mtch-1	14.9035	13.9824	14.8427	14.5762			D1014.4	15.0349	13.7606	15.0368	14.6108				snf-3	14.0697	14.4654	14.6079	14.381			dhs-17	14.4301	14.5928	14.3261	14.4497
	ckb-2	14.835	14.4529	14.4405	14.5761			F42A9.7	14.3658	15.2323	14.2309	14.6097				lex-1	14.4626	14.3676	14.3083	14.3795			asp-13	14.4393	14.6439	14.2589	14.4474
	dhfr-1	14.7195	14.6164	14.3869	14.5743			F59B1.2	14.2539	15.9245	13.6358	14.6047				pkn-1	14.5098	14.2981	14.3258	14.3779			Y49A3A.3	14.4068	14.4432	14.49	14.4467
	npp-23	14.5966	14.6071	14.504	14.5692			cdc-5l	14.21	14.7237	14.8775	14.6037				twk-1	13.9712	14.5633	14.5908	14.3751			akap-1	14.441	14.4536	14.445	14.4465
	F37H8.5	14.8022	14.1573	14.7466	14.5687			C27D8.4	14.9534	14.1206	14.7363	14.6034				sec-3	14.3737	14.3819	14.3569	14.3708			lam-2	14.2211	15.209	13.9065	14.4455
	nola-3	14.3756	14.2809	15.048	14.5682			pad-1	14.7083	14.5098	14.587	14.6017				hil-5	14.2222	14.5206	14.3635	14.3688			rml-4	14.3017	14.5419	14.4919	14.4452
	tald-1	14.2696	14.3899	15.044	14.5678			unc-50	14.702	14.4149	14.6879	14.6016				C50D2.7	14.3058	14.3359	14.464	14.3686			ifa-1	14.4766	14.5583	14.2978	14.4443
	ttr-42	15.1965	14.4614	14.044	14.5673			cyn-15	14.6096	14.7314	14.4586	14.5999				ZK795.3	14.4663	14.3853	14.2519	14.3679			tut-1	14.4621	14.5427	14.3277	14.4442
	Y54E10A.11	14.7213	14.5908	14.3851	14.5657			ears-2	15.0261	14.3908	14.3823	14.5997				gale-1	14.3233	14.3031	14.4765	14.3676			alh-9	14.5566	14.3581	14.4149	14.4432
	Y92H12BL.1	14.5881	14.6297	14.4741	14.564			M01F1.3	14.5349	14.927	14.3292	14.597				ZK813.1	14.3861	14.2044	14.5098	14.3668			gcy-13	14.5331	14.0715	14.7213	14.4419
	R53.5	14.5684	14.5257	14.5964	14.5635			T05H10.1	14.8086	14.2864	14.6936	14.5962				nuc-1	14.1907	14.3827	14.5259	14.3664			moc-1	14.4757	14.3206	14.5273	14.4412
	ndub-3	14.1553	14.4517	15.0794	14.5621			C50D2.7	14.3097	14.8724	14.6016	14.5946				ifo-1	14.5656	13.8803	14.6533	14.3664			semo-1	14.2334	14.5365	14.5478	14.4392
	taco-1	14.5745	14.6717	14.4361	14.5608			mrps-11	14.3449	14.9023	14.5334	14.5935				ethe-1	14.5674	14.3478	14.1831	14.3661			ints-8	14.4254	14.4725	14.4164	14.4381
	T20B3.1	14.2038	14.6424	14.8316	14.5593			acl-2	14.6865	14.2877	14.8042	14.5928				mrps-18a	14.8405	14.1125	14.1437	14.3656			tct-1	14.4956	14.7031	14.1152	14.438
	tsg-101	14.5595	14.3982	14.7179	14.5585			ndub-3	14.3604	14.8576	14.5554	14.5911				eas-1	14.4561	14.4004	14.2191	14.3585			Y57A10A.13	14.4808	14.4229	14.4091	14.4376
	eif-1	14.6368	14.3219	14.7161	14.5583			elc-1	14.7347	14.4384	14.5938	14.589				mat-3	14.4604	14.3071	14.307	14.3582			aakb-2	14.3987	14.5075	14.4004	14.4355
	ntl-3	14.7516	14.4241	14.4849	14.5535			pro-2	14.6833	14.7564	14.3267	14.5888				odr-3	14.3068	14.4246	14.3428	14.358			F15G9.1	14.385	14.4736	14.4455	14.4347
	mct-5	15.078	14.6599	13.9224	14.5534			dhrs-4	14.3525	14.9614	14.4505	14.5881				prmt-9	14.396	14.351	14.3262	14.3577			uba-5	14.234	14.496	14.57	14.4333
	miga-1	14.2761	14.7238	14.6561	14.552			C27F2.4	14.6816	14.4994	14.563	14.5813				nduo-1	14.3381	14.5555	14.1768	14.3568			tbc-11	14.4898	14.3513	14.4472	14.4294
	vars-1	14.583	14.7971	14.2662	14.5488			gst-36	14.7832	14.3773	14.5753	14.5786				acl-11	14.1138	14.3714	14.5712	14.3521			dnj-11	14.4628	14.4355	14.3894	14.4292
	K05C4.5	14.7334	14.4281	14.4807	14.5474			vars-1	14.438	14.8992	14.3967	14.578				F43H9.4	14.6613	14.2073	14.1812	14.3499			ulp-2	14.4459	14.3756	14.4654	14.4289
	krr-1	14.6754	14.7336	14.2302	14.5464			crt-1	13.7876	16.1142	13.828	14.5766				zfr-1	14.4986	14.2434	14.3069	14.3497			lin-61	14.4624	14.5026	14.3208	14.4286
	T09B4.8	14.4259	14.6345	14.5765	14.5456			yars-1	14.468	14.6639	14.5964	14.5761				F33G12.3	14.6788	14.2533	14.1166	14.3496			T21B10.3	14.4009	14.4324	14.4484	14.4273
	F52C9.3	14.4693	14.7282	14.4386	14.5454			C02F5.3	14.6142	14.2746	14.8375	14.5754				dap-3	14.3815	14.2674	14.3944	14.3478			snrp-40.1	14.8913	14.1728	14.2152	14.4264
	aly-2	14.8559	14.751	14.0252	14.544			lcmt-1	14.8	14.3835	14.5229	14.5688				M01E5.2	14.7038	14.1452	14.1943	14.3478			T23H2.3	14.3989	14.3876	14.4925	14.4263
	H24K24.3	14.4003	14.6113	14.6185	14.5434			hda-1	14.9324	13.7855	14.9834	14.5671				T08B1.1	14.4377	14.1868	14.4073	14.3439			K12H4.3	14.3021	14.5825	14.3909	14.4252
	rpoa-2	14.3301	14.6129	14.6641	14.5357			drr-2	14.4739	15.3756	13.8504	14.5666				ttb-1	14.4749	14.4721	14.0774	14.3415			ret-1	14.3917	14.4167	14.4654	14.4246
	Y10G11A.1	14.127	14.5497	14.9289	14.5352			gid-7	14.5102	14.8202	14.3685	14.5663				pmk-1	14.4232	14.3048	14.2896	14.3392			capg-1	14.3801	14.4825	14.3978	14.4201
	C29F7.2	13.9892	14.7093	14.9046	14.5344			let-502	14.7618	14.487	14.4462	14.565				cogc-3	14.2011	14.5201	14.2922	14.3378			pdi-3	14.5233	14.5835	14.1478	14.4182
	ufl-1	14.4973	14.4391	14.6619	14.5328			mca-1	14.8526	14.0797	14.7589	14.5637				obr-4	14.3329	14.3231	14.3567	14.3375			trm-1	14.3165	14.4591	14.4769	14.4175
	ears-2	14.5155	14.6545	14.425	14.5317			lmd-3	14.5976	14.4818	14.61	14.5631				ego-2	14.3549	14.2787	14.3708	14.3348			perm-3	14.5893	14.7487	13.9106	14.4162
	C44C1.1	14.5095	14.6839	14.3987	14.5307			num-1	14.6157	14.4771	14.5936	14.5621				ZK792.5	14.2758	14.5507	14.175	14.3339			F25E2.3	14.4154	14.5303	14.2992	14.415
	nnt-1	14.5667	14.5843	14.4396	14.5302			unc-44	14.4276	14.9369	14.3164	14.5603				pqn-22	14.9702	13.2822	14.749	14.3338			F46B6.6	14.5794	14.3685	14.2952	14.4143
	nlp-77	15.2749	14.1071	14.201	14.5277			mbf-1	14.2798	15.1742	14.2181	14.5574				pmk-3	14.444	14.3639	14.1866	14.3315			emc-1	14.2918	14.4931	14.4554	14.4135
	csn-1	14.6016	14.5822	14.3776	14.5205			skpo-1	14.2518	15.146	14.2696	14.5558				ahsa-1	14.2864	14.4083	14.2994	14.3314			hut-1	14.1529	14.2536	14.8191	14.4085
	cnep-1	14.2445	14.8115	14.5033	14.5198			ZK899.2	14.7341	14.5634	14.3684	14.5553				T04A11.2	14.4702	14.3441	14.1724	14.3289			F07B7.2	14.3334	14.6442	14.2477	14.4084
	F38B2.4	14.2803	14.4641	14.8103	14.5182			mtrr-1	14.8058	14.3043	14.5514	14.5538				tric-1B.1	14.1386	14.3794	14.4565	14.3248			Y71H2B.5	14.3452	14.4844	14.3894	14.4063
	gld-2	14.5893	14.4592	14.5042	14.5176			T07D3.9	14.5938	14.7379	14.328	14.5532				F59B2.3	14.6766	14.1708	14.1228	14.3234			snfc-5	14.3781	14.3584	14.4767	14.4044
	F58F12.1	14.8406	14.6272	14.0824	14.5167			npp-1	14.2247	14.9531	14.4775	14.5518				rfl-1	14.2588	14.3811	14.3279	14.3226			eif-3.K	14.4983	14.1927	14.5196	14.4035
	anat-1	15.207	13.4131	14.9283	14.5161			anat-1	14.6227	15.0095	14.0149	14.549				tbc-11	14.3375	14.2958	14.3298	14.321			Y92H12BL.1	14.3504	14.5327	14.323	14.402
	gbf-1	14.5857	14.4618	14.5006	14.516			enol-1	13.3238	16.5458	13.7667	14.5454				usp-4	14.1754	14.4006	14.3808	14.3189			alh-11	14.4684	14.2825	14.4527	14.4012
	EEED8.10	14.6229	14.4321	14.4928	14.5159			sel-2	14.8041	14.0365	14.7886	14.5431				T09F3.5	14.5443	14.2522	14.1346	14.3104			grld-1	14.348	14.5456	14.3072	14.4003
	spcs-3	14.8355	14.4183	14.2878	14.5139			feh-1	14.5115	14.4552	14.6609	14.5425				coh-1	14.4505	14.2718	14.2085	14.3103			vps-16	14.3637	14.4983	14.3282	14.3967
	map-2	14.2613	14.4212	14.8528	14.5118			ifd-2	13.9016	15.2864	14.4361	14.5414				zoo-1	14.6397	14.0232	14.2592	14.3074			sir-2.4	14.5465	14.087	14.5547	14.3961
	eif-2Bgamma	14.4813	14.3468	14.7047	14.5109			pid-3	14.6884	14.3995	14.5346	14.5408				aakb-2	14.2662	14.3534	14.2896	14.3031			acox-1.4	14.5073	14.2047	14.4706	14.3942
	trm-2a	14.5082	14.5137	14.5078	14.5099			coh-1	14.4391	14.593	14.5871	14.5397				C16C10.3	14.2867	14.2938	14.3144	14.2983			gpa-16	14.3869	14.3007	14.4869	14.3915
	fdps-1	14.505	14.6204	14.3984	14.5079			nsun-4	14.5309	14.4892	14.5918	14.5373				sec-31	14.4034	14.2581	14.2298	14.2971			R144.12	14.4145	14.4405	14.3164	14.3905
	ZK177.8	14.4923	14.618	14.4105	14.5069			C14B9.8	14.5982	14.2541	14.7551	14.5358				F44G4.1	14.18	14.3387	14.3646	14.2945			gex-3	14.4276	14.3317	14.412	14.3904
	lys-4	14.19	13.9161	15.4123	14.5061			srp-7	14.3599	15.0477	14.1905	14.5327				lev-11	14.5792	14.5428	13.7609	14.2943			mfn-1	14.5604	14.7555	13.8531	14.3897
	ZC373.2	14.3703	14.4845	14.6543	14.503			imp-2	14.7399	13.7385	15.1192	14.5325				T04A8.7	14.2523	14.1973	14.4314	14.2937			acs-11	14.4998	14.2998	14.369	14.3896
	spc-1	14.386	14.3533	14.7657	14.5017			ubc-13	14.5817	14.3193	14.6965	14.5325				C18B2.4	14.8857	13.8113	14.1803	14.2924			F38B6.4	14.4205	14.2989	14.4485	14.3893
	Y7A5A.1	14.4302	14.4941	14.5787	14.501			tomm-40	13.9434	16.0945	13.5512	14.5297				ZK546.2	14.3168	14.3417	14.2072	14.2886			mrpl-16	14.6032	14.2732	14.2909	14.3891
	exoc-8	14.4086	14.6069	14.4724	14.496			tald-1	13.8957	15.7498	13.9415	14.529				sma-9	14.3647	14.2237	14.2688	14.2857			ego-2	14.3185	14.4279	14.4059	14.3841
	dnj-11	14.2393	14.5109	14.73	14.4934			eas-1	14.7587	13.8903	14.9361	14.5284				pfn-3	14.2264	14.3416	14.2853	14.2844			fbxa-135	14.9709	13.9349	14.2453	14.3837
	asna-1	14.2294	14.5341	14.7133	14.4923			lec-6	13.6005	16.4477	13.536	14.5281				mrps-30	14.4976	14.0764	14.2721	14.282			apy-1	14.1688	14.5667	14.4153	14.3836
	pak-1	14.5216	14.3994	14.5518	14.4909			mcm-4	14.6517	14.3855	14.5449	14.5274				T26G10.1	14.3526	14.1896	14.2981	14.2801			lpd-7	14.3534	14.5586	14.2386	14.3835
	prp-39	14.2748	14.6068	14.5825	14.488			spk-1	14.566	14.2791	14.7334	14.5262				F10E7.5	13.9994	14.5234	14.3131	14.2786			fld-1	13.853	14.5496	14.7433	14.382
	eol-1	14.8422	14.3072	14.3127	14.4874			K12C11.1	14.0261	15.4791	14.0667	14.524				T22F3.2	14.1127	14.4118	14.3077	14.2774			mog-1	14.2482	14.4958	14.3949	14.3796
	F53B3.6	14.5981	14.2718	14.5814	14.4838			dhs-22	14.4944	14.3412	14.7339	14.5232				cyp-13A5	14.0059	14.4644	14.359	14.2764			let-721	14.5214	14.3532	14.2567	14.3771
	C27F2.4	14.3604	14.4854	14.5987	14.4815			mop-25.2	14.5432	14.3599	14.6657	14.5229				T20B12.7	13.9859	14.263	14.5741	14.2743			eif-3.H	14.2322	14.48	14.3993	14.3705
	sod-2	14.4532	14.1865	14.8041	14.4813			utp-20	14.6703	14.2979	14.5947	14.521				Y62E10A.6	14.3616	14.2701	14.1912	14.2743			ubxn-3	14.4948	14.3729	14.2329	14.3669
	mrps-2	14.5571	14.6332	14.2467	14.479			kcc-2	14.7511	14.0057	14.8056	14.5208				ccf-1	14.2237	14.154	14.4412	14.273			dnpp-1	14.3851	14.0888	14.6134	14.3624
	ndub-10	14.0759	14.2349	15.1166	14.4758			ecps-1	14.6907	14.1655	14.6965	14.5176				mek-1	14.3099	14.2394	14.2691	14.2728			rad-50	14.3851	14.2717	14.4268	14.3612
	npp-2	14.5379	14.5323	14.356	14.4754			T22D1.3	14.4297	14.8242	14.2921	14.5153				nhr-46	14.3971	14.2432	14.1751	14.2718			eif-3.F	14.2673	14.5148	14.2982	14.3601
	rab-6.2	14.3996	14.5677	14.4507	14.4727			prp-6	14.5835	14.3095	14.6488	14.5139				W02G9.3	14.1565	14.4745	14.1843	14.2718			mev-1	14.5485	14.1878	14.3374	14.3579
	lis-1	14.6726	14.4131	14.33	14.4719			rab-6.2	14.3995	14.4415	14.6963	14.5124				eor-2	13.895	14.2624	14.6558	14.2711			ttr-41	14.2531	14.4915	14.3164	14.3537
	Y54E2A.4	14.5587	14.513	14.3423	14.4713			Y73C8B.3	14.1599	14.9437	14.4312	14.5116				C11D2.4	14.45	14.3177	14.0449	14.2709			R07E3.1	14.1371	14.5946	14.3215	14.3511
	yars-1	14.4963	14.4087	14.5058	14.4703			T16G1.9	14.7066	14.073	14.7483	14.5093				F13A7.7	14.1692	14.2733	14.3688	14.2704			C49A9.9	14.3885	14.3494	14.3116	14.3498
	exc-15	14.3584	14.4677	14.5822	14.4694			nlt-1	14.1215	15.7981	13.605	14.5082				fard-1	14.0988	14.3679	14.3433	14.27			rab-10	14.2675	14.482	14.2999	14.3498
	fat-2	13.792	14.3966	15.218	14.4689			soc-2	14.5195	14.0078	14.9883	14.5052				dab-1	14.0325	14.3137	14.4518	14.266			dnc-1	14.3562	14.4075	14.2857	14.3498
	clp-7	14.5357	14.4057	14.4605	14.4673			wdr-46	14.4249	14.9168	14.1736	14.5051				cid-1	14.2203	14.291	14.285	14.2654			zfr-1	14.2947	14.4202	14.3292	14.3481
	sma-1	14.8096	14.4065	14.1795	14.4652			ctr-9	14.5599	14.3017	14.6522	14.5046				emc-1	14.1	14.2699	14.4245	14.2648			abtm-1	14.27	14.5964	14.1625	14.343
	C29F7.3	14.6248	14.5359	14.2342	14.465			tiar-1	14.5748	13.9516	14.9864	14.5043				Y87G2A.19	14.3042	14.0578	14.4299	14.2639			T14B4.1	14.3979	14.3703	14.2596	14.3426
	dph-5	14.2059	14.4399	14.7435	14.4631			syx-5	14.697	14.5477	14.2673	14.504				mrps-27	14.3752	14.2091	14.2067	14.2637			npp-2	14.2057	14.2261	14.5895	14.3404
	htz-1	14.0485	14.1307	15.2083	14.4625			Y53G8AR.9	14.5698	14.1371	14.802	14.503				cpz-1	14.026	14.3584	14.4044	14.263			cisd-1	14.2502	14.3327	14.429	14.3373
	mog-3	14.0495	15.2028	14.1274	14.4599			kin-18	14.5323	14.5615	14.4116	14.5018				hpo-12	14.2003	14.2677	14.3117	14.2599			ZC196.2	14.3476	14.2946	14.3687	14.3369
	B0495.7	14.9466	14.1438	14.2836	14.458			F40F8.11	14.4452	14.8092	14.2453	14.4999				tbc-2	14.2928	14.3081	14.1667	14.2559			fars-2	14.5792	14.2583	14.1701	14.3359
	dcap-1	14.232	14.493	14.6465	14.4572			rfc-3	14.6562	14.2619	14.5749	14.4977				set-26	14.304	14.073	14.3883	14.2551			npp-24	14.2785	14.5344	14.1914	14.3347
	arf-6	14.5158	14.485	14.3687	14.4565			pac-1	14.5094	14.3327	14.6506	14.4976				cdk-7	14.3089	14.2967	14.1551	14.2535			ugt-41	14.0778	14.4995	14.422	14.3331
	C53D6.7	14.8515	14.4124	14.1032	14.4557			tin-44	14.7129	14.2994	14.4767	14.4963				sma-1	14.5031	13.9573	14.2967	14.2524			lin-40	14.2839	14.1638	14.5464	14.3314
	R151.6	14.2184	14.4589	14.6888	14.4554			Y39G8B.1	14.378	14.5656	14.542	14.4952				rsbp-1	14.1673	14.2781	14.3091	14.2515			tomm-22	14.3732	14.5841	14.0343	14.3305
	prp-40	13.8091	14.7385	14.8153	14.4543			sdha-2	14.4644	14.7078	14.3087	14.4936				tba-8	14.373	14.4728	13.9061	14.2506			ufc-1	14.219	14.26	14.5108	14.33
	R186.3	14.4156	14.4972	14.4466	14.4531			D1069.3	14.6932	13.8448	14.9377	14.4919				smg-6	14.1793	14.241	14.3276	14.2493			eng-1	14.4173	14.2207	14.3518	14.3299
	nduf-5	14.5416	13.889	14.9286	14.4531			mct-2	14.7287	13.9709	14.7756	14.4917				ostb-1	13.9066	14.2569	14.5787	14.2474			mrpl-39	14.2745	14.4689	14.2443	14.3292
	pcn-1	14.1527	14.4649	14.7386	14.4521			mrpl-23	14.2421	14.693	14.5348	14.49				hrpf-1	14.5907	14.018	14.1312	14.2467			rde-4	14.4496	14.2024	14.3336	14.3285
	rfl-1	14.3017	14.5088	14.5405	14.4503			nsy-1	14.7579	14.0017	14.7075	14.489				mup-2	14.3615	14.1991	14.1779	14.2462			cdk-5	14.3236	14.3129	14.349	14.3285
	B0495.5	14.0951	14.017	15.2374	14.4498			glt-3	14.4059	14.3725	14.6879	14.4888				upb-1	14.4637	14.0512	14.2198	14.2449			drsh-1	14.1127	14.1994	14.6691	14.3271
	rol-1	13.8604	14.3702	15.1165	14.449			rab-10	14.407	14.343	14.7101	14.4867				apb-3	14.3328	14.3691	14.0327	14.2449			sec-61.G	14.4078	14.5241	14.0468	14.3262
	mrpl-39	14.4175	14.6137	14.3139	14.4484			hacl-1	14.3249	14.7398	14.3938	14.4862				C09G9.1	14.1597	14.1962	14.3761	14.244			C32F10.8	14.4	14.1137	14.4638	14.3258
	rpl-43	13.6841	14.4523	15.2071	14.4478			C37A2.7	13.5184	17.066	12.8697	14.4847				H20J04.9	14.6184	14.1963	13.9138	14.2429			rpl-36	14.1712	14.2212	14.5809	14.3244
	ykt-6	14.6455	14.3295	14.3635	14.4462			vps-26	14.462	14.5376	14.4539	14.4845				atg-13	14.5362	13.9862	14.2061	14.2428			F09E5.3	14.3986	14.3807	14.1932	14.3242
	rab-35	14.4007	14.4676	14.4657	14.4447			dhs-20	14.5013	14.5178	14.4319	14.4837				R07E3.1	14.1758	14.2446	14.3042	14.2415			cpsf-3	14.3083	14.2802	14.3824	14.3236
	tomm-70	14.4424	14.4854	14.397	14.4416			F17C11.12	14.9105	13.979	14.5543	14.4813				arid-1	14.1521	14.0227	14.5476	14.2408			C33A12.1	14.5733	14.1678	14.2277	14.3229
	gpdh-3	14.5878	14.3563	14.3756	14.4399			dylt-3	15.607	14.9636	12.8646	14.4784				fkb-6	13.799	14.3978	14.514	14.237			arf-6	14.2701	14.3289	14.3679	14.3223
	aly-1	14.7614	14.202	14.355	14.4395			fcp-1	14.5192	14.4832	14.4281	14.4768				Y49A3A.3	14.2279	13.9684	14.5137	14.2367			obr-4	14.325	14.4199	14.2201	14.3216
	oxy-5	14.6089	14.0835	14.6241	14.4388			lin-53	14.3618	14.4376	14.6305	14.4766				cpr-9	13.8159	14.239	14.6526	14.2358			pcf-11	14.4183	14.112	14.4338	14.3213
	drh-3	14.562	14.4843	14.2511	14.4325			sti-1	14.1831	15.2822	13.9604	14.4752				tre-1	14.199	14.2882	14.2105	14.2326			R07E5.15	14.4236	14.3904	14.1469	14.3203
	glh-2	14.1411	14.4782	14.6764	14.4319			cdr-4	14.3687	14.8586	14.1968	14.4747				adr-2	14.1904	14.1817	14.3191	14.2304			pgap-1	14.2518	14.4399	14.269	14.3202
	hda-3	14.3946	14.4378	14.4597	14.4307			set-27	14.7902	13.9413	14.6909	14.4741				gcy-13	13.9759	14.2626	14.452	14.2302			C01H6.4	14.2728	14.0004	14.6839	14.319
	Y54H5A.2	14.3501	14.3872	14.5508	14.4294			eak-7	14.2265	15.2516	13.9441	14.4741				cdk-12	13.8718	14.3829	14.4289	14.2279			ept-1	14.119	14.3872	14.4494	14.3185
	let-858	13.9361	14.7801	14.5675	14.4279			F46F11.1	14.5804	14.2929	14.5463	14.4732				cyk-7	14.1291	14.3667	14.1843	14.2267			unc-57	14.3833	14.2843	14.2868	14.3181
	cid-1	14.6468	14.4682	14.163	14.426			inx-11	14.7563	14.1326	14.5302	14.473				sir-2.4	14.1343	14.1404	14.398	14.2242			gpd-1	14.4655	15.1839	13.3036	14.3177
	dcr-1	14.5185	14.4309	14.3248	14.4247			pud-4	14.3055	14.5872	14.5172	14.47				cars-1	14.3416	14.0046	14.3229	14.223			mrps-27	14.4802	14.1398	14.325	14.315
	ehbp-1	14.5344	14.2895	14.4474	14.4238			imb-2	14.6875	14.23	14.4903	14.4693				phat-4	14.0434	14.2259	14.387	14.2188			C09D4.1	14.2055	14.17	14.5673	14.3143
	K09E4.3	14.3235	14.5914	14.3564	14.4238			tbc-2	14.7649	14.0618	14.5758	14.4675				rpb-8	14.1748	14.2169	14.2631	14.2183			F56B3.4	14.3386	14.2552	14.3483	14.314
	mrp-5	14.2868	14.3883	14.5901	14.4217			R11D1.10	14.7369	14.0979	14.5671	14.4673				zig-11	14.0247	14.3876	14.242	14.2181			hid-1	14.2619	14.3387	14.341	14.3138
	noa-1	14.6285	14.9145	13.718	14.4203			rga-3	14.2725	15.1953	13.9288	14.4655				Y71H2AM.6	13.9903	14.3446	14.3165	14.2171			hcf-1	14.212	14.4389	14.2894	14.3134
	Y45F10D.7	14.2723	14.6994	14.288	14.4199			hda-2	14.704	14.0811	14.6062	14.4638				Y61A9LA.10	14.2347	14.2218	14.191	14.2158			ppfr-1	14.4325	14.2066	14.2975	14.3122
	ufd-2	14.41	14.4907	14.3586	14.4198			cid-1	14.4905	14.4037	14.4935	14.4626				mboa-6	13.8856	14.1715	14.5886	14.2152			Y45F10D.7	14.208	14.2316	14.4897	14.3098
	acs-7	14.327	14.6403	14.2899	14.4191			C36A4.4	14.5572	14.4905	14.3398	14.4625				ife-2	14.2312	14.1207	14.2937	14.2152			sto-4	14.0292	14.5141	14.3782	14.3072
	aprt-1	14.2935	14.5844	14.3776	14.4185			mrpl-37	14.4878	14.1751	14.7239	14.4623				R09E10.5	14.6616	13.9601	14.0143	14.212			ZK792.5	14.3915	14.3976	14.1307	14.3066
	fitm-2	14.4305	14.4551	14.3675	14.4177			Y71F9B.2	14.2843	14.9125	14.1879	14.4616				csnk-1	14.1496	14.1332	14.352	14.2116			tag-131	14.3294	14.2329	14.3574	14.3065
	Y69A2AR.16	14.491	14.4702	14.2872	14.4161			tomm-70	14.5453	14.246	14.5896	14.4603				cth-2	14.0691	14.1075	14.4573	14.2113			cpn-4	14.3847	14.5966	13.9344	14.3052
	F49D11.10	14.2723	14.3875	14.588	14.4159			emb-5	14.5654	14.4286	14.3847	14.4596				alh-7	14.2879	14.1585	14.1808	14.2091			F36D3.4	14.2527	14.4942	14.1675	14.3048
	lec-9	13.6401	14.4462	15.1615	14.4159			C03A3.2	14.6996	14.8055	13.8714	14.4588				strd-1	14.1602	14.2028	14.2638	14.2089			trip-4	14.2612	14.3065	14.343	14.3035
	snb-1	14.4838	14.155	14.6	14.4129			ints-8	14.526	14.2404	14.6057	14.4574				jmjc-1	14.2273	14.4503	13.9454	14.2076			mrpl-15	14.174	14.3092	14.4273	14.3035
	F49E8.7	14.6306	14.2875	14.3163	14.4115			vha-16	14.1326	14.9603	14.2717	14.4549				Y45F10D.7	14.242	14.1401	14.2318	14.2046			snf-3	14.143	14.0545	14.7115	14.303
	unc-59	14.5484	14.5019	14.1786	14.4096			slc-36.1	14.5655	14.887	13.896	14.4495				atp-6	14.1738	14.2542	14.1802	14.2027			tag-225	14.4658	14.3634	14.0769	14.302
	Y105E8A.25	14.679	14.5368	14.0121	14.4093			R186.3	14.5626	14.2247	14.5598	14.449				ndx-4	14.1478	14.2099	14.2394	14.199			Y45F10C.2	14.5046	14.1585	14.2416	14.3016
	T16G1.9	14.5565	14.3066	14.362	14.4084			Y54E2A.4	14.6863	13.9026	14.756	14.4483				odr-8	14.0957	14.1732	14.3232	14.1974			mrp-3	14.0924	14.482	14.3301	14.3015
	argk-1	15.3796	14.0854	13.755	14.4067			hsp-43	14.4112	14.7009	14.227	14.4464				abhd-3.1	14.2499	14.1511	14.1903	14.1971			rrf-1	14.2424	14.3751	14.286	14.3012
	pelo-1	14.4578	14.3076	14.4506	14.4053			ugt-23	14.5046	14.2487	14.5848	14.446				T25B9.1	14.3654	13.9242	14.3011	14.1969			ugt-49	14.2094	14.2433	14.4493	14.3007
	glrx-5	14.6629	14.8014	13.7497	14.4047			uba-5	14.3452	14.6386	14.35	14.4446				fbxa-65	14.071	14.2413	14.2742	14.1955			asns-2	14.2867	14.3381	14.2736	14.2995
	thoc-2	14.1912	14.5256	14.4967	14.4045			hmg-3	14.4051	14.1977	14.725	14.4426				dnj-29	13.9511	14.2534	14.3696	14.1914			eif-3.E	14.1123	14.4253	14.36	14.2992
	ubxn-3	14.4761	14.3257	14.4101	14.404			Y47G6A.21	14.4439	14.5863	14.2878	14.4393				esyt-2	14.2744	14.1353	14.1619	14.1906			pde-4	14.2142	14.247	14.4293	14.2968
	zig-11	14.2996	14.2903	14.6203	14.4034			pap-1	14.5696	14.4221	14.3216	14.4378				nrd-1	14.3336	14.2087	14.0217	14.188			rpl-11.1	14.245	15.0033	13.6365	14.2949
	swsn-4	14.2613	14.7086	14.2369	14.4023			F55F10.1	14.5767	14.3268	14.4059	14.4365				tgt-2	14.3708	14.0472	14.1429	14.1869			soap-1	14.3064	14.2385	14.3395	14.2948
	dhs-20	14.7518	14.4671	13.9774	14.3988			mrpl-44	14.3181	14.8099	14.1809	14.4363				dlg-1	14.3774	13.7668	14.4126	14.1856			gck-3	14.2336	14.3618	14.2887	14.2947
	ntl-9	14.4162	14.4796	14.3	14.3986			gpa-7	14.4899	14.3189	14.499	14.4359				Y92H12A.5	14.3375	14.1987	14.0166	14.1843			ard-1	14.2391	14.4912	14.1526	14.2943
	tax-6	14.2336	14.2057	14.7477	14.3957			mpst-1	14.1024	15.1375	14.0665	14.4355				drh-1	14.0471	14.1725	14.3323	14.184			ipla-1	14.2245	14.4746	14.183	14.294
	imb-2	14.4557	14.3849	14.3367	14.3924			Y62E10A.6	14.7104	13.8221	14.7613	14.4313				C33F10.14	14.3765	14.133	14.0348	14.1814			fbf-2	14.2514	14.2807	14.3405	14.2908
	asps-1	15.1351	14.5561	13.4841	14.3918			fard-1	14.5601	14.174	14.5569	14.4303				Y94H6A.5	14.0469	14.3435	14.1508	14.1804			Y65B4A.8	14.2802	14.3411	14.249	14.2901
	col-98	13.4703	14.0449	15.6599	14.3917			Y54F10AR.2	14.6134	13.9746	14.7014	14.4298				ttc-7	14.1989	14.2308	14.1028	14.1775			nstp-10	13.8571	14.3459	14.6649	14.2893
	F08G12.1	14.4857	14.564	14.1225	14.3907			F52C9.3	14.7893	13.9196	14.5801	14.4297				acs-17	14.071	14.2015	14.2536	14.1754			ttr-47	14.1368	14.1505	14.5776	14.2883
	Y48G9A.9	14.6002	14.3878	14.1815	14.3898			cpt-2	14.1807	15.0249	14.0796	14.4284				cpsf-3	14.386	14.1032	14.0323	14.1738			F39H12.3	14.3091	13.719	14.8343	14.2875
	comt-3	14.2496	14.4888	14.4289	14.3891			rab-35	14.4959	13.8822	14.8945	14.4242				Y82E9BR.18	14.2646	13.9746	14.2814	14.1736			daf-15	14.2716	14.316	14.2741	14.2872
	slc-25a42	14.2928	14.7039	14.1695	14.3887			djr-1.1	14.2256	14.7501	14.29	14.4219				pgk-1	14.0512	14.2248	14.2291	14.1684			skih-2	14.3079	14.3706	14.1828	14.2871
	gstk-1	14.4669	13.8114	14.8853	14.3879			ltah-1.1	14.3071	14.5822	14.3626	14.4173				smg-1	14.1367	14.3394	14.0285	14.1682			Y51H7C.13	14.5449	14.3161	13.9965	14.2858
	emc-6	14.3608	14.369	14.4324	14.3874			C53D6.7	14.2586	14.1886	14.7923	14.4132				usp-5	14.1448	14.1079	14.2459	14.1662			hum-8	14.1994	14.3986	14.2593	14.2858
	algn-2	14.2938	14.4775	14.39	14.3871			aakg-2	14.6805	13.7828	14.7751	14.4128				haly-1	14.1617	13.9356	14.4002	14.1659			Y47G6A.33	14.3069	14.3046	14.2424	14.2846
	fld-1	14.2967	14.3716	14.4907	14.3863			dhod-1	14.5993	14.0557	14.5745	14.4098				catp-8	13.8307	14.1481	14.5173	14.1654			num-1	14.3958	14.2495	14.2034	14.2829
	uaf-1	14.2465	14.4649	14.4436	14.385			cah-4	14.1912	14.7245	14.3131	14.4096				Y53F4B.18	14.1272	14.1829	14.1828	14.1643			rpb-8	14.2853	14.2233	14.3392	14.2826
	npp-16	14.4294	14.3134	14.4061	14.383			clic-1	14.5743	14.3332	14.3191	14.4089				ints-8	14.1145	14.1612	14.2135	14.1631			lotr-1	14.2382	14.3837	14.2118	14.2779
	cyn-15	14.4646	14.3553	14.3277	14.3825			pelo-1	14.4631	14.3013	14.4528	14.4057				dhs-19	13.9457	14.3574	14.1833	14.1621			F33H2.2	14.1629	14.3027	14.3653	14.277
	marb-1	14.4073	14.1459	14.5937	14.3823			pas-1	14.166	14.4892	14.5576	14.4043				mei-1	14.1892	14.1756	14.1206	14.1618			dpyd-1	14.1552	14.3508	14.32	14.2753
	mig-6	14.0614	13.9936	15.0918	14.3823			asp-4	13.9721	15.4257	13.8125	14.4034				npp-2	14.0438	14.1534	14.281	14.1594			zwl-1	14.2976	14.308	14.219	14.2749
	R166.2	14.4259	14.4195	14.3005	14.382			smgl-1	14.7547	13.6941	14.7612	14.4033				gpi-1	14.5327	14.2355	13.7026	14.1569			sto-1	14.3066	14.2843	14.2326	14.2745
	R09E10.5	13.0656	14.6535	15.4195	14.3795			inx-5	14.5371	14.2008	14.4692	14.4024				thoc-5	14.1805	14.1412	14.1452	14.1556			Y39B6A.10	14.293	14.1868	14.3435	14.2744
	phat-3	14.2332	13.9112	14.994	14.3795			uncp-18	14.8175	13.5978	14.7912	14.4022				dhs-18	13.9574	14.2029	14.2976	14.1527			bca-1	14.4366	14.3053	14.0731	14.2717
	alh-9	14.2266	14.354	14.5572	14.3793			vab-19	14.555	14.2594	14.3832	14.3992				F21C10.9	13.9548	14.299	14.2022	14.152			dylt-1	14.179	14.4502	14.1842	14.2711
	C45B2.6	14.6569	14.3823	14.0956	14.3783			let-526	14.2712	14.7039	14.2185	14.3979				sahd-1	14.1376	14.1883	14.1238	14.1499			ipgm-1	14.1992	14.2548	14.3452	14.2664
	F37A4.1	14.6559	14.1713	14.2986	14.3753			ptr-21	14.1893	14.6371	14.3668	14.3977				utx-1	14.3904	13.8602	14.19	14.1469			T20B3.1	14.173	14.3304	14.2934	14.2656
	hpo-27	14.4924	14.283	14.3466	14.374			csn-4	14.6535	13.9777	14.5529	14.3947				pkhm-2	14.2835	14.1454	13.9958	14.1416			nuo-4	14.3811	14.207	14.2078	14.2653
	rpac-40	14.0674	14.4773	14.5769	14.3739			F53F4.11	14.3325	14.9328	13.9095	14.3916				xnp-1	14.2525	14.2298	13.9397	14.1407			stdh-1	14.2477	14.2275	14.3193	14.2648
	rbm-25	13.3012	14.9997	14.8176	14.3728			ipgm-1	13.7266	15.5235	13.9206	14.3902				K07E3.4	13.8219	14.3469	14.2483	14.139			gstk-1	14.465	14.237	14.0922	14.2648
	arx-1	14.4694	14.2641	14.3835	14.3723			B0035.3	13.8245	14.6364	14.7002	14.387				tmem-120	14.0372	14.0484	14.3308	14.1388			F32D8.12	14.5688	13.8731	14.3524	14.2648
	ctg-1	14.2618	14.4236	14.4315	14.3723			Y45F10D.7	14.404	14.3188	14.4258	14.3829				unc-43	14.2371	13.9639	14.2136	14.1382			cyp-35a3	14.3457	14.1993	14.2442	14.2631
	clp-4	14.7706	14.1999	14.1452	14.3719			usip-1	14.7984	13.5322	14.8144	14.3817				DC2.5	14.1621	14.1133	14.1365	14.1373			vps-34	14.3337	14.3237	14.1303	14.2626
	K01H12.4	13.8012	14.8088	14.5011	14.3704			ssl-1	14.572	13.9669	14.5916	14.3768				mtcu-1	14.3583	14.1186	13.9234	14.1334			T04A11.2	14.3297	14.4128	14.0375	14.26
	gtf-2H4	14.5171	14.473	14.1159	14.3687			sir-2.2	14.5455	14.0926	14.4902	14.3761				vps-11	14.1658	14.1165	14.1032	14.1285			nduo-1	13.744	14.5762	14.4598	14.26
	T05H10.1	14.3704	14.375	14.358	14.3678			T21B10.3	15.0036	13.1875	14.9371	14.3761				mrp-2	14.0016	14.1735	14.1993	14.1248			rpa-2	14.1215	14.0304	14.628	14.26
	Y77E11A.7	14.2192	14.4174	14.4616	14.3661			acox-3	14.2069	14.4003	14.5206	14.3759				pas-5	13.9925	14.1558	14.2237	14.124			tsfm-1	14.3784	14.2474	14.1479	14.2579
	pes-9	14.236	14.1247	14.734	14.3649			F44G4.1	14.0509	14.8211	14.2523	14.3748				atic-1	14.1181	14.0528	14.183	14.118			T05H10.1	14.2489	14.2941	14.2293	14.2574
	tps-2	14.4888	14.3053	14.2973	14.3638			unc-1	14.4005	14.3766	14.3379	14.3717				apm-3	14.1006	14.1646	14.0833	14.1162			dpy-28	14.2811	14.2171	14.2608	14.253
	patr-1	14.3213	14.3276	14.4395	14.3628			vps-16	14.1806	14.6486	14.2835	14.3709				ttr-31	14.3614	14.0099	13.9735	14.1149			prmt-9	14.2516	14.4031	14.0977	14.2508
	yars-2	14.3231	14.5138	14.2499	14.3623			ZK1321.4	13.8227	16.0403	13.2494	14.3708				snrp-40.1	13.71	14.4862	14.1472	14.1145			usip-1	14.2512	14.1518	14.344	14.249
	ife-3	13.9946	14.8049	14.2776	14.359			hsp-16.48	14.3733	14.2919	14.4457	14.3703				D1054.10	13.8381	13.9811	14.5221	14.1138			pmp-4	14.1387	14.3271	14.2793	14.2484
	snf-3	14.3246	14.4159	14.331	14.3572			zwl-1	14.3695	14.3616	14.3785	14.3699				ttr-41	14.2522	13.7693	14.3171	14.1129			let-70	13.9699	14.5045	14.2664	14.2469
	Y39B6A.10	14.2461	14.8573	13.965	14.3561			Y61A9LA.10	14.5543	14.1211	14.434	14.3698				bra-2	14.4543	13.8605	14.015	14.1099			T09A5.5	14.3776	14.0367	14.3214	14.2452
	tut-1	14.4804	14.3508	14.2346	14.3553			cka-1	14.3262	14.3273	14.4549	14.3695				cogc-6	14.1712	14.2571	13.8968	14.1084			F36A2.9	14.2915	14.2113	14.2327	14.2452
	fard-1	14.2126	14.4394	14.4103	14.3541			F08G12.1	14.6607	14.3288	14.1113	14.3669				bub-1	14.147	14.0551	14.1229	14.1084			gdi-1	14.2647	14.1841	14.285	14.2446
	ccr-4	14.2774	14.4345	14.3477	14.3532			ZK673.2	13.9085	14.72	14.4663	14.3649				dars-2	14.4512	13.9951	13.8784	14.1083			F59B2.3	14.0941	14.45	14.1878	14.244
	rpn-8	14.2074	14.3915	14.4605	14.3531			dpy-14	13.5973	14.7267	14.7662	14.3634				F25G6.9	13.9821	14.1853	14.1548	14.1074			T25B9.1	14.2257	13.761	14.741	14.2426
	rga-3	14.8444	14.5765	13.6384	14.3531			ugt-58	14.2852	14.3733	14.4284	14.3623				lin-33	14.099	14.0845	14.1377	14.1071			C11D2.4	14.2029	14.2065	14.3162	14.2418
	mup-4	13.8418	13.9469	15.266	14.3516			tag-225	14.1189	15.311	13.6543	14.3614				stdh-1	14.0402	14.0102	14.2594	14.1032			nsy-1	14.2622	14.15	14.313	14.2417
	H40L08.1	15.7256	15.0188	12.2973	14.3472			noa-1	14.2018	14.2584	14.6152	14.3585				crls-1	13.9504	14.0695	14.2858	14.1019			ula-1	14.1776	14.2095	14.3376	14.2416
	chp-1	14.3004	14.064	14.6766	14.347			mrps-28	14.176	14.4603	14.4373	14.3579				ZK973.11	14.0214	14.0903	14.1881	14.0999			tre-1	14.2859	14.0362	14.3947	14.239
	slc-36.1	14.6298	14.3521	14.0583	14.3467			ndua-2	14.5908	15.2648	13.2157	14.3571				hum-8	14.1241	13.9841	14.19	14.0994			dap-3	14.2838	14.1465	14.2862	14.2388
	oig-2	14.3681	14.1635	14.5085	14.3467			C33A12.1	14.2836	15.1391	13.6406	14.3544				sqd-1	14.2031	13.941	14.1499	14.098			klp-19	14.2438	14.0696	14.3964	14.2366
	haf-3	14.544	14.3916	14.0995	14.345			nbet-1	13.7696	14.8407	14.4472	14.3525				immt-2	14.0138	14.2012	14.0779	14.0976			vha-9	14.4035	14.5842	13.7199	14.2359
	acl-11	14.2897	14.3278	14.4166	14.3447			spp-10	14.5097	14.0549	14.4924	14.3523				ufc-1	14.0628	14.0435	14.1854	14.0972			npp-19	14.1078	14.2428	14.3557	14.2354
	unc-50	14.4006	14.4492	14.1843	14.3447			miga-1	14.6499	13.7993	14.6065	14.3519				vig-1	14.3287	13.8879	14.0722	14.0963			pbs-1	14.2493	14.3424	14.0998	14.2305
	R186.8	14.2905	14.295	14.4433	14.3429			ppm-1.G	14.6643	13.6857	14.6954	14.3485				Y105E8A.25	14.1278	14.0994	14.0602	14.0958			B0024.11	14.1446	14.2938	14.2442	14.2275
	him-1	14.2323	14.4147	14.378	14.3417			crml-1	14.5896	13.9114	14.5437	14.3482				F56F11.4	14.1979	14.0877	13.9964	14.094			slc-25a18.2	14.5367	14.1681	13.9733	14.226
	emb-5	14.6054	14.2554	14.1504	14.3371			tct-1	13.4913	16.1524	13.3888	14.3442				soap-1	14.1543	14.1176	14.0053	14.0924			H05C05.1	14.1693	14.2917	14.2052	14.2221
	ncap-1	14.2592	14.0866	14.6612	14.3357			ckc-1	14.5718	14.0076	14.4454	14.3416				dylt-1	14.0808	14.0566	14.1353	14.0909			lam-1	13.9812	15.0317	13.6489	14.2206
	R74.8	14.315	14.2795	14.4008	14.3318			F54F7.3	14.0707	14.5976	14.3505	14.3396				ain-1	14.3764	13.8505	14.042	14.0896			cars-1	14.1469	14.3044	14.1978	14.2164
	atg-16.1	14.5658	14.1298	14.2862	14.3273			ivd-1	13.9504	14.9378	14.1259	14.338				eif-3.H	14.5451	13.7401	13.9792	14.0882			lpd-6	14.2298	14.2281	14.1912	14.2164
	sax-7	14.1613	14.1521	14.6639	14.3258			ttr-47	14.4795	14.0987	14.4339	14.3374				pfas-1	14.1893	13.9795	14.0934	14.0874			ppfr-4	14.1701	14.302	14.1764	14.2161
	unc-57	14.3303	14.3331	14.3135	14.3256			ZC196.2	14.6662	13.5094	14.8363	14.3373				cyn-3	14.1203	14.0783	14.0527	14.0838			ark-1	14.1793	14.1579	14.3068	14.2147
	deb-1	13.7818	14.4472	14.7286	14.3192			got-2.2	13.1409	16.0095	13.8608	14.3371				dcap-1	14.2147	13.8838	14.1455	14.0813			Y55F3AM.9	14.3031	14.0195	14.3204	14.2143
	F33H2.2	14.4753	14.4122	14.0682	14.3186			mec-2	14.5687	13.9429	14.4927	14.3348				ttr-47	14.1452	13.89	14.2049	14.08			C49H3.3	14.6959	13.3948	14.5477	14.2128
	tmed-12	14.3145	14.5507	14.0903	14.3185			sqd-1	14.5298	13.8178	14.654	14.3339				msi-1	14.1584	13.9924	14.0863	14.079			sax-2	14.2113	14.2646	14.1597	14.2118
	F17C11.12	14.2676	14.305	14.3764	14.3163			eif-3.F	14.5428	13.4615	14.9875	14.3306				ard-1	14.1716	14.0915	13.9721	14.0784			lin-35	14.1359	14.3294	14.1623	14.2092
	C39B5.6	14.3165	14.568	14.056	14.3135			mon-2	14.5522	14.1978	14.2382	14.3294				vps-16	14.0741	13.9832	14.1764	14.0779			lec-2	14.1969	14.3748	14.0539	14.2085
	F54E12.2	14.6473	14.4223	13.8693	14.313			C30F12.2	14.1719	14.571	14.2392	14.3274				tba-6	14.4952	14.0302	13.7069	14.0774			ent-2	14.1021	14.2997	14.2208	14.2076
	vha-19	13.5631	14.1528	15.218	14.3113			tspo-1	14.4717	14.0079	14.4911	14.3236				T24C12.3	14.104	14.0097	14.1129	14.0755			rbmx-2	14.1116	14.1993	14.3106	14.2072
	ndua-7	14.4039	13.786	14.7433	14.3111			algn-2	14.4487	13.8652	14.6554	14.3231				asp-1	13.7388	14.1964	14.2748	14.07			Y66H1A.4	14.201	14.0499	14.3693	14.2067
	soc-2	13.9142	14.3194	14.6972	14.3103			nfs-1	14.2295	14.5204	14.2135	14.3211				lam-2	14.2498	13.7693	14.1899	14.0697			B0334.5	14.4123	14.1283	14.0794	14.2067
	wdr-46	14.2617	14.381	14.2799	14.3075			disl-2	14.4768	14.2034	14.2821	14.3208				ufd-3	13.9919	13.9851	14.2252	14.0674			Y39G10AR.9	14.3927	14.3028	13.9187	14.2048
	F55F10.1	14.2199	14.3584	14.3442	14.3075			spcs-3	14.3228	14.4115	14.223	14.3191				rps-29	13.972	14.0004	14.2293	14.0672			F21C10.10	14.3249	14.0856	14.2008	14.2038
	sftb-1	14.2225	14.2813	14.4115	14.3051			K08D8.4	14.5625	13.8563	14.5379	14.3189				lipt-1	14.2679	13.8722	14.0607	14.067			atg-13	13.679	14.0503	14.8723	14.2005
	eppl-1	14.3968	14.239	14.279	14.3049			vps-36	14.4073	14.1545	14.3937	14.3185				tomm-22	14.1911	13.9719	14.0359	14.0663			ben-1	13.9845	14.3879	14.2126	14.195
	npp-12	14.3901	14.2246	14.2924	14.3024			mcu-1	14.3209	13.9505	14.6805	14.3173				eif-3.F	13.8181	14.2332	14.1442	14.0652			F44B9.8	14.3064	14.1497	14.1178	14.1913
	edc-4	14.3966	14.3855	14.1175	14.2999			pfd-2	14.1916	14.7315	14.028	14.317				E02H1.1	13.8944	14.3174	13.9815	14.0644			Y39A1A.14	14.1865	14.3304	14.0541	14.1903
	ctl-1	14.7015	14.1136	14.0842	14.2998			ric-8	14.491	14.0997	14.3589	14.3165				Y57A10A.13	14.0977	14.0043	14.0869	14.063			Y54F10AL.1	14.2455	13.8916	14.4329	14.19
	sem-5	14.9578	14.0461	13.8912	14.2984			glrx-5	13.9095	15.0411	13.9965	14.3157				Y45F10C.2	13.8728	13.9258	14.3838	14.0608			ztf-7	14.1732	14.3755	14.0204	14.1897
	pqn-53	14.7178	14.4173	13.7577	14.2976			ccar-1	14.1829	14.3494	14.4142	14.3155				gex-3	13.7939	14.3584	14.0261	14.0594			rbx-1	14.0586	14.1988	14.3107	14.1894
	mix-1	14.5306	14.277	14.0771	14.2949			smg-2	14.5439	13.6069	14.787	14.3126				ceeh-1	13.9507	14.1824	14.0433	14.0588			pabp-2	14.2703	14.3106	13.987	14.1893
	T23H2.3	14.3065	14.2868	14.2886	14.294			M106.3	14.2076	14.3424	14.3829	14.311				fmo-3	14.1651	14.0765	13.9287	14.0568			sek-1	14.2074	14.2415	14.1109	14.1866
	timm-23	13.6073	14.4551	14.812	14.2915			Y41D4A.4	14.3011	14.1298	14.4896	14.3068				ifa-1	14.1036	13.7448	14.3072	14.0519			folt-2	14.1672	14.2071	14.1836	14.1859
	phy-2	13.6834	14.5168	14.6705	14.2902			hrpf-1	13.9861	14.7044	14.2281	14.3062				C04E6.11	14.241	13.8727	14.038	14.0506			pigt-1	14.1351	14.3795	14.0387	14.1844
	cpr-1	13.8375	14.0897	14.9414	14.2895			mrps-22	14.386	14.2566	14.2706	14.3044				R10E4.9	13.9048	14.0883	14.1505	14.0479			ndua-1	14.069	14.1164	14.3658	14.1838
	tps-1	14.4772	14.0185	14.3701	14.2886			hpo-27	14.3774	14.0843	14.4287	14.2968				tsr-1	14.0823	14.0172	14.0421	14.0472			pkhm-2	14.1771	14.2037	14.1688	14.1832
	dpy-18	13.8034	14.3946	14.6674	14.2885			hgap-1	14.4595	13.9088	14.5218	14.2967				cpn-4	13.8683	14.1058	14.1582	14.0441			enol-1	14.0513	14.3116	14.1867	14.1832
	acox-3	14.3362	14.3018	14.2234	14.2871			lpd-3	14.3922	14.137	14.3596	14.2963				arl-3	14.1641	14.0094	13.9575	14.0436			W03F9.1	13.9861	14.2355	14.3211	14.1809
	spe-15	14.689	14.3793	13.7914	14.2866			H24K24.3	14.0513	14.6575	14.1795	14.2961				ech-2	14.1454	13.9676	14.0172	14.0434			tra-3	14.2106	13.9871	14.3437	14.1805
	T23G5.2	14.2079	14.2843	14.3525	14.2816			ccr-4	14.0956	14.545	14.2415	14.294				odr-4	14.4461	13.6086	14.0748	14.0431			Y53G8AR.8	14.4091	14.0751	14.0554	14.1799
	T24H10.1	14.1791	14.2522	14.4113	14.2809			cpr-1	14.3659	14.1716	14.3436	14.2937				aex-6	13.7466	14.1342	14.2453	14.042			F56F11.4	14.2792	14.2846	13.974	14.1792
	Y45F10C.2	13.8441	14.1037	14.8929	14.2802			pld-1	14.3979	14.3237	14.1536	14.2917				cif-1	13.8734	14.14	14.1124	14.0419			T04A8.7	14.1615	14.1206	14.2542	14.1788
	prdh-1	14.0832	14.3191	14.4259	14.2761			rde-4	14.5489	13.7712	14.5528	14.291				xpd-1	14.18	14.03	13.9153	14.0418			F33G12.3	14.1872	14.3168	14.0234	14.1758
	xpo-3	14.4158	14.1588	14.2483	14.2743			gale-1	14.4936	13.8239	14.5507	14.2894				mev-1	14.0352	14.0614	14.0275	14.0414			vha-8	14.2364	14.215	14.0756	14.1757
	glt-3	14.3871	14.0768	14.359	14.2743			exos-1	14.4693	13.9032	14.4943	14.2889				trpp-11	14.0426	14.0322	14.0482	14.041			lpd-3	14.185	14.1965	14.1432	14.1749
	cpr-6	14.0479	14.1159	14.6571	14.2736			rha-2	14.4731	13.8742	14.5109	14.2861				Y71F9B.2	14.1489	14.0878	13.881	14.0393			Y53C12A.10	14.3855	13.9725	14.162	14.1733
	dhrs-4	14.3544	14.2188	14.2461	14.2731			eea-1	14.5135	14.1026	14.241	14.2857				ptp-1	14.4347	13.7212	13.9609	14.0389			tftc-1	14.235	14.1635	14.1194	14.1726
	rap-1	14.0214	14.3131	14.4784	14.271			lipt-1	14.233	14.0898	14.5334	14.2854				ppm-1.A	14.173	13.8145	14.1244	14.0373			sur-6	13.9189	14.6232	13.9723	14.1715
	abhd-3.1	14.2568	14.7893	13.7623	14.2695			rfl-1	14.3351	14.0898	14.4259	14.2836				C25G4.3	14.4234	13.7231	13.963	14.0365			klp-18	14.1914	14.1233	14.1993	14.1714
	aagr-3	14.3749	13.8912	14.5393	14.2685			pes-8	13.6452	14.8884	14.3133	14.2823				aap-1	14.1753	13.9191	14.0141	14.0362			mpc-1	14.2197	14.3058	13.9874	14.171
	pigt-1	14.5008	14.3469	13.9326	14.2601			agef-1	14.4526	13.9286	14.4614	14.2809				nhl-1	14.1933	13.8716	14.0385	14.0345			alg-2	14.022	14.2969	14.1935	14.1708
	elpc-3	14.3414	14.214	14.2215	14.259			cdc-48.2	13.9931	14.6666	14.1751	14.2783				R08D7.1	13.9773	13.9759	14.1503	14.0345			acs-21	14.176	14.209	14.1243	14.1698
	cey-2	14.0752	13.963	14.7352	14.2578			sto-1	14.2698	14.4169	14.1477	14.2781				aha-1	14.2446	13.7896	14.0625	14.0323			ric-8	14.2059	14.1396	14.1562	14.1672
	Y39A3CL.1	14.5402	14.0339	14.1918	14.2553			tag-196	14.5403	13.5536	14.7297	14.2745				ttr-5	13.9112	14.3104	13.8744	14.032			T22D1.3	14.2288	13.9869	14.2857	14.1671
	crml-1	14.8309	14.1252	13.8096	14.2552			rpn-8	14.2125	14.7899	13.8175	14.2733				cyp-34a8	13.8416	14.0786	14.1694	14.0299			cpg-2	14.2768	14.6947	13.5287	14.1667
	mthf-1	13.9537	14.1059	14.6949	14.2515			gtf-2H4	14.4312	13.9716	14.4162	14.273				C14H10.3	13.7126	14.3272	14.047	14.0289			acox-1.6	14.2653	13.9333	14.3012	14.1666
	dhcr-24	13.9676	14.3412	14.4264	14.2451			cas-1	14.0683	14.7946	13.9509	14.2713				F33C8.4	13.8799	14.0815	14.125	14.0288			F10E7.5	14.243	14.1082	14.146	14.1657
	stam-1	14.1993	14.2904	14.2448	14.2448			atg-7	14.3954	14.34	14.0775	14.271				gpb-2	13.8677	14.1098	14.1045	14.0273			ugt-46	14.1572	14.2913	14.0486	14.1657
	hgap-1	14.3843	14.2315	14.1152	14.2437			C29F7.3	14.4115	14.0087	14.3868	14.269				F38A5.2	14.0285	13.9619	14.0909	14.0271			mrps-12	14.2373	13.8278	14.4304	14.1652
	lrs-2	14.4974	14.3425	13.8855	14.2418			swsn-7	13.9447	14.8276	14.0343	14.2689				usp-46	13.9756	13.9993	14.1021	14.0257			fitm-2	14.1379	14.1966	14.1518	14.1621
	gta-1	13.9841	14.3547	14.3797	14.2395			cpg-2	13.9474	14.6568	14.1984	14.2675				uaf-1	14.1102	13.8852	14.0813	14.0256			Y92H12A.5	14.026	14.2142	14.2405	14.1603
	unc-44	14.2409	14.1824	14.2861	14.2365			C31C9.2	13.7232	15.1318	13.942	14.2657				VF13D12L.3	13.8551	14.2719	13.9494	14.0254			lex-1	14.2129	13.9679	14.2931	14.158
	Y82E9BR.16	14.2237	14.2927	14.1786	14.2317			dcr-1	14.506	13.6841	14.6033	14.2645				prp-3	14.0203	14.0259	14.0284	14.0249			ascc-1	14.3666	14.0186	14.0839	14.1564
	srp-6	14.4223	14.2077	14.0631	14.231			gyf-1	14.3135	14.2774	14.2017	14.2642				sur-6	13.8073	13.947	14.3201	14.0248			dhs-3	14.1629	14.2529	14.0396	14.1518
	H14E04.2	14.5827	14.0179	14.0763	14.2256			azyx-1	14.1939	14.4342	14.1601	14.2627				Y49E10.21	13.9074	14.1621	13.997	14.0221			dhs-18	14.3336	14.1836	13.936	14.1511
	lbp-2	14.3826	13.9086	14.3806	14.2239			clp-4	14.3111	14.2609	14.2126	14.2615				tut-1	14.0291	14.0224	14.0141	14.0219			glrx-5	14.3966	14.0645	13.9885	14.1499
	lea-1	14.6358	13.6706	14.3612	14.2225			ceeh-1	14.6751	13.87	14.234	14.2597				Y92H12BL.1	13.8814	14.0068	14.1766	14.0216			cdk-7	14.2538	14.0654	14.1258	14.1483
	odr-8	14.3288	14.3723	13.9549	14.2187			mrpl-16	14.1764	14.1729	14.4288	14.2594				ppfr-1	14.0428	14.137	13.8839	14.0212			tsr-1	14.1635	14.0502	14.2304	14.148
	sto-1	13.9245	14.1002	14.63	14.2182			rpa-1	14.1944	14.4085	14.1721	14.2583				lec-2	13.7514	14.3724	13.9396	14.0211			kat-1	14.2075	14.0824	14.1452	14.145
	pfas-1	14.3567	14.2708	14.0245	14.2173			eif-3.j	13.9901	14.8533	13.9292	14.2575				jmjd-5	13.6886	14.2667	14.1063	14.0206			mek-2	14.1677	14.137	14.1282	14.1443
	rpn-10	14.1802	14.2829	14.1872	14.2168			sax-7	13.7725	15.0868	13.9005	14.2533				semo-1	13.9844	14.1008	13.9722	14.0192			tric-1B.1	14.1949	14.0096	14.2266	14.1437
	F49C12.9	14.2798	14.1033	14.2671	14.2167			taf-3	14.0452	14.5666	14.1405	14.2508				coel-1	14.0044	14.0907	13.9618	14.019			mct-2	14.041	14.1798	14.21	14.1436
	Y54E10A.6	14.0639	14.2414	14.3435	14.2163			rpom-1	14.5306	14.0356	14.1854	14.2505				epg-4	13.7378	14.1481	14.17	14.0187			fbxc-52	14.1488	14.2268	14.0476	14.1411
	folt-2	13.5065	14.2927	14.8461	14.2151			C39B5.6	14.197	14.6015	13.9481	14.2489				tbc-8	14.4491	13.7306	13.8739	14.0178			C09G9.1	14.035	14.4618	13.9218	14.1395
	ptr-21	14.9545	13.3241	14.3667	14.2151			C05D11.8	14.4547	13.7643	14.5223	14.2471				acs-1	14.0685	13.9294	14.0547	14.0176			rab-14	14.0926	14.1409	14.1834	14.1389
	jmjc-1	13.9101	14.3906	14.338	14.2129			F23B12.7	14.3341	14.2432	14.1638	14.247				vhp-1	14.1178	13.8193	14.1119	14.0163			ints-5	14.0806	14.2114	14.1223	14.1381
	Y73C8B.3	14.6181	14.3663	13.651	14.2118			dnc-3	14.3508	14.1126	14.2714	14.2449				mppb-1	14.3419	13.8422	13.8621	14.0154			cpsf-2	14.0405	14.1248	14.2448	14.1367
	mct-4	14.064	14.2876	14.2747	14.2088			sipa-1	14.1347	14.2193	14.3762	14.2434				abtm-1	13.9364	13.9852	14.1207	14.0141			F38A5.2	14.2264	14.0719	14.1019	14.1334
	C29H12.2	14.7604	13.6333	14.2283	14.2073			hmg-11	13.1995	16.2902	13.2393	14.243				ula-1	13.9607	14.0276	14.0499	14.0127			H40L08.1	14.0924	14.1906	14.115	14.1327
	rab-10	14.2524	14.3032	14.063	14.2062			Y67D8A.2	14.4793	13.7558	14.4938	14.243				ogdh-2	14.3245	13.7736	13.9268	14.0083			sft-4	14.0332	14.2177	14.1423	14.1311
	ztf-7	13.7437	14.5282	14.3457	14.2059			C29F7.2	14.4426	13.6949	14.5907	14.2427				mop-25.1	13.8588	14.2052	13.9606	14.0082			C44C1.1	13.9843	14.2271	14.1808	14.1307
	fubl-2	14.34	14.0809	14.1962	14.2057			ech-2	14.1601	14.112	14.4558	14.2426				ints-2	14.0794	13.9836	13.9585	14.0072			tram-1	14.3042	14.2459	13.8392	14.1298
	cah-4	14.0559	14.0576	14.5016	14.205			cst-1	14.3797	14.0366	14.3051	14.2405				smc-4	13.7155	14.2289	14.0767	14.007			ifg-1	14.1735	14.2132	13.9997	14.1288
	ZK686.2	14.1668	13.9259	14.5177	14.2035			eat-3	14.6019	13.8945	14.2093	14.2352				F38A1.8	14.0592	14.0385	13.9215	14.0064			eif-6	14.0863	14.2962	14.0038	14.1288
	oxa-1	14.1821	14.2667	14.1589	14.2026			B0361.3	14.145	14.2576	14.3009	14.2345				glt-3	13.8886	13.8604	14.2691	14.006			ifc-1	14.4646	14.3796	13.5377	14.1273
	aakg-2	13.8268	14.432	14.3411	14.2			ZK484.3	13.7197	15.5794	13.3998	14.233				ckb-2	13.9202	14.1073	13.9897	14.0058			unc-26	14.1779	14.0336	14.159	14.1235
	eat-3	14.2749	14.2084	14.1075	14.1969			Q18907	14.2806	14.0927	14.3171	14.2301				max-2	14.179	13.9406	13.8904	14.0033			cdk-9	14.1751	14.1413	14.0536	14.1233
	poml-3	14.226	14.2463	14.1159	14.1961			daf-31	13.8747	14.3933	14.4211	14.2297				Y65B4A.8	14.0275	14.0862	13.8925	14.0021			vps-11	14.0414	14.2699	14.0586	14.1233
	ppk-1	14.236	14.109	14.2379	14.1943			tra-3	14.5048	13.856	14.3243	14.2284				alh-11	14.0829	13.7387	14.1842	14.0019			C36A4.4	14.2798	14.1123	13.9743	14.1221
	eral-1	15.1441	14.2641	13.1746	14.1943			unc-73	14.247	14.0863	14.3497	14.2277				dhs-6	14.0179	13.9232	14.0637	14.0016			thoc-5	14.1495	14.1885	14.0243	14.1208
[truncated: 1,860 more rows]

## Sheet: (7) N2, MLT-4; Exp 4 vs Exp 6
E4 N2	Gene	N2_1	N2_2	N2_3	N2 Avg		E4 MLT-4	Gene	MLT4_1	MLT4_2	MLT4_3	Avg		E6 N2	Gene	N2_1	N2_2	N2_3	Avg		E6 MLT-4	Gene	MLT4_1	MLT4_2	MLT4_3	Avg							Exp 4 MLT-4 AND N2 (424)	Up in Exp 4	Exp 6 MLT-4 AND N2 (735)	Up in Exp 6	Exp 4 MLT-4 AND Exp 6 MLT-4 (11)	Up in Exp 4	Up in Exp 6			MLT-4_4 (37)			MLT-4_6 (127)
[truncated: 3,304 more rows]
