# Supplementary material for: Integrating endogenous TurboID and data-independent acquisition mass spectrometry for in vivo proximity labeling
Source: EMBO J. 2025 Dec 11;45(2):592–632. doi: 10.1038/s44318-025-00660-5 (PMC12811337; doi:10.1038/s44318-025-00660-5)
Supplement: Supplementary file 16 — Dataset EV14 [file 44318_2025_660_MOESM16_ESM.xlsx]

## Sheet: Contents
Summary	Summary files of TurboID targets
Tabs:
1	All NEKL–MLT TurboID baits
2	NEKL-2::TurboID
3	NEKL-3::TurboID
4	MLT-2::TurboID
5	MLT-3::TurboID
6	MLT-4::TurboID

## Sheet: (1) All baits
Gene (1868)	All Occurrences	Pro1	Pro2	RNA1	RNA2	Epi. #	H.s. ortholog	Occurences	NEKL-2 E1	NEKL-2 E2	NEKL-2 E3	NEKL-2 E6	NEKL-2 E7	NEKL-2 E8	Occurences	NEKL-3 E1	NEKL-3 E2	NEKL-3 E3	NEKL-3 E6	NEKL-3 E7	NEKL-3 E8	Occurences	MLT-2 E2	MLT-2 E4	MLT-2 E6	Occurences	MLT-3 E1	MLT-3 E2	MLT-3 E6	MLT-3 E7	MLT-3 E8	Occurences	MLT-4 E2	MLT-4 E4	MLT-4 E6		Artan (Pro1; 4359)		Reinke (Pro2; 2617)		Keletsky (RNA1; 7191)		Katsanos (RNA2; 3460)		Total	Overlap ≥1	Percentage		Combined no dups (11630)
mlt-2	18	+	+	+		3	Yes	6	80.9747	3.98009	41.9995	3.35261	156.11	2.68812	3	9.43681	NS	9.80964	NS	NS	2.15547	3	8.682	18.997	6.05196	3	10.0547	NS	NS	10.4204	2.14295	3	6.86614	17.7605	5.69895		aagr-2		aagr-4		2L52.1		2RSSE.1		1868	1599	85.5996		2L52.1
nekl-2	14	+	+	+	+	4	Yes	5	TurboID only	TurboID only	TurboID only	TurboID only	7.75293	NS	3	NS	TurboID only	TurboID only	TurboID only	NS	NS	2	TurboID only	TurboID only	NS	1	TurboID only	NS	NS	NS	NS	3	TurboID only	TurboID only	TurboID only		aagr-3		aak-2		2RSSE.1		aagr-2						2RSSE.1
K09G1.1	14	+	+	+		3	No	4	15.2243	TurboID only	TurboID only	TurboID only	NS	NS	4	13.4889	5.29379	TurboID only	TurboID only	NS	NS	2	TurboID only	TurboID only	NS	3	9.83756	2.36707	TurboID only	NS	NS	1	NS	TurboID only	NS		aak-2		aakb-1		aagr-2		aagr-3		Total	Overlap ≥2	Percentage		aagr-2
mlt-3	14	+	+	+	+	4	Yes	1	2.0757	NS	NS	NS	NS	NS	6	18.5186	11.3129	13.3069	22.6095	12.0186	4.42415	2	2.185	NS	2.09397	5	191.553	38.787	101.01	430.62	3.85225	0	NS	NS	NS		aakb-1		aakb-2		aagr-3		aagr-4		1868	1084	58.03		aagr-3
mlt-4	13		+	+		2	Yes	4	TurboID only	NS	TurboID only	7.03138	8.81739	NS	3	TurboID only	NS	TurboID only	2.92515	NS	NS	2	2.479	NS	10.9556	1	TurboID only	NS	NS	NS	NS	3	4.0295	3.56771	20.8794		aakb-2		aakg-1		aagr-4		aars-2						aagr-4
srp-2	13		+	+		2	Yes	4	10.2418	TurboID only	NS	3.91024	TurboID only	NS	5	2.36117	TurboID only	TurboID only	3.21052	TurboID only	NS	1	TurboID only	NS	NS	2	2.72263	TurboID only	NS	NS	NS	1	TurboID only	NS	NS		aakg-1		aakg-2		aak-1		aass-1		Total	Overlap ≥3	Percentage		aagr-4
ddl-2	12	+	+	+		3	Yes	3	TurboID only	TurboID only	TurboID only	NS	NS	NS	5	TurboID only	TurboID only	TurboID only	TurboID only	NS	TurboID only	0	NS	NS	NS	3	TurboID only	TurboID only	TurboID only	NS	NS	1	TurboID only	NS	NS		aakg-2		aars-2		aak-2		aat-2		1868	407	21.788		aak-1
nekl-3	12	+	+	+	+	4	Yes	1	2.83314	NS	NS	NS	NS	NS	6	114.905	35.156	10.0875	53.6048	266.327	20.4851	0	NS	NS	NS	5	64.1199	15.8148	13.8476	55.0474	13.5235	0	NS	NS	NS		aakg-5		abce-1		aakb-1		aat-3						aak-2
M01H9.3	12	+	+	+	+	4	No	4	9.48995	NS	TurboID only	2.11854	TurboID only	NS	4	22.7974	NS	TurboID only	NS	TurboID only	TurboID only	0	NS	NS	NS	4	21.9645	NS	3.3072	TurboID only	TurboID only	0	NS	NS	NS		aap-1		abcf-1		aakb-2		abcf-2						aakb-1
vit-4	11		+	+		2	No	3	NS	5.41515	2.04911	7.09426	NS	NS	3	NS	4.10562	2.91582	8.70695	NS	NS	2	12.553	NS	4.62387	1	NS	7.30457	NS	NS	NS	2	3.25713	NS	6.22874		aars-2		abcf-2		aakg-1		abcf-3						aakb-1
vit-5	11	+	+	+		3	No	3	NS	5.05426	2.18753	7.51611	NS	NS	3	NS	3.48269	3.17466	7.20344	NS	NS	2	12.652	NS	5.92162	1	NS	5.30738	NS	NS	NS	2	2.81864	NS	7.30306		aass-1		abcf-3		aakg-2		abhd-3.2						aakb-2
tap-1	11	+	+	+		3	Yes	3	13.4767	NS	NS	NS	TurboID only	TurboID only	4	9.95899	NS	7.25764	NS	TurboID only	TurboID only	0	NS	NS	NS	3	13.5067	NS	NS	TurboID only	TurboID only	1	NS	TurboID only	NS		aatf-1		abi-1		aakg-5		abhd-5.2						aakb-2
bcc-1	11	+	+	+	+	4	Yes	1	4.29483	NS	NS	NS	NS	NS	5	6.36341	NS	10.513	4.73167	11.0642	TurboID only	0	NS	NS	NS	5	21.6156	TurboID only	5.61861	41.2564	TurboID only	0	NS	NS	NS		abce-1		abt-1		aap-1		abu-12						aakg-1
vps-13	11					0	No	3	3.08592	NS	4.27108	2.2928	NS	NS	4	TurboID only	2.1649	15.7273	3.5423	NS	NS	2	2.437	NS	2.05478	2	2.41228	2.67771	NS	NS	NS	0	NS	NS	NS		abcf-1		abtm-1		aars-1		abu-13						aakg-1
R102.2	11	+	+	+		3	No	3	NS	NS	4.63831	TurboID only	TurboID only	NS	6	321.907	80.717	101.871	TurboID only	TurboID only	TurboID only	1	NS	NS	TurboID only	1	NS	NS	NS	TurboID only	NS	0	NS	NS	NS		abcf-2		abts-1		aars-2		AC3.5						aakg-2
C30G12.2	10	+	+			2	No	2	NS	3.30878	NS	5.23987	NS	NS	2	NS	3.29071	NS	6.78005	NS	NS	2	3.472	NS	2.99999	2	NS	6.90145	2.58702	NS	NS	2	2.75299	NS	3.68081		abcf-3		abu-12		aat-3		acaa-2						aakg-2
T05F1.2	10	+	+	+	+	4	No	2	NS	2.62315	NS	2.7169	NS	NS	2	NS	2.73094	NS	2.84221	NS	NS	2	2.547	NS	2.0763	2	NS	3.47931	2.16107	NS	NS	2	2.04443	NS	2.18597		abhd-3.1		abu-13		aat-9		acbp-1						aakg-5
vit-1	10		+	+		2	No	2	NS	8.76406	NS	7.02934	NS	NS	3	NS	5.89054	2.43733	8.45618	NS	NS	2	15.632	NS	5.03351	1	NS	9.7331	NS	NS	NS	2	3.81557	NS	6.09197		abl-1		AC3.5		abce-1		acbp-3						aap-1
vit-6	10	+	+	+		3	No	2	NS	4.09255	NS	6.4921	NS	NS	3	NS	3.1416	2.62206	6.42257	NS	NS	2	8.78	NS	4.45593	1	NS	4.9633	NS	NS	NS	2	2.17739	NS	5.48757		abt-2		acbp-1		abcf-1		acbp-4						aars-1
vit-2	10	+	+	+		3	No	2	NS	2.63591	NS	5.8302	NS	NS	3	NS	2.21822	3.05908	5.11513	NS	NS	2	8.028	NS	3.97242	2	NS	3.15819	2.02743	NS	NS	1	NS	NS	4.95952		AC3.5		acbp-3		abcf-2		acd-2						aars-2
Y56A3A.7	10	+	+	+		3	No	3	13.0592	NS	TurboID only	TurboID only	NS	NS	4	8.42981	NS	TurboID only	TurboID only	NS	TurboID only	1	NS	NS	TurboID only	2	16.4715	NS	TurboID only	NS	NS	0	NS	NS	NS		acaa-2		acdh-1		abcf-3		acdh-10						aars-2
edc-4	10	+	+			2	Yes	3	2.95652	NS	4.10391	NS	3.77728	NS	5	2.93183	2.0668	13.6006	NS	9.81338	2.4882	0	NS	NS	NS	2	3.12098	NS	NS	6.72461	NS	0	NS	NS	NS		acbp-1		acdh-10		abf-6		acdh-12						aass-1
ttc-36	10	+	+		+	3	Yes	3	TurboID only	NS	4.07952	TurboID only	NS	NS	5	TurboID only	TurboID only	18.3321	TurboID only	NS	TurboID only	0	NS	NS	NS	2	NS	TurboID only	NS	5.71299	NS	0	NS	NS	NS		acbp-3		acdh-11		abhd-11.2		acdh-6						aat-2
cth-1	9		+			1	Yes	2	NS	2.12977	NS	3.25846	NS	NS	2	NS	2.99571	NS	2.7999	NS	NS	2	3.07	NS	3.68049	1	NS	4.63092	NS	NS	NS	2	2.06494	NS	2.50261		acbp-5		acdh-12		abhd-12		acds-10						aat-3
T22B7.7	9		+	+		2	Yes	2	NS	3.08956	NS	5.6349	NS	NS	2	NS	4.50804	NS	5.00729	NS	NS	2	9.667	NS	4.05911	1	NS	6.3612	NS	NS	NS	2	2.73891	NS	3.7403		acdh-1		acdh-13		abhd-3.1		acer-1						aat-9
vit-3	9	+	+	+		3	No	2	NS	4.01389	NS	8.2719	NS	NS	2	NS	4.05247	NS	8.31831	NS	NS	2	10.667	NS	4.74911	1	NS	7.78771	NS	NS	NS	2	3.63511	NS	5.86393		acdh-10		acdh-3		abhd-3.2		acl-14						aatf-1
Y39B6A.10	9					0	No	2	NS	4.09028	NS	3.60398	NS	NS	2	NS	2.13184	NS	3.6207	NS	NS	2	6.878	NS	3.23029	1	NS	3.36872	NS	NS	NS	2	3.43664	NS	2.93859		acdh-11		acdh-7		abhd-5.2		acl-4						abce-1
F41E6.5	9		+	+		2	Yes	2	NS	NS	TurboID only	2.1622	NS	NS	2	2.53046	NS	TurboID only	NS	NS	NS	1	NS	NS	3.0957	3	2.91663	NS	3.26057	2.31434	NS	1	NS	NS	2.48813		acdh-12		acdh-9		abi-1		acl-5						abce-1
csr-1	9	+	+	+		3	No	2	NS	2.1382	NS	2.54823	NS	NS	2	NS	2.67456	NS	2.39551	NS	NS	2	2.876	NS	2.27661	2	NS	3.02849	2.25086	NS	NS	1	NS	NS	2.3742		acdh-3		acl-1		abl-1		acly-1						abcf-1
F36A2.3	9	+	+	+	+	4	No	3	2.8485	TurboID only	NS	NS	2.68564	NS	2	NS	TurboID only	NS	TurboID only	NS	NS	1	TurboID only	NS	NS	2	NS	TurboID only	NS	2.49362	NS	1	TurboID only	NS	NS		acdh-6		acl-14		abt-2		acly-2						abcf-1
vsra-1	9					0	No	3	3.91171	2.66272	NS	3.37945	NS	NS	2	NS	2.8481	NS	2.35068	NS	NS	2	2.883	NS	2.88606	1	NS	2.36575	NS	NS	NS	1	NS	NS	4.13862		acdh-7		acl-2		abt-4		acn-1						abcf-2
Y39G10AR.9	9	+	+	+		3	Yes	3	11.9356	NS	4.03565	NS	NS	TurboID only	3	11.8417	NS	9.3593	NS	NS	TurboID only	0	NS	NS	NS	3	12.1864	NS	NS	6.08092	TurboID only	0	NS	NS	NS		acdh-9		acl-5		abtm-1		aco-1						abcf-2
F15G9.1	9	+	+	+		3	No	3	4.11873	NS	TurboID only	3.12291	NS	NS	4	2.07901	5.5589	TurboID only	6.04616	NS	NS	0	NS	NS	NS	2	3.13051	5.64276	NS	NS	NS	0	NS	NS	NS		acds-10		acl-7		abts-1		aco-2						abcf-3
tbb-6	9	+	+	+	+	4	Yes	4	9.62576	2.15427	5.47174	TurboID only	NS	NS	3	2.27017	NS	8.95132	TurboID only	NS	NS	0	NS	NS	NS	2	4.25247	2.37512	NS	NS	NS	0	NS	NS	NS		acer-1		acly-2		abts-3		acox-1.1						abcf-3
lys-4	8	+	+	+		3	No	1	NS	2.75547	NS	NS	NS	NS	1	NS	NS	NS	4.06138	NS	NS	2	3.696	NS	3.29416	2	NS	3.89197	2.95611	NS	NS	2	3.96604	NS	2.50698		acin-1		acmsd		abts-4		acox-1.2						abf-6
plk-1	8		+	+		2	Yes	2	NS	2.66235	NS	2.79508	NS	NS	1	NS	NS	NS	2.93855	NS	NS	2	3.536	NS	2.72373	1	NS	2.92756	NS	NS	NS	2	2.13865	NS	2.34207		acl-14		aco-1		AC3.5		acox-2						abhd-11.2
sago-2	8	+	+			2	No	2	NS	TurboID only	NS	2.23959	NS	NS	2	NS	TurboID only	NS	2.44004	NS	NS	1	TurboID only	NS	NS	1	NS	TurboID only	NS	NS	NS	2	TurboID only	NS	2.14992		acl-4		aco-2		acaa-2		acox-3						abhd-12
Y55F3AM.9	8	+	+			2	Yes	3	NS	TurboID only	9.63377	NS	5.65227	NS	2	NS	TurboID only	40.6307	NS	NS	NS	0	NS	NS	NS	2	NS	TurboID only	NS	5.04102	NS	1	TurboID only	NS	NS		acl-5		acox-1		acbp-1		acp-3						abhd-3.1
C48B4.6	8		+	+		2	No	1	NS	2.24187	NS	NS	NS	NS	3	TurboID only	2.11961	NS	TurboID only	NS	NS	2	4.396	NS	TurboID only	1	NS	2.85423	NS	NS	NS	1	NS	NS	TurboID only		acly-1		acp-6		acbp-3		acp-6						abhd-3.2
ule-5	8	+	+			2	No	1	NS	NS	NS	5.06936	NS	NS	3	NS	NS	NS	3.12512	6.47908	2.02975	2	3.653	NS	2.15703	1	NS	NS	NS	NS	4.2009	1	NS	NS	3.3265		acly-2		acs-1		acbp-7		acr-18						abhd-5.2
klp-18	8	+	+	+		3	Yes	2	NS	2.33853	NS	3.48596	NS	NS	2	NS	2.75566	NS	2.42443	NS	NS	2	3.354	NS	2.20296	1	NS	2.41262	NS	NS	NS	1	NS	NS	2.23351		aco-1		acs-11		acd-2		acs-1						abi-1
rod-1	8	+	+	+		3	Yes	2	NS	3.12077	NS	3.06805	NS	NS	2	NS	2.53397	NS	3.13314	NS	NS	2	3.856	NS	2.87797	1	NS	2.57648	NS	NS	NS	1	NS	NS	2.62234		aco-2		acs-13		acdh-1		acs-11						abi-1
wago-1	8	+	+	+	+	4	No	2	NS	2.34551	NS	3.08016	NS	NS	2	NS	2.82549	NS	2.93644	NS	NS	2	2.632	NS	2.15685	1	NS	3.27478	NS	NS	NS	1	NS	NS	2.03924		acox-1.2		acs-14		acdh-10		acs-13						abl-1
Y62E10A.13	8	+	+	+	+	4	Yes	1	NS	NS	NS	NS	TurboID only	NS	3	NS	2.06194	NS	TurboID only	TurboID only	NS	0	NS	NS	NS	4	TurboID only	4.44443	TurboID only	TurboID only	NS	0	NS	NS	NS		acox-1.5		acs-17		acdh-11		acs-14						abt-1
golg-4	8	+	+	+		3	Yes	2	TurboID only	TurboID only	NS	NS	NS	NS	3	TurboID only	TurboID only	3.33642	NS	NS	NS	0	NS	NS	NS	3	TurboID only	TurboID only	NS	2.84065	NS	0	NS	NS	NS		acox-3		acs-19		acdh-12		acs-17						abt-2
T04A11.2	8	+	+			2	Yes	2	TurboID only	NS	NS	NS	TurboID only	NS	3	TurboID only	NS	TurboID only	NS	NS	TurboID only	0	NS	NS	NS	3	TurboID only	NS	NS	TurboID only	TurboID only	0	NS	NS	NS		acp-6		acs-2		acdh-3		acs-19						abt-4
smap-1	8		+			1	Yes	3	3.3097	NS	2.88666	NS	2.33865	NS	2	2.94221	NS	13.1884	NS	NS	NS	0	NS	NS	NS	3	4.17854	NS	2.09909	3.05254	NS	0	NS	NS	NS		acr-17		acs-20		acdh-7		acs-20						abtm-1
T04F3.1	8	+	+	+	+	4	Yes	3	9.07816	NS	4.9578	NS	3.47311	NS	2	14.7363	NS	11.6318	NS	NS	NS	0	NS	NS	NS	3	6.96006	NS	3.53441	8.56685	NS	0	NS	NS	NS		acs-1		acs-22		acdh-9		acs-22						abtm-1
tes-1	8	+	+	+		3	Yes	3	21.0464	NS	NS	NS	TurboID only	TurboID only	2	12.1409	NS	NS	NS	NS	TurboID only	0	NS	NS	NS	3	14.1056	NS	NS	TurboID only	TurboID only	0	NS	NS	NS		acs-11		acs-4		ace-2		acs-4						abts-1
lact-1	8	+	+			2	No	2	47.3732	4.08207	NS	NS	NS	NS	4	10.4317	4.2981	4.70534	3.11934	NS	NS	0	NS	NS	NS	2	14.2047	3.99114	NS	NS	NS	0	NS	NS	NS		acs-13		acs-5		acer-1		acs-5						abts-1
prx-14	8	+	+	+		3	Yes	2	3.08956	NS	TurboID only	NS	NS	NS	4	NS	2.10322	TurboID only	TurboID only	NS	TurboID only	0	NS	NS	NS	2	7.36354	NS	TurboID only	NS	NS	0	NS	NS	NS		acs-20		act-1		acin-1		acs-7						abts-3
alfa-1	8	+	+	+	+	4	Yes	3	10.2589	NS	5.69502	NS	8.97427	NS	3	5.69304	NS	6.12326	NS	10.5887	NS	0	NS	NS	NS	2	8.63203	NS	NS	13.7913	NS	0	NS	NS	NS		acs-4		act-2		acl-1		act-2						abts-4
clp-7	8	+	+	+	+	4	Yes	3	5.92617	NS	6.9072	NS	3.75128	NS	3	2.27206	NS	9.18131	NS	4.33869	NS	0	NS	NS	NS	2	3.94602	NS	NS	3.00645	NS	0	NS	NS	NS		acs-5		act-5		acl-12		add-2						abu-12
gakh-1	8	+	+			2	Yes	3	3.72748	NS	TurboID only	NS	2.22196	NS	3	3.5291	NS	TurboID only	NS	NS	TurboID only	0	NS	NS	NS	2	6.31902	NS	NS	2.86817	NS	0	NS	NS	NS		acsd-1		adr-1		acl-14		adr-2						abu-12
W05B5.1	8	+	+	+		3	No	2	TurboID only	NS	TurboID only	NS	NS	NS	5	TurboID only	TurboID only	TurboID only	TurboID only	NS	TurboID only	0	NS	NS	NS	1	TurboID only	NS	NS	NS	NS	0	NS	NS	NS		act-2		ads-1		acl-4		adss-1						abu-13
F57B9.1	8	+	+	+	+	4	Yes	3	13.0792	TurboID only	TurboID only	NS	NS	NS	4	7.5141	TurboID only	TurboID only	TurboID only	NS	NS	0	NS	NS	NS	1	11.4645	NS	NS	NS	NS	0	NS	NS	NS		act-3		agef-1		acl-5		adt-1						abu-13
F20D1.3	8	+	+	+	+	4	No	4	7.04989	2.19041	3.19607	2.58154	NS	NS	3	NS	2.13954	9.57784	2.64772	NS	NS	0	NS	NS	NS	1	2.77945	NS	NS	NS	NS	0	NS	NS	NS		act-4		agl-1		acl-6		adt-2						AC3.5
pck-1	8	+	+	+	+	4	Yes	4	3.42547	NS	4.73807	NS	2.36499	2.19649	3	NS	NS	8.32356	NS	3.68635	2.26184	0	NS	NS	NS	1	NS	NS	NS	2.85227	NS	0	NS	NS	NS		act-5		ahcy-1		acl-7		age-1						AC3.5
cdc-37	8	+	+	+		3	Yes	5	80.9916	12.6179	13.1629	5.49123	9.44221	NS	2	5.71004	2.12963	NS	NS	NS	NS	1	2.501	NS	NS	0	NS	NS	NS	NS	NS	0	NS	NS	NS		acy-3		ain-1		acl-8		agl-1						acaa-2
F02A9.10	7	+	+			2	No	0	NS	NS	NS	NS	NS	NS	1	NS	NS	NS	4.10527	NS	NS	2	4.446	NS	3.87521	2	NS	NS	2.4751	2.26795	NS	2	4.87297	NS	4.28902		adah-1		ain-2		acl-9		agt-1						acbp-1
pmt-1	7	+	+	+	+	4	No	0	NS	NS	NS	NS	NS	NS	2	NS	NS	3.5389	2.1793	NS	NS	1	2.003	NS	NS	2	NS	4.80588	2.22886	NS	NS	2	2.02371	NS	2.09182		adbp-1		aip-1		acly-1		ahcy-1						acbp-1
let-805	7	+	+	+	+	4	Yes	1	2.51909	NS	NS	NS	NS	NS	2	NS	NS	6.02015	NS	2.37073	NS	0	NS	NS	NS	2	NS	NS	NS	2.72641	5.80783	2	NS	2.32656	2.17057		add-2		aipl-1		acly-2		ahsa-1						acbp-3
acox-1.2	7	+	+		+	3	Yes	2	NS	2.13036	TurboID only	NS	NS	NS	1	NS	NS	TurboID only	NS	NS	NS	1	3.12	NS	NS	2	3.06036	3.93155	NS	NS	NS	1	3.24496	NS	NS		adk-1		air-1		aco-1		ain-1						acbp-3
cept-1	7		+	+	+	3	Yes	2	NS	2.23132	NS	3.04626	NS	NS	1	NS	NS	NS	4.03944	NS	NS	1	NS	NS	2.90289	2	NS	2.59224	2.56792	NS	NS	1	NS	NS	3.10246		adr-1		aka-1		aco-2		ain-2						acbp-4
daf-36	7					0	No	1	NS	TurboID only	NS	NS	NS	NS	2	NS	TurboID only	NS	2.17739	NS	NS	2	TurboID only	NS	2.26377	1	NS	TurboID only	NS	NS	NS	1	TurboID only	NS	NS		ads-1		akt-1		acox-1		ajm-1						acbp-5
lys-7	7	+	+	+		3	No	1	NS	NS	NS	7.24002	NS	NS	2	NS	NS	2.20457	4.43398	NS	NS	2	4.721	NS	3.21974	1	NS	NS	NS	NS	3.06397	1	NS	NS	7.82991		adsl-1		aldo-1		acox-2		aka-1						acbp-7
tofu-6	7	+	+	+		3	No	2	NS	2.14533	NS	2.58437	NS	NS	1	NS	NS	NS	2.44459	NS	NS	2	3.426	NS	2.23244	1	NS	2.04642	NS	NS	NS	1	NS	NS	2.01874		adss-1		aldo-2		acox-5		akap-1						acd-2
ttr-42	7					0	No	2	NS	2.31482	NS	3.41923	NS	NS	1	NS	NS	NS	3.05239	NS	NS	2	7.551	NS	2.99578	1	NS	3.64041	NS	NS	NS	1	NS	NS	2.1399		aex-3		alg-1		acp-6		akir-1						acdh-1
C18C4.7	7	+	+		+	3	No	1	3.55734	NS	NS	NS	NS	NS	3	3.81399	NS	2.211	NS	NS	TurboID only	1	NS	TurboID only	NS	1	3.0917	NS	NS	NS	NS	1	NS	TurboID only	NS		aex-4		alg-2		acp-7		akt-1						acdh-1
pgl-3	7	+	+	+		3	No	2	NS	2.6792	NS	3.36875	NS	NS	2	NS	3.0485	NS	2.62449	NS	NS	1	2.603	NS	NS	1	NS	2.69073	NS	NS	NS	1	NS	NS	2.28426		afd-1		alh-1		acs-1		aldo-1						acdh-10
ugt-29	7		+		+	2	Yes	2	2.25636	3.33596	NS	NS	NS	NS	2	NS	2.09682	NS	2.15784	NS	NS	1	2.913	NS	NS	1	NS	3.80475	NS	NS	NS	1	2.34567	NS	NS		affl-2		alh-10		acs-11		aldo-2						acdh-10
col-160	7		+	+	+	3	Yes	3	NS	2.40561	NS	TurboID only	3.44603	NS	1	NS	NS	NS	TurboID only	NS	NS	1	NS	NS	TurboID only	1	NS	2.67456	NS	NS	NS	1	NS	NS	TurboID only		agef-1		alh-11		acs-13		alfa-1						acdh-11
ttr-51	7	+	+	+		3	No	2	NS	NS	3.44762	4.42106	NS	NS	2	NS	NS	6.13601	4.29247	NS	NS	2	4.19	NS	3.0274	0	NS	NS	NS	NS	NS	1	NS	NS	2.58153		agl-1		alh-12		acs-14		alg-1						acdh-11
D1054.8	7	+	+			2	Yes	1	NS	NS	4.40976	NS	NS	NS	3	NS	2.32318	11.6028	3.08888	NS	NS	1	2.328	NS	NS	2	2.55531	6.59604	NS	NS	NS	0	NS	NS	NS		agt-1		alh-13		acs-17		alg-2						acdh-12
puf-5	7		+	+		2	Yes	2	NS	2.87288	NS	2.3804	NS	NS	2	NS	3.18237	NS	2.40684	NS	NS	1	2.299	NS	NS	2	NS	6.03812	2.01891	NS	NS	0	NS	NS	NS		agxt-1		alh-3		acs-19		algn-11						acdh-12
akt-2	7	+	+	+		3	Yes	2	5.07849	NS	NS	NS	2.82074	NS	3	3.57019	NS	3.62555	NS	5.12423	NS	0	NS	NS	NS	2	3.84664	NS	NS	5.87805	NS	0	NS	NS	NS		AH10.4		alh-4		acs-2		algn-8						acdh-13
cdkr-3	7	+	+	+		3	Yes	2	3.88846	NS	NS	NS	6.75293	NS	3	NS	NS	4.51023	2.03997	16.0288	NS	0	NS	NS	NS	2	2.50898	NS	NS	14.6663	NS	0	NS	NS	NS		aha-1		alh-5		acs-20		alh-1						acdh-3
fah-1	7	+	+	+	+	4	Yes	2	NS	NS	NS	NS	4.58131	TurboID only	3	NS	NS	14.1223	NS	14.0405	TurboID only	0	NS	NS	NS	2	NS	NS	NS	6.76468	TurboID only	0	NS	NS	NS		ahcy-1		alh-6		acs-22		alh-11						acdh-3
lec-2	7	+	+	+	+	4	Yes	2	NS	NS	2.06222	NS	NS	5.88197	3	NS	NS	3.56598	NS	4.98457	4.30168	0	NS	NS	NS	2	NS	NS	NS	2.31639	6.30283	0	NS	NS	NS		ahsa-1		alh-7		acs-3		alh-13						acdh-6
tps-1	7	+	+	+		3	No	2	6.28538	NS	2.57576	NS	NS	NS	3	3.26866	NS	11.2379	NS	4.1521	NS	0	NS	NS	NS	2	3.29688	NS	NS	4.02487	NS	0	NS	NS	NS		ain-1		alh-8		acs-4		alh-3						acdh-7
exoc-7	7	+	+	+		3	Yes	3	2.53608	NS	TurboID only	NS	NS	TurboID only	2	NS	NS	TurboID only	NS	NS	TurboID only	0	NS	NS	NS	2	2.66346	NS	NS	2.23744	NS	0	NS	NS	NS		ain-2		alh-9		acs-5		alh-4						acdh-7
F42A10.5	7	+	+	+	+	4	No	3	NS	TurboID only	TurboID only	NS	9.46823	NS	2	NS	TurboID only	TurboID only	NS	NS	NS	0	NS	NS	NS	2	NS	TurboID only	NS	11.543	NS	0	NS	NS	NS		aipr-1		alkb-8		acs-6		alh-8						acdh-9
frm-5.1	7	+	+			2	Yes	3	4.15371	NS	3.82246	NS	3.64536	NS	2	3.60126	NS	4.55831	NS	NS	NS	0	NS	NS	NS	2	2.5562	NS	NS	2.55794	NS	0	NS	NS	NS		ajm-1		alx-1		acsd-1		alh-9						acdh-9
K02B12.7	7	+	+	+		3	Yes	3	7.44411	NS	NS	NS	TurboID only	TurboID only	2	NS	NS	8.78901	NS	NS	TurboID only	0	NS	NS	NS	2	8.30109	NS	NS	TurboID only	NS	0	NS	NS	NS		aka-1		ama-1		act-1		allo-1						acds-10
puf-9	7	+	+	+	+	4	Yes	3	4.46172	NS	2.05566	NS	TurboID only	NS	2	3.22232	NS	4.87195	NS	NS	NS	0	NS	NS	NS	2	4.17825	NS	NS	TurboID only	NS	0	NS	NS	NS		akap-1		amph-1		act-2		ama-1						ace-2
Y92H12BL.7	7					0	No	3	2.87667	NS	TurboID only	NS	4.67449	NS	2	4.00055	NS	TurboID only	NS	NS	NS	0	NS	NS	NS	2	3.2183	NS	NS	7.12185	NS	0	NS	NS	NS		akt-1		anc-1		act-3		aman-2						acer-1
ZC196.2	7	+	+			2	No	3	28.9743	NS	TurboID only	TurboID only	NS	NS	2	NS	NS	TurboID only	TurboID only	NS	NS	0	NS	NS	NS	2	12.7489	NS	TurboID only	NS	NS	0	NS	NS	NS		akt-2		ant-1.1		act-4		ampd-1						acin-1
dnc-3	7	+	+	+		3	No	2	TurboID only	NS	2.19893	NS	NS	NS	4	TurboID only	2.01684	4.79423	NS	NS	TurboID only	0	NS	NS	NS	1	NS	NS	NS	TurboID only	NS	0	NS	NS	NS		aldo-1		ant-1.4		act-5		anc-1						acl-1
brap-2	7	+	+			2	Yes	3	TurboID only	NS	TurboID only	TurboID only	NS	NS	3	TurboID only	NS	TurboID only	TurboID only	NS	NS	0	NS	NS	NS	1	NS	NS	NS	TurboID only	NS	0	NS	NS	NS		aldo-2		aos-1		acy-1		anp-1						acl-1
mdt-4	7	+	+	+	+	4	Yes	3	TurboID only	NS	4.67608	NS	TurboID only	NS	3	TurboID only	NS	14.3522	NS	TurboID only	NS	0	NS	NS	NS	1	NS	NS	NS	TurboID only	NS	0	NS	NS	NS		alfa-1		apa-2		acy-3		anr-1						acl-12
rla-2	7	+	+	+	+	4	No	3	NS	3.00695	7.98449	2.93818	NS	NS	3	NS	2.04401	9.54602	2.26875	NS	NS	0	NS	NS	NS	1	NS	4.24716	NS	NS	NS	0	NS	NS	NS		alg-1		apb-1		ada-2		anr-15						acl-14
tcc-1	7	+	+	+		3	No	3	4.74497	NS	3.63738	2.15679	NS	NS	3	2.77868	NS	13.2949	2.10584	NS	NS	0	NS	NS	NS	1	3.013	NS	NS	NS	NS	0	NS	NS	NS		alg-2		apd-3		add-1		anr-5						acl-14
nex-1	7	+	+	+	+	4	Yes	4	2.14667	NS	2.17106	2.96268	NS	TurboID only	2	NS	NS	5.87749	NS	NS	TurboID only	0	NS	NS	NS	1	NS	NS	NS	NS	TurboID only	0	NS	NS	NS		algn-13		apg-1		add-2		anr-6						acl-2
hmr-1	7		+	+		2	Yes	4	5.87953	NS	TurboID only	3.52115	TurboID only	NS	1	NS	NS	TurboID only	NS	NS	NS	2	NS	2.40827	2.65076	0	NS	NS	NS	NS	NS	0	NS	NS	NS		algn-3		apm-1		adm-2		anr-8						acl-4
fmo-2	6		+	+		2	Yes	1	NS	NS	NS	TurboID only	NS	NS	0	NS	NS	NS	NS	NS	NS	1	NS	NS	TurboID only	2	TurboID only	NS	TurboID only	NS	NS	2	5.43319	NS	TurboID only		alh-1		app-1		adpr-1		ant-1.1						acl-5
pud-3	6					0	No	1	NS	2.71773	NS	NS	NS	NS	1	NS	NS	2.30649	NS	NS	NS	1	NS	NS	3.71175	1	NS	NS	2.26416	NS	NS	2	2.26592	NS	3.14416		alh-10		aps-1		adr-1		aos-1						acl-5
F45D11.15	6	+	+			2	No	0	NS	NS	NS	NS	NS	NS	2	2.73682	NS	NS	NS	NS	2.59368	1	NS	NS	2.81882	2	5.02561	NS	NS	NS	5.9823	1	NS	NS	2.16254		alh-12		aps-2		adr-2		apa-2						acl-6
T19B10.2	6	+	+	+	+	4	No	1	2.83039	NS	NS	NS	NS	NS	1	NS	NS	NS	2.26038	NS	NS	1	2.44	NS	NS	2	NS	2.60521	3.1743	NS	NS	1	NS	NS	3.26756		alh-13		apy-1		ads-1		apb-3						acl-7
ugt-65	6		+		+	2	No	2	NS	TurboID only	NS	TurboID only	NS	NS	1	NS	NS	NS	TurboID only	NS	NS	0	NS	NS	NS	2	NS	TurboID only	TurboID only	NS	NS	1	TurboID only	NS	NS		alh-3		aqp-2		adsl-1		apc-10						acl-7
D1054.10	6	+	+	+		3	No	1	NS	NS	NS	4.79376	NS	NS	1	NS	NS	NS	2.86028	NS	NS	2	2.53	NS	2.00693	1	NS	NS	NS	NS	5.2032	1	NS	NS	3.22266		alh-4		aqp-7		adss-1		ape-1						acl-8
ugt-22	6	+	+	+		3	Yes	1	NS	2.98245	NS	NS	NS	NS	1	NS	NS	NS	2.89689	NS	NS	2	2.192	NS	2.35693	1	NS	3.54479	NS	NS	NS	1	2.27111	NS	NS		alh-5		aqp-8		adt-2		apl-1						acl-9
ule-3	6	+	+			2	No	1	NS	NS	NS	5.94764	NS	NS	1	NS	NS	NS	3.24322	NS	NS	2	2.585	NS	2.31215	1	NS	NS	NS	NS	7.44618	1	NS	NS	3.84353		alh-6		arf-1.2		aex-3		apn-1						acly-1
F25E2.2	6					0	No	0	NS	NS	NS	NS	NS	NS	3	NS	2.86612	3.07546	3.62353	NS	NS	1	3.531	NS	NS	1	NS	3.23261	NS	NS	NS	1	NS	NS	2.19952		alh-7		arf-3		aex-5		apr-1						acly-2
col-93	6		+	+	+	3	Yes	1	NS	2.75547	NS	NS	NS	NS	2	NS	2.47341	NS	2.76455	NS	NS	1	2.522	NS	NS	1	NS	4.57731	NS	NS	NS	1	2.15816	NS	NS		alh-8		arf-6		aex-6		apy-1						acly-2
fat-1	6	+	+	+	+	4	No	1	NS	2.76657	NS	NS	NS	NS	2	NS	2.72489	NS	2.30047	NS	NS	1	2.26	NS	NS	1	NS	6.51019	NS	NS	NS	1	2.25902	NS	NS		alh-9		arl-1		afd-1		aqp-11						acmsd
fat-2	6	+	+	+		3	No	1	NS	3.58556	NS	NS	NS	NS	2	NS	3.21229	NS	2.54464	NS	NS	1	2.41	NS	NS	1	NS	9.93831	NS	NS	NS	1	2.0942	NS	NS		alkb-1		arl-8		afmd-1		aqp-2						acn-1
folt-2	6	+	+	+		3	Yes	1	NS	3.79895	NS	NS	NS	NS	2	NS	2.82804	NS	2.35431	NS	NS	1	2.077	NS	NS	1	NS	6.48722	NS	NS	NS	1	2.82431	NS	NS		alkb-8		arp-1		age-1		aqp-7						aco-1
ZK512.7	6		+	+	+	3	No	1	NS	8.7951	NS	NS	NS	NS	2	NS	2.26357	NS	TurboID only	NS	NS	1	37.813	NS	NS	1	NS	11.0364	NS	NS	NS	1	5.96987	NS	NS		allo-1		arrd-14		agef-1		aqp-8						aco-1
ZK813.3	6		+	+		2	No	1	NS	NS	NS	5.69106	NS	NS	2	NS	NS	NS	2.53544	7.21524	NS	1	3.428	NS	NS	1	NS	NS	NS	NS	4.64571	1	NS	NS	3.5139		alr-1		arrd-25		agl-1		arch-1						aco-2
ima-2	6	+	+	+		3	Yes	2	NS	2.50325	NS	3.04241	NS	NS	1	NS	NS	NS	2.82264	NS	NS	1	3.339	NS	NS	1	NS	3.58184	NS	NS	NS	1	NS	NS	2.11545		alx-1		art-1		ags-3		arf-3						aco-2
plk-2	6		+	+		2	Yes	2	NS	2.96083	NS	2.08869	NS	NS	1	NS	2.57362	NS	NS	NS	NS	1	3.951	NS	NS	1	NS	3.8352	NS	NS	NS	1	2.25464	NS	NS		aly-1		arx-1		agxt-1		ark-1						acox-1
Y53G8B.1	6	+	+	+		3	Yes	2	TurboID only	2.22515	NS	NS	NS	NS	1	NS	NS	TurboID only	NS	NS	NS	1	2.276	NS	NS	1	NS	2.02202	NS	NS	NS	1	2.20274	NS	NS		aly-3		arx-2		AH9.3		arl-1						acox-1
gly-8	6	+	+	+	+	4	Yes	1	NS	3.02074	NS	NS	NS	NS	3	NS	2.85997	TurboID only	2.25171	NS	NS	0	NS	NS	NS	1	NS	2.4693	NS	NS	NS	1	2.14295	NS	NS		ama-1		arx-3		aha-1		arl-5						acox-1.1
gon-2	6	+	+	+	+	4	Yes	2	17.7531	NS	TurboID only	NS	NS	NS	2	NS	2.2369	TurboID only	NS	NS	NS	0	NS	NS	NS	1	8.56231	NS	NS	NS	NS	1	2.04883	NS	NS		aman-2		arx-4		ahcy-1		arp-6						acox-1.2
Y62H9A.3	6		+	+		2	No	1	NS	NS	NS	5.2313	NS	NS	2	NS	NS	NS	2.3893	4.12203	NS	2	11.571	NS	2.60951	0	NS	NS	NS	NS	NS	1	NS	NS	2.83582		ampd-1		arx-6		aho-3		arrd-10						acox-1.5
glh-4	6	+	+			2	No	2	NS	2.19238	NS	3.31375	NS	NS	1	NS	NS	NS	2.77696	NS	NS	2	3.842	NS	2.02884	0	NS	NS	NS	NS	NS	1	NS	NS	2.18105		amph-1		arx-7		ain-1		arrd-14						acox-2
zwl-1	6		+	+		2	No	2	NS	2.02469	NS	3.05145	NS	NS	1	NS	NS	NS	2.36009	NS	NS	2	2.34	NS	2.15547	0	NS	NS	NS	NS	NS	1	NS	NS	2.3516		amt-2		asb-1		ain-2		art-1						acox-3
nasp-2	6	+	+	+		3	Yes	2	NS	2.21253	NS	3.8437	NS	NS	2	NS	2.13939	NS	2.04148	NS	NS	1	2.062	NS	NS	0	NS	NS	NS	NS	NS	1	NS	NS	2.12978		anc-1		asb-2		aip-1		asb-2						acox-5
cpr-9	6		+			1	Yes	1	NS	NS	NS	2.48265	NS	NS	1	NS	NS	NS	3.29981	NS	NS	1	2.458	NS	NS	3	NS	2.11536	2.21149	NS	2.00806	0	NS	NS	NS		angl-1		asd-2		aipl-1		asd-2						acp-3
best-3	6	+	+			2	Yes	1	NS	NS	NS	NS	TurboID only	NS	2	TurboID only	NS	NS	TurboID only	NS	NS	0	NS	NS	NS	3	TurboID only	NS	TurboID only	TurboID only	NS	0	NS	NS	NS		anp-1		asg-1		air-1		asna-1						acp-6
dnbp-1	6		+			1	Yes	1	6.30196	NS	NS	NS	NS	NS	3	7.47048	NS	9.61909	NS	6.34472	NS	0	NS	NS	NS	2	7.07289	NS	NS	7.41158	NS	0	NS	NS	NS		ant-1.1		asg-2		air-2		atad-3						acp-6
enol-1	6	+	+	+	+	4	Yes	1	NS	NS	NS	NS	NS	3.37386	3	NS	NS	5.04411	NS	3.97536	3.33041	0	NS	NS	NS	2	NS	NS	NS	2.44268	2.11257	0	NS	NS	NS		ant-1.2		asna-1		ajm-1		atf-2						acp-7
ZK353.9	6	+	+	+		3	Yes	1	4.1336	NS	NS	NS	NS	NS	3	4.11445	NS	TurboID only	TurboID only	NS	NS	0	NS	NS	NS	2	4.97501	NS	NS	TurboID only	NS	0	NS	NS	NS		aos-1		asns-2		aka-1		atf-5						acr-17
ppfr-4	6	+	+	+		3	Yes	2	14.2778	NS	NS	NS	TurboID only	NS	2	6.14665	NS	NS	NS	TurboID only	NS	0	NS	NS	NS	2	11.4565	NS	NS	TurboID only	NS	0	NS	NS	NS		apa-2		asp-1		akap-1		atf-7						acr-18
rsf-1	6	+	+	+		3	Yes	2	3.49453	NS	7.79419	NS	NS	NS	2	2.52048	NS	29.1495	NS	NS	NS	0	NS	NS	NS	2	2.93183	NS	NS	TurboID only	NS	0	NS	NS	NS		apb-1		asp-3		akir-1		atfs-1						acs-1
saps-1	6	+	+	+	+	4	Yes	2	5.70055	NS	NS	NS	8.90596	NS	2	NS	NS	17.7027	NS	10.6346	NS	0	NS	NS	NS	2	6.12199	NS	NS	13.5001	NS	0	NS	NS	NS		apb-3		asp-4		akt-1		atg-18						acs-1
unk-1	6	+	+			2	Yes	2	TurboID only	NS	TurboID only	NS	NS	NS	2	TurboID only	NS	TurboID only	NS	NS	NS	0	NS	NS	NS	2	TurboID only	NS	NS	4.1997	NS	0	NS	NS	NS		apd-3		atad-3		akt-2		atg-2						acs-11
vha-10	6	+	+	+	+	4	Yes	2	NS	NS	TurboID only	NS	NS	TurboID only	2	NS	NS	TurboID only	NS	NS	TurboID only	0	NS	NS	NS	2	NS	NS	NS	3.86177	TurboID only	0	NS	NS	NS		ape-1		atg-11		aldo-1		atg-7						acs-11
ZK909.3	6	+	+	+	+	4	Yes	2	7.13444	NS	TurboID only	NS	NS	NS	2	5.35468	NS	TurboID only	NS	NS	NS	0	NS	NS	NS	2	9.1705	NS	NS	TurboID only	NS	0	NS	NS	NS		apg-1		atg-18		aldo-2		atgl-1						acs-13
cst-1	6	+	+	+		3	Yes	3	3.43331	NS	2.24109	NS	2.42233	NS	1	2.60702	NS	NS	NS	NS	NS	0	NS	NS	NS	2	3.04533	NS	NS	4.18574	NS	0	NS	NS	NS		app-1		atg-2		alfa-1		atgp-1						acs-13
snap-29	6	+	+	+	+	4	Yes	3	10.5057	NS	TurboID only	NS	NS	2.05737	1	NS	NS	TurboID only	NS	NS	NS	0	NS	NS	NS	2	7.26871	NS	NS	7.04658	NS	0	NS	NS	NS		apr-1		atg-3		alg-1		atgp-2						acs-14
enpl-1	6	+	+	+	+	4	Yes	2	NS	2.12035	NS	2.05426	NS	NS	1	NS	NS	NS	2.53976	NS	NS	2	2.013	NS	2.11827	1	NS	2.86175	NS	NS	NS	0	NS	NS	NS		aps-1		atg-4.1		alg-2		atl-1						acs-14
sip-1	6	+	+	+		3	Yes	2	NS	3.12336	NS	3.34503	NS	NS	1	NS	3.0287	NS	NS	NS	NS	2	3.085	NS	2.44684	1	NS	2.19969	NS	NS	NS	0	NS	NS	NS		aps-2		atg-7		algn-11		atln-2						acs-17
air-1	6		+	+		2	Yes	2	NS	2.12344	NS	2.12756	NS	NS	2	NS	2.4599	NS	2.12114	NS	NS	1	2.174	NS	NS	1	NS	2.00764	NS	NS	NS	0	NS	NS	NS		aps-3		atgp-1		algn-13		atp-1						acs-17
fasn-1	6	+	+	+	+	4	Yes	2	NS	2.87149	2.04202	NS	NS	NS	2	NS	2.93203	2.30617	NS	NS	NS	1	2.197	NS	NS	1	NS	3.80185	NS	NS	NS	0	NS	NS	NS		aqp-2		atgp-2		algn-2		atp-2						acs-19
glh-1	6	+	+	+		3	No	2	NS	2.21776	NS	2.4935	NS	NS	2	NS	2.48871	NS	2.27394	NS	NS	1	2.55	NS	NS	1	NS	2.33593	NS	NS	NS	0	NS	NS	NS		aqp-7		ath-1		algn-7		atp-4						acs-19
hsp-16.48	6	+	+			2	Yes	2	5.99475	NS	22.2063	NS	NS	NS	2	NS	2.65093	2.90231	NS	NS	NS	1	3.22	NS	NS	1	NS	2.28548	NS	NS	NS	0	NS	NS	NS		ard-1		atn-1		alh-1		atp-5						acs-2
mcm-3	6	+	+	+		3	Yes	2	NS	2.32979	NS	2.28136	NS	NS	2	NS	2.49338	NS	2.20862	NS	NS	1	2.262	NS	NS	1	NS	2.05452	NS	NS	NS	0	NS	NS	NS		arf-1.1		atp-2		alh-10		atrn-1						acs-2
mcm-7	6		+	+		2	Yes	2	NS	2.27631	NS	2.17613	NS	NS	2	NS	2.42318	NS	2.09643	NS	NS	1	2.108	NS	NS	1	NS	2.01001	NS	NS	NS	0	NS	NS	NS		arf-1.2		atp-5		alh-11		attf-4						acs-20
puf-3	6		+	+		2	Yes	2	NS	2.50933	NS	2.19025	NS	NS	2	NS	2.43412	NS	2.13101	NS	NS	1	2.521	NS	NS	1	NS	4.59416	NS	NS	NS	0	NS	NS	NS		arf-3		atx-2		alh-12		atx-2						acs-20
rnr-1	6	+	+	+		3	Yes	2	NS	2.75051	NS	2.2159	NS	NS	2	NS	2.45513	NS	2.28197	NS	NS	1	3.08	NS	NS	1	NS	3.36382	NS	NS	NS	0	NS	NS	NS		arf-6		B0001.4		alh-3		atx-3						acs-22
best-14	6		+	+	+	3	Yes	2	TurboID only	NS	TurboID only	NS	NS	NS	3	TurboID only	NS	TurboID only	TurboID only	NS	NS	0	NS	NS	NS	1	NS	NS	TurboID only	NS	NS	0	NS	NS	NS		argk-1		B0024.10		alh-4		avr-15						acs-22
prx-19	6	+	+	+		3	Yes	2	TurboID only	TurboID only	NS	NS	NS	NS	3	TurboID only	TurboID only	TurboID only	NS	NS	NS	0	NS	NS	NS	1	NS	TurboID only	NS	NS	NS	0	NS	NS	NS		argn-1		B0024.11		alh-5		B0001.3						acs-3
cls-2	6	+	+	+	+	4	Yes	3	2.41798	2.1345	TurboID only	NS	NS	NS	2	NS	2.1038	TurboID only	NS	NS	NS	0	NS	NS	NS	1	NS	3.42713	NS	NS	NS	0	NS	NS	NS		ark-1		B0024.13		alh-6		B0024.10						acs-4
rhi-1	6	+	+	+		3	Yes	3	4.5678	NS	TurboID only	TurboID only	NS	NS	2	NS	NS	TurboID only	TurboID only	NS	NS	0	NS	NS	NS	1	NS	NS	TurboID only	NS	NS	0	NS	NS	NS		arl-1		B0035.12		alh-7		B0024.15						acs-4
sec-10	6	+	+	+		3	Yes	3	2.9005	NS	NS	NS	TurboID only	TurboID only	2	2.22731	NS	NS	NS	NS	TurboID only	0	NS	NS	NS	1	3.24114	NS	NS	NS	NS	0	NS	NS	NS		arle-14		B0035.3		alh-8		B0034.1						acs-5
ubxn-2	6	+	+	+		3	Yes	3	5.97277	NS	TurboID only	TurboID only	NS	NS	2	NS	NS	TurboID only	TurboID only	NS	NS	0	NS	NS	NS	1	4.13475	NS	NS	NS	NS	0	NS	NS	NS		arp-1		B0205.13		alh-9		B0034.5						acs-5
eef-1B.1	6	+	+	+	+	4	Yes	3	NS	NS	TurboID only	NS	TurboID only	TurboID only	3	NS	NS	TurboID only	NS	TurboID only	TurboID only	0	NS	NS	NS	0	NS	NS	NS	NS	NS	0	NS	NS	NS		arp-11		B0205.6		alp-1		B0041.8						acs-6
hgo-1	6	+	+	+	+	4	Yes	3	2.10818	NS	4.1079	NS	NS	TurboID only	3	NS	NS	17.7359	2.63362	NS	TurboID only	0	NS	NS	NS	0	NS	NS	NS	NS	NS	0	NS	NS	NS		arrd-13		B0207.6		alx-1		B0198.3						acs-7
srp-7	6	+	+	+		3	Yes	3	3.00237	NS	TurboID only	NS	NS	TurboID only	3	NS	NS	TurboID only	2.05918	NS	TurboID only	0	NS	NS	NS	0	NS	NS	NS	NS	NS	0	NS	NS	NS		arrd-25		B0238.1		aly-1		B0205.12						acsd-1
hpo-8	5		+	+		2	Yes	0	NS	NS	NS	NS	NS	NS	1	NS	NS	NS	2.45984	NS	NS	2	2.126	NS	2.72298	0	NS	NS	NS	NS	NS	2	2.10133	NS	2.2665		art-1		B0238.10		aly-2		B0205.4						act-1
rpl-39	5	+	+	+	+	4	Yes	1	NS	2.29501	NS	NS	NS	NS	0	NS	NS	NS	NS	NS	NS	2	2.783	NS	2.23327	0	NS	NS	NS	NS	NS	2	3.76018	NS	2.21461		arx-1		B0238.11		aly-3		B0205.6						act-1
pud-4	5					0	No	2	NS	2.6502	2.25246	NS	NS	NS	0	NS	NS	NS	NS	NS	NS	1	NS	NS	3.70338	0	NS	NS	NS	NS	NS	2	2.11096	NS	3.43439		arx-2		B0250.5		ama-1		B0222.10						act-2
dbt-1	5	+	+	+		3	Yes	0	NS	NS	NS	NS	NS	NS	2	3.39638	2.15831	NS	NS	NS	NS	0	NS	NS	NS	2	NS	2.02006	NS	3.05451	NS	1	3.23889	NS	NS		arx-3		B0272.4		aman-2		B0222.11						act-2
mup-4	5	+	+	+	+	4	Yes	1	NS	NS	NS	2.66003	NS	NS	1	NS	NS	3.11601	NS	NS	NS	0	NS	NS	NS	2	NS	NS	2.13166	NS	5.97194	1	NS	NS	2.03968		arx-4		B0284.1		ampd-1		B0222.5						act-3
cgh-1	5	+	+	+	+	4	Yes	0	NS	NS	NS	NS	NS	NS	1	NS	NS	NS	2.0356	NS	NS	2	2.213	NS	2.1993	1	NS	2.15846	NS	NS	NS	1	NS	NS	2.1895		arx-6		B0285.4		amph-1		B0228.1						act-4
Y7A5A.1	5					0	No	0	NS	NS	NS	NS	NS	NS	1	NS	NS	NS	2.93336	NS	NS	2	3.207	NS	2.57793	1	NS	2.18631	NS	NS	NS	1	2.27316	NS	NS		arx-7		B0286.3		amt-4		B0228.7						act-5
pmp-2	5	+	+		+	3	Yes	0	NS	NS	NS	NS	NS	NS	2	NS	2.35741	2.33674	NS	NS	NS	1	2.181	NS	NS	1	NS	2.03976	NS	NS	NS	1	NS	NS	2.2583		asb-1		B0303.11/B0303.12		amx-2		B0261.5						act-5
argn-1	5	+	+			2	Yes	1	NS	6.7025	NS	NS	NS	NS	1	NS	5.2554	NS	NS	NS	NS	1	5.275	NS	NS	1	NS	7.76077	NS	NS	NS	1	5.32728	NS	NS		asb-2		B0303.3		anat-1		B0261.6						acy-1
citk-2	5		+			1	Yes	1	NS	TurboID only	NS	NS	NS	NS	1	NS	TurboID only	NS	NS	NS	NS	1	TurboID only	NS	NS	1	NS	TurboID only	NS	NS	NS	1	TurboID only	NS	NS		ascc-1		B0334.3		anc-1		B0285.4						acy-3
cul-6	5		+			1	Yes	1	NS	TurboID only	NS	NS	NS	NS	1	NS	TurboID only	NS	NS	NS	NS	1	TurboID only	NS	NS	1	NS	TurboID only	NS	NS	NS	1	TurboID only	NS	NS		asd-2		B0336.3		angl-1		B0303.3						ada-2
D1086.6	5		+	+		2	No	1	NS	TurboID only	NS	NS	NS	NS	1	NS	TurboID only	NS	NS	NS	NS	1	TurboID only	NS	NS	1	NS	TurboID only	NS	NS	NS	1	TurboID only	NS	NS		asg-1		B0361.3		ani-1		B0310.2						adah-1
dhs-13	5		+	+	+	3	Yes	1	NS	2.24031	NS	NS	NS	NS	1	NS	2.92919	NS	NS	NS	NS	1	2.105	NS	NS	1	NS	2.67048	NS	NS	NS	1	2.75624	NS	NS		asg-2		B0361.6		ani-2		B0334.13						adbp-1
F08F3.4	5	+	+	+	+	4	Yes	1	NS	3.89413	NS	NS	NS	NS	1	NS	5.41327	NS	NS	NS	NS	1	5.171	NS	NS	1	NS	14.8728	NS	NS	NS	1	3.84265	NS	NS		ash-2		B0361.8		ani-3		B0334.3						add-1
F26F12.3	5	+	+	+	+	4	No	1	NS	TurboID only	NS	NS	NS	NS	1	NS	TurboID only	NS	NS	NS	NS	1	TurboID only	NS	NS	1	NS	TurboID only	NS	NS	NS	1	TurboID only	NS	NS		asna-1		B0379.1		anmt-2		B0334.6						add-2
F56A11.5	5	+	+	+		3	Yes	1	NS	4.14709	NS	NS	NS	NS	1	NS	2.82451	NS	NS	NS	NS	1	3.547	NS	NS	1	NS	3.36032	NS	NS	NS	1	2.69877	NS	NS		asns-2		B0395.3		anmt-3		B0336.3						adk-1
gst-27	5	+	+	+	+	4	Yes	1	NS	2.4158	NS	NS	NS	NS	1	NS	NS	NS	2.01691	NS	NS	1	2.042	NS	NS	1	NS	3.6394	NS	NS	NS	1	2.41128	NS	NS		asp-1		B0412.3		ant-1.1		B0353.1						adm-2
gstk-1	5	+	+	+		3	Yes	1	NS	2.72641	NS	NS	NS	NS	1	NS	NS	NS	2.087	NS	NS	1	3.271	NS	NS	1	NS	2.6025	NS	NS	NS	1	2.15054	NS	NS		asp-13		B0416.5		aos-1		B0361.14						adpr-1
ltah-1.1	5		+			1	Yes	1	NS	3.08122	NS	NS	NS	NS	1	NS	2.50047	NS	NS	NS	NS	1	2.193	NS	NS	1	NS	2.52031	NS	NS	NS	1	2.25277	NS	NS		asp-15		B0464.2		apa-2		B0361.2						adr-1
ltah-1.2	5		+			1	Yes	1	NS	2.92533	NS	NS	NS	NS	1	NS	2.47942	NS	NS	NS	NS	1	2.472	NS	NS	1	NS	4.89633	NS	NS	NS	1	3.15294	NS	NS		asp-2		B0464.6		apb-1		B0361.9						adr-1
mig-22	5		+	+		2	Yes	1	NS	TurboID only	NS	NS	NS	NS	1	NS	TurboID only	NS	NS	NS	NS	1	TurboID only	NS	NS	1	NS	TurboID only	NS	NS	NS	1	TurboID only	NS	NS		asp-3		B0491.5		apb-3		B0393.5						adr-2
ppw-1	5	+	+	+		3	No	1	NS	2.11418	NS	NS	NS	NS	1	NS	2.05751	NS	NS	NS	NS	1	2.588	NS	NS	1	NS	2.75318	NS	NS	NS	1	NS	NS	2.11503		asp-4		B0495.5		apc-17		B0403.5						ads-1
R03G8.6	5		+	+		2	Yes	1	NS	NS	NS	2.39788	NS	NS	1	NS	NS	NS	2.26695	NS	NS	1	NS	NS	2.45167	1	NS	NS	2.1351	NS	NS	1	NS	NS	2.12075		asp-5		B0495.7		apd-3		B0410.3						ads-1
skpt-1	5		+	+		2	Yes	1	NS	TurboID only	NS	NS	NS	NS	1	NS	TurboID only	NS	NS	NS	NS	1	TurboID only	NS	NS	1	NS	TurboID only	NS	NS	NS	1	TurboID only	NS	NS		asp-6		B0511.6		ape-1		B0454.5						adsl-1
sqt-2	5	+	+	+		3	Yes	1	NS	NS	NS	NS	NS	2.79471	1	NS	NS	NS	NS	NS	4.97743	1	NS	TurboID only	NS	1	NS	NS	NS	NS	2.21115	1	NS	TurboID only	NS		asps-1		B0513.5		apg-1		B0454.6						adss-1
sqv-4	5	+	+	+	+	4	Yes	1	NS	2.55018	NS	NS	NS	NS	1	NS	NS	NS	2.04585	NS	NS	1	2.461	NS	NS	1	NS	3.06057	NS	NS	NS	1	2.07801	NS	NS		atad-3		B0564.7		aph-1		B0454.9						adt-1
T25B9.1	5	+	+	+	+	4	Yes	1	NS	TurboID only	NS	NS	NS	NS	1	NS	TurboID only	NS	NS	NS	NS	1	TurboID only	NS	NS	1	NS	TurboID only	NS	NS	NS	1	TurboID only	NS	NS		atf-7		bag-1		apl-1		B0457.2						adt-2
ubc-26	5		+	+		2	Yes	1	NS	TurboID only	NS	NS	NS	NS	1	NS	TurboID only	NS	NS	NS	NS	1	TurboID only	NS	NS	1	NS	TurboID only	NS	NS	NS	1	TurboID only	NS	NS		atfs-1		bas-1		apm-1		B0457.6						aex-3
ubl-1	5	+	+	+	+	4	No	1	NS	2.92006	NS	NS	NS	NS	1	NS	2.20457	NS	NS	NS	NS	1	2.595	NS	NS	1	NS	3.02807	NS	NS	NS	1	2.12623	NS	NS		atg-16.2		bcc-1		apm-3		B0491.6						aex-4
ZC373.2	5	+	+	+		3	No	1	NS	NS	NS	3.56428	NS	NS	1	NS	NS	NS	NS	NS	2.50082	1	2.035	NS	NS	1	NS	NS	NS	NS	4.59479	1	NS	NS	2.74558		atg-18		bcmo-2		apn-1		B0495.2						aex-5
ZK177.8	5		+	+		2	Yes	1	NS	2.95509	NS	NS	NS	NS	1	NS	2.42889	NS	NS	NS	NS	1	3.317	NS	NS	1	NS	3.45863	NS	NS	NS	1	2.21177	NS	NS		atg-2		ben-1		app-1		B0495.7						aex-6
ZK813.1	5		+	+		2	No	1	NS	NS	NS	3.92847	NS	NS	1	NS	NS	NS	NS	4.14442	NS	1	2.672	NS	NS	1	NS	NS	NS	NS	2.80034	1	NS	NS	2.47249		atg-3		bicd-1		apr-1		B0495.8						afd-1
nmy-1	5	+	+	+	+	4	Yes	2	NS	NS	3.14989	3.23999	NS	NS	1	NS	NS	8.14943	NS	NS	NS	0	NS	NS	NS	1	NS	NS	NS	NS	2.16971	1	NS	4.03593	NS		atg-4.1		bli-3		aps-1		B0511.6						affl-2
unc-87	5	+	+	+		3	No	2	NS	NS	NS	2.12054	NS	2.04287	1	NS	NS	2.68645	NS	NS	NS	0	NS	NS	NS	1	NS	NS	NS	NS	2.15771	1	NS	2.30761	NS		atg-4.2		bli-4		aps-2		B0513.2						afmd-1
mct-2	5	+	+			2	Yes	1	NS	NS	NS	2.25908	NS	NS	1	NS	NS	NS	2.75203	NS	NS	2	2.394	NS	3.62194	0	NS	NS	NS	NS	NS	1	NS	NS	2.30325		atg-5		bli-6		aps-3		B0545.4						age-1
ule-4	5	+	+			2	No	1	NS	NS	NS	TurboID only	NS	NS	1	NS	NS	NS	TurboID only	NS	NS	2	3.641	NS	TurboID only	0	NS	NS	NS	NS	NS	1	NS	NS	TurboID only		atg-9		bre-1		apx-1		B0564.2						agef-1
Y26E6A.3	5	+	+	+		3	Yes	1	NS	NS	NS	2.04482	NS	NS	1	NS	NS	5.02387	NS	NS	NS	2	2.456	NS	2.186	0	NS	NS	NS	NS	NS	1	2.36199	NS	NS		atgl-1		bub-3		apy-1		bag-1						agef-1
zen-4	5		+	+		2	Yes	1	NS	NS	NS	2.91424	NS	NS	1	NS	NS	NS	2.17967	NS	NS	2	2.531	NS	2.3366	0	NS	NS	NS	NS	NS	1	NS	NS	2.4937		atgp-1		byn-1		aqp-1		bas-1						agl-1
T19C4.1	5	+	+			2	No	1	NS	NS	NS	NS	NS	TurboID only	2	NS	NS	NS	NS	2.59044	TurboID only	1	NS	2.53186	NS	0	NS	NS	NS	NS	NS	1	NS	2.27931	NS		atgp-2		C01B10.11		aqp-10		bath-42						agl-1
ugt-49	5		+			1	Yes	2	NS	2.23643	NS	2.4769	NS	NS	1	NS	NS	NS	3.09747	NS	NS	1	NS	NS	2.17164	0	NS	NS	NS	NS	NS	1	NS	NS	2.00416		ath-1		C01B10.3		aqp-11		bath-43						ags-3
sodh-1	5	+	+	+	+	4	No	1	NS	NS	2.52871	NS	NS	NS	1	NS	NS	NS	NS	NS	2.21453	1	NS	NS	2.28188	2	NS	NS	NS	2.66177	2.18177	0	NS	NS	NS		athp-1		C01B10.8		aqp-2		bcas-2						agt-1
cpin-1	5	+	+	+		3	Yes	1	3.17444	NS	NS	NS	NS	NS	2	2.76868	NS	NS	NS	NS	TurboID only	0	NS	NS	NS	2	3.88442	NS	NS	TurboID only	NS	0	NS	NS	NS		athp-2		C01F1.3		aqp-7		bcat-1						agxt-1
dbn-1	5	+	+	+	+	4	Yes	1	4.8848	NS	NS	NS	NS	NS	2	3.50983	NS	5.57936	NS	NS	NS	0	NS	NS	NS	2	4.53499	NS	2.19906	NS	NS	0	NS	NS	NS		athp-3		C01G10.8		aqp-8		bcc-1						AH10.4
lmd-3	5	+	+	+	+	4	Yes	1	4.13733	NS	NS	NS	NS	NS	2	3.74898	NS	8.02444	NS	NS	NS	0	NS	NS	NS	2	3.14509	NS	NS	2.33398	NS	0	NS	NS	NS		atic-1		C01G10.9		ard-1		bckd-1B						AH9.3
patr-1	5	+	+	+	+	4	Yes	1	2.48182	NS	NS	NS	NS	NS	2	2.51978	NS	5.38968	NS	NS	NS	0	NS	NS	NS	2	2.83825	NS	NS	2.58132	NS	0	NS	NS	NS		atln-1		C01G5.6		arf-1.2		bcl-11						aha-1
phdh-1	5		+			1	Yes	1	NS	NS	NS	NS	3.36148	NS	2	NS	NS	NS	2.35261	7.4605	NS	0	NS	NS	NS	2	NS	NS	2.56259	5.84209	NS	0	NS	NS	NS		atm-1		C02B10.4		arf-3		bcmo-2						ahcy-1
pqn-59	5	+	+	+	+	4	Yes	1	3.0348	NS	NS	NS	NS	NS	2	3.04217	NS	3.27865	NS	NS	NS	0	NS	NS	NS	2	3.36312	NS	NS	2.46341	NS	0	NS	NS	NS		atn-1		C02C2.6		arf-6		bcs-1						ahcy-1
pud-1.2	5	+	+			2	No	1	NS	NS	4.50741	NS	NS	NS	2	NS	NS	11.561	NS	NS	TurboID only	0	NS	NS	NS	2	NS	NS	NS	TurboID only	TurboID only	0	NS	NS	NS		atp-1		C02D5.4		ari-1		BE0003N10.1						aho-3
sec-6	5	+	+	+		3	Yes	1	37.7159	NS	NS	NS	NS	NS	2	20.6619	NS	NS	NS	11.0192	NS	0	NS	NS	NS	2	29.3319	NS	NS	15.1653	NS	0	NS	NS	NS		atp-2		C02F5.3		arid-1		bec-1						ahsa-1
C07A12.7	5	+	+	+	+	4	Yes	2	13.1793	NS	NS	NS	TurboID only	NS	1	NS	NS	8.58073	NS	NS	NS	0	NS	NS	NS	2	9.23428	NS	NS	TurboID only	NS	0	NS	NS	NS		atp-3		C03A3.2		ark-1		bed-2						ain-1
cey-3	5	+	+	+		3	Yes	2	NS	2.24124	NS	2.87718	NS	NS	1	NS	2.53678	NS	NS	NS	NS	0	NS	NS	NS	2	NS	2.0678	2.47779	NS	NS	0	NS	NS	NS		atp-4		C04C3.3		arl-1		bed-3						ain-1
cyp-31a2	5		+	+		2	Yes	1	NS	2.6226	NS	NS	NS	NS	1	NS	NS	NS	2.84001	NS	NS	2	2.846	NS	2.16898	1	NS	2.75471	NS	NS	NS	0	NS	NS	NS		atp-5		C05C10.3		arl-3		best-1						ain-2
cpn-1	5	+	+	+		3	Yes	1	NS	NS	NS	3.5216	NS	NS	2	NS	NS	5.46643	3.1698	NS	NS	1	2.41	NS	NS	1	NS	2.0958	NS	NS	NS	0	NS	NS	NS		attf-2		C05C8.7		arl-8		best-14						ain-2
got-2.2	5	+	+	+	+	4	Yes	1	NS	NS	NS	NS	NS	2.40827	2	NS	NS	NS	NS	5.4964	2.45581	1	NS	NS	2.18877	1	NS	NS	NS	2.22646	NS	0	NS	NS	NS		attf-4		C05D11.1		arp-1		best-17						aip-1
perm-2	5	+	+	+		3	No	1	NS	NS	NS	2.30236	NS	NS	2	NS	2.12904	NS	NS	NS	3.72722	1	3.045	NS	NS	1	NS	NS	NS	NS	5.94757	0	NS	NS	NS		attf-6		C05D11.9		arp-11		best-24						aip-1
gfat-2	5	+	+	+		3	Yes	2	NS	2.78215	NS	2.1327	NS	NS	1	NS	3.07524	NS	NS	NS	NS	1	2.295	NS	NS	1	NS	3.59801	NS	NS	NS	0	NS	NS	NS		atx-2		C05G5.4		arr-1		best-8						aipl-1
gst-4	5	+	+	+		3	Yes	2	3.3776	NS	TurboID only	NS	NS	NS	1	NS	NS	TurboID only	NS	NS	NS	1	2.751	NS	NS	1	NS	3.67336	NS	NS	NS	0	NS	NS	NS		atx-3		C06A6.5		arrd-10		bet-2						aipl-1
lotr-1	5					0	No	2	NS	2.46502	NS	2.09457	NS	NS	1	NS	2.83982	NS	NS	NS	NS	1	2.787	NS	NS	1	NS	2.91925	NS	NS	NS	0	NS	NS	NS		atz-1		C06A8.1		arrd-13		bicd-1						aipr-1
pssy-2	5		+			1	Yes	2	NS	TurboID only	NS	2.09182	NS	NS	1	NS	NS	NS	2.0626	NS	NS	1	TurboID only	NS	NS	1	NS	TurboID only	NS	NS	NS	0	NS	NS	NS		B0001.2		C06A8.3		arrd-14		bir-1						air-1
rme-2	5		+	+		2	Yes	2	NS	2.43834	NS	2.44421	NS	NS	1	NS	NS	NS	2.28684	NS	NS	1	2.32	NS	NS	1	NS	2.96678	NS	NS	NS	0	NS	NS	NS		B0001.3		C06B3.6		arrd-17		bli-1						air-1
C44B7.7	5	+	+	+		3	Yes	1	NS	NS	NS	NS	NS	TurboID only	3	NS	NS	TurboID only	TurboID only	NS	TurboID only	0	NS	NS	NS	1	NS	NS	TurboID only	NS	NS	0	NS	NS	NS		B0001.4		C06E1.9		arrd-18		bli-2						air-2
frm-4	5		+	+	+	3	Yes	1	NS	NS	3.99418	NS	NS	NS	3	4.51523	NS	6.64422	NS	3.24037	NS	0	NS	NS	NS	1	NS	NS	NS	2.45772	NS	0	NS	NS	NS		B0001.8		C06G3.5		arrd-25		bli-3						ajm-1
alh-11	5		+	+	+	3	Yes	2	2.94915	NS	TurboID only	NS	NS	NS	2	3.68611	NS	TurboID only	NS	NS	NS	0	NS	NS	NS	1	2.43919	NS	NS	NS	NS	0	NS	NS	NS		B0035.15		C06G3.9		arrd-28		bli-4						aka-1
clp-1	5	+	+	+	+	4	Yes	2	NS	NS	5.91058	NS	TurboID only	NS	2	NS	NS	14.7536	NS	TurboID only	NS	0	NS	NS	NS	1	NS	NS	NS	TurboID only	NS	0	NS	NS	NS		B0041.8		C06H5.6		art-1		bli-6						aka-1
deb-1	5	+	+	+		3	Yes	2	NS	NS	TurboID only	NS	3.03527	NS	2	NS	NS	TurboID only	NS	4.7425	NS	0	NS	NS	NS	1	NS	NS	NS	3.52453	NS	0	NS	NS	NS		B0205.1		C07A12.7		arx-1		blmp-1						akap-1
dnc-2	5	+	+	+		3	Yes	2	NS	NS	TurboID only	TurboID only	NS	NS	2	NS	NS	TurboID only	TurboID only	NS	NS	0	NS	NS	NS	1	NS	NS	TurboID only	NS	NS	0	NS	NS	NS		B0205.13		C07A9.2		arx-2		brd-1						akir-1
efk-1	5	+	+	+	+	4	Yes	2	2.3875	NS	NS	NS	2.08971	NS	2	NS	NS	TurboID only	NS	3.7241	NS	0	NS	NS	NS	1	NS	NS	NS	2.00752	NS	0	NS	NS	NS		B0207.6		C07D8.6		arx-3		brf-1						akt-1
F35A5.8	5	+	+			2	Yes	2	TurboID only	NS	TurboID only	NS	NS	NS	2	TurboID only	NS	TurboID only	NS	NS	NS	0	NS	NS	NS	1	TurboID only	NS	NS	NS	NS	0	NS	NS	NS		B0228.7		C07E3.10		arx-4		brp-1						akt-2
F52E4.5	5		+	+		2	No	2	15.2538	NS	TurboID only	NS	NS	NS	2	NS	NS	TurboID only	2.57359	NS	NS	0	NS	NS	NS	1	7.11617	NS	NS	NS	NS	0	NS	NS	NS		B0238.11		C08B6.8		arx-5		btb-1						aldo-1
golg-2	5	+	+	+		3	Yes	2	4.43459	NS	NS	TurboID only	NS	NS	2	3.42523	NS	NS	TurboID only	NS	NS	0	NS	NS	NS	1	6.28756	NS	NS	NS	NS	0	NS	NS	NS		B0244.17		C08C3.4		arx-6		btb-10						aldo-1
ifa-3	5	+	+			2	Yes	2	8.34898	NS	TurboID only	NS	NS	NS	2	5.23976	NS	TurboID only	NS	NS	NS	0	NS	NS	NS	1	3.93128	NS	NS	NS	NS	0	NS	NS	NS		B0250.5		C08H9.2		arx-7		btb-11						aldo-2
larp-1	5	+	+	+	+	4	Yes	2	2.85363	NS	NS	NS	2.39616	NS	2	2.3327	NS	2.79413	NS	NS	NS	0	NS	NS	NS	1	NS	NS	NS	2.09445	NS	0	NS	NS	NS		B0252.1		C09F9.2		asah-1		bus-19						aldo-2
M01B12.4	5	+	+	+		3	No	2	TurboID only	NS	TurboID only	NS	NS	NS	2	TurboID only	NS	TurboID only	NS	NS	NS	0	NS	NS	NS	1	TurboID only	NS	NS	NS	NS	0	NS	NS	NS		B0261.1		C10C6.6		asb-1		byn-1						alfa-1
mdh-1	5	+	+	+	+	4	Yes	2	NS	NS	NS	4.89001	NS	5.3004	2	NS	NS	3.59851	NS	NS	3.28069	0	NS	NS	NS	1	NS	NS	NS	NS	2.48664	0	NS	NS	NS		B0272.3		C10E2.6		asb-2		C01B10.11						alg-1
mom-4	5	+	+	+		3	Yes	2	TurboID only	NS	NS	NS	TurboID only	NS	2	TurboID only	NS	NS	NS	NS	TurboID only	0	NS	NS	NS	1	NS	NS	NS	TurboID only	NS	0	NS	NS	NS		B0272.4		C11D2.4		asc-1		C01B10.3						alg-1
mthf-1	5	+	+	+	+	4	Yes	2	NS	2.19984	3.88765	NS	NS	NS	2	NS	NS	14.9285	NS	2.70975	NS	0	NS	NS	NS	1	NS	2.82568	NS	NS	NS	0	NS	NS	NS		B0280.9		C11D2.7		asd-1		C01C10.2						alg-2
npp-14	5	+	+	+	+	4	Yes	2	NS	NS	2.40577	NS	NS	TurboID only	2	2.66456	NS	5.83891	NS	NS	NS	0	NS	NS	NS	1	NS	NS	NS	TurboID only	NS	0	NS	NS	NS		B0303.11		C11E4.1		asd-2		C01F1.3						alg-2
pat-12	5	+	+	+	+	4	No	2	8.60873	NS	NS	9.11997	NS	NS	2	3.99557	NS	3.79211	NS	NS	NS	0	NS	NS	NS	1	NS	NS	4.34886	NS	NS	0	NS	NS	NS		B0303.3		C11H1.9		asfl-1		C01F1.5						algn-11
R11D1.10	5	+	+	+		3	Yes	2	TurboID only	NS	TurboID only	NS	NS	NS	2	TurboID only	NS	TurboID only	NS	NS	NS	0	NS	NS	NS	1	TurboID only	NS	NS	NS	NS	0	NS	NS	NS		B0303.7		C12D8.1		asg-1		C01F6.9						algn-13
T02G5.7	5	+	+	+		3	Yes	2	NS	NS	NS	NS	TurboID only	TurboID only	2	NS	NS	17.7113	NS	NS	TurboID only	0	NS	NS	NS	1	NS	NS	NS	TurboID only	NS	0	NS	NS	NS		B0310.2		C13B9.3		asg-2		C01G10.9						algn-2
tbc-11	5	+	+	+		3	Yes	2	2.40677	NS	TurboID only	NS	NS	NS	2	2.11389	NS	TurboID only	NS	NS	NS	0	NS	NS	NS	1	2.13095	NS	NS	NS	NS	0	NS	NS	NS		B0334.3		C13C4.5		ash-2		C01G6.4						algn-3
vab-10	5	+	+	+	+	4	Yes	2	7.31724	NS	5.19636	NS	NS	NS	2	6.26928	NS	18.4328	NS	NS	NS	0	NS	NS	NS	1	5.07744	NS	NS	NS	NS	0	NS	NS	NS		B0353.1		C14B1.3		asm-1		C01G6.5						algn-7
zyg-12	5	+	+	+	+	4	Yes	2	13.1656	NS	TurboID only	NS	NS	NS	2	NS	NS	TurboID only	TurboID only	NS	NS	0	NS	NS	NS	1	18.8959	NS	NS	NS	NS	0	NS	NS	NS		B0361.2		C14B9.2		asna-1		C01H6.8						algn-8
col-95	5		+	+		2	Yes	3	TurboID only	TurboID only	NS	TurboID only	NS	NS	1	NS	NS	NS	TurboID only	NS	NS	0	NS	NS	NS	1	NS	TurboID only	NS	NS	NS	0	NS	NS	NS		B0361.3		C14C10.4		asp-1		C02B10.4						alh-1
dnj-16	5	+	+	+	+	4	Yes	3	6.67145	NS	TurboID only	NS	TurboID only	NS	1	NS	NS	TurboID only	NS	NS	NS	0	NS	NS	NS	1	NS	NS	NS	TurboID only	NS	0	NS	NS	NS		B0361.6		C14C10.5		asp-13		C02B10.5						alh-1
pes-7	5	+	+	+	+	4	Yes	3	5.38483	NS	4.20615	NS	2.62272	NS	1	NS	NS	5.85715	NS	NS	NS	0	NS	NS	NS	1	NS	NS	NS	3.79902	NS	0	NS	NS	NS		B0379.1		C14F11.6		asp-14		C02F4.4						alh-10
unc-23	5	+	+	+	+	4	Yes	3	15.2074	NS	TurboID only	2.18033	NS	NS	1	NS	NS	TurboID only	NS	NS	NS	0	NS	NS	NS	1	6.30895	NS	NS	NS	NS	0	NS	NS	NS		B0393.4		C14H10.2		asp-2		C02F5.14						alh-10
Y92H12BM.1	5	+	+	+		3	Yes	3	12.3531	NS	TurboID only	NS	10.9996	NS	1	NS	NS	TurboID only	NS	NS	NS	0	NS	NS	NS	1	NS	NS	NS	16.078	NS	0	NS	NS	NS		B0395.3		C14H10.3		asp-3		C03A3.2						alh-11
npp-16	5	+	+	+		3	Yes	2	NS	NS	TurboID only	TurboID only	NS	NS	2	NS	NS	TurboID only	TurboID only	NS	NS	1	NS	NS	TurboID only	0	NS	NS	NS	NS	NS	0	NS	NS	NS		B0416.5		C15C7.5		asp-4		C03C10.4						alh-11
sir-2.1	5	+	+	+	+	4	Yes	2	8.39308	NS	TurboID only	NS	NS	NS	3	7.48343	NS	TurboID only	2.76395	NS	NS	0	NS	NS	NS	0	NS	NS	NS	NS	NS	0	NS	NS	NS		B0432.10		C15F1.1		asp-5		C03D6.1						alh-12
fkb-6	5	+	+	+	+	4	Yes	4	7.60422	NS	7.5979	6.67959	6.93178	NS	1	NS	NS	10.4723	NS	NS	NS	0	NS	NS	NS	0	NS	NS	NS	NS	NS	0	NS	NS	NS		B0432.7		C15H9.7		asp-6		C03G6.17						alh-12
col-167	4		+	+	+	3	Yes	1	NS	TurboID only	NS	NS	NS	NS	0	NS	NS	NS	NS	NS	NS	0	NS	NS	NS	1	NS	TurboID only	NS	NS	NS	2	TurboID only	NS	2.37364		B0454.5		C16A3.10		aspm-1		C04A2.15						alh-13
aass-1	4	+	+		+	3	Yes	1	NS	2.38469	NS	NS	NS	NS	0	NS	NS	NS	NS	NS	NS	0	NS	NS	NS	2	2.29708	2.95509	NS	NS	NS	1	2.50342	NS	NS		B0457.6		C16A3.4		atad-3		C04E12.4						alh-13
sir-2.2	4		+			1	Yes	0	NS	NS	NS	NS	NS	NS	1	NS	2.20137	NS	NS	NS	NS	1	2.236	NS	NS	1	NS	2.17664	NS	NS	NS	1	2.85344	NS	NS		B0464.6		C16A3.5		atat-2		C04F12.5						alh-3
myo-3	4	+	+	+		3	Yes	1	NS	NS	NS	NS	NS	3.31016	0	NS	NS	NS	NS	NS	NS	1	NS	2.71453	NS	1	NS	NS	NS	NS	3.85465	1	NS	3.1617	NS		B0464.9		C16A3.6		atf-5		C04H5.1						alh-3
T10C6.6	4		+	+		2	Yes	1	NS	2.76734	NS	NS	NS	NS	0	NS	NS	NS	NS	NS	NS	1	2.206	NS	NS	1	NS	3.55858	NS	NS	NS	1	2.24544	NS	NS		B0491.5		C16C10.3		atf-6		C05B5.8						alh-4
ugt-23	4		+			1	Yes	1	NS	2.70045	NS	NS	NS	NS	0	NS	NS	NS	NS	NS	NS	1	2.482	NS	NS	1	NS	2.22823	NS	NS	NS	1	2.32189	NS	NS		B0491.6		C16C10.8		atf-7		C05C10.3						alh-4
Y10G11A.1	4	+	+	+		3	Yes	1	NS	2.29056	NS	NS	NS	NS	0	NS	NS	NS	NS	NS	NS	1	2.153	NS	NS	1	NS	2.30314	NS	NS	NS	1	2.68533	NS	NS		B0495.7		C16C2.4		atfs-1		C05C8.1						alh-5
acox-1.4	4		+			1	Yes	1	NS	NS	NS	2.75093	NS	NS	1	NS	NS	NS	2.81445	NS	NS	0	NS	NS	NS	1	NS	NS	2.0553	NS	NS	1	NS	NS	2.00659		B0495.8		C17G10.1		atg-13		C05C8.7						alh-5
C39D10.7	4	+	+	+		3	No	1	NS	NS	NS	5.53421	NS	NS	1	NS	NS	NS	4.09781	NS	NS	0	NS	NS	NS	1	NS	NS	NS	NS	2.58596	1	NS	NS	4.28328		B0507.2		C17G10.2		atg-16.2		C05C9.1						alh-6
cbd-1	4		+	+		2	No	1	NS	NS	NS	3.51157	NS	NS	1	NS	NS	NS	2.79296	NS	NS	0	NS	NS	NS	1	NS	NS	NS	NS	3.36382	1	NS	NS	3.15674		B0511.12		C18B2.3		atg-18		C05D11.1						alh-6
cyp-35a3	4					0	No	1	NS	NS	NS	2.76876	NS	NS	1	NS	NS	NS	3.72078	NS	NS	0	NS	NS	NS	1	NS	NS	2.33843	NS	NS	1	NS	NS	2.48375		B0511.6		C18B2.4		atg-2		C05D11.13						alh-7
eif-2beta	4	+	+			2	Yes	1	NS	NS	NS	2.3798	NS	NS	1	NS	NS	NS	2.90805	NS	NS	0	NS	NS	NS	1	NS	2.06322	NS	NS	NS	1	NS	NS	2.04202		B0564.2		C18B2.5		atg-3		C05D11.8						alh-7
elo-2	4		+	+		2	No	1	NS	2.19938	NS	NS	NS	NS	1	NS	NS	NS	2.30225	NS	NS	0	NS	NS	NS	1	NS	6.00224	NS	NS	NS	1	2.19603	NS	NS		bag-1		C18C4.5		atg-4.1		C05D2.10						alh-8
F10G2.1	4	+	+	+		3	No	1	TurboID only	NS	NS	NS	NS	NS	1	TurboID only	NS	NS	NS	NS	NS	0	NS	NS	NS	1	NS	TurboID only	NS	NS	NS	1	TurboID only	NS	NS		bar-1		C18E9.2		atg-5		C05E7.1						alh-8
F47G3.3	4					0	No	1	NS	TurboID only	NS	NS	NS	NS	1	NS	TurboID only	NS	NS	NS	NS	0	NS	NS	NS	1	NS	TurboID only	NS	NS	NS	1	TurboID only	NS	NS		bath-5		C18E9.6		atg-7		C05G5.7						alh-9
immt-2	4	+	+	+		3	Yes	1	NS	NS	NS	2.53196	NS	NS	1	NS	NS	NS	2.70941	NS	NS	0	NS	NS	NS	1	NS	2.54665	NS	NS	NS	1	NS	NS	2.29001		baz-2		C18H9.2		atg-9		C06A8.3						alh-9
ttr-14	4		+	+		2	No	1	NS	NS	NS	3.67049	NS	NS	1	NS	NS	NS	2.82163	NS	NS	0	NS	NS	NS	1	NS	NS	2.73982	NS	NS	1	NS	NS	4.41363		bbs-5		C18H9.3		atgl-1		C06A8.6						alkb-1
Y45F10C.2	4					0	No	1	NS	NS	NS	2.68434	NS	NS	1	NS	NS	NS	NS	3.40141	NS	0	NS	NS	NS	1	NS	NS	NS	NS	3.1806	1	NS	NS	2.17205		bca-1		C23G10.2		atgp-1		C06B3.16						alkb-8
Y51A2D.13	4		+			1	Yes	1	NS	NS	NS	TurboID only	NS	NS	1	NS	NS	NS	TurboID only	NS	NS	0	NS	NS	NS	1	NS	TurboID only	NS	NS	NS	1	NS	NS	TurboID only		bca-2		C23G10.8		atgp-2		C06B3.6						alkb-8
fat-3	4		+	+	+	3	Yes	2	TurboID only	TurboID only	NS	NS	NS	NS	0	NS	NS	NS	NS	NS	NS	0	NS	NS	NS	1	NS	TurboID only	NS	NS	NS	1	TurboID only	NS	NS		bcas-2		C23H3.2		athp-1		C06B8.3						allo-1
nstp-4	4		+	+		2	Yes	0	NS	NS	NS	NS	NS	NS	1	NS	NS	NS	2.27785	NS	NS	2	3.24	NS	2.55559	0	NS	NS	NS	NS	NS	1	2.02202	NS	NS		bcat-1		C23H3.3		athp-2		C06C3.12						alp-1
cey-2	4	+	+	+		3	Yes	1	NS	NS	NS	TurboID only	NS	NS	1	NS	NS	NS	TurboID only	NS	NS	1	NS	NS	TurboID only	0	NS	NS	NS	NS	NS	1	NS	NS	TurboID only		bcc-1		C24G6.8		atic-1		C06E4.3						alr-1
ctf-4	4	+	+			2	Yes	1	NS	NS	NS	TurboID only	NS	NS	1	NS	NS	NS	TurboID only	NS	NS	1	NS	NS	TurboID only	0	NS	NS	NS	NS	NS	1	NS	NS	TurboID only		bckd-1A		C24H12.4		atl-1		C06E7.4						alx-1
F07B7.2	4					0	No	1	NS	NS	NS	TurboID only	NS	NS	1	NS	NS	NS	TurboID only	NS	NS	1	NS	NS	TurboID only	0	NS	NS	NS	NS	NS	1	NS	NS	TurboID only		bckd-1b		C25A1.4		atln-1		C06E8.5						aly-1
gln-6	4	+	+	+		3	Yes	1	NS	NS	NS	2.91202	NS	NS	1	TurboID only	NS	NS	NS	NS	NS	1	2.131	NS	NS	0	NS	NS	NS	NS	NS	1	NS	NS	2.35577		bcl-7		C25A1.5		atm-1		C06G1.1						aly-2
mrps-30	4		+	+		2	No	1	NS	2.19969	NS	NS	NS	NS	1	NS	2.78003	NS	NS	NS	NS	1	2.029	NS	NS	0	NS	NS	NS	NS	NS	1	2.45479	NS	NS		bcmo-2		C25A1.6		atn-1		C06H2.7						aly-3
pdi-3	4	+	+	+	+	4	Yes	1	NS	NS	NS	2.53479	NS	NS	1	NS	NS	NS	2.13419	NS	NS	1	NS	NS	2.42526	0	NS	NS	NS	NS	NS	1	NS	NS	2.21885		bec-1		C25G4.10		atp-2		C07A12.7						ama-1
rad-51	4		+			1	Yes	1	NS	NS	NS	2.28973	NS	NS	1	NS	NS	NS	2.19553	NS	NS	1	2.945	NS	NS	0	NS	NS	NS	NS	NS	1	2.00166	NS	NS		bed-1		C25H3.4		atp-3		C07A4.2						ama-1
skpo-2	4		+		+	2	No	1	NS	2.40761	NS	NS	NS	NS	1	NS	2.02623	NS	NS	NS	NS	1	3.441	NS	NS	0	NS	NS	NS	NS	NS	1	3.0593	NS	NS		bed-2		C25H3.9		atp-4		C07A9.13						aman-2
suox-1	4		+	+		2	Yes	1	NS	TurboID only	NS	NS	NS	NS	1	NS	TurboID only	NS	NS	NS	NS	1	TurboID only	NS	NS	0	NS	NS	NS	NS	NS	1	TurboID only	NS	NS		best-3		C26E6.6		atp-5		C07A9.5						ampd-1
ule-1	4					0	No	1	NS	NS	NS	3.98657	NS	NS	1	NS	NS	NS	2.36152	NS	NS	1	2.373	NS	NS	0	NS	NS	NS	NS	NS	1	NS	NS	3.08834		bet-1		C27A7.5		attf-2		C07B5.4						amph-1
W05F2.3	4		+	+		2	No	1	NS	NS	NS	4.40629	NS	NS	1	NS	NS	NS	3.13227	NS	NS	1	NS	NS	2.93484	0	NS	NS	NS	NS	NS	1	NS	NS	2.15078		bet-2		C27F2.10		attf-3		C07D8.5						amph-1
Y39E4B.5	4		+	+		2	Yes	1	NS	NS	NS	TurboID only	NS	NS	1	NS	NS	NS	TurboID only	NS	NS	1	2.494	NS	NS	0	NS	NS	NS	NS	NS	1	NS	NS	TurboID only		bicd-1		C27F2.4		attf-4		C07G3.10						amt-2
Y45F10C.4	4	+	+	+		3	No	1	NS	NS	NS	4.25233	NS	NS	1	NS	NS	NS	2.34491	NS	NS	1	2.613	NS	NS	0	NS	NS	NS	NS	NS	1	NS	NS	2.00863		bir-1		C27F2.8		attf-5		C08B11.9						amt-4
Y73E7A.1	4	+	+	+		3	Yes	1	NS	TurboID only	NS	NS	NS	NS	1	NS	TurboID only	NS	NS	NS	NS	1	TurboID only	NS	NS	0	NS	NS	NS	NS	NS	1	TurboID only	NS	NS		bli-3		C27H6.8		attf-6		C08B6.4						amx-2
ZC434.8	4	+	+	+		3	Yes	1	NS	NS	NS	2.78706	NS	NS	1	NS	NS	NS	2.42072	NS	NS	1	NS	NS	2.02697	0	NS	NS	NS	NS	NS	1	NS	NS	2.34301		blmp-1		C28H8.11		atx-2		C08F8.2						anat-1
hcp-1	4	+	+	+		3	Yes	2	2.44443	NS	NS	TurboID only	NS	NS	0	NS	NS	NS	NS	NS	NS	1	2.181	NS	NS	0	NS	NS	NS	NS	NS	1	NS	NS	TurboID only		blos-1		C28H8.3		atx-3		C08F8.9						anc-1
mca-1	4	+	+	+	+	4	Yes	2	NS	3.59627	2.13376	NS	NS	NS	1	NS	4.17825	NS	NS	NS	NS	0	NS	NS	NS	0	NS	NS	NS	NS	NS	1	2.86612	NS	NS		blos-2		C29E4.15		ave-1		C08H9.15						anc-1
sec-61.G	4	+	+			2	Yes	2	NS	2.14295	2.2304	NS	NS	NS	1	NS	NS	2.51682	NS	NS	NS	0	NS	NS	NS	0	NS	NS	NS	NS	NS	1	2.11785	NS	NS		blos-7		C29F5.1		avr-15		C08H9.3						angl-1
hsp-43	4	+	+	+	+	4	Yes	3	5.29195	NS	2.35349	5.3579	NS	NS	0	NS	NS	NS	NS	NS	NS	0	NS	NS	NS	0	NS	NS	NS	NS	NS	1	NS	NS	2.04308		bpl-1		C29F7.2		B0001.2		C09D4.6						ani-1
cogc-6	4	+	+	+		3	Yes	1	2.97647	NS	NS	NS	NS	NS	0	NS	NS	NS	NS	NS	NS	0	NS	NS	NS	3	5.01031	2.04429	NS	3.23826	NS	0	NS	NS	NS		bpnt-1		C29F7.3		B0001.3		C09F5.1						ani-2
ark-1	4	+	+	+	+	4	Yes	0	NS	NS	NS	NS	NS	NS	2	2.32253	NS	TurboID only	NS	NS	NS	0	NS	NS	NS	2	2.32834	NS	NS	2.5414	NS	0	NS	NS	NS		bra-2		C29H12.2		B0001.4		C09F9.2						ani-3
dhp-1	4	+	+	+	+	4	Yes	1	NS	NS	NS	NS	TurboID only	NS	1	NS	NS	13.9617	NS	NS	NS	0	NS	NS	NS	2	5.78453	NS	NS	TurboID only	NS	0	NS	NS	NS		brap-2		C30B5.6		B0001.5		C09G9.1						anmt-2
F46F11.1	4	+	+	+		3	Yes	1	2.89247	NS	NS	NS	NS	NS	1	3.18148	NS	NS	NS	NS	NS	0	NS	NS	NS	2	2.41798	NS	NS	2.25862	NS	0	NS	NS	NS		bre-1		C30C11.4		B0001.8		C09H10.10						anmt-3
gld-1	4	+	+	+		3	Yes	1	NS	NS	NS	2.46363	NS	NS	1	NS	2.58811	NS	NS	NS	NS	0	NS	NS	NS	2	NS	2.51629	2.0112	NS	NS	0	NS	NS	NS		brf-1		C30F12.2		B0024.10		C09H10.4						anp-1
gst-20	4	+	+	+	+	4	Yes	1	NS	NS	NS	NS	NS	TurboID only	1	NS	NS	NS	NS	NS	TurboID only	0	NS	NS	NS	2	NS	2.07757	NS	NS	TurboID only	0	NS	NS	NS		brp-1		C30F12.5		B0024.11		C10B5.3						anr-1
lec-1	4	+	+	+	+	4	Yes	1	NS	NS	NS	NS	NS	3.97099	1	NS	NS	NS	NS	NS	2.64414	0	NS	NS	NS	2	NS	NS	NS	2.92978	2.78485	0	NS	NS	NS		btb-20		C30G12.2		B0025.5		C10C5.3						anr-15
R05H10.1	4	+	+	+	+	4	No	1	TurboID only	NS	NS	NS	NS	NS	1	NS	NS	NS	TurboID only	NS	NS	0	NS	NS	NS	2	TurboID only	NS	NS	TurboID only	NS	0	NS	NS	NS		btbd-10		C30H6.7		B0034.1		C10G8.8						anr-5
rpl-31	4	+	+	+	+	4	Yes	1	4.12416	NS	NS	NS	NS	NS	1	11.1009	NS	NS	NS	NS	NS	0	NS	NS	NS	2	5.04306	2.02736	NS	NS	NS	0	NS	NS	NS		btf-1		C30H7.2		B0035.1		C11D2.7						anr-6
nhl-2	4	+	+	+	+	4	Yes	2	4.61011	NS	NS	NS	TurboID only	NS	0	NS	NS	NS	NS	NS	NS	0	NS	NS	NS	2	3.90792	NS	NS	TurboID only	NS	0	NS	NS	NS		bub-3		C31C9.2		B0035.15		C11E4.6						anr-8
Y47G6A.33	4		+	+	+	3	No	0	NS	NS	NS	NS	NS	NS	2	NS	3.79027	NS	3.27148	NS	NS	1	2.84	NS	NS	1	NS	4.74037	NS	NS	NS	0	NS	NS	NS		bud-31		C31H2.4		B0041.11		C11H1.9						ant-1.1
acp-6	4	+	+	+	+	4	No	1	NS	2.08609	NS	NS	NS	NS	1	NS	NS	4.78693	NS	NS	NS	1	2.315	NS	NS	1	NS	2.61933	NS	NS	NS	0	NS	NS	NS		byn-1		C31H5.6		B0041.5		C12D8.1						ant-1.1
acs-1	4	+	+	+	+	4	Yes	1	NS	2.34583	NS	NS	NS	NS	1	NS	2.28754	NS	NS	NS	NS	1	2.874	NS	NS	1	NS	5.35951	NS	NS	NS	0	NS	NS	NS		C01A2.4		C32D5.8		B0041.8		C13B4.1						ant-1.2
ego-1	4		+	+		2	No	1	NS	2.11433	NS	NS	NS	NS	1	NS	3.1806	NS	NS	NS	NS	1	2.53	NS	NS	1	NS	3.56945	NS	NS	NS	0	NS	NS	NS		C01B10.11		C32E8.3		B0198.3		C13C4.4						ant-1.4
evl-18	4		+	+		2	Yes	1	NS	3.0872	NS	NS	NS	NS	1	NS	2.06008	NS	NS	NS	NS	1	2.655	NS	NS	1	NS	3.10308	NS	NS	NS	0	NS	NS	NS		C01B10.3		C32F10.8		B0205.6		C13G3.1						aos-1
F36D3.4	4					0	No	1	NS	NS	NS	2.82653	NS	NS	1	NS	NS	NS	3.47182	NS	NS	1	NS	NS	2.12359	1	NS	NS	3.43174	NS	NS	0	NS	NS	NS		C01C10.2		C34B2.10		B0205.9		C14A4.9						aos-1
flh-1	4		+	+		2	No	1	NS	3.53081	NS	NS	NS	NS	1	NS	3.65837	NS	NS	NS	NS	1	3.117	NS	NS	1	NS	2.39994	NS	NS	NS	0	NS	NS	NS		C01F1.3		C34B2.5		B0222.11		C14B1.2						apa-2
K07A12.1	4	+	+	+		3	Yes	1	NS	2.05181	NS	NS	NS	NS	1	NS	2.42688	NS	NS	NS	NS	1	2.147	NS	NS	1	NS	2.46263	NS	NS	NS	0	NS	NS	NS		C01F1.6		C34B2.6		B0222.5		C14B4.2						apa-2
puf-11	4		+	+		2	Yes	1	NS	2.8485	NS	NS	NS	NS	1	NS	3.18568	NS	NS	NS	NS	1	2.696	NS	NS	1	NS	4.86959	NS	NS	NS	0	NS	NS	NS		C01G5.4		C34C12.6		B0228.7		C14B9.3						apb-1
spch-1	4		+	+		2	Yes	1	NS	NS	NS	2.24189	NS	NS	1	NS	NS	NS	7.67712	NS	NS	1	NS	NS	2.86104	1	NS	NS	2.8009	NS	NS	0	NS	NS	NS		C01H6.4		C34C12.8		B0238.11		C14C10.10						apb-1
spn-4	4		+	+		2	Yes	1	NS	NS	NS	4.21449	NS	NS	1	NS	NS	NS	2.94739	NS	NS	1	NS	NS	2.05727	1	NS	NS	2.72076	NS	NS	0	NS	NS	NS		C01H6.8		C34C6.2		B0238.9		C14C10.5						apb-3
such-1	4		+			1	Yes	1	NS	NS	NS	2.04539	NS	NS	1	NS	NS	NS	2.41519	NS	NS	1	2.287	NS	NS	1	NS	2.13746	NS	NS	NS	0	NS	NS	NS		C02B10.4		C34E7.4		B0250.5		C14C10.9						apc-10
T25B9.9	4	+	+	+		3	Yes	1	NS	2.03581	NS	NS	NS	NS	1	NS	NS	4.27997	NS	NS	NS	1	2.03	NS	NS	1	NS	2.47015	NS	NS	NS	0	NS	NS	NS		C02B10.6		C34F11.3		B0252.3		C14C6.5						apc-17
Y62H9A.5	4		+	+		2	No	1	NS	NS	NS	2.96333	NS	NS	1	NS	NS	NS	NS	5.9109	NS	1	2.945	NS	NS	1	NS	NS	NS	NS	3.48969	0	NS	NS	NS		C02C2.6		C35A5.8		B0261.1		C14H10.2						apd-3
catp-3	4		+	+	+	3	Yes	2	2.54013	2.47598	NS	NS	NS	NS	0	NS	NS	NS	NS	NS	NS	1	2.611	NS	NS	1	NS	3.57167	NS	NS	NS	0	NS	NS	NS		C02D5.4		C35B1.5		B0261.7		C15C6.1						apd-3
ZK105.1	4					0	No	2	NS	TurboID only	NS	3.01482	NS	NS	0	NS	NS	NS	NS	NS	NS	1	TurboID only	NS	NS	1	NS	TurboID only	NS	NS	NS	0	NS	NS	NS		C02F5.12		C35C5.3		B0261.8		C15C7.5						ape-1
F25B5.6	4	+	+	+		3	Yes	0	NS	NS	NS	NS	NS	NS	3	2.37101	NS	2.28248	NS	4.40868	NS	0	NS	NS	NS	1	2.46759	NS	NS	NS	NS	0	NS	NS	NS		C02F5.3		C36A4.4		B0272.3		C15F1.1						apg-1
aqp-11	4		+	+	+	3	No	1	NS	4.0609	NS	NS	NS	NS	2	NS	2.00305	NS	2.83433	NS	NS	0	NS	NS	NS	1	NS	4.59607	NS	NS	NS	0	NS	NS	NS		C02G6.2		C36B7.6		B0272.4		C15F1.2						apg-1
eea-1	4	+	+	+	+	4	Yes	1	16.8772	NS	NS	NS	NS	NS	2	14.5193	NS	5.5643	NS	NS	NS	0	NS	NS	NS	1	22.4229	NS	NS	NS	NS	0	NS	NS	NS		C03B1.14		C36E6.1		B0280.9		C16A3.1						aph-1
F07F6.4	4	+	+	+	+	4	Yes	1	3.62203	NS	NS	NS	NS	NS	2	2.88986	NS	8.17659	NS	NS	NS	0	NS	NS	NS	1	3.35893	NS	NS	NS	NS	0	NS	NS	NS		C03H5.3		C37C3.2		B0285.3		C16A3.10						apl-1
F25H8.2	4	+	+		+	3	Yes	1	NS	NS	NS	NS	TurboID only	NS	2	NS	NS	NS	TurboID only	TurboID only	NS	0	NS	NS	NS	1	NS	NS	NS	TurboID only	NS	0	NS	NS	NS		C04E6.7		C37E2.1		B0285.4		C16A3.4						apm-1
gcn-2	4	+	+	+	+	4	Yes	1	3.20939	NS	NS	NS	NS	NS	2	NS	2.49545	NS	2.00651	NS	NS	0	NS	NS	NS	1	2.69596	NS	NS	NS	NS	0	NS	NS	NS		C04F12.1		C37H5.5		B0286.1		C16A3.5						apm-1
gfat-1	4	+	+	+		3	Yes	1	NS	2.15517	NS	NS	NS	NS	2	NS	2.5697	2.29565	NS	NS	NS	0	NS	NS	NS	1	NS	2.60593	NS	NS	NS	0	NS	NS	NS		C04F5.8		C37H5.6		B0302.5		C16A3.6						apm-3
pgam-5	4		+	+		2	Yes	1	NS	2.211	NS	NS	NS	NS	2	NS	2.60774	2.01866	NS	NS	NS	0	NS	NS	NS	1	NS	2.39845	NS	NS	NS	0	NS	NS	NS		C04G2.9		C38C10.2		B0303.11		C16C10.13						apn-1
prmt-6	4	+	+			2	No	1	NS	2.42435	NS	NS	NS	NS	2	NS	2.52836	TurboID only	NS	NS	NS	0	NS	NS	NS	1	NS	2.25652	NS	NS	NS	0	NS	NS	NS		C04G6.4		C39B5.5		B0303.14		C16C10.2						app-1
R04B5.5	4	+	+	+		3	Yes	1	6.64054	NS	NS	NS	NS	NS	2	NS	NS	TurboID only	TurboID only	NS	NS	0	NS	NS	NS	1	5.03084	NS	NS	NS	NS	0	NS	NS	NS		C04H5.1		C39D10.8		B0303.3		C16C8.18						app-1
retr-1	4					0	No	1	NS	NS	NS	2.18098	NS	NS	2	NS	2.07628	NS	2.06481	NS	NS	0	NS	NS	NS	1	NS	3.4989	NS	NS	NS	0	NS	NS	NS		C05B5.4		C39H7.1		B0303.4		C16D9.3						apr-1
ric-8	4	+	+	+		3	Yes	1	6.46433	NS	NS	NS	NS	NS	2	5.27218	NS	TurboID only	NS	NS	NS	0	NS	NS	NS	1	5.4024	NS	NS	NS	NS	0	NS	NS	NS		C05C10.3		C40H1.6		B0304.2		C16D9.4						aps-1
stim-1	4	+	+	+		3	Yes	1	TurboID only	NS	NS	NS	NS	NS	2	TurboID only	NS	TurboID only	NS	NS	NS	0	NS	NS	NS	1	TurboID only	NS	NS	NS	NS	0	NS	NS	NS		C05C8.1		C41G7.9		B0310.2		C16E9.1						aps-1
sto-1	4	+	+	+		3	Yes	1	NS	NS	2.35969	NS	NS	NS	2	NS	NS	4.45925	NS	NS	2.39579	0	NS	NS	NS	1	NS	NS	NS	NS	3.48413	0	NS	NS	NS		C05C8.5		C42C1.11		B0334.3		C17E4.11						aps-2
syx-18	4	+	+	+	+	4	Yes	1	NS	NS	TurboID only	NS	NS	NS	2	NS	NS	TurboID only	NS	NS	TurboID only	0	NS	NS	NS	1	6.06035	NS	NS	NS	NS	0	NS	NS	NS		C05C8.7		C42D4.1		B0334.4		C17G10.9						aps-2
T28F4.5	4	+	+	+		3	No	1	NS	NS	NS	NS	TurboID only	NS	2	NS	NS	NS	TurboID only	TurboID only	NS	0	NS	NS	NS	1	NS	NS	NS	TurboID only	NS	0	NS	NS	NS		C05D11.1		C42D4.3		B0334.5		C17H11.2						aps-3
unc-70	4	+	+	+	+	4	Yes	1	NS	NS	3.13095	NS	NS	NS	2	2.14221	NS	8.13702	NS	NS	NS	0	NS	NS	NS	1	NS	NS	NS	NS	2.09652	0	NS	NS	NS		C05D11.8		C43E11.9		B0336.13		C18A3.3						apx-1
vha-2	4		+	+	+	3	Yes	1	NS	NS	NS	2.22743	NS	NS	2	NS	NS	2.75032	NS	2.35721	NS	0	NS	NS	NS	1	NS	NS	NS	NS	2.16775	0	NS	NS	NS		C05D11.9		C44B7.10		B0336.3		C18C4.5						apy-1
Y18H1A.4	4	+	+	+		3	No	1	NS	NS	NS	NS	NS	TurboID only	2	NS	NS	NS	NS	5.07563	TurboID only	0	NS	NS	NS	1	NS	NS	NS	NS	TurboID only	0	NS	NS	NS		C05G5.2		C44B7.7		B0336.7		C18C4.7						apy-1
Y48C3A.12	4	+	+	+		3	Yes	1	NS	NS	4.77367	NS	NS	NS	2	NS	TurboID only	10.1352	NS	NS	NS	0	NS	NS	NS	1	NS	TurboID only	NS	NS	NS	0	NS	NS	NS		C05G5.3		C44C1.1		B0353.1		C18D11.1						aqp-1
C17C3.1	4		+	+		2	Yes	2	NS	NS	TurboID only	NS	NS	TurboID only	1	NS	NS	TurboID only	NS	NS	NS	0	NS	NS	NS	1	NS	NS	NS	NS	TurboID only	0	NS	NS	NS		C06A6.2		C44E12.1		B0361.2		C18H7.1						aqp-10
C27A7.5	4		+	+		2	Yes	2	2.4681	NS	TurboID only	NS	NS	NS	1	NS	NS	TurboID only	NS	NS	NS	0	NS	NS	NS	1	NS	2.3137	NS	NS	NS	0	NS	NS	NS		C06A6.4		C44E4.4		B0361.6		C18H9.3						aqp-11
cest-35.1	4	+	+			2	No	2	5.16476	NS	TurboID only	NS	NS	NS	1	NS	NS	TurboID only	NS	NS	NS	0	NS	NS	NS	1	2.31434	NS	NS	NS	NS	0	NS	NS	NS		C06B3.6		C44E4.5		B0361.9		C18H9.5						aqp-2
cyld-1	4	+	+	+	+	4	Yes	2	3.04154	2.97502	NS	NS	NS	NS	1	NS	2.17091	NS	NS	NS	NS	0	NS	NS	NS	1	NS	2.71584	NS	NS	NS	0	NS	NS	NS		C06B8.2		C44H4.4		B0365.9		C23G10.2						aqp-2
gale-1	4	+	+	+		3	Yes	2	NS	2.01559	NS	2.10156	NS	NS	1	NS	NS	NS	2.58475	NS	NS	0	NS	NS	NS	1	NS	2.58596	NS	NS	NS	0	NS	NS	NS		C06E1.9		C45B2.2		B0379.1		C23G10.6						aqp-7
H03A11.2	4	+	+	+		3	No	2	2.11858	NS	NS	2.20139	NS	NS	1	4.4769	NS	NS	NS	NS	NS	0	NS	NS	NS	1	2.68663	NS	NS	NS	NS	0	NS	NS	NS		C06E2.1		C45G9.5		B0379.6		C23G10.8						aqp-7
hmp-1	4	+	+	+	+	4	Yes	2	NS	NS	2.0832	NS	2.79358	NS	1	NS	NS	3.24496	NS	NS	NS	0	NS	NS	NS	1	NS	NS	NS	NS	TurboID only	0	NS	NS	NS		C06E7.4		C46C2.2		B0393.3		C23H3.2						aqp-8
ifa-1	4	+	+	+		3	Yes	2	NS	NS	2.32947	2.43712	NS	NS	1	NS	NS	3.52519	NS	NS	NS	0	NS	NS	NS	1	NS	NS	NS	NS	TurboID only	0	NS	NS	NS		C06G3.6		C46F11.4		B0393.6		C23H3.3						aqp-8
mcm-2	4		+	+		2	Yes	2	NS	2.18071	NS	2.04194	NS	NS	1	NS	2.38469	NS	NS	NS	NS	0	NS	NS	NS	1	NS	2.06051	NS	NS	NS	0	NS	NS	NS		C06H2.2		C46G7.2		B0393.9		C24A11.1						arch-1
piki-1	4	+	+	+	+	4	Yes	2	2.6629	NS	2.27174	NS	NS	NS	1	NS	NS	4.0491	NS	NS	NS	0	NS	NS	NS	1	2.57041	NS	NS	NS	NS	0	NS	NS	NS		C07A12.7		C47B2.2		B0395.3		C24G6.2						ard-1
pptr-2	4	+	+	+		3	Yes	2	NS	NS	TurboID only	NS	3.13331	NS	1	NS	NS	TurboID only	NS	NS	NS	0	NS	NS	NS	1	NS	NS	NS	2.12323	NS	0	NS	NS	NS		C07A9.10		C47D12.2		B0403.5		C24H10.2						arf-1.1
pygl-1	4	+	+		+	3	Yes	2	NS	2.96678	2.35904	NS	NS	NS	1	NS	NS	6.91726	NS	NS	NS	0	NS	NS	NS	1	NS	2.4657	NS	NS	NS	0	NS	NS	NS		C07A9.9		C47E12.7		B0410.3		C25A1.16						arf-1.2
sec-5	4		+	+		2	Yes	2	2.55177	NS	TurboID only	NS	NS	NS	1	NS	NS	TurboID only	NS	NS	NS	0	NS	NS	NS	1	2.17648	NS	NS	NS	NS	0	NS	NS	NS		C07D8.5		C48A7.2		B0416.2		C25A6.1						arf-1.2
smcr-8	4	+	+			2	No	2	2.80267	NS	TurboID only	NS	NS	NS	1	NS	NS	TurboID only	NS	NS	NS	0	NS	NS	NS	1	NS	NS	NS	2.3854	NS	0	NS	NS	NS		C07D8.6		C48B4.1		B0416.5		C25E10.12						arf-3
T01H3.2	4		+	+	+	3	Yes	2	3.5883	2.42519	NS	NS	NS	NS	1	NS	NS	TurboID only	NS	NS	NS	0	NS	NS	NS	1	NS	2.1382	NS	NS	NS	0	NS	NS	NS		C07E3.10		C48E7.1		B0416.7		C25E10.4						arf-3
ubc-19	4	+	+	+		3	Yes	2	4.02922	NS	TurboID only	NS	NS	NS	1	NS	NS	TurboID only	NS	NS	NS	0	NS	NS	NS	1	3.4103	NS	NS	NS	NS	0	NS	NS	NS		C07H6.2		C49A9.9		B0432.13		C25E10.5						arf-6
VF13D12L.3	4	+	+	+	+	4	No	2	4.76409	NS	5.42943	NS	NS	NS	1	NS	NS	7.96349	NS	NS	NS	0	NS	NS	NS	1	NS	3.32257	NS	NS	NS	0	NS	NS	NS		C07H6.4		C49F5.7		B0432.14		C25F9.2						arf-6
vps-28	4	+	+	+		3	Yes	2	7.39679	NS	3.95588	NS	NS	NS	1	NS	NS	13.236	NS	NS	NS	0	NS	NS	NS	1	5.07146	NS	NS	NS	NS	0	NS	NS	NS		C08B11.3		C50D2.5		B0432.8		C25H3.10						argk-1
vps-32.1	4	+	+	+		3	Yes	2	NS	NS	TurboID only	NS	TurboID only	NS	1	NS	NS	TurboID only	NS	NS	NS	0	NS	NS	NS	1	NS	NS	NS	TurboID only	NS	0	NS	NS	NS		C08B11.9		C50D2.7		B0454.5		C25H3.14						argn-1
Y38E10A.22	4	+	+	+		3	No	2	2.29628	NS	NS	2.78246	NS	NS	1	NS	NS	NS	2.49642	NS	NS	0	NS	NS	NS	1	NS	NS	NS	2.2783	NS	0	NS	NS	NS		C08B6.8		C50F2.3		B0454.6		C25H3.15						ari-1
Y47G6A.18	4	+	+	+		3	Yes	2	NS	2.15308	NS	NS	TurboID only	NS	1	NS	2.05352	NS	NS	NS	NS	0	NS	NS	NS	1	NS	2.61299	NS	NS	NS	0	NS	NS	NS		C08E8.10		C50F4.1		B0457.2		C25H3.16						arid-1
fbxa-60	4					0	No	0	NS	NS	NS	NS	NS	NS	2	NS	TurboID only	NS	TurboID only	NS	NS	2	TurboID only	NS	TurboID only	0	NS	NS	NS	NS	NS	0	NS	NS	NS		C08G9.2		C50F4.16		B0457.6		C25H3.7						ark-1
far-2	4	+	+	+		3	No	1	NS	NS	NS	5.79394	NS	NS	1	NS	NS	NS	4.07008	NS	NS	2	2.81	NS	7.49822	0	NS	NS	NS	NS	NS	0	NS	NS	NS		C09D4.4		C50F7.4		B0464.6		C26B9.2						arl-1
brp-1	4	+	+	+	+	4	No	1	NS	NS	NS	3.59717	NS	NS	2	NS	NS	3.41669	2.43326	NS	NS	1	3.337	NS	NS	0	NS	NS	NS	NS	NS	0	NS	NS	NS		C09E7.4		C51E3.6		B0464.9		C26B9.3						arl-1
perm-4	4		+	+		2	No	1	NS	NS	NS	2.43394	NS	NS	2	NS	2.11008	NS	NS	4.79703	NS	1	2.302	NS	NS	0	NS	NS	NS	NS	NS	0	NS	NS	NS		C09E7.7		C52A10.1		B0491.1		C26B9.7						arl-3
sti-1	4	+	+	+	+	4	Yes	1	NS	NS	NS	2.90476	NS	NS	2	NS	NS	NS	2.34162	2.89275	NS	1	NS	NS	2.23122	0	NS	NS	NS	NS	NS	0	NS	NS	NS		C09E7.8		C52B9.4		B0491.5		C26D10.3						arl-5
aspm-1	4		+	+		2	Yes	2	NS	2.08753	NS	2.25365	NS	NS	1	NS	2.53608	NS	NS	NS	NS	1	2.652	NS	NS	0	NS	NS	NS	NS	NS	0	NS	NS	NS		C09E9.1		C52D10.12		B0491.6		C26D10.6						arl-8
lec-6	4	+	+	+		3	Yes	2	NS	2.81142	NS	2.32399	NS	NS	1	NS	2.51159	NS	NS	NS	NS	1	NS	NS	2.35894	0	NS	NS	NS	NS	NS	0	NS	NS	NS		C09F9.2		C52E12.1		B0495.2		C26F1.1						arl-8
Y47H10A.5	4					0	No	2	2.32382	NS	NS	7.19493	NS	NS	1	NS	NS	NS	3.08201	NS	NS	1	4.718	NS	NS	0	NS	NS	NS	NS	NS	0	NS	NS	NS		C09G4.4		C52E4.5		B0495.7		C26F1.3						arle-14
cbl-1	4	+	+	+		3	Yes	1	NS	NS	TurboID only	NS	NS	NS	3	NS	NS	TurboID only	TurboID only	NS	TurboID only	0	NS	NS	NS	0	NS	NS	NS	NS	NS	0	NS	NS	NS		C09G9.1		C52G5.2		B0495.8		C27A2.12						arp-1
magu-4	4	+	+	+	+	4	Yes	2	TurboID only	NS	5.68358	NS	NS	NS	2	TurboID only	NS	3.42927	NS	NS	NS	0	NS	NS	NS	0	NS	NS	NS	NS	NS	0	NS	NS	NS		C10B5.3		C53A5.13		B0495.9		C27D8.2						arp-1
maph-1.2	4	+	+	+		3	Yes	2	2.14578	NS	2.54541	NS	NS	NS	2	3.13921	NS	6.7796	NS	NS	NS	0	NS	NS	NS	0	NS	NS	NS	NS	NS	0	NS	NS	NS		C10C5.4		C53C9.2		B0507.2		C27D8.3						arp-11
pacs-1	4	+	+	+		3	Yes	2	2.49562	NS	2.79704	NS	NS	NS	2	NS	NS	4.21403	NS	3.98923	NS	0	NS	NS	NS	0	NS	NS	NS	NS	NS	0	NS	NS	NS		C10E2.1		C53D6.7		B0511.12		C27F2.8						arp-6
sup-36	4		+	+	+	3	No	2	NS	NS	NS	2.6616	NS	TurboID only	2	NS	NS	NS	2.33724	NS	TurboID only	0	NS	NS	NS	0	NS	NS	NS	NS	NS	0	NS	NS	NS		C10G8.8		C53H9.2		B0511.13		C27H5.2						arr-1
T01G9.2	4	+	+	+	+	4	Yes	2	NS	NS	TurboID only	NS	NS	TurboID only	2	NS	NS	TurboID only	NS	NS	TurboID only	0	NS	NS	NS	0	NS	NS	NS	NS	NS	0	NS	NS	NS		C11D2.4		C54E4.5		B0511.6		C27H6.9						arrd-10
unc-44	4	+	+	+	+	4	Yes	2	4.20003	NS	3.98782	NS	NS	NS	2	3.98395	NS	12.5568	NS	NS	NS	0	NS	NS	NS	0	NS	NS	NS	NS	NS	0	NS	NS	NS		C11D2.7		C55A6.3		B0513.2		C28D4.18						arrd-13
F37C4.5	4	+	+	+	+	4	No	3	5.59602	NS	7.32079	7.80951	NS	NS	1	NS	NS	12.7781	NS	NS	NS	0	NS	NS	NS	0	NS	NS	NS	NS	NS	0	NS	NS	NS		C11E4.6		C55A6.4		B0513.4		C28G1.10						arrd-14
H35B03.1	4	+	+	+		3	No	3	12.4986	NS	TurboID only	NS	4.96173	NS	1	NS	NS	TurboID only	NS	NS	NS	0	NS	NS	NS	0	NS	NS	NS	NS	NS	0	NS	NS	NS		C11H1.3		C55A6.6		B0513.5		C28H8.4						arrd-14
jac-1	4	+	+	+		3	Yes	3	8.4908	NS	TurboID only	NS	10.9478	NS	1	NS	NS	TurboID only	NS	NS	NS	0	NS	NS	NS	0	NS	NS	NS	NS	NS	0	NS	NS	NS		C13B7.6		C55A6.9		B0524.6		C29E4.15						arrd-17
mtm-10	4		+			1	Yes	3	TurboID only	NS	TurboID only	NS	TurboID only	NS	1	NS	NS	TurboID only	NS	NS	NS	0	NS	NS	NS	0	NS	NS	NS	NS	NS	0	NS	NS	NS		C13C4.4		C55F2.1		B0546.3		C29F3.3						arrd-18
nas-11	4		+	+	+	3	No	3	4.24569	3.09106	NS	6.06091	NS	NS	1	NS	NS	TurboID only	NS	NS	NS	0	NS	NS	NS	0	NS	NS	NS	NS	NS	0	NS	NS	NS		C13E3.1		C56A3.5		B0546.4		C29F7.3						arrd-25
nex-3	4	+	+	+		3	Yes	3	2.18616	NS	2.17935	NS	NS	TurboID only	1	NS	NS	NS	NS	NS	TurboID only	0	NS	NS	NS	0	NS	NS	NS	NS	NS	0	NS	NS	NS		C13F10.5		C56C10.7		B0564.7		C29H12.2						arrd-25
nud-1	4	+	+	+		3	Yes	3	13.8058	NS	15.9922	7.36489	NS	NS	1	NS	NS	17.0217	NS	NS	NS	0	NS	NS	NS	0	NS	NS	NS	NS	NS	0	NS	NS	NS		C13F10.7		C56E6.9		baf-1		C30F12.2						arrd-28
ZC373.5	4	+	+	+		3	Yes	3	10.5006	TurboID only	NS	TurboID only	NS	NS	1	NS	NS	7.93263	NS	NS	NS	0	NS	NS	NS	0	NS	NS	NS	NS	NS	0	NS	NS	NS		C14A11.6		C56G2.1/C56G2.2		bag-1		C30F12.5						art-1
mccc-1	3		+	+		2	Yes	0	NS	NS	NS	NS	NS	NS	0	NS	NS	NS	NS	NS	NS	1	3.057	NS	NS	0	NS	NS	NS	NS	NS	2	3.5571	NS	2.04286		C14B1.3		C56G2.3		bam-2		C30H6.5						art-1
F13D12.5	3	+	+		+	3	No	1	NS	NS	NS	2.14171	NS	NS	0	NS	NS	NS	NS	NS	NS	0	NS	NS	NS	0	NS	NS	NS	NS	NS	2	NS	3.4781	3.46184		C14B1.8		C56G2.7		bar-1		C30H6.8						arx-1
R09E10.5	3		+			1	Yes	0	NS	NS	NS	NS	NS	NS	0	NS	NS	NS	NS	NS	NS	0	NS	NS	NS	2	NS	NS	NS	2.64193	2.6559	1	NS	2.30921	NS		C14B9.2		cah-4		bath-38		C31C9.2						arx-1
C18G1.9	3					0	No	0	NS	NS	NS	NS	NS	NS	0	NS	NS	NS	NS	NS	NS	1	NS	NS	2.42284	1	NS	NS	2.11456	NS	NS	1	NS	NS	2.73067		C14B9.8		cal-5		bath-40		C31C9.7						arx-2
rips-1	3					0	No	0	NS	NS	NS	NS	NS	NS	0	NS	NS	NS	NS	NS	NS	1	3.495	NS	NS	1	NS	2.52241	NS	NS	NS	1	2.67623	NS	NS		C14C10.5		calu-1		bath-41		C31H2.14						arx-2
rps-30	3	+	+	+	+	4	No	0	NS	NS	NS	NS	NS	NS	0	NS	NS	NS	NS	NS	NS	1	NS	NS	2.18621	1	NS	NS	2.77979	NS	NS	1	NS	NS	2.43196		C14C6.3		cand-1		bath-42		C31H5.5						arx-3
tram-1	3		+	+	+	3	Yes	0	NS	NS	NS	NS	NS	NS	0	NS	NS	NS	NS	NS	NS	1	3.758	NS	NS	1	NS	2.90674	NS	NS	NS	1	2.60937	NS	NS		C14F11.4		cap-1		bath-43		C32D5.1						arx-3
simr-1	3					0	No	0	NS	NS	NS	NS	NS	NS	1	NS	TurboID only	NS	NS	NS	NS	0	NS	NS	NS	1	NS	TurboID only	NS	NS	NS	1	TurboID only	NS	NS		C14F11.6		cap-2		bath-44		C32D5.11						arx-4
unc-52	3	+	+	+	+	4	Yes	0	NS	NS	NS	NS	NS	NS	1	21.9158	NS	NS	NS	NS	NS	0	NS	NS	NS	1	NS	NS	NS	NS	5.02701	1	NS	3.74795	NS		C14H10.2		car-1		baz-2		C32D5.8						arx-4
cpg-1	3		+	+		2	No	1	NS	NS	NS	2.12822	NS	NS	0	NS	NS	NS	NS	NS	NS	0	NS	NS	NS	1	NS	NS	NS	NS	8.03445	1	NS	NS	2.93024		C14H10.3		cars-1		bca-1		C33A12.3						arx-5
dhs-25	3	+	+	+		3	Yes	1	NS	2.16911	NS	NS	NS	NS	0	NS	NS	NS	NS	NS	NS	0	NS	NS	NS	1	NS	2.83825	NS	NS	NS	1	2.40961	NS	NS		C15C7.5		cas-1		bca-2		C33B4.2						arx-6
F46C5.6	3		+			1	Yes	1	NS	TurboID only	NS	NS	NS	NS	0	NS	NS	NS	NS	NS	NS	0	NS	NS	NS	1	NS	TurboID only	NS	NS	NS	1	TurboID only	NS	NS		C15C8.4		cash-1		bcat-1		C33D3.3						arx-6
gyg-1	3		+	+		2	Yes	1	NS	2.88806	NS	NS	NS	NS	0	NS	NS	NS	NS	NS	NS	0	NS	NS	NS	1	NS	NS	NS	NS	2.08493	1	3.00987	NS	NS		C15H9.4		catp-3		bcc-1		C33D9.3						arx-7
hach-1	3	+	+			2	Yes	1	NS	2.27316	NS	NS	NS	NS	0	NS	NS	NS	NS	NS	NS	0	NS	NS	NS	1	NS	3.09899	NS	NS	NS	1	2.08826	NS	NS		C15H9.9		cbl-1		bcl-11		C33D9.6						arx-7
myo-5	3	+	+	+		3	Yes	1	NS	NS	NS	NS	NS	2.56205	0	NS	NS	NS	NS	NS	NS	0	NS	NS	NS	1	NS	NS	NS	NS	3.5801	1	NS	2.4485	NS		C16A11.2		cbs-1		bcl-7		C33F10.14						asah-1
oma-1	3	+	+	+		3	Yes	1	NS	NS	NS	3.56202	NS	NS	0	NS	NS	NS	NS	NS	NS	0	NS	NS	NS	1	NS	NS	4.29079	NS	NS	1	NS	NS	3.73964		C16A3.4		ccdc-47		bcs-1		C34B4.3						asb-1
oma-2	3		+	+		2	Yes	1	NS	NS	NS	2.45473	NS	NS	0	NS	NS	NS	NS	NS	NS	0	NS	NS	NS	1	NS	2.29453	NS	NS	NS	1	NS	NS	2.2634		C16A3.5		ccf-1		BE0003N10.1		C34C12.7						asb-1
rpl-15	3	+	+	+	+	4	Yes	1	NS	2.00125	NS	NS	NS	NS	0	NS	NS	NS	NS	NS	NS	0	NS	NS	NS	1	NS	2.57041	NS	NS	NS	1	2.22916	NS	NS		C16A3.6		cchl-1		bec-1		C34C6.3						asb-2
unc-54	3	+	+	+		3	Yes	1	NS	NS	NS	NS	NS	3.41977	0	NS	NS	NS	NS	NS	NS	0	NS	NS	NS	1	NS	NS	NS	NS	3.12618	1	NS	2.47581	NS		C16C10.2		ccr-4		bed-1		C34C6.4						asb-2
asp-2	3	+	+	+		3	Yes	0	NS	NS	NS	NS	NS	NS	1	NS	NS	NS	2.38421	NS	NS	1	NS	TurboID only	NS	0	NS	NS	NS	NS	NS	1	NS	TurboID only	NS		C16C10.8		cct-1		bed-2		C34E7.4						asc-1
C01H6.4	3	+	+			2	Yes	0	NS	NS	NS	NS	NS	NS	1	NS	NS	TurboID only	NS	NS	NS	1	2.725	NS	NS	0	NS	NS	NS	NS	NS	1	2.09551	NS	NS		C16C2.4		cct-2		ben-1		C34F11.8						ascc-1
C42C1.8	3		+			1	Yes	0	NS	NS	NS	NS	NS	NS	1	NS	NS	NS	2.74209	NS	NS	1	NS	NS	3.0124	0	NS	NS	NS	NS	NS	1	NS	NS	2.22147		C16C8.11		cct-3		best-13		C34F6.10						asd-1
cyp-13A2	3		+			1	Yes	0	NS	NS	NS	NS	NS	NS	1	NS	NS	NS	2.75032	NS	NS	1	NS	NS	2.11943	0	NS	NS	NS	NS	NS	1	NS	NS	2.07108		C16H3.3		cct-4		best-14		C35A5.11						asd-2
inx-22	3		+	+		2	No	0	NS	NS	NS	NS	NS	NS	1	NS	NS	NS	TurboID only	NS	NS	1	NS	NS	TurboID only	0	NS	NS	NS	NS	NS	1	NS	NS	TurboID only		C17B7.12		cct-5		best-17		C35A5.3						asd-2
M04B2.4	3		+			1	Yes	0	NS	NS	NS	NS	NS	NS	1	NS	2.91117	NS	NS	NS	NS	1	2.165	NS	NS	0	NS	NS	NS	NS	NS	1	2.9227	NS	NS		C17E4.6		cct-6		best-18		C35D10.1						asfl-1
R05D3.12	3		+			1	Yes	0	NS	NS	NS	NS	NS	NS	1	NS	2.24264	NS	NS	NS	NS	1	2.573	NS	NS	0	NS	NS	NS	NS	NS	1	2.37759	NS	NS		C17H11.2		cct-7		best-21		C35D10.17						asg-1
vwa-8	3	+	+			2	Yes	0	NS	NS	NS	NS	NS	NS	1	NS	2.17272	NS	NS	NS	NS	1	2.257	NS	NS	0	NS	NS	NS	NS	NS	1	2.10979	NS	NS		C17H11.6		cct-8		best-22		C35E7.9						asg-1
hyl-2	3		+	+		2	Yes	1	NS	2.09304	NS	NS	NS	NS	0	NS	NS	NS	NS	NS	NS	1	2.466	NS	NS	0	NS	NS	NS	NS	NS	1	2.39263	NS	NS		C17H12.10		ccz-1		best-24		C36B7.6						asg-2
icmt-1	3		+			1	Yes	1	NS	NS	NS	2.18135	NS	NS	0	NS	NS	NS	NS	NS	NS	1	NS	NS	5.75754	0	NS	NS	NS	NS	NS	1	NS	NS	2.71131		C18A3.3		cdc-37		bet-1		C36E6.1						asg-2
mtch-1	3	+	+	+		3	Yes	1	NS	NS	NS	NS	NS	3.42974	0	NS	NS	NS	NS	NS	NS	1	NS	NS	2.27718	0	NS	NS	NS	NS	NS	1	NS	NS	2.32537		C18B2.1		cdc-42		bet-2		C37A2.6						ash-2
egl-45	3	+	+	+	+	4	Yes	0	NS	NS	NS	NS	NS	NS	2	NS	2.26812	2.23829	NS	NS	NS	0	NS	NS	NS	0	NS	NS	NS	NS	NS	1	2.10118	NS	NS		C18B2.3		cdc-48.1		bgal-1		C37A2.7						asm-1
Y51A2D.18	3		+	+		2	Yes	0	NS	NS	NS	NS	NS	NS	2	NS	2.56152	NS	2.13496	NS	NS	0	NS	NS	NS	0	NS	NS	NS	NS	NS	1	2.08869	NS	NS		C18B2.4		cdc-48.2		bicd-1		C37A2.8						asna-1
C10G8.4	3		+	+		2	No	1	NS	NS	NS	6.59446	NS	NS	1	NS	NS	NS	5.70015	NS	NS	0	NS	NS	NS	0	NS	NS	NS	NS	NS	1	NS	NS	6.12075		C18B2.5		cdd-2		bir-1		C37C3.1						asna-1
C25G4.3	3					0	No	1	NS	2.07959	NS	NS	NS	NS	1	NS	2.04855	NS	NS	NS	NS	0	NS	NS	NS	0	NS	NS	NS	NS	NS	1	2.08363	NS	NS		C18C4.7		cdf-1		bir-2		C37C3.18						asns-2
cpg-2	3		+	+		2	No	1	NS	NS	NS	3.12134	NS	NS	1	NS	NS	NS	2.20022	NS	NS	0	NS	NS	NS	0	NS	NS	NS	NS	NS	1	NS	NS	2.68462		C18D11.3		cdh-12		bli-1		C37C3.2						asns-2
ctl-2	3	+	+	+	+	4	Yes	1	NS	NS	NS	3.29781	NS	NS	1	NS	NS	NS	2.10653	NS	NS	0	NS	NS	NS	0	NS	NS	NS	NS	NS	1	NS	NS	2.13457		C18E9.2		cdk-1		bli-2		C37C3.7						asp-1
dnj-29	3	+	+	+	+	4	Yes	1	NS	2.39978	NS	NS	NS	NS	1	NS	2.58793	NS	NS	NS	NS	0	NS	NS	NS	0	NS	NS	NS	NS	NS	1	2.62934	NS	NS		C23G10.11		cdo-1		bli-3		C37H5.5						asp-1
ech-9	3		+			1	Yes	1	NS	NS	NS	4.18924	NS	NS	1	NS	NS	NS	2.60117	NS	NS	0	NS	NS	NS	0	NS	NS	NS	NS	NS	1	NS	NS	2.84336		C23G10.2		cdr-2		bli-4		C38C6.3						asp-13
eif-3.C	3	+	+	+	+	4	Yes	1	NS	2.0691	NS	NS	NS	NS	1	NS	2.93386	NS	NS	NS	NS	0	NS	NS	NS	0	NS	NS	NS	NS	NS	1	2.50064	NS	NS		C23G10.8		cdr-4		bli-6		C38H2.2						asp-14
M116.5	3	+	+			2	Yes	1	2.26043	NS	NS	NS	NS	NS	1	NS	NS	TurboID only	NS	NS	NS	0	NS	NS	NS	0	NS	NS	NS	NS	NS	1	NS	2.04684	NS		C23H3.2		cdr-6		blmp-1		C39E9.8						asp-15
nmy-2	3	+	+	+		3	Yes	1	NS	NS	NS	4.21876	NS	NS	1	NS	NS	2.86116	NS	NS	NS	0	NS	NS	NS	0	NS	NS	NS	NS	NS	1	NS	2.54277	NS		C23H3.5		cdr-7		blos-1		C41D11.6						asp-2
rmd-1	3	+	+	+	+	4	Yes	1	NS	NS	NS	2.55351	NS	NS	1	NS	NS	NS	2.26527	NS	NS	0	NS	NS	NS	0	NS	NS	NS	NS	NS	1	NS	NS	2.23537		C23H4.8		ced-10		blos-2		C42D4.2						asp-3
C53B7.2	3		+	+		2	No	2	4.75189	NS	NS	3.77903	NS	NS	0	NS	NS	NS	NS	NS	NS	0	NS	NS	NS	0	NS	NS	NS	NS	NS	1	NS	NS	2.03014		C23H5.8		ced-6		blos-9		C42D4.3						asp-3
ketn-1	3	+	+	+		3	Yes	2	NS	NS	NS	2.53493	NS	2.02048	0	NS	NS	NS	NS	NS	NS	0	NS	NS	NS	0	NS	NS	NS	NS	NS	1	NS	2.22962	NS		C24B5.4		ced-7		bmk-1		C44C10.9						asp-4
mlc-4	3	+	+	+		3	Yes	2	NS	TurboID only	NS	2.0376	NS	NS	0	NS	NS	NS	NS	NS	NS	0	NS	NS	NS	0	NS	NS	NS	NS	NS	1	NS	2.57934	NS		C24H10.2		cee-1		bmy-1		C44E4.4						asp-4
cogc-3	3	+	+	+		3	Yes	0	NS	NS	NS	NS	NS	NS	1	NS	NS	4.0086	NS	NS	NS	0	NS	NS	NS	2	2.28358	NS	NS	2.2332	NS	0	NS	NS	NS		C24H11.5		ceeh-1		bra-2		C44H4.4						asp-5
flor-1	3		+			1	Yes	0	NS	NS	NS	NS	NS	NS	1	NS	NS	NS	NS	5.39361	NS	0	NS	NS	NS	2	NS	2.39878	NS	4.49522	NS	0	NS	NS	NS		C24H12.4		ceh-44		brc-2		C44H9.5						asp-6
acox-1.1	3		+		+	2	Yes	1	NS	2.14236	NS	NS	NS	NS	0	NS	NS	NS	NS	NS	NS	0	NS	NS	NS	2	NS	2.03581	NS	2.1232	NS	0	NS	NS	NS		C25A1.1		cey-1		brd-1		C45B2.2						aspm-1
ain-2	3	+	+	+	+	4	No	1	NS	NS	NS	3.16723	NS	NS	0	NS	NS	NS	NS	NS	NS	0	NS	NS	NS	2	9.3996	NS	NS	NS	2.24078	0	NS	NS	NS		C25F6.1		cey-4		bre-3		C45B2.3						asps-1
fat-6	3	+	+	+	+	4	Yes	1	2.77733	NS	NS	NS	NS	NS	0	NS	NS	NS	NS	NS	NS	0	NS	NS	NS	2	3.0388	3.30443	NS	NS	NS	0	NS	NS	NS		C25H3.11		cfim-2		bre-4		C45B2.8						atad-3
bmk-1	3		+	+		2	Yes	0	NS	NS	NS	NS	NS	NS	1	NS	NS	NS	2.00497	NS	NS	1	2.35	NS	NS	1	NS	2.00987	NS	NS	NS	0	NS	NS	NS		C25H3.7		cft-1		brf-1		C45G7.13						atad-3
ckc-1	3	+	+	+		3	Yes	0	NS	NS	NS	NS	NS	NS	1	NS	NS	TurboID only	NS	NS	NS	1	2.186	NS	NS	1	NS	2.15891	NS	NS	NS	0	NS	NS	NS		C26B9.1		cgh-1		bris-1		C45G7.4						atat-2
D2005.4	3		+	+		2	No	0	NS	NS	NS	NS	NS	NS	1	NS	NS	NS	2.19636	NS	NS	1	2.144	NS	NS	1	NS	2.76753	NS	NS	NS	0	NS	NS	NS		C26F1.3		cgp-1		brp-1		C46A5.4						atf-2
fbxa-182	3					0	No	0	NS	NS	NS	NS	NS	NS	1	NS	TurboID only	NS	NS	NS	NS	1	NS	NS	2.02015	1	NS	TurboID only	NS	NS	NS	0	NS	NS	NS		C27D8.3		cgr-1		btb-16		C46H3.2						atf-5
lys-1	3	+	+	+		3	No	0	NS	NS	NS	NS	NS	NS	1	NS	NS	NS	NS	NS	TurboID only	1	2.261	NS	NS	1	NS	NS	NS	NS	TurboID only	0	NS	NS	NS		C27F2.10		chc-1		btbd-10		C47D12.2						atf-6
M01A8.1	3					0	No	0	NS	NS	NS	NS	NS	NS	1	NS	5.45773	NS	NS	NS	NS	1	2.592	NS	NS	1	NS	4.36445	NS	NS	NS	0	NS	NS	NS		C27H5.2		chp-1		btf-1		C47E8.11						atf-7
rnp-8	3		+	+		2	No	0	NS	NS	NS	NS	NS	NS	1	NS	2.10089	NS	NS	NS	NS	1	2.056	NS	NS	1	NS	2.05224	NS	NS	NS	0	NS	NS	NS		C27H6.8		cid-1		bub-1		C47E8.4						atfs-1
sup-17	3		+		+	2	Yes	0	NS	NS	NS	NS	NS	NS	1	NS	NS	NS	TurboID only	NS	NS	1	NS	NS	TurboID only	1	NS	TurboID only	NS	NS	NS	0	NS	NS	NS		C27H6.9		cif-1		bub-3		C48B6.2						atg-11
ugt-41	3	+	+	+	+	4	Yes	0	NS	NS	NS	NS	NS	NS	1	NS	NS	NS	2.5729	NS	NS	1	2.373	NS	NS	1	NS	2.8697	NS	NS	NS	0	NS	NS	NS		C28C12.12		ckb-2		byn-1		C48B6.3						atg-13
Y37H2A.14	3					0	No	0	NS	NS	NS	NS	NS	NS	1	NS	TurboID only	NS	NS	NS	NS	1	TurboID only	NS	NS	1	NS	TurboID only	NS	NS	NS	0	NS	NS	NS		C28H8.3		ckb-4		C01B10.11		C48B6.4						atg-16.2
ctps-1	3	+	+	+		3	Yes	1	NS	2.118	NS	NS	NS	NS	0	NS	NS	NS	NS	NS	NS	1	2.015	NS	NS	1	NS	2.50828	NS	NS	NS	0	NS	NS	NS		C29F7.2		ckc-1		C01B10.3		C48E7.1						atg-18
fmo-4	3	+	+	+	+	4	Yes	1	NS	2.06938	NS	NS	NS	NS	0	NS	NS	NS	NS	NS	NS	1	2.192	NS	NS	1	NS	3.54307	NS	NS	NS	0	NS	NS	NS		C29F7.3		clec-1		C01B10.6		C49F5.7						atg-18
gld-3	3		+	+		2	No	1	NS	2.3579	NS	NS	NS	NS	0	NS	NS	NS	NS	NS	NS	1	2.772	NS	NS	1	NS	2.02497	NS	NS	NS	0	NS	NS	NS		C29F9.2		clh-1		C01B10.8		C49F8.3						atg-2
inx-14	3		+	+		2	No	1	NS	2.59584	NS	NS	NS	NS	0	NS	NS	NS	NS	NS	NS	1	3.12	NS	NS	1	NS	3.50424	NS	NS	NS	0	NS	NS	NS		C30F12.5		clic-1		C01B10.9		C49G7.10						atg-2
klp-15	3		+	+		2	Yes	1	NS	NS	NS	3.01602	NS	NS	0	NS	NS	NS	NS	NS	NS	1	TurboID only	NS	NS	1	NS	TurboID only	NS	NS	NS	0	NS	NS	NS		C30G12.2		clp-1		C01B12.8		C49G7.12						atg-3
pid-3	3	+	+			2	No	1	NS	2.70495	NS	NS	NS	NS	0	NS	NS	NS	NS	NS	NS	1	3.193	NS	NS	1	NS	2.75337	NS	NS	NS	0	NS	NS	NS		C30G4.4		clp-1		C01C10.2		C49H3.3						atg-3
T10B10.4	3		+	+		2	No	1	NS	2.06465	NS	NS	NS	NS	0	NS	NS	NS	NS	NS	NS	1	NS	NS	2.25251	1	NS	2.26655	NS	NS	NS	0	NS	NS	NS		C30H6.5		clp-4		C01C4.3		C49H3.9						atg-4.1
trap-1	3	+	+	+	+	4	Yes	1	NS	2.21591	NS	NS	NS	NS	0	NS	NS	NS	NS	NS	NS	1	NS	NS	2.07198	1	NS	2.60629	NS	NS	NS	0	NS	NS	NS		C31C9.2		clp-7		C01F1.1		C50B6.3						atg-4.1
ttr-6	3		+	+		2	No	1	NS	NS	NS	2.12166	NS	NS	0	NS	NS	NS	NS	NS	NS	1	2.393	NS	NS	1	3.95506	NS	NS	NS	NS	0	NS	NS	NS		C31C9.6		clpf-1		C01F1.3		C50B8.1						atg-4.2
ugt-60	3		+	+	+	3	No	1	NS	2.30681	NS	NS	NS	NS	0	NS	NS	NS	NS	NS	NS	1	2.741	NS	NS	1	NS	2.61806	NS	NS	NS	0	NS	NS	NS		C31E10.6		cls-2		C01F1.6		C50D2.1						atg-5
icd-1	3	+	+	+	+	4	Yes	0	NS	NS	NS	NS	NS	NS	2	NS	NS	13.0746	NS	NS	TurboID only	0	NS	NS	NS	1	NS	NS	NS	NS	TurboID only	0	NS	NS	NS		C31H2.4		clu-1		C01F6.9		C50D2.7						atg-7
K07E3.4	3	+	+	+	+	4	Yes	0	NS	NS	NS	NS	NS	NS	2	NS	NS	10.0185	NS	7.78921	NS	0	NS	NS	NS	1	NS	NS	NS	6.76148	NS	0	NS	NS	NS		C32D5.1		cmd-1		C01G10.7		C50F4.12						atg-7
K12D12.5	3					0	No	0	NS	NS	NS	NS	NS	NS	2	NS	2.19314	NS	2.15532	NS	NS	0	NS	NS	NS	1	NS	2.81825	NS	NS	NS	0	NS	NS	NS		C32D5.10		cnb-1		C01G10.8		C50F4.4						atg-9
natc-1	3	+	+	+		3	Yes	0	NS	NS	NS	NS	NS	NS	2	NS	NS	10.6081	NS	13.3242	NS	0	NS	NS	NS	1	NS	NS	NS	11.3885	NS	0	NS	NS	NS		C32D5.8		cnx-1		C01G10.9		C50F4.8						atgl-1
syx-5	3	+	+	+	+	4	Yes	0	NS	NS	NS	NS	NS	NS	2	TurboID only	NS	TurboID only	NS	NS	NS	0	NS	NS	NS	1	NS	NS	NS	2.00119	NS	0	NS	NS	NS		C32E12.1		cogc-1		C01G5.25		C52D10.3						atgp-1
T16G1.9	3	+	+	+	+	4	No	0	NS	NS	NS	NS	NS	NS	2	NS	NS	TurboID only	NS	NS	3.46319	0	NS	NS	NS	1	NS	NS	NS	NS	2.28961	0	NS	NS	NS		C32E12.4		cogc-2		C01G5.6		C52G5.2						atgp-1
acbp-5	3	+	+			2	Yes	1	NS	4.48249	NS	NS	NS	NS	1	NS	3.61902	NS	NS	NS	NS	0	NS	NS	NS	1	NS	4.15745	NS	NS	NS	0	NS	NS	NS		C32E8.9		cogc-3		C01G6.3		C53A5.13						atgp-2
acdh-1	3	+	+	+		3	Yes	1	NS	5.24303	NS	NS	NS	NS	1	NS	2.79471	NS	NS	NS	NS	0	NS	NS	NS	1	NS	11.3137	NS	NS	NS	0	NS	NS	NS		C32F10.8		cogc-3		C01G6.4		C53A5.6						atgp-2
apg-1	3	+	+	+		3	Yes	1	NS	NS	2.2573	NS	NS	NS	1	NS	NS	9.25222	NS	NS	NS	0	NS	NS	NS	1	2.17046	NS	NS	NS	NS	0	NS	NS	NS		C33A12.1		cogc-4		C01G6.5		C53B4.4						ath-1
arp-11	3	+	+	+		3	Yes	1	3.11536	NS	NS	NS	NS	NS	1	NS	NS	TurboID only	NS	NS	NS	0	NS	NS	NS	1	3.56302	NS	NS	NS	NS	0	NS	NS	NS		C33A12.3		cogc-5		C01G8.1		C53D6.7						ath-1
atg-2	3	+	+	+	+	4	Yes	1	4.92628	NS	NS	NS	NS	NS	1	2.28374	NS	NS	NS	NS	NS	0	NS	NS	NS	1	2.23086	NS	NS	NS	NS	0	NS	NS	NS		C33D9.13		cogc-6		C01H6.8		C53H9.2						athp-1
atx-2	3	+	+	+	+	4	Yes	1	6.42457	NS	NS	NS	NS	NS	1	NS	NS	4.42323	NS	NS	NS	0	NS	NS	NS	1	5.00545	NS	NS	NS	NS	0	NS	NS	NS		C33D9.3		cogc-8		C02B10.3		C54D1.7						athp-2
B0001.3	3	+	+	+	+	4	No	1	NS	TurboID only	NS	NS	NS	NS	1	NS	TurboID only	NS	NS	NS	NS	0	NS	NS	NS	1	NS	TurboID only	NS	NS	NS	0	NS	NS	NS		C33D9.6		col-104		C02B10.4		C54E4.12						athp-3
C01B10.8	3		+	+		2	Yes	1	NS	2.10118	NS	NS	NS	NS	1	NS	2.53415	NS	NS	NS	NS	0	NS	NS	NS	1	NS	2.21714	NS	NS	NS	0	NS	NS	NS		C33D9.8		col-107		C02B10.5		C54G10.4						atic-1
C01C10.2	3	+	+	+	+	4	No	1	2.88706	NS	NS	NS	NS	NS	1	NS	NS	TurboID only	NS	NS	NS	0	NS	NS	NS	1	2.98183	NS	NS	NS	NS	0	NS	NS	NS		C33F10.14		col-117		C02D5.4		C55A6.12						atl-1
C32D5.11	3		+	+	+	3	No	1	NS	TurboID only	NS	NS	NS	NS	1	NS	TurboID only	NS	NS	NS	NS	0	NS	NS	NS	1	NS	TurboID only	NS	NS	NS	0	NS	NS	NS		C33F10.4		col-12		C02E7.7		C55A6.6						atln-1
C33A12.1	3	+	+	+		3	Yes	1	NS	3.64369	NS	NS	NS	NS	1	NS	2.25027	NS	NS	NS	NS	0	NS	NS	NS	1	NS	3.35032	NS	NS	NS	0	NS	NS	NS		C33G3.6		col-122		C02F12.5		C55C3.1						atln-2
C38H2.2	3		+	+	+	3	Yes	1	NS	TurboID only	NS	NS	NS	NS	1	NS	TurboID only	NS	NS	NS	NS	0	NS	NS	NS	1	NS	TurboID only	NS	NS	NS	0	NS	NS	NS		C34B2.8		col-14		C02F12.8		C56C10.4						atm-1
cah-2	3		+			1	Yes	1	NS	TurboID only	NS	NS	NS	NS	1	NS	TurboID only	NS	NS	NS	NS	0	NS	NS	NS	1	NS	TurboID only	NS	NS	NS	0	NS	NS	NS		C34B2.9		col-155		C02F4.4		C56C10.9						atn-1
cah-4	3	+	+	+	+	4	Yes	1	NS	NS	2.15382	NS	NS	NS	1	NS	NS	NS	NS	NS	2.21008	0	NS	NS	NS	1	NS	NS	NS	NS	4.95677	0	NS	NS	NS		C34C12.2		col-157		C02F5.3		C56E6.2						atn-1
cct-5	3	+	+	+	+	4	Yes	1	NS	2.63774	NS	NS	NS	NS	1	NS	NS	NS	2.24285	NS	NS	0	NS	NS	NS	1	NS	2.0638	NS	NS	NS	0	NS	NS	NS		C34C12.8		col-160		C03A3.2		C56G2.15						atp-1
cdc-25.1	3		+	+		2	Yes	1	NS	TurboID only	NS	NS	NS	NS	1	NS	TurboID only	NS	NS	NS	NS	0	NS	NS	NS	1	NS	TurboID only	NS	NS	NS	0	NS	NS	NS		C34C6.4		col-167		C03D6.1		C56G2.7						atp-2
cgt-3	3		+	+		2	Yes	1	NS	2.37594	NS	NS	NS	NS	1	NS	2.08291	NS	NS	NS	NS	0	NS	NS	NS	1	NS	2.61426	NS	NS	NS	0	NS	NS	NS		C34C6.9		col-168		C03G6.17		cacn-1						atp-2
cogc-5	3	+	+	+		3	Yes	1	4.5416	NS	NS	NS	NS	NS	1	NS	NS	NS	NS	NS	TurboID only	0	NS	NS	NS	1	5.26196	NS	NS	NS	NS	0	NS	NS	NS		C34E7.4		col-38		C03H12.1		cah-4						atp-3
cyb-2.1	3		+	+		2	Yes	1	NS	TurboID only	NS	NS	NS	NS	1	NS	TurboID only	NS	NS	NS	NS	0	NS	NS	NS	1	NS	TurboID only	NS	NS	NS	0	NS	NS	NS		C34F6.10		col-48		C03H5.3		cal-5						atp-4
cyy-1	3		+	+		2	Yes	1	NS	TurboID only	NS	NS	NS	NS	1	NS	TurboID only	NS	NS	NS	NS	0	NS	NS	NS	1	NS	TurboID only	NS	NS	NS	0	NS	NS	NS		C35A5.8		col-63		C03H5.5		calu-1						atp-5
DC2.5	3	+	+		+	3	Yes	1	NS	NS	2.61407	NS	NS	NS	1	NS	2.99032	NS	NS	NS	NS	0	NS	NS	NS	1	NS	2.42318	NS	NS	NS	0	NS	NS	NS		C35B1.5		col-71		C03H5.6		cap-2						atp-5
dpy-2	3		+		+	2	Yes	1	NS	NS	NS	NS	NS	TurboID only	1	NS	NS	NS	NS	NS	TurboID only	0	NS	NS	NS	1	NS	NS	NS	NS	TurboID only	0	NS	NS	NS		C35D10.12		col-77		C04A11.5		cars-1						atrn-1
egl-8	3	+	+	+	+	4	Yes	1	TurboID only	NS	NS	NS	NS	NS	1	TurboID only	NS	NS	NS	NS	NS	0	NS	NS	NS	1	TurboID only	NS	NS	NS	NS	0	NS	NS	NS		C35D10.6		col-90		C04E12.4		cash-1						attf-2
elks-1	3	+	+	+	+	4	Yes	1	TurboID only	NS	NS	NS	NS	NS	1	TurboID only	NS	NS	NS	NS	NS	0	NS	NS	NS	1	TurboID only	NS	NS	NS	NS	0	NS	NS	NS		C35E7.6		col-93		C04E6.11		casy-1						attf-3
eri-6/7	3					0	No	1	NS	TurboID only	NS	NS	NS	NS	1	NS	TurboID only	NS	NS	NS	NS	0	NS	NS	NS	1	NS	TurboID only	NS	NS	NS	0	NS	NS	NS		C36A4.4		col-97		C04E7.3		cat-4						attf-4
F17C11.11	3	+	+	+	+	4	No	1	36.3252	NS	NS	NS	NS	NS	1	NS	NS	NS	NS	NS	TurboID only	0	NS	NS	NS	1	10.6479	NS	NS	NS	NS	0	NS	NS	NS		C36E6.2		coq-3		C04F12.1		catp-1						attf-5
F36F2.1	3	+	+			2	Yes	1	NS	TurboID only	NS	NS	NS	NS	1	NS	TurboID only	NS	NS	NS	NS	0	NS	NS	NS	1	NS	TurboID only	NS	NS	NS	0	NS	NS	NS		C36E8.4		coq-5		C04F12.7		catp-3						attf-6
F54B8.4	3		+	+		2	No	1	TurboID only	NS	NS	NS	NS	NS	1	NS	NS	4.23042	NS	NS	NS	0	NS	NS	NS	1	TurboID only	NS	NS	NS	NS	0	NS	NS	NS		C37A2.7		coq-6		C04F12.8		catp-6						atx-2
F56C9.10	3	+	+	+	+	4	Yes	1	TurboID only	NS	NS	NS	NS	NS	1	NS	NS	5.29159	NS	NS	NS	0	NS	NS	NS	1	TurboID only	NS	NS	NS	NS	0	NS	NS	NS		C37A2.8		coq-8		C04F5.9		catp-7						atx-2
F56D2.2	3	+	+			2	Yes	1	NS	TurboID only	NS	NS	NS	NS	1	NS	TurboID only	NS	NS	NS	NS	0	NS	NS	NS	1	NS	TurboID only	NS	NS	NS	0	NS	NS	NS		C37A5.7		cor-1		C04G2.9		catp-8						atx-3
fubl-3	3	+	+		+	3	Yes	1	2.96946	NS	NS	NS	NS	NS	1	3.26481	NS	NS	NS	NS	NS	0	NS	NS	NS	1	3.481	NS	NS	NS	NS	0	NS	NS	NS		C37C3.2		cox-2		C04G6.4		cblc-1						atz-1
gad-3	3	+	+	+		3	Yes	1	4.4064	NS	NS	NS	NS	NS	1	2.1901	NS	NS	NS	NS	NS	0	NS	NS	NS	1	3.92502	NS	NS	NS	NS	0	NS	NS	NS		C37H5.13		cpd-1		C04H5.1		cbp-1						ave-1
glna-2	3	+	+	+	+	4	Yes	1	TurboID only	NS	NS	NS	NS	NS	1	NS	NS	TurboID only	NS	NS	NS	0	NS	NS	NS	1	NS	NS	NS	TurboID only	NS	0	NS	NS	NS		C38C10.2		cpin-1		C04H5.7		cbp-3						avr-15
gpr-1	3					0	No	1	NS	TurboID only	NS	NS	NS	NS	1	NS	TurboID only	NS	NS	NS	NS	0	NS	NS	NS	1	NS	TurboID only	NS	NS	NS	0	NS	NS	NS		C38H2.3		cpl-1		C05A9.2		cbs-1						B0001.2
gyf-1	3	+	+			2	Yes	1	4.15947	NS	NS	NS	NS	NS	1	NS	NS	4.37384	NS	NS	NS	0	NS	NS	NS	1	3.59652	NS	NS	NS	NS	0	NS	NS	NS		C39D10.7		cpn-1		C05B5.11		CC8.2						B0001.3
haf-7	3		+			1	Yes	1	NS	4.37232	NS	NS	NS	NS	1	NS	2.10205	NS	NS	NS	NS	0	NS	NS	NS	1	NS	4.75683	NS	NS	NS	0	NS	NS	NS		C39D10.8		cpn-2		C05B5.8		ccar-1						B0001.4
hda-2	3	+	+	+		3	Yes	1	3.35986	NS	NS	NS	NS	NS	1	3.68713	NS	NS	NS	NS	NS	0	NS	NS	NS	1	3.08592	NS	NS	NS	NS	0	NS	NS	NS		C40A11.6		cpn-3		C05C10.2		ccch-1						B0001.4
ifa-4	3	+	+	+		3	Yes	1	NS	NS	NS	2.06485	NS	NS	1	NS	NS	2.49234	NS	NS	NS	0	NS	NS	NS	1	NS	NS	NS	NS	3.32903	0	NS	NS	NS		C41D11.3		cpr-1		C05C10.3		ccf-1						B0001.5
inso-1	3	+	+	+		3	Yes	1	NS	TurboID only	NS	NS	NS	NS	1	NS	TurboID only	NS	NS	NS	NS	0	NS	NS	NS	1	NS	TurboID only	NS	NS	NS	0	NS	NS	NS		C41D11.6		cpr-4		C05C8.1		cco-1						B0001.8
ivd-1	3	+	+	+	+	4	Yes	1	NS	2.37117	NS	NS	NS	NS	1	NS	2.42772	NS	NS	NS	NS	0	NS	NS	NS	1	NS	2.15263	NS	NS	NS	0	NS	NS	NS		C41G7.9		cpr-5		C05C8.2		cco-2						B0024.10
kin-29	3	+	+	+		3	Yes	1	NS	NS	TurboID only	NS	NS	NS	1	NS	NS	TurboID only	NS	NS	NS	0	NS	NS	NS	1	NS	NS	NS	2.10811	NS	0	NS	NS	NS		C42C1.12		cpr-6		C05C8.5		ccr-4						B0024.10
mask-1	3	+	+		+	3	Yes	1	NS	NS	2.05366	NS	NS	NS	1	NS	NS	2.77368	NS	NS	NS	0	NS	NS	NS	1	NS	NS	NS	3.07031	NS	0	NS	NS	NS		C42D4.18		cps-6		C05C8.7		cct-1						B0024.11
metr-1	3	+	+	+	+	4	Yes	1	7.66189	NS	NS	NS	NS	NS	1	NS	NS	6.06497	NS	NS	NS	0	NS	NS	NS	1	NS	5.1451	NS	NS	NS	0	NS	NS	NS		C42D4.3		cpsf-2		C05D10.4		cct-4						B0024.11
moc-1	3	+	+	+		3	Yes	1	4.59002	NS	NS	NS	NS	NS	1	3.02891	NS	NS	NS	NS	NS	0	NS	NS	NS	1	4.3702	NS	NS	NS	NS	0	NS	NS	NS		C43E11.12		cpt-1		C05D11.1		cct-5						B0024.13
mrpl-17	3		+	+		2	Yes	1	NS	TurboID only	NS	NS	NS	NS	1	NS	TurboID only	NS	NS	NS	NS	0	NS	NS	NS	1	NS	TurboID only	NS	NS	NS	0	NS	NS	NS		C43E11.9		cpt-2		C05D11.5		cct-6						B0024.15
mtm-1	3	+	+	+		3	Yes	1	5.22489	NS	NS	NS	NS	NS	1	2.19269	NS	NS	NS	NS	NS	0	NS	NS	NS	1	2.19619	NS	NS	NS	NS	0	NS	NS	NS		C44B7.7		cpt-4		C05D11.8		cct-7						B0025.5
myo-6	3		+			1	Yes	1	NS	NS	NS	NS	NS	TurboID only	1	NS	NS	NS	NS	NS	TurboID only	0	NS	NS	NS	1	NS	NS	NS	NS	TurboID only	0	NS	NS	NS		C44C10.11		cpt-5		C05D11.9		CD4.11						B0034.1
ncbp-1	3		+	+		2	Yes	1	NS	NS	NS	NS	NS	2.95509	1	NS	NS	NS	NS	NS	2.04415	0	NS	NS	NS	1	NS	NS	NS	NS	2.42805	0	NS	NS	NS		C44C10.9		cpt-6		C05D12.1		CD4.3						B0034.5
ndk-1	3	+	+	+	+	4	Yes	1	NS	NS	NS	NS	NS	4.31392	1	NS	NS	NS	NS	NS	2.60395	0	NS	NS	NS	1	NS	NS	NS	NS	2.13406	0	NS	NS	NS		C44E4.5		cpz-1		C05D12.3		cdc-14						B0035.1
ndub-11	3		+			1	Yes	1	NS	NS	NS	NS	NS	TurboID only	1	NS	NS	NS	NS	NS	TurboID only	0	NS	NS	NS	1	NS	NS	NS	NS	TurboID only	0	NS	NS	NS		C44F1.1		cpz-2		C05D12.7		cdc-26						B0035.12
nprl-3	3		+	+		2	Yes	1	NS	3.01969	NS	NS	NS	NS	1	NS	3.27615	NS	NS	NS	NS	0	NS	NS	NS	1	NS	2.99364	NS	NS	NS	0	NS	NS	NS		C44H4.4		crml-1		C05D2.10		cdc-48.1						B0035.15
pdi-2	3	+	+	+	+	4	Yes	1	NS	NS	NS	NS	NS	4.01083	1	NS	NS	NS	NS	NS	3.12531	0	NS	NS	NS	1	NS	NS	NS	NS	2.17211	0	NS	NS	NS		C45B2.2		crt-1		C05D2.8		cdc-48.2						B0035.3
ppfr-1	3	+	+	+		3	Yes	1	NS	NS	TurboID only	NS	NS	NS	1	NS	NS	TurboID only	NS	NS	NS	0	NS	NS	NS	1	NS	2.07139	NS	NS	NS	0	NS	NS	NS		C45B2.6		csn-1		C05D9.9		cdc-6						B0041.11
prx-11	3		+		+	2	Yes	1	NS	3.74769	NS	NS	NS	NS	1	NS	2.0121	NS	NS	NS	NS	0	NS	NS	NS	1	NS	3.84451	NS	NS	NS	0	NS	NS	NS		C45E5.1		csn-2		C05G5.1		cdc-7						B0041.5
ptrn-1	3	+	+	+		3	Yes	1	3.60425	NS	NS	NS	NS	NS	1	7.01868	NS	NS	NS	NS	NS	0	NS	NS	NS	1	8.06626	NS	NS	NS	NS	0	NS	NS	NS		C45G9.5		csn-3		C05G5.2		cdh-1						B0041.8
repo-1	3	+	+	+	+	4	Yes	1	NS	NS	NS	TurboID only	NS	NS	1	NS	NS	NS	TurboID only	NS	NS	0	NS	NS	NS	1	NS	NS	TurboID only	NS	NS	0	NS	NS	NS		C46A5.1		csn-4		C05G5.3		cdh-10						B0198.3
rplp-2.2	3		+			1	Yes	1	NS	NS	NS	NS	NS	2.28501	1	NS	NS	NS	NS	NS	2.54594	0	NS	NS	NS	1	NS	NS	NS	NS	2.00792	0	NS	NS	NS		C46C2.5		csn-5		C06A1.2		cdh-12						B0205.1
rsp-7	3		+	+	+	3	Yes	1	NS	NS	NS	NS	NS	2.2338	1	2.18965	NS	NS	NS	NS	NS	0	NS	NS	NS	1	NS	NS	NS	NS	2.11316	0	NS	NS	NS		C46F11.4		csn-6		C06A5.3		cdh-4						B0205.12
sahd-1	3		+			1	Yes	1	NS	NS	NS	2.50012	NS	NS	1	NS	NS	NS	2.40112	NS	NS	0	NS	NS	NS	1	NS	NS	NS	NS	2.85522	0	NS	NS	NS		C46H3.2		csnk-1		C06A5.6		cdh-7						B0205.13
sem-5	3	+	+	+		3	Yes	1	NS	NS	NS	NS	NS	TurboID only	1	NS	NS	NS	NS	NS	TurboID only	0	NS	NS	NS	1	NS	NS	NS	NS	TurboID only	0	NS	NS	NS		C47B2.2		csq-1		C06A6.2		cdk-12						B0205.13
skr-1	3	+	+	+	+	4	Yes	1	NS	NS	4.92458	NS	NS	NS	1	NS	NS	12.384	NS	NS	NS	0	NS	NS	NS	1	NS	NS	NS	3.07275	NS	0	NS	NS	NS		C47E8.4		csr-1		C06A6.4		cdk-5						B0205.4
slc-25a26	3		+			1	Yes	1	NS	2.81279	NS	NS	NS	NS	1	NS	2.17287	NS	NS	NS	NS	0	NS	NS	NS	1	NS	2.57719	NS	NS	NS	0	NS	NS	NS		C48B6.2		cst-1		C06A6.5		cdo-1						B0205.6
snx-6	3	+	+	+		3	Yes	1	2.34453	NS	NS	NS	NS	NS	1	NS	NS	3.31797	NS	NS	NS	0	NS	NS	NS	1	2.26326	NS	NS	NS	NS	0	NS	NS	NS		C48D1.1		ctg-1		C06A8.3		cdr-2						B0205.6
srgp-1	3	+	+	+		3	Yes	1	TurboID only	NS	NS	NS	NS	NS	1	NS	NS	TurboID only	NS	NS	NS	0	NS	NS	NS	1	TurboID only	NS	NS	NS	NS	0	NS	NS	NS		C48E7.1		ctg-2		C06B3.6		cdr-4						B0205.9
sup-35	3		+		+	2	Yes	1	NS	TurboID only	NS	NS	NS	NS	1	NS	TurboID only	NS	NS	NS	NS	0	NS	NS	NS	1	NS	TurboID only	NS	NS	NS	0	NS	NS	NS		C49A9.5		cth-1		C06E1.9		cebp-1						B0207.6
sur-5	3	+	+	+		3	Yes	1	NS	2.29008	NS	NS	NS	NS	1	NS	2.78041	NS	NS	NS	NS	0	NS	NS	NS	1	NS	3.84638	NS	NS	NS	0	NS	NS	NS		C49A9.9		cth-2		C06E2.5		ced-11						B0207.6
T27E9.2	3	+	+	+	+	4	Yes	1	TurboID only	NS	NS	NS	NS	NS	1	TurboID only	NS	NS	NS	NS	NS	0	NS	NS	NS	1	TurboID only	NS	NS	NS	NS	0	NS	NS	NS		C49C3.4		ctl-1		C06G1.1		ced-6						B0222.10
tag-225	3	+	+			2	No	1	NS	NS	NS	2.3658	NS	NS	1	NS	NS	NS	2.40345	NS	NS	0	NS	NS	NS	1	NS	2.0757	NS	NS	NS	0	NS	NS	NS		C49C3.7		ctl-2		C06G1.5		ced-7						B0222.11
tag-281	3					0	No	1	NS	4.11559	NS	NS	NS	NS	1	NS	2.84475	NS	NS	NS	NS	0	NS	NS	NS	1	NS	3.2791	NS	NS	NS	0	NS	NS	NS		C49G7.10		cts-1		C06G1.6		ceh-18						B0222.5
tomm-70	3	+	+		+	3	No	1	NS	2.03962	NS	NS	NS	NS	1	NS	2.63828	NS	NS	NS	NS	0	NS	NS	NS	1	NS	2.00361	NS	NS	NS	0	NS	NS	NS		C49H3.3		cua-1		C06G3.3		ceh-20						B0228.1
trpp-10	3		+	+		2	Yes	1	NS	TurboID only	NS	NS	NS	NS	1	NS	TurboID only	NS	NS	NS	NS	0	NS	NS	NS	1	NS	TurboID only	NS	NS	NS	0	NS	NS	NS		C49H3.4		cuc-1		C06G3.5		ceh-32						B0228.7
unc-16	3	+	+	+	+	4	Yes	1	2.83982	NS	NS	NS	NS	NS	1	2.60304	NS	NS	NS	NS	NS	0	NS	NS	NS	1	2.7528	NS	NS	NS	NS	0	NS	NS	NS		C50D2.1		cul-1		C06G3.6		ceh-38						B0238.1
vab-19	3	+	+	+	+	4	Yes	1	4.05471	NS	NS	NS	NS	NS	1	3.34707	NS	NS	NS	NS	NS	0	NS	NS	NS	1	NS	NS	NS	2.19889	NS	0	NS	NS	NS		C50D2.5		cul-2		C06G3.8		ceh-43						B0238.10
vha-1	3		+	+	+	3	Yes	1	NS	NS	TurboID only	NS	NS	NS	1	NS	NS	TurboID only	NS	NS	NS	0	NS	NS	NS	1	NS	NS	NS	NS	2.82451	0	NS	NS	NS		C50F4.16		cul-3		C06G4.1		ceh-45						B0238.11
vha-5	3	+	+	+	+	4	Yes	1	NS	NS	TurboID only	NS	NS	NS	1	NS	NS	TurboID only	NS	NS	NS	0	NS	NS	NS	1	NS	NS	NS	NS	2.65885	0	NS	NS	NS		C50F4.4		cul-5		C06H2.2		cept-1						B0238.11
vhp-1	3	+	+	+	+	4	Yes	1	6.48317	NS	NS	NS	NS	NS	1	14.0559	NS	NS	NS	NS	NS	0	NS	NS	NS	1	9.07564	NS	NS	NS	NS	0	NS	NS	NS		C53C9.2		cup-2		C06H2.7		cerk-1						B0238.9
vps-8	3		+			1	Yes	1	NS	2.57934	NS	NS	NS	NS	1	NS	2.00305	NS	NS	NS	NS	0	NS	NS	NS	1	NS	2.53977	NS	NS	NS	0	NS	NS	NS		C53H9.2		cyc-1		C07A12.2		cey-4						B0244.17
W06B4.1	3		+	+		2	No	1	NS	2.13199	NS	NS	NS	NS	1	NS	2.32721	NS	NS	NS	NS	0	NS	NS	NS	1	NS	3.08207	NS	NS	NS	0	NS	NS	NS		C54E4.5		cyc-2.1		C07A12.7		cfim-2						B0250.5
xrep-4	3	+	+			2	No	1	NS	TurboID only	NS	NS	NS	NS	1	NS	TurboID only	NS	NS	NS	NS	0	NS	NS	NS	1	NS	TurboID only	NS	NS	NS	0	NS	NS	NS		C54G4.9		cyn-1		C07A9.2		cgh-1						B0250.5
Y110A7A.9	3		+	+		2	Yes	1	TurboID only	NS	NS	NS	NS	NS	1	TurboID only	NS	NS	NS	NS	NS	0	NS	NS	NS	1	TurboID only	NS	NS	NS	NS	0	NS	NS	NS		C55A6.1		cyn-13		C07B5.4		chc-1						B0252.1
Y48C3A.18	3		+	+		2	Yes	1	NS	TurboID only	NS	NS	NS	NS	1	NS	TurboID only	NS	NS	NS	NS	0	NS	NS	NS	1	NS	TurboID only	NS	NS	NS	0	NS	NS	NS		C55A6.10		cyn-15		C07D8.6		chd-7						B0252.3
Y48G8AL.15	3		+	+	+	3	Yes	1	NS	TurboID only	NS	NS	NS	NS	1	NS	TurboID only	NS	NS	NS	NS	0	NS	NS	NS	1	NS	TurboID only	NS	NS	NS	0	NS	NS	NS		C55A6.3		cyn-3		C07E3.3		chdp-1						B0261.1
Y54G2A.40	3					0	No	1	NS	NS	NS	NS	TurboID only	NS	1	NS	NS	NS	NS	TurboID only	NS	0	NS	NS	NS	1	NS	NS	NS	TurboID only	NS	0	NS	NS	NS		C55A6.4		cyn-5		C07H6.2		che-10						B0261.5
Y54H5A.2	3	+	+	+		3	Yes	1	NS	NS	TurboID only	NS	NS	NS	1	NS	NS	TurboID only	NS	NS	NS	0	NS	NS	NS	1	NS	2.04982	NS	NS	NS	0	NS	NS	NS		C55A6.6		cyn-7		C07H6.4		che-14						B0261.6
Y57A10A.8	3		+	+		2	No	1	NS	4.84972	NS	NS	NS	NS	1	NS	2.09348	NS	NS	NS	NS	0	NS	NS	NS	1	NS	3.61401	NS	NS	NS	0	NS	NS	NS		C55A6.7		cyp-13A10		C08A9.10		chil-13						B0261.7
Y73B6BL.27	3		+	+		2	No	1	NS	2.18571	NS	NS	NS	NS	1	NS	2.23287	NS	NS	NS	NS	0	NS	NS	NS	1	NS	2.08869	NS	NS	NS	0	NS	NS	NS		C56A3.5		cyp-13a12		C08B6.10		chil-8						B0261.8
ZK632.4	3	+	+	+	+	4	Yes	1	NS	NS	NS	NS	NS	TurboID only	1	NS	NS	NS	NS	NS	TurboID only	0	NS	NS	NS	1	NS	NS	NS	NS	TurboID only	0	NS	NS	NS		C56C10.7		cyp-13A2		C08B6.8		chp-1						B0272.3
znf-598	3	+	+			2	Yes	1	TurboID only	NS	NS	NS	NS	NS	1	NS	NS	TurboID only	NS	NS	NS	0	NS	NS	NS	1	TurboID only	NS	NS	NS	NS	0	NS	NS	NS		cacn-1		cyp-13A5		C08F11.1		chpf-1						B0272.4
kin-9	3		+			1	Yes	2	TurboID only	NS	NS	NS	TurboID only	NS	0	NS	NS	NS	NS	NS	NS	0	NS	NS	NS	1	TurboID only	NS	NS	NS	NS	0	NS	NS	NS		cah-4		cyp-14a2		C08F11.11		chpf-2						B0272.4
cisd-1	3	+	+	+	+	4	Yes	0	NS	NS	NS	NS	NS	NS	1	NS	NS	2.73246	NS	NS	NS	2	2.106	NS	2.00004	0	NS	NS	NS	NS	NS	0	NS	NS	NS		cah-6		cyp-14a5		C08F8.2		cids-2						B0280.9
ect-2	3	+	+	+		3	Yes	1	NS	NS	NS	TurboID only	NS	NS	0	NS	NS	NS	NS	NS	NS	2	2.051	NS	TurboID only	0	NS	NS	NS	NS	NS	0	NS	NS	NS		cal-5		cyp-25a2		C08F8.3		cil-1						B0284.1
elo-1	3		+	+	+	3	Yes	0	NS	NS	NS	NS	NS	NS	2	2.50238	NS	NS	2.32785	NS	NS	1	2.093	NS	NS	0	NS	NS	NS	NS	NS	0	NS	NS	NS		calu-1		cyp-25a3		C08F8.6		cima-1						B0285.3
F46H5.3	3	+	+	+		3	Yes	1	NS	NS	2.26184	NS	NS	NS	1	NS	NS	3.23328	NS	NS	NS	1	NS	NS	2.04925	0	NS	NS	NS	NS	NS	0	NS	NS	NS		camt-1		cyp-25a5		C08F8.9		cisd-1						B0285.4
hmt-1	3		+	+		2	Yes	1	NS	NS	NS	2.14757	NS	NS	1	NS	NS	NS	2.45687	NS	NS	1	NS	NS	2.23227	0	NS	NS	NS	NS	NS	0	NS	NS	NS		cand-1		cyp-29a2		C08H9.15		cit-1.2						B0285.4
hsp-16.1	3	+	+			2	Yes	1	NS	NS	2.89889	NS	NS	NS	1	NS	2.24669	NS	NS	NS	NS	1	6.463	NS	NS	0	NS	NS	NS	NS	NS	0	NS	NS	NS		cap-1		cyp-31a2		C08H9.16		cki-1						B0286.1
hsp-16.2	3		+	+		2	Yes	1	NS	NS	NS	4.73799	NS	NS	1	NS	2.05423	NS	NS	NS	NS	1	8.003	NS	NS	0	NS	NS	NS	NS	NS	0	NS	NS	NS		cap-2		cyp-32a1		C09B7.2		clc-4						B0286.3
inx-8	3		+	+		2	No	1	NS	NS	NS	2.73171	NS	NS	1	NS	NS	NS	2.55727	NS	NS	1	2.504	NS	NS	0	NS	NS	NS	NS	NS	0	NS	NS	NS		car-1		cyp-33c4		C09D4.2		clc-5						B0302.5
let-99	3		+	+		2	No	1	NS	NS	NS	3.43726	NS	NS	1	NS	NS	NS	3.37391	NS	NS	1	NS	NS	2.41675	0	NS	NS	NS	NS	NS	0	NS	NS	NS		cars-1		cyp-33c7		C09D4.4		clec-1						B0303.11
mcm-6	3		+	+		2	Yes	1	NS	2.00097	NS	NS	NS	NS	1	NS	2.37545	NS	NS	NS	NS	1	2.006	NS	NS	0	NS	NS	NS	NS	NS	0	NS	NS	NS		cas-1		cyp-35a2		C09E8.1		clec-125						B0303.11/B0303.12
parg-1	3		+	+		2	Yes	1	NS	NS	NS	TurboID only	NS	NS	1	NS	NS	NS	TurboID only	NS	NS	1	2.497	NS	NS	0	NS	NS	NS	NS	NS	0	NS	NS	NS		casc-3		cyp-35a3		C09F5.1		clec-126						B0303.14
phy-2	3		+	+	+	3	Yes	1	NS	NS	TurboID only	NS	NS	NS	1	NS	NS	TurboID only	NS	NS	NS	1	2.084	NS	NS	0	NS	NS	NS	NS	NS	0	NS	NS	NS		cash-1		cyp-35c1		C09G1.4		clec-127						B0303.3
rmd-2	3	+	+	+		3	Yes	1	NS	NS	NS	2.03428	NS	NS	1	NS	NS	2.50377	NS	NS	NS	1	NS	NS	2.10505	0	NS	NS	NS	NS	NS	0	NS	NS	NS		cat-4		cyp-37a1		C09G4.4		clec-142						B0303.3
sas-6	3		+	+		2	No	1	NS	NS	NS	TurboID only	NS	NS	1	NS	NS	NS	TurboID only	NS	NS	1	NS	NS	TurboID only	0	NS	NS	NS	NS	NS	0	NS	NS	NS		catp-1		cysl-1		C09G9.1		clec-180						B0303.4
skr-2	3	+	+	+		3	Yes	1	NS	NS	NS	TurboID only	NS	NS	1	NS	NS	NS	TurboID only	NS	NS	1	NS	NS	TurboID only	0	NS	NS	NS	NS	NS	0	NS	NS	NS		catp-8		cysl-2		C09H10.10		clec-225						B0303.7
stip-1	3	+	+	+	+	4	Yes	1	NS	NS	NS	TurboID only	NS	NS	1	NS	NS	NS	TurboID only	NS	NS	1	NS	NS	TurboID only	0	NS	NS	NS	NS	NS	0	NS	NS	NS		cbl-1		cysl-3		C09H10.5		clec-238						B0304.2
ttr-2	3	+	+	+		3	No	1	NS	NS	NS	3.25016	NS	NS	1	NS	NS	3.144	NS	NS	NS	1	2.222	NS	NS	0	NS	NS	NS	NS	NS	0	NS	NS	NS		cblc-1		cytb-5.1		C10B5.3		clec-243						B0310.2
Y32F6A.5	3		+	+		2	Yes	1	4.58811	NS	NS	NS	NS	NS	1	NS	NS	2.74918	NS	NS	NS	1	2.39	NS	NS	0	NS	NS	NS	NS	NS	0	NS	NS	NS		cbp-2		cytb-5.2		C10C5.4		clec-42						B0334.13
Y48A6B.9	3		+			1	Yes	1	NS	NS	2.27584	NS	NS	NS	1	NS	NS	2.44359	NS	NS	NS	1	2.372	NS	NS	0	NS	NS	NS	NS	NS	0	NS	NS	NS		cbp-3		czw-1		C10G11.6		clec-86						B0334.3
lbp-2	3	+	+	+		3	No	2	NS	NS	NS	TurboID only	NS	2.51612	0	NS	NS	NS	NS	NS	NS	1	NS	NS	TurboID only	0	NS	NS	NS	NS	NS	0	NS	NS	NS		cbs-1		D1005.1		C10G8.4		clh-1						B0334.3
atx-3	3	+	+	+	+	4	Yes	0	NS	NS	NS	NS	NS	NS	3	NS	NS	TurboID only	2.07322	NS	TurboID only	0	NS	NS	NS	0	NS	NS	NS	NS	NS	0	NS	NS	NS		CC8.2		D1005.2		C10G8.8		clip-1						B0334.4
B0361.3	3	+	+			2	No	1	TurboID only	NS	NS	NS	NS	NS	2	TurboID only	2.02146	NS	NS	NS	NS	0	NS	NS	NS	0	NS	NS	NS	NS	NS	0	NS	NS	NS		ccar-1		D1007.5		C10H11.8		clk-2						B0334.5
C29F7.3	3	+	+	+	+	4	Yes	1	NS	NS	2.60973	NS	NS	NS	2	NS	NS	10.1668	NS	2.42284	NS	0	NS	NS	NS	0	NS	NS	NS	NS	NS	0	NS	NS	NS		ccch-1		D2007.4		C11D2.4		clp-1						B0334.6
C44H4.4	3	+	+	+	+	4	Yes	1	NS	NS	NS	NS	NS	TurboID only	2	NS	NS	NS	TurboID only	NS	TurboID only	0	NS	NS	NS	0	NS	NS	NS	NS	NS	0	NS	NS	NS		ccch-3		D2013.6		C11D2.7		clp-7						B0336.13
copz-1	3	+	+	+	+	4	Yes	1	4.51774	NS	NS	NS	NS	NS	2	NS	NS	15.5054	NS	5.20584	NS	0	NS	NS	NS	0	NS	NS	NS	NS	NS	0	NS	NS	NS		ccdc-47		D2023.4		C11E4.6		clpp-1						B0336.3
F25E2.3	3	+	+	+		3	Yes	1	NS	NS	TurboID only	NS	NS	NS	2	NS	NS	TurboID only	2.32566	NS	NS	0	NS	NS	NS	0	NS	NS	NS	NS	NS	0	NS	NS	NS		ccdc-55		D2023.5		C11E4.7		clr-1						B0336.3
gck-3	3	+	+	+		3	Yes	1	3.30191	NS	NS	NS	NS	NS	2	5.37439	NS	3.13921	NS	NS	NS	0	NS	NS	NS	0	NS	NS	NS	NS	NS	0	NS	NS	NS		ccf-1		D2023.6		C11G10.1		cls-2						B0336.7
haao-1	3		+	+	+	3	Yes	1	NS	NS	TurboID only	NS	NS	NS	2	NS	NS	TurboID only	NS	NS	TurboID only	0	NS	NS	NS	0	NS	NS	NS	NS	NS	0	NS	NS	NS		ccg-1		D2030.3		C11H1.3		clu-1						B0353.1
imp-3	3	+	+	+		3	No	1	NS	NS	4.18521	NS	NS	NS	2	2.33286	NS	10.7302	NS	NS	NS	0	NS	NS	NS	0	NS	NS	NS	NS	NS	0	NS	NS	NS		cchl-1		D2045.2		C11H1.8		cmd-1						B0361.14
ipgm-1	3	+	+	+	+	4	No	1	NS	NS	NS	NS	NS	2.39961	2	NS	NS	2.11609	NS	NS	2.11462	0	NS	NS	NS	0	NS	NS	NS	NS	NS	0	NS	NS	NS		ccnk-1		D2085.3		C11H1.9		cnc-10						B0361.2
istr-1	3	+	+	+	+	4	Yes	1	NS	NS	TurboID only	NS	NS	NS	2	5.42905	NS	TurboID only	NS	NS	NS	0	NS	NS	NS	0	NS	NS	NS	NS	NS	0	NS	NS	NS		ccpp-1		dab-1		C12D12.1		cnc-2						B0361.3
let-363	3	+	+	+	+	4	Yes	1	NS	NS	2.9555	NS	NS	NS	2	2.52328	NS	7.87675	NS	NS	NS	0	NS	NS	NS	0	NS	NS	NS	NS	NS	0	NS	NS	NS		ccr-4		dad-1		C12D8.1		cnc-8						B0361.3
T24H7.3	3	+	+	+		3	Yes	1	TurboID only	NS	NS	NS	NS	NS	2	TurboID only	NS	TurboID only	NS	NS	NS	0	NS	NS	NS	0	NS	NS	NS	NS	NS	0	NS	NS	NS		cct-1		daf-15		C13B4.1		cng-3						B0361.6
tbcc-1	3	+	+			2	Yes	1	TurboID only	NS	NS	NS	NS	NS	2	NS	NS	TurboID only	NS	NS	TurboID only	0	NS	NS	NS	0	NS	NS	NS	NS	NS	0	NS	NS	NS		cct-2		daf-21		C13B7.6		cnp-3						B0361.6
Y82E9BR.14	3	+	+	+		3	Yes	1	TurboID only	NS	NS	NS	NS	NS	2	TurboID only	NS	NS	NS	NS	TurboID only	0	NS	NS	NS	0	NS	NS	NS	NS	NS	0	NS	NS	NS		cct-3		daf-22		C13C4.4		coa-7						B0361.8
Y94H6A.10	3	+	+	+		3	No	1	NS	NS	NS	TurboID only	NS	NS	2	NS	NS	2.62297	TurboID only	NS	NS	0	NS	NS	NS	0	NS	NS	NS	NS	NS	0	NS	NS	NS		cct-4		daf-25		C13F10.5		col-10						B0361.9
yap-1	3	+	+	+	+	4	Yes	1	TurboID only	NS	NS	NS	NS	NS	2	TurboID only	TurboID only	NS	NS	NS	NS	0	NS	NS	NS	0	NS	NS	NS	NS	NS	0	NS	NS	NS		cct-5		dao-3		C13F10.6		col-103						B0365.9
ZK829.7	3	+	+	+	+	4	No	1	NS	NS	2.11976	NS	NS	NS	2	NS	NS	4.90346	2.0068	NS	NS	0	NS	NS	NS	0	NS	NS	NS	NS	NS	0	NS	NS	NS		cct-6		dao-4		C13F10.7		col-104						B0379.1
aka-1	3	+	+	+	+	4	Yes	2	5.33615	NS	NS	NS	TurboID only	NS	1	NS	NS	TurboID only	NS	NS	NS	0	NS	NS	NS	0	NS	NS	NS	NS	NS	0	NS	NS	NS		cct-7		dap-3		C13G3.1		col-106						B0379.1
best-17	3		+	+	+	3	Yes	2	TurboID only	NS	NS	NS	TurboID only	NS	1	NS	NS	TurboID only	NS	NS	NS	0	NS	NS	NS	0	NS	NS	NS	NS	NS	0	NS	NS	NS		cct-8		DC2.5		C13G5.2		col-107						B0379.6
bicd-1	3	+	+	+	+	4	Yes	2	5.59563	NS	TurboID only	NS	NS	NS	1	NS	NS	TurboID only	NS	NS	NS	0	NS	NS	NS	0	NS	NS	NS	NS	NS	0	NS	NS	NS		cdap-2		dcap-1		C14A11.9		col-109						B0393.3
C54G4.9	3	+	+	+		3	No	2	4.76013	NS	TurboID only	NS	NS	NS	1	NS	NS	TurboID only	NS	NS	NS	0	NS	NS	NS	0	NS	NS	NS	NS	NS	0	NS	NS	NS		cdc-25.4		dcn-1		C14B1.2		col-111						B0393.4
cct-8	3	+	+	+		3	Yes	2	2.02947	NS	5.01865	NS	NS	NS	1	NS	NS	2.57451	NS	NS	NS	0	NS	NS	NS	0	NS	NS	NS	NS	NS	0	NS	NS	NS		cdc-26		dcr-1		C14B1.3		col-113						B0393.5
clp-4	3	+	+	+		3	Yes	2	NS	NS	2.87488	NS	NS	TurboID only	1	NS	NS	4.59543	NS	NS	NS	0	NS	NS	NS	0	NS	NS	NS	NS	NS	0	NS	NS	NS		cdc-37		dcs-1		C14B1.7		col-115						B0393.6
dnj-19	3	+	+	+		3	Yes	2	4.27611	NS	NS	NS	NS	TurboID only	1	NS	NS	NS	NS	NS	TurboID only	0	NS	NS	NS	0	NS	NS	NS	NS	NS	0	NS	NS	NS		cdc-42		dct-6		C14B1.8		col-117						B0393.9
hsp-1	3	+	+	+	+	4	Yes	2	3.12639	NS	3.6533	NS	NS	NS	1	NS	NS	2.28533	NS	NS	NS	0	NS	NS	NS	0	NS	NS	NS	NS	NS	0	NS	NS	NS		cdc-48.1		ddb-1		C14B1.9		col-119						B0395.3
K05C4.7	3	+	+		+	3	Yes	2	NS	2.1628	NS	NS	TurboID only	NS	1	NS	2.00389	NS	NS	NS	NS	0	NS	NS	NS	0	NS	NS	NS	NS	NS	0	NS	NS	NS		cdc-48.2		ddx-19		C14B9.10		col-120						B0395.3
lbp-6	3	+	+	+	+	4	Yes	2	NS	NS	TurboID only	NS	NS	5.00337	1	NS	NS	TurboID only	NS	NS	NS	0	NS	NS	NS	0	NS	NS	NS	NS	NS	0	NS	NS	NS		cdc-5l		deb-1		C14B9.2		col-121						B0403.5
lin-33	3	+	+	+	+	4	No	2	3.7342	NS	2.88386	NS	NS	NS	1	NS	NS	3.44069	NS	NS	NS	0	NS	NS	NS	0	NS	NS	NS	NS	NS	0	NS	NS	NS		cdc-73		del-6		C14B9.8		col-122						B0410.3
lrp-1	3	+	+	+	+	4	Yes	2	4.28739	NS	TurboID only	NS	NS	NS	1	NS	NS	TurboID only	NS	NS	NS	0	NS	NS	NS	0	NS	NS	NS	NS	NS	0	NS	NS	NS		cdd-1		deps-1		C14C10.1		col-123						B0412.3
nex-2	3	+	+	+		3	Yes	2	3.83706	NS	TurboID only	NS	NS	NS	1	NS	NS	TurboID only	NS	NS	NS	0	NS	NS	NS	0	NS	NS	NS	NS	NS	0	NS	NS	NS		cdd-2		der-2		C14C10.5		col-124						B0416.2
pdi-1	3	+	+	+	+	4	Yes	2	NS	NS	NS	2.1603	NS	2.48527	1	NS	NS	NS	NS	NS	2.14191	0	NS	NS	NS	0	NS	NS	NS	NS	NS	0	NS	NS	NS		cdf-2		dgk-4		C14C11.7		col-125						B0416.5
pfn-2	3	+	+	+		3	No	2	3.63335	2.42536	NS	NS	NS	NS	1	NS	2.03934	NS	NS	NS	NS	0	NS	NS	NS	0	NS	NS	NS	NS	NS	0	NS	NS	NS		cdh-10		dgn-1		C14C6.2		col-128						B0416.5
plpp-1.1	3	+	+		+	3	Yes	2	2.10979	NS	NS	NS	NS	TurboID only	1	NS	NS	NS	NS	NS	TurboID only	0	NS	NS	NS	0	NS	NS	NS	NS	NS	0	NS	NS	NS		cdh-3		DH11.1		C14C6.5		col-129						B0416.7
scb-1	3					0	No	2	NS	NS	NS	TurboID only	TurboID only	NS	1	NS	NS	NS	TurboID only	NS	NS	0	NS	NS	NS	0	NS	NS	NS	NS	NS	0	NS	NS	NS		cdh-4		dhc-1		C14H10.1		col-130						B0432.10
sna-2	3	+	+		+	3	No	2	7.98781	NS	NS	NS	4.52689	NS	1	13.0294	NS	NS	NS	NS	NS	0	NS	NS	NS	0	NS	NS	NS	NS	NS	0	NS	NS	NS		cdh-7		dhod-1		C14H10.2		col-133						B0432.13
snb-1	3	+	+	+	+	4	Yes	2	2.33529	NS	TurboID only	NS	NS	NS	1	NS	NS	TurboID only	NS	NS	NS	0	NS	NS	NS	0	NS	NS	NS	NS	NS	0	NS	NS	NS		cdk-11.1		dhp-1		C14H10.3		col-138						B0432.14
spk-1	3	+	+	+	+	4	Yes	2	2.36904	NS	NS	NS	4.20899	NS	1	NS	NS	2.10716	NS	NS	NS	0	NS	NS	NS	0	NS	NS	NS	NS	NS	0	NS	NS	NS		cdk-11.2		dhs-12		C15A11.7		col-139						B0432.7
T19C3.4	3	+	+	+		3	Yes	2	3.64622	NS	TurboID only	NS	NS	NS	1	NS	NS	TurboID only	NS	NS	NS	0	NS	NS	NS	0	NS	NS	NS	NS	NS	0	NS	NS	NS		cdk-12		dhs-14		C15B12.1		col-14						B0432.8
tbc-2	3	+	+	+	+	4	Yes	2	2.32044	NS	2.43193	NS	NS	NS	1	NS	NS	3.74327	NS	NS	NS	0	NS	NS	NS	0	NS	NS	NS	NS	NS	0	NS	NS	NS		cdk-4		dhs-18		C15B12.4		col-140						B0454.5
ttc-4	3	+	+			2	Yes	2	3.1696	NS	NS	NS	NS	TurboID only	1	NS	NS	NS	NS	NS	TurboID only	0	NS	NS	NS	0	NS	NS	NS	NS	NS	0	NS	NS	NS		cdk-9		dhs-19		C15C6.2		col-141						B0454.6
unc-45	3	+	+			2	Yes	2	2.88266	NS	2.64983	NS	NS	NS	1	NS	NS	2.13732	NS	NS	NS	0	NS	NS	NS	0	NS	NS	NS	NS	NS	0	NS	NS	NS		cdkr-3		dhs-20		C15C6.3		col-142						B0454.9
W07E11.1	3	+	+	+		3	No	2	3.96632	NS	3.97816	NS	NS	NS	1	NS	NS	14.0763	NS	NS	NS	0	NS	NS	NS	0	NS	NS	NS	NS	NS	0	NS	NS	NS		cdl-1		dhs-21		C15C7.5		col-144						B0457.2
W08E12.7	3	+	+	+	+	4	Yes	2	NS	NS	NS	2.40793	NS	2.01252	1	NS	NS	NS	NS	2.5393	NS	0	NS	NS	NS	0	NS	NS	NS	NS	NS	0	NS	NS	NS		cdo-1		dhs-22		C15C8.4		col-145						B0457.6
Y49E10.21	3	+	+	+		3	No	2	2.56543	NS	3.09985	NS	NS	NS	1	NS	NS	4.8706	NS	NS	NS	0	NS	NS	NS	0	NS	NS	NS	NS	NS	0	NS	NS	NS		cdr-2		dhs-23		C15C8.7		col-149						B0464.2
chp-1	3	+	+	+	+	4	Yes	3	2.5788	2.18192	NS	2.31931	NS	NS	0	NS	NS	NS	NS	NS	NS	0	NS	NS	NS	0	NS	NS	NS	NS	NS	0	NS	NS	NS		cdr-4		dhs-24		C15F1.1		col-150						B0464.6
mag-1	3	+	+	+	+	4	Yes	3	3.94903	NS	4.38537	NS	TurboID only	NS	0	NS	NS	NS	NS	NS	NS	0	NS	NS	NS	0	NS	NS	NS	NS	NS	0	NS	NS	NS		cdr-6		dhs-25		C15H9.11		col-151						B0464.6
acox-1.5	2	+	+			2	Yes	0	NS	NS	NS	NS	NS	NS	0	NS	NS	NS	NS	NS	NS	0	NS	NS	NS	1	2.18117	NS	NS	NS	NS	1	2.49476	NS	NS		cdr-7		dhs-27		C15H9.4		col-154						B0464.9
acs-7	2		+		+	2	Yes	0	NS	NS	NS	NS	NS	NS	0	NS	NS	NS	NS	NS	NS	0	NS	NS	NS	1	2.21269	NS	NS	NS	NS	1	2.55107	NS	NS		cdt-1		dhs-28		C15H9.5		col-155						B0491.1
bus-5	2					0	No	0	NS	NS	NS	NS	NS	NS	0	NS	NS	NS	NS	NS	NS	0	NS	NS	NS	1	NS	2.00597	NS	NS	NS	1	2.19497	NS	NS		cebp-1		dhs-29		C15H9.9		col-157						B0491.5
cav-1	2		+			1	Yes	0	NS	NS	NS	NS	NS	NS	0	NS	NS	NS	NS	NS	NS	0	NS	NS	NS	1	NS	NS	NS	NS	3.12531	1	2.01754	NS	NS		cec-1		dhs-3		C16A11.2		col-159						B0491.5
cox-10	2		+	+		2	Yes	0	NS	NS	NS	NS	NS	NS	0	NS	NS	NS	NS	NS	NS	0	NS	NS	NS	1	NS	2.55301	NS	NS	NS	1	3.21162	NS	NS		cec-10		dhs-30		C16A11.4		col-160						B0491.6
emb-9	2	+	+	+		3	Yes	0	NS	NS	NS	NS	NS	NS	0	NS	NS	NS	NS	NS	NS	0	NS	NS	NS	1	NS	NS	NS	NS	4.67543	1	NS	2.94201	NS		cec-3		dhs-4		C16A11.5		col-162						B0495.2
epi-1	2	+	+	+		3	Yes	0	NS	NS	NS	NS	NS	NS	0	NS	NS	NS	NS	NS	NS	0	NS	NS	NS	1	NS	NS	NS	NS	3.29962	1	NS	NS	2.20705		cec-4		dhs-5		C16A3.10		col-165						B0495.5
F26E4.3	2		+	+	+	3	Yes	0	NS	NS	NS	NS	NS	NS	0	NS	NS	NS	NS	NS	NS	0	NS	NS	NS	1	NS	NS	NS	NS	6.01348	1	NS	2.29819	NS		cec-5		dhs-6		C16A3.4		col-166						B0495.7
hphd-1	2	+	+			2	Yes	0	NS	NS	NS	NS	NS	NS	0	NS	NS	NS	NS	NS	NS	0	NS	NS	NS	1	NS	2.24638	NS	NS	NS	1	2.26137	NS	NS		cec-8		dhs-9		C16A3.5		col-167						B0495.7
ifb-2	2	+	+	+		3	Yes	0	NS	NS	NS	NS	NS	NS	0	NS	NS	NS	NS	NS	NS	0	NS	NS	NS	1	NS	NS	NS	NS	7.86529	1	NS	NS	3.56264		ced-10		dif-1		C16A3.6		col-169						B0495.8
ifc-2	2	+	+	+		3	Yes	0	NS	NS	NS	NS	NS	NS	0	NS	NS	NS	NS	NS	NS	0	NS	NS	NS	1	NS	NS	NS	NS	8.38959	1	NS	NS	3.94837		ced-12		dim-1		C16B8.3		col-17						B0495.9
let-2	2	+	+	+		3	Yes	0	NS	NS	NS	NS	NS	NS	0	NS	NS	NS	NS	NS	NS	0	NS	NS	NS	1	NS	NS	NS	NS	5.45054	1	NS	2.8699	NS		ced-2		dis-3		C16C10.1		col-170						B0507.2
pccb-1	2	+	+	+	+	4	Yes	0	NS	NS	NS	NS	NS	NS	0	NS	NS	NS	NS	NS	NS	0	NS	NS	NS	1	NS	NS	NS	NS	2.33723	1	2.24871	NS	NS		ced-5		djr-1.1		C16C10.2		col-173						B0511.12
ppk-2	2	+	+	+		3	Yes	0	NS	NS	NS	NS	NS	NS	0	NS	NS	NS	NS	NS	NS	0	NS	NS	NS	1	NS	NS	NS	NS	2.0043	1	2.1437	NS	NS		ced-6		dlc-1		C16C10.4		col-175						B0511.13
pqn-52	2		+	+		2	No	0	NS	NS	NS	NS	NS	NS	0	NS	NS	NS	NS	NS	NS	0	NS	NS	NS	1	NS	NS	NS	NS	4.84703	1	NS	NS	2.90688		ced-7		dld-1		C16C10.8		col-178						B0511.6
sun-1	2		+	+		2	No	0	NS	NS	NS	NS	NS	NS	0	NS	NS	NS	NS	NS	NS	0	NS	NS	NS	1	NS	TurboID only	NS	NS	NS	1	TurboID only	NS	NS		ced-9		dlg-1		C16C2.4		col-180						B0511.6
T05E7.1	2		+			1	Yes	0	NS	NS	NS	NS	NS	NS	0	NS	NS	NS	NS	NS	NS	0	NS	NS	NS	1	NS	NS	2.16966	NS	NS	1	2.02469	NS	NS		cee-1		dli-1		C16C8.9		col-181						B0513.2
tag-343	2	+	+			2	No	0	NS	NS	NS	NS	NS	NS	0	NS	NS	NS	NS	NS	NS	0	NS	NS	NS	1	NS	NS	NS	NS	TurboID only	1	NS	NS	TurboID only		ceh-100		dnc-1		C16E9.2		col-182						B0513.4
zyg-11	2		+	+	+	3	Yes	0	NS	NS	NS	NS	NS	NS	0	NS	NS	NS	NS	NS	NS	0	NS	NS	NS	1	NS	TurboID only	NS	NS	NS	1	TurboID only	NS	NS		ceh-18		dnc-2		C16H3.3		col-185						B0513.5
C40H1.7	2					0	No	0	NS	NS	NS	NS	NS	NS	0	NS	NS	NS	NS	NS	NS	1	2.06	NS	NS	0	NS	NS	NS	NS	NS	1	2.18889	NS	NS		ceh-19		dnc-5		C17C3.1		col-19						B0513.5
col-164	2		+			1	Yes	0	NS	NS	NS	NS	NS	NS	0	NS	NS	NS	NS	NS	NS	1	NS	NS	3.45843	0	NS	NS	NS	NS	NS	1	NS	NS	10.6266		ceh-20		dnj-1		C17C3.15		col-20						B0524.6
drd-5	2		+			1	Yes	0	NS	NS	NS	NS	NS	NS	0	NS	NS	NS	NS	NS	NS	1	NS	NS	2.68142	0	NS	NS	NS	NS	NS	1	NS	NS	2.1642		ceh-32		dnj-11		C17D12.7		col-3						B0545.4
eas-1	2	+	+			2	Yes	0	NS	NS	NS	NS	NS	NS	0	NS	NS	NS	NS	NS	NS	1	NS	2.48458	NS	0	NS	NS	NS	NS	NS	1	NS	2.80655	NS		ceh-38		dnj-12		C17E4.10		col-38						B0546.3
F26D2.16	2					0	No	0	NS	NS	NS	NS	NS	NS	0	NS	NS	NS	NS	NS	NS	1	2.94	NS	NS	0	NS	NS	NS	NS	NS	1	2.24124	NS	NS		ceh-41		dnj-13		C17E4.6		col-39						B0546.4
F43H9.4	2		+	+	+	3	No	0	NS	NS	NS	NS	NS	NS	0	NS	NS	NS	NS	NS	NS	1	2.295	NS	NS	0	NS	NS	NS	NS	NS	1	2.74062	NS	NS		ceh-44		dnj-14		C17F3.1		col-41						B0564.2
H20J04.9	2		+	+		2	No	0	NS	NS	NS	NS	NS	NS	0	NS	NS	NS	NS	NS	NS	1	2.65	NS	NS	0	NS	NS	NS	NS	NS	1	2.57755	NS	NS		ceh-74		dnj-16		C17F4.7		col-42						B0564.7
pcca-1	2		+	+	+	3	Yes	0	NS	NS	NS	NS	NS	NS	0	NS	NS	NS	NS	NS	NS	1	2.666	NS	NS	0	NS	NS	NS	NS	NS	1	2.544	NS	NS		ceh-88		dnj-17		C17G1.2		col-46						B0564.7
pyc-1	2		+	+	+	3	Yes	0	NS	NS	NS	NS	NS	NS	0	NS	NS	NS	NS	NS	NS	1	4.63	NS	NS	0	NS	NS	NS	NS	NS	1	3.6984	NS	NS		ceh-89		dnj-19		C17G1.5		col-47						baf-1
tag-307	2		+	+	+	3	Yes	0	NS	NS	NS	NS	NS	NS	0	NS	NS	NS	NS	NS	NS	1	2.03	NS	NS	0	NS	NS	NS	NS	NS	1	2.51507	NS	NS		ceh-91		dnj-2		C17G10.1		col-48						bag-1
acdh-12	2	+	+	+	+	4	Yes	0	NS	NS	NS	NS	NS	NS	1	NS	2.43361	NS	NS	NS	NS	0	NS	NS	NS	0	NS	NS	NS	NS	NS	1	2.02118	NS	NS		cest-25		dnj-25		C17G10.2		col-49						bag-1
acdh-13	2					0	No	0	NS	NS	NS	NS	NS	NS	1	NS	2.55301	NS	NS	NS	NS	0	NS	NS	NS	0	NS	NS	NS	NS	NS	1	2.3361	NS	NS		cest-32		dnj-29		C17G10.7		col-54						bam-2
act-2	2	+	+	+	+	4	Yes	0	NS	NS	NS	NS	NS	NS	1	NS	NS	2.49165	NS	NS	NS	0	NS	NS	NS	0	NS	NS	NS	NS	NS	1	NS	3.16587	NS		cest-35.1		dnj-9		C17G10.9		col-58						bar-1
B0334.5	2		+	+		2	Yes	0	NS	NS	NS	NS	NS	NS	1	NS	2.39645	NS	NS	NS	NS	0	NS	NS	NS	0	NS	NS	NS	NS	NS	1	2.06322	NS	NS		cey-1		dpf-3		C17H11.2		col-60						bas-1
fusm-2	2					0	No	0	NS	NS	NS	NS	NS	NS	1	NS	2.1227	NS	NS	NS	NS	0	NS	NS	NS	0	NS	NS	NS	NS	NS	1	2.20916	NS	NS		cey-2		dpf-4		C17H11.6		col-63						bas-1
H04M03.3	2					0	No	0	NS	NS	NS	NS	NS	NS	1	NS	2.23504	NS	NS	NS	NS	0	NS	NS	NS	0	NS	NS	NS	NS	NS	1	2.15024	NS	NS		cey-3		dpf-5		C17H12.12		col-65						bath-38
nhr-46	2	+	+	+	+	4	No	0	NS	NS	NS	NS	NS	NS	1	NS	TurboID only	NS	NS	NS	NS	0	NS	NS	NS	0	NS	NS	NS	NS	NS	1	TurboID only	NS	NS		cey-4		dph-2		C17H12.2		col-71						bath-40
nola-3	2	+	+			2	Yes	0	NS	NS	NS	NS	NS	NS	1	NS	NS	NS	NS	NS	2.32818	0	NS	NS	NS	0	NS	NS	NS	NS	NS	1	NS	2.16025	NS		cfap-36		dpm-1		C18A3.3		col-73						bath-41
Y53G8AR.8	2		+	+		2	Yes	0	NS	NS	NS	NS	NS	NS	1	NS	2.19056	NS	NS	NS	NS	0	NS	NS	NS	0	NS	NS	NS	NS	NS	1	2.29772	NS	NS		cfim-1		dpy-11		C18B12.4		col-74						bath-42
afd-1	2	+	+	+		3	Yes	1	2.80344	NS	NS	NS	NS	NS	0	NS	NS	NS	NS	NS	NS	0	NS	NS	NS	0	NS	NS	NS	NS	NS	1	NS	3.1606	NS		cfim-2		dpy-18		C18B2.3		col-77						bath-43
C08F8.3	2		+	+		2	No	1	NS	NS	NS	2.61775	NS	NS	0	NS	NS	NS	NS	NS	NS	0	NS	NS	NS	0	NS	NS	NS	NS	NS	1	NS	NS	2.26313		cfp-1		dpy-19		C18B2.4		col-79						bath-44
col-178	2		+	+	+	3	Yes	1	4.28412	NS	NS	NS	NS	NS	0	NS	NS	NS	NS	NS	NS	0	NS	NS	NS	0	NS	NS	NS	NS	NS	1	NS	TurboID only	NS		cfz-2		dpy-23		C18B2.5		col-80						bath-5
cyp-31a	2					0	No	1	NS	NS	NS	3.16628	NS	NS	0	NS	NS	NS	NS	NS	NS	0	NS	NS	NS	0	NS	NS	NS	NS	NS	1	NS	NS	2.1627		cgef-1		dpy-5		C18C4.5		col-81						baz-2
H17B01.2	2					0	No	1	NS	NS	NS	2.59848	NS	NS	0	NS	NS	NS	NS	NS	NS	0	NS	NS	NS	0	NS	NS	NS	NS	NS	1	NS	NS	2.85285		cgh-1		dpy-7		C18D11.1		col-84						bbs-5
hpo-9	2		+	+	+	3	Yes	1	NS	NS	NS	NS	13.0124	NS	0	NS	NS	NS	NS	NS	NS	0	NS	NS	NS	0	NS	NS	NS	NS	NS	1	NS	NS	2.55219		cgp-1		dpyd-1		C18D11.3		col-88						bca-1
pid-5	2		+			1	Yes	1	NS	3.22746	NS	NS	NS	NS	0	NS	NS	NS	NS	NS	NS	0	NS	NS	NS	0	NS	NS	NS	NS	NS	1	2.97358	NS	NS		cgr-1		drh-1		C18E3.9		col-89						bca-2
T28H10.2	2		+	+		2	Yes	1	NS	4.25217	NS	NS	NS	NS	0	NS	NS	NS	NS	NS	NS	0	NS	NS	NS	0	NS	NS	NS	NS	NS	1	2.43429	NS	NS		chc-1		drh-3		C18E9.2		col-90						bcas-2
C05C12.5	2					0	No	0	NS	NS	NS	NS	NS	NS	0	NS	NS	NS	NS	NS	NS	0	NS	NS	NS	2	NS	NS	3.46723	2.32694	NS	0	NS	NS	NS		chch-3		drp-1		C18E9.4		col-91						bcat-1
dlst-1	2	+	+	+	+	4	Yes	0	NS	NS	NS	NS	NS	NS	0	NS	NS	NS	NS	NS	NS	0	NS	NS	NS	2	NS	2.49355	NS	NS	3.88361	0	NS	NS	NS		chd-1		drr-2		C18E9.9		col-92						bcc-1
F17B5.1	2	+	+			2	Yes	0	NS	NS	NS	NS	NS	NS	0	NS	NS	NS	NS	NS	NS	0	NS	NS	NS	2	NS	NS	2.21254	2.04383	NS	0	NS	NS	NS		chd-3		drs-1		C18F10.7		col-93						bcc-1
K01H12.4	2		+	+		2	No	0	NS	NS	NS	NS	NS	NS	0	NS	NS	NS	NS	NS	NS	0	NS	NS	NS	2	NS	NS	2.6742	NS	2.34746	0	NS	NS	NS		chd-7		dsc-4		C18H9.3		col-94						bckd-1A
ani-2	2		+	+		2	Yes	0	NS	NS	NS	NS	NS	NS	0	NS	NS	NS	NS	NS	NS	1	2.728	NS	NS	1	NS	2.01517	NS	NS	NS	0	NS	NS	NS		chdp-1		dyci-1		C23G10.11		col-97						bckd-1B
cdk-1	2		+	+		2	Yes	0	NS	NS	NS	NS	NS	NS	0	NS	NS	NS	NS	NS	NS	1	2.05	NS	NS	1	NS	2.20641	NS	NS	NS	0	NS	NS	NS		che-14		dylt-1		C23G10.2		col-98						bcl-11
dpy-18	2	+	+	+	+	4	Yes	0	NS	NS	NS	NS	NS	NS	0	NS	NS	NS	NS	NS	NS	1	2.899	NS	NS	1	NS	2.25152	NS	NS	NS	0	NS	NS	NS		chil-24		dyn-1		C23G10.7		comt-3						bcl-7
dscc-1	2	+	+			2	Yes	0	NS	NS	NS	NS	NS	NS	0	NS	NS	NS	NS	NS	NS	1	2.283	NS	NS	1	NS	2.07844	NS	NS	NS	0	NS	NS	NS		chmp-7		E01A2.1		C23G10.8		comt-5						bcmo-2
egg-4	2		+	+		2	No	0	NS	NS	NS	NS	NS	NS	0	NS	NS	NS	NS	NS	NS	1	2.218	NS	NS	1	NS	3.13225	NS	NS	NS	0	NS	NS	NS		chn-1		E01A2.2		C23H3.2		copa-1						bcmo-2
elo-3	2		+	+	+	3	Yes	0	NS	NS	NS	NS	NS	NS	0	NS	NS	NS	NS	NS	NS	1	2.457	NS	NS	1	NS	2.15263	NS	NS	NS	0	NS	NS	NS		chp-1		E01A2.5		C23H3.3		copb-2						bcs-1
hnd-1	2					0	No	0	NS	NS	NS	NS	NS	NS	0	NS	NS	NS	NS	NS	NS	1	2.294	NS	NS	1	NS	2.1607	NS	NS	NS	0	NS	NS	NS		chpf-1		E01B7.1		C23H4.8		copd-1						BE0003N10.1
hsp-4	2	+	+	+	+	4	Yes	0	NS	NS	NS	NS	NS	NS	0	NS	NS	NS	NS	NS	NS	1	2.456	NS	NS	1	NS	2.211	NS	NS	NS	0	NS	NS	NS		chpf-2		E01G4.6		C23H5.8		copz-1						bec-1
metl-9	2		+			1	Yes	0	NS	NS	NS	NS	NS	NS	0	NS	NS	NS	NS	NS	NS	1	2.937	NS	NS	1	NS	2.86533	NS	NS	NS	0	NS	NS	NS		cid-1		E02D9.1		C24A3.2		coq-3						bed-1
mmaa-1	2	+	+	+	+	4	Yes	0	NS	NS	NS	NS	NS	NS	0	NS	NS	NS	NS	NS	NS	1	2.078	NS	NS	1	NS	2.49528	NS	NS	NS	0	NS	NS	NS		cids-1		E02H1.6		C24B5.4		coq-4						bed-2
oatr-1	2	+	+		+	3	Yes	0	NS	NS	NS	NS	NS	NS	0	NS	NS	NS	NS	NS	NS	1	2.93	NS	NS	1	NS	2.03003	NS	NS	NS	0	NS	NS	NS		cids-2		E04D5.1		C24B9.3		coq-8						bed-3
ooc-3	2					0	No	0	NS	NS	NS	NS	NS	NS	0	NS	NS	NS	NS	NS	NS	1	2.538	NS	NS	1	NS	2.43783	NS	NS	NS	0	NS	NS	NS		cif-1		E04D5.1		C24D10.4		cox-15						ben-1
pks-1	2		+			1	Yes	0	NS	NS	NS	NS	NS	NS	0	NS	NS	NS	NS	NS	NS	1	2.962	NS	NS	1	NS	2.3827	NS	NS	NS	0	NS	NS	NS		cil-7		ears-1		C24D10.6		cox-4						ben-1
pole-1	2		+	+		2	Yes	0	NS	NS	NS	NS	NS	NS	0	NS	NS	NS	NS	NS	NS	1	2.47	NS	NS	1	NS	2.6081	NS	NS	NS	0	NS	NS	NS		cima-1		eat-16		C24F3.2		cpd-1						best-1
smc-4	2	+	+	+		3	Yes	0	NS	NS	NS	NS	NS	NS	0	NS	NS	NS	NS	NS	NS	1	2.02	NS	NS	1	NS	2.18328	NS	NS	NS	0	NS	NS	NS		cir-1		eat-3		C24G6.2		cpf-2						best-13
Y54G11A.3	2		+	+		2	Yes	0	NS	NS	NS	NS	NS	NS	0	NS	NS	NS	NS	NS	NS	1	2.759	NS	NS	1	NS	2.02722	NS	NS	NS	0	NS	NS	NS		cisd-1		eat-6		C24G6.8		cpg-7						best-14
abl-1	2	+	+	+		3	Yes	0	NS	NS	NS	NS	NS	NS	1	TurboID only	NS	NS	NS	NS	NS	0	NS	NS	NS	1	TurboID only	NS	NS	NS	NS	0	NS	NS	NS		cisd-3.2		ebp-1		C24H10.2		cpi-2						best-17
abts-1	2		+	+		2	Yes	0	NS	NS	NS	NS	NS	NS	1	2.25715	NS	NS	NS	NS	NS	0	NS	NS	NS	1	NS	NS	NS	NS	2.01559	0	NS	NS	NS		ckb-2		ebp-2		C24H11.5		cpl-1						best-18
acl-5	2	+	+	+	+	4	Yes	0	NS	NS	NS	NS	NS	NS	1	NS	NS	TurboID only	NS	NS	NS	0	NS	NS	NS	1	2.16535	NS	NS	NS	NS	0	NS	NS	NS		ckc-1		ech-1		C24H12.4		cpn-2						best-21
act-1	2		+	+		2	Yes	0	NS	NS	NS	NS	NS	NS	1	NS	NS	2.88286	NS	NS	NS	0	NS	NS	NS	1	NS	NS	NS	NS	2.36674	0	NS	NS	NS		cki-2		ech-5		C24H12.5		cpna-3						best-22
ahcy-1	2	+	+	+	+	4	Yes	0	NS	NS	NS	NS	NS	NS	1	NS	NS	2.32093	NS	NS	NS	0	NS	NS	NS	1	NS	2.54806	NS	NS	NS	0	NS	NS	NS		cku-70		ech-6		C25A1.1		cpt-2						best-24
asp-1	2	+	+	+		3	Yes	0	NS	NS	NS	NS	NS	NS	1	NS	NS	NS	2.00991	NS	NS	0	NS	NS	NS	1	NS	2.9839	NS	NS	NS	0	NS	NS	NS		cku-80		eea-1		C25A1.16		cpt-4						best-3
C05C10.2	2		+	+		2	No	0	NS	NS	NS	NS	NS	NS	1	NS	2.21729	NS	NS	NS	NS	0	NS	NS	NS	1	NS	2.07916	NS	NS	NS	0	NS	NS	NS		cla-1		EEED8.10		C25A1.4		cpt-5						best-8
C28H8.3	2	+	+	+		3	Yes	0	NS	NS	NS	NS	NS	NS	1	NS	NS	2.3928	NS	NS	NS	0	NS	NS	NS	1	NS	2.2442	NS	NS	NS	0	NS	NS	NS		clec-63		eef-2		C25A1.5		cpt-6						bet-1
C36B7.2	2					0	No	0	NS	NS	NS	NS	NS	NS	1	NS	3.605	NS	NS	NS	NS	0	NS	NS	NS	1	NS	3.5645	NS	NS	NS	0	NS	NS	NS		clec-64		eel-1		C25D7.10		cpz-1						bet-2
C47D12.2	2		+	+	+	3	Yes	0	NS	NS	NS	NS	NS	NS	1	NS	2.48492	NS	NS	NS	NS	0	NS	NS	NS	1	NS	2.0724	NS	NS	NS	0	NS	NS	NS		clh-1		efk-1		C25E10.12		cri-2						bgal-1
ced-12	2	+	+	+		3	Yes	0	NS	NS	NS	NS	NS	NS	1	NS	2.4257	NS	NS	NS	NS	0	NS	NS	NS	1	NS	2.1382	NS	NS	NS	0	NS	NS	NS		clic-1		eft-3		C25E10.13		cri-3						bicd-1
D1044.1	2					0	No	0	NS	NS	NS	NS	NS	NS	1	NS	2.17679	NS	NS	NS	NS	0	NS	NS	NS	1	NS	2.70345	NS	NS	NS	0	NS	NS	NS		clik-1		eftu-2		C25E10.5		crml-1						bicd-1
dcap-2	2	+	+	+		3	Yes	0	NS	NS	NS	NS	NS	NS	1	NS	NS	4.29542	NS	NS	NS	0	NS	NS	NS	1	NS	NS	NS	2.47625	NS	0	NS	NS	NS		clik-3		egal-1		C25E10.8		crn-2						bir-1
dhs-23	2	+	+		+	3	Yes	0	NS	NS	NS	NS	NS	NS	1	NS	NS	NS	NS	NS	TurboID only	0	NS	NS	NS	1	NS	NS	NS	NS	TurboID only	0	NS	NS	NS		clip-1		egl-30		C25F6.1		crn-7						bir-2
ent-6	2		+	+	+	3	Yes	0	NS	NS	NS	NS	NS	NS	1	NS	TurboID only	NS	NS	NS	NS	0	NS	NS	NS	1	NS	TurboID only	NS	NS	NS	0	NS	NS	NS		clk-1		egl-4		C25G4.2		crt-1						bli-1
F10E7.9	2		+		+	2	Yes	0	NS	NS	NS	NS	NS	NS	1	NS	NS	NS	NS	NS	TurboID only	0	NS	NS	NS	1	NS	NS	NS	NS	TurboID only	0	NS	NS	NS		clp-1		egl-45		C25H3.10		csnk-1						bli-2
F10G7.10	2	+	+	+		3	Yes	0	NS	NS	NS	NS	NS	NS	1	NS	NS	TurboID only	NS	NS	NS	0	NS	NS	NS	1	2.17573	NS	NS	NS	NS	0	NS	NS	NS		clp-2		egl-8		C25H3.11		ctg-1						bli-3
F19B10.10	2	+	+			2	No	0	NS	NS	NS	NS	NS	NS	1	NS	TurboID only	NS	NS	NS	NS	0	NS	NS	NS	1	NS	TurboID only	NS	NS	NS	0	NS	NS	NS		clp-3		ehbp-1		C25H3.12		cth-2						bli-3
F54C9.9	2	+	+	+		3	Yes	0	NS	NS	NS	NS	NS	NS	1	4.79689	NS	NS	NS	NS	NS	0	NS	NS	NS	1	3.38839	NS	NS	NS	NS	0	NS	NS	NS		clp-4		ehs-1		C25H3.14		ctl-2						bli-4
F54E12.2	2		+	+		2	Yes	0	NS	NS	NS	NS	NS	NS	1	NS	2.18389	NS	NS	NS	NS	0	NS	NS	NS	1	NS	2.09493	NS	NS	NS	0	NS	NS	NS		clp-7		eif-1		C25H3.3		cts-1						bli-4
F55A12.5	2	+	+	+		3	No	0	NS	NS	NS	NS	NS	NS	1	NS	NS	3.4426	NS	NS	NS	0	NS	NS	NS	1	NS	NS	NS	2.13653	NS	0	NS	NS	NS		clr-1		eif-1.a		C25H3.4		cul-5						bli-6
F55D12.2	2	+	+	+	+	4	Yes	0	NS	NS	NS	NS	NS	NS	1	NS	NS	NS	NS	NS	TurboID only	0	NS	NS	NS	1	NS	NS	NS	NS	TurboID only	0	NS	NS	NS		cls-1		eif-3.B		C25H3.7		cup-2						bli-6
fat-4	2	+	+	+	+	4	Yes	0	NS	NS	NS	NS	NS	NS	1	NS	NS	NS	2.07154	NS	NS	0	NS	NS	NS	1	NS	3.57118	NS	NS	NS	0	NS	NS	NS		cls-2		eif-3.C		C25H3.8		cut-2						blmp-1
flu-2	2	+	+		+	3	No	0	NS	NS	NS	NS	NS	NS	1	NS	NS	5.16189	NS	NS	NS	0	NS	NS	NS	1	NS	NS	NS	2.72627	NS	0	NS	NS	NS		cls-3		eif-3.D		C25H3.9		cut-3						blos-1
hlh-30	2	+	+	+	+	4	Yes	0	NS	NS	NS	NS	NS	NS	1	TurboID only	NS	NS	NS	NS	NS	0	NS	NS	NS	1	TurboID only	NS	NS	NS	NS	0	NS	NS	NS		clu-1		eif-3.E		C26B9.1		cutl-14						blos-2
hrpf-1	2	+	+	+	+	4	Yes	0	NS	NS	NS	NS	NS	NS	1	NS	NS	NS	NS	NS	2.28358	0	NS	NS	NS	1	NS	NS	NS	NS	4.28115	0	NS	NS	NS		cmd-1		eif-3.F		C26B9.3		cutl-15						blos-7
hsp-3	2	+	+	+	+	4	Yes	0	NS	NS	NS	NS	NS	NS	1	NS	NS	2.05082	NS	NS	NS	0	NS	NS	NS	1	NS	2.11404	NS	NS	NS	0	NS	NS	NS		cnb-1		eif-3.G		C26B9.5		cutl-18						blos-9
idh-1	2	+	+	+	+	4	Yes	0	NS	NS	NS	NS	NS	NS	1	NS	NS	2.95898	NS	NS	NS	0	NS	NS	NS	1	NS	2.30122	NS	NS	NS	0	NS	NS	NS		cnk-1		eif-3.H		C26D10.6		cutl-23						bmk-1
imph-1	2	+	+			2	Yes	0	NS	NS	NS	NS	NS	NS	1	NS	2.3361	NS	NS	NS	NS	0	NS	NS	NS	1	NS	2.12049	NS	NS	NS	0	NS	NS	NS		cnnm-1		eif-3.I		C26F1.1		cux-7						bmy-1
jmjc-1	2	+	+			2	Yes	0	NS	NS	NS	NS	NS	NS	1	4.09965	NS	NS	NS	NS	NS	0	NS	NS	NS	1	2.71396	NS	NS	NS	NS	0	NS	NS	NS		cnt-1		eif-3.j		C26F1.3		cya-1						bpl-1
lam-1	2	+	+	+		3	Yes	0	NS	NS	NS	NS	NS	NS	1	NS	NS	NS	NS	2.01026	NS	0	NS	NS	NS	1	NS	NS	NS	NS	3.32418	0	NS	NS	NS		cnt-2		eif-3.L		C26G2.2		cyb-1						bpnt-1
let-504	2	+	+	+		3	Yes	0	NS	NS	NS	NS	NS	NS	1	NS	NS	NS	NS	NS	TurboID only	0	NS	NS	NS	1	NS	NS	NS	NS	TurboID only	0	NS	NS	NS		cnx-1		eif-6		C27A12.2		cyc-2.1						bra-2
let-716	2	+	+	+	+	4	Yes	0	NS	NS	NS	NS	NS	NS	1	2.66586	NS	NS	NS	NS	NS	0	NS	NS	NS	1	2.39595	NS	NS	NS	NS	0	NS	NS	NS		coa-5		ekl-6		C27A12.6		cye-1						brap-2
lin-41	2		+	+	+	3	Yes	0	NS	NS	NS	NS	NS	NS	1	NS	2.37117	NS	NS	NS	NS	0	NS	NS	NS	1	NS	2.14176	NS	NS	NS	0	NS	NS	NS		coa-7		elb-1		C27A12.7		cyk-1						brc-2
met-1	2	+	+	+	+	4	Yes	0	NS	NS	NS	NS	NS	NS	1	3.42879	NS	NS	NS	NS	NS	0	NS	NS	NS	1	2.1634	NS	NS	NS	NS	0	NS	NS	NS		coel-1		elc-1		C27A7.1		cyl-1						brd-1
nhr-17	2		+	+	+	3	No	0	NS	NS	NS	NS	NS	NS	1	3.79474	NS	NS	NS	NS	NS	0	NS	NS	NS	1	2.24218	NS	NS	NS	NS	0	NS	NS	NS		cogc-1		elo-1		C27A7.5		cyld-1						bre-1
nipi-4	2		+	+	+	3	No	0	NS	NS	NS	NS	NS	NS	1	NS	TurboID only	NS	NS	NS	NS	0	NS	NS	NS	1	NS	TurboID only	NS	NS	NS	0	NS	NS	NS		cogc-2		elo-2		C27A7.6		cyn-11						bre-3
prp-9	2		+			1	Yes	0	NS	NS	NS	NS	NS	NS	1	NS	2.08725	NS	NS	NS	NS	0	NS	NS	NS	1	NS	2.14846	NS	NS	NS	0	NS	NS	NS		cogc-3		elo-3		C27A7.8		cyn-2						bre-4
R107.2	2	+	+	+	+	4	Yes	0	NS	NS	NS	NS	NS	NS	1	NS	2.54347	NS	NS	NS	NS	0	NS	NS	NS	1	NS	2.12123	NS	NS	NS	0	NS	NS	NS		cogc-4		elpc-1		C27B7.9		cyn-3						brf-1
sipa-1	2	+	+	+		3	Yes	0	NS	NS	NS	NS	NS	NS	1	3.52714	NS	NS	NS	NS	NS	0	NS	NS	NS	1	NS	NS	NS	NS	2.04245	0	NS	NS	NS		cogc-5		elpc-2		C27C12.1		cyn-5						bris-1
spc-1	2	+	+	+	+	4	Yes	0	NS	NS	NS	NS	NS	NS	1	NS	NS	5.32322	NS	NS	NS	0	NS	NS	NS	1	NS	NS	NS	2.03555	NS	0	NS	NS	NS		cogc-6		emb-4		C27C7.1		cyn-6						brp-1
spe-5	2	+	+			2	Yes	0	NS	NS	NS	NS	NS	NS	1	NS	NS	NS	NS	2.87731	NS	0	NS	NS	NS	1	NS	NS	NS	2.28808	NS	0	NS	NS	NS		cogc-8		emb-5		C27D6.12		cyn-7						btb-1
sto-4	2		+	+	+	3	Yes	0	NS	NS	NS	NS	NS	NS	1	2.60684	NS	NS	NS	NS	NS	0	NS	NS	NS	1	NS	NS	NS	NS	2.09391	0	NS	NS	NS		coh-1		emb-8		C27D6.3		cyp-13A10						btb-10
swan-2	2		+	+	+	3	Yes	0	NS	NS	NS	NS	NS	NS	1	NS	NS	NS	NS	NS	TurboID only	0	NS	NS	NS	1	NS	NS	NS	NS	TurboID only	0	NS	NS	NS		col-117		enol-1		C27D8.3		cyp-13A12						btb-11
T04B8.5	2	+	+	+		3	Yes	0	NS	NS	NS	NS	NS	NS	1	NS	NS	NS	NS	5.35171	NS	0	NS	NS	NS	1	NS	NS	NS	2.16441	NS	0	NS	NS	NS		col-125		ensa-1		C27D8.4		cyp-13A5						btb-16
T23H2.3	2	+	+	+		3	Yes	0	NS	NS	NS	NS	NS	NS	1	NS	2.42301	NS	NS	NS	NS	0	NS	NS	NS	1	NS	2.02581	NS	NS	NS	0	NS	NS	NS		col-128		ent-1		C27F2.10		cyp-13A6						btb-20
T24B1.1	2	+	+	+		3	Yes	0	NS	NS	NS	NS	NS	NS	1	NS	NS	TurboID only	NS	NS	NS	0	NS	NS	NS	1	NS	NS	NS	2.94446	NS	0	NS	NS	NS		col-139		ent-2		C27F2.4		cyp-13A7						btbd-10
tba-4	2	+	+	+	+	4	Yes	0	NS	NS	NS	NS	NS	NS	1	NS	NS	3.45839	NS	NS	NS	0	NS	NS	NS	1	NS	NS	2.08348	NS	NS	0	NS	NS	NS		col-14		epg-3		C27F2.8		cyp-13A8						btf-1
Y14H12B.2	2					0	No	0	NS	NS	NS	NS	NS	NS	1	NS	2.4832	NS	NS	NS	NS	0	NS	NS	NS	1	NS	2.37512	NS	NS	NS	0	NS	NS	NS		col-155		epg-4		C27F2.9		cyp-14A1						bub-1
Y50D4A.4	2	+	+	+		3	Yes	0	NS	NS	NS	NS	NS	NS	1	NS	NS	NS	NS	NS	TurboID only	0	NS	NS	NS	1	5.87342	NS	NS	NS	NS	0	NS	NS	NS		col-165		epn-1		C27H6.8		cyp-29A2						bub-3
ZK470.2	2	+	+	+	+	4	No	0	NS	NS	NS	NS	NS	NS	1	TurboID only	NS	NS	NS	NS	NS	0	NS	NS	NS	1	TurboID only	NS	NS	NS	NS	0	NS	NS	NS		col-175		eps-8		C27H6.9		cyp-31A5						bub-3
ZK686.2	2		+	+		2	Yes	0	NS	NS	NS	NS	NS	NS	1	2.40127	NS	NS	NS	NS	NS	0	NS	NS	NS	1	2.04599	NS	NS	NS	NS	0	NS	NS	NS		col-179		erf-1		C28A5.6		cyp-32A1						bud-31
acs-20	2	+	+	+	+	4	Yes	1	NS	TurboID only	NS	NS	NS	NS	0	NS	NS	NS	NS	NS	NS	0	NS	NS	NS	1	NS	TurboID only	NS	NS	NS	0	NS	NS	NS		col-186		erfa-3		C28C12.12		cyp-33C8						bus-19
amdh-1	2		+			1	Yes	1	NS	2.02862	NS	NS	NS	NS	0	NS	NS	NS	NS	NS	NS	0	NS	NS	NS	1	NS	2.19147	NS	NS	NS	0	NS	NS	NS		col-19		erm-1		C28G1.10		cyp-43A1						byn-1
atln-1	2	+	+	+		3	Yes	1	NS	2.18026	NS	NS	NS	NS	0	NS	NS	NS	NS	NS	NS	0	NS	NS	NS	1	NS	2.52906	NS	NS	NS	0	NS	NS	NS		col-38		ero-1		C28H8.3		cysl-1						byn-1
B0511.12	2	+	+	+		3	Yes	1	TurboID only	NS	NS	NS	NS	NS	0	NS	NS	NS	NS	NS	NS	0	NS	NS	NS	1	TurboID only	NS	NS	NS	NS	0	NS	NS	NS		col-43		ers-1		C28H8.4		cysl-2						C01A2.4
C35D10.1	2		+	+	+	3	Yes	1	NS	TurboID only	NS	NS	NS	NS	0	NS	NS	NS	NS	NS	NS	0	NS	NS	NS	1	NS	TurboID only	NS	NS	NS	0	NS	NS	NS		col-47		esyt-2		C29A12.1		cysl-3						C01B10.11
C48B6.2	2	+	+		+	3	Yes	1	NS	NS	NS	NS	TurboID only	NS	0	NS	NS	NS	NS	NS	NS	0	NS	NS	NS	1	NS	NS	NS	TurboID only	NS	0	NS	NS	NS		col-60		esyt-2		C29E4.13		cytb-5.1						C01B10.11
cct-6	2	+	+	+	+	4	Yes	1	NS	2.18132	NS	NS	NS	NS	0	NS	NS	NS	NS	NS	NS	0	NS	NS	NS	1	NS	2.05309	NS	NS	NS	0	NS	NS	NS		col-71		exc-4		C29F3.7		cytb-5.2						C01B10.3
ced-3	2		+	+		2	Yes	1	NS	TurboID only	NS	NS	NS	NS	0	NS	NS	NS	NS	NS	NS	0	NS	NS	NS	1	NS	TurboID only	NS	NS	NS	0	NS	NS	NS		col-8		exc-7		C29F5.1		D1046.2						C01B10.3
col-117	2	+	+		+	3	Yes	1	NS	TurboID only	NS	NS	NS	NS	0	NS	NS	NS	NS	NS	NS	0	NS	NS	NS	1	NS	TurboID only	NS	NS	NS	0	NS	NS	NS		col-92		exoc-8		C29F7.2		D2013.6						C01B10.6
cyk-7	2		+	+		2	No	1	NS	2.14236	NS	NS	NS	NS	0	NS	NS	NS	NS	NS	NS	0	NS	NS	NS	1	NS	2.49562	NS	NS	NS	0	NS	NS	NS		col-97		exos-2		C29F7.3		D2023.1						C01B10.8
daf-21	2	+	+	+	+	4	No	1	NS	NS	NS	2.04677	NS	NS	0	NS	NS	NS	NS	NS	NS	0	NS	NS	NS	1	NS	2.33464	NS	NS	NS	0	NS	NS	NS		comt-3		exos-3		C29G2.6		D2045.5						C01B10.8
ech-6	2	+	+	+		3	Yes	1	NS	2.21714	NS	NS	NS	NS	0	NS	NS	NS	NS	NS	NS	0	NS	NS	NS	1	NS	2.02904	NS	NS	NS	0	NS	NS	NS		comt-4		F01G12.6		C29H12.2		D2085.4						C01B10.9
egl-15	2	+	+	+	+	4	Yes	1	NS	NS	NS	NS	TurboID only	NS	0	NS	NS	NS	NS	NS	NS	0	NS	NS	NS	1	NS	NS	NS	TurboID only	NS	0	NS	NS	NS		comt-5		F01G4.6		C29H12.6		dab-1						C01B12.8
elo-5	2		+	+		2	No	1	NS	2.97069	NS	NS	NS	NS	0	NS	NS	NS	NS	NS	NS	0	NS	NS	NS	1	NS	4.00999	NS	NS	NS	0	NS	NS	NS		copa-1		F02C12.1		C30A5.3		daf-1						C01C10.2
eps-8	2	+	+	+	+	4	Yes	1	NS	NS	NS	NS	NS	2.82627	0	NS	NS	NS	NS	NS	NS	0	NS	NS	NS	1	NS	NS	NS	NS	2.74937	0	NS	NS	NS		copb-1		F02E9.1		C30B5.2		daf-12						C01C4.3
exo-3	2		+			1	Yes	1	NS	NS	NS	NS	NS	2.07024	0	NS	NS	NS	NS	NS	NS	0	NS	NS	NS	1	NS	NS	NS	NS	2.33513	0	NS	NS	NS		copb-2		F02E9.9		C30F12.1		daf-14						C01F1.1
F26G1.1	2		+	+		2	Yes	1	2.48544	NS	NS	NS	NS	NS	0	NS	NS	NS	NS	NS	NS	0	NS	NS	NS	1	2.57487	NS	NS	NS	NS	0	NS	NS	NS		copd-1		F07A11.2		C30F12.2		daf-16						C01F1.3
F33D4.4	2		+	+		2	Yes	1	NS	2.63098	NS	NS	NS	NS	0	NS	NS	NS	NS	NS	NS	0	NS	NS	NS	1	NS	3.77375	NS	NS	NS	0	NS	NS	NS		cope-1		F07A11.5		C30F12.4		daf-19						C01F1.3
F42A8.1	2		+	+		2	No	1	NS	NS	NS	2.06522	NS	NS	0	NS	NS	NS	NS	NS	NS	0	NS	NS	NS	1	NS	NS	2.53385	NS	NS	0	NS	NS	NS		copg-1		F07F6.4		C30F12.5		daf-2						C01F1.5
F53C11.5	2	+	+	+	+	4	No	1	NS	NS	NS	NS	TurboID only	NS	0	NS	NS	NS	NS	NS	NS	0	NS	NS	NS	1	NS	NS	NS	TurboID only	NS	0	NS	NS	NS		copz-1		F08A8.2		C30G4.4		daf-21						C01F1.6
fmo-3	2	+	+	+	+	4	Yes	1	27.3866	NS	NS	NS	NS	NS	0	NS	NS	NS	NS	NS	NS	0	NS	NS	NS	1	14.2363	NS	NS	NS	NS	0	NS	NS	NS		coq-3		F08B12.1		C30G7.2		daf-22						C01F6.9
gldc-1	2	+	+		+	3	Yes	1	NS	2.1898	NS	NS	NS	NS	0	NS	NS	NS	NS	NS	NS	0	NS	NS	NS	1	NS	2.24404	NS	NS	NS	0	NS	NS	NS		coq-5		F08D12.1		C30G7.3		daf-31						C01G10.7
gldi-7	2					0	No	1	NS	NS	NS	NS	TurboID only	NS	0	NS	NS	NS	NS	NS	NS	0	NS	NS	NS	1	NS	NS	NS	TurboID only	NS	0	NS	NS	NS		cor-1		F08F3.4		C30H6.7		daf-4						C01G10.8
got-2.1	2		+	+		2	Yes	1	NS	NS	NS	NS	NS	2.1679	0	NS	NS	NS	NS	NS	NS	0	NS	NS	NS	1	NS	NS	NS	NS	3.23172	0	NS	NS	NS		cox-19		F08F8.7		C30H7.2		daf-5						C01G10.8
gphr-1	2		+			1	Yes	1	NS	2.81942	NS	NS	NS	NS	0	NS	NS	NS	NS	NS	NS	0	NS	NS	NS	1	NS	2.76389	NS	NS	NS	0	NS	NS	NS		cox-4		F09B12.3		C31C9.2		daf-6						C01G10.9
gst-26	2	+	+	+	+	4	Yes	1	NS	2.03722	NS	NS	NS	NS	0	NS	NS	NS	NS	NS	NS	0	NS	NS	NS	1	NS	2.62388	NS	NS	NS	0	NS	NS	NS		cox-5A		F09E5.11		C31C9.7		daf-9						C01G10.9
hgrs-1	2	+	+	+	+	4	Yes	1	5.03328	NS	NS	NS	NS	NS	0	NS	NS	NS	NS	NS	NS	0	NS	NS	NS	1	5.48807	NS	NS	NS	NS	0	NS	NS	NS		cox-6A		F09E5.2		C31E10.5		dao-2						C01G5.25
his-1	2	+	+	+		3	Yes	1	NS	NS	NS	NS	NS	2.30234	0	NS	NS	NS	NS	NS	NS	0	NS	NS	NS	1	NS	NS	NS	NS	2.76868	0	NS	NS	NS		cox-6b		F09E5.3		C31H1.8		dap-3						C01G5.4
his-11	2		+			1	Yes	1	NS	NS	NS	NS	NS	2.10935	0	NS	NS	NS	NS	NS	NS	0	NS	NS	NS	1	NS	NS	NS	NS	2.65222	0	NS	NS	NS		cpd-1		F09E5.7		C31H2.4		dapk-1						C01G5.6
his-3	2		+	+		2	Yes	1	NS	NS	NS	NS	NS	2.65001	0	NS	NS	NS	NS	NS	NS	0	NS	NS	NS	1	NS	NS	NS	NS	6.32822	0	NS	NS	NS		cpf-2		F09E5.8		C31H5.4		dars-1						C01G5.6
his-40	2		+	+		2	Yes	1	NS	NS	NS	NS	NS	2.1057	0	NS	NS	NS	NS	NS	NS	0	NS	NS	NS	1	NS	NS	NS	NS	3.39898	0	NS	NS	NS		cpi-1		F09F7.3		C31H5.5		dbn-1						C01G6.3
lgc-22	2		+	+	+	3	No	1	NS	TurboID only	NS	NS	NS	NS	0	NS	NS	NS	NS	NS	NS	0	NS	NS	NS	1	NS	TurboID only	NS	NS	NS	0	NS	NS	NS		cpi-2		F09F7.4		C31H5.6		DC2.5						C01G6.4
mcm-4	2	+	+	+		3	Yes	1	NS	2.07642	NS	NS	NS	NS	0	NS	NS	NS	NS	NS	NS	0	NS	NS	NS	1	NS	2.08725	NS	NS	NS	0	NS	NS	NS		cpin-1		F09G8.3		C32D5.1		dcar-1						C01G6.5
mrpl-48	2	+	+		+	3	Yes	1	NS	TurboID only	NS	NS	NS	NS	0	NS	NS	NS	NS	NS	NS	0	NS	NS	NS	1	NS	TurboID only	NS	NS	NS	0	NS	NS	NS		cpl-1		F10A3.17		C32D5.10		dcp-66						C01G8.1
myo-1	2	+	+	+		3	Yes	1	NS	NS	NS	NS	NS	2.87308	0	NS	NS	NS	NS	NS	NS	0	NS	NS	NS	1	NS	NS	NS	NS	3.53008	0	NS	NS	NS		cpn-1		F10B5.8		C32D5.11		dct-6						C01H6.4
myo-2	2	+	+	+		3	Yes	1	NS	NS	NS	NS	NS	2.71453	0	NS	NS	NS	NS	NS	NS	0	NS	NS	NS	1	NS	NS	NS	NS	3.41196	0	NS	NS	NS		cpn-2		F10C2.4		C32D5.3		ddo-2						C01H6.8
nuo-4	2	+	+	+		3	Yes	1	NS	NS	NS	NS	NS	2.38204	0	NS	NS	NS	NS	NS	NS	0	NS	NS	NS	1	NS	NS	NS	NS	2.09638	0	NS	NS	NS		cpn-3		F10E7.5		C32D5.8		ddo-3						C02B10.3
panl-3	2	+	+	+		3	Yes	1	NS	NS	NS	NS	6.13968	NS	0	NS	NS	NS	NS	NS	NS	0	NS	NS	NS	1	NS	NS	NS	2.05279	NS	0	NS	NS	NS		cpn-4		F10E9.4		C32E12.4		ddp-1						C02B10.4
par-3	2	+	+	+	+	4	Yes	1	3.20317	NS	NS	NS	NS	NS	0	NS	NS	NS	NS	NS	NS	0	NS	NS	NS	1	2.49096	NS	NS	NS	NS	0	NS	NS	NS		cpna-2		F10F2.2		C32E8.5		ddx-15						C02B10.4
ptc-1	2	+	+	+	+	4	Yes	1	NS	2.3794	NS	NS	NS	NS	0	NS	NS	NS	NS	NS	NS	0	NS	NS	NS	1	NS	2.39031	NS	NS	NS	0	NS	NS	NS		cpna-5		F10G8.6		C32E8.9		ddx-17						C02B10.5
R102.4	2	+	+			2	No	1	NS	2.2609	NS	NS	NS	NS	0	NS	NS	NS	NS	NS	NS	0	NS	NS	NS	1	NS	2.79103	NS	NS	NS	0	NS	NS	NS		cpr-1		F11A10.6		C32F10.8		ddx-19						C02B10.6
R74.7	2	+	+	+		3	Yes	1	3.49502	NS	NS	NS	NS	NS	0	NS	NS	NS	NS	NS	NS	0	NS	NS	NS	1	NS	NS	NS	TurboID only	NS	0	NS	NS	NS		cpr-4		F11A3.2		C33A11.2		ddx-27						C02C2.6
ret-1	2	+	+	+	+	4	Yes	1	NS	NS	NS	NS	TurboID only	NS	0	NS	NS	NS	NS	NS	NS	0	NS	NS	NS	1	NS	NS	NS	TurboID only	NS	0	NS	NS	NS		cpr-5		F11C1.5		C33A12.1		deg-1						C02C2.6
romo-1	2		+			1	Yes	1	NS	NS	NS	NS	NS	TurboID only	0	NS	NS	NS	NS	NS	NS	0	NS	NS	NS	1	NS	NS	NS	NS	TurboID only	0	NS	NS	NS		cpr-6		F13B12.4		C33A12.19		del-5						C02D5.4
rpap-2	2	+	+			2	Yes	1	NS	NS	NS	NS	6.29281	NS	0	NS	NS	NS	NS	NS	NS	0	NS	NS	NS	1	NS	NS	NS	7.07247	NS	0	NS	NS	NS		cpsf-2		F13B9.1		C33A12.3		del-6						C02D5.4
rpl-13	2	+	+	+	+	4	Yes	1	NS	2.16715	NS	NS	NS	NS	0	NS	NS	NS	NS	NS	NS	0	NS	NS	NS	1	NS	2.22515	NS	NS	NS	0	NS	NS	NS		cpsf-3		F13D11.4		C33B4.4		dep-1						C02E7.7
rpl-35	2	+	+	+	+	4	Yes	1	NS	2.31193	NS	NS	NS	NS	0	NS	NS	NS	NS	NS	NS	0	NS	NS	NS	1	NS	2.05011	NS	NS	NS	0	NS	NS	NS		cpsf-4		F13D12.9		C33D9.3		dgk-4						C02F12.5
rps-10	2	+	+	+	+	4	Yes	1	NS	NS	NS	NS	NS	2.0568	0	NS	NS	NS	NS	NS	NS	0	NS	NS	NS	1	NS	2.28074	NS	NS	NS	0	NS	NS	NS		cpt-2		F13E6.1		C33F10.1		dhc-1						C02F12.8
rps-20	2	+	+	+		3	Yes	1	NS	NS	2.04075	NS	NS	NS	0	NS	NS	NS	NS	NS	NS	0	NS	NS	NS	1	NS	2.40311	NS	NS	NS	0	NS	NS	NS		cpt-4		F13E9.1		C33F10.11		dhc-4						C02F4.4
rps-26	2	+	+	+	+	4	Yes	1	NS	2.31739	NS	NS	NS	NS	0	NS	NS	NS	NS	NS	NS	0	NS	NS	NS	1	NS	3.33943	NS	NS	NS	0	NS	NS	NS		cpx-1		F13H10.4		C33F10.14		dhfr-1						C02F5.12
sec-16a.2	2	+	+			2	Yes	1	2.56828	NS	NS	NS	NS	NS	0	NS	NS	NS	NS	NS	NS	0	NS	NS	NS	1	3.57588	NS	NS	NS	NS	0	NS	NS	NS		cpz-1		F13H6.3		C33G8.2		dhhc-14						C02F5.14
soc-1	2	+	+	+	+	4	No	1	TurboID only	NS	NS	NS	NS	NS	0	NS	NS	NS	NS	NS	NS	0	NS	NS	NS	1	TurboID only	NS	NS	NS	NS	0	NS	NS	NS		cra-1		F13H8.2		C33G8.4		dhod-1						C02F5.3
spl-1	2	+	+	+		3	Yes	1	NS	2.20671	NS	NS	NS	NS	0	NS	NS	NS	NS	NS	NS	0	NS	NS	NS	1	NS	2.18238	NS	NS	NS	0	NS	NS	NS		crh-1		F13H8.5		C34B2.10		dhp-1						C02F5.3
T22D1.5	2		+	+		2	No	1	NS	TurboID only	NS	NS	NS	NS	0	NS	NS	NS	NS	NS	NS	0	NS	NS	NS	1	NS	TurboID only	NS	NS	NS	0	NS	NS	NS		crh-2		F14B4.2		C34B2.11		dhrs-4						C02G6.2
T28A11.2	2					0	No	1	TurboID only	NS	NS	NS	NS	NS	0	NS	NS	NS	NS	NS	NS	0	NS	NS	NS	1	NS	2.53766	NS	NS	NS	0	NS	NS	NS		cri-3		F14B4.3		C34B2.5		dhs-12						C03A3.2
tag-153	2		+	+	+	3	No	1	NS	TurboID only	NS	NS	NS	NS	0	NS	NS	NS	NS	NS	NS	0	NS	NS	NS	1	NS	TurboID only	NS	NS	NS	0	NS	NS	NS		crml-1		F14E5.2		C34B2.6		dhs-13						C03A3.2
tag-175	2					0	No	1	NS	TurboID only	NS	NS	NS	NS	0	NS	NS	NS	NS	NS	NS	0	NS	NS	NS	1	NS	TurboID only	NS	NS	NS	0	NS	NS	NS		crn-1		F15B9.10		C34B2.8		dhs-18						C03B1.14
tbc-3	2	+	+	+		3	Yes	1	NS	TurboID only	NS	NS	NS	NS	0	NS	NS	NS	NS	NS	NS	0	NS	NS	NS	1	NS	TurboID only	NS	NS	NS	0	NS	NS	NS		crn-2		F15B9.8		C34B4.2		dhs-21						C03C10.4
trap-2	2	+	+	+	+	4	Yes	1	NS	2.07484	NS	NS	NS	NS	0	NS	NS	NS	NS	NS	NS	0	NS	NS	NS	1	NS	2.2156	NS	NS	NS	0	NS	NS	NS		crn-3		F15D3.7		C34B7.2		dhs-23						C03D6.1
txdc-12.2	2	+	+			2	Yes	1	NS	NS	NS	2.23193	NS	NS	0	NS	NS	NS	NS	NS	NS	0	NS	NS	NS	1	NS	2.02933	NS	NS	NS	0	NS	NS	NS		crn-7		F15E11.1		C34C12.2		dhs-29						C03G6.17
ubc-3	2	+	+	+	+	4	Yes	1	NS	NS	NS	NS	TurboID only	NS	0	NS	NS	NS	NS	NS	NS	0	NS	NS	NS	1	NS	NS	NS	TurboID only	NS	0	NS	NS	NS		crt-1		F15E11.13		C34C12.4		dhs-9						C03H12.1
unc-15	2	+	+	+		3	Yes	1	NS	NS	NS	NS	NS	3.00424	0	NS	NS	NS	NS	NS	NS	0	NS	NS	NS	1	NS	NS	NS	NS	2.99094	0	NS	NS	NS		csk-1		F15E6.6		C34C12.6		did-2						C03H5.3
unc-25	2	+	+	+		3	Yes	1	NS	NS	NS	NS	TurboID only	NS	0	NS	NS	NS	NS	NS	NS	0	NS	NS	NS	1	NS	NS	NS	TurboID only	NS	0	NS	NS	NS		csn-1		F17A9.4		C34C12.7		die-1						C03H5.5
unc-94	2	+	+	+		3	Yes	1	NS	NS	TurboID only	NS	NS	NS	0	NS	NS	NS	NS	NS	NS	0	NS	NS	NS	1	NS	NS	NS	TurboID only	NS	0	NS	NS	NS		csn-3		F17A9.5		C34C12.8		din-1						C03H5.6
Y39A1A.3	2	+	+	+		3	Yes	1	4.85712	NS	NS	NS	NS	NS	0	NS	NS	NS	NS	NS	NS	0	NS	NS	NS	1	4.45832	NS	NS	NS	NS	0	NS	NS	NS		csn-4		F17C11.9		C34C6.2		disl-2						C04A11.5
B0495.7	2	+	+	+	+	4	Yes	0	NS	NS	NS	NS	NS	NS	0	NS	NS	NS	NS	NS	NS	2	2.197	NS	2.15921	0	NS	NS	NS	NS	NS	0	NS	NS	NS		csn-5		F17C8.9		C34C6.4		dkf-2						C04A2.15
C44C1.1	2		+	+		2	No	0	NS	NS	NS	NS	NS	NS	1	NS	NS	NS	2.57652	NS	NS	1	NS	NS	2.17554	0	NS	NS	NS	NS	NS	0	NS	NS	NS		csn-6		F17H10.3		C34D1.4		dlat-1						C04C3.3
ctsa-1.1	2	+	+			2	Yes	0	NS	NS	NS	NS	NS	NS	1	NS	NS	2.36477	NS	NS	NS	1	2.001	NS	NS	0	NS	NS	NS	NS	NS	0	NS	NS	NS		csnk-1		F18A11.2		C34D10.1		dlg-1						C04E12.4
dsc-4	2	+	+	+		3	No	0	NS	NS	NS	NS	NS	NS	1	NS	NS	NS	2.40179	NS	NS	1	NS	NS	2.72144	0	NS	NS	NS	NS	NS	0	NS	NS	NS		csq-1		F19B6.1		C34D10.2		dlk-1						C04E6.11
far-6	2		+	+		2	No	0	NS	NS	NS	NS	NS	NS	1	NS	2.00583	NS	NS	NS	NS	1	2.715	NS	NS	0	NS	NS	NS	NS	NS	0	NS	NS	NS		csr-1		F19C6.2		C34D4.3		dlst-1						C04E6.7
hmg-3	2		+	+		2	Yes	0	NS	NS	NS	NS	NS	NS	1	NS	2.20809	NS	NS	NS	NS	1	2.103	NS	NS	0	NS	NS	NS	NS	NS	0	NS	NS	NS		cst-1		F20D1.3		C34D4.4		dma-1						C04E7.3
hsp-12.3	2	+	+			2	Yes	0	NS	NS	NS	NS	NS	NS	1	TurboID only	NS	NS	NS	NS	NS	1	NS	NS	2.07756	0	NS	NS	NS	NS	NS	0	NS	NS	NS		ctb-1		F20D1.9		C34E10.10		dmd-6						C04F12.1
itr-1	2	+	+	+	+	4	Yes	0	NS	NS	NS	NS	NS	NS	1	NS	NS	NS	2.06301	NS	NS	1	NS	NS	2.50501	0	NS	NS	NS	NS	NS	0	NS	NS	NS		ctbp-1		F20D6.11		C34E7.4		dmd-7						C04F12.5
kdp-1	2	+	+		+	3	No	0	NS	NS	NS	NS	NS	NS	1	NS	NS	3.06099	NS	NS	NS	1	NS	NS	2.31652	0	NS	NS	NS	NS	NS	0	NS	NS	NS		ctf-4		F20G2.2		C34F11.5		dmsr-7						C04F12.7
mboa-6	2		+	+		2	Yes	0	NS	NS	NS	NS	NS	NS	1	NS	NS	NS	2.23465	NS	NS	1	NS	NS	2.40652	0	NS	NS	NS	NS	NS	0	NS	NS	NS		ctf-8		F20G2.3		C34F11.8		dnc-4						C04F12.8
ostb-1	2	+	+	+		3	Yes	0	NS	NS	NS	NS	NS	NS	1	NS	NS	NS	2.25462	NS	NS	1	NS	NS	2.52885	0	NS	NS	NS	NS	NS	0	NS	NS	NS		ctg-1		F21C10.9		C34F6.10		dnj-11						C04F5.8
ttr-41	2		+	+		2	No	0	NS	NS	NS	NS	NS	NS	1	NS	NS	5.24085	NS	NS	NS	1	2.129	NS	NS	0	NS	NS	NS	NS	NS	0	NS	NS	NS		ctg-2		F21D5.1		C34F6.7		dnj-12						C04F5.9
ttr-47	2		+	+	+	3	No	0	NS	NS	NS	NS	NS	NS	1	NS	NS	2.73189	NS	NS	NS	1	2.447	NS	NS	0	NS	NS	NS	NS	NS	0	NS	NS	NS		cth-2		F21D5.2		C34F6.9		dnj-13						C04G2.9
ugt-50	2		+	+	+	3	Yes	0	NS	NS	NS	NS	NS	NS	1	NS	NS	NS	TurboID only	NS	NS	1	NS	NS	TurboID only	0	NS	NS	NS	NS	NS	0	NS	NS	NS		ctl-1		F21D5.7		C35A5.3		dnj-14						C04G6.4
usp-33	2		+	+		2	Yes	0	NS	NS	NS	NS	NS	NS	1	NS	NS	NS	TurboID only	NS	NS	1	NS	NS	TurboID only	0	NS	NS	NS	NS	NS	0	NS	NS	NS		ctl-2		F21H12.6		C35A5.8		dnj-16						C04H5.1
W10C8.5	2	+	+	+	+	4	Yes	0	NS	NS	NS	NS	NS	NS	1	NS	NS	2.09115	NS	NS	NS	1	NS	NS	2.20778	0	NS	NS	NS	NS	NS	0	NS	NS	NS		ctn-1		F22B5.10		C35B1.2		dnj-2						C04H5.7
Y41D4A.4	2		+	+		2	Yes	0	NS	NS	NS	NS	NS	NS	1	NS	NS	NS	2.2086	NS	NS	1	NS	NS	2.30438	0	NS	NS	NS	NS	NS	0	NS	NS	NS		ctnb-1		F22B8.7		C35B1.4		dnj-20						C05A9.2
cht-3	2		+	+		2	No	1	NS	NS	NS	2.2989	NS	NS	0	NS	NS	NS	NS	NS	NS	1	2.669	NS	NS	0	NS	NS	NS	NS	NS	0	NS	NS	NS		ctps-1		F22D6.2		C35B1.5		dnj-21						C05B5.11
cyk-4	2	+	+	+		3	Yes	1	NS	NS	NS	2.09564	NS	NS	0	NS	NS	NS	NS	NS	NS	1	2.487	NS	NS	0	NS	NS	NS	NS	NS	0	NS	NS	NS		ctr-9		F22F7.1		C35B8.3		dnj-24						C05B5.4
grd-3	2		+	+		2	No	1	NS	2.9302	NS	NS	NS	NS	0	NS	NS	NS	NS	NS	NS	1	3.237	NS	NS	0	NS	NS	NS	NS	NS	0	NS	NS	NS		cts-1		F22G12.4		C35C5.10		dnj-25						C05B5.8
hpo-32	2		+	+		2	No	1	NS	NS	NS	TurboID only	NS	NS	0	NS	NS	NS	NS	NS	NS	1	NS	NS	TurboID only	0	NS	NS	NS	NS	NS	0	NS	NS	NS		ctsa-1.1		F23B12.5		C35C5.3		dnj-29						C05C10.2
inx-9	2					0	No	1	NS	NS	NS	2.07589	NS	NS	0	NS	NS	NS	NS	NS	NS	1	3.261	NS	NS	0	NS	NS	NS	NS	NS	0	NS	NS	NS		ctsa-1.2		F23B12.7		C35C5.8		dnj-5						C05C10.3
mcm-5	2		+	+		2	Yes	1	NS	2.1057	NS	NS	NS	NS	0	NS	NS	NS	NS	NS	NS	1	2.539	NS	NS	0	NS	NS	NS	NS	NS	0	NS	NS	NS		ctsa-2		F23F1.5		C35C5.9		dnpp-1						C05C10.3
sep-1	2		+	+		2	Yes	1	NS	2.05181	NS	NS	NS	NS	0	NS	NS	NS	NS	NS	NS	1	3.158	NS	NS	0	NS	NS	NS	NS	NS	0	NS	NS	NS		cua-1		F23F1.9		C35D10.1		dohh-1						C05C8.1
tyr-4	2		+	+	+	3	Yes	1	4.30436	NS	NS	NS	NS	NS	0	NS	NS	NS	NS	NS	NS	1	2.139	NS	NS	0	NS	NS	NS	NS	NS	0	NS	NS	NS		cubn-1		F25B4.1		C35D10.10		dos-1						C05C8.2
Y57G11B.5	2	+	+			2	No	1	2.89829	NS	NS	NS	NS	NS	0	NS	NS	NS	NS	NS	NS	1	2.676	NS	NS	0	NS	NS	NS	NS	NS	0	NS	NS	NS		cul-2		F25B4.5		C35D10.17		dos-2						C05C8.5
aco-1	2	+	+	+	+	4	Yes	0	NS	NS	NS	NS	NS	NS	2	NS	NS	2.26718	NS	2.46181	NS	0	NS	NS	NS	0	NS	NS	NS	NS	NS	0	NS	NS	NS		cul-4		F25B4.6		C35D10.5		doxa-1						C05C8.7
alh-5	2	+	+	+		3	Yes	0	NS	NS	NS	NS	NS	NS	2	NS	NS	TurboID only	NS	NS	TurboID only	0	NS	NS	NS	0	NS	NS	NS	NS	NS	0	NS	NS	NS		cul-5		F25B5.6		C35D10.6		dpf-3						C05C8.7
brc-2	2		+	+		2	No	0	NS	NS	NS	NS	NS	NS	2	NS	NS	NS	TurboID only	6.771	NS	0	NS	NS	NS	0	NS	NS	NS	NS	NS	0	NS	NS	NS		cup-14		F25D7.4		C35D10.7		dpf-4						C05C9.1
cah-6	2	+	+			2	No	0	NS	NS	NS	NS	NS	NS	2	NS	NS	TurboID only	NS	NS	TurboID only	0	NS	NS	NS	0	NS	NS	NS	NS	NS	0	NS	NS	NS		cus-2		F25E5.8		C35E7.2		dpf-5						C05D10.4
csn-6	2	+	+	+		3	Yes	0	NS	NS	NS	NS	NS	NS	2	NS	NS	TurboID only	2.43104	NS	NS	0	NS	NS	NS	0	NS	NS	NS	NS	NS	0	NS	NS	NS		cut-4		F25G6.9		C35E7.6		dpf-6						C05D11.1
dlat-1	2	+	+	+	+	4	Yes	0	NS	NS	NS	NS	NS	NS	2	NS	2.3938	2.93406	NS	NS	NS	0	NS	NS	NS	0	NS	NS	NS	NS	NS	0	NS	NS	NS		cutc-1		F25H2.4		C36A4.4		dpff-1						C05D11.1
exc-15	2	+	+			2	Yes	0	NS	NS	NS	NS	NS	NS	2	NS	NS	12.3368	NS	12.5752	NS	0	NS	NS	NS	0	NS	NS	NS	NS	NS	0	NS	NS	NS		cuti-1		F26A3.1		C36B1.11		dph-2						C05D11.13
glt-1	2	+	+	+	+	4	Yes	0	NS	NS	NS	NS	NS	NS	2	NS	NS	3.05104	2.12776	NS	NS	0	NS	NS	NS	0	NS	NS	NS	NS	NS	0	NS	NS	NS		cutl-24		F26B1.2		C36B1.9		dpm-3						C05D11.5
gsp-1	2	+	+	+	+	4	Yes	0	NS	NS	NS	NS	NS	NS	2	NS	NS	2.15308	NS	2.05415	NS	0	NS	NS	NS	0	NS	NS	NS	NS	NS	0	NS	NS	NS		cwc-15		F26E4.12		C36B7.6		dpt-1						C05D11.8
npp-9	2	+	+	+	+	4	Yes	0	NS	NS	NS	NS	NS	NS	2	2.32237	NS	2.9839	NS	NS	NS	0	NS	NS	NS	0	NS	NS	NS	NS	NS	0	NS	NS	NS		cyc-1		F26E4.2		C36C5.5		dpy-1						C05D11.9
ogdh-2	2	+	+		+	3	Yes	0	NS	NS	NS	NS	NS	NS	2	NS	NS	2.65222	NS	NS	3.6571	0	NS	NS	NS	0	NS	NS	NS	NS	NS	0	NS	NS	NS		cyc-2.1		F26F2.7		C36E6.1		dpy-10						C05D11.9
osm-10	2					0	No	0	NS	NS	NS	NS	NS	NS	2	TurboID only	NS	TurboID only	NS	NS	NS	0	NS	NS	NS	0	NS	NS	NS	NS	NS	0	NS	NS	NS		cyk-1		F26G1.2		C36E8.1		dpy-11						C05D12.1
sta-1	2	+	+			2	Yes	0	NS	NS	NS	NS	NS	NS	2	9.11979	NS	NS	NS	7.02323	NS	0	NS	NS	NS	0	NS	NS	NS	NS	NS	0	NS	NS	NS		cyk-4		F26G1.5		C36H8.1		dpy-13						C05D12.3
Y54E2A.4	2	+	+	+		3	Yes	0	NS	NS	NS	NS	NS	NS	2	NS	2.28263	3.26232	NS	NS	NS	0	NS	NS	NS	0	NS	NS	NS	NS	NS	0	NS	NS	NS		cyld-1		F26H9.5		C37A2.7		dpy-14						C05D12.7
aagr-3	2	+	+	+	+	4	Yes	1	NS	NS	NS	NS	NS	2.71829	1	NS	NS	NS	NS	NS	2.14221	0	NS	NS	NS	0	NS	NS	NS	NS	NS	0	NS	NS	NS		cyn-1		F27C1.2		C37A2.8		dpy-17						C05D2.10
aak-2	2	+	+	+		3	Yes	1	NS	NS	2.53925	NS	NS	NS	1	NS	NS	7.93868	NS	NS	NS	0	NS	NS	NS	0	NS	NS	NS	NS	NS	0	NS	NS	NS		cyn-10		F27D4.1		C37C3.1		dpy-18						C05D2.8
aakg-1	2	+	+	+		3	Yes	1	NS	NS	2.29549	NS	NS	NS	1	NS	NS	6.81305	NS	NS	NS	0	NS	NS	NS	0	NS	NS	NS	NS	NS	0	NS	NS	NS		cyn-11		F27D4.4		C37C3.2		dpy-2						C05D9.9
AC3.5	2	+	+	+	+	4	Yes	1	7.69702	NS	NS	NS	NS	NS	1	3.71124	NS	NS	NS	NS	NS	0	NS	NS	NS	0	NS	NS	NS	NS	NS	0	NS	NS	NS		cyn-13		F28B3.10		C37C3.7		dpy-20						C05E7.1
acds-10	2	+	+		+	3	Yes	1	NS	NS	5.60611	NS	NS	NS	1	NS	NS	5.46643	NS	NS	NS	0	NS	NS	NS	0	NS	NS	NS	NS	NS	0	NS	NS	NS		cyn-15		F28C6.8		C37C3.9		dpy-21						C05G5.1
acy-4	2		+			1	Yes	1	NS	TurboID only	NS	NS	NS	NS	1	NS	TurboID only	NS	NS	NS	NS	0	NS	NS	NS	0	NS	NS	NS	NS	NS	0	NS	NS	NS		cyn-16		F29B9.8		C37H5.5		dpy-22						C05G5.2
adah-1	2	+	+			2	Yes	1	NS	TurboID only	NS	NS	NS	NS	1	NS	TurboID only	NS	NS	NS	NS	0	NS	NS	NS	0	NS	NS	NS	NS	NS	0	NS	NS	NS		cyn-3		F29C12.4		C38C10.6		dpy-23						C05G5.3
adss-1	2	+	+	+	+	4	Yes	1	NS	NS	NS	NS	NS	2.16595	1	NS	NS	2.4168	NS	NS	NS	0	NS	NS	NS	0	NS	NS	NS	NS	NS	0	NS	NS	NS		cyn-4		F29C6.1		C38C3.10		dpy-27						C05G5.4
agef-1	2	+	+	+		3	Yes	1	NS	NS	TurboID only	NS	NS	NS	1	NS	NS	TurboID only	NS	NS	NS	0	NS	NS	NS	0	NS	NS	NS	NS	NS	0	NS	NS	NS		cyn-5		F30F8.9		C38D4.4		dpy-3						C05G5.7
algn-3	2	+	+			2	Yes	1	NS	TurboID only	NS	NS	NS	NS	1	NS	TurboID only	NS	NS	NS	NS	0	NS	NS	NS	0	NS	NS	NS	NS	NS	0	NS	NS	NS		cyn-7		F31D4.2		C38H2.2		dpy-30						C06A1.2
alh-4	2	+	+	+	+	4	Yes	1	NS	NS	NS	NS	NS	2.03877	1	NS	NS	NS	NS	NS	2.10979	0	NS	NS	NS	0	NS	NS	NS	NS	NS	0	NS	NS	NS		cyn-8		F32A11.1		C38H2.3		dpy-31						C06A5.3
allo-1	2	+	+		+	3	No	1	NS	NS	NS	TurboID only	NS	NS	1	NS	NS	NS	TurboID only	NS	NS	0	NS	NS	NS	0	NS	NS	NS	NS	NS	0	NS	NS	NS		cyp-13A5		F32A7.5		C39B5.6		dpy-4						C06A5.6
alx-1	2	+	+	+		3	Yes	1	7.62269	NS	NS	NS	NS	NS	1	NS	NS	25.3709	NS	NS	NS	0	NS	NS	NS	0	NS	NS	NS	NS	NS	0	NS	NS	NS		cyp-25a2		F32A7.5		C39D10.2		dpy-5						C06A6.2
asna-1	2	+	+	+	+	4	Yes	1	NS	NS	NS	NS	NS	TurboID only	1	NS	NS	NS	NS	NS	TurboID only	0	NS	NS	NS	0	NS	NS	NS	NS	NS	0	NS	NS	NS		cyp-29a3		F32B6.2		C39D10.7		dpy-6						C06A6.4
atg-18	2	+	+	+	+	4	Yes	1	NS	NS	2.87528	NS	NS	NS	1	NS	NS	15.8972	NS	NS	NS	0	NS	NS	NS	0	NS	NS	NS	NS	NS	0	NS	NS	NS		cyp-33c8		F32D1.5		C39D10.8		dpy-7						C06A6.5
atg-3	2	+	+	+		3	Yes	1	NS	NS	NS	NS	NS	TurboID only	1	NS	NS	3.93483	NS	NS	NS	0	NS	NS	NS	0	NS	NS	NS	NS	NS	0	NS	NS	NS		cyp-33e1		F32G8.4		C39E9.11		dpy-8						C06A6.5
B0207.5	2		+			1	Yes	1	NS	TurboID only	NS	NS	NS	NS	1	NS	TurboID only	NS	NS	NS	NS	0	NS	NS	NS	0	NS	NS	NS	NS	NS	0	NS	NS	NS		cyp-44A1		F33A8.6		C39E9.12		dpy-9						C06A8.1
B0303.11	2	+	+	+		3	No	1	NS	NS	TurboID only	NS	NS	NS	1	NS	NS	TurboID only	NS	NS	NS	0	NS	NS	NS	0	NS	NS	NS	NS	NS	0	NS	NS	NS		cysl-1		F33D11.10		C39E9.7		dpyd-1						C06A8.3
bas-1	2		+		+	2	Yes	1	4.08688	NS	NS	NS	NS	NS	1	NS	NS	TurboID only	NS	NS	NS	0	NS	NS	NS	0	NS	NS	NS	NS	NS	0	NS	NS	NS		cysl-2		F33D4.5		C39E9.8		drap-1						C06A8.3
bcmo-2	2	+	+		+	3	Yes	1	TurboID only	NS	NS	NS	NS	NS	1	TurboID only	NS	NS	NS	NS	NS	0	NS	NS	NS	0	NS	NS	NS	NS	NS	0	NS	NS	NS		cytb-5.1		F33D4.6		C39H7.1		dre-1						C06A8.6
C01A2.4	2	+	+			2	Yes	1	NS	NS	TurboID only	NS	NS	NS	1	NS	NS	TurboID only	NS	NS	NS	0	NS	NS	NS	0	NS	NS	NS	NS	NS	0	NS	NS	NS		cytb-5.2		F33G12.3		C41D11.3		droe-4						C06B3.16
C01B10.11	2	+	+	+	+	4	No	1	NS	NS	2.32672	NS	NS	NS	1	NS	NS	3.43831	NS	NS	NS	0	NS	NS	NS	0	NS	NS	NS	NS	NS	0	NS	NS	NS		czw-1		F33H2.6		C41G11.1		drp-1						C06B3.6
C05D11.8	2	+	+	+	+	4	Yes	1	NS	NS	TurboID only	NS	NS	NS	1	NS	NS	TurboID only	NS	NS	NS	0	NS	NS	NS	0	NS	NS	NS	NS	NS	0	NS	NS	NS		D1005.2		F35C8.5		C41G7.9		drsh-1						C06B3.6
C08E8.4	2					0	No	1	NS	NS	NS	2.70811	NS	NS	1	NS	NS	TurboID only	NS	NS	NS	0	NS	NS	NS	0	NS	NS	NS	NS	NS	0	NS	NS	NS		D1007.8		F35D11.4		C41H7.3		dsl-7						C06B8.2
C16C10.1	2		+	+		2	Yes	1	NS	TurboID only	NS	NS	NS	NS	1	NS	TurboID only	NS	NS	NS	NS	0	NS	NS	NS	0	NS	NS	NS	NS	NS	0	NS	NS	NS		D1014.4		F35F11.1		C41H7.5		duxl-1						C06B8.3
C31C9.2	2	+	+	+	+	4	Yes	1	NS	NS	3.09642	NS	NS	NS	1	NS	NS	10.3603	NS	NS	NS	0	NS	NS	NS	0	NS	NS	NS	NS	NS	0	NS	NS	NS		D1022.3		F35G12.12		C41H7.6		dve-1						C06C3.12
C35B1.5	2	+	+	+		3	Yes	1	NS	NS	TurboID only	NS	NS	NS	1	NS	NS	TurboID only	NS	NS	NS	0	NS	NS	NS	0	NS	NS	NS	NS	NS	0	NS	NS	NS		D1022.4		F36A2.13		C42C1.11		dyci-1						C06E1.9
C35E7.6	2	+	+	+		3	No	1	NS	2.47101	NS	NS	NS	NS	1	NS	2.04585	NS	NS	NS	NS	0	NS	NS	NS	0	NS	NS	NS	NS	NS	0	NS	NS	NS		D1025.1		F36A2.2		C42C1.4		dylt-1						C06E1.9
C37A2.7	2	+	+	+	+	4	Yes	1	NS	NS	7.51462	NS	NS	NS	1	NS	NS	11.0755	NS	NS	NS	0	NS	NS	NS	0	NS	NS	NS	NS	NS	0	NS	NS	NS		D1054.10		F36A2.3		C42C1.9		dyn-1						C06E2.1
C50F4.16	2	+	+	+		3	Yes	1	2.6257	NS	NS	NS	NS	NS	1	NS	NS	TurboID only	NS	NS	NS	0	NS	NS	NS	0	NS	NS	NS	NS	NS	0	NS	NS	NS		D1054.3		F36A2.7		C42D4.1		dys-1						C06E2.5
C55A6.4	2	+	+	+		3	No	1	NS	NS	TurboID only	NS	NS	NS	1	NS	NS	TurboID only	NS	NS	NS	0	NS	NS	NS	0	NS	NS	NS	NS	NS	0	NS	NS	NS		D1054.8		F36G3.2		C42D4.3		E01A2.1						C06E4.3
cas-1	2	+	+	+		3	Yes	1	22.3655	NS	NS	NS	NS	NS	1	NS	NS	14.997	NS	NS	NS	0	NS	NS	NS	0	NS	NS	NS	NS	NS	0	NS	NS	NS		D1069.3		F37C4.5		C43E11.12		E01B7.1						C06E7.4
cas-2	2		+	+		2	Yes	1	NS	NS	NS	2.34969	NS	NS	1	NS	NS	NS	2.23682	NS	NS	0	NS	NS	NS	0	NS	NS	NS	NS	NS	0	NS	NS	NS		D1086.10		F37C4.6		C44B11.6		E01G4.6						C06E8.5
cdap-2	2	+	+			2	Yes	1	NS	NS	TurboID only	NS	NS	NS	1	NS	NS	TurboID only	NS	NS	NS	0	NS	NS	NS	0	NS	NS	NS	NS	NS	0	NS	NS	NS		D1086.3		F37F2.2		C44B7.12		E03H4.8						C06G1.1
cec-2	2					0	No	1	NS	3.14945	NS	NS	NS	NS	1	NS	2.05196	NS	NS	NS	NS	0	NS	NS	NS	0	NS	NS	NS	NS	NS	0	NS	NS	NS		D2023.4		F37H8.3		C44B7.2		E04A4.5						C06G1.5
cest-5.2	2		+			1	Yes	1	NS	TurboID only	NS	NS	NS	NS	1	NS	TurboID only	NS	NS	NS	NS	0	NS	NS	NS	0	NS	NS	NS	NS	NS	0	NS	NS	NS		D2023.6		F38A1.8		C44B7.5		E04D5.1						C06G1.6
che-10	2		+	+	+	3	Yes	1	2.39479	NS	NS	NS	NS	NS	1	2.51717	NS	NS	NS	NS	NS	0	NS	NS	NS	0	NS	NS	NS	NS	NS	0	NS	NS	NS		D2030.11		F38A5.1		C44B7.7		E04F6.2						C06G3.3
clik-1	2	+	+	+		3	No	1	NS	NS	2.72074	NS	NS	NS	1	NS	NS	3.44284	NS	NS	NS	0	NS	NS	NS	0	NS	NS	NS	NS	NS	0	NS	NS	NS		D2030.2		F38A5.2		C44B9.3		E04F6.6						C06G3.5
cnnm-1	2	+	+	+		3	Yes	1	NS	NS	TurboID only	NS	NS	NS	1	NS	NS	TurboID only	NS	NS	NS	0	NS	NS	NS	0	NS	NS	NS	NS	NS	0	NS	NS	NS		D2030.3		F38A5.7		C44C1.1		eak-7						C06G3.5
cnx-1	2	+	+	+		3	Yes	1	NS	NS	NS	NS	NS	TurboID only	1	NS	NS	NS	NS	NS	TurboID only	0	NS	NS	NS	0	NS	NS	NS	NS	NS	0	NS	NS	NS		D2030.4		F38B7.2		C44C1.6		ears-1						C06G3.6
col-41	2		+		+	2	Yes	1	NS	NS	NS	NS	NS	TurboID only	1	NS	NS	NS	NS	NS	TurboID only	0	NS	NS	NS	0	NS	NS	NS	NS	NS	0	NS	NS	NS		D2045.2		F38E1.9		C44C10.9		eat-17						C06G3.8
copa-1	2	+	+	+	+	4	Yes	1	NS	NS	2.03609	NS	NS	NS	1	NS	NS	2.4168	NS	NS	NS	0	NS	NS	NS	0	NS	NS	NS	NS	NS	0	NS	NS	NS		dab-1		F38E11.5		C44E12.1		eat-20						C06G3.9
copb-1	2	+	+	+		3	Yes	1	NS	NS	3.06099	NS	NS	NS	1	NS	NS	6.11139	NS	NS	NS	0	NS	NS	NS	0	NS	NS	NS	NS	NS	0	NS	NS	NS		daf-12		F38E9.5		C44E4.4		eat-3						C06G4.1
cpr-6	2	+	+	+		3	Yes	1	NS	NS	NS	NS	NS	TurboID only	1	NS	NS	NS	NS	NS	TurboID only	0	NS	NS	NS	0	NS	NS	NS	NS	NS	0	NS	NS	NS		daf-15		F39B2.3		C44H4.4		eat-4						C06H2.2
cpt-2	2	+	+	+	+	4	Yes	1	NS	NS	NS	NS	NS	2.13583	1	NS	NS	NS	NS	NS	2.12623	0	NS	NS	NS	0	NS	NS	NS	NS	NS	0	NS	NS	NS		daf-16		F40A3.3		C44H9.5		eat-6						C06H2.7
cri-3	2	+	+	+	+	4	Yes	1	NS	NS	NS	NS	NS	TurboID only	1	NS	NS	NS	NS	NS	TurboID only	0	NS	NS	NS	0	NS	NS	NS	NS	NS	0	NS	NS	NS		daf-2		F40F4.7		C45B2.1		ebax-1						C06H5.6
crld-1	2		+			1	Yes	1	NS	TurboID only	NS	NS	NS	NS	1	NS	TurboID only	NS	NS	NS	NS	0	NS	NS	NS	0	NS	NS	NS	NS	NS	0	NS	NS	NS		daf-21		F40G9.17		C45B2.2		ech-1.2						C07A12.2
ctg-1	2	+	+	+	+	4	Yes	1	NS	NS	3.50351	NS	NS	NS	1	NS	NS	23.1606	NS	NS	NS	0	NS	NS	NS	0	NS	NS	NS	NS	NS	0	NS	NS	NS		daf-22		F40G9.2		C45B2.6		edc-3						C07A12.7
ctl-1	2	+	+			2	Yes	1	NS	NS	TurboID only	NS	NS	NS	1	NS	NS	TurboID only	NS	NS	NS	0	NS	NS	NS	0	NS	NS	NS	NS	NS	0	NS	NS	NS		daf-25		F41C3.2		C45E1.4		eea-1						C07A12.7
ctsa-2	2	+	+			2	Yes	1	NS	NS	NS	NS	NS	TurboID only	1	NS	NS	NS	NS	NS	TurboID only	0	NS	NS	NS	0	NS	NS	NS	NS	NS	0	NS	NS	NS		daf-3		F41C3.4		C45G7.4		eef-1A.1						C07A4.2
D1069.3	2	+	+	+		3	Yes	1	NS	NS	TurboID only	NS	NS	NS	1	NS	NS	TurboID only	NS	NS	NS	0	NS	NS	NS	0	NS	NS	NS	NS	NS	0	NS	NS	NS		daf-31		F41C3.5		C45G9.13		eef-1A.2						C07A9.10
dab-1	2	+	+	+	+	4	Yes	1	NS	NS	2.13022	NS	NS	NS	1	NS	NS	3.84318	NS	NS	NS	0	NS	NS	NS	0	NS	NS	NS	NS	NS	0	NS	NS	NS		daf-4		F41E6.9		C45G9.5		eef-1B.1						C07A9.13
dcap-1	2	+	+	+		3	Yes	1	NS	NS	10.3145	NS	NS	NS	1	NS	NS	12.7295	NS	NS	NS	0	NS	NS	NS	0	NS	NS	NS	NS	NS	0	NS	NS	NS		daf-41		F41H10.4		C45G9.7		eef-1B.2						C07A9.2
djr-1.1	2	+	+	+		3	Yes	1	NS	NS	2.29803	NS	NS	NS	1	NS	NS	2.9467	NS	NS	NS	0	NS	NS	NS	0	NS	NS	NS	NS	NS	0	NS	NS	NS		dao-3		F42A10.5		C46A5.6		eef-1G						C07A9.2
dnc-1	2	+	+	+		3	Yes	1	NS	NS	TurboID only	NS	NS	NS	1	NS	NS	TurboID only	NS	NS	NS	0	NS	NS	NS	0	NS	NS	NS	NS	NS	0	NS	NS	NS		dao-5		F42C5.9		C46C2.2		eef-2						C07A9.5
dnj-25	2	+	+	+	+	4	Yes	1	NS	NS	TurboID only	NS	NS	NS	1	NS	NS	TurboID only	NS	NS	NS	0	NS	NS	NS	0	NS	NS	NS	NS	NS	0	NS	NS	NS		dapk-1		F42G8.10		C46C2.7		eel-1						C07A9.9
dnj-9	2		+	+		2	Yes	1	NS	NS	2.27458	NS	NS	NS	1	NS	NS	2.23969	NS	NS	NS	0	NS	NS	NS	0	NS	NS	NS	NS	NS	0	NS	NS	NS		dars-1		F42G9.1		C46F11.4		eff-1						C07B5.4
E02H9.9	2					0	No	1	NS	TurboID only	NS	NS	NS	NS	1	NS	TurboID only	NS	NS	NS	NS	0	NS	NS	NS	0	NS	NS	NS	NS	NS	0	NS	NS	NS		dbn-1		F43D2.6		C46F11.6		efk-1						C07D8.5
eak-7	2	+	+	+	+	4	Yes	1	2.27143	NS	NS	NS	NS	NS	1	6.90337	NS	NS	NS	NS	NS	0	NS	NS	NS	0	NS	NS	NS	NS	NS	0	NS	NS	NS		dbr-1		F43D9.3		C46G7.2		efn-2						C07D8.6
ebp-3	2		+			1	Yes	1	NS	NS	2.47907	NS	NS	NS	1	NS	NS	3.5074	NS	NS	NS	0	NS	NS	NS	0	NS	NS	NS	NS	NS	0	NS	NS	NS		dbt-1		F43G9.1		C46H11.2		efr-3						C07D8.6
ech-1.2	2	+	+	+	+	4	Yes	1	NS	2.23659	NS	NS	NS	NS	1	NS	2.69073	NS	NS	NS	NS	0	NS	NS	NS	0	NS	NS	NS	NS	NS	0	NS	NS	NS		DC2.5		F44B9.2		C46H3.2		egg-6						C07E3.10
ech-4	2	+	+	+		3	Yes	1	NS	NS	NS	NS	NS	TurboID only	1	NS	NS	NS	NS	NS	TurboID only	0	NS	NS	NS	0	NS	NS	NS	NS	NS	0	NS	NS	NS		dcaf-1		F44B9.5		C47B2.2		egl-13						C07E3.10
egal-1	2	+	+	+		3	Yes	1	3.88765	NS	NS	NS	NS	NS	1	NS	NS	TurboID only	NS	NS	NS	0	NS	NS	NS	0	NS	NS	NS	NS	NS	0	NS	NS	NS		dcap-1		F44E2.4		C47B2.9		egl-15						C07E3.3
egl-4	2	+	+	+	+	4	Yes	1	NS	NS	2.84396	NS	NS	NS	1	NS	NS	6.26798	NS	NS	NS	0	NS	NS	NS	0	NS	NS	NS	NS	NS	0	NS	NS	NS		dcap-2		F44E2.8		C47D12.2		egl-27						C07G3.10
ego-2	2	+	+	+	+	4	Yes	1	NS	NS	2.98535	NS	NS	NS	1	NS	NS	4.44443	NS	NS	NS	0	NS	NS	NS	0	NS	NS	NS	NS	NS	0	NS	NS	NS		dcp-66		F44E5.1		C47D12.5		egl-30						C07H6.2
ehbp-1	2	+	+	+	+	4	Yes	1	NS	NS	TurboID only	NS	NS	NS	1	NS	NS	TurboID only	NS	NS	NS	0	NS	NS	NS	0	NS	NS	NS	NS	NS	0	NS	NS	NS		dcr-1		F44E5.4		C47E12.2		egl-4						C07H6.4
eif-2bdelta	2	+	+			2	Yes	1	NS	NS	2.54294	NS	NS	NS	1	NS	NS	5.78573	NS	NS	NS	0	NS	NS	NS	0	NS	NS	NS	NS	NS	0	NS	NS	NS		dcs-1		F44E7.4		C47E12.7		egl-44						C08A9.10
eif-3.j	2	+	+	+		3	Yes	1	NS	NS	TurboID only	NS	NS	NS	1	NS	NS	TurboID only	NS	NS	NS	0	NS	NS	NS	0	NS	NS	NS	NS	NS	0	NS	NS	NS		dct-1		F44E7.9		C47E8.4		egl-45						C08B11.3
eor-2	2		+	+		2	No	1	NS	TurboID only	NS	NS	NS	NS	1	NS	TurboID only	NS	NS	NS	NS	0	NS	NS	NS	0	NS	NS	NS	NS	NS	0	NS	NS	NS		dct-16		F44G3.2		C47G2.3		egl-8						C08B11.9
F22G12.5	2	+	+	+		3	Yes	1	NS	NS	TurboID only	NS	NS	NS	1	NS	NS	TurboID only	NS	NS	NS	0	NS	NS	NS	0	NS	NS	NS	NS	NS	0	NS	NS	NS		dct-18		F44G4.2		C47G2.4		egl-9						C08B6.10
F32A5.8	2	+	+			2	Yes	1	NS	NS	NS	NS	NS	TurboID only	1	NS	NS	NS	NS	NS	TurboID only	0	NS	NS	NS	0	NS	NS	NS	NS	NS	0	NS	NS	NS		ddi-1		F45D11.15		C48B4.10		ego-2						C08B6.4
F41G3.6	2	+	+	+	+	4	No	1	NS	NS	NS	2.08341	NS	NS	1	NS	NS	NS	2.41699	NS	NS	0	NS	NS	NS	0	NS	NS	NS	NS	NS	0	NS	NS	NS		ddl-1		F45F2.9		C48B4.6		ehbp-1						C08B6.8
F55A11.6	2	+	+	+		3	No	1	NS	NS	TurboID only	NS	NS	NS	1	NS	NS	TurboID only	NS	NS	NS	0	NS	NS	NS	0	NS	NS	NS	NS	NS	0	NS	NS	NS		ddl-2		F45G2.10		C48B4.7		eif-1						C08B6.8
F56B3.4	2	+	+			2	Yes	1	NS	NS	4.4171	NS	NS	NS	1	NS	NS	8.86733	NS	NS	NS	0	NS	NS	NS	0	NS	NS	NS	NS	NS	0	NS	NS	NS		ddo-2		F45G2.4		C48B4.9		eif-1.A						C08C3.4
faxc-1	2		+			1	Yes	1	NS	NS	NS	NS	NS	2.66678	1	NS	NS	NS	NS	NS	2.61988	0	NS	NS	NS	0	NS	NS	NS	NS	NS	0	NS	NS	NS		ddp-1		F45H10.3		C48B6.10		eif-2A						C08E8.10
fcho-1	2	+	+	+	+	4	Yes	1	NS	NS	2.79142	NS	NS	NS	1	NS	NS	9.09201	NS	NS	NS	0	NS	NS	NS	0	NS	NS	NS	NS	NS	0	NS	NS	NS		ddx-15		F46B6.12		C48B6.3		eif-2Bepsilon						C08F11.1
G3MVE8	2					0	No	1	NS	TurboID only	NS	NS	NS	NS	1	NS	TurboID only	NS	NS	NS	NS	0	NS	NS	NS	0	NS	NS	NS	NS	NS	0	NS	NS	NS		ddx-17		F46C5.9		C48E7.1		eif-2gamma						C08F11.11
gdh-1	2	+	+	+	+	4	Yes	1	NS	NS	NS	NS	NS	2.75471	1	NS	NS	NS	NS	NS	2.32414	0	NS	NS	NS	0	NS	NS	NS	NS	NS	0	NS	NS	NS		ddx-19		F46F11.1		C49C3.4		eif-3.B						C08F8.2
ger-1	2	+	+			2	Yes	1	NS	NS	NS	NS	NS	TurboID only	1	NS	NS	NS	NS	NS	TurboID only	0	NS	NS	NS	0	NS	NS	NS	NS	NS	0	NS	NS	NS		ddx-23		F46F11.9		C49C3.6		eif-3.C						C08F8.3
gfi-2	2	+	+	+	+	4	Yes	1	NS	NS	NS	NS	NS	TurboID only	1	NS	NS	NS	NS	NS	TurboID only	0	NS	NS	NS	0	NS	NS	NS	NS	NS	0	NS	NS	NS		ddx-27		F46H5.3		C49C3.7		eif-3.D						C08F8.6
ggtb-1	2	+	+	+		3	Yes	1	NS	NS	TurboID only	NS	NS	NS	1	NS	NS	TurboID only	NS	NS	NS	0	NS	NS	NS	0	NS	NS	NS	NS	NS	0	NS	NS	NS		deb-1		F47B10.1		C49F5.7		eif-3.E						C08F8.9
gta-1	2	+	+	+		3	Yes	1	NS	NS	NS	NS	NS	2.01126	1	NS	NS	NS	NS	NS	2.24934	0	NS	NS	NS	0	NS	NS	NS	NS	NS	0	NS	NS	NS		deg-1		F47B10.2		C49F8.1		eif-3.K						C08G9.2
hmg-1.1	2	+	+	+		3	Yes	1	NS	NS	NS	NS	NS	TurboID only	1	NS	NS	NS	NS	NS	TurboID only	0	NS	NS	NS	0	NS	NS	NS	NS	NS	0	NS	NS	NS		del-6		F47B7.2		C49F8.3		eif-3.L						C08H9.15
hsp-16.49	2		+			1	Yes	1	NS	NS	NS	3.67836	NS	NS	1	NS	NS	NS	2.38206	NS	NS	0	NS	NS	NS	0	NS	NS	NS	NS	NS	0	NS	NS	NS		delm-1		F47B8.8		C49G7.3		eif-6						C08H9.16
hsp-25	2	+	+	+		3	Yes	1	NS	NS	TurboID only	NS	NS	NS	1	NS	NS	TurboID only	NS	NS	NS	0	NS	NS	NS	0	NS	NS	NS	NS	NS	0	NS	NS	NS		denn-4		F48E8.6		C49G9.2		elks-1						C08H9.2
hum-1	2	+	+	+	+	4	Yes	1	NS	NS	2.89628	NS	NS	NS	1	NS	NS	4.69329	NS	NS	NS	0	NS	NS	NS	0	NS	NS	NS	NS	NS	0	NS	NS	NS		des-2		F49C12.7		C49H3.12		ell-1						C08H9.3
icl-1	2	+	+	+	+	4	No	1	NS	NS	NS	NS	NS	2.63536	1	NS	NS	NS	NS	NS	2.61389	0	NS	NS	NS	0	NS	NS	NS	NS	NS	0	NS	NS	NS		dex-1		F49C12.9		C49H3.3		elo-1						C09B7.2
ints-11	2	+	+			2	Yes	1	2.00319	NS	NS	NS	NS	NS	1	NS	NS	NS	2.16353	NS	NS	0	NS	NS	NS	0	NS	NS	NS	NS	NS	0	NS	NS	NS		dgk-1		F49D11.10		C49H3.6		elo-3						C09D4.2
inx-13	2	+	+	+	+	4	No	1	NS	NS	7.69542	NS	NS	NS	1	NS	NS	13.6497	NS	NS	NS	0	NS	NS	NS	0	NS	NS	NS	NS	NS	0	NS	NS	NS		dgk-4		F49E2.5		C49H3.9		elo-7						C09D4.4
K07E1.1	2		+	+	+	3	Yes	1	NS	NS	NS	NS	NS	TurboID only	1	NS	NS	NS	NS	NS	TurboID only	0	NS	NS	NS	0	NS	NS	NS	NS	NS	0	NS	NS	NS		dgn-1		F49H12.5		C50A2.3		elpc-3						C09D4.6
K08B12.3	2	+	+	+		3	Yes	1	NS	2.83766	NS	NS	NS	NS	1	NS	2.07873	NS	NS	NS	NS	0	NS	NS	NS	0	NS	NS	NS	NS	NS	0	NS	NS	NS		dhc-1		F52A8.1		C50B6.3		elt-3						C09E7.4
kdin-1	2	+	+	+		3	Yes	1	NS	NS	3.16828	NS	NS	NS	1	NS	NS	9.8144	NS	NS	NS	0	NS	NS	NS	0	NS	NS	NS	NS	NS	0	NS	NS	NS		dhfr-1		F52B11.2		C50B8.1		emb-30						C09E7.7
kin-2	2	+	+	+		3	Yes	1	NS	NS	2.19573	NS	NS	NS	1	NS	NS	2.64213	NS	NS	NS	0	NS	NS	NS	0	NS	NS	NS	NS	NS	0	NS	NS	NS		dhhc-14		F52C9.3		C50B8.6		emb-5						C09E7.8
lap-1	2	+	+	+		3	Yes	1	NS	NS	NS	NS	NS	TurboID only	1	NS	NS	NS	NS	NS	TurboID only	0	NS	NS	NS	0	NS	NS	NS	NS	NS	0	NS	NS	NS		dhhc-8		F52E1.13		C50C3.1		emb-8						C09E8.1
lbp-9	2	+	+	+	+	4	Yes	1	NS	NS	NS	NS	NS	TurboID only	1	NS	NS	NS	NS	NS	TurboID only	0	NS	NS	NS	0	NS	NS	NS	NS	NS	0	NS	NS	NS		dhod-1		F52E4.5		C50D2.10		emc-5						C09E9.1
lec-4	2		+	+		2	Yes	1	NS	NS	NS	NS	NS	4.41159	1	NS	NS	TurboID only	NS	NS	NS	0	NS	NS	NS	0	NS	NS	NS	NS	NS	0	NS	NS	NS		dhp-1		F52H3.5		C50D2.5		emo-1						C09F5.1
let-721	2	+	+	+	+	4	Yes	1	NS	NS	NS	NS	NS	2.15352	1	NS	NS	NS	NS	NS	2.76964	0	NS	NS	NS	0	NS	NS	NS	NS	NS	0	NS	NS	NS		dhp-2		F53A2.7		C50D2.7		enol-1						C09F9.2
lmn-1	2	+	+	+	+	4	Yes	1	NS	NS	NS	NS	NS	2.7372	1	NS	NS	NS	NS	NS	2.51159	0	NS	NS	NS	0	NS	NS	NS	NS	NS	0	NS	NS	NS		dhps-1		F53B1.4		C50D2.8		enpl-1						C09F9.2
lpd-3	2	+	+	+		3	Yes	1	NS	NS	2.9469	NS	NS	NS	1	NS	NS	11.6973	NS	NS	NS	0	NS	NS	NS	0	NS	NS	NS	NS	NS	0	NS	NS	NS		dhs-12		F53B3.6		C50D2.9		ent-6						C09G1.4
M05D6.2	2	+	+	+		3	Yes	1	NS	NS	TurboID only	NS	NS	NS	1	NS	NS	TurboID only	NS	NS	NS	0	NS	NS	NS	0	NS	NS	NS	NS	NS	0	NS	NS	NS		dhs-14		F53E10.1		C50E3.5		eor-1						C09G4.4
mab-10	2	+	+	+	+	4	Yes	1	NS	NS	TurboID only	NS	NS	NS	1	NS	NS	TurboID only	NS	NS	NS	0	NS	NS	NS	0	NS	NS	NS	NS	NS	0	NS	NS	NS		dhs-18		F53F1.2		C50F2.2		epc-1						C09G9.1
map-1	2	+	+	+		3	Yes	1	NS	2.4321	NS	NS	NS	NS	1	NS	2.06623	NS	NS	NS	NS	0	NS	NS	NS	0	NS	NS	NS	NS	NS	0	NS	NS	NS		dhs-21		F53F1.3		C50F2.3		epg-2						C09H10.10
maph-1.1	2	+	+	+	+	4	Yes	1	NS	NS	3.16301	NS	NS	NS	1	NS	NS	10.457	NS	NS	NS	0	NS	NS	NS	0	NS	NS	NS	NS	NS	0	NS	NS	NS		dhs-22		F53F10.3		C50F2.4		epg-5						C09H10.4
maph-1.3	2	+	+	+		3	Yes	1	NS	NS	TurboID only	NS	NS	NS	1	NS	NS	TurboID only	NS	NS	NS	0	NS	NS	NS	0	NS	NS	NS	NS	NS	0	NS	NS	NS		dhs-23		F53F4.11		C50F4.1		epg-7						C09H10.5
mars-1	2	+	+	+		3	Yes	1	NS	NS	2.26326	NS	NS	NS	1	NS	NS	4.98191	NS	NS	NS	0	NS	NS	NS	0	NS	NS	NS	NS	NS	0	NS	NS	NS		dhs-25		F53F4.3		C50F4.16		epn-1						C10B5.3
men-1	2	+	+	+		3	Yes	1	NS	NS	NS	NS	NS	2.55762	1	NS	NS	NS	NS	NS	2.13732	0	NS	NS	NS	0	NS	NS	NS	NS	NS	0	NS	NS	NS		dhs-28		F53H1.1		C50F4.8		eppl-1						C10C5.3
mop-25.3	2		+		+	2	No	1	NS	TurboID only	NS	NS	NS	NS	1	NS	TurboID only	NS	NS	NS	NS	0	NS	NS	NS	0	NS	NS	NS	NS	NS	0	NS	NS	NS		dhs-3		F54A3.5		C50F7.5		eps-8						C10C5.4
mtrr-1	2	+	+	+		3	Yes	1	NS	NS	3.82856	NS	NS	NS	1	NS	NS	5.80582	NS	NS	NS	0	NS	NS	NS	0	NS	NS	NS	NS	NS	0	NS	NS	NS		dhs-30		F54C8.7		C51E3.9		eral-1						C10C6.6
nadk-2	2	+	+			2	Yes	1	NS	TurboID only	NS	NS	NS	NS	1	NS	TurboID only	NS	NS	NS	NS	0	NS	NS	NS	0	NS	NS	NS	NS	NS	0	NS	NS	NS		dhs-31		F54D7.2		C52A10.1		erfa-1						C10E2.1
natc-2	2	+	+	+	+	4	Yes	1	NS	NS	2.01796	NS	NS	NS	1	NS	NS	2.99053	NS	NS	NS	0	NS	NS	NS	0	NS	NS	NS	NS	NS	0	NS	NS	NS		dhs-6		F54F2.9		C52B9.4		etc-1						C10E2.6
nhr-31	2	+	+	+	+	4	No	1	NS	2.04585	NS	NS	NS	NS	1	NS	2.05694	NS	NS	NS	NS	0	NS	NS	NS	0	NS	NS	NS	NS	NS	0	NS	NS	NS		dhs-9		F54H12.6		C52B9.8		etr-1						C10G11.6
nhr-49	2	+	+	+	+	4	Yes	1	NS	NS	NS	NS	NS	TurboID only	1	NS	NS	NS	NS	NS	TurboID only	0	NS	NS	NS	0	NS	NS	NS	NS	NS	0	NS	NS	NS		dib-1		F55A12.5		C52E12.1		ets-6						C10G8.4
nop-1	2		+	+		2	No	1	NS	TurboID only	NS	NS	NS	NS	1	NS	TurboID only	NS	NS	NS	NS	0	NS	NS	NS	0	NS	NS	NS	NS	NS	0	NS	NS	NS		did-2		F55A12.8		C53A5.13		evl-20						C10G8.8
pad-1	2	+	+	+		3	Yes	1	NS	NS	2.05765	NS	NS	NS	1	NS	NS	4.16697	NS	NS	NS	0	NS	NS	NS	0	NS	NS	NS	NS	NS	0	NS	NS	NS		die-1		F55B11.1		C53A5.16		exc-7						C10H11.8
pbs-2	2	+	+	+		3	Yes	1	NS	NS	NS	NS	NS	3.40063	1	NS	NS	NS	NS	NS	2.61281	0	NS	NS	NS	0	NS	NS	NS	NS	NS	0	NS	NS	NS		dig-1		F55C12.1		C53A5.6		exos-9						C11D2.4
pfn-1	2	+	+	+		3	Yes	1	NS	NS	NS	2.38575	NS	NS	1	NS	NS	NS	2.13469	NS	NS	0	NS	NS	NS	0	NS	NS	NS	NS	NS	0	NS	NS	NS		dim-1		F55C5.8		C53B4.4		F01D5.6						C11D2.4
pfn-3	2	+	+			2	Yes	1	NS	NS	NS	2.30603	NS	NS	1	NS	NS	NS	2.28987	NS	NS	0	NS	NS	NS	0	NS	NS	NS	NS	NS	0	NS	NS	NS		din-1		F55D12.2		C53B7.2		F01D5.7						C11D2.7
pix-1	2	+	+	+	+	4	Yes	1	NS	NS	TurboID only	NS	NS	NS	1	NS	NS	TurboID only	NS	NS	NS	0	NS	NS	NS	0	NS	NS	NS	NS	NS	0	NS	NS	NS		dip-2		F55F10.1		C53B7.3		F01G10.10						C11D2.7
plc-4	2	+	+	+	+	4	Yes	1	NS	NS	3.06715	NS	NS	NS	1	NS	NS	4.94099	NS	NS	NS	0	NS	NS	NS	0	NS	NS	NS	NS	NS	0	NS	NS	NS		disl-2		F55F8.2		C53C9.2		F01G10.9						C11E4.1
pld-1	2	+	+	+	+	4	Yes	1	NS	NS	TurboID only	NS	NS	NS	1	NS	NS	TurboID only	NS	NS	NS	0	NS	NS	NS	0	NS	NS	NS	NS	NS	0	NS	NS	NS		div-1		F55F8.3		C53D5.1		F01G4.6						C11E4.6
plin-1	2	+	+	+	+	4	No	1	NS	NS	2.71829	NS	NS	NS	1	NS	NS	8.99298	NS	NS	NS	0	NS	NS	NS	0	NS	NS	NS	NS	NS	0	NS	NS	NS		djr-1.1		F55H12.4		C53D5.5		F02C12.3						C11E4.7
pptr-1	2	+	+	+		3	Yes	1	NS	NS	TurboID only	NS	NS	NS	1	NS	NS	TurboID only	NS	NS	NS	0	NS	NS	NS	0	NS	NS	NS	NS	NS	0	NS	NS	NS		dlat-1		F56A11.5		C53D6.4		F02D8.4						C11G10.1
pud-2.1	2	+	+			2	No	1	NS	NS	TurboID only	NS	NS	NS	1	NS	NS	TurboID only	NS	NS	NS	0	NS	NS	NS	0	NS	NS	NS	NS	NS	0	NS	NS	NS		dlat-2		F56A8.3		C53D6.7		F02E9.5						C11H1.3
R03H10.1	2	+	+			2	No	1	NS	NS	TurboID only	NS	NS	NS	1	NS	NS	TurboID only	NS	NS	NS	0	NS	NS	NS	0	NS	NS	NS	NS	NS	0	NS	NS	NS		dlc-1		F56C9.10		C53H9.2		F07A11.5						C11H1.8
R07E5.1	2	+	+	+		3	Yes	1	NS	NS	NS	NS	TurboID only	NS	1	4.26368	NS	NS	NS	NS	NS	0	NS	NS	NS	0	NS	NS	NS	NS	NS	0	NS	NS	NS		dld-1		F56D1.3		C54D1.7		F07D3.3						C11H1.9
R186.3	2	+	+	+		3	Yes	1	NS	NS	2.74385	NS	NS	NS	1	NS	NS	5.04236	NS	NS	NS	0	NS	NS	NS	0	NS	NS	NS	NS	NS	0	NS	NS	NS		dlg-1		F56D12.6		C54D10.3		F07F6.4						C11H1.9
rab-11.1	2	+	+	+	+	4	Yes	1	NS	NS	2.97049	NS	NS	NS	1	NS	NS	4.76772	NS	NS	NS	0	NS	NS	NS	0	NS	NS	NS	NS	NS	0	NS	NS	NS		dli-1		F56D2.6		C54D2.1		F07F6.7						C12D12.1
rabn-5	2	+	+	+		3	Yes	1	NS	NS	TurboID only	NS	NS	NS	1	NS	NS	TurboID only	NS	NS	NS	0	NS	NS	NS	0	NS	NS	NS	NS	NS	0	NS	NS	NS		dlk-1		F56F10.1		C54D2.2		F07F6.8						C12D8.1
rad-23	2	+	+	+	+	4	Yes	1	NS	NS	NS	NS	NS	TurboID only	1	NS	NS	NS	NS	NS	TurboID only	0	NS	NS	NS	0	NS	NS	NS	NS	NS	0	NS	NS	NS		dlst-1		F57B10.14		C54E4.5		F08F3.4						C12D8.1
ran-2	2	+	+	+		3	Yes	1	NS	NS	6.29323	NS	NS	NS	1	NS	NS	14.7332	NS	NS	NS	0	NS	NS	NS	0	NS	NS	NS	NS	NS	0	NS	NS	NS		dmd-4		F57B10.3		C54F6.6		F08F3.6						C13B4.1
rbc-1	2	+	+	+	+	4	Yes	1	NS	NS	2.09885	NS	NS	NS	1	NS	NS	7.29547	NS	NS	NS	0	NS	NS	NS	0	NS	NS	NS	NS	NS	0	NS	NS	NS		dmd-7		F57B10.5		C54G10.4		F08F8.11						C13B7.6
rbx-1	2	+	+	+		3	Yes	1	NS	NS	NS	2.19159	NS	NS	1	NS	NS	NS	2.36497	NS	NS	0	NS	NS	NS	0	NS	NS	NS	NS	NS	0	NS	NS	NS		dnc-1		F57B9.1		C54G4.7		F08F8.7						C13B9.3
rege-1	2		+			1	Yes	1	NS	TurboID only	NS	NS	NS	NS	1	NS	TurboID only	NS	NS	NS	NS	0	NS	NS	NS	0	NS	NS	NS	NS	NS	0	NS	NS	NS		dnc-2		F57C2.5		C54G4.9		F08F8.9						C13C4.4
rme-1	2	+	+	+	+	4	Yes	1	NS	NS	2.1619	NS	NS	NS	1	NS	NS	2.72603	NS	NS	NS	0	NS	NS	NS	0	NS	NS	NS	NS	NS	0	NS	NS	NS		dnc-3		F57F5.1		C55A6.1		F09C12.8						C13C4.5
rme-6	2	+	+	+		3	Yes	1	NS	NS	TurboID only	NS	NS	NS	1	NS	NS	TurboID only	NS	NS	NS	0	NS	NS	NS	0	NS	NS	NS	NS	NS	0	NS	NS	NS		dnc-4		F57H12.6		C55A6.10		F09C8.2						C13E3.1
rpl-25.1	2	+	+	+		3	No	1	NS	NS	3.28115	NS	NS	NS	1	NS	NS	3.53669	NS	NS	NS	0	NS	NS	NS	0	NS	NS	NS	NS	NS	0	NS	NS	NS		dnj-1		F58A4.9		C55A6.12		F09E5.3						C13F10.5
rpn-2	2	+	+	+	+	4	Yes	1	NS	NS	2.15293	NS	NS	NS	1	NS	NS	2.14756	NS	NS	NS	0	NS	NS	NS	0	NS	NS	NS	NS	NS	0	NS	NS	NS		dnj-10		F58A6.1		C55A6.3		F09E5.7						C13F10.6
rskn-2	2	+	+	+		3	Yes	1	NS	NS	2.09101	NS	NS	NS	1	NS	NS	4.20061	NS	NS	NS	0	NS	NS	NS	0	NS	NS	NS	NS	NS	0	NS	NS	NS		dnj-11		F58B3.6		C55A6.4		F09E5.8						C13F10.7
sao-1	2	+	+	+		3	No	1	NS	NS	NS	2.77075	NS	NS	1	NS	NS	NS	2.25853	NS	NS	0	NS	NS	NS	0	NS	NS	NS	NS	NS	0	NS	NS	NS		dnj-12		F58B4.5		C55A6.7		F09F7.4						C13G3.1
sax-7	2	+	+	+		3	Yes	1	NS	NS	TurboID only	NS	NS	NS	1	NS	NS	TurboID only	NS	NS	NS	0	NS	NS	NS	0	NS	NS	NS	NS	NS	0	NS	NS	NS		dnj-13		F58E10.3		C56A3.4		F09F7.5						C13G5.2
sec-15	2	+	+	+		3	Yes	1	NS	NS	TurboID only	NS	NS	NS	1	NS	NS	TurboID only	NS	NS	NS	0	NS	NS	NS	0	NS	NS	NS	NS	NS	0	NS	NS	NS		dnj-14		F58E6.13		C56A3.6		F09F7.6						C14A11.6
sec-16A.1	2	+	+			2	Yes	1	NS	NS	TurboID only	NS	NS	NS	1	NS	NS	TurboID only	NS	NS	NS	0	NS	NS	NS	0	NS	NS	NS	NS	NS	0	NS	NS	NS		dnj-16		F58F12.1		C56A3.8		F09F9.2						C14A11.9
sec-22	2	+	+	+		3	Yes	1	NS	NS	TurboID only	NS	NS	NS	1	NS	NS	TurboID only	NS	NS	NS	0	NS	NS	NS	0	NS	NS	NS	NS	NS	0	NS	NS	NS		dnj-17		F58F9.3		C56C10.10		F09G2.2						C14A4.9
smk-1	2	+	+	+	+	4	Yes	1	NS	NS	NS	NS	NS	TurboID only	1	NS	NS	NS	NS	NS	TurboID only	0	NS	NS	NS	0	NS	NS	NS	NS	NS	0	NS	NS	NS		dnj-19		F58F9.7		C56C10.11		F10B5.8						C14B1.2
sos-1	2	+	+	+	+	4	Yes	1	2.22592	NS	NS	NS	NS	NS	1	2.40044	NS	NS	NS	NS	NS	0	NS	NS	NS	0	NS	NS	NS	NS	NS	0	NS	NS	NS		dnj-2		F58G11.2		C56G2.15		F10D11.6						C14B1.3
sql-1	2	+	+	+		3	Yes	1	NS	NS	TurboID only	NS	NS	NS	1	NS	NS	TurboID only	NS	NS	NS	0	NS	NS	NS	0	NS	NS	NS	NS	NS	0	NS	NS	NS		dnj-22		F58G6.7		C56G2.7		F10D7.5						C14B1.3
T04G9.4	2	+	+	+		3	Yes	1	NS	NS	TurboID only	NS	NS	NS	1	NS	NS	TurboID only	NS	NS	NS	0	NS	NS	NS	0	NS	NS	NS	NS	NS	0	NS	NS	NS		dnj-23		F58H1.3		C56G7.3		F10E7.6						C14B1.7
T05B9.1	2		+	+		2	No	1	NS	2.09871	NS	NS	NS	NS	1	NS	2.61244	NS	NS	NS	NS	0	NS	NS	NS	0	NS	NS	NS	NS	NS	0	NS	NS	NS		dnj-24		F59A2.6		cab-1		F10E7.9						C14B1.8
T09B9.4	2	+	+	+		3	Yes	1	NS	NS	NS	TurboID only	NS	NS	1	NS	NS	NS	TurboID only	NS	NS	0	NS	NS	NS	0	NS	NS	NS	NS	NS	0	NS	NS	NS		dnj-25		F59A3.4		cacn-1		F10E9.5						C14B1.9
T13H5.6	2	+	+	+	+	4	No	1	TurboID only	NS	NS	NS	NS	NS	1	TurboID only	NS	NS	NS	NS	NS	0	NS	NS	NS	0	NS	NS	NS	NS	NS	0	NS	NS	NS		dnj-29		F59B1.8		cah-3		F10G7.9						C14B4.2
T24B8.7	2	+	+	+		3	Yes	1	NS	NS	TurboID only	NS	NS	NS	1	NS	NS	TurboID only	NS	NS	NS	0	NS	NS	NS	0	NS	NS	NS	NS	NS	0	NS	NS	NS		dnj-30		F59B2.2		cah-4		F10G8.8						C14B9.10
T24H7.2	2		+	+		2	Yes	1	NS	NS	NS	NS	NS	3.49768	1	NS	NS	NS	NS	NS	2.08262	0	NS	NS	NS	0	NS	NS	NS	NS	NS	0	NS	NS	NS		dnj-5		F59E10.3		cal-2		F10G8.9						C14B9.2
tag-325	2	+	+	+	+	4	Yes	1	NS	NS	TurboID only	NS	NS	NS	1	NS	NS	TurboID only	NS	NS	NS	0	NS	NS	NS	0	NS	NS	NS	NS	NS	0	NS	NS	NS		dnpp-1		faah-1		cal-4		F11A10.5						C14B9.2
tald-1	2	+	+	+		3	Yes	1	NS	NS	TurboID only	NS	NS	NS	1	NS	NS	TurboID only	NS	NS	NS	0	NS	NS	NS	0	NS	NS	NS	NS	NS	0	NS	NS	NS		dnsn-1		faah-2		cal-5		F11A10.7						C14B9.3
tbc-17	2	+	+	+		3	Yes	1	2.5562	NS	NS	NS	NS	NS	1	2.47632	NS	NS	NS	NS	NS	0	NS	NS	NS	0	NS	NS	NS	NS	NS	0	NS	NS	NS		dod-18		faah-4		calu-1		F11E6.3						C14B9.8
tli-1	2	+	+	+		3	Yes	1	NS	NS	NS	NS	NS	TurboID only	1	NS	NS	NS	NS	NS	TurboID only	0	NS	NS	NS	0	NS	NS	NS	NS	NS	0	NS	NS	NS		dog-1		fah-1		calu-2		F11E6.6						C14C10.1
tln-1	2	+	+	+	+	4	Yes	1	NS	NS	2.40611	NS	NS	NS	1	NS	NS	5.90485	NS	NS	NS	0	NS	NS	NS	0	NS	NS	NS	NS	NS	0	NS	NS	NS		dom-3		far-3		cam-1		F11E6.8						C14C10.10
tomm-20	2	+	+	+		3	Yes	1	NS	NS	TurboID only	NS	NS	NS	1	NS	NS	TurboID only	NS	NS	NS	0	NS	NS	NS	0	NS	NS	NS	NS	NS	0	NS	NS	NS		dot-1.1		far-7		camt-1		F11F1.1						C14C10.4
tpa-1	2	+	+	+	+	4	Yes	1	NS	NS	TurboID only	NS	NS	NS	1	NS	NS	TurboID only	NS	NS	NS	0	NS	NS	NS	0	NS	NS	NS	NS	NS	0	NS	NS	NS		dpf-3		fard-1		cand-1		F11G11.13						C14C10.5
tpp-2	2	+	+	+	+	4	Yes	1	NS	NS	NS	NS	NS	2.0819	1	NS	NS	NS	NS	NS	2.04387	0	NS	NS	NS	0	NS	NS	NS	NS	NS	0	NS	NS	NS		dpf-4		fars-1		cap-1		F11G11.15						C14C10.5
tppp-1	2	+	+	+		3	Yes	1	NS	NS	2.04472	NS	NS	NS	1	NS	NS	4.25748	NS	NS	NS	0	NS	NS	NS	0	NS	NS	NS	NS	NS	0	NS	NS	NS		dpf-5		fars-2		cap-2		F11G11.5						C14C10.9
tps-2	2	+	+	+	+	4	No	1	2.0701	NS	NS	NS	NS	NS	1	NS	NS	3.79474	NS	NS	NS	0	NS	NS	NS	0	NS	NS	NS	NS	NS	0	NS	NS	NS		dpff-1		fasn-1		capg-1		F12A10.7						C14C11.7
ttr-15	2	+	+	+	+	4	No	1	NS	NS	TurboID only	NS	NS	NS	1	NS	NS	TurboID only	NS	NS	NS	0	NS	NS	NS	0	NS	NS	NS	NS	NS	0	NS	NS	NS		dph-1		fat-1		car-1		F12F6.1						C14C6.2
ttr-18	2	+	+	+	+	4	No	1	NS	NS	2.1631	NS	NS	NS	1	NS	NS	3.64672	NS	NS	NS	0	NS	NS	NS	0	NS	NS	NS	NS	NS	0	NS	NS	NS		dph-2		fat-2		cars-1		F13B9.1						C14C6.3
ttr-45	2	+	+	+		3	No	1	NS	NS	TurboID only	NS	NS	NS	1	NS	NS	TurboID only	NS	NS	NS	0	NS	NS	NS	0	NS	NS	NS	NS	NS	0	NS	NS	NS		dpl-1		fat-4		cas-1		F13D11.3						C14C6.5
ttx-7	2	+	+	+		3	Yes	1	NS	NS	2.41312	NS	NS	NS	1	NS	NS	5.76332	NS	NS	NS	0	NS	NS	NS	0	NS	NS	NS	NS	NS	0	NS	NS	NS		dpm-1		fat-6		cas-2		F13D11.4						C14F11.4
uba-5	2	+	+	+	+	4	Yes	1	NS	NS	TurboID only	NS	NS	NS	1	NS	NS	TurboID only	NS	NS	NS	0	NS	NS	NS	0	NS	NS	NS	NS	NS	0	NS	NS	NS		dpt-1		fbp-1		cash-1		F13D12.5						C14F11.6
ubc-7	2	+	+	+		3	Yes	1	NS	NS	NS	NS	TurboID only	NS	1	NS	NS	TurboID only	NS	NS	NS	0	NS	NS	NS	0	NS	NS	NS	NS	NS	0	NS	NS	NS		dpy-10		fbxa-64		casy-1		F13D12.8						C14F11.6
unc-116	2	+	+	+	+	4	Yes	1	NS	NS	2.99053	NS	NS	NS	1	NS	NS	7.10729	NS	NS	NS	0	NS	NS	NS	0	NS	NS	NS	NS	NS	0	NS	NS	NS		dpy-11		fbxa-65		cat-4		F13D12.9						C14H10.1
unc-33	2	+	+	+	+	4	No	1	TurboID only	NS	NS	NS	NS	NS	1	NS	NS	13.3512	NS	NS	NS	0	NS	NS	NS	0	NS	NS	NS	NS	NS	0	NS	NS	NS		dpy-13		fbxa-72		catp-1		F13H10.8						C14H10.2
unc-73	2	+	+	+		3	Yes	1	NS	NS	2.80034	NS	NS	NS	1	NS	NS	4.09766	NS	NS	NS	0	NS	NS	NS	0	NS	NS	NS	NS	NS	0	NS	NS	NS		dpy-18		fce-1		catp-3		F13H6.3						C14H10.2
upb-1	2	+	+	+		3	Yes	1	NS	NS	TurboID only	NS	NS	NS	1	NS	NS	TurboID only	NS	NS	NS	0	NS	NS	NS	0	NS	NS	NS	NS	NS	0	NS	NS	NS		dpy-20		fcp-1		catp-6		F13H8.5						C14H10.3
vha-11	2	+	+	+	+	4	Yes	1	NS	NS	9.20234	NS	NS	NS	1	NS	NS	21.3402	NS	NS	NS	0	NS	NS	NS	0	NS	NS	NS	NS	NS	0	NS	NS	NS		dpy-21		fem-2		catp-7		F13H8.9						C14H10.3
vha-13	2	+	+	+	+	4	Yes	1	NS	NS	4.06625	NS	NS	NS	1	NS	NS	8.29476	NS	NS	NS	0	NS	NS	NS	0	NS	NS	NS	NS	NS	0	NS	NS	NS		dpy-26		fgt-1		catp-8		F14B4.1						C15A11.7
vha-16	2	+	+	+	+	4	Yes	1	NS	NS	4.01333	NS	NS	NS	1	NS	NS	3.38276	NS	NS	NS	0	NS	NS	NS	0	NS	NS	NS	NS	NS	0	NS	NS	NS		dpy-30		fib-1		cbd-1		F14B6.2						C15B12.1
vms-1	2	+	+	+		3	Yes	1	2.841	NS	NS	NS	NS	NS	1	NS	NS	4.37141	NS	NS	NS	0	NS	NS	NS	0	NS	NS	NS	NS	NS	0	NS	NS	NS		dpy-4		fis-2		cbl-1		F14D12.1						C15B12.4
vps-2	2	+	+	+	+	4	Yes	1	NS	NS	TurboID only	NS	NS	NS	1	NS	NS	TurboID only	NS	NS	NS	0	NS	NS	NS	0	NS	NS	NS	NS	NS	0	NS	NS	NS		dpy-6		fkb-2		cblc-1		F14E5.1						C15C6.1
vps-4	2	+	+	+		3	Yes	1	NS	NS	2.03383	NS	NS	NS	1	NS	NS	2.89387	NS	NS	NS	0	NS	NS	NS	0	NS	NS	NS	NS	NS	0	NS	NS	NS		dpy-9		fkb-5		cbp-1		F14E5.2						C15C6.2
vps-45	2	+	+	+		3	Yes	1	NS	NS	TurboID only	NS	NS	NS	1	NS	NS	TurboID only	NS	NS	NS	0	NS	NS	NS	0	NS	NS	NS	NS	NS	0	NS	NS	NS		dpyd-1		fkb-6		cbs-1		F14F7.4						C15C6.3
wdfy-2	2		+		+	2	Yes	1	TurboID only	NS	NS	NS	NS	NS	1	TurboID only	NS	NS	NS	NS	NS	0	NS	NS	NS	0	NS	NS	NS	NS	NS	0	NS	NS	NS		drap-1		fli-1		CC8.2		F14F7.5						C15C7.5
Y17G7B.20	2		+	+	+	3	No	1	NS	TurboID only	NS	NS	NS	NS	1	NS	TurboID only	NS	NS	NS	NS	0	NS	NS	NS	0	NS	NS	NS	NS	NS	0	NS	NS	NS		drh-1		fln-1		ccar-1		F14F9.5						C15C7.5
Y22D7AL.10	2	+	+	+	+	4	Yes	1	NS	NS	2.68459	NS	NS	NS	1	NS	NS	13.6554	NS	NS	NS	0	NS	NS	NS	0	NS	NS	NS	NS	NS	0	NS	NS	NS		dro-1		fln-2		ccb-1		F15B10.3						C15C8.4
Y47G6A.21	2	+	+	+	+	4	Yes	1	NS	NS	2.00764	NS	NS	NS	1	NS	NS	2.73284	NS	NS	NS	0	NS	NS	NS	0	NS	NS	NS	NS	NS	0	NS	NS	NS		drp-1		fmo-1		ccch-1		F15B9.10						C15C8.7
Y54G11A.7	2	+	+		+	3	Yes	1	NS	NS	2.58345	NS	NS	NS	1	NS	NS	2.71829	NS	NS	NS	0	NS	NS	NS	0	NS	NS	NS	NS	NS	0	NS	NS	NS		drr-1		fmo-3		ccch-3		F15B9.11						C15F1.1
Y58A7A.3	2		+	+		2	No	1	NS	NS	2.35757	NS	NS	NS	1	NS	NS	2.74918	NS	NS	NS	0	NS	NS	NS	0	NS	NS	NS	NS	NS	0	NS	NS	NS		drr-2		fmo-4		cccp-1		F15B9.8						C15F1.1
Y69A2AR.16	2		+	+		2	Yes	1	NS	NS	2.94078	NS	NS	NS	1	NS	NS	3.3755	NS	NS	NS	0	NS	NS	NS	0	NS	NS	NS	NS	NS	0	NS	NS	NS		dsbn-1		fntb-1		ccdc-47		F15D3.8						C15F1.2
Y6D1A.2	2	+	+			2	No	1	NS	NS	TurboID only	NS	NS	NS	1	NS	NS	TurboID only	NS	NS	NS	0	NS	NS	NS	0	NS	NS	NS	NS	NS	0	NS	NS	NS		dsc-4		frl-1		ccdc-55		F15D4.2						C15H9.11
Y71H2AM.6	2	+	+			2	Yes	1	NS	NS	TurboID only	NS	NS	NS	1	NS	NS	TurboID only	NS	NS	NS	0	NS	NS	NS	0	NS	NS	NS	NS	NS	0	NS	NS	NS		dscc-1		frm-1		ccf-1		F15E6.9						C15H9.4
Y75B8A.24	2	+	+	+		3	Yes	1	NS	NS	TurboID only	NS	NS	NS	1	NS	NS	TurboID only	NS	NS	NS	0	NS	NS	NS	0	NS	NS	NS	NS	NS	0	NS	NS	NS		dsh-1		frm-4		ccg-1		F16A11.1						C15H9.5
yars-1	2	+	+	+		3	Yes	1	NS	NS	2.37545	NS	NS	NS	1	NS	NS	3.92502	NS	NS	NS	0	NS	NS	NS	0	NS	NS	NS	NS	NS	0	NS	NS	NS		dsh-2		frm-5.1		cchl-1		F16B4.4						C15H9.7
ykt-6	2	+	+	+	+	4	Yes	1	NS	NS	2.92087	NS	NS	NS	1	NS	NS	5.42454	NS	NS	NS	0	NS	NS	NS	0	NS	NS	NS	NS	NS	0	NS	NS	NS		dss-1		frs-2		ccm-3		F17A9.2						C15H9.9
ZK1053.4	2					0	No	1	NS	TurboID only	NS	NS	NS	NS	1	NS	TurboID only	NS	NS	NS	NS	0	NS	NS	NS	0	NS	NS	NS	NS	NS	0	NS	NS	NS		dtmk-1		ftn-2		ccnk-1		F17A9.4						C16A11.2
ZK370.4	2	+	+	+	+	4	Yes	1	NS	NS	TurboID only	NS	NS	NS	1	NS	NS	TurboID only	NS	NS	NS	0	NS	NS	NS	0	NS	NS	NS	NS	NS	0	NS	NS	NS		dus-2		ftt-2		cco-1		F17A9.5						C16A11.4
C23H3.2	2	+	+	+	+	4	No	2	2.33399	NS	NS	NS	NS	TurboID only	0	NS	NS	NS	NS	NS	NS	0	NS	NS	NS	0	NS	NS	NS	NS	NS	0	NS	NS	NS		dve-1		fum-1		cco-2		F17C11.11						C16A11.5
C30F12.5	2	+	+	+	+	4	No	2	NS	NS	TurboID only	TurboID only	NS	NS	0	NS	NS	NS	NS	NS	NS	0	NS	NS	NS	0	NS	NS	NS	NS	NS	0	NS	NS	NS		dxbp-1		fust-1		ccpp-1		F17C11.26						C16A3.1
C55A6.12	2		+	+	+	3	No	2	NS	3.21741	NS	NS	NS	TurboID only	0	NS	NS	NS	NS	NS	NS	0	NS	NS	NS	0	NS	NS	NS	NS	NS	0	NS	NS	NS		dyci-1		fzo-1		ccr-4		F17C8.7						C16A3.10
col-176	2		+			1	Yes	2	2.95365	NS	NS	NS	7.35296	NS	0	NS	NS	NS	NS	NS	NS	0	NS	NS	NS	0	NS	NS	NS	NS	NS	0	NS	NS	NS		dyf-1		gad-3		cct-1		F17C8.9						C16A3.10
cyn-7	2	+	+	+	+	4	Yes	2	NS	NS	NS	2.54884	NS	3.02472	0	NS	NS	NS	NS	NS	NS	0	NS	NS	NS	0	NS	NS	NS	NS	NS	0	NS	NS	NS		dyn-1		gale-1		cct-2		F17H10.2						C16A3.4
daf-25	2	+	+	+		3	Yes	2	2.03313	NS	3.17994	NS	NS	NS	0	NS	NS	NS	NS	NS	NS	0	NS	NS	NS	0	NS	NS	NS	NS	NS	0	NS	NS	NS		dyrb-1		gas-1		cct-3		F18C5.10						C16A3.4
del-6	2	+	+	+	+	4	No	2	5.5697	NS	NS	NS	TurboID only	NS	0	NS	NS	NS	NS	NS	NS	0	NS	NS	NS	0	NS	NS	NS	NS	NS	0	NS	NS	NS		dys-1		gbf-1		cct-4		F18C5.5						C16A3.5
F44E5.4	2	+	+			2	Yes	2	2.12653	NS	2.81981	NS	NS	NS	0	NS	NS	NS	NS	NS	NS	0	NS	NS	NS	0	NS	NS	NS	NS	NS	0	NS	NS	NS		E01A2.1		gck-1		cct-5		F18E9.3						C16A3.5
rpl-25.2	2	+	+	+		3	No	2	NS	NS	2.87288	NS	NS	2.00153	0	NS	NS	NS	NS	NS	NS	0	NS	NS	NS	0	NS	NS	NS	NS	NS	0	NS	NS	NS		E01A2.2		gck-3		cct-6		F18H3.4						C16A3.6
tat-1	2	+	+	+	+	4	Yes	2	NS	NS	NS	2.46967	2.7443	NS	0	NS	NS	NS	NS	NS	NS	0	NS	NS	NS	0	NS	NS	NS	NS	NS	0	NS	NS	NS		E01A2.5		gcn-1		cct-7		F19B6.1						C16A3.6
alh-13	1	+	+		+	3	Yes	0	NS	NS	NS	NS	NS	NS	0	NS	NS	NS	NS	NS	NS	0	NS	NS	NS	0	NS	NS	NS	NS	NS	1	2.26624	NS	NS		E01B7.2		gcs-1		cct-8		F19F10.12						C16B8.3
apc-17	1		+	+		2	No	0	NS	NS	NS	NS	NS	NS	0	NS	NS	NS	NS	NS	NS	0	NS	NS	NS	0	NS	NS	NS	NS	NS	1	NS	NS	2.54895		E01G4.6		gcy-28		CD4.3		F20B6.10						C16C10.1
ape-1	1	+	+	+	+	4	Yes	0	NS	NS	NS	NS	NS	NS	0	NS	NS	NS	NS	NS	NS	0	NS	NS	NS	0	NS	NS	NS	NS	NS	1	NS	2.19695	NS		E02H1.5		gdh-1		cdc-14		F20C5.6						C16C10.13
B0205.10	1					0	No	0	NS	NS	NS	NS	NS	NS	0	NS	NS	NS	NS	NS	NS	0	NS	NS	NS	0	NS	NS	NS	NS	NS	1	NS	2.21392	NS		E02H9.3		gdi-1		cdc-25.1		F20D1.3						C16C10.2
cars-1	1	+	+	+	+	4	Yes	0	NS	NS	NS	NS	NS	NS	0	NS	NS	NS	NS	NS	NS	0	NS	NS	NS	0	NS	NS	NS	NS	NS	1	TurboID only	NS	NS		E04F6.6		gei-7		cdc-25.2		F20G2.3						C16C10.3
clec-7	1		+			1	Yes	0	NS	NS	NS	NS	NS	NS	0	NS	NS	NS	NS	NS	NS	0	NS	NS	NS	0	NS	NS	NS	NS	NS	1	NS	NS	2.10884		E04F6.8		ger-1		cdc-26		F21A9.1						C16C10.4
cope-1	1	+	+	+		3	Yes	0	NS	NS	NS	NS	NS	NS	0	NS	NS	NS	NS	NS	NS	0	NS	NS	NS	0	NS	NS	NS	NS	NS	1	NS	NS	2.06821		eaf-1		gex-2		cdc-37		F21C3.7						C16C10.8
cut-1	1					0	No	0	NS	NS	NS	NS	NS	NS	0	NS	NS	NS	NS	NS	NS	0	NS	NS	NS	0	NS	NS	NS	NS	NS	1	NS	NS	7.69906		eak-7		gfi-2		cdc-42		F21D5.7						C16C10.8
dlg-1	1	+	+	+	+	4	Yes	0	NS	NS	NS	NS	NS	NS	0	NS	NS	NS	NS	NS	NS	0	NS	NS	NS	0	NS	NS	NS	NS	NS	1	NS	2.12697	NS		ears-1		gfrp-1		cdc-48.1		F21H12.7						C16C2.4
F53B3.6	1	+	+	+	+	4	No	0	NS	NS	NS	NS	NS	NS	0	NS	NS	NS	NS	NS	NS	0	NS	NS	NS	0	NS	NS	NS	NS	NS	1	NS	2.10074	NS		eas-1		ggtb-1		cdc-48.2		F22B7.9						C16C2.4
F59G1.3	1		+			1	Yes	0	NS	NS	NS	NS	NS	NS	0	NS	NS	NS	NS	NS	NS	0	NS	NS	NS	0	NS	NS	NS	NS	NS	1	2.24466	NS	NS		eat-16		glb-1		cdc-5L		F22D6.2						C16C8.11
grl-25	1		+			1	Yes	0	NS	NS	NS	NS	NS	NS	0	NS	NS	NS	NS	NS	NS	0	NS	NS	NS	0	NS	NS	NS	NS	NS	1	NS	NS	3.17516		eat-17		glf-1		cdc-6		F22D6.8						C16C8.18
hil-4	1		+	+		2	Yes	0	NS	NS	NS	NS	NS	NS	0	NS	NS	NS	NS	NS	NS	0	NS	NS	NS	0	NS	NS	NS	NS	NS	1	NS	2.06279	NS		eat-3		glh-1		cdc-73		F22E12.3						C16C8.9
hpo-15	1		+	+		2	Yes	0	NS	NS	NS	NS	NS	NS	0	NS	NS	NS	NS	NS	NS	0	NS	NS	NS	0	NS	NS	NS	NS	NS	1	2.68757	NS	NS		eat-6		glh-3		cdd-1		F22F4.1						C16D9.3
hum-5	1		+	+	+	3	Yes	0	NS	NS	NS	NS	NS	NS	0	NS	NS	NS	NS	NS	NS	0	NS	NS	NS	0	NS	NS	NS	NS	NS	1	NS	2.1607	NS		ebp-1		glh-4		cdd-2		F22F4.4						C16D9.4
mbk-2	1		+	+	+	3	Yes	0	NS	NS	NS	NS	NS	NS	0	NS	NS	NS	NS	NS	NS	0	NS	NS	NS	0	NS	NS	NS	NS	NS	1	2.29835	NS	NS		ebp-2		gln-1		cdgs-1		F22G12.4						C16E9.1
mes-2	1		+	+		2	Yes	0	NS	NS	NS	NS	NS	NS	0	NS	NS	NS	NS	NS	NS	0	NS	NS	NS	0	NS	NS	NS	NS	NS	1	NS	NS	TurboID only		ech-1.2		gln-3		cdh-1		F23B12.4						C16E9.2
mogs-1	1		+	+		2	Yes	0	NS	NS	NS	NS	NS	NS	0	NS	NS	NS	NS	NS	NS	0	NS	NS	NS	0	NS	NS	NS	NS	NS	1	TurboID only	NS	NS		ech-4		glna-1		cdh-12		F23B12.7						C16H3.3
mrpl-23	1		+	+	+	3	Yes	0	NS	NS	NS	NS	NS	NS	0	NS	NS	NS	NS	NS	NS	0	NS	NS	NS	0	NS	NS	NS	NS	NS	1	2.04387	NS	NS		ech-5		glrx-10		cdh-4		F23C8.5						C17B7.12
mrps-22	1	+	+	+		3	Yes	0	NS	NS	NS	NS	NS	NS	0	NS	NS	NS	NS	NS	NS	0	NS	NS	NS	0	NS	NS	NS	NS	NS	1	2.0025	NS	NS		ech-6		glrx-3		cdk-1		F23F1.4						C17C3.1
pes-8	1					0	No	0	NS	NS	NS	NS	NS	NS	0	NS	NS	NS	NS	NS	NS	0	NS	NS	NS	0	NS	NS	NS	NS	NS	1	NS	NS	5.67686		ech-7		gls-1		cdk-12		F23F12.12						C17C3.15
R144.13	1		+	+		2	Yes	0	NS	NS	NS	NS	NS	NS	0	NS	NS	NS	NS	NS	NS	0	NS	NS	NS	0	NS	NS	NS	NS	NS	1	2.50325	NS	NS		ect-2		glt-1		cdk-2		F23H11.2						C17D12.7
sco-1	1	+	+	+		3	Yes	0	NS	NS	NS	NS	NS	NS	0	NS	NS	NS	NS	NS	NS	0	NS	NS	NS	0	NS	NS	NS	NS	NS	1	NS	NS	2.1137		edc-3		gly-3		cdk-5		F23H11.4						C17E4.10
spt-16	1	+	+			2	Yes	0	NS	NS	NS	NS	NS	NS	0	NS	NS	NS	NS	NS	NS	0	NS	NS	NS	0	NS	NS	NS	NS	NS	1	NS	NS	2.03118		edc-4		gly-5		cdk-7		F23H12.3						C17E4.11
T01H3.3	1		+	+		2	No	0	NS	NS	NS	NS	NS	NS	0	NS	NS	NS	NS	NS	NS	0	NS	NS	NS	0	NS	NS	NS	NS	NS	1	NS	3.07247	NS		eea-1		gly-8		cdk-8		F23H12.5						C17E4.6
T07E3.3	1		+	+		2	No	0	NS	NS	NS	NS	NS	NS	0	NS	NS	NS	NS	NS	NS	0	NS	NS	NS	0	NS	NS	NS	NS	NS	1	NS	NS	2.07036		EEED8.10		gna-1		cdk-9		F25B4.4						C17F3.1
tba-8	1		+			1	Yes	0	NS	NS	NS	NS	NS	NS	0	NS	NS	NS	NS	NS	NS	0	NS	NS	NS	0	NS	NS	NS	NS	NS	1	NS	NS	2.11505		eef-1B.1		goa-1		cdka-1		F25B5.5						C17F4.7
trap-3	1	+	+	+	+	4	Yes	0	NS	NS	NS	NS	NS	NS	0	NS	NS	NS	NS	NS	NS	0	NS	NS	NS	0	NS	NS	NS	NS	NS	1	2.21223	NS	NS		eef-1B.2		gob-1		cdkr-3		F25D1.2						C17G1.2
ttc-17	1		+		+	2	Yes	0	NS	NS	NS	NS	NS	NS	0	NS	NS	NS	NS	NS	NS	0	NS	NS	NS	0	NS	NS	NS	NS	NS	1	NS	NS	TurboID only		eef-1G		gop-2		cdl-1		F25D1.3						C17G1.5
ttr-25	1					0	No	0	NS	NS	NS	NS	NS	NS	0	NS	NS	NS	NS	NS	NS	0	NS	NS	NS	0	NS	NS	NS	NS	NS	1	NS	NS	2.38777		eef-2		gop-3		cdo-1		F25E5.4						C17G10.1
Y17G9B.5	1		+	+	+	3	Yes	0	NS	NS	NS	NS	NS	NS	0	NS	NS	NS	NS	NS	NS	0	NS	NS	NS	0	NS	NS	NS	NS	NS	1	2.15203	NS	NS		eel-1		gos-28		cdr-4		F25E5.5						C17G10.1
Y42H9AR.1	1	+	+	+		3	Yes	0	NS	NS	NS	NS	NS	NS	0	NS	NS	NS	NS	NS	NS	0	NS	NS	NS	0	NS	NS	NS	NS	NS	1	NS	NS	3.28183		efa-6		gpa-11		cdr-6		F25E5.8						C17G10.2
aakg-2	1	+	+	+		3	Yes	0	NS	NS	NS	NS	NS	NS	0	NS	NS	NS	NS	NS	NS	0	NS	NS	NS	1	NS	NS	NS	2.31699	NS	0	NS	NS	NS		efhd-1		gpa-12		cdt-1		F25F8.1						C17G10.2
abcf-2	1	+	+	+	+	4	Yes	0	NS	NS	NS	NS	NS	NS	0	NS	NS	NS	NS	NS	NS	0	NS	NS	NS	1	NS	2.11213	NS	NS	NS	0	NS	NS	NS		efk-1		gpa-17		cdt-2		F25G6.9						C17G10.7
abhd-3.1	1	+	+	+		3	Yes	0	NS	NS	NS	NS	NS	NS	0	NS	NS	NS	NS	NS	NS	0	NS	NS	NS	1	NS	2.11067	NS	NS	NS	0	NS	NS	NS		efl-1		gpb-1		cebp-1		F25H2.12						C17G10.9
acdh-9	1	+	+	+		3	Yes	0	NS	NS	NS	NS	NS	NS	0	NS	NS	NS	NS	NS	NS	0	NS	NS	NS	1	NS	2.0433	NS	NS	NS	0	NS	NS	NS		efl-2		gpb-2		cebp-2		F25H2.6						C17H11.2
acs-3	1		+	+		2	No	0	NS	NS	NS	NS	NS	NS	0	NS	NS	NS	NS	NS	NS	0	NS	NS	NS	1	NS	2.42974	NS	NS	NS	0	NS	NS	NS		efr-3		gpd-1		cec-1		F25H2.7						C17H11.6
act-5	1	+	+	+		3	Yes	0	NS	NS	NS	NS	NS	NS	0	NS	NS	NS	NS	NS	NS	0	NS	NS	NS	1	NS	NS	NS	NS	2.96966	0	NS	NS	NS		eft-3		gpd-2		cec-10		F25H8.2						C17H12.10
ajm-1	1	+	+	+	+	4	Yes	0	NS	NS	NS	NS	NS	NS	0	NS	NS	NS	NS	NS	NS	0	NS	NS	NS	1	NS	NS	NS	NS	4.35267	0	NS	NS	NS		eftu-2		gpdh-2		cec-3		F25H9.6						C17H12.12
alh-6	1	+	+	+		3	Yes	0	NS	NS	NS	NS	NS	NS	0	NS	NS	NS	NS	NS	NS	0	NS	NS	NS	1	NS	NS	NS	2.06008	NS	0	NS	NS	NS		egal-1		gpi-1		cec-5		F26A1.3						C17H12.2
appg-1	1					0	No	0	NS	NS	NS	NS	NS	NS	0	NS	NS	NS	NS	NS	NS	0	NS	NS	NS	1	NS	NS	NS	NS	3.61201	0	NS	NS	NS		egg-5		grd-13		cec-6		F26A1.9						C18A3.3
apy-1	1		+	+	+	3	Yes	0	NS	NS	NS	NS	NS	NS	0	NS	NS	NS	NS	NS	NS	0	NS	NS	NS	1	NS	2.43311	NS	NS	NS	0	NS	NS	NS		egl-10		grd-14		cec-7		F26A10.2						C18B12.4
aqp-2	1	+	+	+	+	4	Yes	0	NS	NS	NS	NS	NS	NS	0	NS	NS	NS	NS	NS	NS	0	NS	NS	NS	1	NS	NS	NS	NS	6.38904	0	NS	NS	NS		egl-13		grk-2		ced-1		F26A3.1						C18B2.1
atgp-1	1	+	+	+	+	4	Yes	0	NS	NS	NS	NS	NS	NS	0	NS	NS	NS	NS	NS	NS	0	NS	NS	NS	1	NS	NS	NS	NS	2.6297	0	NS	NS	NS		egl-15		grl-16		ced-10		F26A3.4						C18B2.3
B0273.1	1					0	No	0	NS	NS	NS	NS	NS	NS	0	NS	NS	NS	NS	NS	NS	0	NS	NS	NS	1	NS	NS	2.22035	NS	NS	0	NS	NS	NS		egl-30		grld-1		ced-11		F26B1.2						C18B2.3
bre-1	1	+	+			2	Yes	0	NS	NS	NS	NS	NS	NS	0	NS	NS	NS	NS	NS	NS	0	NS	NS	NS	1	NS	2.0845	NS	NS	NS	0	NS	NS	NS		egl-4		grs-1		ced-12		F26D11.1						C18B2.4
C02F5.12	1	+	+			2	No	0	NS	NS	NS	NS	NS	NS	0	NS	NS	NS	NS	NS	NS	0	NS	NS	NS	1	NS	NS	NS	NS	TurboID only	0	NS	NS	NS		egl-44		gsa-1		ced-2		F26E4.3						C18B2.4
C08E3.1	1					0	No	0	NS	NS	NS	NS	NS	NS	0	NS	NS	NS	NS	NS	NS	0	NS	NS	NS	1	TurboID only	NS	NS	NS	NS	0	NS	NS	NS		egl-45		gsk-3		ced-3		F26E4.5						C18B2.5
C09E8.1	1		+	+		2	No	0	NS	NS	NS	NS	NS	NS	0	NS	NS	NS	NS	NS	NS	0	NS	NS	NS	1	NS	NS	NS	2.11185	NS	0	NS	NS	NS		egl-8		gsnl-1		ced-4		F26F12.3						C18B2.5
C11D2.4	1	+	+	+		3	Yes	0	NS	NS	NS	NS	NS	NS	0	NS	NS	NS	NS	NS	NS	0	NS	NS	NS	1	NS	2.18919	NS	NS	NS	0	NS	NS	NS		egl-9		gsp-1		ced-5		F26F4.2						C18C4.5
C16C10.3	1					0	No	0	NS	NS	NS	NS	NS	NS	0	NS	NS	NS	NS	NS	NS	0	NS	NS	NS	1	NS	2.28406	NS	NS	NS	0	NS	NS	NS		ego-2		gsp-2		ced-6		F26G1.10						C18C4.5
C18H7.1	1		+		+	2	Yes	0	NS	NS	NS	NS	NS	NS	0	NS	NS	NS	NS	NS	NS	0	NS	NS	NS	1	NS	NS	NS	NS	4.21812	0	NS	NS	NS		ehbp-1		gspd-1		ced-7		F26G1.2						C18C4.7
C27B7.9	1		+	+		2	No	0	NS	NS	NS	NS	NS	NS	0	NS	NS	NS	NS	NS	NS	0	NS	NS	NS	1	NS	2.21545	NS	NS	NS	0	NS	NS	NS		ehs-1		gsr-1		ced-9		F26G1.5						C18D11.1
C31H1.1	1					0	No	0	NS	NS	NS	NS	NS	NS	0	NS	NS	NS	NS	NS	NS	0	NS	NS	NS	1	NS	NS	2.79439	NS	NS	0	NS	NS	NS		eif-1.a		gss-1		cee-1		F26G1.9						C18D11.3
C38C10.3	1					0	No	0	NS	NS	NS	NS	NS	NS	0	NS	NS	NS	NS	NS	NS	0	NS	NS	NS	1	NS	NS	2.80264	NS	NS	0	NS	NS	NS		eif-2A		gst-1		ceeh-1		F26H9.5						C18E3.9
C54D10.3	1		+	+		2	No	0	NS	NS	NS	NS	NS	NS	0	NS	NS	NS	NS	NS	NS	0	NS	NS	NS	1	NS	NS	NS	NS	TurboID only	0	NS	NS	NS		eif-2alpha		gst-10		ceh-100		F27C1.2						C18E9.2
ccdc-47	1	+	+	+		3	Yes	0	NS	NS	NS	NS	NS	NS	0	NS	NS	NS	NS	NS	NS	0	NS	NS	NS	1	NS	2.00583	NS	NS	NS	0	NS	NS	NS		eif-2bbeta		gst-12		ceh-13		F27C1.6						C18E9.2
ccnk-1	1	+	+	+		3	Yes	0	NS	NS	NS	NS	NS	NS	0	NS	NS	NS	NS	NS	NS	0	NS	NS	NS	1	NS	NS	NS	2.42464	NS	0	NS	NS	NS		eif-2bdelta		gst-13		ceh-14		F27D4.1						C18E9.4
ceh-32	1	+	+		+	3	Yes	0	NS	NS	NS	NS	NS	NS	0	NS	NS	NS	NS	NS	NS	0	NS	NS	NS	1	NS	2.78755	NS	NS	NS	0	NS	NS	NS		eif-2bepsilon		gst-16		ceh-18		F28C6.8						C18E9.6
clec-15	1		+			1	Yes	0	NS	NS	NS	NS	NS	NS	0	NS	NS	NS	NS	NS	NS	0	NS	NS	NS	1	TurboID only	NS	NS	NS	NS	0	NS	NS	NS		eif-2beta		gst-20		ceh-20		F28E10.4						C18E9.9
clec-87	1		+	+		2	Yes	0	NS	NS	NS	NS	NS	NS	0	NS	NS	NS	NS	NS	NS	0	NS	NS	NS	1	NS	NS	NS	NS	TurboID only	0	NS	NS	NS		eif-2Bgamma		gst-24		ceh-37		F28H7.8						C18F10.7
coel-1	1	+	+	+		3	Yes	0	NS	NS	NS	NS	NS	NS	0	NS	NS	NS	NS	NS	NS	0	NS	NS	NS	1	NS	NS	NS	4.53427	NS	0	NS	NS	NS		eif-2gamma		gst-26		ceh-38		F29B9.5						C18H7.1
col-160;col-159	1					0	No	0	NS	NS	NS	NS	NS	NS	0	NS	NS	NS	NS	NS	NS	0	NS	NS	NS	1	NS	NS	TurboID only	NS	NS	0	NS	NS	NS		eif-3.B		gst-27		ceh-44		F29B9.8						C18H9.2
col-166	1		+	+	+	3	Yes	0	NS	NS	NS	NS	NS	NS	0	NS	NS	NS	NS	NS	NS	0	NS	NS	NS	1	NS	2.44732	NS	NS	NS	0	NS	NS	NS		eif-3.C		gst-28		ceh-62		F30A10.2						C18H9.3
col-19	1	+	+	+	+	4	Yes	0	NS	NS	NS	NS	NS	NS	0	NS	NS	NS	NS	NS	NS	0	NS	NS	NS	1	NS	NS	NS	NS	10.4527	0	NS	NS	NS		eif-3.D		gst-36		ceh-88		F30A10.3						C18H9.3
col-58	1		+		+	2	Yes	0	NS	NS	NS	NS	NS	NS	0	NS	NS	NS	NS	NS	NS	0	NS	NS	NS	1	NS	NS	NS	NS	TurboID only	0	NS	NS	NS		eif-3.E		gst-37		ceh-93		F30B5.4						C18H9.5
col-8	1	+	+	+		3	Yes	0	NS	NS	NS	NS	NS	NS	0	NS	NS	NS	NS	NS	NS	0	NS	NS	NS	1	NS	NS	NS	NS	12.6477	0	NS	NS	NS		eif-3.F		gst-39		cel-1		F30B5.7						C23G10.11
cpn-2	1	+	+		+	3	Yes	0	NS	NS	NS	NS	NS	NS	0	NS	NS	NS	NS	NS	NS	0	NS	NS	NS	1	NS	NS	NS	3.35582	NS	0	NS	NS	NS		eif-3.G		gst-4		cep-1		F31C3.2						C23G10.2
cpr-5	1	+	+	+		3	Yes	0	NS	NS	NS	NS	NS	NS	0	NS	NS	NS	NS	NS	NS	0	NS	NS	NS	1	NS	2.86076	NS	NS	NS	0	NS	NS	NS		eif-3.H		gst-42		cept-1		F31C3.3						C23G10.2
cth-2	1	+	+	+	+	4	Yes	0	NS	NS	NS	NS	NS	NS	0	NS	NS	NS	NS	NS	NS	0	NS	NS	NS	1	NS	4.47535	NS	NS	NS	0	NS	NS	NS		eif-3.I		gst-43		cept-2		F31D4.5						C23G10.6
cul-1	1		+	+		2	Yes	0	NS	NS	NS	NS	NS	NS	0	NS	NS	NS	NS	NS	NS	0	NS	NS	NS	1	NS	2.03821	NS	NS	NS	0	NS	NS	NS		eif-3.j		gst-5		cex-1		F31E3.12						C23G10.7
dcar-1	1		+	+	+	3	No	0	NS	NS	NS	NS	NS	NS	0	NS	NS	NS	NS	NS	NS	0	NS	NS	NS	1	NS	NS	NS	NS	TurboID only	0	NS	NS	NS		eif-3.K		gst-7		cex-2		F31F7.1						C23G10.8
decr-1.3	1		+			1	Yes	0	NS	NS	NS	NS	NS	NS	0	NS	NS	NS	NS	NS	NS	0	NS	NS	NS	1	NS	NS	2.08812	NS	NS	0	NS	NS	NS		eif-3.l		gsto-1		cey-1		F32A5.4						C23G10.8
dpy-14	1		+		+	2	Yes	0	NS	NS	NS	NS	NS	NS	0	NS	NS	NS	NS	NS	NS	0	NS	NS	NS	1	NS	NS	NS	NS	4.82624	0	NS	NS	NS		eif-6		gsy-1		cey-2		F32B4.4						C23H3.2
dpy-17	1		+		+	2	Yes	0	NS	NS	NS	NS	NS	NS	0	NS	NS	NS	NS	NS	NS	0	NS	NS	NS	1	NS	NS	NS	NS	6.15006	0	NS	NS	NS		ekl-1		gta-1		cey-3		F32B4.5						C23H3.2
dpy-4	1	+	+	+	+	4	Yes	0	NS	NS	NS	NS	NS	NS	0	NS	NS	NS	NS	NS	NS	0	NS	NS	NS	1	NS	NS	NS	NS	4.09425	0	NS	NS	NS		ekl-4		guk-1		cey-4		F32B5.6						C23H3.3
dur-1	1		+	+		2	Yes	0	NS	NS	NS	NS	NS	NS	0	NS	NS	NS	NS	NS	NS	0	NS	NS	NS	1	NS	NS	NS	NS	4.25866	0	NS	NS	NS		ekl-6		gyg-1		cfim-1		F32B6.3						C23H3.3
ech-1.1	1		+			1	Yes	0	NS	NS	NS	NS	NS	NS	0	NS	NS	NS	NS	NS	NS	0	NS	NS	NS	1	NS	NS	NS	2.08683	NS	0	NS	NS	NS		elb-1		gyg-1		cfim-2		F32D1.11						C23H3.5
ech-8	1		+	+		2	Yes	0	NS	NS	NS	NS	NS	NS	0	NS	NS	NS	NS	NS	NS	0	NS	NS	NS	1	2.3928	NS	NS	NS	NS	0	NS	NS	NS		elc-1		H03A11.2		cfp-1		F32D1.5						C23H4.8
ecps-1	1		+			1	Yes	0	NS	NS	NS	NS	NS	NS	0	NS	NS	NS	NS	NS	NS	0	NS	NS	NS	1	NS	2.51717	NS	NS	NS	0	NS	NS	NS		elks-1		H03E18.1		cgef-1		F32D8.12						C23H5.8
egg-5	1	+	+	+		3	No	0	NS	NS	NS	NS	NS	NS	0	NS	NS	NS	NS	NS	NS	0	NS	NS	NS	1	NS	TurboID only	NS	NS	NS	0	NS	NS	NS		ell-1		H05C05.1		cgh-1		F32D8.13						C24A11.1
egl-30	1	+	+	+	+	4	Yes	0	NS	NS	NS	NS	NS	NS	0	NS	NS	NS	NS	NS	NS	0	NS	NS	NS	1	NS	NS	NS	NS	2.0351	0	NS	NS	NS		elpc-4		H10E21.4		cgp-1		F32D8.5						C24A3.2
eif-3.F	1	+	+	+		3	Yes	0	NS	NS	NS	NS	NS	NS	0	NS	NS	NS	NS	NS	NS	0	NS	NS	NS	1	NS	2.04415	NS	NS	NS	0	NS	NS	NS		elt-6		H14E04.2		cgr-1		F32D8.7						C24B5.4
eif-3.K	1	+	+	+	+	4	Yes	0	NS	NS	NS	NS	NS	NS	0	NS	NS	NS	NS	NS	NS	0	NS	NS	NS	1	NS	2.2338	NS	NS	NS	0	NS	NS	NS		emb-27		H17B01.4		cgt-3		F32F2.3						C24B9.3
ekl-6	1	+	+	+		3	Yes	0	NS	NS	NS	NS	NS	NS	0	NS	NS	NS	NS	NS	NS	0	NS	NS	NS	1	NS	2.04982	NS	NS	NS	0	NS	NS	NS		emb-30		H24K24.3		chaf-1		F32F2.4						C24D10.4
F09E5.11	1	+	+			2	Yes	0	NS	NS	NS	NS	NS	NS	0	NS	NS	NS	NS	NS	NS	0	NS	NS	NS	1	NS	2.09304	NS	NS	NS	0	NS	NS	NS		emb-4		H24K24.4		chaf-2		F32H2.6						C24D10.6
F10D11.6	1	+	+	+	+	4	Yes	0	NS	NS	NS	NS	NS	NS	0	NS	NS	NS	NS	NS	NS	0	NS	NS	NS	1	NS	NS	NS	NS	4.36838	0	NS	NS	NS		emb-5		H25P06.1		chat-1		F32H5.1						C24F3.2
F17A9.2	1	+	+	+	+	4	Yes	0	NS	NS	NS	NS	NS	NS	0	NS	NS	NS	NS	NS	NS	0	NS	NS	NS	1	NS	NS	NS	NS	2.16775	0	NS	NS	NS		emb-8		H28G03.1		chc-1		F32H5.3						C24G6.2
F20B10.3	1					0	No	0	NS	NS	NS	NS	NS	NS	0	NS	NS	NS	NS	NS	NS	0	NS	NS	NS	1	NS	NS	NS	NS	5.79537	0	NS	NS	NS		emb-9		H28O16.1		chch-3		F33D11.10						C24G6.8
F21H7.5	1		+	+		2	No	0	NS	NS	NS	NS	NS	NS	0	NS	NS	NS	NS	NS	NS	0	NS	NS	NS	1	NS	NS	2.49089	NS	NS	0	NS	NS	NS		emc-2		H34C03.2		chd-1		F33D11.8						C24G6.8
F28H1.4	1		+			1	Yes	0	NS	NS	NS	NS	NS	NS	0	NS	NS	NS	NS	NS	NS	0	NS	NS	NS	1	NS	NS	2.06487	NS	NS	0	NS	NS	NS		emc-5		H40L08.1		chd-3		F33D4.6						C24H10.2
F32B6.4	1		+	+		2	No	0	NS	NS	NS	NS	NS	NS	0	NS	NS	NS	NS	NS	NS	0	NS	NS	NS	1	NS	NS	4.81109	NS	NS	0	NS	NS	NS		emr-1		H42K12.3		chd-7		F33E2.4						C24H11.5
F33H2.6	1	+	+	+		3	Yes	0	NS	NS	NS	NS	NS	NS	0	NS	NS	NS	NS	NS	NS	0	NS	NS	NS	1	NS	2.17332	NS	NS	NS	0	NS	NS	NS		enol-1		H43I07.2		chdp-1		F33G12.2						C24H12.4
F35E12.2	1					0	No	0	NS	NS	NS	NS	NS	NS	0	NS	NS	NS	NS	NS	NS	0	NS	NS	NS	1	NS	NS	2.59843	NS	NS	0	NS	NS	NS		enpl-1		H43I07.3		che-10		F33G12.3						C24H12.4
F49E8.7	1		+		+	2	No	0	NS	NS	NS	NS	NS	NS	0	NS	NS	NS	NS	NS	NS	0	NS	NS	NS	1	NS	2.03694	NS	NS	NS	0	NS	NS	NS		enri-1		haao-1		che-14		F33G12.6						C24H12.5
F53B1.2	1		+	+		2	Yes	0	NS	NS	NS	NS	NS	NS	0	NS	NS	NS	NS	NS	NS	0	NS	NS	NS	1	NS	TurboID only	NS	NS	NS	0	NS	NS	NS		ensa-1		haf-2		chhy-1		F33H1.3						C25A1.1
F59B1.8	1	+	+			2	No	0	NS	NS	NS	NS	NS	NS	0	NS	NS	NS	NS	NS	NS	0	NS	NS	NS	1	NS	NS	2.09022	NS	NS	0	NS	NS	NS		ensh-1		haf-3		chil-13		F33H2.3						C25A1.16
fard-1	1	+	+	+		3	Yes	0	NS	NS	NS	NS	NS	NS	0	NS	NS	NS	NS	NS	NS	0	NS	NS	NS	1	NS	2.10395	NS	NS	NS	0	NS	NS	NS		ent-2		haf-4		chil-24		F34D10.3						C25A1.4
fask-1	1					0	No	0	NS	NS	NS	NS	NS	NS	0	NS	NS	NS	NS	NS	NS	0	NS	NS	NS	1	NS	2.30745	NS	NS	NS	0	NS	NS	NS		epc-1		haf-6		chin-1		F35B3.4						C25A1.4
fbf-2	1		+			1	Yes	0	NS	NS	NS	NS	NS	NS	0	NS	NS	NS	NS	NS	NS	0	NS	NS	NS	1	NS	NS	2.22736	NS	NS	0	NS	NS	NS		epg-2		haf-7		chk-1		F35C11.6						C25A1.5
feh-1	1		+	+		2	Yes	0	NS	NS	NS	NS	NS	NS	0	NS	NS	NS	NS	NS	NS	0	NS	NS	NS	1	NS	NS	NS	NS	2.88546	0	NS	NS	NS		epg-7		haf-9		chn-1		F35C11.7						C25A1.5
fli-1	1	+	+	+	+	4	Yes	0	NS	NS	NS	NS	NS	NS	0	NS	NS	NS	NS	NS	NS	0	NS	NS	NS	1	NS	NS	NS	2.42791	NS	0	NS	NS	NS		epg-9		hcf-1		chp-1		F35D2.1						C25A1.6
gcy-13	1					0	No	0	NS	NS	NS	NS	NS	NS	0	NS	NS	NS	NS	NS	NS	0	NS	NS	NS	1	NS	NS	2.09083	NS	NS	0	NS	NS	NS		ephx-1		hda-1		chpf-1		F35D2.2						C25A6.1
glh-2	1		+	+		2	Yes	0	NS	NS	NS	NS	NS	NS	0	NS	NS	NS	NS	NS	NS	0	NS	NS	NS	1	NS	2.11946	NS	NS	NS	0	NS	NS	NS		epi-1		hecd-1		chpf-2		F35D2.6						C25D7.10
gna-2	1		+	+		2	Yes	0	NS	NS	NS	NS	NS	NS	0	NS	NS	NS	NS	NS	NS	0	NS	NS	NS	1	NS	3.24451	NS	NS	NS	0	NS	NS	NS		epn-1		hel-1		chs-1		F35H10.10						C25E10.12
goa-1	1	+	+	+		3	Yes	0	NS	NS	NS	NS	NS	NS	0	NS	NS	NS	NS	NS	NS	0	NS	NS	NS	1	NS	NS	NS	NS	2.00541	0	NS	NS	NS		eppl-1		herc-1		cht-3		F35H10.5						C25E10.13
gpa-7	1		+			1	Yes	0	NS	NS	NS	NS	NS	NS	0	NS	NS	NS	NS	NS	NS	0	NS	NS	NS	1	NS	NS	NS	NS	2.09711	0	NS	NS	NS		eps-8		hgo-1		chtl-1		F35H8.2						C25E10.4
gpi-1	1	+	+	+	+	4	Yes	0	NS	NS	NS	NS	NS	NS	0	NS	NS	NS	NS	NS	NS	0	NS	NS	NS	1	NS	NS	NS	NS	2.20488	0	NS	NS	NS		erfa-1		hgrs-1		chw-1		F35H8.4						C25E10.5
grd-10	1		+	+		2	No	0	NS	NS	NS	NS	NS	NS	0	NS	NS	NS	NS	NS	NS	0	NS	NS	NS	1	NS	NS	NS	NS	TurboID only	0	NS	NS	NS		erfa-3		him-1		cic-1		F36A2.2						C25E10.8
grd-13	1					0	No	0	NS	NS	NS	NS	NS	NS	0	NS	NS	NS	NS	NS	NS	0	NS	NS	NS	1	NS	NS	NS	NS	TurboID only	0	NS	NS	NS		ergo-1		hip-1		cid-1		F36A2.3						C25F6.1
grl-15	1					0	No	0	NS	NS	NS	NS	NS	NS	0	NS	NS	NS	NS	NS	NS	0	NS	NS	NS	1	NS	NS	NS	NS	4.39176	0	NS	NS	NS		erh-2		hipr-1		cids-1		F36A2.7						C25F9.2
grl-16	1		+	+	+	3	No	0	NS	NS	NS	NS	NS	NS	0	NS	NS	NS	NS	NS	NS	0	NS	NS	NS	1	NS	NS	NS	NS	6.58371	0	NS	NS	NS		eri-1		his-1		cids-2		F36G3.1						C25G4.10
gst-42	1	+	+	+		3	Yes	0	NS	NS	NS	NS	NS	NS	0	NS	NS	NS	NS	NS	NS	0	NS	NS	NS	1	NS	2.64799	NS	NS	NS	0	NS	NS	NS		eri-12		his-11		cif-1		F36G9.3						C25G4.2
hacl-1	1		+			1	Yes	0	NS	NS	NS	NS	NS	NS	0	NS	NS	NS	NS	NS	NS	0	NS	NS	NS	1	NS	NS	NS	2.0234	NS	0	NS	NS	NS		eri-3		his-2		cir-1		F36H5.10						C25H3.10
hrp-1	1	+	+	+	+	4	No	0	NS	NS	NS	NS	NS	NS	0	NS	NS	NS	NS	NS	NS	0	NS	NS	NS	1	NS	NS	NS	NS	2.47238	0	NS	NS	NS		eri-6		hke-4.2		cisd-1		F36H5.4						C25H3.11
hsp-12.2	1	+	+	+		3	Yes	0	NS	NS	NS	NS	NS	NS	0	NS	NS	NS	NS	NS	NS	0	NS	NS	NS	1	NS	NS	NS	NS	2.50585	0	NS	NS	NS		erl-1		hlh-1		cisd-3.1		F37A4.2						C25H3.12
idpc-2	1					0	No	0	NS	NS	NS	NS	NS	NS	0	NS	NS	NS	NS	NS	NS	0	NS	NS	NS	1	NS	NS	NS	NS	7.37682	0	NS	NS	NS		erm-1		hmg-3		cisd-3.2		F37A4.3						C25H3.14
ifc-1	1	+	+	+		3	Yes	0	NS	NS	NS	NS	NS	NS	0	NS	NS	NS	NS	NS	NS	0	NS	NS	NS	1	NS	NS	NS	NS	6.61665	0	NS	NS	NS		ess-2		hmp-1		cit-1.1		F37B12.1						C25H3.15
ifd-1	1	+	+			2	Yes	0	NS	NS	NS	NS	NS	NS	0	NS	NS	NS	NS	NS	NS	0	NS	NS	NS	1	NS	NS	NS	NS	3.58209	0	NS	NS	NS		esyt-2		hmp-2		cit-1.2		F37C12.10						C25H3.16
ifd-2	1	+	+			2	Yes	0	NS	NS	NS	NS	NS	NS	0	NS	NS	NS	NS	NS	NS	0	NS	NS	NS	1	NS	NS	NS	NS	3.93428	0	NS	NS	NS		etc-1		hmr-1		cka-1		F37C12.21						C25H3.3
ifo-1	1	+	+	+		3	Yes	0	NS	NS	NS	NS	NS	NS	0	NS	NS	NS	NS	NS	NS	0	NS	NS	NS	1	NS	NS	NS	NS	2.75757	0	NS	NS	NS		ethe-1		hoe-1		ckc-1		F37C12.3						C25H3.4
ifp-1	1	+	+	+		3	Yes	0	NS	NS	NS	NS	NS	NS	0	NS	NS	NS	NS	NS	NS	0	NS	NS	NS	1	NS	NS	NS	NS	5.19167	0	NS	NS	NS		etr-1		hpd-1		cki-2		F37C4.4						C25H3.4
ipla-7	1	+	+	+		3	Yes	0	NS	NS	NS	NS	NS	NS	0	NS	NS	NS	NS	NS	NS	0	NS	NS	NS	1	NS	2.13554	NS	NS	NS	0	NS	NS	NS		evl-14		hpl-2		cks-1		F37C4.5						C25H3.7
K08F4.3	1		+	+		2	Yes	0	NS	NS	NS	NS	NS	NS	0	NS	NS	NS	NS	NS	NS	0	NS	NS	NS	1	NS	2.14652	NS	NS	NS	0	NS	NS	NS		exc-15		hpo-11		cku-70		F38A6.4						C25H3.8
K11H3.3	1		+	+	+	3	Yes	0	NS	NS	NS	NS	NS	NS	0	NS	NS	NS	NS	NS	NS	0	NS	NS	NS	1	NS	2.31883	NS	NS	NS	0	NS	NS	NS		exc-5		hpo-18		clc-5		F38B7.10						C25H3.9
kin-1	1	+	+	+	+	4	Yes	0	NS	NS	NS	NS	NS	NS	0	NS	NS	NS	NS	NS	NS	0	NS	NS	NS	1	NS	NS	NS	NS	2.09783	0	NS	NS	NS		exc-7		hpo-19		cle-1		F38G1.3						C25H3.9
lact-9	1		+	+		2	Yes	0	NS	NS	NS	NS	NS	NS	0	NS	NS	NS	NS	NS	NS	0	NS	NS	NS	1	NS	2.11565	NS	NS	NS	0	NS	NS	NS		exoc-7		hpo-27		clec-1		F39B2.9						C26B9.1
lam-2	1	+	+	+		3	Yes	0	NS	NS	NS	NS	NS	NS	0	NS	NS	NS	NS	NS	NS	0	NS	NS	NS	1	NS	NS	NS	NS	3.29756	0	NS	NS	NS		exoc-8		hpo-29		clec-146		F39C12.1						C26B9.2
lec-3	1	+	+	+	+	4	Yes	0	NS	NS	NS	NS	NS	NS	0	NS	NS	NS	NS	NS	NS	0	NS	NS	NS	1	NS	NS	NS	NS	2.58399	0	NS	NS	NS		exos-1		hpo-31		clec-150		F39D8.3						C26B9.3
let-60	1	+	+	+	+	4	Yes	0	NS	NS	NS	NS	NS	NS	0	NS	NS	NS	NS	NS	NS	0	NS	NS	NS	1	NS	NS	NS	NS	2.118	0	NS	NS	NS		exos-2		hpo-32		clec-17		F39G3.3						C26B9.5
lgl-1	1		+			1	Yes	0	NS	NS	NS	NS	NS	NS	0	NS	NS	NS	NS	NS	NS	0	NS	NS	NS	1	TurboID only	NS	NS	NS	NS	0	NS	NS	NS		exos-4.1		hpo-35		clec-178		F40A3.2						C26B9.7
lys-8	1	+	+	+		3	No	0	NS	NS	NS	NS	NS	NS	0	NS	NS	NS	NS	NS	NS	0	NS	NS	NS	1	NS	NS	NS	NS	2.69391	0	NS	NS	NS		exos-4.2		hpo-8		clec-180		F40A3.3						C26D10.3
mai-2	1	+	+	+		3	Yes	0	NS	NS	NS	NS	NS	NS	0	NS	NS	NS	NS	NS	NS	0	NS	NS	NS	1	TurboID only	NS	NS	NS	NS	0	NS	NS	NS		exos-7		hrp-1		clec-222		F40E10.6						C26D10.6
mar-1	1		+			1	Yes	0	NS	NS	NS	NS	NS	NS	0	NS	NS	NS	NS	NS	NS	0	NS	NS	NS	1	NS	2.34469	NS	NS	NS	0	NS	NS	NS		exos-8		hrp-2		clec-223		F40H3.1						C26E6.6
met-2	1		+	+	+	3	Yes	0	NS	NS	NS	NS	NS	NS	0	NS	NS	NS	NS	NS	NS	0	NS	NS	NS	1	NS	NS	NS	2.0573	NS	0	NS	NS	NS		F01D5.10		hrpf-1		clec-41		F40H3.2						C26F1.1
mfn-1	1		+	+	+	3	Yes	0	NS	NS	NS	NS	NS	NS	0	NS	NS	NS	NS	NS	NS	0	NS	NS	NS	1	NS	2.32963	NS	NS	NS	0	NS	NS	NS		F01F1.11		hrpf-2		clec-48		F41B4.3						C26F1.3
mlc-2	1	+	+	+		3	Yes	0	NS	NS	NS	NS	NS	NS	0	NS	NS	NS	NS	NS	NS	0	NS	NS	NS	1	NS	NS	NS	NS	2.29915	0	NS	NS	NS		F01F1.2		hrs-1		clec-49		F41C3.2						C26G2.2
mrpl-14	1		+	+	+	3	No	0	NS	NS	NS	NS	NS	NS	0	NS	NS	NS	NS	NS	NS	0	NS	NS	NS	1	NS	NS	TurboID only	NS	NS	0	NS	NS	NS		F01G4.6		hsp-1		clec-50		F41C6.4						C27A12.2
mrpl-21	1		+			1	Yes	0	NS	NS	NS	NS	NS	NS	0	NS	NS	NS	NS	NS	NS	0	NS	NS	NS	1	NS	2.41881	NS	NS	NS	0	NS	NS	NS		F02A9.10		hsp-12.2		clec-62		F41D9.2						C27A12.6
mut-7	1	+	+	+		3	Yes	0	NS	NS	NS	NS	NS	NS	0	NS	NS	NS	NS	NS	NS	0	NS	NS	NS	1	NS	NS	2.13998	NS	NS	0	NS	NS	NS		F02E9.1		hsp-16.1		clec-63		F41E6.11						C27A12.7
ncx-2	1	+	+	+		3	Yes	0	NS	NS	NS	NS	NS	NS	0	NS	NS	NS	NS	NS	NS	0	NS	NS	NS	1	NS	NS	NS	NS	2.10891	0	NS	NS	NS		F07E5.5		hsp-16.2		clec-65		F41E6.12						C27A2.12
ndub-10	1		+			1	Yes	0	NS	NS	NS	NS	NS	NS	0	NS	NS	NS	NS	NS	NS	0	NS	NS	NS	1	NS	NS	NS	TurboID only	NS	0	NS	NS	NS		F07F6.4		hsp-16.48		clec-83		F41F3.1						C27A7.1
nhr-10	1		+	+	+	3	No	0	NS	NS	NS	NS	NS	NS	0	NS	NS	NS	NS	NS	NS	0	NS	NS	NS	1	NS	NS	NS	3.19905	NS	0	NS	NS	NS		F08B12.4		hsp-25		clec-84		F41F3.3						C27A7.5
nhr-207	1					0	No	0	NS	NS	NS	NS	NS	NS	0	NS	NS	NS	NS	NS	NS	0	NS	NS	NS	1	NS	2.10526	NS	NS	NS	0	NS	NS	NS		F08F3.4		hsp-3		clec-85		F41F3.8						C27A7.5
nhr-64	1	+	+	+		3	Yes	0	NS	NS	NS	NS	NS	NS	0	NS	NS	NS	NS	NS	NS	0	NS	NS	NS	1	TurboID only	NS	NS	NS	NS	0	NS	NS	NS		F08F8.10		hsp-4		clec-87		F41G3.6						C27A7.6
nlp-31	1		+	+		2	Yes	0	NS	NS	NS	NS	NS	NS	0	NS	NS	NS	NS	NS	NS	0	NS	NS	NS	1	NS	NS	NS	NS	3.49284	0	NS	NS	NS		F08F8.7		hsp-43		clec-88		F41H10.3						C27A7.8
noah-2	1	+	+	+	+	4	No	0	NS	NS	NS	NS	NS	NS	0	NS	NS	NS	NS	NS	NS	0	NS	NS	NS	1	NS	NS	2.28945	NS	NS	0	NS	NS	NS		F08F8.9		hsp-6		clec-90		F42A10.5						C27B7.9
nova-1	1	+	+			2	Yes	0	NS	NS	NS	NS	NS	NS	0	NS	NS	NS	NS	NS	NS	0	NS	NS	NS	1	NS	NS	NS	NS	2.19817	0	NS	NS	NS		F08G12.1		hsp-60		clec-91		F42A10.9						C27C12.1
nuo-2	1	+	+	+		3	Yes	0	NS	NS	NS	NS	NS	NS	0	NS	NS	NS	NS	NS	NS	0	NS	NS	NS	1	NS	2.15547	NS	NS	NS	0	NS	NS	NS		F08G2.4		hum-1		clh-1		F42A9.9						C27C7.1
orc-3	1	+	+			2	No	0	NS	NS	NS	NS	NS	NS	0	NS	NS	NS	NS	NS	NS	0	NS	NS	NS	1	NS	2.01657	NS	NS	NS	0	NS	NS	NS		F09B12.3		hum-4		clh-2		F42C5.6						C27D6.12
pana-1	1					0	No	0	NS	NS	NS	NS	NS	NS	0	NS	NS	NS	NS	NS	NS	0	NS	NS	NS	1	NS	NS	NS	NS	TurboID only	0	NS	NS	NS		F09C8.1		hum-5		clh-3		F42E11.3						C27D6.3
pch-2	1		+			1	Yes	0	NS	NS	NS	NS	NS	NS	0	NS	NS	NS	NS	NS	NS	0	NS	NS	NS	1	3.39239	NS	NS	NS	NS	0	NS	NS	NS		F09C8.2		hum-8		clh-5		F43C1.5						C27D8.2
pfkb-1.1	1	+	+	+	+	4	Yes	0	NS	NS	NS	NS	NS	NS	0	NS	NS	NS	NS	NS	NS	0	NS	NS	NS	1	NS	NS	NS	5.29211	NS	0	NS	NS	NS		F09E5.11		icd-1		clh-6		F43D2.3						C27D8.3
phat-1	1					0	No	0	NS	NS	NS	NS	NS	NS	0	NS	NS	NS	NS	NS	NS	0	NS	NS	NS	1	NS	NS	NS	NS	4.52275	0	NS	NS	NS		F09E5.3		idh-1		clic-1		F43D9.1						C27D8.4
phat-4	1		+	+		2	No	0	NS	NS	NS	NS	NS	NS	0	NS	NS	NS	NS	NS	NS	0	NS	NS	NS	1	NS	NS	NS	NS	3.64293	0	NS	NS	NS		F09E5.7		idh-2		clik-1		F43G6.8						C27F2.10
phat-7	1					0	No	0	NS	NS	NS	NS	NS	NS	0	NS	NS	NS	NS	NS	NS	0	NS	NS	NS	1	NS	NS	NS	NS	4.63671	0	NS	NS	NS		F09E5.8		idhg-1		clip-1		F43H9.4						C27F2.10
pho-7	1		+	+		2	Yes	0	NS	NS	NS	NS	NS	NS	0	NS	NS	NS	NS	NS	NS	0	NS	NS	NS	1	NS	NS	NS	2.05699	NS	0	NS	NS	NS		F09F7.5		ifa-2		clk-1		F44A2.3						C27F2.4
plp-1	1	+	+	+		3	Yes	0	NS	NS	NS	NS	NS	NS	0	NS	NS	NS	NS	NS	NS	0	NS	NS	NS	1	NS	2.53415	NS	NS	NS	0	NS	NS	NS		F09F7.6		ifb-1		clk-2		F44A6.5						C27F2.4
plpr-1	1		+		+	2	Yes	0	NS	NS	NS	NS	NS	NS	0	NS	NS	NS	NS	NS	NS	0	NS	NS	NS	1	NS	NS	NS	NS	TurboID only	0	NS	NS	NS		F09G2.1		ifb-2		clp-1		F44B9.8						C27F2.8
pod-2	1		+	+	+	3	Yes	0	NS	NS	NS	NS	NS	NS	0	NS	NS	NS	NS	NS	NS	0	NS	NS	NS	1	NS	3.05654	NS	NS	NS	0	NS	NS	NS		F09G8.10		ife-1		clp-4		F44D12.19						C27F2.8
prg-1	1		+	+		2	Yes	0	NS	NS	NS	NS	NS	NS	0	NS	NS	NS	NS	NS	NS	0	NS	NS	NS	1	NS	2.63226	NS	NS	NS	0	NS	NS	NS		F10A3.17		ife-2		clp-7		F44E2.4						C27F2.9
prp-38	1	+	+	+		3	Yes	0	NS	NS	NS	NS	NS	NS	0	NS	NS	NS	NS	NS	NS	0	NS	NS	NS	1	NS	NS	3.03501	NS	NS	0	NS	NS	NS		F10B5.2		ife-3		clpf-1		F44E2.8						C27H5.2
pxf-1	1	+	+	+	+	4	Yes	0	NS	NS	NS	NS	NS	NS	0	NS	NS	NS	NS	NS	NS	0	NS	NS	NS	1	NS	NS	NS	2.40547	NS	0	NS	NS	NS		F10C1.9		ife-4		clpp-1		F44E7.4						C27H6.8
R10F2.5	1		+			1	Yes	0	NS	NS	NS	NS	NS	NS	0	NS	NS	NS	NS	NS	NS	0	NS	NS	NS	1	TurboID only	NS	NS	NS	NS	0	NS	NS	NS		F10C2.4		ifet-1		clr-1		F44G4.2						C27H6.8
rif-1.1	1					0	No	0	NS	NS	NS	NS	NS	NS	0	NS	NS	NS	NS	NS	NS	0	NS	NS	NS	1	NS	TurboID only	NS	NS	NS	0	NS	NS	NS		F10D11.2		iff-1		cls-1		F44G4.3						C27H6.9
rle-1	1	+	+	+		3	Yes	0	NS	NS	NS	NS	NS	NS	0	NS	NS	NS	NS	NS	NS	0	NS	NS	NS	1	NS	NS	NS	2.88553	NS	0	NS	NS	NS		F10D11.6		iff-2		cls-2		F45D3.2						C28A5.6
rnh-2	1		+	+		2	Yes	0	NS	NS	NS	NS	NS	NS	0	NS	NS	NS	NS	NS	NS	0	NS	NS	NS	1	NS	TurboID only	NS	NS	NS	0	NS	NS	NS		F10D2.10		iffb-1		cls-3		F45D3.3						C28C12.12
rpl-1	1	+	+	+	+	4	No	0	NS	NS	NS	NS	NS	NS	0	NS	NS	NS	NS	NS	NS	0	NS	NS	NS	1	NS	2.34047	NS	NS	NS	0	NS	NS	NS		F10E7.5		ifg-1		clu-1		F45D3.4						C28D4.18
rpl-11.1	1		+	+	+	3	Yes	0	NS	NS	NS	NS	NS	NS	0	NS	NS	NS	NS	NS	NS	0	NS	NS	NS	1	NS	2.14726	NS	NS	NS	0	NS	NS	NS		F10E9.3		ile-1		cmd-1		F45E10.2						C28G1.10
rpl-17	1	+	+	+	+	4	Yes	0	NS	NS	NS	NS	NS	NS	0	NS	NS	NS	NS	NS	NS	0	NS	NS	NS	1	NS	2.07844	NS	NS	NS	0	NS	NS	NS		F10E9.5		ile-2		cmk-1		F45E4.5						C28H8.11
rpl-2	1	+	+	+		3	No	0	NS	NS	NS	NS	NS	NS	0	NS	NS	NS	NS	NS	NS	0	NS	NS	NS	1	NS	2.11536	NS	NS	NS	0	NS	NS	NS		F10G2.1		ima-2		cmt-1		F45F2.10						C28H8.3
rpl-20	1	+	+	+	+	4	No	0	NS	NS	NS	NS	NS	NS	0	NS	NS	NS	NS	NS	NS	0	NS	NS	NS	1	NS	2.12285	NS	NS	NS	0	NS	NS	NS		F10G7.10		ima-3		cnb-1		F45H10.3						C28H8.3
rpl-22	1	+	+	+	+	4	Yes	0	NS	NS	NS	NS	NS	NS	0	NS	NS	NS	NS	NS	NS	0	NS	NS	NS	1	NS	2.18828	NS	NS	NS	0	NS	NS	NS		F10G7.9		imb-1		cnc-10		F46B6.4						C28H8.4
rpl-24.1	1	+	+	+	+	4	No	0	NS	NS	NS	NS	NS	NS	0	NS	NS	NS	NS	NS	NS	0	NS	NS	NS	1	NS	2.41965	NS	NS	NS	0	NS	NS	NS		F10G8.8		imb-2		cnc-2		F46B6.5						C29A12.1
rpl-26	1	+	+	+	+	4	Yes	0	NS	NS	NS	NS	NS	NS	0	NS	NS	NS	NS	NS	NS	0	NS	NS	NS	1	NS	2.23225	NS	NS	NS	0	NS	NS	NS		F10G8.9		imb-3		cnc-3		F46B6.6						C29E4.13
rpl-33	1	+	+	+	+	4	No	0	NS	NS	NS	NS	NS	NS	0	NS	NS	NS	NS	NS	NS	0	NS	NS	NS	1	NS	2.44647	NS	NS	NS	0	NS	NS	NS		F11D5.1		immt-1		cnc-4		F46C3.6						C29E4.15
rpl-37.1	1		+			1	Yes	0	NS	NS	NS	NS	NS	NS	0	NS	NS	NS	NS	NS	NS	0	NS	NS	NS	1	NS	NS	NS	NS	4.09539	0	NS	NS	NS		F11G11.14		imp-2		cnc-7		F46C5.1						C29E4.15
rpl-38	1	+	+	+	+	4	Yes	0	NS	NS	NS	NS	NS	NS	0	NS	NS	NS	NS	NS	NS	0	NS	NS	NS	1	NS	2.11917	NS	NS	NS	0	NS	NS	NS		F12F6.1		imp-3		cnc-8		F46C5.10						C29F3.3
rpl-43	1	+	+	+	+	4	No	0	NS	NS	NS	NS	NS	NS	0	NS	NS	NS	NS	NS	NS	0	NS	NS	NS	1	NS	2.06008	NS	NS	NS	0	NS	NS	NS		F12F6.7		inf-1		cnep-1		F46C8.1						C29F3.7
rpl-5	1	+	+	+	+	4	Yes	0	NS	NS	NS	NS	NS	NS	0	NS	NS	NS	NS	NS	NS	0	NS	NS	NS	1	NS	2.38965	NS	NS	NS	0	NS	NS	NS		F13A7.11		inx-12		cni-1		F46C8.8						C29F5.1
rpl-6	1	+	+	+	+	4	Yes	0	NS	NS	NS	NS	NS	NS	0	NS	NS	NS	NS	NS	NS	0	NS	NS	NS	1	NS	2.20488	NS	NS	NS	0	NS	NS	NS		F13B12.1		inx-13		cnk-1		F46F11.10						C29F5.1
rps-1	1	+	+	+	+	4	No	0	NS	NS	NS	NS	NS	NS	0	NS	NS	NS	NS	NS	NS	0	NS	NS	NS	1	NS	2.01112	NS	NS	NS	0	NS	NS	NS		F13B12.6		inx-15		cnnm-1		F46F11.6						C29F7.2
rps-11	1	+	+	+	+	4	Yes	0	NS	NS	NS	NS	NS	NS	0	NS	NS	NS	NS	NS	NS	0	NS	NS	NS	1	NS	2.00959	NS	NS	NS	0	NS	NS	NS		F13C5.2		inx-16		cnp-3		F46F11.7						C29F7.2
rps-14	1	+	+	+	+	4	Yes	0	NS	NS	NS	NS	NS	NS	0	NS	NS	NS	NS	NS	NS	0	NS	NS	NS	1	NS	2.00153	NS	NS	NS	0	NS	NS	NS		F13D11.4		inx-17		cnt-1		F46F2.3						C29F7.3
rps-22	1	+	+	+	+	4	No	0	NS	NS	NS	NS	NS	NS	0	NS	NS	NS	NS	NS	NS	0	NS	NS	NS	1	NS	2.80383	NS	NS	NS	0	NS	NS	NS		F13D12.5		inx-5		cnt-2		F46F2.5						C29F7.3
rps-24	1	+	+	+	+	4	Yes	0	NS	NS	NS	NS	NS	NS	0	NS	NS	NS	NS	NS	NS	0	NS	NS	NS	1	NS	2.58632	NS	NS	NS	0	NS	NS	NS		F13E6.1		ipla-1		cnx-1		F46G10.2						C29F9.2
rps-27	1	+	+	+	+	4	Yes	0	NS	NS	NS	NS	NS	NS	0	NS	NS	NS	NS	NS	NS	0	NS	NS	NS	1	NS	2.19086	NS	NS	NS	0	NS	NS	NS		F13G3.10		ipp-5		coel-1		F46G11.2						C29G2.6
rps-9	1	+	+	+	+	4	Yes	0	NS	NS	NS	NS	NS	NS	0	NS	NS	NS	NS	NS	NS	0	NS	NS	NS	1	NS	2.1634	NS	NS	NS	0	NS	NS	NS		F13H10.3		irs-1		cog-1		F46H5.2						C29H12.2
sams-5	1		+	+		2	Yes	0	NS	NS	NS	NS	NS	NS	0	NS	NS	NS	NS	NS	NS	0	NS	NS	NS	1	NS	TurboID only	NS	NS	NS	0	NS	NS	NS		F13H6.3		itsn-1		cogc-1		F46H5.7						C29H12.2
sec-61.a	1	+	+			2	Yes	0	NS	NS	NS	NS	NS	NS	0	NS	NS	NS	NS	NS	NS	0	NS	NS	NS	1	NS	2.24793	NS	NS	NS	0	NS	NS	NS		F13H8.2		ivd-1		cogc-2		F47B7.1						C29H12.6
smc-5	1		+	+		2	Yes	0	NS	NS	NS	NS	NS	NS	0	NS	NS	NS	NS	NS	NS	0	NS	NS	NS	1	NS	2.49061	NS	NS	NS	0	NS	NS	NS		F14D12.1		jac-1		cogc-3		F47B7.2						C30A5.3
spd-2	1		+	+		2	No	0	NS	NS	NS	NS	NS	NS	0	NS	NS	NS	NS	NS	NS	0	NS	NS	NS	1	NS	2.15935	NS	NS	NS	0	NS	NS	NS		F14E5.2		JC8.2		cogc-4		F47B8.10						C30B5.2
sptl-3	1	+	+	+	+	4	Yes	0	NS	NS	NS	NS	NS	NS	0	NS	NS	NS	NS	NS	NS	0	NS	NS	NS	1	NS	3.01467	NS	NS	NS	0	NS	NS	NS		F14F7.5		jmjd-5		cogc-5		F47B8.14						C30B5.6
sqst-2	1					0	No	0	NS	NS	NS	NS	NS	NS	0	NS	NS	NS	NS	NS	NS	0	NS	NS	NS	1	NS	NS	NS	NS	2.03651	0	NS	NS	NS		F15D4.2		K01A2.5		cogc-6		F47B8.8						C30C11.4
srdh-1	1		+			1	Yes	0	NS	NS	NS	NS	NS	NS	0	NS	NS	NS	NS	NS	NS	0	NS	NS	NS	1	NS	2.07585	NS	NS	NS	0	NS	NS	NS		F15E6.6		K01C8.1		cogc-8		F47D12.6						C30F12.1
str-115	1					0	No	0	NS	NS	NS	NS	NS	NS	0	NS	NS	NS	NS	NS	NS	0	NS	NS	NS	1	NS	NS	2.04733	NS	NS	0	NS	NS	NS		F15G9.1		K01G5.5		coh-1		F47D12.9						C30F12.2
T10G3.3	1		+	+	+	3	No	0	NS	NS	NS	NS	NS	NS	0	NS	NS	NS	NS	NS	NS	0	NS	NS	NS	1	NS	NS	NS	TurboID only	NS	0	NS	NS	NS		F16B12.6		K02B12.7		coh-3		F47E1.2						C30F12.2
T20B3.1	1		+	+	+	3	Yes	0	NS	NS	NS	NS	NS	NS	0	NS	NS	NS	NS	NS	NS	0	NS	NS	NS	1	NS	NS	NS	NS	2.03609	0	NS	NS	NS		F16H6.10		K02B2.1		col-10		F47G3.1						C30F12.4
T21B6.3	1		+	+		2	Yes	0	NS	NS	NS	NS	NS	NS	0	NS	NS	NS	NS	NS	NS	0	NS	NS	NS	1	NS	NS	NS	NS	5.75773	0	NS	NS	NS		F17A9.2		K02C4.3		col-101		F47G9.1						C30F12.5
T25E4.1	1					0	No	0	NS	NS	NS	NS	NS	NS	0	NS	NS	NS	NS	NS	NS	0	NS	NS	NS	1	NS	NS	NS	NS	4.12302	0	NS	NS	NS		F17A9.4		K02D10.1		col-103		F48B9.1						C30F12.5
T25G3.3	1	+	+	+		3	Yes	0	NS	NS	NS	NS	NS	NS	0	NS	NS	NS	NS	NS	NS	0	NS	NS	NS	1	NS	2.18828	NS	NS	NS	0	NS	NS	NS		F17A9.5		K02D7.1		col-104		F48C1.9						C30G12.2
T26C12.1	1	+	+	+	+	4	Yes	0	NS	NS	NS	NS	NS	NS	0	NS	NS	NS	NS	NS	NS	0	NS	NS	NS	1	NS	2.23101	NS	NS	NS	0	NS	NS	NS		F17B5.1		K02F3.2		col-106		F48C5.2						C30G12.2
tbb-4	1	+	+			2	Yes	0	NS	NS	NS	NS	NS	NS	0	NS	NS	NS	NS	NS	NS	0	NS	NS	NS	1	NS	NS	NS	3.36423	NS	0	NS	NS	NS		F17C11.11		K03B4.1		col-107		F48E8.2						C30G4.4
tbcd-1	1		+			1	Yes	0	NS	NS	NS	NS	NS	NS	0	NS	NS	NS	NS	NS	NS	0	NS	NS	NS	1	NS	2.14563	NS	NS	NS	0	NS	NS	NS		F17C11.4		K03B8.6		col-109		F48E8.3						C30G7.2
timm-23	1		+	+	+	3	Yes	0	NS	NS	NS	NS	NS	NS	0	NS	NS	NS	NS	NS	NS	0	NS	NS	NS	1	NS	3.05294	NS	NS	NS	0	NS	NS	NS		F17C8.9		K04C2.2		col-113		F49C12.10						C30G7.3
top-1	1		+	+	+	3	Yes	0	NS	NS	NS	NS	NS	NS	0	NS	NS	NS	NS	NS	NS	0	NS	NS	NS	1	NS	3.36522	NS	NS	NS	0	NS	NS	NS		F17H10.1		K04G2.1		col-118		F49C12.11						C30H6.5
trd-1	1	+	+	+	+	4	Yes	0	NS	NS	NS	NS	NS	NS	0	NS	NS	NS	NS	NS	NS	0	NS	NS	NS	1	NS	2.08147	NS	NS	NS	0	NS	NS	NS		F18A11.2		K04G2.6		col-119		F49C12.12						C30H6.7
tric-1B.1	1	+	+		+	3	Yes	0	NS	NS	NS	NS	NS	NS	0	NS	NS	NS	NS	NS	NS	0	NS	NS	NS	1	NS	NS	NS	NS	2.04713	0	NS	NS	NS		F18A11.5		K05C4.2		col-12		F49C5.4						C30H6.7
trpp-3	1	+	+	+		3	Yes	0	NS	NS	NS	NS	NS	NS	0	NS	NS	NS	NS	NS	NS	0	NS	NS	NS	1	2.06809	NS	NS	NS	NS	0	NS	NS	NS		F18C12.3		K05C4.5		col-122		F49D11.14						C30H6.8
ttbk-8.2	1					0	No	0	NS	NS	NS	NS	NS	NS	0	NS	NS	NS	NS	NS	NS	0	NS	NS	NS	1	NS	NS	2.07443	NS	NS	0	NS	NS	NS		F18F11.4		K07A1.9		col-124		F49E12.12						C30H7.2
ugt-26	1		+			1	Yes	0	NS	NS	NS	NS	NS	NS	0	NS	NS	NS	NS	NS	NS	0	NS	NS	NS	1	NS	2.18192	NS	NS	NS	0	NS	NS	NS		F18H3.4		K07A12.1		col-125		F49E2.5						C30H7.2
ugt-46	1		+	+	+	3	No	0	NS	NS	NS	NS	NS	NS	0	NS	NS	NS	NS	NS	NS	0	NS	NS	NS	1	NS	2.22993	NS	NS	NS	0	NS	NS	NS		F19B10.10		K07A12.4		col-129		F49E8.7						C31C9.2
ugt-58	1		+	+	+	3	Yes	0	NS	NS	NS	NS	NS	NS	0	NS	NS	NS	NS	NS	NS	0	NS	NS	NS	1	NS	2.14102	NS	NS	NS	0	NS	NS	NS		F19B10.4		K07C5.2		col-13		F52A8.1						C31C9.2
ugt-9	1		+		+	2	Yes	0	NS	NS	NS	NS	NS	NS	0	NS	NS	NS	NS	NS	NS	0	NS	NS	NS	1	NS	2.64506	NS	NS	NS	0	NS	NS	NS		F19B6.1		K07C5.4		col-133		F52A8.5						C31C9.6
unc-1	1		+	+		2	Yes	0	NS	NS	NS	NS	NS	NS	0	NS	NS	NS	NS	NS	NS	0	NS	NS	NS	1	NS	NS	NS	NS	2.13954	0	NS	NS	NS		F19C6.2		K07E1.1		col-135		F52B11.2						C31C9.7
unc-27	1	+	+	+		3	Yes	0	NS	NS	NS	NS	NS	NS	0	NS	NS	NS	NS	NS	NS	0	NS	NS	NS	1	NS	NS	NS	NS	2.00736	0	NS	NS	NS		F19H6.3		K07E3.4		col-138		F52C9.5						C31E10.5
upp-1	1	+	+	+	+	4	Yes	0	NS	NS	NS	NS	NS	NS	0	NS	NS	NS	NS	NS	NS	0	NS	NS	NS	1	NS	NS	NS	3.55701	NS	0	NS	NS	NS		F20D1.3		K07G5.6		col-139		F52D10.2						C31E10.6
vbh-1	1	+	+	+	+	4	Yes	0	NS	NS	NS	NS	NS	NS	0	NS	NS	NS	NS	NS	NS	0	NS	NS	NS	1	NS	2.30873	NS	NS	NS	0	NS	NS	NS		F20D12.2		K07H8.10		col-14		F52E1.3						C31H1.8
vha-19	1	+	+	+		3	No	0	NS	NS	NS	NS	NS	NS	0	NS	NS	NS	NS	NS	NS	0	NS	NS	NS	1	NS	NS	NS	NS	2.16505	0	NS	NS	NS		F20G2.2		K07H8.2		col-140		F52E1.9						C31H2.14
vha-6	1	+	+	+		3	Yes	0	NS	NS	NS	NS	NS	NS	0	NS	NS	NS	NS	NS	NS	0	NS	NS	NS	1	NS	NS	NS	NS	2.39961	0	NS	NS	NS		F20G4.2		K07H8.3		col-142		F52F10.2						C31H2.4
vpat-1	1		+			1	Yes	0	NS	NS	NS	NS	NS	NS	0	NS	NS	NS	NS	NS	NS	0	NS	NS	NS	1	NS	NS	NS	NS	3.40652	0	NS	NS	NS		F20H11.1		K08E3.4		col-143		F52H3.5						C31H2.4
wago-4	1		+	+		2	No	0	NS	NS	NS	NS	NS	NS	0	NS	NS	NS	NS	NS	NS	0	NS	NS	NS	1	NS	2.28216	NS	NS	NS	0	NS	NS	NS		F21C10.10		K08E3.5		col-144		F53A10.2						C31H5.4
wdr-12	1		+	+		2	Yes	0	NS	NS	NS	NS	NS	NS	0	NS	NS	NS	NS	NS	NS	0	NS	NS	NS	1	NS	NS	NS	NS	2.11991	0	NS	NS	NS		F21C10.7		K08F4.2		col-145		F53A3.7						C31H5.5
wht-2	1		+			1	Yes	0	NS	NS	NS	NS	NS	NS	0	NS	NS	NS	NS	NS	NS	0	NS	NS	NS	1	NS	NS	NS	NS	TurboID only	0	NS	NS	NS		F21C10.9		K09E2.3		col-149		F53B1.4						C31H5.6
xpd-1	1		+	+		2	Yes	0	NS	NS	NS	NS	NS	NS	0	NS	NS	NS	NS	NS	NS	0	NS	NS	NS	1	NS	NS	NS	2.14341	NS	0	NS	NS	NS		F21D5.1		K09G1.1		col-150		F53B2.8						C31H5.6
Y38A10A.7	1	+	+	+		3	Yes	0	NS	NS	NS	NS	NS	NS	0	NS	NS	NS	NS	NS	NS	0	NS	NS	NS	1	NS	2.12874	NS	NS	NS	0	NS	NS	NS		F21D5.5		K09H11.1		col-153		F53B3.6						C32D5.1
Y38F1A.1	1					0	No	0	NS	NS	NS	NS	NS	NS	0	NS	NS	NS	NS	NS	NS	0	NS	NS	NS	1	NS	NS	NS	NS	2.74842	0	NS	NS	NS		F21D5.6		K09H9.8		col-155		F53C11.5						C32D5.10
Y39B6A.1	1		+	+		2	No	0	NS	NS	NS	NS	NS	NS	0	NS	NS	NS	NS	NS	NS	0	NS	NS	NS	1	NS	NS	NS	NS	TurboID only	0	NS	NS	NS		F21D5.7		K10C3.5		col-158		F53C3.13						C32D5.11
Y53F4B.9	1		+	+		2	Yes	0	NS	NS	NS	NS	NS	NS	0	NS	NS	NS	NS	NS	NS	0	NS	NS	NS	1	NS	NS	2.44803	NS	NS	0	NS	NS	NS		F22B5.10		K10C8.3		col-159		F53E2.2						C32D5.3
Y54E2A.7	1					0	No	0	NS	NS	NS	NS	NS	NS	0	NS	NS	NS	NS	NS	NS	0	NS	NS	NS	1	NS	NS	2.37605	NS	NS	0	NS	NS	NS		F22B7.9		K10D2.7		col-160		F53E4.1						C32D5.8
Y55F3AM.5	1		+	+		2	No	0	NS	NS	NS	NS	NS	NS	0	NS	NS	NS	NS	NS	NS	0	NS	NS	NS	1	NS	2.0734	NS	NS	NS	0	NS	NS	NS		F22B8.7		K10D6.2		col-162		F53F1.14						C32D5.8
Y76A2B.5	1	+	+	+	+	4	Yes	0	NS	NS	NS	NS	NS	NS	0	NS	NS	NS	NS	NS	NS	0	NS	NS	NS	1	NS	NS	NS	TurboID only	NS	0	NS	NS	NS		F22D6.2		K11B4.1		col-166		F53F1.2						C32E12.1
Y79H2A.3	1	+	+	+		3	No	0	NS	NS	NS	NS	NS	NS	0	NS	NS	NS	NS	NS	NS	0	NS	NS	NS	1	TurboID only	NS	NS	NS	NS	0	NS	NS	NS		F22G12.4		K11D2.5		col-167		F53F1.4						C32E12.4
Y82E9BR.19	1	+	+	+		3	No	0	NS	NS	NS	NS	NS	NS	0	NS	NS	NS	NS	NS	NS	0	NS	NS	NS	1	NS	2.09464	NS	NS	NS	0	NS	NS	NS		F22G12.5		K11G12.5		col-169		F53F1.6						C32E8.3
Y87G2A.19	1		+	+		2	Yes	0	NS	NS	NS	NS	NS	NS	0	NS	NS	NS	NS	NS	NS	0	NS	NS	NS	1	NS	NS	NS	NS	2.06752	0	NS	NS	NS		F23B12.7		K11G9.5		col-17		F53F4.11						C32E8.5
ZK1128.7	1		+	+		2	No	0	NS	NS	NS	NS	NS	NS	0	NS	NS	NS	NS	NS	NS	0	NS	NS	NS	1	NS	NS	NS	NS	2.40627	0	NS	NS	NS		F23C8.5		K11H3.3		col-175		F53F4.14						C32E8.9
ZK1321.4	1		+	+		2	No	0	NS	NS	NS	NS	NS	NS	0	NS	NS	NS	NS	NS	NS	0	NS	NS	NS	1	NS	NS	NS	2.23847	NS	0	NS	NS	NS		F23D12.11		K12C11.1		col-178		F53F4.15						C32F10.8
ZK180.6	1	+	+	+	+	4	No	0	NS	NS	NS	NS	NS	NS	0	NS	NS	NS	NS	NS	NS	0	NS	NS	NS	1	NS	NS	TurboID only	NS	NS	0	NS	NS	NS		F23F1.10		K12D12.1		col-179		F53F8.3						C32F10.8
ZK354.2	1		+	+		2	No	0	NS	NS	NS	NS	NS	NS	0	NS	NS	NS	NS	NS	NS	0	NS	NS	NS	1	NS	NS	2.34957	NS	NS	0	NS	NS	NS		F23F1.5		K12H4.3		col-181		F53F8.4						C33A11.2
ZK822.1	1					0	No	0	NS	NS	NS	NS	NS	NS	0	NS	NS	NS	NS	NS	NS	0	NS	NS	NS	1	NS	NS	NS	3.64605	NS	0	NS	NS	NS		F23H11.2		K12H4.4		col-184		F53G12.9						C33A12.1
ZK84.1	1		+	+		2	No	0	NS	NS	NS	NS	NS	NS	0	NS	NS	NS	NS	NS	NS	0	NS	NS	NS	1	NS	NS	NS	NS	TurboID only	0	NS	NS	NS		F23H11.4		K12H4.7		col-19		F53H2.3						C33A12.19
aagr-1	1		+			1	Yes	0	NS	NS	NS	NS	NS	NS	0	NS	NS	NS	NS	NS	NS	1	NS	NS	TurboID only	0	NS	NS	NS	NS	NS	0	NS	NS	NS		F25B4.8		kat-1		col-20		F53H4.3						C33A12.3
aak-1	1		+	+		2	Yes	0	NS	NS	NS	NS	NS	NS	0	NS	NS	NS	NS	NS	NS	1	2.941	NS	NS	0	NS	NS	NS	NS	NS	0	NS	NS	NS		F25B5.3		kcc-1		col-34		F54C1.1						C33B4.2
acl-1	1		+	+		2	Yes	0	NS	NS	NS	NS	NS	NS	0	NS	NS	NS	NS	NS	NS	1	NS	NS	2.16052	0	NS	NS	NS	NS	NS	0	NS	NS	NS		F25B5.6		kcc-2		col-38		F54C8.1						C33B4.4
acox-3	1	+	+		+	3	Yes	0	NS	NS	NS	NS	NS	NS	0	NS	NS	NS	NS	NS	NS	1	2.218	NS	NS	0	NS	NS	NS	NS	NS	0	NS	NS	NS		F25E2.3		kgb-1		col-39		F54C8.4						C33D3.3
acs-22	1		+	+	+	3	Yes	0	NS	NS	NS	NS	NS	NS	0	NS	NS	NS	NS	NS	NS	1	2.019	NS	NS	0	NS	NS	NS	NS	NS	0	NS	NS	NS		F25E5.5		kin-1		col-42		F54C9.11						C33D9.13
air-2	1		+	+		2	Yes	0	NS	NS	NS	NS	NS	NS	0	NS	NS	NS	NS	NS	NS	1	2.474	NS	NS	0	NS	NS	NS	NS	NS	0	NS	NS	NS		F25E5.8		kin-1		col-49		F54C9.14						C33D9.3
algn-1	1		+			1	Yes	0	NS	NS	NS	NS	NS	NS	0	NS	NS	NS	NS	NS	NS	1	2.019	NS	NS	0	NS	NS	NS	NS	NS	0	NS	NS	NS		F25G6.8		kin-10		col-60		F54D11.3						C33D9.6
algn-11	1		+	+	+	3	Yes	0	NS	NS	NS	NS	NS	NS	0	NS	NS	NS	NS	NS	NS	1	2.102	NS	NS	0	NS	NS	NS	NS	NS	0	NS	NS	NS		F25G6.9		kin-18		col-62		F54D5.12						C33D9.8
algn-12	1		+			1	Yes	0	NS	NS	NS	NS	NS	NS	0	NS	NS	NS	NS	NS	NS	1	NS	NS	2.77213	0	NS	NS	NS	NS	NS	0	NS	NS	NS		F25H2.4		kin-19		col-63		F54D5.7						C33F10.1
aqp-10	1		+	+		2	Yes	0	NS	NS	NS	NS	NS	NS	0	NS	NS	NS	NS	NS	NS	1	NS	NS	2.43784	0	NS	NS	NS	NS	NS	0	NS	NS	NS		F25H2.6		kin-2		col-71		F54D8.6						C33F10.11
atp-5	1	+	+	+	+	4	Yes	0	NS	NS	NS	NS	NS	NS	0	NS	NS	NS	NS	NS	NS	1	NS	NS	2.13698	0	NS	NS	NS	NS	NS	0	NS	NS	NS		F25H8.1		kin-25		col-73		F54H5.3						C33F10.14
B0513.4	1		+	+		2	No	0	NS	NS	NS	NS	NS	NS	0	NS	NS	NS	NS	NS	NS	1	2.627	NS	NS	0	NS	NS	NS	NS	NS	0	NS	NS	NS		F25H8.2		kin-3		col-77		F55A11.11						C33F10.4
bgal-1	1		+	+		2	Yes	0	NS	NS	NS	NS	NS	NS	0	NS	NS	NS	NS	NS	NS	1	2.9	NS	NS	0	NS	NS	NS	NS	NS	0	NS	NS	NS		F25H9.2		klc-2		col-8		F55A11.7						C33G3.6
bub-1	1		+	+		2	Yes	0	NS	NS	NS	NS	NS	NS	0	NS	NS	NS	NS	NS	NS	1	2.686	NS	NS	0	NS	NS	NS	NS	NS	0	NS	NS	NS		F25H9.6		klo-1		col-80		F55A3.3						C33G8.2
C02B10.6	1	+	+			2	Yes	0	NS	NS	NS	NS	NS	NS	0	NS	NS	NS	NS	NS	NS	1	TurboID only	NS	NS	0	NS	NS	NS	NS	NS	0	NS	NS	NS		F26A1.13		klp-12		col-81		F55C10.4						C33G8.4
C27B7.5	1					0	No	0	NS	NS	NS	NS	NS	NS	0	NS	NS	NS	NS	NS	NS	1	2.008	NS	NS	0	NS	NS	NS	NS	NS	0	NS	NS	NS		F26A10.2		klp-7		col-92		F55C12.4						C34B2.10
C27D8.4	1		+	+		2	No	0	NS	NS	NS	NS	NS	NS	0	NS	NS	NS	NS	NS	NS	1	2.07	NS	NS	0	NS	NS	NS	NS	NS	0	NS	NS	NS		F26A3.1		krs-1		col-93		F55C5.17						C34B2.10
C33F10.11	1		+	+		2	No	0	NS	NS	NS	NS	NS	NS	0	NS	NS	NS	NS	NS	NS	1	2.34	NS	NS	0	NS	NS	NS	NS	NS	0	NS	NS	NS		F26A3.4		lact-5		col-94		F55D12.2						C34B2.11
C36B7.6	1		+	+	+	3	Yes	0	NS	NS	NS	NS	NS	NS	0	NS	NS	NS	NS	NS	NS	1	NS	NS	2.15901	0	NS	NS	NS	NS	NS	0	NS	NS	NS		F26A3.7		laf-1		col-95		F55H12.4						C34B2.5
car-1	1	+	+	+		3	Yes	0	NS	NS	NS	NS	NS	NS	0	NS	NS	NS	NS	NS	NS	1	2.289	NS	NS	0	NS	NS	NS	NS	NS	0	NS	NS	NS		F26D11.12		lam-1		col-96		F56A8.3						C34B2.5
ceeh-1	1		+	+		2	Yes	0	NS	NS	NS	NS	NS	NS	0	NS	NS	NS	NS	NS	NS	1	2.776	NS	NS	0	NS	NS	NS	NS	NS	0	NS	NS	NS		F26D2.15		larp-1		col-97		F56A8.8						C34B2.6
chk-1	1		+	+		2	Yes	0	NS	NS	NS	NS	NS	NS	0	NS	NS	NS	NS	NS	NS	1	2.073	NS	NS	0	NS	NS	NS	NS	NS	0	NS	NS	NS		F26E4.2		lbp-5		col-98		F56A8.9						C34B2.6
cht-1	1		+			1	Yes	0	NS	NS	NS	NS	NS	NS	0	NS	NS	NS	NS	NS	NS	1	NS	TurboID only	NS	0	NS	NS	NS	NS	NS	0	NS	NS	NS		F26E4.4		lbp-6		com-1		F56C11.3						C34B2.8
cyp-34a2	1		+	+		2	No	0	NS	NS	NS	NS	NS	NS	0	NS	NS	NS	NS	NS	NS	1	NS	NS	2.22568	0	NS	NS	NS	NS	NS	0	NS	NS	NS		F26F12.3		lbp-7		comt-3		F56C11.5						C34B2.9
cyp-35b1	1					0	No	0	NS	NS	NS	NS	NS	NS	0	NS	NS	NS	NS	NS	NS	1	2.843	NS	NS	0	NS	NS	NS	NS	NS	0	NS	NS	NS		F26F4.12		lbp-9		copa-1		F56C11.6						C34B4.2
D1086.3	1	+	+	+		3	No	0	NS	NS	NS	NS	NS	NS	0	NS	NS	NS	NS	NS	NS	1	TurboID only	NS	NS	0	NS	NS	NS	NS	NS	0	NS	NS	NS		F26F4.5		ldh-1		copb-1		F56C9.10						C34B4.3
D2023.6	1	+	+	+		3	Yes	0	NS	NS	NS	NS	NS	NS	0	NS	NS	NS	NS	NS	NS	1	2.01	NS	NS	0	NS	NS	NS	NS	NS	0	NS	NS	NS		F26F4.6		lea-1		copb-2		F56C9.11						C34B7.2
ddl-3	1		+	+		2	Yes	0	NS	NS	NS	NS	NS	NS	0	NS	NS	NS	NS	NS	NS	1	TurboID only	NS	NS	0	NS	NS	NS	NS	NS	0	NS	NS	NS		F26F4.9		lea-1		copd-1		F56D3.1						C34C12.2
dhs-20	1		+			1	Yes	0	NS	NS	NS	NS	NS	NS	0	NS	NS	NS	NS	NS	NS	1	NS	NS	2.32694	0	NS	NS	NS	NS	NS	0	NS	NS	NS		F26G1.5		lec-1		cope-1		F56F10.2						C34C12.4
dnj-1	1	+	+	+		3	Yes	0	NS	NS	NS	NS	NS	NS	0	NS	NS	NS	NS	NS	NS	1	3.997	NS	NS	0	NS	NS	NS	NS	NS	0	NS	NS	NS		F26H9.5		lec-2		copz-1		F56F3.4						C34C12.6
edg-1	1					0	No	0	NS	NS	NS	NS	NS	NS	0	NS	NS	NS	NS	NS	NS	1	2.551	NS	NS	0	NS	NS	NS	NS	NS	0	NS	NS	NS		F27C1.6		lec-3		coq-1		F56H11.6						C34C12.6
F35F10.1	1		+	+		2	No	0	NS	NS	NS	NS	NS	NS	0	NS	NS	NS	NS	NS	NS	1	2.029	NS	NS	0	NS	NS	NS	NS	NS	0	NS	NS	NS		F27D4.1		lec-4		coq-4		F57A10.2						C34C12.7
F42F12.3	1		+			1	Yes	0	NS	NS	NS	NS	NS	NS	0	NS	NS	NS	NS	NS	NS	1	2.353	NS	NS	0	NS	NS	NS	NS	NS	0	NS	NS	NS		F27D4.4		lec-5		coq-5		F57B1.9						C34C12.8
F54F7.3	1	+	+			2	No	0	NS	NS	NS	NS	NS	NS	0	NS	NS	NS	NS	NS	NS	1	3.75	NS	NS	0	NS	NS	NS	NS	NS	0	NS	NS	NS		F27D4.6		lec-6		coq-8		F57B10.14						C34C12.8
far-1	1		+	+		2	No	0	NS	NS	NS	NS	NS	NS	0	NS	NS	NS	NS	NS	NS	1	NS	NS	3.48785	0	NS	NS	NS	NS	NS	0	NS	NS	NS		F28B4.3		lem-2		cox-10		F57B10.8						C34C6.2
fbxa-101	1					0	No	0	NS	NS	NS	NS	NS	NS	0	NS	NS	NS	NS	NS	NS	1	4.282	NS	NS	0	NS	NS	NS	NS	NS	0	NS	NS	NS		F28C1.1		let-363		cox-11		F57B10.9						C34C6.2
fbxa-63	1					0	No	0	NS	NS	NS	NS	NS	NS	0	NS	NS	NS	NS	NS	NS	1	2.026	NS	NS	0	NS	NS	NS	NS	NS	0	NS	NS	NS		F28E10.1		let-413		cox-15		F57B9.1						C34C6.3
H40L08.1	1		+	+	+	3	Yes	0	NS	NS	NS	NS	NS	NS	0	NS	NS	NS	NS	NS	NS	1	2.511	NS	NS	0	NS	NS	NS	NS	NS	0	NS	NS	NS		F28H6.4		let-418		cpar-1		F57B9.3						C34C6.4
H40L08.9	1					0	No	0	NS	NS	NS	NS	NS	NS	0	NS	NS	NS	NS	NS	NS	1	TurboID only	NS	NS	0	NS	NS	NS	NS	NS	0	NS	NS	NS		F29A7.6		let-60		cpb-1		F57B9.8						C34C6.9
him-10	1	+	+			2	Yes	0	NS	NS	NS	NS	NS	NS	0	NS	NS	NS	NS	NS	NS	1	NS	NS	2.03576	0	NS	NS	NS	NS	NS	0	NS	NS	NS		F29B9.1		let-70		cpb-3		F57G12.1						C34D1.4
hpo-40	1					0	No	0	NS	NS	NS	NS	NS	NS	0	NS	NS	NS	NS	NS	NS	1	2.449	NS	NS	0	NS	NS	NS	NS	NS	0	NS	NS	NS		F29B9.11		let-711		cpd-1		F57G12.2						C34D10.1
ife-1	1	+	+	+	+	4	Yes	0	NS	NS	NS	NS	NS	NS	0	NS	NS	NS	NS	NS	NS	1	2.072	NS	NS	0	NS	NS	NS	NS	NS	0	NS	NS	NS		F29C6.1		let-716		cpd-2		F57H12.6						C34D10.2
iff-1	1	+	+	+		3	Yes	0	NS	NS	NS	NS	NS	NS	0	NS	NS	NS	NS	NS	NS	1	NS	TurboID only	NS	0	NS	NS	NS	NS	NS	0	NS	NS	NS		F30H5.3		let-75		cpf-1		F58B3.6						C34D4.3
klp-7	1	+	+	+	+	4	Yes	0	NS	NS	NS	NS	NS	NS	0	NS	NS	NS	NS	NS	NS	1	2.015	NS	NS	0	NS	NS	NS	NS	NS	0	NS	NS	NS		F31A3.5		let-754		cpg-1		F58E6.11						C34D4.4
let-502	1	+	+	+		3	Yes	0	NS	NS	NS	NS	NS	NS	0	NS	NS	NS	NS	NS	NS	1	2.295	NS	NS	0	NS	NS	NS	NS	NS	0	NS	NS	NS		F31C3.3		let-767		cpg-2		F58E6.13						C34E10.10
let-767	1	+	+	+	+	4	Yes	0	NS	NS	NS	NS	NS	NS	0	NS	NS	NS	NS	NS	NS	1	NS	NS	2.17125	0	NS	NS	NS	NS	NS	0	NS	NS	NS		F31C3.6		let-805		cpg-3		F58F12.1						C34E7.4
lgmn-1	1		+			1	Yes	0	NS	NS	NS	NS	NS	NS	0	NS	NS	NS	NS	NS	NS	1	2.483	NS	NS	0	NS	NS	NS	NS	NS	0	NS	NS	NS		F32A11.1		let-92		cpg-4		F58F12.12						C34E7.4
lipl-2	1		+			1	Yes	0	NS	NS	NS	NS	NS	NS	0	NS	NS	NS	NS	NS	NS	1	NS	NS	3.91499	0	NS	NS	NS	NS	NS	0	NS	NS	NS		F32A5.8		letm-1		cpg-8		F58F9.7						C34F11.3
lonp-2	1		+			1	Yes	0	NS	NS	NS	NS	NS	NS	0	NS	NS	NS	NS	NS	NS	1	2.047	NS	NS	0	NS	NS	NS	NS	NS	0	NS	NS	NS		F32B5.1		lev-11		cpg-9		F58G1.7						C34F11.5
mpc-2	1	+	+			2	Yes	0	NS	NS	NS	NS	NS	NS	0	NS	NS	NS	NS	NS	NS	1	2.253	NS	NS	0	NS	NS	NS	NS	NS	0	NS	NS	NS		F32D1.5		lev-11		cpi-1		F58G6.9						C34F11.8
mrp-6	1		+	+		2	Yes	0	NS	NS	NS	NS	NS	NS	0	NS	NS	NS	NS	NS	NS	1	NS	NS	TurboID only	0	NS	NS	NS	NS	NS	0	NS	NS	NS		F32D8.12		lgc-21		cpi-2		F58H1.2						C34F6.10
msh-2	1		+			1	Yes	0	NS	NS	NS	NS	NS	NS	0	NS	NS	NS	NS	NS	NS	1	2.059	NS	NS	0	NS	NS	NS	NS	NS	0	NS	NS	NS		F32G8.2		lgc-32		cpin-1		F58H10.1						C34F6.7
ned-8	1		+	+		2	Yes	0	NS	NS	NS	NS	NS	NS	0	NS	NS	NS	NS	NS	NS	1	2.019	NS	NS	0	NS	NS	NS	NS	NS	0	NS	NS	NS		F32H2.10		lgg-2		cpl-1		F59A3.4						C34F6.9
nlp-77	1	+	+		+	3	No	0	NS	NS	NS	NS	NS	NS	0	NS	NS	NS	NS	NS	NS	1	NS	NS	3.20678	0	NS	NS	NS	NS	NS	0	NS	NS	NS		F33D4.6		lim-9		cpn-1		F59A3.8						C35A5.11
osm-1	1		+			1	Yes	0	NS	NS	NS	NS	NS	NS	0	NS	NS	NS	NS	NS	NS	1	NS	NS	3.21157	0	NS	NS	NS	NS	NS	0	NS	NS	NS		F33E11.3		lin-26		cpn-3		F59A6.2						C35A5.3
pcp-5	1		+			1	Yes	0	NS	NS	NS	NS	NS	NS	0	NS	NS	NS	NS	NS	NS	1	2.824	NS	NS	0	NS	NS	NS	NS	NS	0	NS	NS	NS		F33E2.5		lin-33		cpn-4		F59B10.5						C35A5.8
perm-1	1					0	No	0	NS	NS	NS	NS	NS	NS	0	NS	NS	NS	NS	NS	NS	1	2.099	NS	NS	0	NS	NS	NS	NS	NS	0	NS	NS	NS		F33G12.6		lin-40		cpna-1		F59B10.6						C35A5.8
rad-54.b	1		+			1	Yes	0	NS	NS	NS	NS	NS	NS	0	NS	NS	NS	NS	NS	NS	1	2.241	NS	NS	0	NS	NS	NS	NS	NS	0	NS	NS	NS		F33H1.3		lips-10		cpna-2		F59C6.16						C35B1.2
rnst-2	1		+			1	Yes	0	NS	NS	NS	NS	NS	NS	0	NS	NS	NS	NS	NS	NS	1	2.2	NS	NS	0	NS	NS	NS	NS	NS	0	NS	NS	NS		F33H1.4		lips-9		cpna-3		F59C6.5						C35B1.4
rol-6	1		+	+	+	3	Yes	0	NS	NS	NS	NS	NS	NS	0	NS	NS	NS	NS	NS	NS	1	TurboID only	NS	NS	0	NS	NS	NS	NS	NS	0	NS	NS	NS		F33H2.2		lis-1		cpna-5		F59E11.2						C35B1.5
scm-1	1	+	+	+		3	Yes	0	NS	NS	NS	NS	NS	NS	0	NS	NS	NS	NS	NS	NS	1	NS	NS	2.17624	0	NS	NS	NS	NS	NS	0	NS	NS	NS		F33H2.3		lmn-1		cpr-1		F59E11.5						C35B1.5
sfxn-1.1	1		+			1	Yes	0	NS	NS	NS	NS	NS	NS	0	NS	NS	NS	NS	NS	NS	1	2.168	NS	NS	0	NS	NS	NS	NS	NS	0	NS	NS	NS		F33H2.6		lmp-1		cpr-4		F59E11.7						C35B8.3
slc-25a18.1	1	+	+			2	Yes	0	NS	NS	NS	NS	NS	NS	0	NS	NS	NS	NS	NS	NS	1	2.729	NS	NS	0	NS	NS	NS	NS	NS	0	NS	NS	NS		F34H10.3		lnp-1		cpr-5		F59E12.1						C35C5.10
slc-25a18.2	1		+			1	Yes	0	NS	NS	NS	NS	NS	NS	0	NS	NS	NS	NS	NS	NS	1	2.044	NS	NS	0	NS	NS	NS	NS	NS	0	NS	NS	NS		F35A5.8		lntl-1		cpr-6		F59E12.15						C35C5.3
snrp-40.1	1		+			1	Yes	0	NS	NS	NS	NS	NS	NS	0	NS	NS	NS	NS	NS	NS	1	NS	2.38056	NS	0	NS	NS	NS	NS	NS	0	NS	NS	NS		F35B3.7		lpd-6		cps-6		F59E12.6						C35C5.8
spp-10	1	+	+	+		3	Yes	0	NS	NS	NS	NS	NS	NS	0	NS	NS	NS	NS	NS	NS	1	2.756	NS	NS	0	NS	NS	NS	NS	NS	0	NS	NS	NS		F35C11.6		lpd-7		cpsf-1		F59F4.2						C35C5.9
sqv-7	1		+	+		2	Yes	0	NS	NS	NS	NS	NS	NS	0	NS	NS	NS	NS	NS	NS	1	2.142	NS	NS	0	NS	NS	NS	NS	NS	0	NS	NS	NS		F35D11.4		lpin-1		cpsf-2		fah-1						C35D10.1
srh-25	1					0	No	0	NS	NS	NS	NS	NS	NS	0	NS	NS	NS	NS	NS	NS	1	2.777	NS	NS	0	NS	NS	NS	NS	NS	0	NS	NS	NS		F35G12.12		lpr-3		cpsf-3		famk-1						C35D10.10
srv-24	1					0	No	0	NS	NS	NS	NS	NS	NS	0	NS	NS	NS	NS	NS	NS	1	TurboID only	NS	NS	0	NS	NS	NS	NS	NS	0	NS	NS	NS		F35G12.7		lpr-5		cpsf-4		far-3						C35D10.12
T10D4.6	1		+	+		2	No	0	NS	NS	NS	NS	NS	NS	0	NS	NS	NS	NS	NS	NS	1	TurboID only	NS	NS	0	NS	NS	NS	NS	NS	0	NS	NS	NS		F35H10.6		lron-8		cpt-1		far-4						C35D10.17
T10F2.2	1		+	+	+	3	Yes	0	NS	NS	NS	NS	NS	NS	0	NS	NS	NS	NS	NS	NS	1	2.044	NS	NS	0	NS	NS	NS	NS	NS	0	NS	NS	NS		F36A2.2		lron-9		cpt-2		fars-1						C35D10.5
T19H12.2	1	+	+	+		3	Yes	0	NS	NS	NS	NS	NS	NS	0	NS	NS	NS	NS	NS	NS	1	2.09	NS	NS	0	NS	NS	NS	NS	NS	0	NS	NS	NS		F36A2.3		lrp-1		cpt-5		fars-3						C35D10.6
tnt-2	1	+	+	+		3	Yes	0	NS	NS	NS	NS	NS	NS	0	NS	NS	NS	NS	NS	NS	1	NS	NS	2.562	0	NS	NS	NS	NS	NS	0	NS	NS	NS		F36A2.7		lrs-1		cpt-6		fasn-1						C35D10.7
tpi-1	1	+	+	+		3	Yes	0	NS	NS	NS	NS	NS	NS	0	NS	NS	NS	NS	NS	NS	1	NS	NS	2.17345	0	NS	NS	NS	NS	NS	0	NS	NS	NS		F36D1.9		lst-4		cpx-1		fat-1						C35E7.2
ucp-4	1		+	+		2	Yes	0	NS	NS	NS	NS	NS	NS	0	NS	NS	NS	NS	NS	NS	1	2.054	NS	NS	0	NS	NS	NS	NS	NS	0	NS	NS	NS		F36D3.16		lys-4		cpz-1		fat-3						C35E7.6
usip-1	1		+	+		2	Yes	0	NS	NS	NS	NS	NS	NS	0	NS	NS	NS	NS	NS	NS	1	NS	NS	2.01556	0	NS	NS	NS	NS	NS	0	NS	NS	NS		F36D4.5		M01B12.4		cpz-2		fat-4						C35E7.9
usp-3	1		+	+		2	Yes	0	NS	NS	NS	NS	NS	NS	0	NS	NS	NS	NS	NS	NS	1	2.033	NS	NS	0	NS	NS	NS	NS	NS	0	NS	NS	NS		F36F2.1		M01F1.4		cra-1		fat-6						C36A4.4
vps-35	1	+	+	+		3	Yes	0	NS	NS	NS	NS	NS	NS	0	NS	NS	NS	NS	NS	NS	1	NS	NS	2.5148	0	NS	NS	NS	NS	NS	0	NS	NS	NS		F36G3.1		M01G5.3		crb-3		fbn-1						C36A4.4
W02D7.4	1					0	No	0	NS	NS	NS	NS	NS	NS	0	NS	NS	NS	NS	NS	NS	1	3.23	NS	NS	0	NS	NS	NS	NS	NS	0	NS	NS	NS		F36G3.2		M02D8.1		crh-1		fbxa-37						C36B1.11
Y110A7A.15	1		+	+		2	No	0	NS	NS	NS	NS	NS	NS	0	NS	NS	NS	NS	NS	NS	1	2.678	NS	NS	0	NS	NS	NS	NS	NS	0	NS	NS	NS		F36H5.10		M03B6.2		crh-2		fbxa-47						C36B1.9
Y111B2A.3	1		+	+		2	No	0	NS	NS	NS	NS	NS	NS	0	NS	NS	NS	NS	NS	NS	1	2.035	NS	NS	0	NS	NS	NS	NS	NS	0	NS	NS	NS		F37A4.2		M03C11.8		cri-2		fbxa-72						C36B7.6
Y37E11AM.3	1		+			1	Yes	0	NS	NS	NS	NS	NS	NS	0	NS	NS	NS	NS	NS	NS	1	NS	NS	2.00975	0	NS	NS	NS	NS	NS	0	NS	NS	NS		F37A4.4		M03F8.3		cri-3		fbxb-53						C36B7.6
Y47G6A.22	1	+	+	+		3	Yes	0	NS	NS	NS	NS	NS	NS	0	NS	NS	NS	NS	NS	NS	1	2.167	NS	NS	0	NS	NS	NS	NS	NS	0	NS	NS	NS		F37B12.1		M04C9.3		crls-1		fbxb-55						C36C5.5
Y57A10A.31	1		+	+		2	Yes	0	NS	NS	NS	NS	NS	NS	0	NS	NS	NS	NS	NS	NS	1	2.179	NS	NS	0	NS	NS	NS	NS	NS	0	NS	NS	NS		F37C12.10		M04F3.4		crml-1		fbxb-70						C36E6.1
Y59C2A.2	1		+	+		2	Yes	0	NS	NS	NS	NS	NS	NS	0	NS	NS	NS	NS	NS	NS	1	NS	NS	TurboID only	0	NS	NS	NS	NS	NS	0	NS	NS	NS		F37C4.5		M106.3		crn-1		fbxc-25						C36E6.1
Y62H9A.4	1		+	+		2	No	0	NS	NS	NS	NS	NS	NS	0	NS	NS	NS	NS	NS	NS	1	29.012	NS	NS	0	NS	NS	NS	NS	NS	0	NS	NS	NS		F37F2.2		M106.4		crn-3		fce-1						C36E6.2
Y87G2A.13	1		+	+		2	Yes	0	NS	NS	NS	NS	NS	NS	0	NS	NS	NS	NS	NS	NS	1	2.016	NS	NS	0	NS	NS	NS	NS	NS	0	NS	NS	NS		F37H8.5		M142.5		crt-1		fcho-1						C36E8.1
ZK550.6	1	+	+	+	+	4	Yes	0	NS	NS	NS	NS	NS	NS	0	NS	NS	NS	NS	NS	NS	1	NS	TurboID only	NS	0	NS	NS	NS	NS	NS	0	NS	NS	NS		F38A1.8		M162.5		crtc-1		fcp-1						C36E8.4
ZK856.7	1		+	+		2	No	0	NS	NS	NS	NS	NS	NS	0	NS	NS	NS	NS	NS	NS	1	NS	TurboID only	NS	0	NS	NS	NS	NS	NS	0	NS	NS	NS		F38A5.2		M28.10		csb-1		fem-1						C36H8.1
aagr-4	1		+	+	+	3	Yes	0	NS	NS	NS	NS	NS	NS	1	NS	NS	NS	NS	NS	TurboID only	0	NS	NS	NS	0	NS	NS	NS	NS	NS	0	NS	NS	NS		F38B2.4		M28.5		csc-1		fhod-1						C37A2.6
abcf-1	1	+	+	+		3	Yes	0	NS	NS	NS	NS	NS	NS	1	NS	NS	2.5062	NS	NS	NS	0	NS	NS	NS	0	NS	NS	NS	NS	NS	0	NS	NS	NS		F38B6.6		M4.1		csk-1		fib-1						C37A2.7
abcf-3	1	+	+	+	+	4	Yes	0	NS	NS	NS	NS	NS	NS	1	NS	NS	2.03468	NS	NS	NS	0	NS	NS	NS	0	NS	NS	NS	NS	NS	0	NS	NS	NS		F38C2.1		M57.2		csn-1		fip-1						C37A2.8
abts-4	1		+	+		2	Yes	0	NS	NS	NS	NS	NS	NS	1	NS	NS	NS	NS	4.16069	NS	0	NS	NS	NS	0	NS	NS	NS	NS	NS	0	NS	NS	NS		F38E1.3		M7.8		csn-2		fipr-21						C37A5.7
acin-1	1	+	+	+		3	Yes	0	NS	NS	NS	NS	NS	NS	1	4.52306	NS	NS	NS	NS	NS	0	NS	NS	NS	0	NS	NS	NS	NS	NS	0	NS	NS	NS		F38E9.4		M79.2		csn-3		fipr-22						C37C3.1
acs-2	1		+	+		2	Yes	0	NS	NS	NS	NS	NS	NS	1	3.63234	NS	NS	NS	NS	NS	0	NS	NS	NS	0	NS	NS	NS	NS	NS	0	NS	NS	NS		F39B2.3		M88.5		csn-4		fis-2						C37C3.18
adk-1	1	+	+			2	Yes	0	NS	NS	NS	NS	NS	NS	1	NS	NS	2.1848	NS	NS	NS	0	NS	NS	NS	0	NS	NS	NS	NS	NS	0	NS	NS	NS		F39B2.5		mag-1		csn-5		fkb-1						C37C3.2
alh-10	1	+	+	+		3	Yes	0	NS	NS	NS	NS	NS	NS	1	NS	NS	TurboID only	NS	NS	NS	0	NS	NS	NS	0	NS	NS	NS	NS	NS	0	NS	NS	NS		F39C12.1		mak-2		csn-6		fkb-3						C37C3.2
alh-12	1	+	+	+		3	Yes	0	NS	NS	NS	NS	NS	NS	1	NS	NS	2.48131	NS	NS	NS	0	NS	NS	NS	0	NS	NS	NS	NS	NS	0	NS	NS	NS		F39H11.1		maoc-1		csnk-1		fkb-4						C37C3.7
alh-8	1	+	+	+	+	4	Yes	0	NS	NS	NS	NS	NS	NS	1	NS	NS	2.82196	NS	NS	NS	0	NS	NS	NS	0	NS	NS	NS	NS	NS	0	NS	NS	NS		F39H12.1		map-1		csq-1		fkb-5						C37C3.9
amph-1	1	+	+	+		3	Yes	0	NS	NS	NS	NS	NS	NS	1	NS	NS	TurboID only	NS	NS	NS	0	NS	NS	NS	0	NS	NS	NS	NS	NS	0	NS	NS	NS		F39H12.3		map-2		csr-1		fkb-6						C37E2.1
apa-2	1	+	+	+	+	4	Yes	0	NS	NS	NS	NS	NS	NS	1	NS	NS	2.34648	NS	NS	NS	0	NS	NS	NS	0	NS	NS	NS	NS	NS	0	NS	NS	NS		F40A3.2		max-2		cst-1		fkh-9						C37H5.13
apb-1	1	+	+	+		3	Yes	0	NS	NS	NS	NS	NS	NS	1	NS	NS	3.28889	NS	NS	NS	0	NS	NS	NS	0	NS	NS	NS	NS	NS	0	NS	NS	NS		F40A3.3		mbf-1		cTel55X.1		fli-1						C37H5.5
arf-1.2	1	+	+	+		3	No	0	NS	NS	NS	NS	NS	NS	1	NS	NS	2.0884	NS	NS	NS	0	NS	NS	NS	0	NS	NS	NS	NS	NS	0	NS	NS	NS		F40A3.6		mboa-6		ctg-1		fln-2						C37H5.5
argk-1	1	+	+			2	Yes	0	NS	NS	NS	NS	NS	NS	1	NS	5.22815	NS	NS	NS	NS	0	NS	NS	NS	0	NS	NS	NS	NS	NS	0	NS	NS	NS		F40E12.2		mca-1		ctg-2		flp-27						C37H5.6
arrd-14	1		+	+	+	3	Yes	0	NS	NS	NS	NS	NS	NS	1	NS	NS	NS	NS	NS	TurboID only	0	NS	NS	NS	0	NS	NS	NS	NS	NS	0	NS	NS	NS		F40F11.3		mca-2		cth-2		flu-2						C38C10.2
ash-2	1	+	+	+		3	Yes	0	NS	NS	NS	NS	NS	NS	1	2.04911	NS	NS	NS	NS	NS	0	NS	NS	NS	0	NS	NS	NS	NS	NS	0	NS	NS	NS		F40F4.7		mca-3		ctl-2		fmo-3						C38C10.2
asp-6	1	+	+	+		3	Yes	0	NS	NS	NS	NS	NS	NS	1	NS	NS	NS	NS	NS	2.03017	0	NS	NS	NS	0	NS	NS	NS	NS	NS	0	NS	NS	NS		F40F8.1		mca-3		ctn-1		fmo-4						C38C10.6
atg-4.1	1	+	+	+		3	Yes	0	NS	NS	NS	NS	NS	NS	1	NS	NS	TurboID only	NS	NS	NS	0	NS	NS	NS	0	NS	NS	NS	NS	NS	0	NS	NS	NS		F40F8.11		mce-1		ctns-1		fmo-5						C38C3.10
atgp-2	1	+	+	+	+	4	Yes	0	NS	NS	NS	NS	NS	NS	1	NS	NS	TurboID only	NS	NS	NS	0	NS	NS	NS	0	NS	NS	NS	NS	NS	0	NS	NS	NS		F40G9.17		mcm-2		ctps-1		fntb-1						C38C6.3
B0303.7	1	+	+			2	Yes	0	NS	NS	NS	NS	NS	NS	1	NS	NS	7.215	NS	NS	NS	0	NS	NS	NS	0	NS	NS	NS	NS	NS	0	NS	NS	NS		F40H3.1		mcm-3		ctr-9		fos-1						C38D4.4
B0416.5	1	+	+	+		3	Yes	0	NS	NS	NS	NS	NS	NS	1	NS	NS	4.16149	NS	NS	NS	0	NS	NS	NS	0	NS	NS	NS	NS	NS	0	NS	NS	NS		F41G3.6		mcm-4		cts-1		fozi-1						C38H2.2
B0432.7	1	+	+			2	Yes	0	NS	NS	NS	NS	NS	NS	1	NS	NS	TurboID only	NS	NS	NS	0	NS	NS	NS	0	NS	NS	NS	NS	NS	0	NS	NS	NS		F41H10.4		mcm-6		cua-1		frm-1						C38H2.3
baz-2	1	+	+	+		3	Yes	0	NS	NS	NS	NS	NS	NS	1	4.02057	NS	NS	NS	NS	NS	0	NS	NS	NS	0	NS	NS	NS	NS	NS	0	NS	NS	NS		F42A10.5		mcm-7		cul-1		frm-10						C39B5.5
C01G10.9	1		+	+	+	3	Yes	0	NS	NS	NS	NS	NS	NS	1	NS	NS	NS	2.06422	NS	NS	0	NS	NS	NS	0	NS	NS	NS	NS	NS	0	NS	NS	NS		F42C5.3		mcu-1		cul-2		frm-4						C39B5.6
C03G6.17	1		+	+	+	3	No	0	NS	NS	NS	NS	NS	NS	1	14.4982	NS	NS	NS	NS	NS	0	NS	NS	NS	0	NS	NS	NS	NS	NS	0	NS	NS	NS		F42G2.5		mdh-1		cul-3		frm-7						C39D10.2
C05C8.1	1	+	+	+	+	4	Yes	0	NS	NS	NS	NS	NS	NS	1	NS	NS	NS	NS	NS	TurboID only	0	NS	NS	NS	0	NS	NS	NS	NS	NS	0	NS	NS	NS		F42G8.10		mdh-1		cul-4		ftn-1						C39D10.7
C05G5.2	1	+	+	+		3	No	0	NS	NS	NS	NS	NS	NS	1	NS	NS	TurboID only	NS	NS	NS	0	NS	NS	NS	0	NS	NS	NS	NS	NS	0	NS	NS	NS		F42H10.3		mdt-28		cul-5		ftn-2						C39D10.8
C06A6.4	1	+	+	+		3	Yes	0	NS	NS	NS	NS	NS	NS	1	NS	NS	TurboID only	NS	NS	NS	0	NS	NS	NS	0	NS	NS	NS	NS	NS	0	NS	NS	NS		F42H10.6		mec-12		cup-2		ftt-2						C39D10.8
C06E4.3	1		+		+	2	Yes	0	NS	NS	NS	NS	NS	NS	1	NS	NS	TurboID only	NS	NS	NS	0	NS	NS	NS	0	NS	NS	NS	NS	NS	0	NS	NS	NS		F43B10.1		mec-17		cup-5		fubl-1						C39E9.11
C09B9.2	1					0	No	0	NS	NS	NS	NS	NS	NS	1	TurboID only	NS	NS	NS	NS	NS	0	NS	NS	NS	0	NS	NS	NS	NS	NS	0	NS	NS	NS		F43C9.2		mec-7		cut-2		fubl-3						C39E9.12
C14A11.6	1	+	+			2	No	0	NS	NS	NS	NS	NS	NS	1	NS	NS	TurboID only	NS	NS	NS	0	NS	NS	NS	0	NS	NS	NS	NS	NS	0	NS	NS	NS		F43D2.6		mek-1		cutc-1		fum-1						C39E9.7
C24A11.1	1		+		+	2	No	0	NS	NS	NS	NS	NS	NS	1	3.18568	NS	NS	NS	NS	NS	0	NS	NS	NS	0	NS	NS	NS	NS	NS	0	NS	NS	NS		F43G9.12		mek-2		cutl-15		fust-1						C39E9.8
C34E10.10	1		+	+		2	Yes	0	NS	NS	NS	NS	NS	NS	1	2.82686	NS	NS	NS	NS	NS	0	NS	NS	NS	0	NS	NS	NS	NS	NS	0	NS	NS	NS		F44B9.8		mel-28		cutl-26		fzr-1						C39H7.1
C53D6.7	1		+	+	+	3	Yes	0	NS	NS	NS	NS	NS	NS	1	NS	NS	3.20761	NS	NS	NS	0	NS	NS	NS	0	NS	NS	NS	NS	NS	0	NS	NS	NS		F44E2.3		mel-32		cux-7		gana-1						C39H7.1
C54E4.5	1	+	+	+		3	Yes	0	NS	NS	NS	NS	NS	NS	1	NS	NS	TurboID only	NS	NS	NS	0	NS	NS	NS	0	NS	NS	NS	NS	NS	0	NS	NS	NS		F44E2.6		mel-47		cya-1		gap-1						C40A11.6
cap-1	1	+	+	+		3	Yes	0	NS	NS	NS	NS	NS	NS	1	NS	NS	6.75053	NS	NS	NS	0	NS	NS	NS	0	NS	NS	NS	NS	NS	0	NS	NS	NS		F44E2.7		men-1		cyb-1		gars-1						C40H1.6
catp-4	1		+			1	Yes	0	NS	NS	NS	NS	NS	NS	1	NS	NS	NS	NS	4.10952	NS	0	NS	NS	NS	0	NS	NS	NS	NS	NS	0	NS	NS	NS		F44E2.8		mev-1		cyb-2.1		gas-1						C41D11.3
catp-8	1	+	+	+	+	4	Yes	0	NS	NS	NS	NS	NS	NS	1	NS	NS	2.74708	NS	NS	NS	0	NS	NS	NS	0	NS	NS	NS	NS	NS	0	NS	NS	NS		F44E5.1		mics-1		cyb-2.2		gbh-2						C41D11.6
cct-2	1	+	+	+		3	Yes	0	NS	NS	NS	NS	NS	NS	1	NS	NS	NS	2.04514	NS	NS	0	NS	NS	NS	0	NS	NS	NS	NS	NS	0	NS	NS	NS		F44E5.4		mig-15		cyb-3		gck-4						C41G11.1
cdc-48.2	1	+	+	+	+	4	Yes	0	NS	NS	NS	NS	NS	NS	1	NS	NS	2.21284	NS	NS	NS	0	NS	NS	NS	0	NS	NS	NS	NS	NS	0	NS	NS	NS		F44E7.3		misc-1		cyc-1		gcn-2						C41G7.9
cdc-5l	1	+	+	+		3	Yes	0	NS	NS	NS	NS	NS	NS	1	2.74233	NS	NS	NS	NS	NS	0	NS	NS	NS	0	NS	NS	NS	NS	NS	0	NS	NS	NS		F44E7.4		mlc-1		cyc-2.1		gcs-1						C41G7.9
cdh-4	1	+	+	+	+	4	Yes	0	NS	NS	NS	NS	NS	NS	1	NS	NS	9.45253	NS	NS	NS	0	NS	NS	NS	0	NS	NS	NS	NS	NS	0	NS	NS	NS		F44G4.2		mlc-2		cyc-2.2		gcsh-2						C41H7.3
cdk-12	1	+	+	+	+	4	Yes	0	NS	NS	NS	NS	NS	NS	1	2.74157	NS	NS	NS	NS	NS	0	NS	NS	NS	0	NS	NS	NS	NS	NS	0	NS	NS	NS		F45D11.15		mlc-5		cyd-1		gcst-1						C41H7.5
cdl-1	1	+	+	+		3	Yes	0	NS	NS	NS	NS	NS	NS	1	NS	2.2003	NS	NS	NS	NS	0	NS	NS	NS	0	NS	NS	NS	NS	NS	0	NS	NS	NS		F45D3.2		mlt-11		cye-1		gcy-12						C41H7.6
cebp-1	1	+	+	+	+	4	No	0	NS	NS	NS	NS	NS	NS	1	TurboID only	NS	NS	NS	NS	NS	0	NS	NS	NS	0	NS	NS	NS	NS	NS	0	NS	NS	NS		F45F2.10		mlt-8		cyk-1		gcy-22						C42C1.11
ceh-92	1					0	No	0	NS	NS	NS	NS	NS	NS	1	NS	2.45122	NS	NS	NS	NS	0	NS	NS	NS	0	NS	NS	NS	NS	NS	0	NS	NS	NS		F45F2.9		mmcm-1		cyk-3		gcy-28						C42C1.11
cest-32	1	+	+			2	No	0	NS	NS	NS	NS	NS	NS	1	NS	NS	NS	TurboID only	NS	NS	0	NS	NS	NS	0	NS	NS	NS	NS	NS	0	NS	NS	NS		F45G2.10		mms-19		cyk-4		gcy-35						C42C1.12
cey-1	1	+	+	+		3	Yes	0	NS	NS	NS	NS	NS	NS	1	NS	NS	6.34755	NS	NS	NS	0	NS	NS	NS	0	NS	NS	NS	NS	NS	0	NS	NS	NS		F45G2.7		moag-4		cyk-7		gcy-5						C42C1.4
ckb-2	1	+	+			2	Yes	0	NS	NS	NS	NS	NS	NS	1	NS	NS	4.39633	NS	NS	NS	0	NS	NS	NS	0	NS	NS	NS	NS	NS	0	NS	NS	NS		F45G2.8		mog-1		cyl-1		gdh-1						C42C1.9
clip-1	1	+	+	+	+	4	No	0	NS	NS	NS	NS	NS	NS	1	NS	NS	TurboID only	NS	NS	NS	0	NS	NS	NS	0	NS	NS	NS	NS	NS	0	NS	NS	NS		F45H10.2		mog-5		cyld-1		gdi-1						C42D4.1
cmd-1	1	+	+	+	+	4	Yes	0	NS	NS	NS	NS	NS	NS	1	NS	NS	5.6408	NS	NS	NS	0	NS	NS	NS	0	NS	NS	NS	NS	NS	0	NS	NS	NS		F45H10.3		moma-1		cyn-1		gei-1						C42D4.1
cogc-4	1	+	+	+		3	Yes	0	NS	NS	NS	NS	NS	NS	1	NS	NS	3.33572	NS	NS	NS	0	NS	NS	NS	0	NS	NS	NS	NS	NS	0	NS	NS	NS		F46A9.2		mon-2		cyn-10		gei-13						C42D4.18
col-90	1		+		+	2	Yes	0	NS	NS	NS	NS	NS	NS	1	NS	NS	NS	NS	NS	2.87627	0	NS	NS	NS	0	NS	NS	NS	NS	NS	0	NS	NS	NS		F46B6.12		mop-25.1		cyn-11		gei-17						C42D4.2
copb-2	1	+	+	+	+	4	Yes	0	NS	NS	NS	NS	NS	NS	1	NS	NS	4.43797	NS	NS	NS	0	NS	NS	NS	0	NS	NS	NS	NS	NS	0	NS	NS	NS		F46B6.4		mop-25.2		cyn-13		gei-4						C42D4.3
copd-1	1	+	+	+	+	4	Yes	0	NS	NS	NS	NS	NS	NS	1	NS	NS	3.31843	NS	NS	NS	0	NS	NS	NS	0	NS	NS	NS	NS	NS	0	NS	NS	NS		F46B6.5		mppa-1		cyn-15		gei-8						C42D4.3
copg-1	1	+	+			2	Yes	0	NS	NS	NS	NS	NS	NS	1	NS	NS	2.02469	NS	NS	NS	0	NS	NS	NS	0	NS	NS	NS	NS	NS	0	NS	NS	NS		F46F11.1		mppb-1		cyn-16		gex-3						C43E11.12
cpi-2	1	+	+	+	+	4	Yes	0	NS	NS	NS	NS	NS	NS	1	NS	NS	TurboID only	NS	NS	NS	0	NS	NS	NS	0	NS	NS	NS	NS	NS	0	NS	NS	NS		F46H5.2		mpst-3		cyn-3		gfi-2						C43E11.9
csn-1	1	+	+	+		3	Yes	0	NS	NS	NS	NS	NS	NS	1	NS	NS	2.7783	NS	NS	NS	0	NS	NS	NS	0	NS	NS	NS	NS	NS	0	NS	NS	NS		F46H5.3		mrck-1		cyn-4		ghi-1						C43E11.9
csn-3	1	+	+	+		3	Yes	0	NS	NS	NS	NS	NS	NS	1	NS	NS	3.45144	NS	NS	NS	0	NS	NS	NS	0	NS	NS	NS	NS	NS	0	NS	NS	NS		F46H5.7		mrp-2		cyn-5		glb-1						C44B11.6
ctc-2	1		+			1	Yes	0	NS	NS	NS	NS	NS	NS	1	NS	NS	NS	NS	2.12053	NS	0	NS	NS	NS	0	NS	NS	NS	NS	NS	0	NS	NS	NS		F47B10.9		mrp-3		cyn-6		glb-26						C44B7.10
cyc-2.1	1	+	+	+	+	4	Yes	0	NS	NS	NS	NS	NS	NS	1	NS	NS	NS	NS	3.29045	NS	0	NS	NS	NS	0	NS	NS	NS	NS	NS	0	NS	NS	NS		F47B7.2		mrp-4		cyn-7		glb-5						C44B7.12
cysl-2	1	+	+	+	+	4	Yes	0	NS	NS	NS	NS	NS	NS	1	NS	NS	NS	NS	NS	2.0167	0	NS	NS	NS	0	NS	NS	NS	NS	NS	0	NS	NS	NS		F47B8.3		mrp-5		cyn-9		glc-2						C44B7.2
cytb-5.2	1	+	+	+	+	4	Yes	0	NS	NS	NS	NS	NS	NS	1	NS	NS	NS	TurboID only	NS	NS	0	NS	NS	NS	0	NS	NS	NS	NS	NS	0	NS	NS	NS		F47G4.4		mrp-7		cyp-14A5		gld-2						C44B7.5
czw-1	1	+	+	+		3	Yes	0	NS	NS	NS	NS	NS	NS	1	NS	NS	9.23556	NS	NS	NS	0	NS	NS	NS	0	NS	NS	NS	NS	NS	0	NS	NS	NS		F48B9.1		mrpl-14		cyp-29A2		gld-4						C44B7.7
D1014.4	1	+	+			2	No	0	NS	NS	NS	NS	NS	NS	1	NS	NS	TurboID only	NS	NS	NS	0	NS	NS	NS	0	NS	NS	NS	NS	NS	0	NS	NS	NS		F48C1.5		mrpl-15		cyp-29A3		gldc-1						C44B7.7
daf-15	1	+	+	+		3	Yes	0	NS	NS	NS	NS	NS	NS	1	NS	NS	TurboID only	NS	NS	NS	0	NS	NS	NS	0	NS	NS	NS	NS	NS	0	NS	NS	NS		F48C1.6		mrpl-2		cyp-31A2		glf-1						C44B9.3
dct-6	1		+	+	+	3	No	0	NS	NS	NS	NS	NS	NS	1	NS	2.44799	NS	NS	NS	NS	0	NS	NS	NS	0	NS	NS	NS	NS	NS	0	NS	NS	NS		F48E8.2		mrpl-22		cyp-31A3		glit-1						C44C1.1
ddo-2	1	+	+	+	+	4	Yes	0	NS	NS	NS	NS	NS	NS	1	NS	NS	NS	NS	NS	3.22366	0	NS	NS	NS	0	NS	NS	NS	NS	NS	0	NS	NS	NS		F48E8.3		mrpl-37		cyp-32A1		gln-1						C44C1.1
ddx-19	1	+	+	+	+	4	Yes	0	NS	NS	NS	NS	NS	NS	1	NS	NS	5.48047	NS	NS	NS	0	NS	NS	NS	0	NS	NS	NS	NS	NS	0	NS	NS	NS		F49C12.11		mrpl-39		cyp-33A1		gln-3						C44C1.6
denn-4	1	+	+	+		3	Yes	0	NS	NS	NS	NS	NS	NS	1	NS	NS	TurboID only	NS	NS	NS	0	NS	NS	NS	0	NS	NS	NS	NS	NS	0	NS	NS	NS		F49C12.7		mrpl-4		cyp-33C3		glna-2						C44C10.11
dgk-4	1	+	+	+	+	4	Yes	0	NS	NS	NS	NS	NS	NS	1	NS	NS	TurboID only	NS	NS	NS	0	NS	NS	NS	0	NS	NS	NS	NS	NS	0	NS	NS	NS		F49C12.9		mrpl-46		cyp-33C9		glr-4						C44C10.9
dhs-17	1		+			1	Yes	0	NS	NS	NS	NS	NS	NS	1	3.85973	NS	NS	NS	NS	NS	0	NS	NS	NS	0	NS	NS	NS	NS	NS	0	NS	NS	NS		F49E2.5		mrps-11		cyp-34A2		glt-1						C44E12.1
dhs-19	1		+	+		2	Yes	0	NS	NS	NS	NS	NS	NS	1	NS	NS	TurboID only	NS	NS	NS	0	NS	NS	NS	0	NS	NS	NS	NS	NS	0	NS	NS	NS		F49H12.3		mrps-18a		cyp-34A8		glt-5						C44E12.1
dhs-9	1	+	+		+	3	Yes	0	NS	NS	NS	NS	NS	NS	1	NS	NS	2.36674	NS	NS	NS	0	NS	NS	NS	0	NS	NS	NS	NS	NS	0	NS	NS	NS		F52B11.2		mrps-18b		cyp-36A1		gly-10						C44E4.4
dig-1	1	+	+	+		3	Yes	0	NS	NS	NS	NS	NS	NS	1	NS	NS	2.25386	NS	NS	NS	0	NS	NS	NS	0	NS	NS	NS	NS	NS	0	NS	NS	NS		F52B5.3		mrps-2		cyp-42A1		gly-20						C44E4.4
dli-1	1	+	+	+		3	Yes	0	NS	NS	NS	NS	NS	NS	1	NS	NS	2.61661	NS	NS	NS	0	NS	NS	NS	0	NS	NS	NS	NS	NS	0	NS	NS	NS		F52C12.2		mrps-22		cyp-44A1		gly-3						C44E4.5
dpf-5	1	+	+	+	+	4	Yes	0	NS	NS	NS	NS	NS	NS	1	NS	NS	NS	NS	NS	TurboID only	0	NS	NS	NS	0	NS	NS	NS	NS	NS	0	NS	NS	NS		F52C12.6		mrps-30		cysl-1		gly-6						C44E4.5
dpy-10	1	+	+	+	+	4	No	0	NS	NS	NS	NS	NS	NS	1	TurboID only	NS	NS	NS	NS	NS	0	NS	NS	NS	0	NS	NS	NS	NS	NS	0	NS	NS	NS		F52G3.1		mrps-35		cysl-2		gly-8						C44F1.1
drp-1	1	+	+	+	+	4	Yes	0	NS	NS	NS	NS	NS	NS	1	NS	NS	2.93223	NS	NS	NS	0	NS	NS	NS	0	NS	NS	NS	NS	NS	0	NS	NS	NS		F52H2.7		mrps-5		cytb-5.1		gmeb-1						C44H4.4
dyn-1	1	+	+	+	+	4	Yes	0	NS	NS	NS	NS	NS	NS	1	NS	NS	2.02539	NS	NS	NS	0	NS	NS	NS	0	NS	NS	NS	NS	NS	0	NS	NS	NS		F53A10.2		mrs-1		cytb-5.2		gob-1						C44H4.4
ears-1	1	+	+	+	+	4	Yes	0	NS	NS	NS	NS	NS	NS	1	NS	NS	3.77401	NS	NS	NS	0	NS	NS	NS	0	NS	NS	NS	NS	NS	0	NS	NS	NS		F53B1.4		msh-2		cyy-1		gon-2						C44H9.5
EEED8.10	1	+	+	+		3	Yes	0	NS	NS	NS	NS	NS	NS	1	NS	NS	3.84504	NS	NS	NS	0	NS	NS	NS	0	NS	NS	NS	NS	NS	0	NS	NS	NS		F53B2.8		msi-1		czw-1		got-2.2						C45B2.1
eft-1	1					0	No	0	NS	NS	NS	NS	NS	NS	1	NS	NS	2.20901	NS	NS	NS	0	NS	NS	NS	0	NS	NS	NS	NS	NS	0	NS	NS	NS		F53B3.5		msp-10		D1005.2		gpa-12						C45B2.2
eif-2A	1	+	+		+	3	Yes	0	NS	NS	NS	NS	NS	NS	1	NS	NS	NS	NS	11.0911	NS	0	NS	NS	NS	0	NS	NS	NS	NS	NS	0	NS	NS	NS		F53B3.6		mspn-1		D1022.3		gpa-17						C45B2.2
eif-2Bgamma	1	+	+			2	Yes	0	NS	NS	NS	NS	NS	NS	1	NS	NS	TurboID only	NS	NS	NS	0	NS	NS	NS	0	NS	NS	NS	NS	NS	0	NS	NS	NS		F53C11.1		msra-1		D1022.4		gpb-2						C45B2.3
F07F6.8	1		+	+	+	3	No	0	NS	NS	NS	NS	NS	NS	1	NS	NS	NS	2.49448	NS	NS	0	NS	NS	NS	0	NS	NS	NS	NS	NS	0	NS	NS	NS		F53C11.3		mtch-1		D1025.10		gpd-2						C45B2.6
F09E5.3	1	+	+	+	+	4	Yes	0	NS	NS	NS	NS	NS	NS	1	NS	NS	NS	NS	2.66674	NS	0	NS	NS	NS	0	NS	NS	NS	NS	NS	0	NS	NS	NS		F53C11.5		mtm-3		D1037.1		gpd-3						C45B2.8
F09F7.5	1	+	+	+	+	4	No	0	NS	NS	NS	NS	NS	NS	1	NS	NS	TurboID only	NS	NS	NS	0	NS	NS	NS	0	NS	NS	NS	NS	NS	0	NS	NS	NS		F53E10.1		mtr-4		D1043.1		gpi-1						C45E1.4
F10A3.17	1	+	+			2	No	0	NS	NS	NS	NS	NS	NS	1	NS	NS	NS	2.19958	NS	NS	0	NS	NS	NS	0	NS	NS	NS	NS	NS	0	NS	NS	NS		F53E10.6		mtx-1		D1044.6		grd-1						C45E5.1
F17A9.4	1	+	+	+	+	4	No	0	NS	NS	NS	NS	NS	NS	1	NS	NS	TurboID only	NS	NS	NS	0	NS	NS	NS	0	NS	NS	NS	NS	NS	0	NS	NS	NS		F53F1.2		mtx-2		D1046.2		grd-11						C45G7.13
F17A9.5	1	+	+	+	+	4	No	0	NS	NS	NS	NS	NS	NS	1	NS	NS	TurboID only	NS	NS	NS	0	NS	NS	NS	0	NS	NS	NS	NS	NS	0	NS	NS	NS		F53F1.3		mua-3		D1053.4		grd-14						C45G7.4
F20D6.6	1					0	No	0	NS	NS	NS	NS	NS	NS	1	NS	NS	NS	NS	4.46549	NS	0	NS	NS	NS	0	NS	NS	NS	NS	NS	0	NS	NS	NS		F53F4.10		mup-2		D1054.10		grd-2						C45G9.13
F21D5.7	1	+	+	+	+	4	Yes	0	NS	NS	NS	NS	NS	NS	1	NS	NS	4.69589	NS	NS	NS	0	NS	NS	NS	0	NS	NS	NS	NS	NS	0	NS	NS	NS		F53F4.11		mvb-12		D1054.11		grd-5						C45G9.5
F22B8.7	1	+	+	+		3	Yes	0	NS	NS	NS	NS	NS	NS	1	NS	NS	2.32495	NS	NS	NS	0	NS	NS	NS	0	NS	NS	NS	NS	NS	0	NS	NS	NS		F53F4.12		mvk-1		D1054.3		grd-6						C45G9.5
F23D12.11	1	+	+	+		3	No	0	NS	NS	NS	NS	NS	NS	1	NS	NS	NS	TurboID only	NS	NS	0	NS	NS	NS	0	NS	NS	NS	NS	NS	0	NS	NS	NS		F53F8.5		mvk-1		D1069.3		grh-1						C45G9.7
F31D4.2	1		+	+		2	Yes	0	NS	NS	NS	NS	NS	NS	1	NS	NS	NS	NS	NS	TurboID only	0	NS	NS	NS	0	NS	NS	NS	NS	NS	0	NS	NS	NS		F53G12.4		myo-2		D1081.7		grl-10						C46A5.1
F32B5.6	1		+	+	+	3	No	0	NS	NS	NS	NS	NS	NS	1	2.43919	NS	NS	NS	NS	NS	0	NS	NS	NS	0	NS	NS	NS	NS	NS	0	NS	NS	NS		F53H1.1		myo-3		D1081.9		grl-16						C46A5.4
F36A2.14	1		+	+		2	No	0	NS	NS	NS	NS	NS	NS	1	2.08219	NS	NS	NS	NS	NS	0	NS	NS	NS	0	NS	NS	NS	NS	NS	0	NS	NS	NS		F53H1.4		myo-5		D1086.10		grl-21						C46A5.6
F37B4.10	1					0	No	0	NS	NS	NS	NS	NS	NS	1	NS	TurboID only	NS	NS	NS	NS	0	NS	NS	NS	0	NS	NS	NS	NS	NS	0	NS	NS	NS		F53H2.1		nac-1		D1086.11		grl-4						C46C2.2
F38A1.8	1	+	+	+		3	Yes	0	NS	NS	NS	NS	NS	NS	1	NS	NS	10.379	NS	NS	NS	0	NS	NS	NS	0	NS	NS	NS	NS	NS	0	NS	NS	NS		F53H2.3		nap-1		D1086.3		grl-5						C46C2.2
F39B2.3	1	+	+	+		3	Yes	0	NS	NS	NS	NS	NS	NS	1	NS	NS	2.92027	NS	NS	NS	0	NS	NS	NS	0	NS	NS	NS	NS	NS	0	NS	NS	NS		F54A3.2		nas-11		D1086.6		grl-7						C46C2.5
F40F8.11	1	+	+	+		3	No	0	NS	NS	NS	NS	NS	NS	1	2.9926	NS	NS	NS	NS	NS	0	NS	NS	NS	0	NS	NS	NS	NS	NS	0	NS	NS	NS		F54A3.5		nbet-1		D1086.8		grsp-2						C46C2.7
F41H10.3	1		+	+	+	3	No	0	NS	NS	NS	NS	NS	NS	1	NS	2.13362	NS	NS	NS	NS	0	NS	NS	NS	0	NS	NS	NS	NS	NS	0	NS	NS	NS		F54B3.1		ncbp-1		D2005.3		grsp-4						C46F11.4
F42A9.7	1					0	No	0	NS	NS	NS	NS	NS	NS	1	3.36452	NS	NS	NS	NS	NS	0	NS	NS	NS	0	NS	NS	NS	NS	NS	0	NS	NS	NS		F54C8.4		nck-1		D2005.4		gsp-1						C46F11.4
F42C5.9	1		+	+		2	Yes	0	NS	NS	NS	NS	NS	NS	1	NS	NS	2.01321	NS	NS	NS	0	NS	NS	NS	0	NS	NS	NS	NS	NS	0	NS	NS	NS		F54C8.6		ncs-2		D2013.6		gsp-2						C46F11.6
F42H10.3	1	+	+	+		3	Yes	0	NS	NS	NS	NS	NS	NS	1	NS	NS	TurboID only	NS	NS	NS	0	NS	NS	NS	0	NS	NS	NS	NS	NS	0	NS	NS	NS		F54C8.7		ncx-1		D2023.1		gspd-1						C46G7.2
F52B5.3	1	+	+	+		3	Yes	0	NS	NS	NS	NS	NS	NS	1	NS	2.44426	NS	NS	NS	NS	0	NS	NS	NS	0	NS	NS	NS	NS	NS	0	NS	NS	NS		F54C9.11		ncx-2		D2023.4		gsr-1						C46G7.2
F53F1.2	1	+	+	+	+	4	Yes	0	NS	NS	NS	NS	NS	NS	1	NS	NS	3.18281	NS	NS	NS	0	NS	NS	NS	0	NS	NS	NS	NS	NS	0	NS	NS	NS		F54C9.3		nd1		D2023.6		gss-1						C46H11.2
F53F4.11	1	+	+	+	+	4	Yes	0	NS	NS	NS	NS	NS	NS	1	3.68509	NS	NS	NS	NS	NS	0	NS	NS	NS	0	NS	NS	NS	NS	NS	0	NS	NS	NS		F54C9.9		nd4		D2024.5		gst-12						C46H3.2
F54F2.9	1	+	+			2	Yes	0	NS	NS	NS	NS	NS	NS	1	NS	NS	TurboID only	NS	NS	NS	0	NS	NS	NS	0	NS	NS	NS	NS	NS	0	NS	NS	NS		F54D1.6		nd5		D2030.11		gst-20						C47B2.2
F55G1.6	1		+	+		2	No	0	NS	NS	NS	NS	NS	NS	1	NS	TurboID only	NS	NS	NS	NS	0	NS	NS	NS	0	NS	NS	NS	NS	NS	0	NS	NS	NS		F54D5.12		ndk-1		D2030.2		gst-26						C47B2.2
F56C9.3	1		+	+		2	No	0	NS	NS	NS	NS	NS	NS	1	NS	TurboID only	NS	NS	NS	NS	0	NS	NS	NS	0	NS	NS	NS	NS	NS	0	NS	NS	NS		F54D8.6		nduf-5		D2030.4		gst-27						C47B2.9
fbp-1	1	+	+	+		3	Yes	0	NS	NS	NS	NS	NS	NS	1	NS	NS	2.56828	NS	NS	NS	0	NS	NS	NS	0	NS	NS	NS	NS	NS	0	NS	NS	NS		F54F2.7		nduf-7		D2030.7		gst-39						C47D12.2
fbxa-115	1	+	+			2	No	0	NS	NS	NS	NS	NS	NS	1	NS	NS	6.58781	NS	NS	NS	0	NS	NS	NS	0	NS	NS	NS	NS	NS	0	NS	NS	NS		F54F2.9		ndx-4		D2045.2		gst-40						C47D12.2
fbxa-156	1					0	No	0	NS	NS	NS	NS	NS	NS	1	NS	NS	NS	2.30552	NS	NS	0	NS	NS	NS	0	NS	NS	NS	NS	NS	0	NS	NS	NS		F54F7.3		ndx-9		D2062.6		gst-5						C47D12.5
fbxa-4	1					0	No	0	NS	NS	NS	NS	NS	NS	1	NS	NS	NS	2.14376	NS	NS	0	NS	NS	NS	0	NS	NS	NS	NS	NS	0	NS	NS	NS		F55A11.6		nekl-3		D2085.3		gst-7						C47E12.2
fbxc-50	1					0	No	0	NS	NS	NS	NS	NS	NS	1	NS	NS	NS	2.27022	NS	NS	0	NS	NS	NS	0	NS	NS	NS	NS	NS	0	NS	NS	NS		F55A11.7		nep-1		D2085.4		gst-8						C47E12.7
fecl-1	1	+	+	+		3	No	0	NS	NS	NS	NS	NS	NS	1	NS	NS	NS	NS	NS	2.45275	0	NS	NS	NS	0	NS	NS	NS	NS	NS	0	NS	NS	NS		F55A12.5		nep-17		D2092.4		gtbp-1						C47E12.7
fgt-1	1	+	+	+		3	No	0	NS	NS	NS	NS	NS	NS	1	NS	NS	4.09936	NS	NS	NS	0	NS	NS	NS	0	NS	NS	NS	NS	NS	0	NS	NS	NS		F55B11.2		nex-1		D2096.12		gtf-2A2						C47E8.11
fib-1	1	+	+	+	+	4	Yes	0	NS	NS	NS	NS	NS	NS	1	NS	NS	NS	NS	NS	2.02315	0	NS	NS	NS	0	NS	NS	NS	NS	NS	0	NS	NS	NS		F55C10.5		nex-2		D2096.7		gtf-2E2						C47E8.4
fln-1	1	+	+	+		3	Yes	0	NS	NS	NS	NS	NS	NS	1	NS	NS	2.27285	NS	NS	NS	0	NS	NS	NS	0	NS	NS	NS	NS	NS	0	NS	NS	NS		F55D12.1		nex-3		dab-1		gtf-2H2C						C47G2.3
frm-1	1	+	+	+	+	4	Yes	0	NS	NS	NS	NS	NS	NS	1	2.43564	NS	NS	NS	NS	NS	0	NS	NS	NS	0	NS	NS	NS	NS	NS	0	NS	NS	NS		F55D12.2		ngp-1		dad-1		gtf-2H5						C47G2.4
garr-1	1		+			1	Yes	0	NS	NS	NS	NS	NS	NS	1	NS	NS	NS	NS	NS	3.606	0	NS	NS	NS	0	NS	NS	NS	NS	NS	0	NS	NS	NS		F55F10.1		nhr-49		daf-1		gur-4						C48A7.2
gcn-1	1	+	+	+		3	Yes	0	NS	NS	NS	NS	NS	NS	1	NS	NS	2.85067	NS	NS	NS	0	NS	NS	NS	0	NS	NS	NS	NS	NS	0	NS	NS	NS		F55F8.2		nhx-9		daf-12		H03E18.1						C48B4.1
gcs-1	1	+	+	+	+	4	Yes	0	NS	NS	NS	NS	NS	NS	1	NS	NS	3.47858	NS	NS	NS	0	NS	NS	NS	0	NS	NS	NS	NS	NS	0	NS	NS	NS		F55F8.3		nit-1		daf-14		H06H21.11						C48B4.10
gdi-1	1	+	+	+	+	4	Yes	0	NS	NS	NS	NS	NS	NS	1	NS	NS	2.19984	NS	NS	NS	0	NS	NS	NS	0	NS	NS	NS	NS	NS	0	NS	NS	NS		F55G1.15		nkb-1		daf-15		H10E21.4						C48B4.6
gid-7	1		+			1	Yes	0	NS	NS	NS	NS	NS	NS	1	2.13702	NS	NS	NS	NS	NS	0	NS	NS	NS	0	NS	NS	NS	NS	NS	0	NS	NS	NS		F55G1.9		nkb-3		daf-16		H14A12.5						C48B4.7
glna-1	1	+	+	+		3	Yes	0	NS	NS	NS	NS	NS	NS	1	NS	NS	NS	NS	10.2067	NS	0	NS	NS	NS	0	NS	NS	NS	NS	NS	0	NS	NS	NS		F55H12.4		nmt-1		daf-18		H14N18.4						C48B4.9
glp-4	1	+	+	+		3	Yes	0	NS	NS	NS	NS	NS	NS	1	NS	NS	3.10286	NS	NS	NS	0	NS	NS	NS	0	NS	NS	NS	NS	NS	0	NS	NS	NS		F56A11.5		nmy-1		daf-19		H19M22.3						C48B6.10
gop-2	1	+	+			2	Yes	0	NS	NS	NS	NS	NS	NS	1	NS	NS	TurboID only	NS	NS	NS	0	NS	NS	NS	0	NS	NS	NS	NS	NS	0	NS	NS	NS		F56A8.3		noah-1		daf-2		H19N07.3						C48B6.2
gpd-2	1	+	+	+	+	4	Yes	0	NS	NS	NS	NS	NS	NS	1	NS	NS	4.53625	NS	NS	NS	0	NS	NS	NS	0	NS	NS	NS	NS	NS	0	NS	NS	NS		F56B3.4		noah-2		daf-21		H23N18.5						C48B6.3
gpx-2	1	+	+	+		3	Yes	0	NS	NS	NS	NS	NS	NS	1	NS	NS	4.02726	NS	NS	NS	0	NS	NS	NS	0	NS	NS	NS	NS	NS	0	NS	NS	NS		F56C11.3		nol-1		daf-25		H24G06.1						C48B6.4
gspd-1	1	+	+	+	+	4	Yes	0	NS	NS	NS	NS	NS	NS	1	NS	NS	2.89387	NS	NS	NS	0	NS	NS	NS	0	NS	NS	NS	NS	NS	0	NS	NS	NS		F56C3.4		nol-5		daf-28		H25P06.5						C48D1.1
gsr-1	1	+	+	+	+	4	Yes	0	NS	NS	NS	NS	NS	NS	1	NS	NS	NS	NS	NS	2.23303	0	NS	NS	NS	0	NS	NS	NS	NS	NS	0	NS	NS	NS		F56C9.10		nol-6		daf-3		H28G03.1						C48E7.1
gst-28	1	+	+	+		3	Yes	0	NS	NS	NS	NS	NS	NS	1	NS	NS	2.59332	NS	NS	NS	0	NS	NS	NS	0	NS	NS	NS	NS	NS	0	NS	NS	NS		F56D2.2		nol-9		daf-4		H28G03.2						C48E7.1
gst-36	1	+	+	+		3	Yes	0	NS	NS	NS	NS	NS	NS	1	NS	NS	2.00444	NS	NS	NS	0	NS	NS	NS	0	NS	NS	NS	NS	NS	0	NS	NS	NS		F56D2.5		nos-1		daf-5		H28O16.1						C49A9.5
hbs-1	1		+			1	Yes	0	NS	NS	NS	NS	NS	NS	1	NS	NS	5.18089	NS	NS	NS	0	NS	NS	NS	0	NS	NS	NS	NS	NS	0	NS	NS	NS		F56D3.1		npl-4.1		daf-7		H32C10.1						C49A9.9
hil-1	1	+	+	+		3	Yes	0	NS	NS	NS	NS	NS	NS	1	TurboID only	NS	NS	NS	NS	NS	0	NS	NS	NS	0	NS	NS	NS	NS	NS	0	NS	NS	NS		F56D5.3		npp-10		daf-8		H34C03.2						C49A9.9
him-4	1	+	+	+		3	Yes	0	NS	NS	NS	NS	NS	NS	1	NS	NS	NS	2.04002	NS	NS	0	NS	NS	NS	0	NS	NS	NS	NS	NS	0	NS	NS	NS		F56E10.1		npp-11		dagl-2		H40L08.1						C49C3.4
hxk-2	1	+	+	+		3	Yes	0	NS	NS	NS	NS	NS	NS	1	NS	NS	2.33221	NS	NS	NS	0	NS	NS	NS	0	NS	NS	NS	NS	NS	0	NS	NS	NS		F57B10.8		npp-12		dao-2		H40L08.3						C49C3.6
hyl-1	1		+	+		2	Yes	0	NS	NS	NS	NS	NS	NS	1	NS	NS	NS	2.36489	NS	NS	0	NS	NS	NS	0	NS	NS	NS	NS	NS	0	NS	NS	NS		F57B7.2		npp-13		dao-3		H41C03.1						C49C3.7
iars-1	1	+	+	+	+	4	Yes	0	NS	NS	NS	NS	NS	NS	1	NS	NS	4.21841	NS	NS	NS	0	NS	NS	NS	0	NS	NS	NS	NS	NS	0	NS	NS	NS		F57B9.1		npp-15		dao-5		H42K12.3						C49F5.7
iffb-1	1	+	+	+		3	Yes	0	NS	NS	NS	NS	NS	NS	1	NS	2.11492	NS	NS	NS	NS	0	NS	NS	NS	0	NS	NS	NS	NS	NS	0	NS	NS	NS		F57B9.3		npp-16		dapk-1		haao-1						C49F5.7
ima-3	1	+	+	+	+	4	Yes	0	NS	NS	NS	NS	NS	NS	1	NS	NS	3.5108	NS	NS	NS	0	NS	NS	NS	0	NS	NS	NS	NS	NS	0	NS	NS	NS		F57C12.2		npp-17		dars-1		haf-2						C49F8.1
K02C4.3	1	+	+	+	+	4	Yes	0	NS	NS	NS	NS	NS	NS	1	NS	NS	3.67336	NS	NS	NS	0	NS	NS	NS	0	NS	NS	NS	NS	NS	0	NS	NS	NS		F57C9.4		npp-18		daz-1		haly-1						C49F8.3
K04C2.2	1	+	+	+	+	4	No	0	NS	NS	NS	NS	NS	NS	1	2.22052	NS	NS	NS	NS	NS	0	NS	NS	NS	0	NS	NS	NS	NS	NS	0	NS	NS	NS		F57F5.1		npp-19		dbl-1		hars-1						C49G7.10
K05C4.2	1	+	+	+	+	4	Yes	0	NS	NS	NS	NS	NS	NS	1	NS	NS	NS	2.2224	NS	NS	0	NS	NS	NS	0	NS	NS	NS	NS	NS	0	NS	NS	NS		F58A6.1		npp-20		dbn-1		hat-1						C49G7.12
klp-12	1	+	+	+	+	4	Yes	0	NS	NS	NS	NS	NS	NS	1	NS	NS	5.28389	NS	NS	NS	0	NS	NS	NS	0	NS	NS	NS	NS	NS	0	NS	NS	NS		F58B3.4		npp-22		dbr-1		hbl-1						C49G7.3
lbp-1	1		+	+		2	No	0	NS	NS	NS	NS	NS	NS	1	NS	NS	NS	NS	NS	TurboID only	0	NS	NS	NS	0	NS	NS	NS	NS	NS	0	NS	NS	NS		F58B3.6		npp-3		dbt-1		hcp-4						C49G9.2
ldh-1	1	+	+	+	+	4	Yes	0	NS	NS	NS	NS	NS	NS	1	NS	NS	2.8481	NS	NS	NS	0	NS	NS	NS	0	NS	NS	NS	NS	NS	0	NS	NS	NS		F58B4.5		npp-5		dcaf-1		hecd-1						C49H3.12
lec-8	1	+	+	+		3	Yes	0	NS	NS	NS	NS	NS	NS	1	NS	2.09798	NS	NS	NS	NS	0	NS	NS	NS	0	NS	NS	NS	NS	NS	0	NS	NS	NS		F58F12.1		npp-6		dcap-1		hel-1						C49H3.3
lfi-1	1	+	+	+	+	4	Yes	0	NS	NS	NS	NS	NS	NS	1	NS	NS	7.99279	NS	NS	NS	0	NS	NS	NS	0	NS	NS	NS	NS	NS	0	NS	NS	NS		F59A2.5		npp-7		dcap-2		henn-1						C49H3.4
lipl-5	1		+	+		2	Yes	0	NS	NS	NS	NS	NS	NS	1	NS	NS	NS	TurboID only	NS	NS	0	NS	NS	NS	0	NS	NS	NS	NS	NS	0	NS	NS	NS		F59A6.4		npp-8		dcar-1		herc-1						C49H3.6
lir-2	1					0	No	0	NS	NS	NS	NS	NS	NS	1	NS	TurboID only	NS	NS	NS	NS	0	NS	NS	NS	0	NS	NS	NS	NS	NS	0	NS	NS	NS		F59A6.5		npp-8		dcn-1		hex-5						C49H3.9
luc-7l3	1	+	+			2	Yes	0	NS	NS	NS	NS	NS	NS	1	NS	NS	NS	TurboID only	NS	NS	0	NS	NS	NS	0	NS	NS	NS	NS	NS	0	NS	NS	NS		F59B1.2		npp-9		dcp-66		hgap-1						C50A2.3
M04C9.3	1	+	+			2	Yes	0	NS	NS	NS	NS	NS	NS	1	NS	NS	2.46246	NS	NS	NS	0	NS	NS	NS	0	NS	NS	NS	NS	NS	0	NS	NS	NS		F59B1.8		nra-2		dcr-1		hgap-2						C50B6.3
M106.3	1	+	+	+	+	4	Yes	0	NS	NS	NS	NS	NS	NS	1	NS	NS	2.46605	NS	NS	NS	0	NS	NS	NS	0	NS	NS	NS	NS	NS	0	NS	NS	NS		F59B10.4		nra-4		dcs-1		hgo-1						C50B8.1
mak-2	1	+	+	+		3	Yes	0	NS	NS	NS	NS	NS	NS	1	NS	NS	7.66933	NS	NS	NS	0	NS	NS	NS	0	NS	NS	NS	NS	NS	0	NS	NS	NS		F59C12.3		nrs-1		dct-1		hgrs-1						C50B8.6
math-14	1					0	No	0	NS	NS	NS	NS	NS	NS	1	NS	2.22746	NS	NS	NS	NS	0	NS	NS	NS	0	NS	NS	NS	NS	NS	0	NS	NS	NS		F59C6.5		nsf-1		dct-16		hhat-1						C50C3.1
max-2	1	+	+	+	+	4	Yes	0	NS	NS	NS	NS	NS	NS	1	NS	NS	TurboID only	NS	NS	NS	0	NS	NS	NS	0	NS	NS	NS	NS	NS	0	NS	NS	NS		F59D12.5		nst-1		dct-18		hhat-2						C50D2.1
mbf-1	1	+	+	+	+	4	Yes	0	NS	NS	NS	NS	NS	NS	1	NS	NS	NS	NS	NS	TurboID only	0	NS	NS	NS	0	NS	NS	NS	NS	NS	0	NS	NS	NS		F59E12.17		nstp-4		dct-6		hif-1						C50D2.10
mboa-2	1		+	+		2	Yes	0	NS	NS	NS	NS	NS	NS	1	NS	NS	NS	2.26385	NS	NS	0	NS	NS	NS	0	NS	NS	NS	NS	NS	0	NS	NS	NS		F59E12.9		nstp-5		ddb-1		hil-3						C50D2.5
mca-3	1	+	+	+		3	Yes	0	NS	NS	NS	NS	NS	NS	1	NS	NS	2.3923	NS	NS	NS	0	NS	NS	NS	0	NS	NS	NS	NS	NS	0	NS	NS	NS		faah-3		nsy-4		ddl-1		hint-1						C50D2.5
mct-4	1	+	+	+		3	Yes	0	NS	NS	NS	NS	NS	NS	1	NS	NS	8.98738	NS	NS	NS	0	NS	NS	NS	0	NS	NS	NS	NS	NS	0	NS	NS	NS		faah-4		ntl-3		ddl-2		hir-1						C50D2.7
mct-6	1	+	+	+	+	4	Yes	0	NS	NS	NS	NS	NS	NS	1	NS	NS	2.13421	NS	NS	NS	0	NS	NS	NS	0	NS	NS	NS	NS	NS	0	NS	NS	NS		fah-1		ntl-4		ddl-3		his-24						C50D2.7
mec-2	1		+			1	Yes	0	NS	NS	NS	NS	NS	NS	1	3.0082	NS	NS	NS	NS	NS	0	NS	NS	NS	0	NS	NS	NS	NS	NS	0	NS	NS	NS		fahd-1		ntl-9		ddo-1		his-35						C50D2.8
misc-1	1		+	+		2	Yes	0	NS	NS	NS	NS	NS	NS	1	NS	NS	2.34958	NS	NS	NS	0	NS	NS	NS	0	NS	NS	NS	NS	NS	0	NS	NS	NS		far-2		nucb-1		ddo-2		his-41						C50D2.9
mnp-1	1					0	No	0	NS	NS	NS	NS	NS	NS	1	NS	NS	NS	NS	NS	TurboID only	0	NS	NS	NS	0	NS	NS	NS	NS	NS	0	NS	NS	NS		far-7		nud-1		ddo-3		hke-4.2						C50E3.5
mrpl-35	1		+			1	Yes	0	NS	NS	NS	NS	NS	NS	1	5.18376	NS	NS	NS	NS	NS	0	NS	NS	NS	0	NS	NS	NS	NS	NS	0	NS	NS	NS		fard-1		nuo-1		ddp-1		hlh-11						C50F2.2
mvk-1	1	+	+	+		3	Yes	0	NS	NS	NS	NS	NS	NS	1	NS	NS	2.37183	NS	NS	NS	0	NS	NS	NS	0	NS	NS	NS	NS	NS	0	NS	NS	NS		farl-11		nuo-4		ddr-1		hlh-30						C50F2.3
nars-1	1	+	+	+		3	Yes	0	NS	NS	NS	NS	NS	NS	1	NS	NS	2.8691	NS	NS	NS	0	NS	NS	NS	0	NS	NS	NS	NS	NS	0	NS	NS	NS		fars-1		nuo-5		ddx-15		hmbx-1						C50F2.3
nas-20	1		+			1	Yes	0	NS	NS	NS	NS	NS	NS	1	NS	NS	NS	TurboID only	NS	NS	0	NS	NS	NS	0	NS	NS	NS	NS	NS	0	NS	NS	NS		fars-3		nuo-6		ddx-17		hmg-1.2						C50F2.4
nath-10	1	+	+	+	+	4	Yes	0	NS	NS	NS	NS	NS	NS	1	2.19056	NS	NS	NS	NS	NS	0	NS	NS	NS	0	NS	NS	NS	NS	NS	0	NS	NS	NS		fasn-1		nxf-1		ddx-19		hmgs-1						C50F4.1
ncl-1	1	+	+	+	+	4	Yes	0	NS	NS	NS	NS	NS	NS	1	NS	2.14846	NS	NS	NS	NS	0	NS	NS	NS	0	NS	NS	NS	NS	NS	0	NS	NS	NS		fat-1		nxt-1		ddx-23		hmp-1						C50F4.1
nduf-6	1	+	+	+		3	Yes	0	NS	NS	NS	NS	NS	NS	1	NS	TurboID only	NS	NS	NS	NS	0	NS	NS	NS	0	NS	NS	NS	NS	NS	0	NS	NS	NS		fat-2		oac-14		ddx-27		hmp-2						C50F4.12
ngp-1	1	+	+	+	+	4	Yes	0	NS	NS	NS	NS	NS	NS	1	2.95304	NS	NS	NS	NS	NS	0	NS	NS	NS	0	NS	NS	NS	NS	NS	0	NS	NS	NS		fat-4		oac-46		deb-1		hog-1						C50F4.16
nhr-35	1	+	+	+	+	4	Yes	0	NS	NS	NS	NS	NS	NS	1	2.7835	NS	NS	NS	NS	NS	0	NS	NS	NS	0	NS	NS	NS	NS	NS	0	NS	NS	NS		fat-6		obr-1		del-5		hpd-1						C50F4.16
nhr-41	1	+	+	+	+	4	Yes	0	NS	NS	NS	NS	NS	NS	1	NS	TurboID only	NS	NS	NS	NS	0	NS	NS	NS	0	NS	NS	NS	NS	NS	0	NS	NS	NS		fbp-1		obr-4		del-6		hpk-1						C50F4.4
nhr-7	1					0	No	0	NS	NS	NS	NS	NS	NS	1	NS	NS	NS	NS	4.00073	NS	0	NS	NS	NS	0	NS	NS	NS	NS	NS	0	NS	NS	NS		fbxa-105		ocrl-1		denn-4		hpo-18						C50F4.8
nhr-80	1	+	+	+		3	No	0	NS	NS	NS	NS	NS	NS	1	NS	TurboID only	NS	NS	NS	NS	0	NS	NS	NS	0	NS	NS	NS	NS	NS	0	NS	NS	NS		fbxa-115		odc-1		dep-1		hpo-27						C50F7.4
nit-1	1	+	+			2	No	0	NS	NS	NS	NS	NS	NS	1	NS	NS	TurboID only	NS	NS	NS	0	NS	NS	NS	0	NS	NS	NS	NS	NS	0	NS	NS	NS		fbxa-136		odr-4		deps-1		hpo-4						C50F7.5
nlp-26	1		+	+	+	3	No	0	NS	NS	NS	NS	NS	NS	1	NS	NS	2.27742	NS	NS	NS	0	NS	NS	NS	0	NS	NS	NS	NS	NS	0	NS	NS	NS		fbxa-151		ogt-1		dex-1		hpo-5						C51E3.6
nnt-1	1		+			1	Yes	0	NS	NS	NS	NS	NS	NS	1	2.40211	NS	NS	NS	NS	NS	0	NS	NS	NS	0	NS	NS	NS	NS	NS	0	NS	NS	NS		fbxa-153		oig-2		dgk-1		hpo-9						C51E3.9
npl-4.1	1	+	+	+		3	Yes	0	NS	NS	NS	NS	NS	NS	1	NS	NS	2.40611	NS	NS	NS	0	NS	NS	NS	0	NS	NS	NS	NS	NS	0	NS	NS	NS		fbxa-158		ora-1		dgk-2		hpr-9						C52A10.1
npp-10	1	+	+	+	+	4	Yes	0	NS	NS	NS	NS	NS	NS	1	NS	NS	2.5649	NS	NS	NS	0	NS	NS	NS	0	NS	NS	NS	NS	NS	0	NS	NS	NS		fbxa-19		orai-1		dgk-4		hrdl-1						C52A10.1
npp-11	1	+	+	+		3	Yes	0	NS	NS	NS	NS	NS	NS	1	NS	NS	NS	TurboID only	NS	NS	0	NS	NS	NS	0	NS	NS	NS	NS	NS	0	NS	NS	NS		fbxa-26		osm-11		dgn-1		hrg-2						C52B9.4
npp-4	1	+	+	+		3	Yes	0	NS	NS	NS	NS	NS	NS	1	NS	NS	3.24923	NS	NS	NS	0	NS	NS	NS	0	NS	NS	NS	NS	NS	0	NS	NS	NS		fbxa-64		ostd-1		dgtr-1		hrg-3						C52B9.4
nubp-1	1	+	+	+	+	4	Yes	0	NS	NS	NS	NS	NS	NS	1	NS	NS	4.55831	NS	NS	NS	0	NS	NS	NS	0	NS	NS	NS	NS	NS	0	NS	NS	NS		fbxa-65		otub-1		DH11.5		hrp-1						C52B9.8
obr-4	1	+	+	+	+	4	Yes	0	NS	NS	NS	NS	NS	NS	1	NS	NS	3.01697	NS	NS	NS	0	NS	NS	NS	0	NS	NS	NS	NS	NS	0	NS	NS	NS		fbxa-72		oxi-1		dhc-1		hrp-2						C52D10.12
oxy-5	1		+	+		2	No	0	NS	NS	NS	NS	NS	NS	1	NS	NS	3.13464	NS	NS	NS	0	NS	NS	NS	0	NS	NS	NS	NS	NS	0	NS	NS	NS		fbxb-29		paa-1		dhhc-14		hrpf-1						C52D10.3
pac-1	1		+	+	+	3	Yes	0	NS	NS	NS	NS	NS	NS	1	2.61734	NS	NS	NS	NS	NS	0	NS	NS	NS	0	NS	NS	NS	NS	NS	0	NS	NS	NS		fbxb-33		pab-1		dhhc-2		hrpk-1						C52E12.1
pals-26	1	+	+			2	No	0	NS	NS	NS	NS	NS	NS	1	NS	NS	TurboID only	NS	NS	NS	0	NS	NS	NS	0	NS	NS	NS	NS	NS	0	NS	NS	NS		fbxb-60		pab-2		dhhc-4		hrpu-1						C52E12.1
parp-1	1		+	+		2	Yes	0	NS	NS	NS	NS	NS	NS	1	NS	2.43277	NS	NS	NS	NS	0	NS	NS	NS	0	NS	NS	NS	NS	NS	0	NS	NS	NS		fbxb-81		pabp-2		dhhc-6		hsp-1						C52E4.5
pars-1	1	+	+	+	+	4	Yes	0	NS	NS	NS	NS	NS	NS	1	NS	NS	2.20473	NS	NS	NS	0	NS	NS	NS	0	NS	NS	NS	NS	NS	0	NS	NS	NS		fbxc-38		pad-1		dhhc-7		hsp-110						C52G5.2
pdzd-8	1	+	+			2	Yes	0	NS	NS	NS	NS	NS	NS	1	NS	NS	TurboID only	NS	NS	NS	0	NS	NS	NS	0	NS	NS	NS	NS	NS	0	NS	NS	NS		fbxc-40		paf-2		dhhc-8		hsp-3						C52G5.2
pgk-1	1	+	+	+	+	4	Yes	0	NS	NS	NS	NS	NS	NS	1	NS	NS	2.2771	NS	NS	NS	0	NS	NS	NS	0	NS	NS	NS	NS	NS	0	NS	NS	NS		fbxc-54		pah-1		dhhc-9		hsp-4						C53A5.13
phm-2	1	+	+			2	Yes	0	NS	NS	NS	NS	NS	NS	1	6.09827	NS	NS	NS	NS	NS	0	NS	NS	NS	0	NS	NS	NS	NS	NS	0	NS	NS	NS		fbxc-7		pak-1		dhod-1		hsp-43						C53A5.13
plx-1	1	+	+	+		3	Yes	0	NS	NS	NS	NS	NS	NS	1	NS	NS	TurboID only	NS	NS	NS	0	NS	NS	NS	0	NS	NS	NS	NS	NS	0	NS	NS	NS		fcho-1		pam-1		dhp-1		hsp-6						C53A5.16
pnk-1	1	+	+	+		3	Yes	0	NS	NS	NS	NS	NS	NS	1	NS	NS	2.87827	NS	NS	NS	0	NS	NS	NS	0	NS	NS	NS	NS	NS	0	NS	NS	NS		fcp-1		par-1		dhrs-4		hsp-60						C53A5.6
ppat-1	1		+			1	Yes	0	NS	NS	NS	NS	NS	NS	1	NS	NS	NS	TurboID only	NS	NS	0	NS	NS	NS	0	NS	NS	NS	NS	NS	0	NS	NS	NS		fecl-1		par-5		dhs-12		hsp-90						C53B4.4
ppm-2	1	+	+	+		3	Yes	0	NS	NS	NS	NS	NS	NS	1	NS	NS	2.40627	NS	NS	NS	0	NS	NS	NS	0	NS	NS	NS	NS	NS	0	NS	NS	NS		fem-1		pars-1		dhs-13		hsr-9						C53B7.2
prdx-2	1	+	+	+	+	4	Yes	0	NS	NS	NS	NS	NS	NS	1	NS	NS	NS	NS	7.45881	NS	0	NS	NS	NS	0	NS	NS	NS	NS	NS	0	NS	NS	NS		fgt-1		pars-2		dhs-18		htz-1						C53B7.3
pro-3	1	+	+	+		3	Yes	0	NS	NS	NS	NS	NS	NS	1	3.26979	NS	NS	NS	NS	NS	0	NS	NS	NS	0	NS	NS	NS	NS	NS	0	NS	NS	NS		fhod-1		pas-1		dhs-19		hum-1						C53C9.2
prpf-4	1	+	+	+		3	Yes	0	NS	NS	NS	NS	NS	NS	1	2.3499	NS	NS	NS	NS	NS	0	NS	NS	NS	0	NS	NS	NS	NS	NS	0	NS	NS	NS		fib-1		pas-3		dhs-21		hum-2						C53C9.2
ptp-2	1	+	+	+		3	Yes	0	NS	NS	NS	NS	NS	NS	1	NS	NS	3.53448	NS	NS	NS	0	NS	NS	NS	0	NS	NS	NS	NS	NS	0	NS	NS	NS		figl-1		pas-4		dhs-22		hum-4						C53D5.1
ptr-21	1		+	+	+	3	Yes	0	NS	NS	NS	NS	NS	NS	1	NS	NS	NS	2.32059	NS	NS	0	NS	NS	NS	0	NS	NS	NS	NS	NS	0	NS	NS	NS		figo-1		pas-5		dhs-25		hum-5						C53D5.5
R05F9.6	1	+	+	+	+	4	Yes	0	NS	NS	NS	NS	NS	NS	1	NS	NS	2.31948	NS	NS	NS	0	NS	NS	NS	0	NS	NS	NS	NS	NS	0	NS	NS	NS		fipp-1		pas-6		dhs-28		hum-6						C53D6.4
R08E3.3	1	+	+	+		3	Yes	0	NS	NS	NS	NS	NS	NS	1	NS	NS	NS	TurboID only	NS	NS	0	NS	NS	NS	0	NS	NS	NS	NS	NS	0	NS	NS	NS		fipr-21		pas-7		dhs-3		hxk-1						C53D6.7
R12C12.5	1	+	+	+		3	No	0	NS	NS	NS	NS	NS	NS	1	NS	NS	TurboID only	NS	NS	NS	0	NS	NS	NS	0	NS	NS	NS	NS	NS	0	NS	NS	NS		fkb-2		pat-3		dhs-30		hyls-1						C53D6.7
R148.5	1	+	+	+	+	4	No	0	NS	NS	NS	NS	NS	NS	1	2.14221	NS	NS	NS	NS	NS	0	NS	NS	NS	0	NS	NS	NS	NS	NS	0	NS	NS	NS		fkb-3		pat-4		dhs-31		iars-1						C53H9.2
R151.6	1		+			1	Yes	0	NS	NS	NS	NS	NS	NS	1	NS	NS	TurboID only	NS	NS	NS	0	NS	NS	NS	0	NS	NS	NS	NS	NS	0	NS	NS	NS		fkb-5		patr-1		dhs-5		iars-2						C53H9.2
R31.2	1	+	+	+		3	Yes	0	NS	NS	NS	NS	NS	NS	1	NS	NS	TurboID only	NS	NS	NS	0	NS	NS	NS	0	NS	NS	NS	NS	NS	0	NS	NS	NS		fkb-6		pbo-4		dhs-6		icd-1						C54D1.7
R74.8	1		+	+		2	No	0	NS	NS	NS	NS	NS	NS	1	NS	2.40177	NS	NS	NS	NS	0	NS	NS	NS	0	NS	NS	NS	NS	NS	0	NS	NS	NS		fkh-9		pbs-2		did-2		icd-2						C54D10.3
rab-1	1	+	+	+		3	Yes	0	NS	NS	NS	NS	NS	NS	1	NS	NS	2.58973	NS	NS	NS	0	NS	NS	NS	0	NS	NS	NS	NS	NS	0	NS	NS	NS		flad-1		pbs-5		die-1		icl-1						C54D2.1
rab-3	1		+	+		2	Yes	0	NS	NS	NS	NS	NS	NS	1	2.51246	NS	NS	NS	NS	NS	0	NS	NS	NS	0	NS	NS	NS	NS	NS	0	NS	NS	NS		flap-1		pbs-7		dif-1		icln-1						C54D2.2
raga-1	1	+	+	+	+	4	Yes	0	NS	NS	NS	NS	NS	NS	1	NS	NS	3.04576	NS	NS	NS	0	NS	NS	NS	0	NS	NS	NS	NS	NS	0	NS	NS	NS		flcn-1		pcca-1		dig-1		idh-1						C54E4.12
rbg-2	1	+	+	+		3	Yes	0	NS	NS	NS	NS	NS	NS	1	NS	NS	TurboID only	NS	NS	NS	0	NS	NS	NS	0	NS	NS	NS	NS	NS	0	NS	NS	NS		fli-1		pccb-1		dim-1		ifb-1						C54E4.5
rde-4	1	+	+	+		3	No	0	NS	NS	NS	NS	NS	NS	1	NS	NS	TurboID only	NS	NS	NS	0	NS	NS	NS	0	NS	NS	NS	NS	NS	0	NS	NS	NS		fln-1		pck-1		din-1		ife-1						C54E4.5
reps-1	1	+	+	+		3	Yes	0	NS	NS	NS	NS	NS	NS	1	NS	NS	TurboID only	NS	NS	NS	0	NS	NS	NS	0	NS	NS	NS	NS	NS	0	NS	NS	NS		fln-2		pck-2		dip-2		ife-2						C54F6.6
rin-1	1		+	+	+	3	Yes	0	NS	NS	NS	NS	NS	NS	1	NS	NS	NS	TurboID only	NS	NS	0	NS	NS	NS	0	NS	NS	NS	NS	NS	0	NS	NS	NS		flu-2		pcp-2		dis-3		ife-3						C54G10.4
rla-1	1	+	+	+	+	4	No	0	NS	NS	NS	NS	NS	NS	1	NS	NS	9.31141	NS	NS	NS	0	NS	NS	NS	0	NS	NS	NS	NS	NS	0	NS	NS	NS		fmo-3		pdcd-2		disl-2		ifet-1						C54G4.7
rme-8	1	+	+	+	+	4	Yes	0	NS	NS	NS	NS	NS	NS	1	NS	NS	2.73701	NS	NS	NS	0	NS	NS	NS	0	NS	NS	NS	NS	NS	0	NS	NS	NS		fmo-4		pdf-2		div-1		iff-2						C54G4.9
rpac-19	1	+	+			2	Yes	0	NS	NS	NS	NS	NS	NS	1	NS	2.07801	NS	NS	NS	NS	0	NS	NS	NS	0	NS	NS	NS	NS	NS	0	NS	NS	NS		fmo-5		pdhk-2		djr-1.1		ifg-1						C55A6.1
rpb-10	1		+			1	Yes	0	NS	NS	NS	NS	NS	NS	1	NS	2.0392	NS	NS	NS	NS	0	NS	NS	NS	0	NS	NS	NS	NS	NS	0	NS	NS	NS		fndc-1		pdi-1		dkf-1		iftb-1						C55A6.10
rpn-9	1	+	+	+	+	4	Yes	0	NS	NS	NS	NS	NS	NS	1	NS	NS	NS	2.05945	NS	NS	0	NS	NS	NS	0	NS	NS	NS	NS	NS	0	NS	NS	NS		fnta-1		pdi-2		dkf-2		igcm-3						C55A6.12
rpt-6	1	+	+	+		3	Yes	0	NS	NS	NS	NS	NS	NS	1	NS	NS	2.00444	NS	NS	NS	0	NS	NS	NS	0	NS	NS	NS	NS	NS	0	NS	NS	NS		fntb-1		pdi-3		dlat-1		igdb-2						C55A6.3
rtfo-1	1	+	+	+		3	Yes	0	NS	NS	NS	NS	NS	NS	1	2.94915	NS	NS	NS	NS	NS	0	NS	NS	NS	0	NS	NS	NS	NS	NS	0	NS	NS	NS		folt-2		pdk-1		dlc-1		igeg-1						C55A6.3
sars-1	1	+	+	+	+	4	Yes	0	NS	NS	NS	NS	NS	NS	1	NS	NS	2.47667	NS	NS	NS	0	NS	NS	NS	0	NS	NS	NS	NS	NS	0	NS	NS	NS		fos-1		pfd-1		dlc-2		ile-1						C55A6.4
scyl-1	1	+	+			2	Yes	0	NS	NS	NS	NS	NS	NS	1	NS	NS	4.88683	NS	NS	NS	0	NS	NS	NS	0	NS	NS	NS	NS	NS	0	NS	NS	NS		fozi-1		pfd-3		dld-1		ile-2						C55A6.4
sdz-8	1	+	+	+	+	4	No	0	NS	NS	NS	NS	NS	NS	1	NS	NS	2.23736	NS	NS	NS	0	NS	NS	NS	0	NS	NS	NS	NS	NS	0	NS	NS	NS		frg-1		pfd-4		dlg-1		ilkp-1						C55A6.6
sec-31	1	+	+	+		3	Yes	0	NS	NS	NS	NS	NS	NS	1	NS	NS	3.50764	NS	NS	NS	0	NS	NS	NS	0	NS	NS	NS	NS	NS	0	NS	NS	NS		frh-1		pfd-5		dli-1		ima-3						C55A6.6
sel-2	1	+	+	+	+	4	Yes	0	NS	NS	NS	NS	NS	NS	1	NS	NS	2.41111	NS	NS	NS	0	NS	NS	NS	0	NS	NS	NS	NS	NS	0	NS	NS	NS		frk-1		pfd-6		dlk-1		imb-3						C55A6.7
sel-5	1	+	+	+	+	4	Yes	0	NS	NS	NS	NS	NS	NS	1	NS	NS	2.80578	NS	NS	NS	0	NS	NS	NS	0	NS	NS	NS	NS	NS	0	NS	NS	NS		frl-1		pfn-1		dlst-1		imp-2						C55A6.9
semo-1	1		+			1	Yes	0	NS	NS	NS	NS	NS	NS	1	NS	NS	3.74691	NS	NS	NS	0	NS	NS	NS	0	NS	NS	NS	NS	NS	0	NS	NS	NS		frm-1		pfn-2		dmd-6		ina-1						C55C3.1
set-18	1		+	+		2	Yes	0	NS	NS	NS	NS	NS	NS	1	NS	2.14087	NS	NS	NS	NS	0	NS	NS	NS	0	NS	NS	NS	NS	NS	0	NS	NS	NS		frm-3		pfn-3		dmd-7		inf-1						C55F2.1
sir-2.4	1	+	+	+		3	Yes	0	NS	NS	NS	NS	NS	NS	1	NS	NS	NS	NS	4.36228	NS	0	NS	NS	NS	0	NS	NS	NS	NS	NS	0	NS	NS	NS		frm-5.1		pgk-1		dmd-9		inft-2						C56A3.4
skr-8	1		+			1	Yes	0	NS	NS	NS	NS	NS	NS	1	NS	NS	NS	TurboID only	NS	NS	0	NS	NS	NS	0	NS	NS	NS	NS	NS	0	NS	NS	NS		frm-8		pgl-1		dml-1		inos-1						C56A3.5
slc-25a10	1		+		+	2	Yes	0	NS	NS	NS	NS	NS	NS	1	NS	NS	2.94282	NS	NS	NS	0	NS	NS	NS	0	NS	NS	NS	NS	NS	0	NS	NS	NS		ftn-2		pgp-1		dna-2		ins-17						C56A3.5
slmp-1	1		+			1	Yes	0	NS	NS	NS	NS	NS	NS	1	NS	TurboID only	NS	NS	NS	NS	0	NS	NS	NS	0	NS	NS	NS	NS	NS	0	NS	NS	NS		ftt-2		pgp-10		dnc-1		ins-37						C56A3.6
sma-1	1	+	+	+	+	4	Yes	0	NS	NS	NS	NS	NS	NS	1	NS	NS	7.01917	NS	NS	NS	0	NS	NS	NS	0	NS	NS	NS	NS	NS	0	NS	NS	NS		fubl-1		pgp-2		dnc-2		ins-5						C56A3.8
sma-4	1		+	+	+	3	Yes	0	NS	NS	NS	NS	NS	NS	1	TurboID only	NS	NS	NS	NS	NS	0	NS	NS	NS	0	NS	NS	NS	NS	NS	0	NS	NS	NS		fubl-2		pgp-3		dnc-3		inx-12						C56C10.10
snf-11	1		+			1	Yes	0	NS	NS	NS	NS	NS	NS	1	2.06022	NS	NS	NS	NS	NS	0	NS	NS	NS	0	NS	NS	NS	NS	NS	0	NS	NS	NS		fubl-3		pgp-5		dnc-4		inx-13						C56C10.11
snr-1	1	+	+	+	+	4	Yes	0	NS	NS	NS	NS	NS	NS	1	3.33133	NS	NS	NS	NS	NS	0	NS	NS	NS	0	NS	NS	NS	NS	NS	0	NS	NS	NS		fum-1		pgp-6		dnc-5		inx-5						C56C10.4
snx-1	1	+	+	+		3	Yes	0	NS	NS	NS	NS	NS	NS	1	NS	NS	13.9404	NS	NS	NS	0	NS	NS	NS	0	NS	NS	NS	NS	NS	0	NS	NS	NS		fust-1		phb-1		dnc-6		ipgm-1						C56C10.7
soc-2	1	+	+	+		3	Yes	0	NS	NS	NS	NS	NS	NS	1	NS	NS	2.41061	NS	NS	NS	0	NS	NS	NS	0	NS	NS	NS	NS	NS	0	NS	NS	NS		fut-4		phb-2		dnj-1		ipla-2						C56C10.9
spas-1	1	+	+	+	+	4	Yes	0	NS	NS	NS	NS	NS	NS	1	NS	NS	3.26436	NS	NS	NS	0	NS	NS	NS	0	NS	NS	NS	NS	NS	0	NS	NS	NS		fzo-1		pho-6		dnj-10		ipla-6						C56E6.2
spat-2	1	+	+	+		3	No	0	NS	NS	NS	NS	NS	NS	1	NS	TurboID only	NS	NS	NS	NS	0	NS	NS	NS	0	NS	NS	NS	NS	NS	0	NS	NS	NS		gad-1		phy-2		dnj-11		ipmk-1						C56E6.9
sqt-1	1		+	+	+	3	Yes	0	NS	NS	NS	NS	NS	NS	1	NS	NS	NS	NS	NS	2.66697	0	NS	NS	NS	0	NS	NS	NS	NS	NS	0	NS	NS	NS		gad-3		pisy-1		dnj-12		irg-2						C56G2.1/C56G2.2
srd-8	1					0	No	0	NS	NS	NS	NS	NS	NS	1	NS	NS	TurboID only	NS	NS	NS	0	NS	NS	NS	0	NS	NS	NS	NS	NS	0	NS	NS	NS		gakh-1		pix-1		dnj-13		irld-6						C56G2.15
srx-105	1					0	No	0	NS	NS	NS	NS	NS	NS	1	NS	TurboID only	NS	NS	NS	NS	0	NS	NS	NS	0	NS	NS	NS	NS	NS	0	NS	NS	NS		gale-1		pkc-1		dnj-14		irx-1						C56G2.3
stam-1	1	+	+	+	+	4	Yes	0	NS	NS	NS	NS	NS	NS	1	NS	NS	2.1437	NS	NS	NS	0	NS	NS	NS	0	NS	NS	NS	NS	NS	0	NS	NS	NS		gap-2		pkc-3		dnj-15		isp-1						C56G2.7
str-176	1		+	+	+	3	No	0	NS	NS	NS	NS	NS	NS	1	NS	NS	NS	2.05548	NS	NS	0	NS	NS	NS	0	NS	NS	NS	NS	NS	0	NS	NS	NS		gars-1		plc-4		dnj-16		ist-1						C56G2.7
suca-1	1	+	+	+	+	4	Yes	0	NS	NS	NS	NS	NS	NS	1	NS	2.41095	NS	NS	NS	NS	0	NS	NS	NS	0	NS	NS	NS	NS	NS	0	NS	NS	NS		gas-1		pld-1		dnj-17		istr-1						C56G7.3
sumv-1	1	+	+	+		3	No	0	NS	NS	NS	NS	NS	NS	1	4.20732	NS	NS	NS	NS	NS	0	NS	NS	NS	0	NS	NS	NS	NS	NS	0	NS	NS	NS		gbas-1		plk-1		dnj-19		itr-1						cab-1
szy-2	1	+	+	+		3	Yes	0	NS	NS	NS	NS	NS	NS	1	NS	NS	TurboID only	NS	NS	NS	0	NS	NS	NS	0	NS	NS	NS	NS	NS	0	NS	NS	NS		gbf-1		plp-1		dnj-20		ivd-1						cacn-1
T03F6.3	1		+	+		2	Yes	0	NS	NS	NS	NS	NS	NS	1	NS	NS	TurboID only	NS	NS	NS	0	NS	NS	NS	0	NS	NS	NS	NS	NS	0	NS	NS	NS		gcc-1		plst-1		dnj-21		jhdm-1						cah-3
T19B4.3	1	+	+	+		3	Yes	0	NS	NS	NS	NS	NS	NS	1	NS	NS	NS	2.41707	NS	NS	0	NS	NS	NS	0	NS	NS	NS	NS	NS	0	NS	NS	NS		gcc-2		pme-5		dnj-23		jmjd-1.2						cah-4
T21H3.1	1	+	+	+		3	No	0	NS	NS	NS	NS	NS	NS	1	NS	NS	NS	TurboID only	NS	NS	0	NS	NS	NS	0	NS	NS	NS	NS	NS	0	NS	NS	NS		gck-1		pmk-1		dnj-24		jmjd-2						cah-4
T26H5.8	1					0	No	0	NS	NS	NS	NS	NS	NS	1	NS	NS	TurboID only	NS	NS	NS	0	NS	NS	NS	0	NS	NS	NS	NS	NS	0	NS	NS	NS		gck-3		pmp-1		dnj-25		jmjd-3.1						cah-6
tag-322	1	+	+	+		3	Yes	0	NS	NS	NS	NS	NS	NS	1	11.6382	NS	NS	NS	NS	NS	0	NS	NS	NS	0	NS	NS	NS	NS	NS	0	NS	NS	NS		gck-4		pmp-2		dnj-27		jmjd-4						cal-2
tbb-1	1	+	+	+	+	4	Yes	0	NS	NS	NS	NS	NS	NS	1	2.47581	NS	NS	NS	NS	NS	0	NS	NS	NS	0	NS	NS	NS	NS	NS	0	NS	NS	NS		gcn-1		pmp-5		dnj-29		jun-1						cal-4
tbc-14	1	+	+	+		3	Yes	0	NS	NS	NS	NS	NS	NS	1	NS	NS	3.15995	NS	NS	NS	0	NS	NS	NS	0	NS	NS	NS	NS	NS	0	NS	NS	NS		gcn-2		pmr-1		dnj-30		K01A11.1						cal-5
tbcb-1	1	+	+	+	+	4	Yes	0	NS	NS	NS	NS	NS	NS	1	NS	NS	TurboID only	NS	NS	NS	0	NS	NS	NS	0	NS	NS	NS	NS	NS	0	NS	NS	NS		gcs-1		pmt-1		dnj-5		K01A12.3						cal-5
teg-4	1	+	+	+		3	Yes	0	NS	NS	NS	NS	NS	NS	1	NS	NS	7.10581	NS	NS	NS	0	NS	NS	NS	0	NS	NS	NS	NS	NS	0	NS	NS	NS		gcst-1		pmt-2		dnj-7		K01A2.5						calu-1
thoc-5	1	+	+			2	Yes	0	NS	NS	NS	NS	NS	NS	1	NS	NS	2.11242	NS	NS	NS	0	NS	NS	NS	0	NS	NS	NS	NS	NS	0	NS	NS	NS		gcy-28		png-1		dnj-8		K01B6.3						calu-1
thoc-7	1	+	+		+	3	Yes	0	NS	NS	NS	NS	NS	NS	1	NS	NS	2.42923	NS	NS	NS	0	NS	NS	NS	0	NS	NS	NS	NS	NS	0	NS	NS	NS		gdh-1		pnk-1		dnj-9		K01B6.4						calu-2
tiar-1	1	+	+	+	+	4	Yes	0	NS	NS	NS	NS	NS	NS	1	NS	NS	4.16264	NS	NS	NS	0	NS	NS	NS	0	NS	NS	NS	NS	NS	0	NS	NS	NS		gdi-1		pno-1		dnpp-1		K01C8.1						cam-1
tpan-1	1					0	No	0	NS	NS	NS	NS	NS	NS	1	TurboID only	NS	NS	NS	NS	NS	0	NS	NS	NS	0	NS	NS	NS	NS	NS	0	NS	NS	NS		gei-1		pod-1		dod-19		K01D12.10						camt-1
tra-4	1	+	+		+	3	Yes	0	NS	NS	NS	NS	NS	NS	1	TurboID only	NS	NS	NS	NS	NS	0	NS	NS	NS	0	NS	NS	NS	NS	NS	0	NS	NS	NS		gei-13		pod-2		dod-23		K01D12.8						cand-1
trip-4	1	+	+			2	Yes	0	NS	NS	NS	NS	NS	NS	1	NS	NS	2.88906	NS	NS	NS	0	NS	NS	NS	0	NS	NS	NS	NS	NS	0	NS	NS	NS		gei-17		ppfr-1		dod-3		K01D12.9						cand-1
tsg-101	1	+	+	+		3	Yes	0	NS	NS	NS	NS	NS	NS	1	NS	NS	2.25308	NS	NS	NS	0	NS	NS	NS	0	NS	NS	NS	NS	NS	0	NS	NS	NS		gei-3		ppfr-4		dod-6		K01G5.5						cap-1
ttll-5	1	+	+	+	+	4	Yes	0	NS	NS	NS	NS	NS	NS	1	NS	NS	NS	NS	6.37694	NS	0	NS	NS	NS	0	NS	NS	NS	NS	NS	0	NS	NS	NS		gei-4		pph-4.1		dog-1		K01G5.8						cap-1
ttr-31	1	+	+	+	+	4	No	0	NS	NS	NS	NS	NS	NS	1	NS	NS	TurboID only	NS	NS	NS	0	NS	NS	NS	0	NS	NS	NS	NS	NS	0	NS	NS	NS		gei-6		pph-5		dohh-1		K01G5.9						cap-2
ttr-46	1		+	+		2	No	0	NS	NS	NS	NS	NS	NS	1	NS	NS	TurboID only	NS	NS	NS	0	NS	NS	NS	0	NS	NS	NS	NS	NS	0	NS	NS	NS		gei-8		pph-6		dot-1.1		K02A2.5						cap-2
ttr-59	1	+	+	+	+	4	No	0	NS	NS	NS	NS	NS	NS	1	NS	NS	3.82935	NS	NS	NS	0	NS	NS	NS	0	NS	NS	NS	NS	NS	0	NS	NS	NS		gem-1		ppk-1		dpf-2		K02B2.6						capg-1
ubxn-6	1	+	+	+		3	Yes	0	NS	NS	NS	NS	NS	NS	1	NS	NS	4.26634	NS	NS	NS	0	NS	NS	NS	0	NS	NS	NS	NS	NS	0	NS	NS	NS		ger-1		ppk-2		dpf-3		K02C4.2						car-1
ufd-3	1	+	+	+		3	Yes	0	NS	NS	NS	NS	NS	NS	1	NS	NS	8.70715	NS	NS	NS	0	NS	NS	NS	0	NS	NS	NS	NS	NS	0	NS	NS	NS		gex-2		ppm-1		dpf-5		K02C4.3						car-1
unc-112	1	+	+	+		3	Yes	0	NS	NS	NS	NS	NS	NS	1	NS	NS	2.05366	NS	NS	NS	0	NS	NS	NS	0	NS	NS	NS	NS	NS	0	NS	NS	NS		gfat-1		ppp-1		dpf-6		K02C4.5						cars-1
unc-18	1	+	+	+		3	Yes	0	NS	NS	NS	NS	NS	NS	1	2.02539	NS	NS	NS	NS	NS	0	NS	NS	NS	0	NS	NS	NS	NS	NS	0	NS	NS	NS		gfat-2		pps-1		dpf-7		K02D10.1						cars-1
unc-43	1	+	+	+	+	4	Yes	0	NS	NS	NS	NS	NS	NS	1	NS	NS	4.01222	NS	NS	NS	0	NS	NS	NS	0	NS	NS	NS	NS	NS	0	NS	NS	NS		gfi-1		pptr-1		dpff-1		K02D10.4						cas-1
unc-57	1	+	+	+	+	4	Yes	0	NS	NS	NS	NS	NS	NS	1	NS	NS	10.8702	NS	NS	NS	0	NS	NS	NS	0	NS	NS	NS	NS	NS	0	NS	NS	NS		gfi-2		pptr-2		dph-2		K02D7.1						cas-1
unc-89	1	+	+	+		3	Yes	0	NS	NS	NS	NS	NS	NS	1	NS	NS	2.1348	NS	NS	NS	0	NS	NS	NS	0	NS	NS	NS	NS	NS	0	NS	NS	NS		gfl-1		ppw-1		dph-3		K02E11.10						cas-2
vdac-1	1	+	+	+	+	4	Yes	0	NS	NS	NS	NS	NS	NS	1	NS	NS	NS	NS	NS	2.85047	0	NS	NS	NS	0	NS	NS	NS	NS	NS	0	NS	NS	NS		gfm-1		pqn-27		dpl-1		K02E7.6						casc-3
vgln-1	1	+	+	+	+	4	Yes	0	NS	NS	NS	NS	NS	NS	1	NS	NS	4.86453	NS	NS	NS	0	NS	NS	NS	0	NS	NS	NS	NS	NS	0	NS	NS	NS		ggtb-1		pqn-34		dpm-1		K02F3.12						cash-1
vha-12	1	+	+	+	+	4	Yes	0	NS	NS	NS	NS	NS	NS	1	NS	NS	9.08131	NS	NS	NS	0	NS	NS	NS	0	NS	NS	NS	NS	NS	0	NS	NS	NS		gip-1		pqn-53		dpt-1		K02G10.15						cash-1
vha-14	1	+	+	+		3	Yes	0	NS	NS	NS	NS	NS	NS	1	NS	NS	8.28556	NS	NS	NS	0	NS	NS	NS	0	NS	NS	NS	NS	NS	0	NS	NS	NS		git-1		pqn-59		dpy-10		K03C7.3						casy-1
vha-15	1	+	+	+	+	4	Yes	0	NS	NS	NS	NS	NS	NS	1	NS	NS	2.52258	NS	NS	NS	0	NS	NS	NS	0	NS	NS	NS	NS	NS	0	NS	NS	NS		gkow-1		pqn-83		dpy-11		K04B12.2						cat-4
vha-4	1	+	+	+	+	4	Yes	0	NS	NS	NS	NS	NS	NS	1	NS	NS	TurboID only	NS	NS	NS	0	NS	NS	NS	0	NS	NS	NS	NS	NS	0	NS	NS	NS		glb-1		pqn-87		dpy-13		K04C2.2						catp-1
vha-8	1	+	+	+	+	4	Yes	0	NS	NS	NS	NS	NS	NS	1	NS	NS	4.14882	NS	NS	NS	0	NS	NS	NS	0	NS	NS	NS	NS	NS	0	NS	NS	NS		glb-22		prdx-2		dpy-18		K04C2.5						catp-3
W04E12.7	1	+	+	+		3	No	0	NS	NS	NS	NS	NS	NS	1	NS	NS	TurboID only	NS	NS	NS	0	NS	NS	NS	0	NS	NS	NS	NS	NS	0	NS	NS	NS		glb-6		prdx-3		dpy-21		K04G2.7						catp-3
W04G3.5	1	+	+	+		3	Yes	0	NS	NS	NS	NS	NS	NS	1	NS	NS	NS	NS	NS	2.5135	0	NS	NS	NS	0	NS	NS	NS	NS	NS	0	NS	NS	NS		glct-3		prdx-6		dpy-22		K04G2.9						catp-6
W09B6.4	1	+	+			2	No	0	NS	NS	NS	NS	NS	NS	1	NS	NS	TurboID only	NS	NS	NS	0	NS	NS	NS	0	NS	NS	NS	NS	NS	0	NS	NS	NS		gld-1		prg-1		dpy-23		K05B2.2						catp-7
W09G3.7	1		+			1	Yes	0	NS	NS	NS	NS	NS	NS	1	NS	NS	5.05041	NS	NS	NS	0	NS	NS	NS	0	NS	NS	NS	NS	NS	0	NS	NS	NS		gldc-1		prmt-1		dpy-26		K05C4.2						catp-8
wars-2	1					0	No	0	NS	NS	NS	NS	NS	NS	1	NS	2.09406	NS	NS	NS	NS	0	NS	NS	NS	0	NS	NS	NS	NS	NS	0	NS	NS	NS		glf-1		prmt-3		dpy-27		K05C4.7						cbd-1
Y37H9A.3	1	+	+		+	3	Yes	0	NS	NS	NS	NS	NS	NS	1	NS	NS	2.96473	NS	NS	NS	0	NS	NS	NS	0	NS	NS	NS	NS	NS	0	NS	NS	NS		glh-1		prmt-5		dpy-28		K05F1.1						cbl-1
Y39A3CL.1	1	+	+	+		3	No	0	NS	NS	NS	NS	NS	NS	1	NS	NS	3.44427	NS	NS	NS	0	NS	NS	NS	0	NS	NS	NS	NS	NS	0	NS	NS	NS		glh-4		prmt-7		dpy-30		K05F1.10						cbl-1
Y39A3CL.4	1	+	+	+		3	No	0	NS	NS	NS	NS	NS	NS	1	NS	NS	7.13345	NS	NS	NS	0	NS	NS	NS	0	NS	NS	NS	NS	NS	0	NS	NS	NS		gln-3		pro-2		dpy-31		K07B1.4						cblc-1
Y39G8B.1	1	+	+	+	+	4	Yes	0	NS	NS	NS	NS	NS	NS	1	NS	NS	5.35988	NS	NS	NS	0	NS	NS	NS	0	NS	NS	NS	NS	NS	0	NS	NS	NS		gln-6		pro-3		dpy-4		K07B1.7						cbp-1
Y43C5B.3	1		+			1	Yes	0	NS	NS	NS	NS	NS	NS	1	NS	NS	NS	2.25604	NS	NS	0	NS	NS	NS	0	NS	NS	NS	NS	NS	0	NS	NS	NS		glna-1		prp-17		dpy-5		K07C5.4						cbp-2
Y43F4B.5	1	+	+	+	+	4	Yes	0	NS	NS	NS	NS	NS	NS	1	NS	NS	2.17905	NS	NS	NS	0	NS	NS	NS	0	NS	NS	NS	NS	NS	0	NS	NS	NS		glna-2		prp-21		dpy-6		K07C5.6						cbp-3
Y45F10A.7	1	+	+	+	+	4	No	0	NS	NS	NS	NS	NS	NS	1	NS	NS	TurboID only	NS	NS	NS	0	NS	NS	NS	0	NS	NS	NS	NS	NS	0	NS	NS	NS		glo-4		prp-3		dpy-8		K07E1.1						cbs-1
Y45G5AL.1	1	+	+	+		3	No	0	NS	NS	NS	NS	NS	NS	1	NS	NS	2.84948	NS	NS	NS	0	NS	NS	NS	0	NS	NS	NS	NS	NS	0	NS	NS	NS		glod-4		prp-31		dpyd-1		K07E3.1						cbs-1
Y52B11A.10	1	+	+	+		3	Yes	0	NS	NS	NS	NS	NS	NS	1	2.22607	NS	NS	NS	NS	NS	0	NS	NS	NS	0	NS	NS	NS	NS	NS	0	NS	NS	NS		glp-4		prp-6		drap-1		K07E3.4						CC8.2
Y75B8A.7	1	+	+	+		3	Yes	0	NS	NS	NS	NS	NS	NS	1	4.74662	NS	NS	NS	NS	NS	0	NS	NS	NS	0	NS	NS	NS	NS	NS	0	NS	NS	NS		glr-6		prp-8		drd-1		K07F5.14						ccar-1
Y97E10AR.6	1	+	+	+		3	Yes	0	NS	NS	NS	NS	NS	NS	1	NS	NS	NS	TurboID only	NS	NS	0	NS	NS	NS	0	NS	NS	NS	NS	NS	0	NS	NS	NS		glrx-10		prx-12		drd-10		K07F5.15						ccb-1
yif-1	1	+	+	+		3	Yes	0	NS	NS	NS	NS	NS	NS	1	NS	NS	NS	2.0775	NS	NS	0	NS	NS	NS	0	NS	NS	NS	NS	NS	0	NS	NS	NS		glrx-21		prx-14		drd-2		K07F5.16						ccch-1
ZC412.5	1					0	No	0	NS	NS	NS	NS	NS	NS	1	4.56843	NS	NS	NS	NS	NS	0	NS	NS	NS	0	NS	NS	NS	NS	NS	0	NS	NS	NS		glrx-22		prx-19		drd-50		K07H8.10						ccch-3
ZK1010.2	1	+	+	+	+	4	Yes	0	NS	NS	NS	NS	NS	NS	1	4.20178	NS	NS	NS	NS	NS	0	NS	NS	NS	0	NS	NS	NS	NS	NS	0	NS	NS	NS		glrx-3		prx-3		dre-1		K07H8.2						cccp-1
ZK1073.1	1		+	+		2	Yes	0	NS	NS	NS	NS	NS	NS	1	NS	NS	2.79258	NS	NS	NS	0	NS	NS	NS	0	NS	NS	NS	NS	NS	0	NS	NS	NS		glrx-5		ptc-3		drh-1		K08B12.1						ccdc-47
ZK686.3	1	+	+	+	+	4	Yes	0	NS	NS	NS	NS	NS	NS	1	NS	NS	NS	2.04942	NS	NS	0	NS	NS	NS	0	NS	NS	NS	NS	NS	0	NS	NS	NS		gls-1		ptp-2		drh-3		K08B4.2						ccdc-47
zoo-1	1	+	+	+		3	Yes	0	NS	NS	NS	NS	NS	NS	1	2.46212	NS	NS	NS	NS	NS	0	NS	NS	NS	0	NS	NS	NS	NS	NS	0	NS	NS	NS		glt-1		ptr-11		drl-1		K08B5.2						ccdc-55
aakb-1	1	+	+	+		3	Yes	1	2.0467	NS	NS	NS	NS	NS	0	NS	NS	NS	NS	NS	NS	0	NS	NS	NS	0	NS	NS	NS	NS	NS	0	NS	NS	NS		glt-3		ptr-18		dro-1		K08D12.3						ccf-1
aipr-1	1	+	+			2	Yes	1	2.60919	NS	NS	NS	NS	NS	0	NS	NS	NS	NS	NS	NS	0	NS	NS	NS	0	NS	NS	NS	NS	NS	0	NS	NS	NS		gly-8		ptr-2		droe-4		K08D12.6						ccf-1
alh-1	1	+	+	+	+	4	Yes	1	NS	NS	NS	NS	NS	2.247	0	NS	NS	NS	NS	NS	NS	0	NS	NS	NS	0	NS	NS	NS	NS	NS	0	NS	NS	NS		gmeb-1		ptr-22		drp-1		K08D12.7						ccg-1
alh-7	1	+	+	+		3	Yes	1	NS	NS	NS	NS	NS	2.26608	0	NS	NS	NS	NS	NS	NS	0	NS	NS	NS	0	NS	NS	NS	NS	NS	0	NS	NS	NS		gmps-1		ptr-23		drr-2		K08E3.2						cchl-1
ani-1	1		+	+		2	Yes	1	NS	NS	NS	2.84645	NS	NS	0	NS	NS	NS	NS	NS	NS	0	NS	NS	NS	0	NS	NS	NS	NS	NS	0	NS	NS	NS		goa-1		ptr-4		dsb-1		K08E3.5						cchl-1
arf-1.1	1	+	+			2	No	1	TurboID only	NS	NS	NS	NS	NS	0	NS	NS	NS	NS	NS	NS	0	NS	NS	NS	0	NS	NS	NS	NS	NS	0	NS	NS	NS		gob-1		ptr-6		dsbn-1		K08E4.3						ccm-3
asp-3	1	+	+	+		3	Yes	1	NS	NS	NS	2.14985	NS	NS	0	NS	NS	NS	NS	NS	NS	0	NS	NS	NS	0	NS	NS	NS	NS	NS	0	NS	NS	NS		golg-2		ptr-8		dsc-4		K08E7.5						ccnk-1
atad-3	1	+	+	+	+	4	Yes	1	NS	NS	NS	NS	NS	2.27395	0	NS	NS	NS	NS	NS	NS	0	NS	NS	NS	0	NS	NS	NS	NS	NS	0	NS	NS	NS		golg-4		puf-12		dsh-1		K08F8.7						cco-1
athp-1	1	+	+	+		3	No	1	TurboID only	NS	NS	NS	NS	NS	0	NS	NS	NS	NS	NS	NS	0	NS	NS	NS	0	NS	NS	NS	NS	NS	0	NS	NS	NS		gon-2		puf-9		dsh-2		K08H2.10						cco-2
atp-3	1	+	+	+		3	Yes	1	NS	NS	NS	NS	NS	2.04174	0	NS	NS	NS	NS	NS	NS	0	NS	NS	NS	0	NS	NS	NS	NS	NS	0	NS	NS	NS		gon-4		pus-1		dss-1		K09B11.4						ccpp-1
B0205.13	1	+	+			2	No	1	NS	NS	3.06333	NS	NS	NS	0	NS	NS	NS	NS	NS	NS	0	NS	NS	NS	0	NS	NS	NS	NS	NS	0	NS	NS	NS		gop-2		pxn-1		dtmk-1		K09D9.1						ccr-4
C06E1.9	1	+	+	+		3	No	1	7.14582	NS	NS	NS	NS	NS	0	NS	NS	NS	NS	NS	NS	0	NS	NS	NS	0	NS	NS	NS	NS	NS	0	NS	NS	NS		gos-28		pyc-1		duo-3		K09E2.2						ccr-4
C08A9.10	1		+	+		2	No	1	3.84931	NS	NS	NS	NS	NS	0	NS	NS	NS	NS	NS	NS	0	NS	NS	NS	0	NS	NS	NS	NS	NS	0	NS	NS	NS		got-1.2		pyk-1		dur-1		K09E2.3						cct-1
C14B9.2	1	+	+	+		3	Yes	1	NS	NS	NS	NS	NS	2.0416	0	NS	NS	NS	NS	NS	NS	0	NS	NS	NS	0	NS	NS	NS	NS	NS	0	NS	NS	NS		got-2.2		pyk-2		dut-1		K09E4.1						cct-1
C17G1.2	1		+	+		2	No	1	NS	2.26734	NS	NS	NS	NS	0	NS	NS	NS	NS	NS	NS	0	NS	NS	NS	0	NS	NS	NS	NS	NS	0	NS	NS	NS		gpa-6		pyp-1		dvc-1		K09H11.1						cct-2
C24H11.5	1	+	+	+		3	Yes	1	12.0587	NS	NS	NS	NS	NS	0	NS	NS	NS	NS	NS	NS	0	NS	NS	NS	0	NS	NS	NS	NS	NS	0	NS	NS	NS		gpb-1		pyr-1		dve-1		K09H11.9						cct-2
C39E9.8	1		+	+	+	3	No	1	TurboID only	NS	NS	NS	NS	NS	0	NS	NS	NS	NS	NS	NS	0	NS	NS	NS	0	NS	NS	NS	NS	NS	0	NS	NS	NS		gpc-2		qdpr-1		DY3.8		K10B4.3						cct-3
C51G7.4	1					0	No	1	6.08813	NS	NS	NS	NS	NS	0	NS	NS	NS	NS	NS	NS	0	NS	NS	NS	0	NS	NS	NS	NS	NS	0	NS	NS	NS		gpd-1		qns-1		dyc-1		K10D2.7						cct-3
capg-2	1		+			1	Yes	1	NS	2.00194	NS	NS	NS	NS	0	NS	NS	NS	NS	NS	NS	0	NS	NS	NS	0	NS	NS	NS	NS	NS	0	NS	NS	NS		gpd-2		qua-1		dyci-1		K10D3.6						cct-4
cct-7	1	+	+	+	+	4	Yes	1	NS	2.00208	NS	NS	NS	NS	0	NS	NS	NS	NS	NS	NS	0	NS	NS	NS	0	NS	NS	NS	NS	NS	0	NS	NS	NS		gpd-3		R01H10.7		dylt-1		K10G6.9						cct-4
cdr-2	1	+	+		+	3	Yes	1	NS	2.55833	NS	NS	NS	NS	0	NS	NS	NS	NS	NS	NS	0	NS	NS	NS	0	NS	NS	NS	NS	NS	0	NS	NS	NS		gpdh-2		R02D3.1		dyn-1		K10H10.15						cct-5
cdr-4	1	+	+	+	+	4	Yes	1	NS	2.08334	NS	NS	NS	NS	0	NS	NS	NS	NS	NS	NS	0	NS	NS	NS	0	NS	NS	NS	NS	NS	0	NS	NS	NS		gpdh-3		R02E4.3		dyrb-1		K10H10.4						cct-5
ced-11	1		+	+	+	3	No	1	NS	TurboID only	NS	NS	NS	NS	0	NS	NS	NS	NS	NS	NS	0	NS	NS	NS	0	NS	NS	NS	NS	NS	0	NS	NS	NS		gpi-1		R02F2.7		dys-1		K10H10.5						cct-6
chc-1	1	+	+	+	+	4	Yes	1	NS	NS	2.00527	NS	NS	NS	0	NS	NS	NS	NS	NS	NS	0	NS	NS	NS	0	NS	NS	NS	NS	NS	0	NS	NS	NS		gpx-1		R03H10.2		E01A2.1		K11D2.1						cct-6
chil-24	1	+	+	+		3	No	1	2.78833	NS	NS	NS	NS	NS	0	NS	NS	NS	NS	NS	NS	0	NS	NS	NS	0	NS	NS	NS	NS	NS	0	NS	NS	NS		gpx-2		R04B5.5		E01A2.2		K11D9.5						cct-7
chn-1	1	+	+	+		3	Yes	1	TurboID only	NS	NS	NS	NS	NS	0	NS	NS	NS	NS	NS	NS	0	NS	NS	NS	0	NS	NS	NS	NS	NS	0	NS	NS	NS		gpx-5		R04F11.2		E01G4.3		K11E4.1						cct-7
cids-1	1	+	+	+		3	Yes	1	TurboID only	NS	NS	NS	NS	NS	0	NS	NS	NS	NS	NS	NS	0	NS	NS	NS	0	NS	NS	NS	NS	NS	0	NS	NS	NS		gpx-7		R04F11.5		E01G4.6		K11G12.5						cct-8
clec-266	1		+			1	Yes	1	NS	3.46415	NS	NS	NS	NS	0	NS	NS	NS	NS	NS	NS	0	NS	NS	NS	0	NS	NS	NS	NS	NS	0	NS	NS	NS		grd-14		R05D11.4		E02A10.4		K11G12.6						cct-8
col-142	1		+	+	+	3	Yes	1	4.09993	NS	NS	NS	NS	NS	0	NS	NS	NS	NS	NS	NS	0	NS	NS	NS	0	NS	NS	NS	NS	NS	0	NS	NS	NS		grd-5		R05D11.5		E02D9.1		K11G9.5						ccz-1
col-181	1		+	+	+	3	Yes	1	NS	TurboID only	NS	NS	NS	NS	0	NS	NS	NS	NS	NS	NS	0	NS	NS	NS	0	NS	NS	NS	NS	NS	0	NS	NS	NS		grdn-1		R05D11.9		E02H1.2		K11H3.3						CD4.11
comt-1	1		+			1	Yes	1	NS	NS	2.65075	NS	NS	NS	0	NS	NS	NS	NS	NS	NS	0	NS	NS	NS	0	NS	NS	NS	NS	NS	0	NS	NS	NS		grh-1		R05D3.9/R05D3.10		E02H1.5		K12H4.3						CD4.3
cox-4	1	+	+		+	3	Yes	1	NS	NS	NS	NS	NS	3.0857	0	NS	NS	NS	NS	NS	NS	0	NS	NS	NS	0	NS	NS	NS	NS	NS	0	NS	NS	NS		grk-1		R05F9.6		E02H1.6		K12H4.5						cdap-2
cox-6c	1					0	No	1	NS	NS	NS	NS	NS	2.01684	0	NS	NS	NS	NS	NS	NS	0	NS	NS	NS	0	NS	NS	NS	NS	NS	0	NS	NS	NS		grld-1		R05G6.7		E02H4.7		K12H6.6						cdc-14
cox-7c	1					0	No	1	NS	NS	NS	NS	NS	TurboID only	0	NS	NS	NS	NS	NS	NS	0	NS	NS	NS	0	NS	NS	NS	NS	NS	0	NS	NS	NS		gro-1		R05H10.1		E02H9.3		K12H6.8						cdc-25.1
crn-2	1	+	+		+	3	Yes	1	NS	2.09029	NS	NS	NS	NS	0	NS	NS	NS	NS	NS	NS	0	NS	NS	NS	0	NS	NS	NS	NS	NS	0	NS	NS	NS		grp-1		R05H10.5		E03H4.8		kal-1						cdc-25.2
crt-1	1	+	+	+	+	4	Yes	1	NS	NS	NS	NS	NS	4.56875	0	NS	NS	NS	NS	NS	NS	0	NS	NS	NS	0	NS	NS	NS	NS	NS	0	NS	NS	NS		gsk-3		R05H5.3		E04A4.5		kars-1						cdc-25.4
ctc-1	1		+			1	Yes	1	NS	NS	NS	NS	NS	TurboID only	0	NS	NS	NS	NS	NS	NS	0	NS	NS	NS	0	NS	NS	NS	NS	NS	0	NS	NS	NS		gsp-1		R06C1.4		E04D5.1		kdp-1						cdc-26
CTEL55X.1	1		+	+		2	No	1	NS	NS	NS	NS	TurboID only	NS	0	NS	NS	NS	NS	NS	NS	0	NS	NS	NS	0	NS	NS	NS	NS	NS	0	NS	NS	NS		gsp-2		R06C7.1		E04F6.6		kel-1						cdc-37
cts-1	1	+	+	+	+	4	Yes	1	NS	NS	NS	NS	NS	2.01266	0	NS	NS	NS	NS	NS	NS	0	NS	NS	NS	0	NS	NS	NS	NS	NS	0	NS	NS	NS		gspd-1		R06C7.5		E04F6.8		kel-20						cdc-37
cyn-13	1	+	+	+		3	Yes	1	2.03341	NS	NS	NS	NS	NS	0	NS	NS	NS	NS	NS	NS	0	NS	NS	NS	0	NS	NS	NS	NS	NS	0	NS	NS	NS		gsr-1		R07B7.5		E04F6.9		kel-8						cdc-42
cyp-14a5	1		+	+		2	Yes	1	NS	2.24809	NS	NS	NS	NS	0	NS	NS	NS	NS	NS	NS	0	NS	NS	NS	0	NS	NS	NS	NS	NS	0	NS	NS	NS		gss-1		R07H5.8		eaf-1		kin-1						cdc-42
daf-18	1		+	+		2	Yes	1	NS	NS	NS	NS	2.56254	NS	0	NS	NS	NS	NS	NS	NS	0	NS	NS	NS	0	NS	NS	NS	NS	NS	0	NS	NS	NS		gst-1		R08E5.3		eak-7		kin-10						cdc-48.1
daf-9	1		+		+	2	No	1	NS	TurboID only	NS	NS	NS	NS	0	NS	NS	NS	NS	NS	NS	0	NS	NS	NS	0	NS	NS	NS	NS	NS	0	NS	NS	NS		gst-10		R08F11.1		ears-1		kin-16						cdc-48.1
dif-1	1		+	+		2	Yes	1	NS	2.05609	NS	NS	NS	NS	0	NS	NS	NS	NS	NS	NS	0	NS	NS	NS	0	NS	NS	NS	NS	NS	0	NS	NS	NS		gst-13		R09B3.3		eat-16		kin-18						cdc-48.2
dim-1	1	+	+	+		3	No	1	NS	NS	NS	NS	NS	2.15367	0	NS	NS	NS	NS	NS	NS	0	NS	NS	NS	0	NS	NS	NS	NS	NS	0	NS	NS	NS		gst-14		R102.4		eat-17		kin-19						cdc-48.2
dnj-12	1	+	+	+	+	4	Yes	1	NS	NS	NS	NS	NS	TurboID only	0	NS	NS	NS	NS	NS	NS	0	NS	NS	NS	0	NS	NS	NS	NS	NS	0	NS	NS	NS		gst-20		R102.5		eat-20		kin-20						cdc-5L
dnj-13	1	+	+	+	+	4	Yes	1	6.3234	NS	NS	NS	NS	NS	0	NS	NS	NS	NS	NS	NS	0	NS	NS	NS	0	NS	NS	NS	NS	NS	0	NS	NS	NS		gst-21		R119.3		eat-3		kin-23						cdc-6
dpy-11	1	+	+	+	+	4	Yes	1	NS	NS	NS	NS	NS	2.08291	0	NS	NS	NS	NS	NS	NS	0	NS	NS	NS	0	NS	NS	NS	NS	NS	0	NS	NS	NS		gst-22		R11A8.5		eat-6		kin-3						cdc-7
DY3.8	1		+	+		2	No	1	NS	2.88426	NS	NS	NS	NS	0	NS	NS	NS	NS	NS	NS	0	NS	NS	NS	0	NS	NS	NS	NS	NS	0	NS	NS	NS		gst-24		R11A8.7		ebax-1		klc-1						cdc-73
dyf-3	1		+			1	Yes	1	NS	NS	TurboID only	NS	NS	NS	0	NS	NS	NS	NS	NS	NS	0	NS	NS	NS	0	NS	NS	NS	NS	NS	0	NS	NS	NS		gst-26		R11F4.1		ebp-1		klc-2						cdd-1
dys-1	1	+	+	+	+	4	Yes	1	TurboID only	NS	NS	NS	NS	NS	0	NS	NS	NS	NS	NS	NS	0	NS	NS	NS	0	NS	NS	NS	NS	NS	0	NS	NS	NS		gst-27		R12C12.1		ebp-2		klf-1						cdd-2
edc-3	1	+	+	+	+	4	No	1	NS	NS	2.2338	NS	NS	NS	0	NS	NS	NS	NS	NS	NS	0	NS	NS	NS	0	NS	NS	NS	NS	NS	0	NS	NS	NS		gst-28		R12E2.11		ech-1.2		klf-3						cdd-2
efhd-1	1	+	+	+		3	Yes	1	10.0464	NS	NS	NS	NS	NS	0	NS	NS	NS	NS	NS	NS	0	NS	NS	NS	0	NS	NS	NS	NS	NS	0	NS	NS	NS		gst-35		R13A5.10		ech-2		klp-12						cdf-1
eif-3.l	1	+	+		+	3	Yes	1	NS	TurboID only	NS	NS	NS	NS	0	NS	NS	NS	NS	NS	NS	0	NS	NS	NS	0	NS	NS	NS	NS	NS	0	NS	NS	NS		gst-36		R13F6.10		ech-3		klp-17						cdf-2
elpc-4	1	+	+	+		3	Yes	1	TurboID only	NS	NS	NS	NS	NS	0	NS	NS	NS	NS	NS	NS	0	NS	NS	NS	0	NS	NS	NS	NS	NS	0	NS	NS	NS		gst-39		R148.3		ech-4		klp-7						cdgs-1
eppl-1	1	+	+		+	3	Yes	1	2.22099	NS	NS	NS	NS	NS	0	NS	NS	NS	NS	NS	NS	0	NS	NS	NS	0	NS	NS	NS	NS	NS	0	NS	NS	NS		gst-4		R148.5		ech-6		kmo-2						cdh-1
eri-12	1	+	+	+		3	No	1	TurboID only	NS	NS	NS	NS	NS	0	NS	NS	NS	NS	NS	NS	0	NS	NS	NS	0	NS	NS	NS	NS	NS	0	NS	NS	NS		gst-42		R151.2		ech-7		kynu-1						cdh-10
exoc-8	1	+	+	+		3	Yes	1	NS	NS	2.04486	NS	NS	NS	0	NS	NS	NS	NS	NS	NS	0	NS	NS	NS	0	NS	NS	NS	NS	NS	0	NS	NS	NS		gst-43		R151.7		ech-8		lact-2						cdh-12
F07A11.4	1		+	+		2	Yes	1	NS	NS	NS	NS	NS	TurboID only	0	NS	NS	NS	NS	NS	NS	0	NS	NS	NS	0	NS	NS	NS	NS	NS	0	NS	NS	NS		gst-5		R151.8A		ect-2		lact-5						cdh-12
F09B12.3	1	+	+	+		3	Yes	1	2.8564	NS	NS	NS	NS	NS	0	NS	NS	NS	NS	NS	NS	0	NS	NS	NS	0	NS	NS	NS	NS	NS	0	NS	NS	NS		gst-6		R166.2		edc-3		lact-8						cdh-3
F22G12.4	1	+	+	+	+	4	Yes	1	2.10964	NS	NS	NS	NS	NS	0	NS	NS	NS	NS	NS	NS	0	NS	NS	NS	0	NS	NS	NS	NS	NS	0	NS	NS	NS		gst-7		R166.3		eea-1		lag-2						cdh-4
F23F1.5	1	+	+	+		3	Yes	1	NS	2.15696	NS	NS	NS	NS	0	NS	NS	NS	NS	NS	NS	0	NS	NS	NS	0	NS	NS	NS	NS	NS	0	NS	NS	NS		gstk-1		R186.3		EEED8.10		lam-3						cdh-7
F25E5.5	1	+	+	+	+	4	No	1	3.57762	NS	NS	NS	NS	NS	0	NS	NS	NS	NS	NS	NS	0	NS	NS	NS	0	NS	NS	NS	NS	NS	0	NS	NS	NS		gsto-1		R31.2		eef-1A.1		lap-2						cdk-1
F26H9.5	1	+	+	+	+	4	Yes	1	NS	NS	NS	NS	NS	2.29565	0	NS	NS	NS	NS	NS	NS	0	NS	NS	NS	0	NS	NS	NS	NS	NS	0	NS	NS	NS		gsto-2		R53.1		eef-1A.2		larp-1						cdk-1
F44E2.10	1		+			1	Yes	1	NS	NS	NS	NS	NS	TurboID only	0	NS	NS	NS	NS	NS	NS	0	NS	NS	NS	0	NS	NS	NS	NS	NS	0	NS	NS	NS		gsy-1		R53.2		eef-1B.1		larp-5						cdk-11.1
F48E3.4	1		+	+		2	No	1	NS	NS	TurboID only	NS	NS	NS	0	NS	NS	NS	NS	NS	NS	0	NS	NS	NS	0	NS	NS	NS	NS	NS	0	NS	NS	NS		gta-1		R53.4		eef-1B.2		lars-1						cdk-11.2
F53A10.2	1	+	+	+	+	4	Yes	1	3.07141	NS	NS	NS	NS	NS	0	NS	NS	NS	NS	NS	NS	0	NS	NS	NS	0	NS	NS	NS	NS	NS	0	NS	NS	NS		gtbp-1		R53.5		eef-1G		lat-2						cdk-12
F55B11.2	1	+	+			2	No	1	NS	NS	NS	4.40584	NS	NS	0	NS	NS	NS	NS	NS	NS	0	NS	NS	NS	0	NS	NS	NS	NS	NS	0	NS	NS	NS		gtf-2A2		R74.6		eef-2		lbp-5						cdk-2
F55G11.4	1		+	+		2	No	1	2.27505	NS	NS	NS	NS	NS	0	NS	NS	NS	NS	NS	NS	0	NS	NS	NS	0	NS	NS	NS	NS	NS	0	NS	NS	NS		gtf-2e2		R74.7		eel-1		lbp-6						cdk-4
F56A8.3	1	+	+	+	+	4	Yes	1	NS	NS	NS	NS	NS	TurboID only	0	NS	NS	NS	NS	NS	NS	0	NS	NS	NS	0	NS	NS	NS	NS	NS	0	NS	NS	NS		gtf-2f1		R74.8		efa-6		lbp-7						cdk-5
F57H12.6	1		+		+	2	No	1	TurboID only	NS	NS	NS	NS	NS	0	NS	NS	NS	NS	NS	NS	0	NS	NS	NS	0	NS	NS	NS	NS	NS	0	NS	NS	NS		gtf-2f2		rab-1		eff-1		lbp-9						cdk-7
F58B3.4	1	+	+			2	Yes	1	NS	NS	NS	NS	NS	TurboID only	0	NS	NS	NS	NS	NS	NS	0	NS	NS	NS	0	NS	NS	NS	NS	NS	0	NS	NS	NS		gtf-2h1		rab-10		efhd-1		ldh-1						cdk-8
F58B4.5	1	+	+	+		3	No	1	NS	2.03101	NS	NS	NS	NS	0	NS	NS	NS	NS	NS	NS	0	NS	NS	NS	0	NS	NS	NS	NS	NS	0	NS	NS	NS		gtsf-1		rab-11.1		efk-1		lec-1						cdk-9
fbxc-58	1					0	No	1	3.84958	NS	NS	NS	NS	NS	0	NS	NS	NS	NS	NS	NS	0	NS	NS	NS	0	NS	NS	NS	NS	NS	0	NS	NS	NS		guk-1		rab-14		efl-1		lec-2						cdka-1
fce-1	1		+	+	+	3	Yes	1	NS	NS	NS	NS	NS	TurboID only	0	NS	NS	NS	NS	NS	NS	0	NS	NS	NS	0	NS	NS	NS	NS	NS	0	NS	NS	NS		gyf-1		rab-18		efl-2		lec-3						cdkr-3
fkb-2	1	+	+	+		3	Yes	1	NS	NS	NS	NS	NS	2.03962	0	NS	NS	NS	NS	NS	NS	0	NS	NS	NS	0	NS	NS	NS	NS	NS	0	NS	NS	NS		H03A11.2		rab-3		efn-2		leo-1						cdl-1
frl-1	1	+	+	+		3	Yes	1	4.91026	NS	NS	NS	NS	NS	0	NS	NS	NS	NS	NS	NS	0	NS	NS	NS	0	NS	NS	NS	NS	NS	0	NS	NS	NS		H05C05.1		rab-33		eftu-2		let-19						cdo-1
gck-2	1		+	+		2	Yes	1	NS	TurboID only	NS	NS	NS	NS	0	NS	NS	NS	NS	NS	NS	0	NS	NS	NS	0	NS	NS	NS	NS	NS	0	NS	NS	NS		H05C05.2		rab-35		egal-1		let-355						cdo-1
gpdh-3	1	+	+			2	Yes	1	NS	NS	2.25261	NS	NS	NS	0	NS	NS	NS	NS	NS	NS	0	NS	NS	NS	0	NS	NS	NS	NS	NS	0	NS	NS	NS		H06H21.11		rab-39		EGAP2.1		let-363						cdr-2
gsnl-1	1		+	+		2	Yes	1	NS	NS	TurboID only	NS	NS	NS	0	NS	NS	NS	NS	NS	NS	0	NS	NS	NS	0	NS	NS	NS	NS	NS	0	NS	NS	NS		H06I04.3		rab-5		egg-1		let-383						cdr-2
gst-1	1	+	+	+		3	Yes	1	NS	NS	NS	NS	NS	TurboID only	0	NS	NS	NS	NS	NS	NS	0	NS	NS	NS	0	NS	NS	NS	NS	NS	0	NS	NS	NS		H10E21.1		rab-6.1		egg-2		let-4						cdr-4
hpo-13	1	+	+	+		3	Yes	1	NS	NS	NS	NS	TurboID only	NS	0	NS	NS	NS	NS	NS	NS	0	NS	NS	NS	0	NS	NS	NS	NS	NS	0	NS	NS	NS		H10E21.4		rab-6.2		egg-3		let-413						cdr-4
hpo-35	1	+	+	+		3	No	1	NS	NS	NS	NS	NS	TurboID only	0	NS	NS	NS	NS	NS	NS	0	NS	NS	NS	0	NS	NS	NS	NS	NS	0	NS	NS	NS		H14A12.3		rab-7		egg-4		let-418						cdr-6
hsp-110	1	+	+	+	+	4	Yes	1	NS	NS	NS	NS	NS	3.65457	0	NS	NS	NS	NS	NS	NS	0	NS	NS	NS	0	NS	NS	NS	NS	NS	0	NS	NS	NS		H14E04.2		rab-8		egg-5		let-526						cdr-6
hsp-16.11	1		+			1	Yes	1	NS	NS	NS	3.64402	NS	NS	0	NS	NS	NS	NS	NS	NS	0	NS	NS	NS	0	NS	NS	NS	NS	NS	0	NS	NS	NS		H18N23.2		rabn-5		egg-6		let-60						cdr-7
hsp-16.41	1	+	+			2	Yes	1	NS	NS	5.8722	NS	NS	NS	0	NS	NS	NS	NS	NS	NS	0	NS	NS	NS	0	NS	NS	NS	NS	NS	0	NS	NS	NS		H20J04.4		rack-1		egl-10		let-607						cdr-7
hsp-17	1	+	+	+		3	Yes	1	5.39641	NS	NS	NS	NS	NS	0	NS	NS	NS	NS	NS	NS	0	NS	NS	NS	0	NS	NS	NS	NS	NS	0	NS	NS	NS		H21P03.2		rad-23		egl-13		let-611						cdt-1
hsp-6	1	+	+	+	+	4	Yes	1	NS	NS	NS	NS	NS	2.07211	0	NS	NS	NS	NS	NS	NS	0	NS	NS	NS	0	NS	NS	NS	NS	NS	0	NS	NS	NS		H24G06.1		rad-8		egl-15		let-653						cdt-2
hsp-75	1		+	+		2	Yes	1	NS	2.10906	NS	NS	NS	NS	0	NS	NS	NS	NS	NS	NS	0	NS	NS	NS	0	NS	NS	NS	NS	NS	0	NS	NS	NS		H24K24.3		raga-1		egl-18		let-70						cebp-1
ife-3	1	+	+	+	+	4	Yes	1	NS	NS	NS	2.16111	NS	NS	0	NS	NS	NS	NS	NS	NS	0	NS	NS	NS	0	NS	NS	NS	NS	NS	0	NS	NS	NS		H28G03.2		ragc-1		egl-19		let-711						cebp-2
ifet-1	1	+	+	+	+	4	No	1	NS	NS	NS	2.31245	NS	NS	0	NS	NS	NS	NS	NS	NS	0	NS	NS	NS	0	NS	NS	NS	NS	NS	0	NS	NS	NS		H34C03.2		ral-1		egl-21		let-716						cec-1
irg-7	1	+	+			2	No	1	NS	NS	NS	NS	NS	2.41965	0	NS	NS	NS	NS	NS	NS	0	NS	NS	NS	0	NS	NS	NS	NS	NS	0	NS	NS	NS		H35B03.1		ran-1		egl-23		let-721						cec-10
irg-8	1					0	No	1	NS	NS	NS	NS	NS	TurboID only	0	NS	NS	NS	NS	NS	NS	0	NS	NS	NS	0	NS	NS	NS	NS	NS	0	NS	NS	NS		H35B03.2		ran-2		egl-27		let-754						cec-3
K02F6.7	1					0	No	1	NS	2.15861	NS	NS	NS	NS	0	NS	NS	NS	NS	NS	NS	0	NS	NS	NS	0	NS	NS	NS	NS	NS	0	NS	NS	NS		H41C03.1		ran-3		egl-3		let-765						cec-4
K07C5.2	1	+	+			2	No	1	NS	NS	NS	NS	NS	2.07772	0	NS	NS	NS	NS	NS	NS	0	NS	NS	NS	0	NS	NS	NS	NS	NS	0	NS	NS	NS		hach-1		ran-4		egl-30		let-767						cec-5
K07E3.1	1	+	+	+	+	4	No	1	4.5843	NS	NS	NS	NS	NS	0	NS	NS	NS	NS	NS	NS	0	NS	NS	NS	0	NS	NS	NS	NS	NS	0	NS	NS	NS		haf-3		ran-5		egl-4		let-805						cec-6
K09F6.3	1					0	No	1	2.36133	NS	NS	NS	NS	NS	0	NS	NS	NS	NS	NS	NS	0	NS	NS	NS	0	NS	NS	NS	NS	NS	0	NS	NS	NS		haf-4		rap-1		egl-43		let-92						cec-7
K11H12.8	1		+	+		2	Yes	1	NS	NS	TurboID only	NS	NS	NS	0	NS	NS	NS	NS	NS	NS	0	NS	NS	NS	0	NS	NS	NS	NS	NS	0	NS	NS	NS		haf-6		ras-2		egl-44		letm-1						cec-8
K12C11.1	1	+	+	+		3	Yes	1	NS	NS	NS	NS	NS	2.08118	0	NS	NS	NS	NS	NS	NS	0	NS	NS	NS	0	NS	NS	NS	NS	NS	0	NS	NS	NS		haf-9		rbc-1		egl-45		lex-1						ced-1
K12H4.5	1		+	+	+	3	No	1	NS	NS	NS	NS	NS	2.08869	0	NS	NS	NS	NS	NS	NS	0	NS	NS	NS	0	NS	NS	NS	NS	NS	0	NS	NS	NS		hal-3		rbc-2		egl-8		lfe-2						ced-10
K12H6.9	1					0	No	1	NS	TurboID only	NS	NS	NS	NS	0	NS	NS	NS	NS	NS	NS	0	NS	NS	NS	0	NS	NS	NS	NS	NS	0	NS	NS	NS		haly-1		rbd-1		egl-9		lfi-1						ced-11
kcc-1	1	+	+	+		3	Yes	1	NS	NS	2.45837	NS	NS	NS	0	NS	NS	NS	NS	NS	NS	0	NS	NS	NS	0	NS	NS	NS	NS	NS	0	NS	NS	NS		hap-1		rde-4		ego-1		lgc-21						ced-12
klc-2	1	+	+	+	+	4	Yes	1	2.60232	NS	NS	NS	NS	NS	0	NS	NS	NS	NS	NS	NS	0	NS	NS	NS	0	NS	NS	NS	NS	NS	0	NS	NS	NS		har-1		rep-1		ego-2		lgc-22						ced-2
klf-1	1	+	+	+	+	4	Yes	1	4.7631	NS	NS	NS	NS	NS	0	NS	NS	NS	NS	NS	NS	0	NS	NS	NS	0	NS	NS	NS	NS	NS	0	NS	NS	NS		hars-1		rer-1		egrh-1		lgc-31						ced-3
klo-1	1	+	+	+		3	Yes	1	NS	NS	NS	NS	NS	TurboID only	0	NS	NS	NS	NS	NS	NS	0	NS	NS	NS	0	NS	NS	NS	NS	NS	0	NS	NS	NS		hasp-1		ret-1		egrh-3		lgc-44						ced-4
lab-2	1					0	No	1	NS	NS	NS	NS	TurboID only	NS	0	NS	NS	NS	NS	NS	NS	0	NS	NS	NS	0	NS	NS	NS	NS	NS	0	NS	NS	NS		hbl-1		ret-1		ehbp-1		lgc-45						ced-5
lec-10	1	+	+	+		3	Yes	1	3.0243	NS	NS	NS	NS	NS	0	NS	NS	NS	NS	NS	NS	0	NS	NS	NS	0	NS	NS	NS	NS	NS	0	NS	NS	NS		hcf-1		rha-1		ehs-1		lgg-2						ced-6
lec-5	1	+	+	+		3	Yes	1	NS	NS	NS	NS	NS	2.53573	0	NS	NS	NS	NS	NS	NS	0	NS	NS	NS	0	NS	NS	NS	NS	NS	0	NS	NS	NS		hcp-1		rha-2		eif-1		lido-11						ced-6
lem-4	1	+	+			2	Yes	1	NS	NS	2.33691	NS	NS	NS	0	NS	NS	NS	NS	NS	NS	0	NS	NS	NS	0	NS	NS	NS	NS	NS	0	NS	NS	NS		hcp-6		rhi-1		eif-1.A		lido-13						ced-7
let-19	1		+	+	+	3	Yes	1	NS	NS	NS	NS	NS	TurboID only	0	NS	NS	NS	NS	NS	NS	0	NS	NS	NS	0	NS	NS	NS	NS	NS	0	NS	NS	NS		hda-1		rho-1		eif-3.B		lido-9						ced-9
lgc-34	1					0	No	1	NS	NS	NS	NS	NS	2.18722	0	NS	NS	NS	NS	NS	NS	0	NS	NS	NS	0	NS	NS	NS	NS	NS	0	NS	NS	NS		hda-10		rhr-1		eif-3.C		lim-8						cee-1
lin-2	1	+	+			2	Yes	1	4.5967	NS	NS	NS	NS	NS	0	NS	NS	NS	NS	NS	NS	0	NS	NS	NS	0	NS	NS	NS	NS	NS	0	NS	NS	NS		hda-2		ribo-1		eif-3.D		lim-9						cee-1
lin-5	1	+	+	+		3	No	1	NS	NS	NS	2.63163	NS	NS	0	NS	NS	NS	NS	NS	NS	0	NS	NS	NS	0	NS	NS	NS	NS	NS	0	NS	NS	NS		hda-3		ril-1		eif-3.E		lin-13						ceeh-1
maa-1	1		+	+	+	3	Yes	1	TurboID only	NS	NS	NS	NS	NS	0	NS	NS	NS	NS	NS	NS	0	NS	NS	NS	0	NS	NS	NS	NS	NS	0	NS	NS	NS		hecd-1		riok-1		eif-3.F		lin-14						ceeh-1
map-2	1	+	+	+		3	Yes	1	NS	NS	NS	NS	NS	TurboID only	0	NS	NS	NS	NS	NS	NS	0	NS	NS	NS	0	NS	NS	NS	NS	NS	0	NS	NS	NS		hecw-1		riok-2		eif-3.G		lin-23						ceh-100
mca-2	1	+	+	+	+	4	Yes	1	NS	NS	2.53889	NS	NS	NS	0	NS	NS	NS	NS	NS	NS	0	NS	NS	NS	0	NS	NS	NS	NS	NS	0	NS	NS	NS		heh-1		riok-3		eif-3.H		lin-26						ceh-13
mdh-2	1	+	+	+	+	4	Yes	1	NS	NS	NS	NS	NS	2.30537	0	NS	NS	NS	NS	NS	NS	0	NS	NS	NS	0	NS	NS	NS	NS	NS	0	NS	NS	NS		hel-1		rla-1		eif-3.I		lin-28						ceh-14
mlh-1	1		+	+		2	Yes	1	NS	NS	NS	2.12122	NS	NS	0	NS	NS	NS	NS	NS	NS	0	NS	NS	NS	0	NS	NS	NS	NS	NS	0	NS	NS	NS		hgap-1		rle-1		eif-3.J		lin-29						ceh-18
moma-1	1	+	+	+		3	No	1	NS	NS	2.22499	NS	NS	NS	0	NS	NS	NS	NS	NS	NS	0	NS	NS	NS	0	NS	NS	NS	NS	NS	0	NS	NS	NS		hgap-2		rmd-2		eif-3.K		lin-33						ceh-19
mpk-1	1	+	+	+		3	Yes	1	NS	NS	NS	NS	NS	TurboID only	0	NS	NS	NS	NS	NS	NS	0	NS	NS	NS	0	NS	NS	NS	NS	NS	0	NS	NS	NS		hgo-1		rme-1		eif-6		lin-39						ceh-20
mrp-1	1	+	+	+	+	4	Yes	1	2.02286	NS	NS	NS	NS	NS	0	NS	NS	NS	NS	NS	NS	0	NS	NS	NS	0	NS	NS	NS	NS	NS	0	NS	NS	NS		hgrs-1		rme-8		ekl-1		lin-40						ceh-32
mua-3	1	+	+	+	+	4	Yes	1	2.90855	NS	NS	NS	NS	NS	0	NS	NS	NS	NS	NS	NS	0	NS	NS	NS	0	NS	NS	NS	NS	NS	0	NS	NS	NS		hil-1		rnp-4		ekl-5		lin-41						ceh-37
ndua-1	1					0	No	1	NS	NS	NS	NS	NS	2.12005	0	NS	NS	NS	NS	NS	NS	0	NS	NS	NS	0	NS	NS	NS	NS	NS	0	NS	NS	NS		hil-2		rnp-6		ekl-6		lin-42						ceh-38
ndub-3	1		+			1	Yes	1	NS	NS	NS	NS	NS	2.44816	0	NS	NS	NS	NS	NS	NS	0	NS	NS	NS	0	NS	NS	NS	NS	NS	0	NS	NS	NS		hil-3		rnp-7		elb-1		lin-44						ceh-41
nep-17	1	+	+	+		3	Yes	1	NS	NS	NS	NS	NS	2.28834	0	NS	NS	NS	NS	NS	NS	0	NS	NS	NS	0	NS	NS	NS	NS	NS	0	NS	NS	NS		him-10		rnr-1		elc-1		lin-45						ceh-43
nft-1	1	+	+	+		3	Yes	1	TurboID only	NS	NS	NS	NS	NS	0	NS	NS	NS	NS	NS	NS	0	NS	NS	NS	0	NS	NS	NS	NS	NS	0	NS	NS	NS		him-18		rol-1		elks-1		lin-49						ceh-44
nhr-37	1					0	No	1	NS	TurboID only	NS	NS	NS	NS	0	NS	NS	NS	NS	NS	NS	0	NS	NS	NS	0	NS	NS	NS	NS	NS	0	NS	NS	NS		him-4		rop-1		ell-1		lin-52						ceh-45
npp-27	1					0	No	1	NS	TurboID only	NS	NS	NS	NS	0	NS	NS	NS	NS	NS	NS	0	NS	NS	NS	0	NS	NS	NS	NS	NS	0	NS	NS	NS		hint-1		rpa-0		elo-1		lin-59						ceh-62
nrfl-1	1	+	+	+	+	4	Yes	1	NS	NS	NS	NS	NS	TurboID only	0	NS	NS	NS	NS	NS	NS	0	NS	NS	NS	0	NS	NS	NS	NS	NS	0	NS	NS	NS		hint-3		rpa-1		elo-2		lin-66						ceh-74
nuo-6	1	+	+	+		3	Yes	1	NS	NS	NS	NS	NS	2.07326	0	NS	NS	NS	NS	NS	NS	0	NS	NS	NS	0	NS	NS	NS	NS	NS	0	NS	NS	NS		hip-1		rpa-2		elo-3		lip-1						ceh-88
odr-4	1		+	+	+	3	Yes	1	NS	NS	NS	NS	TurboID only	NS	0	NS	NS	NS	NS	NS	NS	0	NS	NS	NS	0	NS	NS	NS	NS	NS	0	NS	NS	NS		hipr-1		rpa-2		elo-5		lipl-4						ceh-89
pam-1	1	+	+	+	+	4	Yes	1	NS	NS	NS	NS	NS	2.1598	0	NS	NS	NS	NS	NS	NS	0	NS	NS	NS	0	NS	NS	NS	NS	NS	0	NS	NS	NS		hir-1		rpb-2		elo-6		lips-10						ceh-91
paqr-1	1		+	+		2	Yes	1	NS	TurboID only	NS	NS	NS	NS	0	NS	NS	NS	NS	NS	NS	0	NS	NS	NS	0	NS	NS	NS	NS	NS	0	NS	NS	NS		his-1		rpb-5		elo-8		lips-17						ceh-93
parg-2	1		+			1	Yes	1	TurboID only	NS	NS	NS	NS	NS	0	NS	NS	NS	NS	NS	NS	0	NS	NS	NS	0	NS	NS	NS	NS	NS	0	NS	NS	NS		his-24		rpb-7		elp-1		lips-3						cel-1
pas-5	1	+	+	+		3	Yes	1	NS	NS	NS	2.08195	NS	NS	0	NS	NS	NS	NS	NS	NS	0	NS	NS	NS	0	NS	NS	NS	NS	NS	0	NS	NS	NS		his-35		rpb-8		elpc-1		lips-6						cep-1
pbs-3	1	+	+	+	+	4	Yes	1	NS	NS	NS	NS	NS	2.39695	0	NS	NS	NS	NS	NS	NS	0	NS	NS	NS	0	NS	NS	NS	NS	NS	0	NS	NS	NS		his-48		rpb-9		elpc-2		lips-9						cept-1
pbs-4	1	+	+	+		3	Yes	1	NS	NS	NS	NS	NS	TurboID only	0	NS	NS	NS	NS	NS	NS	0	NS	NS	NS	0	NS	NS	NS	NS	NS	0	NS	NS	NS		his-72		rpc-1		elpc-3		lir-1						cept-2
pbs-5	1	+	+	+	+	4	Yes	1	NS	NS	NS	NS	NS	2.03186	0	NS	NS	NS	NS	NS	NS	0	NS	NS	NS	0	NS	NS	NS	NS	NS	0	NS	NS	NS		his-74		rpia-1		elpc-4		lit-1						cerk-1
pdi-6	1	+	+	+	+	4	Yes	1	NS	NS	NS	NS	NS	2.47581	0	NS	NS	NS	NS	NS	NS	0	NS	NS	NS	0	NS	NS	NS	NS	NS	0	NS	NS	NS		hlb-1		rpl-10		elt-1		lmd-1						cest-25
ppm-1.G	1	+	+			2	Yes	1	2.62788	NS	NS	NS	NS	NS	0	NS	NS	NS	NS	NS	NS	0	NS	NS	NS	0	NS	NS	NS	NS	NS	0	NS	NS	NS		hlh-11		rpl-10a		elt-3		lmd-2						cest-32
pqn-22	1	+	+	+		3	No	1	NS	NS	NS	3.43177	NS	NS	0	NS	NS	NS	NS	NS	NS	0	NS	NS	NS	0	NS	NS	NS	NS	NS	0	NS	NS	NS		hlh-30		rpl-11.1		elt-7		lmd-3						cest-35.1
prp-19	1	+	+	+	+	4	Yes	1	NS	NS	NS	NS	NS	2.19588	0	NS	NS	NS	NS	NS	NS	0	NS	NS	NS	0	NS	NS	NS	NS	NS	0	NS	NS	NS		hmg-1.1		rpl-11.2		emb-27		lmn-1						cex-1
qdpr-1	1	+	+	+	+	4	Yes	1	4.01556	NS	NS	NS	NS	NS	0	NS	NS	NS	NS	NS	NS	0	NS	NS	NS	0	NS	NS	NS	NS	NS	0	NS	NS	NS		hmg-1.2		rpl-12		emb-4		lmp-2						cex-2
R05D3.9	1	+	+	+	+	4	No	1	NS	2.15547	NS	NS	NS	NS	0	NS	NS	NS	NS	NS	NS	0	NS	NS	NS	0	NS	NS	NS	NS	NS	0	NS	NS	NS		hmg-11		rpl-13		emb-5		lmtr-2						cey-1
R07E5.15	1					0	No	1	NS	NS	NS	2.30733	NS	NS	0	NS	NS	NS	NS	NS	NS	0	NS	NS	NS	0	NS	NS	NS	NS	NS	0	NS	NS	NS		hmg-12		rpl-14		emb-8		lnkn-1						cey-1
rab-19	1		+			1	Yes	1	NS	TurboID only	NS	NS	NS	NS	0	NS	NS	NS	NS	NS	NS	0	NS	NS	NS	0	NS	NS	NS	NS	NS	0	NS	NS	NS		hmg-20		rpl-15		emb-9		lon-1						cey-2
rbx-2	1	+	+	+		3	Yes	1	TurboID only	NS	NS	NS	NS	NS	0	NS	NS	NS	NS	NS	NS	0	NS	NS	NS	0	NS	NS	NS	NS	NS	0	NS	NS	NS		hmg-4		rpl-16		emc-1		lon-3						cey-3
rmd-3	1		+	+		2	Yes	1	NS	TurboID only	NS	NS	NS	NS	0	NS	NS	NS	NS	NS	NS	0	NS	NS	NS	0	NS	NS	NS	NS	NS	0	NS	NS	NS		hmp-1		rpl-17		emc-2		lon-8						cey-4
rpa-2	1	+	+	+		3	Yes	1	NS	NS	NS	2.00794	NS	NS	0	NS	NS	NS	NS	NS	NS	0	NS	NS	NS	0	NS	NS	NS	NS	NS	0	NS	NS	NS		hoe-1		rpl-18		emc-3		lpd-2						cey-4
rpi-2	1		+		+	2	Yes	1	NS	NS	NS	NS	NS	TurboID only	0	NS	NS	NS	NS	NS	NS	0	NS	NS	NS	0	NS	NS	NS	NS	NS	0	NS	NS	NS		homt-1		rpl-19		emc-5		lpd-5						cfap-36
rpl-12	1	+	+	+	+	4	Yes	1	NS	NS	NS	NS	NS	2.96966	0	NS	NS	NS	NS	NS	NS	0	NS	NS	NS	0	NS	NS	NS	NS	NS	0	NS	NS	NS		hosl-1		rpl-20		emc-6		lpd-7						cfim-1
rpl-29	1	+	+	+	+	4	Yes	1	NS	NS	NS	2.08607	NS	NS	0	NS	NS	NS	NS	NS	NS	0	NS	NS	NS	0	NS	NS	NS	NS	NS	0	NS	NS	NS		hpd-1		rpl-21		eme-1		lpd-8						cfim-2
rps-12	1	+	+	+		3	Yes	1	NS	NS	2.21776	NS	NS	NS	0	NS	NS	NS	NS	NS	NS	0	NS	NS	NS	0	NS	NS	NS	NS	NS	0	NS	NS	NS		hphd-1		rpl-22		emo-1		lpin-1						cfim-2
rps-13	1	+	+	+	+	4	Yes	1	NS	NS	NS	NS	NS	2.07455	0	NS	NS	NS	NS	NS	NS	0	NS	NS	NS	0	NS	NS	NS	NS	NS	0	NS	NS	NS		hpl-1		rpl-23		emr-1		lpr-3						cfp-1
rps-29	1	+	+	+	+	4	Yes	1	NS	2.27474	NS	NS	NS	NS	0	NS	NS	NS	NS	NS	NS	0	NS	NS	NS	0	NS	NS	NS	NS	NS	0	NS	NS	NS		hpl-2		rpl-24.1		emre-1		lpr-4						cft-1
sago-1	1	+	+	+		3	No	1	2.09609	NS	NS	NS	NS	NS	0	NS	NS	NS	NS	NS	NS	0	NS	NS	NS	0	NS	NS	NS	NS	NS	0	NS	NS	NS		hpo-11		rpl-25.1		eng-1		lpr-5						cfz-2
sdha-2	1		+	+		2	Yes	1	NS	NS	NS	2.35839	NS	NS	0	NS	NS	NS	NS	NS	NS	0	NS	NS	NS	0	NS	NS	NS	NS	NS	0	NS	NS	NS		hpo-13		rpl-25.2		enol-1		lpr-6						cgef-1
sdz-24	1					0	No	1	NS	NS	NS	NS	NS	TurboID only	0	NS	NS	NS	NS	NS	NS	0	NS	NS	NS	0	NS	NS	NS	NS	NS	0	NS	NS	NS		hpo-18		rpl-26		enpl-1		lpr-7						cgh-1
skpo-1	1		+	+		2	Yes	1	NS	NS	NS	2.07501	NS	NS	0	NS	NS	NS	NS	NS	NS	0	NS	NS	NS	0	NS	NS	NS	NS	NS	0	NS	NS	NS		hpo-19		rpl-27		ensa-1		lrk-1						cgh-1
skr-3	1	+	+	+		3	Yes	1	7.97343	NS	NS	NS	NS	NS	0	NS	NS	NS	NS	NS	NS	0	NS	NS	NS	0	NS	NS	NS	NS	NS	0	NS	NS	NS		hpo-27		rpl-28		ent-1		lron-11						cgp-1
smgl-1	1	+	+	+		3	Yes	1	3.06057	NS	NS	NS	NS	NS	0	NS	NS	NS	NS	NS	NS	0	NS	NS	NS	0	NS	NS	NS	NS	NS	0	NS	NS	NS		hpo-29		rpl-3		ent-2		lron-14						cgp-1
smn-1	1	+	+	+		3	Yes	1	NS	NS	TurboID only	NS	NS	NS	0	NS	NS	NS	NS	NS	NS	0	NS	NS	NS	0	NS	NS	NS	NS	NS	0	NS	NS	NS		hpo-31		rpl-30		ent-5		lron-9						cgr-1
spch-2	1		+			1	Yes	1	NS	3.70661	NS	NS	NS	NS	0	NS	NS	NS	NS	NS	NS	0	NS	NS	NS	0	NS	NS	NS	NS	NS	0	NS	NS	NS		hpo-34		rpl-31		ent-6		lrp-1						cgr-1
spd-5	1	+	+	+		3	No	1	NS	NS	NS	3.52137	NS	NS	0	NS	NS	NS	NS	NS	NS	0	NS	NS	NS	0	NS	NS	NS	NS	NS	0	NS	NS	NS		hpo-35		rpl-32		enu-3.1		lrp-2						cgt-3
srr-4	1		+	+	+	3	No	1	NS	NS	NS	NS	NS	2.01238	0	NS	NS	NS	NS	NS	NS	0	NS	NS	NS	0	NS	NS	NS	NS	NS	0	NS	NS	NS		hprt-1		rpl-33		eor-1		lsm-3						chaf-1
swt-7	1		+	+	+	3	No	1	NS	2.33383	NS	NS	NS	NS	0	NS	NS	NS	NS	NS	NS	0	NS	NS	NS	0	NS	NS	NS	NS	NS	0	NS	NS	NS		hrde-2		rpl-34		eor-2		lsm-7						chaf-2
T05E12.3	1		+			1	Yes	1	NS	NS	NS	2.35603	NS	NS	0	NS	NS	NS	NS	NS	NS	0	NS	NS	NS	0	NS	NS	NS	NS	NS	0	NS	NS	NS		hrg-7		rpl-35		epc-1		lsm-8						chat-1
T12B3.3	1		+	+		2	Yes	1	NS	NS	NS	NS	NS	2.23535	0	NS	NS	NS	NS	NS	NS	0	NS	NS	NS	0	NS	NS	NS	NS	NS	0	NS	NS	NS		hrp-1		rpl-36		epg-2		lst-3						chc-1
T20D3.6	1		+	+		2	Yes	1	NS	3.47931	NS	NS	NS	NS	0	NS	NS	NS	NS	NS	NS	0	NS	NS	NS	0	NS	NS	NS	NS	NS	0	NS	NS	NS		hrpa-2		rpl-38		epg-3		lst-4						chc-1
T28C6.7	1	+	+	+	+	4	No	1	3.609	NS	NS	NS	NS	NS	0	NS	NS	NS	NS	NS	NS	0	NS	NS	NS	0	NS	NS	NS	NS	NS	0	NS	NS	NS		hrpf-1		rpl-4		epg-4		lst-6						chch-3
tbc-6	1		+	+	+	3	Yes	1	3.00257	NS	NS	NS	NS	NS	0	NS	NS	NS	NS	NS	NS	0	NS	NS	NS	0	NS	NS	NS	NS	NS	0	NS	NS	NS		hrpf-2		rpl-41		epg-5		lsy-12						chd-1
tct-1	1	+	+	+	+	4	Yes	1	NS	NS	NS	3.35338	NS	NS	0	NS	NS	NS	NS	NS	NS	0	NS	NS	NS	0	NS	NS	NS	NS	NS	0	NS	NS	NS		hrpk-1		rpl-43		epg-6		lsy-13						chd-3
tep-1	1		+	+	+	3	Yes	1	NS	NS	NS	2.33349	NS	NS	0	NS	NS	NS	NS	NS	NS	0	NS	NS	NS	0	NS	NS	NS	NS	NS	0	NS	NS	NS		hrpr-1		rpl-5		epg-7		lsy-2						chd-7
tmed-10	1	+	+			2	Yes	1	TurboID only	NS	NS	NS	NS	NS	0	NS	NS	NS	NS	NS	NS	0	NS	NS	NS	0	NS	NS	NS	NS	NS	0	NS	NS	NS		hrpu-1		rpl-6		epg-8		lsy-22						chdp-1
tomm-40	1	+	+	+		3	Yes	1	3.59427	NS	NS	NS	NS	NS	0	NS	NS	NS	NS	NS	NS	0	NS	NS	NS	0	NS	NS	NS	NS	NS	0	NS	NS	NS		hrpu-2		rpl-7		epg-9		ltd-1						che-10
trpp-8	1	+	+	+	+	4	Yes	1	2.35626	NS	NS	NS	NS	NS	0	NS	NS	NS	NS	NS	NS	0	NS	NS	NS	0	NS	NS	NS	NS	NS	0	NS	NS	NS		hsb-1		rpl-7A		ephx-1		M01F1.3						che-14
ttc-1	1	+	+			2	Yes	1	TurboID only	NS	NS	NS	NS	NS	0	NS	NS	NS	NS	NS	NS	0	NS	NS	NS	0	NS	NS	NS	NS	NS	0	NS	NS	NS		hsf-1		rpl-8		epi-1		M01H9.3						chhy-1
ttr-5	1		+	+		2	No	1	NS	NS	NS	2.32863	NS	NS	0	NS	NS	NS	NS	NS	NS	0	NS	NS	NS	0	NS	NS	NS	NS	NS	0	NS	NS	NS		hsp-1		rpl-9		epn-1		M02B1.2						chil-13
ucr-2.3	1	+	+	+		3	Yes	1	NS	2.47478	NS	NS	NS	NS	0	NS	NS	NS	NS	NS	NS	0	NS	NS	NS	0	NS	NS	NS	NS	NS	0	NS	NS	NS		hsp-110		rpn-1		eps-8		M02B1.3						chil-24
ugt-25	1		+	+	+	3	Yes	1	2.67011	NS	NS	NS	NS	NS	0	NS	NS	NS	NS	NS	NS	0	NS	NS	NS	0	NS	NS	NS	NS	NS	0	NS	NS	NS		hsp-12.2		rpn-10		era-1		M02B7.7						chil-8
unc-51	1	+	+	+	+	4	Yes	1	NS	TurboID only	NS	NS	NS	NS	0	NS	NS	NS	NS	NS	NS	0	NS	NS	NS	0	NS	NS	NS	NS	NS	0	NS	NS	NS		hsp-12.3		rpn-11		ercc-1		M03A1.3						chin-1
unc-97	1		+	+		2	Yes	1	NS	NS	NS	NS	NS	2.04415	0	NS	NS	NS	NS	NS	NS	0	NS	NS	NS	0	NS	NS	NS	NS	NS	0	NS	NS	NS		hsp-16.1		rpn-12		erd-2		M03A1.8						chk-1
W02D7.5	1					0	No	1	NS	NS	NS	2.31594	NS	NS	0	NS	NS	NS	NS	NS	NS	0	NS	NS	NS	0	NS	NS	NS	NS	NS	0	NS	NS	NS		hsp-16.41		rpn-2		erfa-1		M03B6.3						chmp-7
W05H9.4	1	+	+	+		3	No	1	NS	TurboID only	NS	NS	NS	NS	0	NS	NS	NS	NS	NS	NS	0	NS	NS	NS	0	NS	NS	NS	NS	NS	0	NS	NS	NS		hsp-16.48		rpn-3		erfa-3		M03C11.3						chn-1
Y110A2AR.1	1		+	+		2	Yes	1	NS	TurboID only	NS	NS	NS	NS	0	NS	NS	NS	NS	NS	NS	0	NS	NS	NS	0	NS	NS	NS	NS	NS	0	NS	NS	NS		hsp-17		rpn-5		ergo-1		M03F8.1						chp-1
Y32H12A.8	1	+	+	+		3	Yes	1	3.50472	NS	NS	NS	NS	NS	0	NS	NS	NS	NS	NS	NS	0	NS	NS	NS	0	NS	NS	NS	NS	NS	0	NS	NS	NS		hsp-25		rpn-6.1		eri-1		M03F8.6						chp-1
Y37D8A.25	1	+	+	+		3	Yes	1	3.75965	NS	NS	NS	NS	NS	0	NS	NS	NS	NS	NS	NS	0	NS	NS	NS	0	NS	NS	NS	NS	NS	0	NS	NS	NS		hsp-3		rpn-7		eri-12		M04B2.6						chpf-1
Y38F2AR.12	1	+	+	+	+	4	Yes	1	2.17498	NS	NS	NS	NS	NS	0	NS	NS	NS	NS	NS	NS	0	NS	NS	NS	0	NS	NS	NS	NS	NS	0	NS	NS	NS		hsp-4		rpn-8		eri-3		M04C9.1						chpf-2
Y45G5AM.3	1		+	+	+	3	No	1	6.21951	NS	NS	NS	NS	NS	0	NS	NS	NS	NS	NS	NS	0	NS	NS	NS	0	NS	NS	NS	NS	NS	0	NS	NS	NS		hsp-43		rpn-9		eri-9		M05D6.5						chs-1
Y50D4B.4	1	+	+	+		3	No	1	NS	NS	NS	2.42699	NS	NS	0	NS	NS	NS	NS	NS	NS	0	NS	NS	NS	0	NS	NS	NS	NS	NS	0	NS	NS	NS		hsp-6		rps-0		erl-1		M106.3						cht-3
Y54E5A.5	1	+	+	+		3	Yes	1	NS	2.46058	NS	NS	NS	NS	0	NS	NS	NS	NS	NS	NS	0	NS	NS	NS	0	NS	NS	NS	NS	NS	0	NS	NS	NS		hsp-60		rps-1		erm-1		M142.8						chtl-1
Y58A7A.4	1	+	+			2	No	1	3.60151	NS	NS	NS	NS	NS	0	NS	NS	NS	NS	NS	NS	0	NS	NS	NS	0	NS	NS	NS	NS	NS	0	NS	NS	NS		hsp-70		rps-10		ero-1		M153.1						chw-1
Y92H12A.2	1	+	+	+	+	4	Yes	1	2.26608	NS	NS	NS	NS	NS	0	NS	NS	NS	NS	NS	NS	0	NS	NS	NS	0	NS	NS	NS	NS	NS	0	NS	NS	NS		hsr-9		rps-11		erp-1		M176.4						cic-1
Y97E10AR.1	1					0	No	1	NS	2.13036	NS	NS	NS	NS	0	NS	NS	NS	NS	NS	NS	0	NS	NS	NS	0	NS	NS	NS	NS	NS	0	NS	NS	NS		htz-1		rps-12		erv-46		M18.3						cid-1
ZFYV-19	1		+			1	Yes	1	TurboID only	NS	NS	NS	NS	NS	0	NS	NS	NS	NS	NS	NS	0	NS	NS	NS	0	NS	NS	NS	NS	NS	0	NS	NS	NS		hum-1		rps-13		ess-2		M28.5						cid-1
ZK899.2	1					0	No	1	NS	2.10162	NS	NS	NS	NS	0	NS	NS	NS	NS	NS	NS	0	NS	NS	NS	0	NS	NS	NS	NS	NS	0	NS	NS	NS		hum-2		rps-14		esyt-2		M7.7						cids-1
znf-622	1		+			1	Yes	1	NS	NS	NS	NS	4.39145	NS	0	NS	NS	NS	NS	NS	NS	0	NS	NS	NS	0	NS	NS	NS	NS	NS	0	NS	NS	NS		hum-4		rps-15		etr-1		maa-1						cids-2
																																					hum-6		rps-16		ets-4		mab-10						cif-1
																																					hum-7		rps-17		ets-6		mab-21						cif-1
																																					hum-8		rps-18		evl-14		mab-31						cil-1
																																					hxk-1		rps-19		evl-18		mab-5						cil-7
																																					hxk-2		rps-2		evl-20		mab-7						cima-1
																																					hxk-3		rps-20		exc-4		madf-10						cir-1
																																					hyls-1		rps-21		exc-7		madf-5						cisd-1
																																					iars-1		rps-22		exc-9		mag-1						cisd-3.1
																																					icd-1		rps-23		exl-1		magu-2						cisd-3.2
																																					icd-2		rps-24		exo-1		magu-4						cit-1.1
																																					icl-1		rps-25		exoc-7		mai-1						cit-1.2
																																					idh-1		rps-26		exoc-8		mak-1						cka-1
																																					idh-2		rps-27		exos-2		malt-1						ckb-2
																																					idha-1		rps-28		exos-4.2		mam-2						ckb-2
																																					idhb-1		rps-3		exos-7		mam-3						ckb-4
																																					idhg-1		rps-30		exos-9		mans-1						ckc-1
																																					idhg-2		rps-4		F01D4.8		maoc-1						ckc-1
																																					ifa-1		rps-5		F01F1.11		maph-1.1						cki-1
																																					ifa-3		rps-6		F01F1.2		marc-2						cki-2
																																					ifa-4		rps-7		F01G12.18		mask-1						cks-1
																																					ifb-1		rps-8		F01G4.4		mat-1						cku-70
																																					ifb-2		rps-9		F01G4.5		math-46						cku-80
																																					ifc-1		rpt-1		F01G4.6		max-2						cla-1
																																					ifc-2		rpt-2		F02A9.4		mbf-1						clc-4
																																					ifd-1		rpt-3		F02C12.1		mbk-2						clc-5
																																					ifd-2		rpt-4		F02D8.4		mboa-3						cle-1
																																					ife-1		rpt-5		F02D8.5		mca-1						clec-1
																																					ife-2		rpt-6		F02E8.4		mca-2						clec-1
																																					ife-3		rrt-1		F02E9.10		mct-3						clec-125
																																					ife-4		rsd-3		F02E9.5		mct-6						clec-126
																																					ifet-1		rskd-1		F02E9.7		mcu-1						clec-127
																																					iff-1		rskn-2		F07A11.4		mdf-2						clec-142
																																					iff-2		rsks-1		F07A11.5		mdh-1						clec-146
																																					iffb-1		rsp-1		F07A5.2		mdh-2						clec-150
																																					ifg-1		rsp-2		F07C6.3		mdl-1						clec-17
																																					ifo-1		rsp-3		F07C6.4		mdt-11						clec-178
																																					ifp-1		rsp-8		F07E5.5		mdt-15						clec-180
																																					ift-43		ruvb-1		F07F6.4		mdt-28						clec-222
																																					ift-81		ruvb-2		F07F6.8		mdt-4						clec-223
																																					ify-1		sac-1		F07G6.10		mdt-9						clec-225
																																					igdb-2		sago-1		F07H5.10		mec-17						clec-238
																																					ikke-1		sams-1		F08B12.4		mec-8						clec-243
																																					ile-1		sams-3		F08B4.7		mecr-1						clec-41
																																					ilys-5		sams-4		F08B6.1		mef-2						clec-42
																																					ima-2		saps-1		F08F3.4		mek-2						clec-48
																																					ima-3		sax-7		F08F8.10		mel-32						clec-49
																																					imb-2		sca-1		F08F8.4		mel-46						clec-50
																																					imb-3		sca-1		F08F8.7		mep-1						clec-62
																																					immt-1		scav-2		F08F8.9		met-1						clec-63
																																					immt-2		scav-3		F08G12.1		met-2						clec-64
																																					imp-2		scc-3		F08G12.2		metr-1						clec-65
																																					imp-3		scm-1		F08G12.5		mfb-1						clec-83
																																					imph-1		sco-1		F08G2.7		mfn-1						clec-84
																																					impt-1		scpl-4		F08G5.6		mics-1						clec-85
																																					inf-1		sdha-1		F09A5.4		micu-1						clec-86
																																					inft-2		sdha-2		F09B12.3		mif-1						clec-87
																																					inos-1		sdhb-1		F09B9.4		mig-15						clec-88
																																					inso-1		sdz-8		F09C3.2		mig-32						clec-90
																																					ints-1		sec-10		F09C8.1		mig-38						clec-91
																																					ints-11		sec-12		F09C8.2		mix-1						clh-1
																																					ints-13		sec-15		F09E5.10		miz-1						clh-1
																																					ints-2		sec-22		F09E5.16		mlst-8						clh-2
																																					ints-4		sec-23		F09E5.3		mlt-10						clh-3
																																					ints-5		sec-24.1		F09E5.7		mlt-11						clh-5
																																					ints-6		sec-24.2		F09E5.8		mlt-3						clh-6
																																					ints-8		sec-3		F09E8.2		mlt-7						clic-1
																																					ints-9		sec-31		F09F7.4		mlt-8						clic-1
																																					inx-12		sec-5		F09F7.5		mlt-9						clik-1
																																					inx-13		sec-6		F09F7.6		mltn-1						clik-3
																																					inx-5		sec-8		F09F7.7		mltn-13						clip-1
																																					ipgm-1		sek-1		F09G2.2		mltn-3						clk-1
																																					ipla-1		sel-1		F09G2.8		mltn-8						clk-2
																																					ipla-2		sel-11		F09G8.7		mltn-9						clp-1
																																					ipla-3		sel-2		F10B5.2		mmaa-1						clp-1
																																					ipla-6		sel-9		F10B5.8		mmcm-1						clp-2
																																					ipla-7		set-18		F10C2.4		mml-1						clp-3
																																					ipmk-1		set-27		F10C5.2		mnk-1						clp-4
																																					ipp-5		set-29		F10D11.2		mnr-1						clp-4
																																					ire-1		sft-4		F10D11.6		moag-4						clp-7
																																					irg-7		sfxn-1.5		F10D7.5		mob-2						clp-7
																																					iscu-1		sfxn-5		F10E7.2		moc-2						clpf-1
																																					isp-1		sgk-1		F10E7.5		moe-3						clpf-1
																																					ist-1		sgt-1		F10E9.3		mog-3						clpp-1
																																					istr-1		sip-1		F10E9.4		mon-2						clr-1
																																					isw-1		skih-2		F10E9.7		mop-25.3						cls-1
																																					isy-1		skr-1		F10G2.1		mpst-7						cls-2
																																					itr-1		skr-3		F10G7.10		mpz-5						cls-2
																																					itsn-1		sma-1		F10G7.5		mrck-1						cls-3
																																					itx-1		smc-4		F10G7.9		mrp-1						clu-1
																																					ivd-1		smg-2		F10G8.8		mrp-2						clu-1
																																					ivns-1		smg-3		F11A1.2		mrpl-14						cmd-1
																																					ivph-3		smg-6		F11A10.5		mrpl-23						cmd-1
																																					jac-1		smgl-1		F11A10.7		mrpl-39						cmk-1
																																					JC8.2		smo-1		F11A3.2		mrpl-48						cmt-1
																																					jhdm-1		smu-1		F11A5.9		mrpl-50						cnb-1
																																					jmjc-1		snap-1		F11C1.1		mrpl-51						cnb-1
																																					jmjd-1.2		snap-29		F11C1.5		mrps-33						cnc-10
																																					jmjd-3.1		snb-1		F11C1.7		mrps-6						cnc-2
																																					josd-1		snf-3		F11C7.2		mrrf-1						cnc-3
																																					jun-1		snx-1		F11D5.1		msi-1						cnc-4
																																					K01A2.10		snx-3		F11E6.10		msp-31						cnc-7
																																					K01A2.5		snx-6		F11E6.3		mspn-1						cnc-8
																																					K01C8.1		soc-2		F11E6.7		mtcu-2						cnep-1
																																					K01G12.3		sod-1		F11E6.8		mthf-1						cng-3
																																					K01G5.5		sod-2		F11F1.1		mtm-3						cni-1
																																					K01G5.8		sodh-1		F11G11.5		mtm-6						cnk-1
																																					K02B12.7		sor-3		F12A10.1		mtp-18						cnnm-1
																																					K02C4.3		spat-2		F12F6.1		mtx-1						cnp-3
																																					K02C4.5		spc-1		F13A7.14		mua-3						cnt-1
																																					K02D10.1		spg-7		F13B12.1		mua-6						cnt-2
																																					K02F3.2		spk-1		F13B12.6		mup-4						cnx-1
																																					K02F3.9		spl-1		F13B9.1		mutd-1						cnx-1
																																					K02H11.4		spt-16		F13C5.2		mxl-3						coa-5
																																					K03A1.4		spt-5		F13D11.4		myrf-1						coa-7
																																					K03A11.1		sptl-1		F13D12.3		myrf-2						coel-1
																																					K03B4.2		sptl-2		F13D12.6		nab-1						cog-1
																																					K04B12.2		sptl-3		F13D12.9		nap-1						cogc-1
																																					K04C1.2		sqd-1		F13D2.1		nas-11						cogc-1
																																					K04C2.2		sqv-4		F13E6.1		nas-13						cogc-2
																																					K04F10.3		src-1		F13E6.5		nas-27						cogc-2
																																					K04G2.7		srp-6		F13E9.1		nas-3						cogc-3
																																					K05C4.2		srr-4		F13E9.11		nas-30						cogc-3
																																					K05C4.7		srs-2		F13E9.15		nas-36						cogc-4
																																					K06A5.2		stam-1		F13G11.3		nas-37						cogc-5
																																					K06G5.1		stat-b		F13G3.7		nas-38						cogc-5
																																					K07A1.10		stc-1		F13H10.6		nas-7						cogc-6
																																					K07A12.1		sti-1		F13H10.8		nas-9						cogc-6
																																					K07A12.4		stim-1		F13H6.3		natc-2						cogc-8
																																					K07A12.5		stl-1		F13H8.2		nath-10						cogc-8
																																					K07B1.7		sucl-2		F13H8.3		nbid-1						coh-1
																																					K07C5.2		suf-1		F13H8.5		nbs-1						coh-3
[truncated: 9,631 more rows]

## Sheet: (2) NEKL-2
Gene (1031)	H.s. ortholog	Epi #	Occurences	NEKL-2 E1	NEKL-2 E2	NEKL-2 E3	NEKL-2 E6	NEKL-2 E7	NEKL-2 E8	All Occurrences
mlt-2	Yes	3	6	80.9747	3.98009	41.9995	3.35261	156.11	2.68812	18
nekl-2	No	4	5	TurboID only	TurboID only	TurboID only	TurboID only	7.75293	NS	14
cdc-37	No	3	5	80.9916	12.6179	13.1629	5.49123	9.44221	NS	8
mlt-4	No	2	4	TurboID only	NS	TurboID only	7.03138	8.81739	NS	13
srp-2	No	2	4	10.2418	TurboID only	NS	3.91024	TurboID only	NS	13
tbb-6	No	4	4	9.62576	2.15427	5.47174	TurboID only	NS	NS	9
pck-1	No	4	4	3.42547	NS	4.73807	NS	2.36499	2.19649	8
nex-1	No	4	4	2.14667	NS	2.17106	2.96268	NS	TurboID only	7
hmr-1	No	2	4	5.87953	NS	TurboID only	3.52115	TurboID only	NS	7
fkb-6	No	4	4	7.60422	NS	7.5979	6.67959	6.93178	NS	5
K09G1.1	No	3	4	15.2243	TurboID only	TurboID only	TurboID only	NS	NS	14
M01H9.3	No	4	4	9.48995	NS	TurboID only	2.11854	TurboID only	NS	12
F20D1.3	No	4	4	7.04989	2.19041	3.19607	2.58154	NS	NS	8
ddl-2	No	3	3	TurboID only	TurboID only	TurboID only	NS	NS	NS	12
tap-1	No	3	3	13.4767	NS	NS	NS	TurboID only	TurboID only	11
Y55F3AM.9	No	2	3	NS	TurboID only	9.63377	NS	5.65227	NS	8
col-160	No	3	3	NS	2.40561	NS	TurboID only	3.44603	NS	7
hsp-43	No	4	3	5.29195	NS	2.35349	5.3579	NS	NS	4
Y39G10AR.9	No	3	3	11.9356	NS	4.03565	NS	NS	TurboID only	9
smap-1	No	0	3	3.3097	NS	2.88666	NS	2.33865	NS	8
T04F3.1	No	4	3	9.07816	NS	4.9578	NS	3.47311	NS	8
tes-1	No	3	3	21.0464	NS	NS	NS	TurboID only	TurboID only	8
edc-4	No	2	3	2.95652	NS	4.10391	NS	3.77728	NS	10
ttc-36	No	3	3	TurboID only	NS	4.07952	TurboID only	NS	NS	10
alfa-1	No	4	3	10.2589	NS	5.69502	NS	8.97427	NS	8
clp-7	No	4	3	5.92617	NS	6.9072	NS	3.75128	NS	8
gakh-1	No	2	3	3.72748	NS	TurboID only	NS	2.22196	NS	8
exoc-7	No	3	3	2.53608	NS	TurboID only	NS	NS	TurboID only	7
frm-5.1	No	2	3	4.15371	NS	3.82246	NS	3.64536	NS	7
K02B12.7	No	3	3	7.44411	NS	NS	NS	TurboID only	TurboID only	7
puf-9	No	4	3	4.46172	NS	2.05566	NS	TurboID only	NS	7
cst-1	No	3	3	3.43331	NS	2.24109	NS	2.42233	NS	6
snap-29	No	4	3	10.5057	NS	TurboID only	NS	NS	2.05737	6
F57B9.1	No	4	3	13.0792	TurboID only	TurboID only	NS	NS	NS	8
brap-2	No	2	3	TurboID only	NS	TurboID only	TurboID only	NS	NS	7
mdt-4	No	4	3	TurboID only	NS	4.67608	NS	TurboID only	NS	7
cls-2	No	4	3	2.41798	2.1345	TurboID only	NS	NS	NS	6
rhi-1	No	3	3	4.5678	NS	TurboID only	TurboID only	NS	NS	6
sec-10	No	3	3	2.9005	NS	NS	NS	TurboID only	TurboID only	6
ubxn-2	No	3	3	5.97277	NS	TurboID only	TurboID only	NS	NS	6
col-95	No	2	3	TurboID only	TurboID only	NS	TurboID only	NS	NS	5
dnj-16	No	4	3	6.67145	NS	TurboID only	NS	TurboID only	NS	5
pes-7	No	4	3	5.38483	NS	4.20615	NS	2.62272	NS	5
unc-23	No	4	3	15.2074	NS	TurboID only	2.18033	NS	NS	5
Y92H12BM.1	No	3	3	12.3531	NS	TurboID only	NS	10.9996	NS	5
eef-1B.1	No	4	3	NS	NS	TurboID only	NS	TurboID only	TurboID only	6
hgo-1	No	4	3	2.10818	NS	4.1079	NS	NS	TurboID only	6
srp-7	No	3	3	3.00237	NS	TurboID only	NS	NS	TurboID only	6
jac-1	No	3	3	8.4908	NS	TurboID only	NS	10.9478	NS	4
mtm-10	No	0	3	TurboID only	NS	TurboID only	NS	TurboID only	NS	4
nex-3	No	3	3	2.18616	NS	2.17935	NS	NS	TurboID only	4
nud-1	No	3	3	13.8058	NS	15.9922	7.36489	NS	NS	4
ZC373.5	No	3	3	10.5006	TurboID only	NS	TurboID only	NS	NS	4
chp-1	No	4	3	2.5788	2.18192	NS	2.31931	NS	NS	3
mag-1	No	4	3	3.94903	NS	4.38537	NS	TurboID only	NS	3
vit-4	No	2	3	NS	5.41515	2.04911	7.09426	NS	NS	11
vit-5	No	3	3	NS	5.05426	2.18753	7.51611	NS	NS	11
F36A2.3	No	4	3	2.8485	TurboID only	NS	NS	2.68564	NS	9
vsra-1	No	0	3	3.91171	2.66272	NS	3.37945	NS	NS	9
vps-13	No	0	3	3.08592	NS	4.27108	2.2928	NS	NS	11
Y56A3A.7	No	3	3	13.0592	NS	TurboID only	TurboID only	NS	NS	10
F15G9.1	No	3	3	4.11873	NS	TurboID only	3.12291	NS	NS	9
F42A10.5	No	4	3	NS	TurboID only	TurboID only	NS	9.46823	NS	7
Y92H12BL.7	No	0	3	2.87667	NS	TurboID only	NS	4.67449	NS	7
ZC196.2	No	2	3	28.9743	NS	TurboID only	TurboID only	NS	NS	7
R102.2	No	3	3	NS	NS	4.63831	TurboID only	TurboID only	NS	11
rla-2	No	4	3	NS	3.00695	7.98449	2.93818	NS	NS	7
tcc-1	No	3	3	4.74497	NS	3.63738	2.15679	NS	NS	7
F37C4.5	No	4	3	5.59602	NS	7.32079	7.80951	NS	NS	4
H35B03.1	No	3	3	12.4986	NS	TurboID only	NS	4.96173	NS	4
nas-11	No	3	3	4.24569	3.09106	NS	6.06091	NS	NS	4
cth-1	No	0	2	NS	2.12977	NS	3.25846	NS	NS	9
T22B7.7	No	2	2	NS	3.08956	NS	5.6349	NS	NS	9
plk-1	No	2	2	NS	2.66235	NS	2.79508	NS	NS	8
F41E6.5	No	2	2	NS	NS	TurboID only	2.1622	NS	NS	9
acox-1.2	No	3	2	NS	2.13036	TurboID only	NS	NS	NS	7
cept-1	No	3	2	NS	2.23132	NS	3.04626	NS	NS	7
klp-18	No	3	2	NS	2.33853	NS	3.48596	NS	NS	8
rod-1	No	3	2	NS	3.12077	NS	3.06805	NS	NS	8
ugt-29	No	2	2	2.25636	3.33596	NS	NS	NS	NS	7
ima-2	No	3	2	NS	2.50325	NS	3.04241	NS	NS	6
plk-2	No	2	2	NS	2.96083	NS	2.08869	NS	NS	6
Y53G8B.1	No	3	2	TurboID only	2.22515	NS	NS	NS	NS	6
gon-2	No	4	2	17.7531	NS	TurboID only	NS	NS	NS	6
nmy-1	No	4	2	NS	NS	3.14989	3.23999	NS	NS	5
fat-3	No	3	2	TurboID only	TurboID only	NS	NS	NS	NS	4
nasp-2	No	3	2	NS	2.21253	NS	3.8437	NS	NS	6
ugt-49	No	0	2	NS	2.23643	NS	2.4769	NS	NS	5
hcp-1	No	3	2	2.44443	NS	NS	TurboID only	NS	NS	4
mca-1	No	4	2	NS	3.59627	2.13376	NS	NS	NS	4
sec-61.G	No	2	2	NS	2.14295	2.2304	NS	NS	NS	4
ketn-1	No	3	2	NS	NS	NS	2.53493	NS	2.02048	3
mlc-4	No	3	2	NS	TurboID only	NS	2.0376	NS	NS	3
golg-4	No	3	2	TurboID only	TurboID only	NS	NS	NS	NS	8
T04A11.2	No	2	2	TurboID only	NS	NS	NS	TurboID only	NS	8
puf-5	No	2	2	NS	2.87288	NS	2.3804	NS	NS	7
prx-14	No	3	2	3.08956	NS	TurboID only	NS	NS	NS	8
akt-2	No	3	2	5.07849	NS	NS	NS	2.82074	NS	7
cdkr-3	No	3	2	3.88846	NS	NS	NS	6.75293	NS	7
fah-1	No	4	2	NS	NS	NS	NS	4.58131	TurboID only	7
lec-2	No	4	2	NS	NS	2.06222	NS	NS	5.88197	7
ppfr-4	No	3	2	14.2778	NS	NS	NS	TurboID only	NS	6
rsf-1	No	3	2	3.49453	NS	7.79419	NS	NS	NS	6
saps-1	No	4	2	5.70055	NS	NS	NS	8.90596	NS	6
unk-1	No	2	2	TurboID only	NS	TurboID only	NS	NS	NS	6
vha-10	No	4	2	NS	NS	TurboID only	NS	NS	TurboID only	6
ZK909.3	No	4	2	7.13444	NS	TurboID only	NS	NS	NS	6
C07A12.7	No	4	2	13.1793	NS	NS	NS	TurboID only	NS	5
cey-3	No	3	2	NS	2.24124	NS	2.87718	NS	NS	5
nhl-2	No	4	2	4.61011	NS	NS	NS	TurboID only	NS	4
enpl-1	No	4	2	NS	2.12035	NS	2.05426	NS	NS	6
sip-1	No	3	2	NS	3.12336	NS	3.34503	NS	NS	6
air-1	No	2	2	NS	2.12344	NS	2.12756	NS	NS	6
fasn-1	No	4	2	NS	2.87149	2.04202	NS	NS	NS	6
hsp-16.48	No	2	2	5.99475	NS	22.2063	NS	NS	NS	6
mcm-3	No	3	2	NS	2.32979	NS	2.28136	NS	NS	6
mcm-7	No	2	2	NS	2.27631	NS	2.17613	NS	NS	6
puf-3	No	2	2	NS	2.50933	NS	2.19025	NS	NS	6
rnr-1	No	3	2	NS	2.75051	NS	2.2159	NS	NS	6
gfat-2	No	3	2	NS	2.78215	NS	2.1327	NS	NS	5
gst-4	No	3	2	3.3776	NS	TurboID only	NS	NS	NS	5
pssy-2	No	0	2	NS	TurboID only	NS	2.09182	NS	NS	5
rme-2	No	2	2	NS	2.43834	NS	2.44421	NS	NS	5
catp-3	No	3	2	2.54013	2.47598	NS	NS	NS	NS	4
best-14	No	3	2	TurboID only	NS	TurboID only	NS	NS	NS	6
prx-19	No	3	2	TurboID only	TurboID only	NS	NS	NS	NS	6
alh-11	No	3	2	2.94915	NS	TurboID only	NS	NS	NS	5
clp-1	No	4	2	NS	NS	5.91058	NS	TurboID only	NS	5
deb-1	No	3	2	NS	NS	TurboID only	NS	3.03527	NS	5
dnc-2	No	3	2	NS	NS	TurboID only	TurboID only	NS	NS	5
efk-1	No	4	2	2.3875	NS	NS	NS	2.08971	NS	5
F35A5.8	No	2	2	TurboID only	NS	TurboID only	NS	NS	NS	5
golg-2	No	3	2	4.43459	NS	NS	TurboID only	NS	NS	5
ifa-3	No	2	2	8.34898	NS	TurboID only	NS	NS	NS	5
larp-1	No	4	2	2.85363	NS	NS	NS	2.39616	NS	5
mdh-1	No	4	2	NS	NS	NS	4.89001	NS	5.3004	5
mom-4	No	3	2	TurboID only	NS	NS	NS	TurboID only	NS	5
mthf-1	No	4	2	NS	2.19984	3.88765	NS	NS	NS	5
npp-14	No	4	2	NS	NS	2.40577	NS	NS	TurboID only	5
R11D1.10	No	3	2	TurboID only	NS	TurboID only	NS	NS	NS	5
T02G5.7	No	3	2	NS	NS	NS	NS	TurboID only	TurboID only	5
tbc-11	No	3	2	2.40677	NS	TurboID only	NS	NS	NS	5
vab-10	No	4	2	7.31724	NS	5.19636	NS	NS	NS	5
zyg-12	No	4	2	13.1656	NS	TurboID only	NS	NS	NS	5
C17C3.1	No	2	2	NS	NS	TurboID only	NS	NS	TurboID only	4
C27A7.5	No	2	2	2.4681	NS	TurboID only	NS	NS	NS	4
cyld-1	No	4	2	3.04154	2.97502	NS	NS	NS	NS	4
gale-1	No	3	2	NS	2.01559	NS	2.10156	NS	NS	4
hmp-1	No	4	2	NS	NS	2.0832	NS	2.79358	NS	4
ifa-1	No	3	2	NS	NS	2.32947	2.43712	NS	NS	4
mcm-2	No	2	2	NS	2.18071	NS	2.04194	NS	NS	4
piki-1	No	4	2	2.6629	NS	2.27174	NS	NS	NS	4
pptr-2	No	3	2	NS	NS	TurboID only	NS	3.13331	NS	4
pygl-1	No	3	2	NS	2.96678	2.35904	NS	NS	NS	4
sec-5	No	2	2	2.55177	NS	TurboID only	NS	NS	NS	4
T01H3.2	No	3	2	3.5883	2.42519	NS	NS	NS	NS	4
ubc-19	No	3	2	4.02922	NS	TurboID only	NS	NS	NS	4
vps-28	No	3	2	7.39679	NS	3.95588	NS	NS	NS	4
vps-32.1	No	3	2	NS	NS	TurboID only	NS	TurboID only	NS	4
Y47G6A.18	No	3	2	NS	2.15308	NS	NS	TurboID only	NS	4
kin-9	No	0	2	TurboID only	NS	NS	NS	TurboID only	NS	3
npp-16	No	3	2	NS	NS	TurboID only	TurboID only	NS	NS	5
aspm-1	No	2	2	NS	2.08753	NS	2.25365	NS	NS	4
lec-6	No	3	2	NS	2.81142	NS	2.32399	NS	NS	4
sir-2.1	No	4	2	8.39308	NS	TurboID only	NS	NS	NS	5
magu-4	No	4	2	TurboID only	NS	5.68358	NS	NS	NS	4
maph-1.2	No	3	2	2.14578	NS	2.54541	NS	NS	NS	4
pacs-1	No	3	2	2.49562	NS	2.79704	NS	NS	NS	4
T01G9.2	No	4	2	NS	NS	TurboID only	NS	NS	TurboID only	4
unc-44	No	4	2	4.20003	NS	3.98782	NS	NS	NS	4
aka-1	No	4	2	5.33615	NS	NS	NS	TurboID only	NS	3
best-17	No	3	2	TurboID only	NS	NS	NS	TurboID only	NS	3
bicd-1	No	4	2	5.59563	NS	TurboID only	NS	NS	NS	3
cct-8	No	3	2	2.02947	NS	5.01865	NS	NS	NS	3
clp-4	No	3	2	NS	NS	2.87488	NS	NS	TurboID only	3
dnj-19	No	3	2	4.27611	NS	NS	NS	NS	TurboID only	3
hsp-1	No	4	2	3.12639	NS	3.6533	NS	NS	NS	3
K05C4.7	No	3	2	NS	2.1628	NS	NS	TurboID only	NS	3
lbp-6	No	4	2	NS	NS	TurboID only	NS	NS	5.00337	3
lrp-1	No	4	2	4.28739	NS	TurboID only	NS	NS	NS	3
nex-2	No	3	2	3.83706	NS	TurboID only	NS	NS	NS	3
pdi-1	No	4	2	NS	NS	NS	2.1603	NS	2.48527	3
plpp-1.1	No	3	2	2.10979	NS	NS	NS	NS	TurboID only	3
snb-1	No	4	2	2.33529	NS	TurboID only	NS	NS	NS	3
spk-1	No	4	2	2.36904	NS	NS	NS	4.20899	NS	3
T19C3.4	No	3	2	3.64622	NS	TurboID only	NS	NS	NS	3
tbc-2	No	4	2	2.32044	NS	2.43193	NS	NS	NS	3
ttc-4	No	2	2	3.1696	NS	NS	NS	NS	TurboID only	3
unc-45	No	2	2	2.88266	NS	2.64983	NS	NS	NS	3
W08E12.7	No	4	2	NS	NS	NS	2.40793	NS	2.01252	3
col-176	No	0	2	2.95365	NS	NS	NS	7.35296	NS	2
cyn-7	No	4	2	NS	NS	NS	2.54884	NS	3.02472	2
daf-25	No	3	2	2.03313	NS	3.17994	NS	NS	NS	2
F44E5.4	No	2	2	2.12653	NS	2.81981	NS	NS	NS	2
tat-1	No	4	2	NS	NS	NS	2.46967	2.7443	NS	2
C30G12.2	No	2	2	NS	3.30878	NS	5.23987	NS	NS	10
T05F1.2	No	4	2	NS	2.62315	NS	2.7169	NS	NS	10
vit-1	No	2	2	NS	8.76406	NS	7.02934	NS	NS	10
vit-6	No	3	2	NS	4.09255	NS	6.4921	NS	NS	10
vit-3	No	3	2	NS	4.01389	NS	8.2719	NS	NS	9
Y39B6A.10	No	0	2	NS	4.09028	NS	3.60398	NS	NS	9
sago-2	No	2	2	NS	TurboID only	NS	2.23959	NS	NS	8
pud-4	No	0	2	NS	2.6502	2.25246	NS	NS	NS	5
vit-2	No	3	2	NS	2.63591	NS	5.8302	NS	NS	10
csr-1	No	3	2	NS	2.1382	NS	2.54823	NS	NS	9
ugt-65	No	2	2	NS	TurboID only	NS	TurboID only	NS	NS	6
wago-1	No	4	2	NS	2.34551	NS	3.08016	NS	NS	8
tofu-6	No	3	2	NS	2.14533	NS	2.58437	NS	NS	7
ttr-42	No	0	2	NS	2.31482	NS	3.41923	NS	NS	7
pgl-3	No	3	2	NS	2.6792	NS	3.36875	NS	NS	7
unc-87	No	3	2	NS	NS	NS	2.12054	NS	2.04287	5
ttr-51	No	3	2	NS	NS	3.44762	4.42106	NS	NS	7
glh-4	No	2	2	NS	2.19238	NS	3.31375	NS	NS	6
zwl-1	No	2	2	NS	2.02469	NS	3.05145	NS	NS	6
C53B7.2	No	2	2	4.75189	NS	NS	3.77903	NS	NS	3
lact-1	No	2	2	47.3732	4.08207	NS	NS	NS	NS	8
tps-1	No	3	2	6.28538	NS	2.57576	NS	NS	NS	7
glh-1	No	3	2	NS	2.21776	NS	2.4935	NS	NS	6
lotr-1	No	0	2	NS	2.46502	NS	2.09457	NS	NS	5
ZK105.1	No	0	2	NS	TurboID only	NS	3.01482	NS	NS	4
W05B5.1	No	3	2	TurboID only	NS	TurboID only	NS	NS	NS	8
dnc-3	No	3	2	TurboID only	NS	2.19893	NS	NS	NS	7
F52E4.5	No	2	2	15.2538	NS	TurboID only	NS	NS	NS	5
M01B12.4	No	3	2	TurboID only	NS	TurboID only	NS	NS	NS	5
pat-12	No	4	2	8.60873	NS	NS	9.11997	NS	NS	5
cest-35.1	No	2	2	5.16476	NS	TurboID only	NS	NS	NS	4
H03A11.2	No	3	2	2.11858	NS	NS	2.20139	NS	NS	4
smcr-8	No	2	2	2.80267	NS	TurboID only	NS	NS	NS	4
VF13D12L.3	No	4	2	4.76409	NS	5.42943	NS	NS	NS	4
Y38E10A.22	No	3	2	2.29628	NS	NS	2.78246	NS	NS	4
Y47H10A.5	No	0	2	2.32382	NS	NS	7.19493	NS	NS	4
lbp-2	No	3	2	NS	NS	NS	TurboID only	NS	2.51612	3
sup-36	No	3	2	NS	NS	NS	2.6616	NS	TurboID only	4
C54G4.9	No	3	2	4.76013	NS	TurboID only	NS	NS	NS	3
lin-33	No	4	2	3.7342	NS	2.88386	NS	NS	NS	3
pfn-2	No	3	2	3.63335	2.42536	NS	NS	NS	NS	3
scb-1	No	0	2	NS	NS	NS	TurboID only	TurboID only	NS	3
sna-2	No	3	2	7.98781	NS	NS	NS	4.52689	NS	3
W07E11.1	No	3	2	3.96632	NS	3.97816	NS	NS	NS	3
Y49E10.21	No	3	2	2.56543	NS	3.09985	NS	NS	NS	3
C23H3.2	No	4	2	2.33399	NS	NS	NS	NS	TurboID only	2
C30F12.5	No	4	2	NS	NS	TurboID only	TurboID only	NS	NS	2
C55A6.12	No	3	2	NS	3.21741	NS	NS	NS	TurboID only	2
del-6	No	4	2	5.5697	NS	NS	NS	TurboID only	NS	2
rpl-25.2	No	3	2	NS	NS	2.87288	NS	NS	2.00153	2
fmo-2	No	2	1	NS	NS	NS	TurboID only	NS	NS	6
let-805	No	4	1	2.51909	NS	NS	NS	NS	NS	7
col-167	No	3	1	NS	TurboID only	NS	NS	NS	NS	4
rpl-39	No	4	1	NS	2.29501	NS	NS	NS	NS	5
mup-4	No	4	1	NS	NS	NS	2.66003	NS	NS	5
aass-1	No	3	1	NS	2.38469	NS	NS	NS	NS	4
ugt-22	No	3	1	NS	2.98245	NS	NS	NS	NS	6
col-93	No	3	1	NS	2.75547	NS	NS	NS	NS	6
folt-2	No	3	1	NS	3.79895	NS	NS	NS	NS	6
argn-1	No	2	1	NS	6.7025	NS	NS	NS	NS	5
citk-2	No	0	1	NS	TurboID only	NS	NS	NS	NS	5
cul-6	No	0	1	NS	TurboID only	NS	NS	NS	NS	5
dhs-13	No	3	1	NS	2.24031	NS	NS	NS	NS	5
F08F3.4	No	4	1	NS	3.89413	NS	NS	NS	NS	5
F56A11.5	No	3	1	NS	4.14709	NS	NS	NS	NS	5
gst-27	No	4	1	NS	2.4158	NS	NS	NS	NS	5
gstk-1	No	3	1	NS	2.72641	NS	NS	NS	NS	5
ltah-1.1	No	0	1	NS	3.08122	NS	NS	NS	NS	5
ltah-1.2	No	0	1	NS	2.92533	NS	NS	NS	NS	5
mig-22	No	2	1	NS	TurboID only	NS	NS	NS	NS	5
R03G8.6	No	2	1	NS	NS	NS	2.39788	NS	NS	5
skpt-1	No	2	1	NS	TurboID only	NS	NS	NS	NS	5
sqt-2	No	3	1	NS	NS	NS	NS	NS	2.79471	5
sqv-4	No	4	1	NS	2.55018	NS	NS	NS	NS	5
T25B9.1	No	4	1	NS	TurboID only	NS	NS	NS	NS	5
ubc-26	No	2	1	NS	TurboID only	NS	NS	NS	NS	5
ZK177.8	No	2	1	NS	2.95509	NS	NS	NS	NS	5
myo-3	No	3	1	NS	NS	NS	NS	NS	3.31016	4
T10C6.6	No	2	1	NS	2.76734	NS	NS	NS	NS	4
ugt-23	No	0	1	NS	2.70045	NS	NS	NS	NS	4
Y10G11A.1	No	3	1	NS	2.29056	NS	NS	NS	NS	4
gly-8	No	4	1	NS	3.02074	NS	NS	NS	NS	6
acox-1.4	No	0	1	NS	NS	NS	2.75093	NS	NS	4
eif-2beta	No	2	1	NS	NS	NS	2.3798	NS	NS	4
immt-2	No	3	1	NS	NS	NS	2.53196	NS	NS	4
Y51A2D.13	No	0	1	NS	NS	NS	TurboID only	NS	NS	4
dhs-25	No	3	1	NS	2.16911	NS	NS	NS	NS	3
F46C5.6	No	0	1	NS	TurboID only	NS	NS	NS	NS	3
gyg-1	No	2	1	NS	2.88806	NS	NS	NS	NS	3
hach-1	No	2	1	NS	2.27316	NS	NS	NS	NS	3
myo-5	No	3	1	NS	NS	NS	NS	NS	2.56205	3
oma-1	No	3	1	NS	NS	NS	3.56202	NS	NS	3
oma-2	No	2	1	NS	NS	NS	2.45473	NS	NS	3
rpl-15	No	4	1	NS	2.00125	NS	NS	NS	NS	3
unc-54	No	3	1	NS	NS	NS	NS	NS	3.41977	3
mct-2	No	2	1	NS	NS	NS	2.25908	NS	NS	5
Y26E6A.3	No	3	1	NS	NS	NS	2.04482	NS	NS	5
zen-4	No	2	1	NS	NS	NS	2.91424	NS	NS	5
cey-2	No	3	1	NS	NS	NS	TurboID only	NS	NS	4
ctf-4	No	2	1	NS	NS	NS	TurboID only	NS	NS	4
gln-6	No	3	1	NS	NS	NS	2.91202	NS	NS	4
pdi-3	No	4	1	NS	NS	NS	2.53479	NS	NS	4
rad-51	No	0	1	NS	NS	NS	2.28973	NS	NS	4
suox-1	No	2	1	NS	TurboID only	NS	NS	NS	NS	4
Y39E4B.5	No	2	1	NS	NS	NS	TurboID only	NS	NS	4
Y73E7A.1	No	3	1	NS	TurboID only	NS	NS	NS	NS	4
ZC434.8	No	3	1	NS	NS	NS	2.78706	NS	NS	4
hyl-2	No	2	1	NS	2.09304	NS	NS	NS	NS	3
icmt-1	No	0	1	NS	NS	NS	2.18135	NS	NS	3
mtch-1	No	3	1	NS	NS	NS	NS	NS	3.42974	3
ctl-2	No	4	1	NS	NS	NS	3.29781	NS	NS	3
dnj-29	No	4	1	NS	2.39978	NS	NS	NS	NS	3
ech-9	No	0	1	NS	NS	NS	4.18924	NS	NS	3
eif-3.C	No	4	1	NS	2.0691	NS	NS	NS	NS	3
M116.5	No	2	1	2.26043	NS	NS	NS	NS	NS	3
nmy-2	No	3	1	NS	NS	NS	4.21876	NS	NS	3
rmd-1	No	4	1	NS	NS	NS	2.55351	NS	NS	3
afd-1	No	3	1	2.80344	NS	NS	NS	NS	NS	2
col-178	No	3	1	4.28412	NS	NS	NS	NS	NS	2
hpo-9	No	3	1	NS	NS	NS	NS	13.0124	NS	2
pid-5	No	0	1	NS	3.22746	NS	NS	NS	NS	2
T28H10.2	No	2	1	NS	4.25217	NS	NS	NS	NS	2
mlt-3	No	4	1	2.0757	NS	NS	NS	NS	NS	14
nekl-3	No	4	1	2.83314	NS	NS	NS	NS	NS	12
bcc-1	No	4	1	4.29483	NS	NS	NS	NS	NS	11
Y62E10A.13	No	4	1	NS	NS	NS	NS	TurboID only	NS	8
cpr-9	No	0	1	NS	NS	NS	2.48265	NS	NS	6
best-3	No	2	1	NS	NS	NS	NS	TurboID only	NS	6
cogc-6	No	3	1	2.97647	NS	NS	NS	NS	NS	4
D1054.8	No	2	1	NS	NS	4.40976	NS	NS	NS	7
dnbp-1	No	0	1	6.30196	NS	NS	NS	NS	NS	6
enol-1	No	4	1	NS	NS	NS	NS	NS	3.37386	6
ZK353.9	No	3	1	4.1336	NS	NS	NS	NS	NS	6
cpin-1	No	3	1	3.17444	NS	NS	NS	NS	NS	5
dbn-1	No	4	1	4.8848	NS	NS	NS	NS	NS	5
lmd-3	No	4	1	4.13733	NS	NS	NS	NS	NS	5
patr-1	No	4	1	2.48182	NS	NS	NS	NS	NS	5
phdh-1	No	0	1	NS	NS	NS	NS	3.36148	NS	5
pqn-59	No	4	1	3.0348	NS	NS	NS	NS	NS	5
sec-6	No	3	1	37.7159	NS	NS	NS	NS	NS	5
dhp-1	No	4	1	NS	NS	NS	NS	TurboID only	NS	4
F46F11.1	No	3	1	2.89247	NS	NS	NS	NS	NS	4
gld-1	No	3	1	NS	NS	NS	2.46363	NS	NS	4
gst-20	No	4	1	NS	NS	NS	NS	NS	TurboID only	4
lec-1	No	4	1	NS	NS	NS	NS	NS	3.97099	4
rpl-31	No	4	1	4.12416	NS	NS	NS	NS	NS	4
acox-1.1	No	2	1	NS	2.14236	NS	NS	NS	NS	3
fat-6	No	4	1	2.77733	NS	NS	NS	NS	NS	3
cyp-31a2	No	2	1	NS	2.6226	NS	NS	NS	NS	5
cpn-1	No	3	1	NS	NS	NS	3.5216	NS	NS	5
got-2.2	No	4	1	NS	NS	NS	NS	NS	2.40827	5
acs-1	No	4	1	NS	2.34583	NS	NS	NS	NS	4
evl-18	No	2	1	NS	3.0872	NS	NS	NS	NS	4
K07A12.1	No	3	1	NS	2.05181	NS	NS	NS	NS	4
puf-11	No	2	1	NS	2.8485	NS	NS	NS	NS	4
spch-1	No	2	1	NS	NS	NS	2.24189	NS	NS	4
spn-4	No	2	1	NS	NS	NS	4.21449	NS	NS	4
such-1	No	0	1	NS	NS	NS	2.04539	NS	NS	4
T25B9.9	No	3	1	NS	2.03581	NS	NS	NS	NS	4
ctps-1	No	3	1	NS	2.118	NS	NS	NS	NS	3
fmo-4	No	4	1	NS	2.06938	NS	NS	NS	NS	3
klp-15	No	2	1	NS	NS	NS	3.01602	NS	NS	3
trap-1	No	4	1	NS	2.21591	NS	NS	NS	NS	3
C44B7.7	No	3	1	NS	NS	NS	NS	NS	TurboID only	5
frm-4	No	3	1	NS	NS	3.99418	NS	NS	NS	5
eea-1	No	4	1	16.8772	NS	NS	NS	NS	NS	4
F07F6.4	No	4	1	3.62203	NS	NS	NS	NS	NS	4
F25H8.2	No	3	1	NS	NS	NS	NS	TurboID only	NS	4
gcn-2	No	4	1	3.20939	NS	NS	NS	NS	NS	4
gfat-1	No	3	1	NS	2.15517	NS	NS	NS	NS	4
pgam-5	No	2	1	NS	2.211	NS	NS	NS	NS	4
R04B5.5	No	3	1	6.64054	NS	NS	NS	NS	NS	4
ric-8	No	3	1	6.46433	NS	NS	NS	NS	NS	4
stim-1	No	3	1	TurboID only	NS	NS	NS	NS	NS	4
sto-1	No	3	1	NS	NS	2.35969	NS	NS	NS	4
syx-18	No	4	1	NS	NS	TurboID only	NS	NS	NS	4
unc-70	No	4	1	NS	NS	3.13095	NS	NS	NS	4
vha-2	No	3	1	NS	NS	NS	2.22743	NS	NS	4
Y48C3A.12	No	3	1	NS	NS	4.77367	NS	NS	NS	4
acbp-5	No	2	1	NS	4.48249	NS	NS	NS	NS	3
acdh-1	No	3	1	NS	5.24303	NS	NS	NS	NS	3
apg-1	No	3	1	NS	NS	2.2573	NS	NS	NS	3
arp-11	No	3	1	3.11536	NS	NS	NS	NS	NS	3
atg-2	No	4	1	4.92628	NS	NS	NS	NS	NS	3
atx-2	No	4	1	6.42457	NS	NS	NS	NS	NS	3
C01B10.8	No	2	1	NS	2.10118	NS	NS	NS	NS	3
C33A12.1	No	3	1	NS	3.64369	NS	NS	NS	NS	3
C38H2.2	No	3	1	NS	TurboID only	NS	NS	NS	NS	3
cah-2	No	0	1	NS	TurboID only	NS	NS	NS	NS	3
cah-4	No	4	1	NS	NS	2.15382	NS	NS	NS	3
cct-5	No	4	1	NS	2.63774	NS	NS	NS	NS	3
cdc-25.1	No	2	1	NS	TurboID only	NS	NS	NS	NS	3
cgt-3	No	2	1	NS	2.37594	NS	NS	NS	NS	3
cogc-5	No	3	1	4.5416	NS	NS	NS	NS	NS	3
cyb-2.1	No	2	1	NS	TurboID only	NS	NS	NS	NS	3
cyy-1	No	2	1	NS	TurboID only	NS	NS	NS	NS	3
DC2.5	No	3	1	NS	NS	2.61407	NS	NS	NS	3
dpy-2	No	2	1	NS	NS	NS	NS	NS	TurboID only	3
egl-8	No	4	1	TurboID only	NS	NS	NS	NS	NS	3
elks-1	No	4	1	TurboID only	NS	NS	NS	NS	NS	3
F36F2.1	No	2	1	NS	TurboID only	NS	NS	NS	NS	3
F56C9.10	No	4	1	TurboID only	NS	NS	NS	NS	NS	3
F56D2.2	No	2	1	NS	TurboID only	NS	NS	NS	NS	3
fubl-3	No	3	1	2.96946	NS	NS	NS	NS	NS	3
gad-3	No	3	1	4.4064	NS	NS	NS	NS	NS	3
glna-2	No	4	1	TurboID only	NS	NS	NS	NS	NS	3
gyf-1	No	2	1	4.15947	NS	NS	NS	NS	NS	3
haf-7	No	0	1	NS	4.37232	NS	NS	NS	NS	3
hda-2	No	3	1	3.35986	NS	NS	NS	NS	NS	3
ifa-4	No	3	1	NS	NS	NS	2.06485	NS	NS	3
inso-1	No	3	1	NS	TurboID only	NS	NS	NS	NS	3
ivd-1	No	4	1	NS	2.37117	NS	NS	NS	NS	3
kin-29	No	3	1	NS	NS	TurboID only	NS	NS	NS	3
mask-1	No	3	1	NS	NS	2.05366	NS	NS	NS	3
metr-1	No	4	1	7.66189	NS	NS	NS	NS	NS	3
moc-1	No	3	1	4.59002	NS	NS	NS	NS	NS	3
mrpl-17	No	2	1	NS	TurboID only	NS	NS	NS	NS	3
mtm-1	No	3	1	5.22489	NS	NS	NS	NS	NS	3
myo-6	No	0	1	NS	NS	NS	NS	NS	TurboID only	3
ncbp-1	No	2	1	NS	NS	NS	NS	NS	2.95509	3
ndk-1	No	4	1	NS	NS	NS	NS	NS	4.31392	3
ndub-11	No	0	1	NS	NS	NS	NS	NS	TurboID only	3
nprl-3	No	2	1	NS	3.01969	NS	NS	NS	NS	3
pdi-2	No	4	1	NS	NS	NS	NS	NS	4.01083	3
ppfr-1	No	3	1	NS	NS	TurboID only	NS	NS	NS	3
prx-11	No	2	1	NS	3.74769	NS	NS	NS	NS	3
ptrn-1	No	3	1	3.60425	NS	NS	NS	NS	NS	3
repo-1	No	4	1	NS	NS	NS	TurboID only	NS	NS	3
rplp-2.2	No	0	1	NS	NS	NS	NS	NS	2.28501	3
rsp-7	No	3	1	NS	NS	NS	NS	NS	2.2338	3
sahd-1	No	0	1	NS	NS	NS	2.50012	NS	NS	3
sem-5	No	3	1	NS	NS	NS	NS	NS	TurboID only	3
skr-1	No	4	1	NS	NS	4.92458	NS	NS	NS	3
slc-25a26	No	0	1	NS	2.81279	NS	NS	NS	NS	3
snx-6	No	3	1	2.34453	NS	NS	NS	NS	NS	3
srgp-1	No	3	1	TurboID only	NS	NS	NS	NS	NS	3
sup-35	No	2	1	NS	TurboID only	NS	NS	NS	NS	3
sur-5	No	3	1	NS	2.29008	NS	NS	NS	NS	3
T27E9.2	No	4	1	TurboID only	NS	NS	NS	NS	NS	3
trpp-10	No	2	1	NS	TurboID only	NS	NS	NS	NS	3
unc-16	No	4	1	2.83982	NS	NS	NS	NS	NS	3
vab-19	No	4	1	4.05471	NS	NS	NS	NS	NS	3
vha-1	No	3	1	NS	NS	TurboID only	NS	NS	NS	3
vha-5	No	4	1	NS	NS	TurboID only	NS	NS	NS	3
vhp-1	No	4	1	6.48317	NS	NS	NS	NS	NS	3
vps-8	No	0	1	NS	2.57934	NS	NS	NS	NS	3
Y110A7A.9	No	2	1	TurboID only	NS	NS	NS	NS	NS	3
Y48C3A.18	No	2	1	NS	TurboID only	NS	NS	NS	NS	3
Y48G8AL.15	No	3	1	NS	TurboID only	NS	NS	NS	NS	3
Y54H5A.2	No	3	1	NS	NS	TurboID only	NS	NS	NS	3
ZK632.4	No	4	1	NS	NS	NS	NS	NS	TurboID only	3
znf-598	No	2	1	TurboID only	NS	NS	NS	NS	NS	3
acs-20	No	4	1	NS	TurboID only	NS	NS	NS	NS	2
amdh-1	No	0	1	NS	2.02862	NS	NS	NS	NS	2
atln-1	No	3	1	NS	2.18026	NS	NS	NS	NS	2
B0511.12	No	3	1	TurboID only	NS	NS	NS	NS	NS	2
C35D10.1	No	3	1	NS	TurboID only	NS	NS	NS	NS	2
C48B6.2	No	3	1	NS	NS	NS	NS	TurboID only	NS	2
cct-6	No	4	1	NS	2.18132	NS	NS	NS	NS	2
ced-3	No	2	1	NS	TurboID only	NS	NS	NS	NS	2
col-117	No	3	1	NS	TurboID only	NS	NS	NS	NS	2
ech-6	No	3	1	NS	2.21714	NS	NS	NS	NS	2
egl-15	No	4	1	NS	NS	NS	NS	TurboID only	NS	2
eps-8	No	4	1	NS	NS	NS	NS	NS	2.82627	2
exo-3	No	0	1	NS	NS	NS	NS	NS	2.07024	2
F26G1.1	No	2	1	2.48544	NS	NS	NS	NS	NS	2
F33D4.4	No	2	1	NS	2.63098	NS	NS	NS	NS	2
fmo-3	No	4	1	27.3866	NS	NS	NS	NS	NS	2
gldc-1	No	3	1	NS	2.1898	NS	NS	NS	NS	2
got-2.1	No	2	1	NS	NS	NS	NS	NS	2.1679	2
gphr-1	No	0	1	NS	2.81942	NS	NS	NS	NS	2
gst-26	No	4	1	NS	2.03722	NS	NS	NS	NS	2
hgrs-1	No	4	1	5.03328	NS	NS	NS	NS	NS	2
his-1	No	3	1	NS	NS	NS	NS	NS	2.30234	2
his-11	No	0	1	NS	NS	NS	NS	NS	2.10935	2
his-3	No	2	1	NS	NS	NS	NS	NS	2.65001	2
his-40	No	2	1	NS	NS	NS	NS	NS	2.1057	2
mcm-4	No	3	1	NS	2.07642	NS	NS	NS	NS	2
mrpl-48	No	3	1	NS	TurboID only	NS	NS	NS	NS	2
myo-1	No	3	1	NS	NS	NS	NS	NS	2.87308	2
myo-2	No	3	1	NS	NS	NS	NS	NS	2.71453	2
nuo-4	No	3	1	NS	NS	NS	NS	NS	2.38204	2
panl-3	No	3	1	NS	NS	NS	NS	6.13968	NS	2
par-3	No	4	1	3.20317	NS	NS	NS	NS	NS	2
ptc-1	No	4	1	NS	2.3794	NS	NS	NS	NS	2
R74.7	No	3	1	3.49502	NS	NS	NS	NS	NS	2
ret-1	No	4	1	NS	NS	NS	NS	TurboID only	NS	2
romo-1	No	0	1	NS	NS	NS	NS	NS	TurboID only	2
rpap-2	No	2	1	NS	NS	NS	NS	6.29281	NS	2
rpl-13	No	4	1	NS	2.16715	NS	NS	NS	NS	2
rpl-35	No	4	1	NS	2.31193	NS	NS	NS	NS	2
rps-10	No	4	1	NS	NS	NS	NS	NS	2.0568	2
rps-20	No	3	1	NS	NS	2.04075	NS	NS	NS	2
rps-26	No	4	1	NS	2.31739	NS	NS	NS	NS	2
sec-16a.2	No	2	1	2.56828	NS	NS	NS	NS	NS	2
spl-1	No	3	1	NS	2.20671	NS	NS	NS	NS	2
tbc-3	No	3	1	NS	TurboID only	NS	NS	NS	NS	2
trap-2	No	4	1	NS	2.07484	NS	NS	NS	NS	2
txdc-12.2	No	2	1	NS	NS	NS	2.23193	NS	NS	2
ubc-3	No	4	1	NS	NS	NS	NS	TurboID only	NS	2
unc-15	No	3	1	NS	NS	NS	NS	NS	3.00424	2
unc-25	No	3	1	NS	NS	NS	NS	TurboID only	NS	2
unc-94	No	3	1	NS	NS	TurboID only	NS	NS	NS	2
Y39A1A.3	No	3	1	4.85712	NS	NS	NS	NS	NS	2
ect-2	No	3	1	NS	NS	NS	TurboID only	NS	NS	3
sti-1	No	4	1	NS	NS	NS	2.90476	NS	NS	4
F46H5.3	No	3	1	NS	NS	2.26184	NS	NS	NS	3
hmt-1	No	2	1	NS	NS	NS	2.14757	NS	NS	3
hsp-16.1	No	2	1	NS	NS	2.89889	NS	NS	NS	3
hsp-16.2	No	2	1	NS	NS	NS	4.73799	NS	NS	3
mcm-6	No	2	1	NS	2.00097	NS	NS	NS	NS	3
parg-1	No	2	1	NS	NS	NS	TurboID only	NS	NS	3
phy-2	No	3	1	NS	NS	TurboID only	NS	NS	NS	3
rmd-2	No	3	1	NS	NS	NS	2.03428	NS	NS	3
skr-2	No	3	1	NS	NS	NS	TurboID only	NS	NS	3
stip-1	No	4	1	NS	NS	NS	TurboID only	NS	NS	3
Y32F6A.5	No	2	1	4.58811	NS	NS	NS	NS	NS	3
Y48A6B.9	No	0	1	NS	NS	2.27584	NS	NS	NS	3
cyk-4	No	3	1	NS	NS	NS	2.09564	NS	NS	2
mcm-5	No	2	1	NS	2.1057	NS	NS	NS	NS	2
sep-1	No	2	1	NS	2.05181	NS	NS	NS	NS	2
tyr-4	No	3	1	4.30436	NS	NS	NS	NS	NS	2
cbl-1	No	3	1	NS	NS	TurboID only	NS	NS	NS	4
C29F7.3	No	4	1	NS	NS	2.60973	NS	NS	NS	3
C44H4.4	No	4	1	NS	NS	NS	NS	NS	TurboID only	3
copz-1	No	4	1	4.51774	NS	NS	NS	NS	NS	3
F25E2.3	No	3	1	NS	NS	TurboID only	NS	NS	NS	3
gck-3	No	3	1	3.30191	NS	NS	NS	NS	NS	3
haao-1	No	3	1	NS	NS	TurboID only	NS	NS	NS	3
istr-1	No	4	1	NS	NS	TurboID only	NS	NS	NS	3
let-363	No	4	1	NS	NS	2.9555	NS	NS	NS	3
T24H7.3	No	3	1	TurboID only	NS	NS	NS	NS	NS	3
tbcc-1	No	2	1	TurboID only	NS	NS	NS	NS	NS	3
Y82E9BR.14	No	3	1	TurboID only	NS	NS	NS	NS	NS	3
yap-1	No	4	1	TurboID only	NS	NS	NS	NS	NS	3
aagr-3	No	4	1	NS	NS	NS	NS	NS	2.71829	2
aak-2	No	3	1	NS	NS	2.53925	NS	NS	NS	2
aakg-1	No	3	1	NS	NS	2.29549	NS	NS	NS	2
AC3.5	No	4	1	7.69702	NS	NS	NS	NS	NS	2
acds-10	No	3	1	NS	NS	5.60611	NS	NS	NS	2
acy-4	No	0	1	NS	TurboID only	NS	NS	NS	NS	2
adah-1	No	2	1	NS	TurboID only	NS	NS	NS	NS	2
adss-1	No	4	1	NS	NS	NS	NS	NS	2.16595	2
agef-1	No	3	1	NS	NS	TurboID only	NS	NS	NS	2
algn-3	No	2	1	NS	TurboID only	NS	NS	NS	NS	2
alh-4	No	4	1	NS	NS	NS	NS	NS	2.03877	2
alx-1	No	3	1	7.62269	NS	NS	NS	NS	NS	2
asna-1	No	4	1	NS	NS	NS	NS	NS	TurboID only	2
atg-18	No	4	1	NS	NS	2.87528	NS	NS	NS	2
atg-3	No	3	1	NS	NS	NS	NS	NS	TurboID only	2
B0207.5	No	0	1	NS	TurboID only	NS	NS	NS	NS	2
bas-1	No	2	1	4.08688	NS	NS	NS	NS	NS	2
bcmo-2	No	3	1	TurboID only	NS	NS	NS	NS	NS	2
C01A2.4	No	2	1	NS	NS	TurboID only	NS	NS	NS	2
C05D11.8	No	4	1	NS	NS	TurboID only	NS	NS	NS	2
C16C10.1	No	2	1	NS	TurboID only	NS	NS	NS	NS	2
C31C9.2	No	4	1	NS	NS	3.09642	NS	NS	NS	2
C35B1.5	No	3	1	NS	NS	TurboID only	NS	NS	NS	2
C37A2.7	No	4	1	NS	NS	7.51462	NS	NS	NS	2
C50F4.16	No	3	1	2.6257	NS	NS	NS	NS	NS	2
cas-1	No	3	1	22.3655	NS	NS	NS	NS	NS	2
cas-2	No	2	1	NS	NS	NS	2.34969	NS	NS	2
cdap-2	No	2	1	NS	NS	TurboID only	NS	NS	NS	2
cest-5.2	No	0	1	NS	TurboID only	NS	NS	NS	NS	2
che-10	No	3	1	2.39479	NS	NS	NS	NS	NS	2
cnnm-1	No	3	1	NS	NS	TurboID only	NS	NS	NS	2
cnx-1	No	3	1	NS	NS	NS	NS	NS	TurboID only	2
col-41	No	2	1	NS	NS	NS	NS	NS	TurboID only	2
copa-1	No	4	1	NS	NS	2.03609	NS	NS	NS	2
copb-1	No	3	1	NS	NS	3.06099	NS	NS	NS	2
cpr-6	No	3	1	NS	NS	NS	NS	NS	TurboID only	2
cpt-2	No	4	1	NS	NS	NS	NS	NS	2.13583	2
cri-3	No	4	1	NS	NS	NS	NS	NS	TurboID only	2
crld-1	No	0	1	NS	TurboID only	NS	NS	NS	NS	2
ctg-1	No	4	1	NS	NS	3.50351	NS	NS	NS	2
ctl-1	No	2	1	NS	NS	TurboID only	NS	NS	NS	2
ctsa-2	No	2	1	NS	NS	NS	NS	NS	TurboID only	2
D1069.3	No	3	1	NS	NS	TurboID only	NS	NS	NS	2
dab-1	No	4	1	NS	NS	2.13022	NS	NS	NS	2
dcap-1	No	3	1	NS	NS	10.3145	NS	NS	NS	2
djr-1.1	No	3	1	NS	NS	2.29803	NS	NS	NS	2
dnc-1	No	3	1	NS	NS	TurboID only	NS	NS	NS	2
dnj-25	No	4	1	NS	NS	TurboID only	NS	NS	NS	2
dnj-9	No	2	1	NS	NS	2.27458	NS	NS	NS	2
eak-7	No	4	1	2.27143	NS	NS	NS	NS	NS	2
ebp-3	No	0	1	NS	NS	2.47907	NS	NS	NS	2
ech-1.2	No	4	1	NS	2.23659	NS	NS	NS	NS	2
ech-4	No	3	1	NS	NS	NS	NS	NS	TurboID only	2
egal-1	No	3	1	3.88765	NS	NS	NS	NS	NS	2
egl-4	No	4	1	NS	NS	2.84396	NS	NS	NS	2
ego-2	No	4	1	NS	NS	2.98535	NS	NS	NS	2
ehbp-1	No	4	1	NS	NS	TurboID only	NS	NS	NS	2
eif-2bdelta	No	2	1	NS	NS	2.54294	NS	NS	NS	2
eif-3.j	No	3	1	NS	NS	TurboID only	NS	NS	NS	2
F22G12.5	No	3	1	NS	NS	TurboID only	NS	NS	NS	2
F32A5.8	No	2	1	NS	NS	NS	NS	NS	TurboID only	2
F56B3.4	No	2	1	NS	NS	4.4171	NS	NS	NS	2
faxc-1	No	0	1	NS	NS	NS	NS	NS	2.66678	2
fcho-1	No	4	1	NS	NS	2.79142	NS	NS	NS	2
gdh-1	No	4	1	NS	NS	NS	NS	NS	2.75471	2
ger-1	No	2	1	NS	NS	NS	NS	NS	TurboID only	2
gfi-2	No	4	1	NS	NS	NS	NS	NS	TurboID only	2
ggtb-1	No	3	1	NS	NS	TurboID only	NS	NS	NS	2
gta-1	No	3	1	NS	NS	NS	NS	NS	2.01126	2
hmg-1.1	No	3	1	NS	NS	NS	NS	NS	TurboID only	2
hsp-16.49	No	0	1	NS	NS	NS	3.67836	NS	NS	2
hsp-25	No	3	1	NS	NS	TurboID only	NS	NS	NS	2
hum-1	No	4	1	NS	NS	2.89628	NS	NS	NS	2
ints-11	No	2	1	2.00319	NS	NS	NS	NS	NS	2
K07E1.1	No	3	1	NS	NS	NS	NS	NS	TurboID only	2
K08B12.3	No	3	1	NS	2.83766	NS	NS	NS	NS	2
kdin-1	No	3	1	NS	NS	3.16828	NS	NS	NS	2
kin-2	No	3	1	NS	NS	2.19573	NS	NS	NS	2
lap-1	No	3	1	NS	NS	NS	NS	NS	TurboID only	2
lbp-9	No	4	1	NS	NS	NS	NS	NS	TurboID only	2
lec-4	No	2	1	NS	NS	NS	NS	NS	4.41159	2
let-721	No	4	1	NS	NS	NS	NS	NS	2.15352	2
lmn-1	No	4	1	NS	NS	NS	NS	NS	2.7372	2
lpd-3	No	3	1	NS	NS	2.9469	NS	NS	NS	2
M05D6.2	No	3	1	NS	NS	TurboID only	NS	NS	NS	2
mab-10	No	4	1	NS	NS	TurboID only	NS	NS	NS	2
map-1	No	3	1	NS	2.4321	NS	NS	NS	NS	2
maph-1.1	No	4	1	NS	NS	3.16301	NS	NS	NS	2
maph-1.3	No	3	1	NS	NS	TurboID only	NS	NS	NS	2
mars-1	No	3	1	NS	NS	2.26326	NS	NS	NS	2
men-1	No	3	1	NS	NS	NS	NS	NS	2.55762	2
mtrr-1	No	3	1	NS	NS	3.82856	NS	NS	NS	2
nadk-2	No	2	1	NS	TurboID only	NS	NS	NS	NS	2
natc-2	No	4	1	NS	NS	2.01796	NS	NS	NS	2
nhr-49	No	4	1	NS	NS	NS	NS	NS	TurboID only	2
pad-1	No	3	1	NS	NS	2.05765	NS	NS	NS	2
pbs-2	No	3	1	NS	NS	NS	NS	NS	3.40063	2
pfn-1	No	3	1	NS	NS	NS	2.38575	NS	NS	2
pfn-3	No	2	1	NS	NS	NS	2.30603	NS	NS	2
pix-1	No	4	1	NS	NS	TurboID only	NS	NS	NS	2
plc-4	No	4	1	NS	NS	3.06715	NS	NS	NS	2
pld-1	No	4	1	NS	NS	TurboID only	NS	NS	NS	2
pptr-1	No	3	1	NS	NS	TurboID only	NS	NS	NS	2
R07E5.1	No	3	1	NS	NS	NS	NS	TurboID only	NS	2
R186.3	No	3	1	NS	NS	2.74385	NS	NS	NS	2
rab-11.1	No	4	1	NS	NS	2.97049	NS	NS	NS	2
rabn-5	No	3	1	NS	NS	TurboID only	NS	NS	NS	2
rad-23	No	4	1	NS	NS	NS	NS	NS	TurboID only	2
ran-2	No	3	1	NS	NS	6.29323	NS	NS	NS	2
rbc-1	No	4	1	NS	NS	2.09885	NS	NS	NS	2
rbx-1	No	3	1	NS	NS	NS	2.19159	NS	NS	2
rege-1	No	0	1	NS	TurboID only	NS	NS	NS	NS	2
rme-1	No	4	1	NS	NS	2.1619	NS	NS	NS	2
rme-6	No	3	1	NS	NS	TurboID only	NS	NS	NS	2
rpn-2	No	4	1	NS	NS	2.15293	NS	NS	NS	2
rskn-2	No	3	1	NS	NS	2.09101	NS	NS	NS	2
sax-7	No	3	1	NS	NS	TurboID only	NS	NS	NS	2
sec-15	No	3	1	NS	NS	TurboID only	NS	NS	NS	2
sec-16A.1	No	2	1	NS	NS	TurboID only	NS	NS	NS	2
sec-22	No	3	1	NS	NS	TurboID only	NS	NS	NS	2
smk-1	No	4	1	NS	NS	NS	NS	NS	TurboID only	2
sos-1	No	4	1	2.22592	NS	NS	NS	NS	NS	2
sql-1	No	3	1	NS	NS	TurboID only	NS	NS	NS	2
T04G9.4	No	3	1	NS	NS	TurboID only	NS	NS	NS	2
T09B9.4	No	3	1	NS	NS	NS	TurboID only	NS	NS	2
T24B8.7	No	3	1	NS	NS	TurboID only	NS	NS	NS	2
T24H7.2	No	2	1	NS	NS	NS	NS	NS	3.49768	2
tag-325	No	4	1	NS	NS	TurboID only	NS	NS	NS	2
tald-1	No	3	1	NS	NS	TurboID only	NS	NS	NS	2
tbc-17	No	3	1	2.5562	NS	NS	NS	NS	NS	2
tli-1	No	3	1	NS	NS	NS	NS	NS	TurboID only	2
tln-1	No	4	1	NS	NS	2.40611	NS	NS	NS	2
tomm-20	No	3	1	NS	NS	TurboID only	NS	NS	NS	2
tpa-1	No	4	1	NS	NS	TurboID only	NS	NS	NS	2
tpp-2	No	4	1	NS	NS	NS	NS	NS	2.0819	2
tppp-1	No	3	1	NS	NS	2.04472	NS	NS	NS	2
ttx-7	No	3	1	NS	NS	2.41312	NS	NS	NS	2
uba-5	No	4	1	NS	NS	TurboID only	NS	NS	NS	2
ubc-7	No	3	1	NS	NS	NS	NS	TurboID only	NS	2
unc-116	No	4	1	NS	NS	2.99053	NS	NS	NS	2
unc-73	No	3	1	NS	NS	2.80034	NS	NS	NS	2
upb-1	No	3	1	NS	NS	TurboID only	NS	NS	NS	2
vha-11	No	4	1	NS	NS	9.20234	NS	NS	NS	2
vha-13	No	4	1	NS	NS	4.06625	NS	NS	NS	2
vha-16	No	4	1	NS	NS	4.01333	NS	NS	NS	2
vms-1	No	3	1	2.841	NS	NS	NS	NS	NS	2
vps-2	No	4	1	NS	NS	TurboID only	NS	NS	NS	2
vps-4	No	3	1	NS	NS	2.03383	NS	NS	NS	2
vps-45	No	3	1	NS	NS	TurboID only	NS	NS	NS	2
wdfy-2	No	2	1	TurboID only	NS	NS	NS	NS	NS	2
Y22D7AL.10	No	4	1	NS	NS	2.68459	NS	NS	NS	2
Y47G6A.21	No	4	1	NS	NS	2.00764	NS	NS	NS	2
Y54G11A.7	No	3	1	NS	NS	2.58345	NS	NS	NS	2
Y69A2AR.16	No	2	1	NS	NS	2.94078	NS	NS	NS	2
Y71H2AM.6	No	2	1	NS	NS	TurboID only	NS	NS	NS	2
Y75B8A.24	No	3	1	NS	NS	TurboID only	NS	NS	NS	2
yars-1	No	3	1	NS	NS	2.37545	NS	NS	NS	2
ykt-6	No	4	1	NS	NS	2.92087	NS	NS	NS	2
ZK370.4	No	4	1	NS	NS	TurboID only	NS	NS	NS	2
aakb-1	No	3	1	2.0467	NS	NS	NS	NS	NS	1
aipr-1	No	2	1	2.60919	NS	NS	NS	NS	NS	1
alh-1	No	4	1	NS	NS	NS	NS	NS	2.247	1
alh-7	No	3	1	NS	NS	NS	NS	NS	2.26608	1
ani-1	No	2	1	NS	NS	NS	2.84645	NS	NS	1
asp-3	No	3	1	NS	NS	NS	2.14985	NS	NS	1
atad-3	No	4	1	NS	NS	NS	NS	NS	2.27395	1
atp-3	No	3	1	NS	NS	NS	NS	NS	2.04174	1
C14B9.2	No	3	1	NS	NS	NS	NS	NS	2.0416	1
C24H11.5	No	3	1	12.0587	NS	NS	NS	NS	NS	1
capg-2	No	0	1	NS	2.00194	NS	NS	NS	NS	1
cct-7	No	4	1	NS	2.00208	NS	NS	NS	NS	1
cdr-2	No	3	1	NS	2.55833	NS	NS	NS	NS	1
cdr-4	No	4	1	NS	2.08334	NS	NS	NS	NS	1
chc-1	No	4	1	NS	NS	2.00527	NS	NS	NS	1
chn-1	No	3	1	TurboID only	NS	NS	NS	NS	NS	1
cids-1	No	3	1	TurboID only	NS	NS	NS	NS	NS	1
clec-266	No	0	1	NS	3.46415	NS	NS	NS	NS	1
col-142	No	3	1	4.09993	NS	NS	NS	NS	NS	1
col-181	No	3	1	NS	TurboID only	NS	NS	NS	NS	1
comt-1	No	0	1	NS	NS	2.65075	NS	NS	NS	1
cox-4	No	3	1	NS	NS	NS	NS	NS	3.0857	1
crn-2	No	3	1	NS	2.09029	NS	NS	NS	NS	1
crt-1	No	4	1	NS	NS	NS	NS	NS	4.56875	1
ctc-1	No	0	1	NS	NS	NS	NS	NS	TurboID only	1
cts-1	No	4	1	NS	NS	NS	NS	NS	2.01266	1
cyn-13	No	3	1	2.03341	NS	NS	NS	NS	NS	1
cyp-14a5	No	2	1	NS	2.24809	NS	NS	NS	NS	1
daf-18	No	2	1	NS	NS	NS	NS	2.56254	NS	1
dif-1	No	2	1	NS	2.05609	NS	NS	NS	NS	1
dnj-12	No	4	1	NS	NS	NS	NS	NS	TurboID only	1
dnj-13	No	4	1	6.3234	NS	NS	NS	NS	NS	1
dpy-11	No	4	1	NS	NS	NS	NS	NS	2.08291	1
dyf-3	No	0	1	NS	NS	TurboID only	NS	NS	NS	1
dys-1	No	4	1	TurboID only	NS	NS	NS	NS	NS	1
efhd-1	No	3	1	10.0464	NS	NS	NS	NS	NS	1
eif-3.l	No	3	1	NS	TurboID only	NS	NS	NS	NS	1
elpc-4	No	3	1	TurboID only	NS	NS	NS	NS	NS	1
eppl-1	No	3	1	2.22099	NS	NS	NS	NS	NS	1
exoc-8	No	3	1	NS	NS	2.04486	NS	NS	NS	1
F07A11.4	No	2	1	NS	NS	NS	NS	NS	TurboID only	1
F09B12.3	No	3	1	2.8564	NS	NS	NS	NS	NS	1
F22G12.4	No	4	1	2.10964	NS	NS	NS	NS	NS	1
F23F1.5	No	3	1	NS	2.15696	NS	NS	NS	NS	1
F26H9.5	No	4	1	NS	NS	NS	NS	NS	2.29565	1
F44E2.10	No	0	1	NS	NS	NS	NS	NS	TurboID only	1
F53A10.2	No	4	1	3.07141	NS	NS	NS	NS	NS	1
F56A8.3	No	4	1	NS	NS	NS	NS	NS	TurboID only	1
F58B3.4	No	2	1	NS	NS	NS	NS	NS	TurboID only	1
fce-1	No	3	1	NS	NS	NS	NS	NS	TurboID only	1
fkb-2	No	3	1	NS	NS	NS	NS	NS	2.03962	1
frl-1	No	3	1	4.91026	NS	NS	NS	NS	NS	1
gck-2	No	2	1	NS	TurboID only	NS	NS	NS	NS	1
gpdh-3	No	2	1	NS	NS	2.25261	NS	NS	NS	1
gsnl-1	No	2	1	NS	NS	TurboID only	NS	NS	NS	1
gst-1	No	3	1	NS	NS	NS	NS	NS	TurboID only	1
hpo-13	No	3	1	NS	NS	NS	NS	TurboID only	NS	1
hsp-110	No	4	1	NS	NS	NS	NS	NS	3.65457	1
hsp-16.11	No	0	1	NS	NS	NS	3.64402	NS	NS	1
hsp-16.41	No	2	1	NS	NS	5.8722	NS	NS	NS	1
hsp-17	No	3	1	5.39641	NS	NS	NS	NS	NS	1
hsp-6	No	4	1	NS	NS	NS	NS	NS	2.07211	1
hsp-75	No	2	1	NS	2.10906	NS	NS	NS	NS	1
ife-3	No	4	1	NS	NS	NS	2.16111	NS	NS	1
K11H12.8	No	2	1	NS	NS	TurboID only	NS	NS	NS	1
K12C11.1	No	3	1	NS	NS	NS	NS	NS	2.08118	1
kcc-1	No	3	1	NS	NS	2.45837	NS	NS	NS	1
klc-2	No	4	1	2.60232	NS	NS	NS	NS	NS	1
klf-1	No	4	1	4.7631	NS	NS	NS	NS	NS	1
klo-1	No	3	1	NS	NS	NS	NS	NS	TurboID only	1
lec-10	No	3	1	3.0243	NS	NS	NS	NS	NS	1
lec-5	No	3	1	NS	NS	NS	NS	NS	2.53573	1
lem-4	No	2	1	NS	NS	2.33691	NS	NS	NS	1
let-19	No	3	1	NS	NS	NS	NS	NS	TurboID only	1
lin-2	No	2	1	4.5967	NS	NS	NS	NS	NS	1
maa-1	No	3	1	TurboID only	NS	NS	NS	NS	NS	1
map-2	No	3	1	NS	NS	NS	NS	NS	TurboID only	1
mca-2	No	4	1	NS	NS	2.53889	NS	NS	NS	1
mdh-2	No	4	1	NS	NS	NS	NS	NS	2.30537	1
mlh-1	No	2	1	NS	NS	NS	2.12122	NS	NS	1
mpk-1	No	3	1	NS	NS	NS	NS	NS	TurboID only	1
mrp-1	No	4	1	2.02286	NS	NS	NS	NS	NS	1
mua-3	No	4	1	2.90855	NS	NS	NS	NS	NS	1
ndub-3	No	0	1	NS	NS	NS	NS	NS	2.44816	1
nep-17	No	3	1	NS	NS	NS	NS	NS	2.28834	1
nft-1	No	3	1	TurboID only	NS	NS	NS	NS	NS	1
nrfl-1	No	4	1	NS	NS	NS	NS	NS	TurboID only	1
nuo-6	No	3	1	NS	NS	NS	NS	NS	2.07326	1
odr-4	No	3	1	NS	NS	NS	NS	TurboID only	NS	1
pam-1	No	4	1	NS	NS	NS	NS	NS	2.1598	1
paqr-1	No	2	1	NS	TurboID only	NS	NS	NS	NS	1
parg-2	No	0	1	TurboID only	NS	NS	NS	NS	NS	1
pas-5	No	3	1	NS	NS	NS	2.08195	NS	NS	1
pbs-3	No	4	1	NS	NS	NS	NS	NS	2.39695	1
pbs-4	No	3	1	NS	NS	NS	NS	NS	TurboID only	1
pbs-5	No	4	1	NS	NS	NS	NS	NS	2.03186	1
pdi-6	No	4	1	NS	NS	NS	NS	NS	2.47581	1
ppm-1.G	No	2	1	2.62788	NS	NS	NS	NS	NS	1
prp-19	No	4	1	NS	NS	NS	NS	NS	2.19588	1
qdpr-1	No	4	1	4.01556	NS	NS	NS	NS	NS	1
rab-19	No	0	1	NS	TurboID only	NS	NS	NS	NS	1
rbx-2	No	3	1	TurboID only	NS	NS	NS	NS	NS	1
rmd-3	No	2	1	NS	TurboID only	NS	NS	NS	NS	1
rpa-2	No	3	1	NS	NS	NS	2.00794	NS	NS	1
rpi-2	No	2	1	NS	NS	NS	NS	NS	TurboID only	1
rpl-12	No	4	1	NS	NS	NS	NS	NS	2.96966	1
rpl-29	No	4	1	NS	NS	NS	2.08607	NS	NS	1
rps-12	No	3	1	NS	NS	2.21776	NS	NS	NS	1
rps-13	No	4	1	NS	NS	NS	NS	NS	2.07455	1
rps-29	No	4	1	NS	2.27474	NS	NS	NS	NS	1
sdha-2	No	2	1	NS	NS	NS	2.35839	NS	NS	1
skpo-1	No	2	1	NS	NS	NS	2.07501	NS	NS	1
skr-3	No	3	1	7.97343	NS	NS	NS	NS	NS	1
smgl-1	No	3	1	3.06057	NS	NS	NS	NS	NS	1
smn-1	No	3	1	NS	NS	TurboID only	NS	NS	NS	1
spch-2	No	0	1	NS	3.70661	NS	NS	NS	NS	1
T05E12.3	No	0	1	NS	NS	NS	2.35603	NS	NS	1
T12B3.3	No	2	1	NS	NS	NS	NS	NS	2.23535	1
T20D3.6	No	2	1	NS	3.47931	NS	NS	NS	NS	1
tbc-6	No	3	1	3.00257	NS	NS	NS	NS	NS	1
tct-1	No	4	1	NS	NS	NS	3.35338	NS	NS	1
tep-1	No	3	1	NS	NS	NS	2.33349	NS	NS	1
tmed-10	No	2	1	TurboID only	NS	NS	NS	NS	NS	1
tomm-40	No	3	1	3.59427	NS	NS	NS	NS	NS	1
trpp-8	No	4	1	2.35626	NS	NS	NS	NS	NS	1
ttc-1	No	2	1	TurboID only	NS	NS	NS	NS	NS	1
ucr-2.3	No	3	1	NS	2.47478	NS	NS	NS	NS	1
ugt-25	No	3	1	2.67011	NS	NS	NS	NS	NS	1
unc-51	No	4	1	NS	TurboID only	NS	NS	NS	NS	1
unc-97	No	2	1	NS	NS	NS	NS	NS	2.04415	1
Y110A2AR.1	No	2	1	NS	TurboID only	NS	NS	NS	NS	1
Y32H12A.8	No	3	1	3.50472	NS	NS	NS	NS	NS	1
Y37D8A.25	No	3	1	3.75965	NS	NS	NS	NS	NS	1
Y38F2AR.12	No	4	1	2.17498	NS	NS	NS	NS	NS	1
Y54E5A.5	No	3	1	NS	2.46058	NS	NS	NS	NS	1
Y92H12A.2	No	4	1	2.26608	NS	NS	NS	NS	NS	1
ZFYV-19	No	0	1	TurboID only	NS	NS	NS	NS	NS	1
znf-622	No	0	1	NS	NS	NS	NS	4.39145	NS	1
lys-4	No	3	1	NS	2.75547	NS	NS	NS	NS	8
pud-3	No	0	1	NS	2.71773	NS	NS	NS	NS	6
F13D12.5	No	3	1	NS	NS	NS	2.14171	NS	NS	3
T19B10.2	No	4	1	2.83039	NS	NS	NS	NS	NS	6
C48B4.6	No	2	1	NS	2.24187	NS	NS	NS	NS	8
ule-5	No	2	1	NS	NS	NS	5.06936	NS	NS	8
daf-36	No	0	1	NS	TurboID only	NS	NS	NS	NS	7
lys-7	No	3	1	NS	NS	NS	7.24002	NS	NS	7
D1054.10	No	3	1	NS	NS	NS	4.79376	NS	NS	6
ule-3	No	2	1	NS	NS	NS	5.94764	NS	NS	6
C18C4.7	No	3	1	3.55734	NS	NS	NS	NS	NS	7
fat-1	No	4	1	NS	2.76657	NS	NS	NS	NS	6
fat-2	No	3	1	NS	3.58556	NS	NS	NS	NS	6
ZK512.7	No	3	1	NS	8.7951	NS	NS	NS	NS	6
ZK813.3	No	2	1	NS	NS	NS	5.69106	NS	NS	6
D1086.6	No	2	1	NS	TurboID only	NS	NS	NS	NS	5
F26F12.3	No	4	1	NS	TurboID only	NS	NS	NS	NS	5
ppw-1	No	3	1	NS	2.11418	NS	NS	NS	NS	5
ubl-1	No	4	1	NS	2.92006	NS	NS	NS	NS	5
ZC373.2	No	3	1	NS	NS	NS	3.56428	NS	NS	5
ZK813.1	No	2	1	NS	NS	NS	3.92847	NS	NS	5
C39D10.7	No	3	1	NS	NS	NS	5.53421	NS	NS	4
cbd-1	No	2	1	NS	NS	NS	3.51157	NS	NS	4
cyp-35a3	No	0	1	NS	NS	NS	2.76876	NS	NS	4
elo-2	No	2	1	NS	2.19938	NS	NS	NS	NS	4
F10G2.1	No	3	1	TurboID only	NS	NS	NS	NS	NS	4
F47G3.3	No	0	1	NS	TurboID only	NS	NS	NS	NS	4
ttr-14	No	2	1	NS	NS	NS	3.67049	NS	NS	4
Y45F10C.2	No	0	1	NS	NS	NS	2.68434	NS	NS	4
cpg-1	No	2	1	NS	NS	NS	2.12822	NS	NS	3
Y62H9A.3	No	2	1	NS	NS	NS	5.2313	NS	NS	6
ule-4	No	2	1	NS	NS	NS	TurboID only	NS	NS	5
T19C4.1	No	2	1	NS	NS	NS	NS	NS	TurboID only	5
F07B7.2	No	0	1	NS	NS	NS	TurboID only	NS	NS	4
mrps-30	No	2	1	NS	2.19969	NS	NS	NS	NS	4
skpo-2	No	2	1	NS	2.40761	NS	NS	NS	NS	4
ule-1	No	0	1	NS	NS	NS	3.98657	NS	NS	4
W05F2.3	No	2	1	NS	NS	NS	4.40629	NS	NS	4
Y45F10C.4	No	3	1	NS	NS	NS	4.25233	NS	NS	4
C10G8.4	No	2	1	NS	NS	NS	6.59446	NS	NS	3
C25G4.3	No	0	1	NS	2.07959	NS	NS	NS	NS	3
cpg-2	No	2	1	NS	NS	NS	3.12134	NS	NS	3
C08F8.3	No	2	1	NS	NS	NS	2.61775	NS	NS	2
cyp-31a	No	0	1	NS	NS	NS	3.16628	NS	NS	2
H17B01.2	No	0	1	NS	NS	NS	2.59848	NS	NS	2
sodh-1	No	4	1	NS	NS	2.52871	NS	NS	NS	5
pud-1.2	No	2	1	NS	NS	4.50741	NS	NS	NS	5
R05H10.1	No	4	1	TurboID only	NS	NS	NS	NS	NS	4
ain-2	No	4	1	NS	NS	NS	3.16723	NS	NS	3
perm-2	No	3	1	NS	NS	NS	2.30236	NS	NS	5
acp-6	No	4	1	NS	2.08609	NS	NS	NS	NS	4
ego-1	No	2	1	NS	2.11433	NS	NS	NS	NS	4
F36D3.4	No	0	1	NS	NS	NS	2.82653	NS	NS	4
flh-1	No	2	1	NS	3.53081	NS	NS	NS	NS	4
Y62H9A.5	No	2	1	NS	NS	NS	2.96333	NS	NS	4
gld-3	No	2	1	NS	2.3579	NS	NS	NS	NS	3
inx-14	No	2	1	NS	2.59584	NS	NS	NS	NS	3
pid-3	No	2	1	NS	2.70495	NS	NS	NS	NS	3
T10B10.4	No	2	1	NS	2.06465	NS	NS	NS	NS	3
ttr-6	No	2	1	NS	NS	NS	2.12166	NS	NS	3
ugt-60	No	3	1	NS	2.30681	NS	NS	NS	NS	3
aqp-11	No	3	1	NS	4.0609	NS	NS	NS	NS	4
prmt-6	No	2	1	NS	2.42435	NS	NS	NS	NS	4
retr-1	No	0	1	NS	NS	NS	2.18098	NS	NS	4
T28F4.5	No	3	1	NS	NS	NS	NS	TurboID only	NS	4
Y18H1A.4	No	3	1	NS	NS	NS	NS	NS	TurboID only	4
B0001.3	No	4	1	NS	TurboID only	NS	NS	NS	NS	3
C01C10.2	No	4	1	2.88706	NS	NS	NS	NS	NS	3
C32D5.11	No	3	1	NS	TurboID only	NS	NS	NS	NS	3
eri-6/7	No	0	1	NS	TurboID only	NS	NS	NS	NS	3
F17C11.11	No	4	1	36.3252	NS	NS	NS	NS	NS	3
F54B8.4	No	2	1	TurboID only	NS	NS	NS	NS	NS	3
gpr-1	No	0	1	NS	TurboID only	NS	NS	NS	NS	3
tag-225	No	2	1	NS	NS	NS	2.3658	NS	NS	3
tag-281	No	0	1	NS	4.11559	NS	NS	NS	NS	3
tomm-70	No	3	1	NS	2.03962	NS	NS	NS	NS	3
W06B4.1	No	2	1	NS	2.13199	NS	NS	NS	NS	3
xrep-4	No	2	1	NS	TurboID only	NS	NS	NS	NS	3
Y54G2A.40	No	0	1	NS	NS	NS	NS	TurboID only	NS	3
Y57A10A.8	No	2	1	NS	4.84972	NS	NS	NS	NS	3
Y73B6BL.27	No	2	1	NS	2.18571	NS	NS	NS	NS	3
cyk-7	No	2	1	NS	2.14236	NS	NS	NS	NS	2
daf-21	No	4	1	NS	NS	NS	2.04677	NS	NS	2
elo-5	No	2	1	NS	2.97069	NS	NS	NS	NS	2
F42A8.1	No	2	1	NS	NS	NS	2.06522	NS	NS	2
F53C11.5	No	4	1	NS	NS	NS	NS	TurboID only	NS	2
gldi-7	No	0	1	NS	NS	NS	NS	TurboID only	NS	2
lgc-22	No	3	1	NS	TurboID only	NS	NS	NS	NS	2
R102.4	No	2	1	NS	2.2609	NS	NS	NS	NS	2
soc-1	No	4	1	TurboID only	NS	NS	NS	NS	NS	2
T22D1.5	No	2	1	NS	TurboID only	NS	NS	NS	NS	2
T28A11.2	No	0	1	TurboID only	NS	NS	NS	NS	NS	2
tag-153	No	3	1	NS	TurboID only	NS	NS	NS	NS	2
tag-175	No	0	1	NS	TurboID only	NS	NS	NS	NS	2
far-2	No	3	1	NS	NS	NS	5.79394	NS	NS	4
brp-1	No	4	1	NS	NS	NS	3.59717	NS	NS	4
perm-4	No	2	1	NS	NS	NS	2.43394	NS	NS	4
inx-8	No	2	1	NS	NS	NS	2.73171	NS	NS	3
let-99	No	2	1	NS	NS	NS	3.43726	NS	NS	3
sas-6	No	2	1	NS	NS	NS	TurboID only	NS	NS	3
ttr-2	No	3	1	NS	NS	NS	3.25016	NS	NS	3
cht-3	No	2	1	NS	NS	NS	2.2989	NS	NS	2
grd-3	No	2	1	NS	2.9302	NS	NS	NS	NS	2
hpo-32	No	2	1	NS	NS	NS	TurboID only	NS	NS	2
inx-9	No	0	1	NS	NS	NS	2.07589	NS	NS	2
Y57G11B.5	No	2	1	2.89829	NS	NS	NS	NS	NS	2
B0361.3	No	2	1	TurboID only	NS	NS	NS	NS	NS	3
imp-3	No	3	1	NS	NS	4.18521	NS	NS	NS	3
ipgm-1	No	4	1	NS	NS	NS	NS	NS	2.39961	3
Y94H6A.10	No	3	1	NS	NS	NS	TurboID only	NS	NS	3
ZK829.7	No	4	1	NS	NS	2.11976	NS	NS	NS	3
allo-1	No	3	1	NS	NS	NS	TurboID only	NS	NS	2
B0303.11	No	3	1	NS	NS	TurboID only	NS	NS	NS	2
C01B10.11	No	4	1	NS	NS	2.32672	NS	NS	NS	2
C08E8.4	No	0	1	NS	NS	NS	2.70811	NS	NS	2
C35E7.6	No	3	1	NS	2.47101	NS	NS	NS	NS	2
C55A6.4	No	3	1	NS	NS	TurboID only	NS	NS	NS	2
cec-2	No	0	1	NS	3.14945	NS	NS	NS	NS	2
clik-1	No	3	1	NS	NS	2.72074	NS	NS	NS	2
E02H9.9	No	0	1	NS	TurboID only	NS	NS	NS	NS	2
eor-2	No	2	1	NS	TurboID only	NS	NS	NS	NS	2
F41G3.6	No	4	1	NS	NS	NS	2.08341	NS	NS	2
F55A11.6	No	3	1	NS	NS	TurboID only	NS	NS	NS	2
G3MVE8	No	0	1	NS	TurboID only	NS	NS	NS	NS	2
icl-1	No	4	1	NS	NS	NS	NS	NS	2.63536	2
inx-13	No	4	1	NS	NS	7.69542	NS	NS	NS	2
mop-25.3	No	2	1	NS	TurboID only	NS	NS	NS	NS	2
nhr-31	No	4	1	NS	2.04585	NS	NS	NS	NS	2
nop-1	No	2	1	NS	TurboID only	NS	NS	NS	NS	2
plin-1	No	4	1	NS	NS	2.71829	NS	NS	NS	2
pud-2.1	No	2	1	NS	NS	TurboID only	NS	NS	NS	2
R03H10.1	No	2	1	NS	NS	TurboID only	NS	NS	NS	2
rpl-25.1	No	3	1	NS	NS	3.28115	NS	NS	NS	2
sao-1	No	3	1	NS	NS	NS	2.77075	NS	NS	2
T05B9.1	No	2	1	NS	2.09871	NS	NS	NS	NS	2
T13H5.6	No	4	1	TurboID only	NS	NS	NS	NS	NS	2
tps-2	No	4	1	2.0701	NS	NS	NS	NS	NS	2
ttr-15	No	4	1	NS	NS	TurboID only	NS	NS	NS	2
ttr-18	No	4	1	NS	NS	2.1631	NS	NS	NS	2
ttr-45	No	3	1	NS	NS	TurboID only	NS	NS	NS	2
unc-33	No	4	1	TurboID only	NS	NS	NS	NS	NS	2
Y17G7B.20	No	3	1	NS	TurboID only	NS	NS	NS	NS	2
Y58A7A.3	No	2	1	NS	NS	2.35757	NS	NS	NS	2
Y6D1A.2	No	2	1	NS	NS	TurboID only	NS	NS	NS	2
ZK1053.4	No	0	1	NS	TurboID only	NS	NS	NS	NS	2
arf-1.1	No	2	1	TurboID only	NS	NS	NS	NS	NS	1
athp-1	No	3	1	TurboID only	NS	NS	NS	NS	NS	1
B0205.13	No	2	1	NS	NS	3.06333	NS	NS	NS	1
C06E1.9	No	3	1	7.14582	NS	NS	NS	NS	NS	1
C08A9.10	No	2	1	3.84931	NS	NS	NS	NS	NS	1
C17G1.2	No	2	1	NS	2.26734	NS	NS	NS	NS	1
C39E9.8	No	3	1	TurboID only	NS	NS	NS	NS	NS	1
C51G7.4	No	0	1	6.08813	NS	NS	NS	NS	NS	1
ced-11	No	3	1	NS	TurboID only	NS	NS	NS	NS	1
chil-24	No	3	1	2.78833	NS	NS	NS	NS	NS	1
cox-6c	No	0	1	NS	NS	NS	NS	NS	2.01684	1
cox-7c	No	0	1	NS	NS	NS	NS	NS	TurboID only	1
CTEL55X.1	No	2	1	NS	NS	NS	NS	TurboID only	NS	1
daf-9	No	2	1	NS	TurboID only	NS	NS	NS	NS	1
dim-1	No	3	1	NS	NS	NS	NS	NS	2.15367	1
DY3.8	No	2	1	NS	2.88426	NS	NS	NS	NS	1
edc-3	No	4	1	NS	NS	2.2338	NS	NS	NS	1
eri-12	No	3	1	TurboID only	NS	NS	NS	NS	NS	1
F25E5.5	No	4	1	3.57762	NS	NS	NS	NS	NS	1
F48E3.4	No	2	1	NS	NS	TurboID only	NS	NS	NS	1
F55B11.2	No	2	1	NS	NS	NS	4.40584	NS	NS	1
F55G11.4	No	2	1	2.27505	NS	NS	NS	NS	NS	1
F57H12.6	No	2	1	TurboID only	NS	NS	NS	NS	NS	1
F58B4.5	No	3	1	NS	2.03101	NS	NS	NS	NS	1
fbxc-58	No	0	1	3.84958	NS	NS	NS	NS	NS	1
hpo-35	No	3	1	NS	NS	NS	NS	NS	TurboID only	1
ifet-1	No	4	1	NS	NS	NS	2.31245	NS	NS	1
irg-7	No	2	1	NS	NS	NS	NS	NS	2.41965	1
irg-8	No	0	1	NS	NS	NS	NS	NS	TurboID only	1
K02F6.7	No	0	1	NS	2.15861	NS	NS	NS	NS	1
K07C5.2	No	2	1	NS	NS	NS	NS	NS	2.07772	1
K07E3.1	No	4	1	4.5843	NS	NS	NS	NS	NS	1
K09F6.3	No	0	1	2.36133	NS	NS	NS	NS	NS	1
K12H4.5	No	3	1	NS	NS	NS	NS	NS	2.08869	1
K12H6.9	No	0	1	NS	TurboID only	NS	NS	NS	NS	1
lab-2	No	0	1	NS	NS	NS	NS	TurboID only	NS	1
lgc-34	No	0	1	NS	NS	NS	NS	NS	2.18722	1
lin-5	No	3	1	NS	NS	NS	2.63163	NS	NS	1
moma-1	No	3	1	NS	NS	2.22499	NS	NS	NS	1
ndua-1	No	0	1	NS	NS	NS	NS	NS	2.12005	1
nhr-37	No	0	1	NS	TurboID only	NS	NS	NS	NS	1
npp-27	No	0	1	NS	TurboID only	NS	NS	NS	NS	1
pqn-22	No	3	1	NS	NS	NS	3.43177	NS	NS	1
R05D3.9	No	4	1	NS	2.15547	NS	NS	NS	NS	1
R07E5.15	No	0	1	NS	NS	NS	2.30733	NS	NS	1
sago-1	No	3	1	2.09609	NS	NS	NS	NS	NS	1
sdz-24	No	0	1	NS	NS	NS	NS	NS	TurboID only	1
spd-5	No	3	1	NS	NS	NS	3.52137	NS	NS	1
srr-4	No	3	1	NS	NS	NS	NS	NS	2.01238	1
swt-7	No	3	1	NS	2.33383	NS	NS	NS	NS	1
T28C6.7	No	4	1	3.609	NS	NS	NS	NS	NS	1
ttr-5	No	2	1	NS	NS	NS	2.32863	NS	NS	1
W02D7.5	No	0	1	NS	NS	NS	2.31594	NS	NS	1
W05H9.4	No	3	1	NS	TurboID only	NS	NS	NS	NS	1
Y45G5AM.3	No	3	1	6.21951	NS	NS	NS	NS	NS	1
Y50D4B.4	No	3	1	NS	NS	NS	2.42699	NS	NS	1
Y58A7A.4	No	2	1	3.60151	NS	NS	NS	NS	NS	1
Y97E10AR.1	No	0	1	NS	2.13036	NS	NS	NS	NS	1
ZK899.2	No	0	1	NS	2.10162	NS	NS	NS	NS	1

## Sheet: (3) NEKL-3
Gene (1142)	H.s. ortholog	Epi. #	Occurences	NEKL-3 E1	NEKL-3 E2	NEKL-3 E3	NEKL-3 E6	NEKL-3 E7	NEKL-3 E8	All Occurrences
mlt-3	Yes	4	6	18.5186	11.3129	13.3069	22.6095	12.0186	4.42415	14
nekl-3	Yes	4	6	114.905	35.156	10.0875	53.6048	266.327	20.4851	12
ddl-2	Yes	3	5	TurboID only	TurboID only	TurboID only	TurboID only	NS	TurboID only	12
srp-2	Yes	2	5	2.36117	TurboID only	TurboID only	3.21052	TurboID only	NS	13
bcc-1	Yes	4	5	6.36341	NS	10.513	4.73167	11.0642	TurboID only	11
edc-4	Yes	2	5	2.93183	2.0668	13.6006	NS	9.81338	2.4882	10
ttc-36	Yes	3	5	TurboID only	TurboID only	18.3321	TurboID only	NS	TurboID only	10
tap-1	Yes	3	4	9.95899	NS	7.25764	NS	TurboID only	TurboID only	11
prx-14	Yes	3	4	NS	2.10322	TurboID only	TurboID only	NS	TurboID only	8
F57B9.1	Yes	4	4	7.5141	TurboID only	TurboID only	TurboID only	NS	NS	8
mlt-2	Yes	3	3	9.43681	NS	9.80964	NS	NS	2.15547	18
nekl-2	Yes	4	3	NS	TurboID only	TurboID only	TurboID only	NS	NS	14
mlt-4	Yes	2	3	TurboID only	NS	TurboID only	2.92515	NS	NS	13
gly-8	Yes	4	3	NS	2.85997	TurboID only	2.25171	NS	NS	6
Y62E10A.13	Yes	4	3	NS	2.06194	NS	TurboID only	TurboID only	NS	8
Y39G10AR.9	Yes	3	3	11.8417	NS	9.3593	NS	NS	TurboID only	9
golg-4	Yes	3	3	TurboID only	TurboID only	3.33642	NS	NS	NS	8
T04A11.2	Yes	2	3	TurboID only	NS	TurboID only	NS	NS	TurboID only	8
D1054.8	Yes	2	3	NS	2.32318	11.6028	3.08888	NS	NS	7
tbb-6	Yes	4	3	2.27017	NS	8.95132	TurboID only	NS	NS	9
alfa-1	Yes	4	3	5.69304	NS	6.12326	NS	10.5887	NS	8
clp-7	Yes	4	3	2.27206	NS	9.18131	NS	4.33869	NS	8
gakh-1	Yes	2	3	3.5291	NS	TurboID only	NS	NS	TurboID only	8
akt-2	Yes	3	3	3.57019	NS	3.62555	NS	5.12423	NS	7
cdkr-3	Yes	3	3	NS	NS	4.51023	2.03997	16.0288	NS	7
fah-1	Yes	4	3	NS	NS	14.1223	NS	14.0405	TurboID only	7
lec-2	Yes	4	3	NS	NS	3.56598	NS	4.98457	4.30168	7
dnbp-1	Yes	1	3	7.47048	NS	9.61909	NS	6.34472	NS	6
enol-1	Yes	4	3	NS	NS	5.04411	NS	3.97536	3.33041	6
ZK353.9	Yes	3	3	4.11445	NS	TurboID only	TurboID only	NS	NS	6
pck-1	Yes	4	3	NS	NS	8.32356	NS	3.68635	2.26184	8
brap-2	Yes	2	3	TurboID only	NS	TurboID only	TurboID only	NS	NS	7
mdt-4	Yes	4	3	TurboID only	NS	14.3522	NS	TurboID only	NS	7
best-14	Yes	3	3	TurboID only	NS	TurboID only	TurboID only	NS	NS	6
prx-19	Yes	3	3	TurboID only	TurboID only	TurboID only	NS	NS	NS	6
C44B7.7	Yes	3	3	NS	NS	TurboID only	TurboID only	NS	TurboID only	5
frm-4	Yes	3	3	4.51523	NS	6.64422	NS	3.24037	NS	5
F25B5.6	Yes	3	3	2.37101	NS	2.28248	NS	4.40868	NS	4
eef-1B.1	Yes	4	3	NS	NS	TurboID only	NS	TurboID only	TurboID only	6
hgo-1	Yes	4	3	NS	NS	17.7359	2.63362	NS	TurboID only	6
srp-7	Yes	3	3	NS	NS	TurboID only	2.05918	NS	TurboID only	6
sir-2.1	Yes	4	3	7.48343	NS	TurboID only	2.76395	NS	NS	5
cbl-1	Yes	3	3	NS	NS	TurboID only	TurboID only	NS	TurboID only	4
atx-3	Yes	4	3	NS	NS	TurboID only	2.07322	NS	TurboID only	3
let-805	Yes	4	2	NS	NS	6.02015	NS	2.37073	NS	7
cth-1	Yes	1	2	NS	2.99571	NS	2.7999	NS	NS	9
T22B7.7	Yes	2	2	NS	4.50804	NS	5.00729	NS	NS	9
F41E6.5	Yes	2	2	2.53046	NS	TurboID only	NS	NS	NS	9
Y55F3AM.9	Yes	2	2	NS	TurboID only	40.6307	NS	NS	NS	8
dbt-1	Yes	3	2	3.39638	2.15831	NS	NS	NS	NS	5
klp-18	Yes	3	2	NS	2.75566	NS	2.42443	NS	NS	8
rod-1	Yes	3	2	NS	2.53397	NS	3.13314	NS	NS	8
ugt-29	Yes	2	2	NS	2.09682	NS	2.15784	NS	NS	7
col-93	Yes	3	2	NS	2.47341	NS	2.76455	NS	NS	6
folt-2	Yes	3	2	NS	2.82804	NS	2.35431	NS	NS	6
pmp-2	Yes	3	2	NS	2.35741	2.33674	NS	NS	NS	5
gon-2	Yes	4	2	NS	2.2369	TurboID only	NS	NS	NS	6
nasp-2	Yes	3	2	NS	2.13939	NS	2.04148	NS	NS	6
egl-45	Yes	4	2	NS	2.26812	2.23829	NS	NS	NS	3
Y51A2D.18	Yes	2	2	NS	2.56152	NS	2.13496	NS	NS	3
smap-1	Yes	1	2	2.94221	NS	13.1884	NS	NS	NS	8
T04F3.1	Yes	4	2	14.7363	NS	11.6318	NS	NS	NS	8
tes-1	Yes	3	2	12.1409	NS	NS	NS	NS	TurboID only	8
best-3	Yes	2	2	TurboID only	NS	NS	TurboID only	NS	NS	6
puf-5	Yes	2	2	NS	3.18237	NS	2.40684	NS	NS	7
exoc-7	Yes	3	2	NS	NS	TurboID only	NS	NS	TurboID only	7
frm-5.1	Yes	2	2	3.60126	NS	4.55831	NS	NS	NS	7
K02B12.7	Yes	3	2	NS	NS	8.78901	NS	NS	TurboID only	7
puf-9	Yes	4	2	3.22232	NS	4.87195	NS	NS	NS	7
ppfr-4	Yes	3	2	6.14665	NS	NS	NS	TurboID only	NS	6
rsf-1	Yes	3	2	2.52048	NS	29.1495	NS	NS	NS	6
saps-1	Yes	4	2	NS	NS	17.7027	NS	10.6346	NS	6
unk-1	Yes	2	2	TurboID only	NS	TurboID only	NS	NS	NS	6
vha-10	Yes	4	2	NS	NS	TurboID only	NS	NS	TurboID only	6
ZK909.3	Yes	4	2	5.35468	NS	TurboID only	NS	NS	NS	6
cpin-1	Yes	3	2	2.76868	NS	NS	NS	NS	TurboID only	5
dbn-1	Yes	4	2	3.50983	NS	5.57936	NS	NS	NS	5
lmd-3	Yes	4	2	3.74898	NS	8.02444	NS	NS	NS	5
patr-1	Yes	4	2	2.51978	NS	5.38968	NS	NS	NS	5
phdh-1	Yes	1	2	NS	NS	NS	2.35261	7.4605	NS	5
pqn-59	Yes	4	2	3.04217	NS	3.27865	NS	NS	NS	5
sec-6	Yes	3	2	20.6619	NS	NS	NS	11.0192	NS	5
ark-1	Yes	4	2	2.32253	NS	TurboID only	NS	NS	NS	4
air-1	Yes	2	2	NS	2.4599	NS	2.12114	NS	NS	6
fasn-1	Yes	4	2	NS	2.93203	2.30617	NS	NS	NS	6
hsp-16.48	Yes	2	2	NS	2.65093	2.90231	NS	NS	NS	6
mcm-3	Yes	3	2	NS	2.49338	NS	2.20862	NS	NS	6
mcm-7	Yes	2	2	NS	2.42318	NS	2.09643	NS	NS	6
puf-3	Yes	2	2	NS	2.43412	NS	2.13101	NS	NS	6
rnr-1	Yes	3	2	NS	2.45513	NS	2.28197	NS	NS	6
cpn-1	Yes	3	2	NS	NS	5.46643	3.1698	NS	NS	5
got-2.2	Yes	4	2	NS	NS	NS	NS	5.4964	2.45581	5
nex-1	Yes	4	2	NS	NS	5.87749	NS	NS	TurboID only	7
cls-2	Yes	4	2	NS	2.1038	TurboID only	NS	NS	NS	6
rhi-1	Yes	3	2	NS	NS	TurboID only	TurboID only	NS	NS	6
sec-10	Yes	3	2	2.22731	NS	NS	NS	NS	TurboID only	6
ubxn-2	Yes	3	2	NS	NS	TurboID only	TurboID only	NS	NS	6
alh-11	Yes	3	2	3.68611	NS	TurboID only	NS	NS	NS	5
clp-1	Yes	4	2	NS	NS	14.7536	NS	TurboID only	NS	5
deb-1	Yes	3	2	NS	NS	TurboID only	NS	4.7425	NS	5
dnc-2	Yes	3	2	NS	NS	TurboID only	TurboID only	NS	NS	5
efk-1	Yes	4	2	NS	NS	TurboID only	NS	3.7241	NS	5
F35A5.8	Yes	2	2	TurboID only	NS	TurboID only	NS	NS	NS	5
golg-2	Yes	3	2	3.42523	NS	NS	TurboID only	NS	NS	5
ifa-3	Yes	2	2	5.23976	NS	TurboID only	NS	NS	NS	5
larp-1	Yes	4	2	2.3327	NS	2.79413	NS	NS	NS	5
mdh-1	Yes	4	2	NS	NS	3.59851	NS	NS	3.28069	5
mom-4	Yes	3	2	TurboID only	NS	NS	NS	NS	TurboID only	5
mthf-1	Yes	4	2	NS	NS	14.9285	NS	2.70975	NS	5
npp-14	Yes	4	2	2.66456	NS	5.83891	NS	NS	NS	5
R11D1.10	Yes	3	2	TurboID only	NS	TurboID only	NS	NS	NS	5
T02G5.7	Yes	3	2	NS	NS	17.7113	NS	NS	TurboID only	5
tbc-11	Yes	3	2	2.11389	NS	TurboID only	NS	NS	NS	5
vab-10	Yes	4	2	6.26928	NS	18.4328	NS	NS	NS	5
zyg-12	Yes	4	2	NS	NS	TurboID only	TurboID only	NS	NS	5
eea-1	Yes	4	2	14.5193	NS	5.5643	NS	NS	NS	4
F07F6.4	Yes	4	2	2.88986	NS	8.17659	NS	NS	NS	4
F25H8.2	Yes	3	2	NS	NS	NS	TurboID only	TurboID only	NS	4
gcn-2	Yes	4	2	NS	2.49545	NS	2.00651	NS	NS	4
gfat-1	Yes	3	2	NS	2.5697	2.29565	NS	NS	NS	4
pgam-5	Yes	2	2	NS	2.60774	2.01866	NS	NS	NS	4
R04B5.5	Yes	3	2	NS	NS	TurboID only	TurboID only	NS	NS	4
ric-8	Yes	3	2	5.27218	NS	TurboID only	NS	NS	NS	4
stim-1	Yes	3	2	TurboID only	NS	TurboID only	NS	NS	NS	4
sto-1	Yes	3	2	NS	NS	4.45925	NS	NS	2.39579	4
syx-18	Yes	4	2	NS	NS	TurboID only	NS	NS	TurboID only	4
unc-70	Yes	4	2	2.14221	NS	8.13702	NS	NS	NS	4
vha-2	Yes	3	2	NS	NS	2.75032	NS	2.35721	NS	4
Y48C3A.12	Yes	3	2	NS	TurboID only	10.1352	NS	NS	NS	4
icd-1	Yes	4	2	NS	NS	13.0746	NS	NS	TurboID only	3
K07E3.4	Yes	4	2	NS	NS	10.0185	NS	7.78921	NS	3
natc-1	Yes	3	2	NS	NS	10.6081	NS	13.3242	NS	3
syx-5	Yes	4	2	TurboID only	NS	TurboID only	NS	NS	NS	3
cdc-37	Yes	3	2	5.71004	2.12963	NS	NS	NS	NS	8
npp-16	Yes	3	2	NS	NS	TurboID only	TurboID only	NS	NS	5
sti-1	Yes	4	2	NS	NS	NS	2.34162	2.89275	NS	4
elo-1	Yes	3	2	2.50238	NS	NS	2.32785	NS	NS	3
magu-4	Yes	4	2	TurboID only	NS	3.42927	NS	NS	NS	4
maph-1.2	Yes	3	2	3.13921	NS	6.7796	NS	NS	NS	4
pacs-1	Yes	3	2	NS	NS	4.21403	NS	3.98923	NS	4
T01G9.2	Yes	4	2	NS	NS	TurboID only	NS	NS	TurboID only	4
unc-44	Yes	4	2	3.98395	NS	12.5568	NS	NS	NS	4
C29F7.3	Yes	4	2	NS	NS	10.1668	NS	2.42284	NS	3
C44H4.4	Yes	4	2	NS	NS	NS	TurboID only	NS	TurboID only	3
copz-1	Yes	4	2	NS	NS	15.5054	NS	5.20584	NS	3
F25E2.3	Yes	3	2	NS	NS	TurboID only	2.32566	NS	NS	3
gck-3	Yes	3	2	5.37439	NS	3.13921	NS	NS	NS	3
haao-1	Yes	3	2	NS	NS	TurboID only	NS	NS	TurboID only	3
istr-1	Yes	4	2	5.42905	NS	TurboID only	NS	NS	NS	3
let-363	Yes	4	2	2.52328	NS	7.87675	NS	NS	NS	3
T24H7.3	Yes	3	2	TurboID only	NS	TurboID only	NS	NS	NS	3
tbcc-1	Yes	2	2	NS	NS	TurboID only	NS	NS	TurboID only	3
Y82E9BR.14	Yes	3	2	TurboID only	NS	NS	NS	NS	TurboID only	3
yap-1	Yes	4	2	TurboID only	TurboID only	NS	NS	NS	NS	3
aco-1	Yes	4	2	NS	NS	2.26718	NS	2.46181	NS	2
alh-5	Yes	3	2	NS	NS	TurboID only	NS	NS	TurboID only	2
csn-6	Yes	3	2	NS	NS	TurboID only	2.43104	NS	NS	2
dlat-1	Yes	4	2	NS	2.3938	2.93406	NS	NS	NS	2
exc-15	Yes	2	2	NS	NS	12.3368	NS	12.5752	NS	2
glt-1	Yes	4	2	NS	NS	3.05104	2.12776	NS	NS	2
gsp-1	Yes	4	2	NS	NS	2.15308	NS	2.05415	NS	2
npp-9	Yes	4	2	2.32237	NS	2.9839	NS	NS	NS	2
ogdh-2	Yes	3	2	NS	NS	2.65222	NS	NS	3.6571	2
sta-1	Yes	2	2	9.11979	NS	NS	NS	7.02323	NS	2
Y54E2A.4	Yes	3	2	NS	2.28263	3.26232	NS	NS	NS	2
plk-1	Yes	2	1	NS	NS	NS	2.93855	NS	NS	8
hpo-8	Yes	2	1	NS	NS	NS	2.45984	NS	NS	5
acox-1.2	Yes	3	1	NS	NS	TurboID only	NS	NS	NS	7
cept-1	Yes	3	1	NS	NS	NS	4.03944	NS	NS	7
mup-4	Yes	4	1	NS	NS	3.11601	NS	NS	NS	5
ugt-22	Yes	3	1	NS	NS	NS	2.89689	NS	NS	6
cgh-1	Yes	4	1	NS	NS	NS	2.0356	NS	NS	5
col-160	Yes	3	1	NS	NS	NS	TurboID only	NS	NS	7
ima-2	Yes	3	1	NS	NS	NS	2.82264	NS	NS	6
plk-2	Yes	2	1	NS	2.57362	NS	NS	NS	NS	6
Y53G8B.1	Yes	3	1	NS	NS	TurboID only	NS	NS	NS	6
argn-1	Yes	2	1	NS	5.2554	NS	NS	NS	NS	5
citk-2	Yes	1	1	NS	TurboID only	NS	NS	NS	NS	5
cul-6	Yes	1	1	NS	TurboID only	NS	NS	NS	NS	5
dhs-13	Yes	3	1	NS	2.92919	NS	NS	NS	NS	5
F08F3.4	Yes	4	1	NS	5.41327	NS	NS	NS	NS	5
F56A11.5	Yes	3	1	NS	2.82451	NS	NS	NS	NS	5
gst-27	Yes	4	1	NS	NS	NS	2.01691	NS	NS	5
gstk-1	Yes	3	1	NS	NS	NS	2.087	NS	NS	5
ltah-1.1	Yes	1	1	NS	2.50047	NS	NS	NS	NS	5
ltah-1.2	Yes	1	1	NS	2.47942	NS	NS	NS	NS	5
mig-22	Yes	2	1	NS	TurboID only	NS	NS	NS	NS	5
R03G8.6	Yes	2	1	NS	NS	NS	2.26695	NS	NS	5
skpt-1	Yes	2	1	NS	TurboID only	NS	NS	NS	NS	5
sqt-2	Yes	3	1	NS	NS	NS	NS	NS	4.97743	5
sqv-4	Yes	4	1	NS	NS	NS	2.04585	NS	NS	5
T25B9.1	Yes	4	1	NS	TurboID only	NS	NS	NS	NS	5
ubc-26	Yes	2	1	NS	TurboID only	NS	NS	NS	NS	5
ZK177.8	Yes	2	1	NS	2.42889	NS	NS	NS	NS	5
sir-2.2	Yes	1	1	NS	2.20137	NS	NS	NS	NS	4
nmy-1	Yes	4	1	NS	NS	8.14943	NS	NS	NS	5
acox-1.4	Yes	1	1	NS	NS	NS	2.81445	NS	NS	4
eif-2beta	Yes	2	1	NS	NS	NS	2.90805	NS	NS	4
immt-2	Yes	3	1	NS	NS	NS	2.70941	NS	NS	4
Y51A2D.13	Yes	1	1	NS	NS	NS	TurboID only	NS	NS	4
unc-52	Yes	4	1	21.9158	NS	NS	NS	NS	NS	3
mct-2	Yes	2	1	NS	NS	NS	2.75203	NS	NS	5
Y26E6A.3	Yes	3	1	NS	NS	5.02387	NS	NS	NS	5
zen-4	Yes	2	1	NS	NS	NS	2.17967	NS	NS	5
nstp-4	Yes	2	1	NS	NS	NS	2.27785	NS	NS	4
ugt-49	Yes	1	1	NS	NS	NS	3.09747	NS	NS	5
cey-2	Yes	3	1	NS	NS	NS	TurboID only	NS	NS	4
ctf-4	Yes	2	1	NS	NS	NS	TurboID only	NS	NS	4
gln-6	Yes	3	1	TurboID only	NS	NS	NS	NS	NS	4
pdi-3	Yes	4	1	NS	NS	NS	2.13419	NS	NS	4
rad-51	Yes	1	1	NS	NS	NS	2.19553	NS	NS	4
suox-1	Yes	2	1	NS	TurboID only	NS	NS	NS	NS	4
Y39E4B.5	Yes	2	1	NS	NS	NS	TurboID only	NS	NS	4
Y73E7A.1	Yes	3	1	NS	TurboID only	NS	NS	NS	NS	4
ZC434.8	Yes	3	1	NS	NS	NS	2.42072	NS	NS	4
asp-2	Yes	3	1	NS	NS	NS	2.38421	NS	NS	3
C01H6.4	Yes	2	1	NS	NS	TurboID only	NS	NS	NS	3
C42C1.8	Yes	1	1	NS	NS	NS	2.74209	NS	NS	3
cyp-13A2	Yes	1	1	NS	NS	NS	2.75032	NS	NS	3
M04B2.4	Yes	1	1	NS	2.91117	NS	NS	NS	NS	3
R05D3.12	Yes	1	1	NS	2.24264	NS	NS	NS	NS	3
vwa-8	Yes	2	1	NS	2.17272	NS	NS	NS	NS	3
mca-1	Yes	4	1	NS	4.17825	NS	NS	NS	NS	4
sec-61.G	Yes	2	1	NS	NS	2.51682	NS	NS	NS	4
ctl-2	Yes	4	1	NS	NS	NS	2.10653	NS	NS	3
dnj-29	Yes	4	1	NS	2.58793	NS	NS	NS	NS	3
ech-9	Yes	1	1	NS	NS	NS	2.60117	NS	NS	3
eif-3.C	Yes	4	1	NS	2.93386	NS	NS	NS	NS	3
M116.5	Yes	2	1	NS	NS	TurboID only	NS	NS	NS	3
nmy-2	Yes	3	1	NS	NS	2.86116	NS	NS	NS	3
rmd-1	Yes	4	1	NS	NS	NS	2.26527	NS	NS	3
acdh-12	Yes	4	1	NS	2.43361	NS	NS	NS	NS	2
act-2	Yes	4	1	NS	NS	2.49165	NS	NS	NS	2
B0334.5	Yes	2	1	NS	2.39645	NS	NS	NS	NS	2
nola-3	Yes	2	1	NS	NS	NS	NS	NS	2.32818	2
Y53G8AR.8	Yes	2	1	NS	2.19056	NS	NS	NS	NS	2
cpr-9	Yes	1	1	NS	NS	NS	3.29981	NS	NS	6
cst-1	Yes	3	1	2.60702	NS	NS	NS	NS	NS	6
snap-29	Yes	4	1	NS	NS	TurboID only	NS	NS	NS	6
C07A12.7	Yes	4	1	NS	NS	8.58073	NS	NS	NS	5
cey-3	Yes	3	1	NS	2.53678	NS	NS	NS	NS	5
dhp-1	Yes	4	1	NS	NS	13.9617	NS	NS	NS	4
F46F11.1	Yes	3	1	3.18148	NS	NS	NS	NS	NS	4
gld-1	Yes	3	1	NS	2.58811	NS	NS	NS	NS	4
gst-20	Yes	4	1	NS	NS	NS	NS	NS	TurboID only	4
lec-1	Yes	4	1	NS	NS	NS	NS	NS	2.64414	4
rpl-31	Yes	4	1	11.1009	NS	NS	NS	NS	NS	4
cogc-3	Yes	3	1	NS	NS	4.0086	NS	NS	NS	3
flor-1	Yes	1	1	NS	NS	NS	NS	5.39361	NS	3
enpl-1	Yes	4	1	NS	NS	NS	2.53976	NS	NS	6
sip-1	Yes	3	1	NS	3.0287	NS	NS	NS	NS	6
cyp-31a2	Yes	2	1	NS	NS	NS	2.84001	NS	NS	5
gfat-2	Yes	3	1	NS	3.07524	NS	NS	NS	NS	5
gst-4	Yes	3	1	NS	NS	TurboID only	NS	NS	NS	5
pssy-2	Yes	1	1	NS	NS	NS	2.0626	NS	NS	5
rme-2	Yes	2	1	NS	NS	NS	2.28684	NS	NS	5
acs-1	Yes	4	1	NS	2.28754	NS	NS	NS	NS	4
evl-18	Yes	2	1	NS	2.06008	NS	NS	NS	NS	4
K07A12.1	Yes	3	1	NS	2.42688	NS	NS	NS	NS	4
puf-11	Yes	2	1	NS	3.18568	NS	NS	NS	NS	4
spch-1	Yes	2	1	NS	NS	NS	7.67712	NS	NS	4
spn-4	Yes	2	1	NS	NS	NS	2.94739	NS	NS	4
such-1	Yes	1	1	NS	NS	NS	2.41519	NS	NS	4
T25B9.9	Yes	3	1	NS	NS	4.27997	NS	NS	NS	4
bmk-1	Yes	2	1	NS	NS	NS	2.00497	NS	NS	3
ckc-1	Yes	3	1	NS	NS	TurboID only	NS	NS	NS	3
sup-17	Yes	2	1	NS	NS	NS	TurboID only	NS	NS	3
ugt-41	Yes	4	1	NS	NS	NS	2.5729	NS	NS	3
col-95	Yes	2	1	NS	NS	NS	TurboID only	NS	NS	5
dnj-16	Yes	4	1	NS	NS	TurboID only	NS	NS	NS	5
pes-7	Yes	4	1	NS	NS	5.85715	NS	NS	NS	5
unc-23	Yes	4	1	NS	NS	TurboID only	NS	NS	NS	5
Y92H12BM.1	Yes	3	1	NS	NS	TurboID only	NS	NS	NS	5
C17C3.1	Yes	2	1	NS	NS	TurboID only	NS	NS	NS	4
C27A7.5	Yes	2	1	NS	NS	TurboID only	NS	NS	NS	4
cyld-1	Yes	4	1	NS	2.17091	NS	NS	NS	NS	4
gale-1	Yes	3	1	NS	NS	NS	2.58475	NS	NS	4
hmp-1	Yes	4	1	NS	NS	3.24496	NS	NS	NS	4
ifa-1	Yes	3	1	NS	NS	3.52519	NS	NS	NS	4
mcm-2	Yes	2	1	NS	2.38469	NS	NS	NS	NS	4
piki-1	Yes	4	1	NS	NS	4.0491	NS	NS	NS	4
pptr-2	Yes	3	1	NS	NS	TurboID only	NS	NS	NS	4
pygl-1	Yes	3	1	NS	NS	6.91726	NS	NS	NS	4
sec-5	Yes	2	1	NS	NS	TurboID only	NS	NS	NS	4
T01H3.2	Yes	3	1	NS	NS	TurboID only	NS	NS	NS	4
ubc-19	Yes	3	1	NS	NS	TurboID only	NS	NS	NS	4
vps-28	Yes	3	1	NS	NS	13.236	NS	NS	NS	4
vps-32.1	Yes	3	1	NS	NS	TurboID only	NS	NS	NS	4
Y47G6A.18	Yes	3	1	NS	2.05352	NS	NS	NS	NS	4
acbp-5	Yes	2	1	NS	3.61902	NS	NS	NS	NS	3
acdh-1	Yes	3	1	NS	2.79471	NS	NS	NS	NS	3
apg-1	Yes	3	1	NS	NS	9.25222	NS	NS	NS	3
arp-11	Yes	3	1	NS	NS	TurboID only	NS	NS	NS	3
atg-2	Yes	4	1	2.28374	NS	NS	NS	NS	NS	3
atx-2	Yes	4	1	NS	NS	4.42323	NS	NS	NS	3
C01B10.8	Yes	2	1	NS	2.53415	NS	NS	NS	NS	3
C33A12.1	Yes	3	1	NS	2.25027	NS	NS	NS	NS	3
C38H2.2	Yes	3	1	NS	TurboID only	NS	NS	NS	NS	3
cah-2	Yes	1	1	NS	TurboID only	NS	NS	NS	NS	3
cah-4	Yes	4	1	NS	NS	NS	NS	NS	2.21008	3
cct-5	Yes	4	1	NS	NS	NS	2.24285	NS	NS	3
cdc-25.1	Yes	2	1	NS	TurboID only	NS	NS	NS	NS	3
cgt-3	Yes	2	1	NS	2.08291	NS	NS	NS	NS	3
cogc-5	Yes	3	1	NS	NS	NS	NS	NS	TurboID only	3
cyb-2.1	Yes	2	1	NS	TurboID only	NS	NS	NS	NS	3
cyy-1	Yes	2	1	NS	TurboID only	NS	NS	NS	NS	3
DC2.5	Yes	3	1	NS	2.99032	NS	NS	NS	NS	3
dpy-2	Yes	2	1	NS	NS	NS	NS	NS	TurboID only	3
egl-8	Yes	4	1	TurboID only	NS	NS	NS	NS	NS	3
elks-1	Yes	4	1	TurboID only	NS	NS	NS	NS	NS	3
F36F2.1	Yes	2	1	NS	TurboID only	NS	NS	NS	NS	3
F56C9.10	Yes	4	1	NS	NS	5.29159	NS	NS	NS	3
F56D2.2	Yes	2	1	NS	TurboID only	NS	NS	NS	NS	3
fubl-3	Yes	3	1	3.26481	NS	NS	NS	NS	NS	3
gad-3	Yes	3	1	2.1901	NS	NS	NS	NS	NS	3
glna-2	Yes	4	1	NS	NS	TurboID only	NS	NS	NS	3
gyf-1	Yes	2	1	NS	NS	4.37384	NS	NS	NS	3
haf-7	Yes	1	1	NS	2.10205	NS	NS	NS	NS	3
hda-2	Yes	3	1	3.68713	NS	NS	NS	NS	NS	3
ifa-4	Yes	3	1	NS	NS	2.49234	NS	NS	NS	3
inso-1	Yes	3	1	NS	TurboID only	NS	NS	NS	NS	3
ivd-1	Yes	4	1	NS	2.42772	NS	NS	NS	NS	3
kin-29	Yes	3	1	NS	NS	TurboID only	NS	NS	NS	3
mask-1	Yes	3	1	NS	NS	2.77368	NS	NS	NS	3
metr-1	Yes	4	1	NS	NS	6.06497	NS	NS	NS	3
moc-1	Yes	3	1	3.02891	NS	NS	NS	NS	NS	3
mrpl-17	Yes	2	1	NS	TurboID only	NS	NS	NS	NS	3
mtm-1	Yes	3	1	2.19269	NS	NS	NS	NS	NS	3
myo-6	Yes	1	1	NS	NS	NS	NS	NS	TurboID only	3
ncbp-1	Yes	2	1	NS	NS	NS	NS	NS	2.04415	3
ndk-1	Yes	4	1	NS	NS	NS	NS	NS	2.60395	3
ndub-11	Yes	1	1	NS	NS	NS	NS	NS	TurboID only	3
nprl-3	Yes	2	1	NS	3.27615	NS	NS	NS	NS	3
pdi-2	Yes	4	1	NS	NS	NS	NS	NS	3.12531	3
ppfr-1	Yes	3	1	NS	NS	TurboID only	NS	NS	NS	3
prx-11	Yes	2	1	NS	2.0121	NS	NS	NS	NS	3
ptrn-1	Yes	3	1	7.01868	NS	NS	NS	NS	NS	3
repo-1	Yes	4	1	NS	NS	NS	TurboID only	NS	NS	3
rplp-2.2	Yes	1	1	NS	NS	NS	NS	NS	2.54594	3
rsp-7	Yes	3	1	2.18965	NS	NS	NS	NS	NS	3
sahd-1	Yes	1	1	NS	NS	NS	2.40112	NS	NS	3
sem-5	Yes	3	1	NS	NS	NS	NS	NS	TurboID only	3
skr-1	Yes	4	1	NS	NS	12.384	NS	NS	NS	3
slc-25a26	Yes	1	1	NS	2.17287	NS	NS	NS	NS	3
snx-6	Yes	3	1	NS	NS	3.31797	NS	NS	NS	3
srgp-1	Yes	3	1	NS	NS	TurboID only	NS	NS	NS	3
sup-35	Yes	2	1	NS	TurboID only	NS	NS	NS	NS	3
sur-5	Yes	3	1	NS	2.78041	NS	NS	NS	NS	3
T27E9.2	Yes	4	1	TurboID only	NS	NS	NS	NS	NS	3
trpp-10	Yes	2	1	NS	TurboID only	NS	NS	NS	NS	3
unc-16	Yes	4	1	2.60304	NS	NS	NS	NS	NS	3
vab-19	Yes	4	1	3.34707	NS	NS	NS	NS	NS	3
vha-1	Yes	3	1	NS	NS	TurboID only	NS	NS	NS	3
vha-5	Yes	4	1	NS	NS	TurboID only	NS	NS	NS	3
vhp-1	Yes	4	1	14.0559	NS	NS	NS	NS	NS	3
vps-8	Yes	1	1	NS	2.00305	NS	NS	NS	NS	3
Y110A7A.9	Yes	2	1	TurboID only	NS	NS	NS	NS	NS	3
Y48C3A.18	Yes	2	1	NS	TurboID only	NS	NS	NS	NS	3
Y48G8AL.15	Yes	3	1	NS	TurboID only	NS	NS	NS	NS	3
Y54H5A.2	Yes	3	1	NS	NS	TurboID only	NS	NS	NS	3
ZK632.4	Yes	4	1	NS	NS	NS	NS	NS	TurboID only	3
znf-598	Yes	2	1	NS	NS	TurboID only	NS	NS	NS	3
abl-1	Yes	3	1	TurboID only	NS	NS	NS	NS	NS	2
abts-1	Yes	2	1	2.25715	NS	NS	NS	NS	NS	2
acl-5	Yes	4	1	NS	NS	TurboID only	NS	NS	NS	2
act-1	Yes	2	1	NS	NS	2.88286	NS	NS	NS	2
ahcy-1	Yes	4	1	NS	NS	2.32093	NS	NS	NS	2
asp-1	Yes	3	1	NS	NS	NS	2.00991	NS	NS	2
C28H8.3	Yes	3	1	NS	NS	2.3928	NS	NS	NS	2
C47D12.2	Yes	3	1	NS	2.48492	NS	NS	NS	NS	2
ced-12	Yes	3	1	NS	2.4257	NS	NS	NS	NS	2
dcap-2	Yes	3	1	NS	NS	4.29542	NS	NS	NS	2
dhs-23	Yes	3	1	NS	NS	NS	NS	NS	TurboID only	2
ent-6	Yes	3	1	NS	TurboID only	NS	NS	NS	NS	2
F10E7.9	Yes	2	1	NS	NS	NS	NS	NS	TurboID only	2
F10G7.10	Yes	3	1	NS	NS	TurboID only	NS	NS	NS	2
F54C9.9	Yes	3	1	4.79689	NS	NS	NS	NS	NS	2
F54E12.2	Yes	2	1	NS	2.18389	NS	NS	NS	NS	2
F55D12.2	Yes	4	1	NS	NS	NS	NS	NS	TurboID only	2
fat-4	Yes	4	1	NS	NS	NS	2.07154	NS	NS	2
hlh-30	Yes	4	1	TurboID only	NS	NS	NS	NS	NS	2
hrpf-1	Yes	4	1	NS	NS	NS	NS	NS	2.28358	2
hsp-3	Yes	4	1	NS	NS	2.05082	NS	NS	NS	2
idh-1	Yes	4	1	NS	NS	2.95898	NS	NS	NS	2
imph-1	Yes	2	1	NS	2.3361	NS	NS	NS	NS	2
jmjc-1	Yes	2	1	4.09965	NS	NS	NS	NS	NS	2
lam-1	Yes	3	1	NS	NS	NS	NS	2.01026	NS	2
let-504	Yes	3	1	NS	NS	NS	NS	NS	TurboID only	2
let-716	Yes	4	1	2.66586	NS	NS	NS	NS	NS	2
lin-41	Yes	3	1	NS	2.37117	NS	NS	NS	NS	2
met-1	Yes	4	1	3.42879	NS	NS	NS	NS	NS	2
prp-9	Yes	1	1	NS	2.08725	NS	NS	NS	NS	2
R107.2	Yes	4	1	NS	2.54347	NS	NS	NS	NS	2
sipa-1	Yes	3	1	3.52714	NS	NS	NS	NS	NS	2
spc-1	Yes	4	1	NS	NS	5.32322	NS	NS	NS	2
spe-5	Yes	2	1	NS	NS	NS	NS	2.87731	NS	2
sto-4	Yes	3	1	2.60684	NS	NS	NS	NS	NS	2
swan-2	Yes	3	1	NS	NS	NS	NS	NS	TurboID only	2
T04B8.5	Yes	3	1	NS	NS	NS	NS	5.35171	NS	2
T23H2.3	Yes	3	1	NS	2.42301	NS	NS	NS	NS	2
T24B1.1	Yes	3	1	NS	NS	TurboID only	NS	NS	NS	2
tba-4	Yes	4	1	NS	NS	3.45839	NS	NS	NS	2
Y50D4A.4	Yes	3	1	NS	NS	NS	NS	NS	TurboID only	2
ZK686.2	Yes	2	1	2.40127	NS	NS	NS	NS	NS	2
hmr-1	Yes	2	1	NS	NS	TurboID only	NS	NS	NS	7
cisd-1	Yes	4	1	NS	NS	2.73246	NS	NS	NS	3
aspm-1	Yes	2	1	NS	2.53608	NS	NS	NS	NS	4
lec-6	Yes	3	1	NS	2.51159	NS	NS	NS	NS	4
F46H5.3	Yes	3	1	NS	NS	3.23328	NS	NS	NS	3
hmt-1	Yes	2	1	NS	NS	NS	2.45687	NS	NS	3
hsp-16.1	Yes	2	1	NS	2.24669	NS	NS	NS	NS	3
hsp-16.2	Yes	2	1	NS	2.05423	NS	NS	NS	NS	3
mcm-6	Yes	2	1	NS	2.37545	NS	NS	NS	NS	3
parg-1	Yes	2	1	NS	NS	NS	TurboID only	NS	NS	3
phy-2	Yes	3	1	NS	NS	TurboID only	NS	NS	NS	3
rmd-2	Yes	3	1	NS	NS	2.50377	NS	NS	NS	3
skr-2	Yes	3	1	NS	NS	NS	TurboID only	NS	NS	3
stip-1	Yes	4	1	NS	NS	NS	TurboID only	NS	NS	3
Y32F6A.5	Yes	2	1	NS	NS	2.74918	NS	NS	NS	3
Y48A6B.9	Yes	1	1	NS	NS	2.44359	NS	NS	NS	3
ctsa-1.1	Yes	2	1	NS	NS	2.36477	NS	NS	NS	2
hmg-3	Yes	2	1	NS	2.20809	NS	NS	NS	NS	2
hsp-12.3	Yes	2	1	TurboID only	NS	NS	NS	NS	NS	2
itr-1	Yes	4	1	NS	NS	NS	2.06301	NS	NS	2
mboa-6	Yes	2	1	NS	NS	NS	2.23465	NS	NS	2
ostb-1	Yes	3	1	NS	NS	NS	2.25462	NS	NS	2
ugt-50	Yes	3	1	NS	NS	NS	TurboID only	NS	NS	2
usp-33	Yes	2	1	NS	NS	NS	TurboID only	NS	NS	2
W10C8.5	Yes	4	1	NS	NS	2.09115	NS	NS	NS	2
Y41D4A.4	Yes	2	1	NS	NS	NS	2.2086	NS	NS	2
fkb-6	Yes	4	1	NS	NS	10.4723	NS	NS	NS	5
jac-1	Yes	3	1	NS	NS	TurboID only	NS	NS	NS	4
mtm-10	Yes	1	1	NS	NS	TurboID only	NS	NS	NS	4
nex-3	Yes	3	1	NS	NS	NS	NS	NS	TurboID only	4
nud-1	Yes	3	1	NS	NS	17.0217	NS	NS	NS	4
ZC373.5	Yes	3	1	NS	NS	7.93263	NS	NS	NS	4
aka-1	Yes	4	1	NS	NS	TurboID only	NS	NS	NS	3
best-17	Yes	3	1	NS	NS	TurboID only	NS	NS	NS	3
bicd-1	Yes	4	1	NS	NS	TurboID only	NS	NS	NS	3
cct-8	Yes	3	1	NS	NS	2.57451	NS	NS	NS	3
clp-4	Yes	3	1	NS	NS	4.59543	NS	NS	NS	3
dnj-19	Yes	3	1	NS	NS	NS	NS	NS	TurboID only	3
hsp-1	Yes	4	1	NS	NS	2.28533	NS	NS	NS	3
K05C4.7	Yes	3	1	NS	2.00389	NS	NS	NS	NS	3
lbp-6	Yes	4	1	NS	NS	TurboID only	NS	NS	NS	3
lrp-1	Yes	4	1	NS	NS	TurboID only	NS	NS	NS	3
nex-2	Yes	3	1	NS	NS	TurboID only	NS	NS	NS	3
pdi-1	Yes	4	1	NS	NS	NS	NS	NS	2.14191	3
plpp-1.1	Yes	3	1	NS	NS	NS	NS	NS	TurboID only	3
snb-1	Yes	4	1	NS	NS	TurboID only	NS	NS	NS	3
spk-1	Yes	4	1	NS	NS	2.10716	NS	NS	NS	3
T19C3.4	Yes	3	1	NS	NS	TurboID only	NS	NS	NS	3
tbc-2	Yes	4	1	NS	NS	3.74327	NS	NS	NS	3
ttc-4	Yes	2	1	NS	NS	NS	NS	NS	TurboID only	3
unc-45	Yes	2	1	NS	NS	2.13732	NS	NS	NS	3
W08E12.7	Yes	4	1	NS	NS	NS	NS	2.5393	NS	3
aagr-3	Yes	4	1	NS	NS	NS	NS	NS	2.14221	2
aak-2	Yes	3	1	NS	NS	7.93868	NS	NS	NS	2
aakg-1	Yes	3	1	NS	NS	6.81305	NS	NS	NS	2
AC3.5	Yes	4	1	3.71124	NS	NS	NS	NS	NS	2
acds-10	Yes	3	1	NS	NS	5.46643	NS	NS	NS	2
acy-4	Yes	1	1	NS	TurboID only	NS	NS	NS	NS	2
adah-1	Yes	2	1	NS	TurboID only	NS	NS	NS	NS	2
adss-1	Yes	4	1	NS	NS	2.4168	NS	NS	NS	2
agef-1	Yes	3	1	NS	NS	TurboID only	NS	NS	NS	2
algn-3	Yes	2	1	NS	TurboID only	NS	NS	NS	NS	2
alh-4	Yes	4	1	NS	NS	NS	NS	NS	2.10979	2
alx-1	Yes	3	1	NS	NS	25.3709	NS	NS	NS	2
asna-1	Yes	4	1	NS	NS	NS	NS	NS	TurboID only	2
atg-18	Yes	4	1	NS	NS	15.8972	NS	NS	NS	2
atg-3	Yes	3	1	NS	NS	3.93483	NS	NS	NS	2
B0207.5	Yes	1	1	NS	TurboID only	NS	NS	NS	NS	2
bas-1	Yes	2	1	NS	NS	TurboID only	NS	NS	NS	2
bcmo-2	Yes	3	1	TurboID only	NS	NS	NS	NS	NS	2
C01A2.4	Yes	2	1	NS	NS	TurboID only	NS	NS	NS	2
C05D11.8	Yes	4	1	NS	NS	TurboID only	NS	NS	NS	2
C16C10.1	Yes	2	1	NS	TurboID only	NS	NS	NS	NS	2
C31C9.2	Yes	4	1	NS	NS	10.3603	NS	NS	NS	2
C35B1.5	Yes	3	1	NS	NS	TurboID only	NS	NS	NS	2
C37A2.7	Yes	4	1	NS	NS	11.0755	NS	NS	NS	2
C50F4.16	Yes	3	1	NS	NS	TurboID only	NS	NS	NS	2
cas-1	Yes	3	1	NS	NS	14.997	NS	NS	NS	2
cas-2	Yes	2	1	NS	NS	NS	2.23682	NS	NS	2
cdap-2	Yes	2	1	NS	NS	TurboID only	NS	NS	NS	2
cest-5.2	Yes	1	1	NS	TurboID only	NS	NS	NS	NS	2
che-10	Yes	3	1	2.51717	NS	NS	NS	NS	NS	2
cnnm-1	Yes	3	1	NS	NS	TurboID only	NS	NS	NS	2
cnx-1	Yes	3	1	NS	NS	NS	NS	NS	TurboID only	2
col-41	Yes	2	1	NS	NS	NS	NS	NS	TurboID only	2
copa-1	Yes	4	1	NS	NS	2.4168	NS	NS	NS	2
copb-1	Yes	3	1	NS	NS	6.11139	NS	NS	NS	2
cpr-6	Yes	3	1	NS	NS	NS	NS	NS	TurboID only	2
cpt-2	Yes	4	1	NS	NS	NS	NS	NS	2.12623	2
cri-3	Yes	4	1	NS	NS	NS	NS	NS	TurboID only	2
crld-1	Yes	1	1	NS	TurboID only	NS	NS	NS	NS	2
ctg-1	Yes	4	1	NS	NS	23.1606	NS	NS	NS	2
ctl-1	Yes	2	1	NS	NS	TurboID only	NS	NS	NS	2
ctsa-2	Yes	2	1	NS	NS	NS	NS	NS	TurboID only	2
D1069.3	Yes	3	1	NS	NS	TurboID only	NS	NS	NS	2
dab-1	Yes	4	1	NS	NS	3.84318	NS	NS	NS	2
dcap-1	Yes	3	1	NS	NS	12.7295	NS	NS	NS	2
djr-1.1	Yes	3	1	NS	NS	2.9467	NS	NS	NS	2
dnc-1	Yes	3	1	NS	NS	TurboID only	NS	NS	NS	2
dnj-25	Yes	4	1	NS	NS	TurboID only	NS	NS	NS	2
dnj-9	Yes	2	1	NS	NS	2.23969	NS	NS	NS	2
eak-7	Yes	4	1	6.90337	NS	NS	NS	NS	NS	2
ebp-3	Yes	1	1	NS	NS	3.5074	NS	NS	NS	2
ech-1.2	Yes	4	1	NS	2.69073	NS	NS	NS	NS	2
ech-4	Yes	3	1	NS	NS	NS	NS	NS	TurboID only	2
egal-1	Yes	3	1	NS	NS	TurboID only	NS	NS	NS	2
egl-4	Yes	4	1	NS	NS	6.26798	NS	NS	NS	2
ego-2	Yes	4	1	NS	NS	4.44443	NS	NS	NS	2
ehbp-1	Yes	4	1	NS	NS	TurboID only	NS	NS	NS	2
eif-2bdelta	Yes	2	1	NS	NS	5.78573	NS	NS	NS	2
eif-3.j	Yes	3	1	NS	NS	TurboID only	NS	NS	NS	2
F22G12.5	Yes	3	1	NS	NS	TurboID only	NS	NS	NS	2
F32A5.8	Yes	2	1	NS	NS	NS	NS	NS	TurboID only	2
F56B3.4	Yes	2	1	NS	NS	8.86733	NS	NS	NS	2
faxc-1	Yes	1	1	NS	NS	NS	NS	NS	2.61988	2
fcho-1	Yes	4	1	NS	NS	9.09201	NS	NS	NS	2
gdh-1	Yes	4	1	NS	NS	NS	NS	NS	2.32414	2
ger-1	Yes	2	1	NS	NS	NS	NS	NS	TurboID only	2
gfi-2	Yes	4	1	NS	NS	NS	NS	NS	TurboID only	2
ggtb-1	Yes	3	1	NS	NS	TurboID only	NS	NS	NS	2
gta-1	Yes	3	1	NS	NS	NS	NS	NS	2.24934	2
hmg-1.1	Yes	3	1	NS	NS	NS	NS	NS	TurboID only	2
hsp-16.49	Yes	1	1	NS	NS	NS	2.38206	NS	NS	2
hsp-25	Yes	3	1	NS	NS	TurboID only	NS	NS	NS	2
hum-1	Yes	4	1	NS	NS	4.69329	NS	NS	NS	2
ints-11	Yes	2	1	NS	NS	NS	2.16353	NS	NS	2
K07E1.1	Yes	3	1	NS	NS	NS	NS	NS	TurboID only	2
K08B12.3	Yes	3	1	NS	2.07873	NS	NS	NS	NS	2
kdin-1	Yes	3	1	NS	NS	9.8144	NS	NS	NS	2
kin-2	Yes	3	1	NS	NS	2.64213	NS	NS	NS	2
lap-1	Yes	3	1	NS	NS	NS	NS	NS	TurboID only	2
lbp-9	Yes	4	1	NS	NS	NS	NS	NS	TurboID only	2
lec-4	Yes	2	1	NS	NS	TurboID only	NS	NS	NS	2
let-721	Yes	4	1	NS	NS	NS	NS	NS	2.76964	2
lmn-1	Yes	4	1	NS	NS	NS	NS	NS	2.51159	2
lpd-3	Yes	3	1	NS	NS	11.6973	NS	NS	NS	2
M05D6.2	Yes	3	1	NS	NS	TurboID only	NS	NS	NS	2
mab-10	Yes	4	1	NS	NS	TurboID only	NS	NS	NS	2
map-1	Yes	3	1	NS	2.06623	NS	NS	NS	NS	2
maph-1.1	Yes	4	1	NS	NS	10.457	NS	NS	NS	2
maph-1.3	Yes	3	1	NS	NS	TurboID only	NS	NS	NS	2
mars-1	Yes	3	1	NS	NS	4.98191	NS	NS	NS	2
men-1	Yes	3	1	NS	NS	NS	NS	NS	2.13732	2
mtrr-1	Yes	3	1	NS	NS	5.80582	NS	NS	NS	2
nadk-2	Yes	2	1	NS	TurboID only	NS	NS	NS	NS	2
natc-2	Yes	4	1	NS	NS	2.99053	NS	NS	NS	2
nhr-49	Yes	4	1	NS	NS	NS	NS	NS	TurboID only	2
pad-1	Yes	3	1	NS	NS	4.16697	NS	NS	NS	2
pbs-2	Yes	3	1	NS	NS	NS	NS	NS	2.61281	2
pfn-1	Yes	3	1	NS	NS	NS	2.13469	NS	NS	2
pfn-3	Yes	2	1	NS	NS	NS	2.28987	NS	NS	2
pix-1	Yes	4	1	NS	NS	TurboID only	NS	NS	NS	2
plc-4	Yes	4	1	NS	NS	4.94099	NS	NS	NS	2
pld-1	Yes	4	1	NS	NS	TurboID only	NS	NS	NS	2
pptr-1	Yes	3	1	NS	NS	TurboID only	NS	NS	NS	2
R07E5.1	Yes	3	1	4.26368	NS	NS	NS	NS	NS	2
R186.3	Yes	3	1	NS	NS	5.04236	NS	NS	NS	2
rab-11.1	Yes	4	1	NS	NS	4.76772	NS	NS	NS	2
rabn-5	Yes	3	1	NS	NS	TurboID only	NS	NS	NS	2
rad-23	Yes	4	1	NS	NS	NS	NS	NS	TurboID only	2
ran-2	Yes	3	1	NS	NS	14.7332	NS	NS	NS	2
rbc-1	Yes	4	1	NS	NS	7.29547	NS	NS	NS	2
rbx-1	Yes	3	1	NS	NS	NS	2.36497	NS	NS	2
rege-1	Yes	1	1	NS	TurboID only	NS	NS	NS	NS	2
rme-1	Yes	4	1	NS	NS	2.72603	NS	NS	NS	2
rme-6	Yes	3	1	NS	NS	TurboID only	NS	NS	NS	2
rpn-2	Yes	4	1	NS	NS	2.14756	NS	NS	NS	2
rskn-2	Yes	3	1	NS	NS	4.20061	NS	NS	NS	2
sax-7	Yes	3	1	NS	NS	TurboID only	NS	NS	NS	2
sec-15	Yes	3	1	NS	NS	TurboID only	NS	NS	NS	2
sec-16A.1	Yes	2	1	NS	NS	TurboID only	NS	NS	NS	2
sec-22	Yes	3	1	NS	NS	TurboID only	NS	NS	NS	2
smk-1	Yes	4	1	NS	NS	NS	NS	NS	TurboID only	2
sos-1	Yes	4	1	2.40044	NS	NS	NS	NS	NS	2
sql-1	Yes	3	1	NS	NS	TurboID only	NS	NS	NS	2
T04G9.4	Yes	3	1	NS	NS	TurboID only	NS	NS	NS	2
T09B9.4	Yes	3	1	NS	NS	NS	TurboID only	NS	NS	2
T24B8.7	Yes	3	1	NS	NS	TurboID only	NS	NS	NS	2
T24H7.2	Yes	2	1	NS	NS	NS	NS	NS	2.08262	2
tag-325	Yes	4	1	NS	NS	TurboID only	NS	NS	NS	2
tald-1	Yes	3	1	NS	NS	TurboID only	NS	NS	NS	2
tbc-17	Yes	3	1	2.47632	NS	NS	NS	NS	NS	2
tli-1	Yes	3	1	NS	NS	NS	NS	NS	TurboID only	2
tln-1	Yes	4	1	NS	NS	5.90485	NS	NS	NS	2
tomm-20	Yes	3	1	NS	NS	TurboID only	NS	NS	NS	2
tpa-1	Yes	4	1	NS	NS	TurboID only	NS	NS	NS	2
tpp-2	Yes	4	1	NS	NS	NS	NS	NS	2.04387	2
tppp-1	Yes	3	1	NS	NS	4.25748	NS	NS	NS	2
ttx-7	Yes	3	1	NS	NS	5.76332	NS	NS	NS	2
uba-5	Yes	4	1	NS	NS	TurboID only	NS	NS	NS	2
ubc-7	Yes	3	1	NS	NS	TurboID only	NS	NS	NS	2
unc-116	Yes	4	1	NS	NS	7.10729	NS	NS	NS	2
unc-73	Yes	3	1	NS	NS	4.09766	NS	NS	NS	2
upb-1	Yes	3	1	NS	NS	TurboID only	NS	NS	NS	2
vha-11	Yes	4	1	NS	NS	21.3402	NS	NS	NS	2
vha-13	Yes	4	1	NS	NS	8.29476	NS	NS	NS	2
vha-16	Yes	4	1	NS	NS	3.38276	NS	NS	NS	2
vms-1	Yes	3	1	NS	NS	4.37141	NS	NS	NS	2
vps-2	Yes	4	1	NS	NS	TurboID only	NS	NS	NS	2
vps-4	Yes	3	1	NS	NS	2.89387	NS	NS	NS	2
vps-45	Yes	3	1	NS	NS	TurboID only	NS	NS	NS	2
wdfy-2	Yes	2	1	TurboID only	NS	NS	NS	NS	NS	2
Y22D7AL.10	Yes	4	1	NS	NS	13.6554	NS	NS	NS	2
Y47G6A.21	Yes	4	1	NS	NS	2.73284	NS	NS	NS	2
Y54G11A.7	Yes	3	1	NS	NS	2.71829	NS	NS	NS	2
Y69A2AR.16	Yes	2	1	NS	NS	3.3755	NS	NS	NS	2
Y71H2AM.6	Yes	2	1	NS	NS	TurboID only	NS	NS	NS	2
Y75B8A.24	Yes	3	1	NS	NS	TurboID only	NS	NS	NS	2
yars-1	Yes	3	1	NS	NS	3.92502	NS	NS	NS	2
ykt-6	Yes	4	1	NS	NS	5.42454	NS	NS	NS	2
ZK370.4	Yes	4	1	NS	NS	TurboID only	NS	NS	NS	2
aagr-4	Yes	3	1	NS	NS	NS	NS	NS	TurboID only	1
abcf-1	Yes	3	1	NS	NS	2.5062	NS	NS	NS	1
abcf-3	Yes	4	1	NS	NS	2.03468	NS	NS	NS	1
abts-4	Yes	2	1	NS	NS	NS	NS	4.16069	NS	1
acin-1	Yes	3	1	4.52306	NS	NS	NS	NS	NS	1
acs-2	Yes	2	1	3.63234	NS	NS	NS	NS	NS	1
adk-1	Yes	2	1	NS	NS	2.1848	NS	NS	NS	1
alh-10	Yes	3	1	NS	NS	TurboID only	NS	NS	NS	1
alh-12	Yes	3	1	NS	NS	2.48131	NS	NS	NS	1
alh-8	Yes	4	1	NS	NS	2.82196	NS	NS	NS	1
amph-1	Yes	3	1	NS	NS	TurboID only	NS	NS	NS	1
apa-2	Yes	4	1	NS	NS	2.34648	NS	NS	NS	1
apb-1	Yes	3	1	NS	NS	3.28889	NS	NS	NS	1
argk-1	Yes	2	1	NS	5.22815	NS	NS	NS	NS	1
arrd-14	Yes	3	1	NS	NS	NS	NS	NS	TurboID only	1
ash-2	Yes	3	1	2.04911	NS	NS	NS	NS	NS	1
asp-6	Yes	3	1	NS	NS	NS	NS	NS	2.03017	1
atg-4.1	Yes	3	1	NS	NS	TurboID only	NS	NS	NS	1
atgp-2	Yes	4	1	NS	NS	TurboID only	NS	NS	NS	1
B0303.7	Yes	2	1	NS	NS	7.215	NS	NS	NS	1
B0416.5	Yes	3	1	NS	NS	4.16149	NS	NS	NS	1
B0432.7	Yes	2	1	NS	NS	TurboID only	NS	NS	NS	1
baz-2	Yes	3	1	4.02057	NS	NS	NS	NS	NS	1
C01G10.9	Yes	3	1	NS	NS	NS	2.06422	NS	NS	1
C05C8.1	Yes	4	1	NS	NS	NS	NS	NS	TurboID only	1
C06A6.4	Yes	3	1	NS	NS	TurboID only	NS	NS	NS	1
C06E4.3	Yes	2	1	NS	NS	TurboID only	NS	NS	NS	1
C34E10.10	Yes	2	1	2.82686	NS	NS	NS	NS	NS	1
C53D6.7	Yes	3	1	NS	NS	3.20761	NS	NS	NS	1
C54E4.5	Yes	3	1	NS	NS	TurboID only	NS	NS	NS	1
cap-1	Yes	3	1	NS	NS	6.75053	NS	NS	NS	1
catp-4	Yes	1	1	NS	NS	NS	NS	4.10952	NS	1
catp-8	Yes	4	1	NS	NS	2.74708	NS	NS	NS	1
cct-2	Yes	3	1	NS	NS	NS	2.04514	NS	NS	1
cdc-48.2	Yes	4	1	NS	NS	2.21284	NS	NS	NS	1
cdc-5l	Yes	3	1	2.74233	NS	NS	NS	NS	NS	1
cdh-4	Yes	4	1	NS	NS	9.45253	NS	NS	NS	1
cdk-12	Yes	4	1	2.74157	NS	NS	NS	NS	NS	1
cdl-1	Yes	3	1	NS	2.2003	NS	NS	NS	NS	1
cey-1	Yes	3	1	NS	NS	6.34755	NS	NS	NS	1
ckb-2	Yes	2	1	NS	NS	4.39633	NS	NS	NS	1
cmd-1	Yes	4	1	NS	NS	5.6408	NS	NS	NS	1
cogc-4	Yes	3	1	NS	NS	3.33572	NS	NS	NS	1
col-90	Yes	2	1	NS	NS	NS	NS	NS	2.87627	1
copb-2	Yes	4	1	NS	NS	4.43797	NS	NS	NS	1
copd-1	Yes	4	1	NS	NS	3.31843	NS	NS	NS	1
copg-1	Yes	2	1	NS	NS	2.02469	NS	NS	NS	1
cpi-2	Yes	4	1	NS	NS	TurboID only	NS	NS	NS	1
csn-1	Yes	3	1	NS	NS	2.7783	NS	NS	NS	1
csn-3	Yes	3	1	NS	NS	3.45144	NS	NS	NS	1
ctc-2	Yes	1	1	NS	NS	NS	NS	2.12053	NS	1
cyc-2.1	Yes	4	1	NS	NS	NS	NS	3.29045	NS	1
cysl-2	Yes	4	1	NS	NS	NS	NS	NS	2.0167	1
cytb-5.2	Yes	4	1	NS	NS	NS	TurboID only	NS	NS	1
czw-1	Yes	3	1	NS	NS	9.23556	NS	NS	NS	1
daf-15	Yes	3	1	NS	NS	TurboID only	NS	NS	NS	1
ddo-2	Yes	4	1	NS	NS	NS	NS	NS	3.22366	1
ddx-19	Yes	4	1	NS	NS	5.48047	NS	NS	NS	1
denn-4	Yes	3	1	NS	NS	TurboID only	NS	NS	NS	1
dgk-4	Yes	4	1	NS	NS	TurboID only	NS	NS	NS	1
dhs-17	Yes	1	1	3.85973	NS	NS	NS	NS	NS	1
dhs-19	Yes	2	1	NS	NS	TurboID only	NS	NS	NS	1
dhs-9	Yes	3	1	NS	NS	2.36674	NS	NS	NS	1
dig-1	Yes	3	1	NS	NS	2.25386	NS	NS	NS	1
dli-1	Yes	3	1	NS	NS	2.61661	NS	NS	NS	1
dpf-5	Yes	4	1	NS	NS	NS	NS	NS	TurboID only	1
drp-1	Yes	4	1	NS	NS	2.93223	NS	NS	NS	1
dyn-1	Yes	4	1	NS	NS	2.02539	NS	NS	NS	1
ears-1	Yes	4	1	NS	NS	3.77401	NS	NS	NS	1
EEED8.10	Yes	3	1	NS	NS	3.84504	NS	NS	NS	1
eif-2A	Yes	3	1	NS	NS	NS	NS	11.0911	NS	1
eif-2Bgamma	Yes	2	1	NS	NS	TurboID only	NS	NS	NS	1
F09E5.3	Yes	4	1	NS	NS	NS	NS	2.66674	NS	1
F21D5.7	Yes	4	1	NS	NS	4.69589	NS	NS	NS	1
F22B8.7	Yes	3	1	NS	NS	2.32495	NS	NS	NS	1
F31D4.2	Yes	2	1	NS	NS	NS	NS	NS	TurboID only	1
F38A1.8	Yes	3	1	NS	NS	10.379	NS	NS	NS	1
F39B2.3	Yes	3	1	NS	NS	2.92027	NS	NS	NS	1
F42C5.9	Yes	2	1	NS	NS	2.01321	NS	NS	NS	1
F42H10.3	Yes	3	1	NS	NS	TurboID only	NS	NS	NS	1
F52B5.3	Yes	3	1	NS	2.44426	NS	NS	NS	NS	1
F53F1.2	Yes	4	1	NS	NS	3.18281	NS	NS	NS	1
F53F4.11	Yes	4	1	3.68509	NS	NS	NS	NS	NS	1
F54F2.9	Yes	2	1	NS	NS	TurboID only	NS	NS	NS	1
fbp-1	Yes	3	1	NS	NS	2.56828	NS	NS	NS	1
fib-1	Yes	4	1	NS	NS	NS	NS	NS	2.02315	1
fln-1	Yes	3	1	NS	NS	2.27285	NS	NS	NS	1
frm-1	Yes	4	1	2.43564	NS	NS	NS	NS	NS	1
garr-1	Yes	1	1	NS	NS	NS	NS	NS	3.606	1
gcn-1	Yes	3	1	NS	NS	2.85067	NS	NS	NS	1
gcs-1	Yes	4	1	NS	NS	3.47858	NS	NS	NS	1
gdi-1	Yes	4	1	NS	NS	2.19984	NS	NS	NS	1
gid-7	Yes	1	1	2.13702	NS	NS	NS	NS	NS	1
glna-1	Yes	3	1	NS	NS	NS	NS	10.2067	NS	1
glp-4	Yes	3	1	NS	NS	3.10286	NS	NS	NS	1
gop-2	Yes	2	1	NS	NS	TurboID only	NS	NS	NS	1
gpd-2	Yes	4	1	NS	NS	4.53625	NS	NS	NS	1
gpx-2	Yes	3	1	NS	NS	4.02726	NS	NS	NS	1
gspd-1	Yes	4	1	NS	NS	2.89387	NS	NS	NS	1
gsr-1	Yes	4	1	NS	NS	NS	NS	NS	2.23303	1
gst-28	Yes	3	1	NS	NS	2.59332	NS	NS	NS	1
gst-36	Yes	3	1	NS	NS	2.00444	NS	NS	NS	1
hbs-1	Yes	1	1	NS	NS	5.18089	NS	NS	NS	1
hil-1	Yes	3	1	TurboID only	NS	NS	NS	NS	NS	1
him-4	Yes	3	1	NS	NS	NS	2.04002	NS	NS	1
hxk-2	Yes	3	1	NS	NS	2.33221	NS	NS	NS	1
hyl-1	Yes	2	1	NS	NS	NS	2.36489	NS	NS	1
iars-1	Yes	4	1	NS	NS	4.21841	NS	NS	NS	1
iffb-1	Yes	3	1	NS	2.11492	NS	NS	NS	NS	1
ima-3	Yes	4	1	NS	NS	3.5108	NS	NS	NS	1
K02C4.3	Yes	4	1	NS	NS	3.67336	NS	NS	NS	1
K05C4.2	Yes	4	1	NS	NS	NS	2.2224	NS	NS	1
klp-12	Yes	4	1	NS	NS	5.28389	NS	NS	NS	1
ldh-1	Yes	4	1	NS	NS	2.8481	NS	NS	NS	1
lec-8	Yes	3	1	NS	2.09798	NS	NS	NS	NS	1
lfi-1	Yes	4	1	NS	NS	7.99279	NS	NS	NS	1
lipl-5	Yes	2	1	NS	NS	NS	TurboID only	NS	NS	1
luc-7l3	Yes	2	1	NS	NS	NS	TurboID only	NS	NS	1
M04C9.3	Yes	2	1	NS	NS	2.46246	NS	NS	NS	1
M106.3	Yes	4	1	NS	NS	2.46605	NS	NS	NS	1
mak-2	Yes	3	1	NS	NS	7.66933	NS	NS	NS	1
max-2	Yes	4	1	NS	NS	TurboID only	NS	NS	NS	1
mbf-1	Yes	4	1	NS	NS	NS	NS	NS	TurboID only	1
mboa-2	Yes	2	1	NS	NS	NS	2.26385	NS	NS	1
mca-3	Yes	3	1	NS	NS	2.3923	NS	NS	NS	1
mct-4	Yes	3	1	NS	NS	8.98738	NS	NS	NS	1
mct-6	Yes	4	1	NS	NS	2.13421	NS	NS	NS	1
mec-2	Yes	1	1	3.0082	NS	NS	NS	NS	NS	1
misc-1	Yes	2	1	NS	NS	2.34958	NS	NS	NS	1
mrpl-35	Yes	1	1	5.18376	NS	NS	NS	NS	NS	1
mvk-1	Yes	3	1	NS	NS	2.37183	NS	NS	NS	1
nars-1	Yes	3	1	NS	NS	2.8691	NS	NS	NS	1
nas-20	Yes	1	1	NS	NS	NS	TurboID only	NS	NS	1
nath-10	Yes	4	1	2.19056	NS	NS	NS	NS	NS	1
ncl-1	Yes	4	1	NS	2.14846	NS	NS	NS	NS	1
nduf-6	Yes	3	1	NS	TurboID only	NS	NS	NS	NS	1
ngp-1	Yes	4	1	2.95304	NS	NS	NS	NS	NS	1
nhr-35	Yes	4	1	2.7835	NS	NS	NS	NS	NS	1
nhr-41	Yes	4	1	NS	TurboID only	NS	NS	NS	NS	1
nnt-1	Yes	1	1	2.40211	NS	NS	NS	NS	NS	1
npl-4.1	Yes	3	1	NS	NS	2.40611	NS	NS	NS	1
npp-10	Yes	4	1	NS	NS	2.5649	NS	NS	NS	1
npp-11	Yes	3	1	NS	NS	NS	TurboID only	NS	NS	1
npp-4	Yes	3	1	NS	NS	3.24923	NS	NS	NS	1
nubp-1	Yes	4	1	NS	NS	4.55831	NS	NS	NS	1
obr-4	Yes	4	1	NS	NS	3.01697	NS	NS	NS	1
pac-1	Yes	3	1	2.61734	NS	NS	NS	NS	NS	1
parp-1	Yes	2	1	NS	2.43277	NS	NS	NS	NS	1
pars-1	Yes	4	1	NS	NS	2.20473	NS	NS	NS	1
pdzd-8	Yes	2	1	NS	NS	TurboID only	NS	NS	NS	1
pgk-1	Yes	4	1	NS	NS	2.2771	NS	NS	NS	1
phm-2	Yes	2	1	6.09827	NS	NS	NS	NS	NS	1
plx-1	Yes	3	1	NS	NS	TurboID only	NS	NS	NS	1
pnk-1	Yes	3	1	NS	NS	2.87827	NS	NS	NS	1
ppat-1	Yes	1	1	NS	NS	NS	TurboID only	NS	NS	1
ppm-2	Yes	3	1	NS	NS	2.40627	NS	NS	NS	1
prdx-2	Yes	4	1	NS	NS	NS	NS	7.45881	NS	1
pro-3	Yes	3	1	3.26979	NS	NS	NS	NS	NS	1
prpf-4	Yes	3	1	2.3499	NS	NS	NS	NS	NS	1
ptp-2	Yes	3	1	NS	NS	3.53448	NS	NS	NS	1
ptr-21	Yes	3	1	NS	NS	NS	2.32059	NS	NS	1
R05F9.6	Yes	4	1	NS	NS	2.31948	NS	NS	NS	1
R08E3.3	Yes	3	1	NS	NS	NS	TurboID only	NS	NS	1
R151.6	Yes	1	1	NS	NS	TurboID only	NS	NS	NS	1
R31.2	Yes	3	1	NS	NS	TurboID only	NS	NS	NS	1
rab-1	Yes	3	1	NS	NS	2.58973	NS	NS	NS	1
rab-3	Yes	2	1	2.51246	NS	NS	NS	NS	NS	1
raga-1	Yes	4	1	NS	NS	3.04576	NS	NS	NS	1
rbg-2	Yes	3	1	NS	NS	TurboID only	NS	NS	NS	1
reps-1	Yes	3	1	NS	NS	TurboID only	NS	NS	NS	1
rin-1	Yes	3	1	NS	NS	NS	TurboID only	NS	NS	1
rme-8	Yes	4	1	NS	NS	2.73701	NS	NS	NS	1
rpac-19	Yes	2	1	NS	2.07801	NS	NS	NS	NS	1
rpb-10	Yes	1	1	NS	2.0392	NS	NS	NS	NS	1
rpn-9	Yes	4	1	NS	NS	NS	2.05945	NS	NS	1
rpt-6	Yes	3	1	NS	NS	2.00444	NS	NS	NS	1
rtfo-1	Yes	3	1	2.94915	NS	NS	NS	NS	NS	1
sars-1	Yes	4	1	NS	NS	2.47667	NS	NS	NS	1
scyl-1	Yes	2	1	NS	NS	4.88683	NS	NS	NS	1
sec-31	Yes	3	1	NS	NS	3.50764	NS	NS	NS	1
sel-2	Yes	4	1	NS	NS	2.41111	NS	NS	NS	1
sel-5	Yes	4	1	NS	NS	2.80578	NS	NS	NS	1
semo-1	Yes	1	1	NS	NS	3.74691	NS	NS	NS	1
set-18	Yes	2	1	NS	2.14087	NS	NS	NS	NS	1
sir-2.4	Yes	3	1	NS	NS	NS	NS	4.36228	NS	1
skr-8	Yes	1	1	NS	NS	NS	TurboID only	NS	NS	1
slc-25a10	Yes	2	1	NS	NS	2.94282	NS	NS	NS	1
slmp-1	Yes	1	1	NS	TurboID only	NS	NS	NS	NS	1
sma-1	Yes	4	1	NS	NS	7.01917	NS	NS	NS	1
sma-4	Yes	3	1	TurboID only	NS	NS	NS	NS	NS	1
snf-11	Yes	1	1	2.06022	NS	NS	NS	NS	NS	1
snr-1	Yes	4	1	3.33133	NS	NS	NS	NS	NS	1
snx-1	Yes	3	1	NS	NS	13.9404	NS	NS	NS	1
soc-2	Yes	3	1	NS	NS	2.41061	NS	NS	NS	1
spas-1	Yes	4	1	NS	NS	3.26436	NS	NS	NS	1
sqt-1	Yes	3	1	NS	NS	NS	NS	NS	2.66697	1
stam-1	Yes	4	1	NS	NS	2.1437	NS	NS	NS	1
suca-1	Yes	4	1	NS	2.41095	NS	NS	NS	NS	1
szy-2	Yes	3	1	NS	NS	TurboID only	NS	NS	NS	1
T03F6.3	Yes	2	1	NS	NS	TurboID only	NS	NS	NS	1
T19B4.3	Yes	3	1	NS	NS	NS	2.41707	NS	NS	1
tag-322	Yes	3	1	11.6382	NS	NS	NS	NS	NS	1
tbb-1	Yes	4	1	2.47581	NS	NS	NS	NS	NS	1
tbc-14	Yes	3	1	NS	NS	3.15995	NS	NS	NS	1
tbcb-1	Yes	4	1	NS	NS	TurboID only	NS	NS	NS	1
teg-4	Yes	3	1	NS	NS	7.10581	NS	NS	NS	1
thoc-5	Yes	2	1	NS	NS	2.11242	NS	NS	NS	1
thoc-7	Yes	3	1	NS	NS	2.42923	NS	NS	NS	1
tiar-1	Yes	4	1	NS	NS	4.16264	NS	NS	NS	1
tra-4	Yes	3	1	TurboID only	NS	NS	NS	NS	NS	1
trip-4	Yes	2	1	NS	NS	2.88906	NS	NS	NS	1
tsg-101	Yes	3	1	NS	NS	2.25308	NS	NS	NS	1
ttll-5	Yes	4	1	NS	NS	NS	NS	6.37694	NS	1
ubxn-6	Yes	3	1	NS	NS	4.26634	NS	NS	NS	1
ufd-3	Yes	3	1	NS	NS	8.70715	NS	NS	NS	1
unc-112	Yes	3	1	NS	NS	2.05366	NS	NS	NS	1
unc-18	Yes	3	1	2.02539	NS	NS	NS	NS	NS	1
unc-43	Yes	4	1	NS	NS	4.01222	NS	NS	NS	1
unc-57	Yes	4	1	NS	NS	10.8702	NS	NS	NS	1
unc-89	Yes	3	1	NS	NS	2.1348	NS	NS	NS	1
vdac-1	Yes	4	1	NS	NS	NS	NS	NS	2.85047	1
vgln-1	Yes	4	1	NS	NS	4.86453	NS	NS	NS	1
vha-12	Yes	4	1	NS	NS	9.08131	NS	NS	NS	1
vha-14	Yes	3	1	NS	NS	8.28556	NS	NS	NS	1
vha-15	Yes	4	1	NS	NS	2.52258	NS	NS	NS	1
vha-4	Yes	4	1	NS	NS	TurboID only	NS	NS	NS	1
vha-8	Yes	4	1	NS	NS	4.14882	NS	NS	NS	1
W04G3.5	Yes	3	1	NS	NS	NS	NS	NS	2.5135	1
W09G3.7	Yes	1	1	NS	NS	5.05041	NS	NS	NS	1
Y37H9A.3	Yes	3	1	NS	NS	2.96473	NS	NS	NS	1
Y39G8B.1	Yes	4	1	NS	NS	5.35988	NS	NS	NS	1
Y43C5B.3	Yes	1	1	NS	NS	NS	2.25604	NS	NS	1
Y43F4B.5	Yes	4	1	NS	NS	2.17905	NS	NS	NS	1
Y52B11A.10	Yes	3	1	2.22607	NS	NS	NS	NS	NS	1
Y75B8A.7	Yes	3	1	4.74662	NS	NS	NS	NS	NS	1
Y97E10AR.6	Yes	3	1	NS	NS	NS	TurboID only	NS	NS	1
yif-1	Yes	3	1	NS	NS	NS	2.0775	NS	NS	1
ZK1010.2	Yes	4	1	4.20178	NS	NS	NS	NS	NS	1
ZK1073.1	Yes	2	1	NS	NS	2.79258	NS	NS	NS	1
ZK686.3	Yes	4	1	NS	NS	NS	2.04942	NS	NS	1
zoo-1	Yes	3	1	2.46212	NS	NS	NS	NS	NS	1
R102.2	No	3	6	321.907	80.717	101.871	TurboID only	TurboID only	TurboID only	11
W05B5.1	No	3	5	TurboID only	TurboID only	TurboID only	TurboID only	NS	TurboID only	8
K09G1.1	No	3	4	13.4889	5.29379	TurboID only	TurboID only	NS	NS	14
M01H9.3	No	4	4	22.7974	NS	TurboID only	NS	TurboID only	TurboID only	12
vps-13	No	0	4	TurboID only	2.1649	15.7273	3.5423	NS	NS	11
Y56A3A.7	No	3	4	8.42981	NS	TurboID only	TurboID only	NS	TurboID only	10
F15G9.1	No	3	4	2.07901	5.5589	TurboID only	6.04616	NS	NS	9
lact-1	No	2	4	10.4317	4.2981	4.70534	3.11934	NS	NS	8
dnc-3	No	3	4	TurboID only	2.01684	4.79423	NS	NS	TurboID only	7
vit-4	No	2	3	NS	4.10562	2.91582	8.70695	NS	NS	11
vit-5	No	3	3	NS	3.48269	3.17466	7.20344	NS	NS	11
vit-1	No	2	3	NS	5.89054	2.43733	8.45618	NS	NS	10
vit-6	No	3	3	NS	3.1416	2.62206	6.42257	NS	NS	10
vit-2	No	3	3	NS	2.21822	3.05908	5.11513	NS	NS	10
C48B4.6	No	2	3	TurboID only	2.11961	NS	TurboID only	NS	NS	8
ule-5	No	2	3	NS	NS	NS	3.12512	6.47908	2.02975	8
C18C4.7	No	3	3	3.81399	NS	2.211	NS	NS	TurboID only	7
F25E2.2	No	0	3	NS	2.86612	3.07546	3.62353	NS	NS	6
tps-1	No	3	3	3.26866	NS	11.2379	NS	4.1521	NS	7
F20D1.3	No	4	3	NS	2.13954	9.57784	2.64772	NS	NS	8
rla-2	No	4	3	NS	2.04401	9.54602	2.26875	NS	NS	7
tcc-1	No	3	3	2.77868	NS	13.2949	2.10584	NS	NS	7
C30G12.2	No	2	2	NS	3.29071	NS	6.78005	NS	NS	10
T05F1.2	No	4	2	NS	2.73094	NS	2.84221	NS	NS	10
pmt-1	No	4	2	NS	NS	3.5389	2.1793	NS	NS	7
vit-3	No	3	2	NS	4.05247	NS	8.31831	NS	NS	9
Y39B6A.10	No	0	2	NS	2.13184	NS	3.6207	NS	NS	9
sago-2	No	2	2	NS	TurboID only	NS	2.44004	NS	NS	8
csr-1	No	3	2	NS	2.67456	NS	2.39551	NS	NS	9
F36A2.3	No	4	2	NS	TurboID only	NS	TurboID only	NS	NS	9
F45D11.15	No	2	2	2.73682	NS	NS	NS	NS	2.59368	6
vsra-1	No	0	2	NS	2.8481	NS	2.35068	NS	NS	9
wago-1	No	4	2	NS	2.82549	NS	2.93644	NS	NS	8
[truncated: 253 more rows]

## Sheet: (4) MLT-2
Gene (371)	H.s. ortholog	Epi. #	Occurences	MLT-2 E2	MLT-2 E4	MLT-2 E6	All Occurrences
[truncated: 371 more rows]

[truncated: 2 more sheets: (5) MLT-3, (6) MLT-4]
