# Supplementary material for: Integrating endogenous TurboID and data-independent acquisition mass spectrometry for in vivo proximity labeling
Source: EMBO J. 2025 Dec 11;45(2):592–632. doi: 10.1038/s44318-025-00660-5 (PMC12811337; doi:10.1038/s44318-025-00660-5)
Supplement: Supplementary file 17 — Source data Fig. 1 [file 44318_2025_660_MOESM17_ESM.zip]

Archive with 18 entries (14 files):
- Figure 1/
- Figure 1/.DS_Store
- __MACOSX/Figure 1/._.DS_Store
- Figure 1/1E'/
- Figure 1/1F/
- Figure 1/1D-E/
- Figure 1/1E'/EMBOJ-2025-122132_SourceDataForFigure1E'.xlsx
- __MACOSX/Figure 1/1E'/._EMBOJ-2025-122132_SourceDataForFigure1E'.xlsx
- Figure 1/1F/.DS_Store
- __MACOSX/Figure 1/1F/._.DS_Store
- Figure 1/1F/EMBOJ-2025-122132_SourceDataForFigure1F.pdf
- __MACOSX/Figure 1/1F/._EMBOJ-2025-122132_SourceDataForFigure1F.pdf
- Figure 1/1F/README.rtf
- __MACOSX/Figure 1/1F/._README.rtf
- Figure 1/1D-E/EMBOJ-2025-122132_SourceDataForFigure1D-E.pdf
- __MACOSX/Figure 1/1D-E/._EMBOJ-2025-122132_SourceDataForFigure1D-E.pdf
- Figure 1/1D-E/README.rtf
- __MACOSX/Figure 1/1D-E/._README.rtf
