# Supplementary material for: Integrating endogenous TurboID and data-independent acquisition mass spectrometry for in vivo proximity labeling
Source: EMBO J. 2025 Dec 11;45(2):592–632. doi: 10.1038/s44318-025-00660-5 (PMC12811337; doi:10.1038/s44318-025-00660-5)
Supplement: Supplementary file 17 — Source data Fig. 1 [file 44318_2025_660_MOESM17_ESM.zip › Figure 1/1E'/EMBOJ-2025-122132_SourceDataForFigure1E'.xlsx]

## Sheet: Contents
Summary	Source Data for Figure 1E'
Tabs:
1	Figure 1E' quantificaton

## Sheet: Figure1E' quantification
Intensity quantification of major carboxylase band
NEKL-3 FLAG					Strain	0 h	1 h	2 h	16 h
	Units	Time	%		N2 Strepavidin	100	4.03763	2.20503	1.08323
1	13076.7	0 h	100		NEKL-3 Streptavidin	100	8.54143	4.48412	0.305378
2	7150.07	1 h	54.6781		NEKL-3 FLAG	100	54.6781	29.1303	10.5695
3	3809.28	2 h	29.1303
4	1382.13	16 h	10.5695
N2-STREPTAVIDIN
	Units	Time	Percentage
1	19795.9	0 h	100
2	799.284	1 h	4.03763
3	436.506	2 h	2.20503
4	214.435	16 h	1.08323
NEKL-3 STREPTAVIDIN
	Units	Time	Percentage
1	14200.1	0h	100
2	1212.89	1 h	8.54143
3	636.749	2 h	4.48412
4	43.364	16 h	0.305378
