# Supplementary material for: Integrating endogenous TurboID and data-independent acquisition mass spectrometry for in vivo proximity labeling
Source: EMBO J. 2025 Dec 11;45(2):592–632. doi: 10.1038/s44318-025-00660-5 (PMC12811337; doi:10.1038/s44318-025-00660-5)
Supplement: Supplementary file 18 — Source data Fig. 2 [file 44318_2025_660_MOESM18_ESM.zip]

Archive with 26 entries (24 files):
- Figure 2/
- Figure 2/.DS_Store
- __MACOSX/Figure 2/._.DS_Store
- Figure 2/2B/
- Figure 2/2B/EMBOJ-2025-122132_SourceDataForFigure2B_1.xlsx
- __MACOSX/Figure 2/2B/._EMBOJ-2025-122132_SourceDataForFigure2B_1.xlsx
- Figure 2/2B/.DS_Store
- __MACOSX/Figure 2/2B/._.DS_Store
- Figure 2/2B/EMBOJ-2025-122132_SourceDataForFigure2B_6.xlsx
- __MACOSX/Figure 2/2B/._EMBOJ-2025-122132_SourceDataForFigure2B_6.xlsx
- Figure 2/2B/EMBOJ-2025-122132_SourceDataForFigure2B_7.xlsx
- __MACOSX/Figure 2/2B/._EMBOJ-2025-122132_SourceDataForFigure2B_7.xlsx
- Figure 2/2B/EMBOJ-2025-122132_SourceDataForFigure2B_4.xlsx
- __MACOSX/Figure 2/2B/._EMBOJ-2025-122132_SourceDataForFigure2B_4.xlsx
- Figure 2/2B/EMBOJ-2025-122132_SourceDataForFigure2B_8.xlsx
- __MACOSX/Figure 2/2B/._EMBOJ-2025-122132_SourceDataForFigure2B_8.xlsx
- Figure 2/2B/EMBOJ-2025-122132_SourceDataForFigure2B_9.xlsx
- __MACOSX/Figure 2/2B/._EMBOJ-2025-122132_SourceDataForFigure2B_9.xlsx
- Figure 2/2B/README.rtf
- __MACOSX/Figure 2/2B/._README.rtf
- Figure 2/2B/EMBOJ-2025-122132_SourceDataForFigure2B_5.xlsx
- __MACOSX/Figure 2/2B/._EMBOJ-2025-122132_SourceDataForFigure2B_5.xlsx
- Figure 2/2B/EMBOJ-2025-122132_SourceDataForFigure2B_2.xlsx
- __MACOSX/Figure 2/2B/._EMBOJ-2025-122132_SourceDataForFigure2B_2.xlsx
- Figure 2/2B/EMBOJ-2025-122132_SourceDataForFigure2B_3.xlsx
- __MACOSX/Figure 2/2B/._EMBOJ-2025-122132_SourceDataForFigure2B_3.xlsx
