# Supplementary material for: Integrating endogenous TurboID and data-independent acquisition mass spectrometry for in vivo proximity labeling
Source: EMBO J. 2025 Dec 11;45(2):592–632. doi: 10.1038/s44318-025-00660-5 (PMC12811337; doi:10.1038/s44318-025-00660-5)
Supplement: Supplementary file 19 — Source data Fig. 3 [file 44318_2025_660_MOESM19_ESM.zip]

Archive with 16 entries (14 files):
- Figure 3/
- Figure 3/.DS_Store
- __MACOSX/Figure 3/._.DS_Store
- Figure 3/3A-E/
- Figure 3/3A-E/.DS_Store
- __MACOSX/Figure 3/3A-E/._.DS_Store
- Figure 3/3A-E/EMBOJ-2025-122132_SourceDataForFigure3A-E_6.xlsx
- __MACOSX/Figure 3/3A-E/._EMBOJ-2025-122132_SourceDataForFigure3A-E_6.xlsx
- Figure 3/3A-E/EMBOJ-2025-122132_SourceDataForFigure3A-E_1.xlsx
- __MACOSX/Figure 3/3A-E/._EMBOJ-2025-122132_SourceDataForFigure3A-E_1.xlsx
- Figure 3/3A-E/EMBOJ-2025-122132_SourceDataForFigure3A-E_3.xlsx
- __MACOSX/Figure 3/3A-E/._EMBOJ-2025-122132_SourceDataForFigure3A-E_3.xlsx
- Figure 3/3A-E/README.rtf
- __MACOSX/Figure 3/3A-E/._README.rtf
- Figure 3/3A-E/EMBOJ-2025-122132_SourceDataForFigure3A-E_8.xlsx
- __MACOSX/Figure 3/3A-E/._EMBOJ-2025-122132_SourceDataForFigure3A-E_8.xlsx
