# Supplementary material for: Integrating endogenous TurboID and data-independent acquisition mass spectrometry for in vivo proximity labeling
Source: EMBO J. 2025 Dec 11;45(2):592–632. doi: 10.1038/s44318-025-00660-5 (PMC12811337; doi:10.1038/s44318-025-00660-5)
Supplement: Supplementary file 20 — Source data Fig. 4 [file 44318_2025_660_MOESM20_ESM.zip]

Archive with 6 entries (4 files):
- Figure 4/
- Figure 4/.DS_Store
- __MACOSX/Figure 4/._.DS_Store
- Figure 4/4B-F/
- Figure 4/4B-F/EMBOJ-2025-122132_SourceDataForFigure4B-F.xlsx
- __MACOSX/Figure 4/4B-F/._EMBOJ-2025-122132_SourceDataForFigure4B-F.xlsx
