# Supplementary material for: Integrating endogenous TurboID and data-independent acquisition mass spectrometry for in vivo proximity labeling
Source: EMBO J. 2025 Dec 11;45(2):592–632. doi: 10.1038/s44318-025-00660-5 (PMC12811337; doi:10.1038/s44318-025-00660-5)
Supplement: Supplementary file 20 — Source data Fig. 4 [file 44318_2025_660_MOESM20_ESM.zip › Figure 4/4B-F/EMBOJ-2025-122132_SourceDataForFigure4B-F.xlsx]

## Sheet: Contents
Summary: Source Data for Figure 4B-F
Tabs:
1	Source data for Figure 4B
2	Source data for Figure 4C
3	Source data for Figure 4D
4	Source data for Figure 4E
5	Source data for Figure 4F
EMBOJ-2025-122132_SourceDataForFigure1F
The data shown in each of these graphs are also included in Figure 2B and source data therein.

## Sheet: (1) Fig 4B
	% Carboxylase	% TurboID Only			% Upreg	% TurboID Only			% Carboxylase	% Upreg
NEKL-2(1)	21	85		NEKL-2(1)	86	85		NEKL-2(1)	21	86
NEKL-3(1)	25	70		NEKL-3(1)	64	70		NEKL-3(1)	25	64
MLT-3(1)	24	89		MLT-3(1)	80	89		MLT-3(1)	24	80
NEKL-2(2)	5.1	56		NEKL-2(2)	38	56		NEKL-2(2)	5.1	38
NEKL-3(2)	5.2	57		NEKL-3(2)	40	57		NEKL-3(2)	5.2	40
MLT-2(2)	10	23		MLT-2(2)	40	23		MLT-2(2)	10	40
MLT-3(2)	4.6	44		MLT-3(2)	42	44		MLT-3(2)	4.6	42
MLT-4(2)	10	52		MLT-4(2)	30	52		MLT-4(2)	10	30
MLT-2(4)	16	53		NEKL-2(3)	60	93		MLT-2(4)	16	27
MLT-4(4)	18	33		NEKL-3(3)	55	80		MLT-4(4)	18	58
NEKL-2(6)	11	57		MLT-2(4)	27	53		NEKL-2(6)	11	57
NEKL-3(6)	9.9	72		MLT-4(4)	58	33		NEKL-3(6)	9.9	55
MLT-2(6)	13	65		NEKL-2(6)	57	57		MLT-2(6)	13	56
MLT-3(6)	11	39		NEKL-3(6)	55	72		MLT-3(6)	11	63
MLT-4(6)	14	43		MLT-2(6)	56	65		MLT-4(6)	14	60
NEKL-2(7)	27	88		MLT-3(6)	63	39		NEKL-2(7)	27	94
NEKL-3(7)	15	8		MLT-4(6)	60	43		NEKL-3(7)	15	65
MLT-3(7)	33	67		NEKL-2(7)	94	88		MLT-3(7)	33	76
NEKL-2(8)	21	100		NEKL-3(7)	65	8		NEKL-2(8)	21	73
NEKL-3(8)	24	98		MLT-3(7)	76	67		NEKL-3(8)	24	78
MLT-3(8)	21	71		NEKL-2(8)	73	100		MLT-3(8)	21	64
				NEKL-3(8)	78	98
				MLT-3(8)	64	71

## Sheet: (2) Fig 4C
	% TurboID Only	Bait FC			% Carboxylase	Bait FC			% Upreg	Bait FC
NEKL-3(1)	70	115		NEKL-3(1)	25	115		NEKL-3(1)	64	115
MLT-3(1)	89	192		MLT-3(1)	24	192		MLT-3(1)	80	192
NEKL-3(2)	57	35		NEKL-3(2)	5.2	35		NEKL-3(2)	40	35
MLT-3(2)	44	39		MLT-3(2)	4.6	39		MLT-3(2)	42	39
NEKL-3(6)	72	54		NEKL-3(6)	9.9	54		NEKL-3(6)	55	54
MLT-3(6)	39	101		MLT-3(6)	11	101		MLT-3(6)	63	101
NEKL-3(7)	8	266		NEKL-3(7)	15	266		NEKL-3(7)	65	266
MLT-3(7)	67	430		MLT-3(7)	33	430		MLT-3(7)	76	430

## Sheet: (3) Fig 4D
	% TurboID Only	Prey FC			% Upreg	Prey FC			% Carboxylase	Prey FC
NEKL-3–MLT-3(1)	70	19		NEKL-3–MLT-3(1)	64	18		NEKL-3–MLT-3(1)	25	19
MLT-3–NEKL-3(1)	89	65		MLT-3–NEKL-3(1)	80	65		MLT-3–NEKL-3(1)	24	65
NEKL-3–MLT-3(2)	57	11		NEKL-3–MLT-3(2)	40	11		NEKL-3–MLT-3(2)	5.2	11
MLT-3–NEKL-3(2)	44	16		MLT-3–NEKL-3(2)	42	16		MLT-3–NEKL-3(2)	4.6	16
NEKL-3–MLT-3(6)	72	23		NEKL-3–MLT-3(6)	55	23		NEKL-3–MLT-3(6)	9.9	23
MLT-3–NEKL-3(6)	39	14		MLT-3–NEKL-3(6)	63	14		MLT-3–NEKL-3(6)	11	14
NEKL-3–MLT-3(7)	8	12		NEKL-3–MLT-3(7)	65	12		NEKL-3–MLT-3(7)	15	12
MLT-3_NEKL-3(7)	67	55		MLT-3_NEKL-3(7)	76	55		MLT-3_NEKL-3(7)	33	55

## Sheet: (4) Fig 4E
	Bait FC	Prey FC
NEKL-3–MLT-3(1)	115	19
MLT-3–NEKL-3(1)	192	65
NEKL-3–MLT-3(2)	35	11
MLT-3–NEKL-3(2)	39	16
NEKL-3–MLT-3(6)	54	23
MLT-3–NEKL-3(6)	101	14
NEKL-3–MLT-3(7)	266	12
MLT-3_NEKL-3(7)	430	55

## Sheet: (5) Fig 4F
	Carboxylase %	% Epidermal			% Upreg	% Epidermal			% Epidermal	% TurboID Only
NEKL-2(1)	21	96		NEKL-2(1)	86	96		NEKL-2(1)	96	85
NEKL-3(1)	25	93		NEKL-3(1)	64	93		NEKL-3(1)	93	70
MLT-3(1)	24	94		MLT-3(1)	80	94		MLT-3(1)	94	89
NEKL-2(2)	5.1	83		NEKL-2(2)	38	83		NEKL-2(2)	83	56
NEKL-3(2)	5.2	79		NEKL-3(2)	40	79		NEKL-3(2)	79	57
MLT-2(2)	10	79		MLT-2(2)	40	79		MLT-2(2)	79	23
MLT-3(2)	4.6	87		MLT-3(2)	42	87		MLT-3(2)	87	44
MLT-4(2)	10	78		MLT-4(2)	30	78		MLT-4(2)	78	52
MLT-2(4)	16	87		NEKL-2(3)	60	98		NEKL-2(3)	98	98
MLT-4(4)	18	95		NEKL-3(3)	55	97		NEKL-3(3)	97	80
NEKL-2(6)	11	85		MLT-2(4)	27	87		MLT-2(4)	87	53
NEKL-3(6)	9.9	85		MLT-4(4)	58	95		MLT-4(4)	95	33
MLT-2(6)	13	80		NEKL-2(6)	57	85		NEKL-2(6)	85	57
MLT-3(6)	11	73		NEKL-3(6)	55	85		NEKL-3(6)	85	72
MLT-4(6)	14	77		MLT-2(6)	56	80		MLT-2(6)	80	65
NEKL-2(7)	27	88		MLT-3(6)	63	73		MLT-3(6)	73	39
NEKL-3(7)	15	88		MLT-4(6)	60	77		MLT-4(6)	77	43
MLT-3(7)	33	91		NEKL-2(7)	94	88		NEKL-2(7)	88	88
NEKL-2(8)	21	90		NEKL-3(7)	65	88		NEKL-3(7)	88	8
NEKL-3(8)	24	96		MLT-3(7)	76	91		MLT-3(7)	91	67
MLT-3(8)	21	85		NEKL-2(8)	73	90		NEKL-2(8)	90	100
				NEKL-3(8)	78	96		NEKL-3(8)	96	98
				MLT-3(8)	64	85		MLT-3(8)	85	71
