# Supplementary material for: Integrating endogenous TurboID and data-independent acquisition mass spectrometry for in vivo proximity labeling
Source: EMBO J. 2025 Dec 11;45(2):592–632. doi: 10.1038/s44318-025-00660-5 (PMC12811337; doi:10.1038/s44318-025-00660-5)
Supplement: Supplementary file 21 — Source data Fig. 5 [file 44318_2025_660_MOESM21_ESM.zip]

Archive with 14 entries (12 files):
- Figure 5/
- Figure 5/.DS_Store
- __MACOSX/Figure 5/._.DS_Store
- Figure 5/5A-D/
- Figure 5/5A-D/.DS_Store
- __MACOSX/Figure 5/5A-D/._.DS_Store
- Figure 5/5A-D/EMBOJ-2025-122132_SourceDataForFigure5C_WB.pdf
- __MACOSX/Figure 5/5A-D/._EMBOJ-2025-122132_SourceDataForFigure5C_WB.pdf
- Figure 5/5A-D/EMBOJ-2025-122132_SourceDataForFigure5A-D.xlsx
- __MACOSX/Figure 5/5A-D/._EMBOJ-2025-122132_SourceDataForFigure5A-D.xlsx
- Figure 5/5A-D/README.rtf
- __MACOSX/Figure 5/5A-D/._README.rtf
- Figure 5/5A-D/EMBOJ-2025-122132_SourceDataForFigure5D_WB.pdf
- __MACOSX/Figure 5/5A-D/._EMBOJ-2025-122132_SourceDataForFigure5D_WB.pdf
