# Supplementary material for: Integrating endogenous TurboID and data-independent acquisition mass spectrometry for in vivo proximity labeling
Source: EMBO J. 2025 Dec 11;45(2):592–632. doi: 10.1038/s44318-025-00660-5 (PMC12811337; doi:10.1038/s44318-025-00660-5)
Supplement: Supplementary file 22 — Source data Fig. 6 [file 44318_2025_660_MOESM22_ESM.zip]

Archive with 9 entries (6 files):
- Figure 6/
- Figure 6/.DS_Store
- __MACOSX/Figure 6/._.DS_Store
- Figure 6/6H-I/
- Figure 6/6B-E/
- Figure 6/6H-I/EMBOJ-2025-122132_SourceDataForFigure6H-I.xlsx
- __MACOSX/Figure 6/6H-I/._EMBOJ-2025-122132_SourceDataForFigure6H-I.xlsx
- Figure 6/6B-E/EMBOJ-2025-122132_SourceDataForFigure6B-E.xlsx
- __MACOSX/Figure 6/6B-E/._EMBOJ-2025-122132_SourceDataForFigure6B-E.xlsx
