# Supplementary material for: Integrating endogenous TurboID and data-independent acquisition mass spectrometry for in vivo proximity labeling
Source: EMBO J. 2025 Dec 11;45(2):592–632. doi: 10.1038/s44318-025-00660-5 (PMC12811337; doi:10.1038/s44318-025-00660-5)
Supplement: Supplementary file 22 — Source data Fig. 6 [file 44318_2025_660_MOESM22_ESM.zip › Figure 6/6H-I/EMBOJ-2025-122132_SourceDataForFigure6H-I.xlsx]

## Sheet: Contents
Summary	Combined results for Exp 1 (NEKL–MLT TurboID)
Tabs:
1	NEKL-2::TurboID Raw data
2	NEKL-2::TurboID Filter-1 TurboID Upreg, TurboID downreg, TurboID only, N2 only
3	NEKL-2::TurboID Filter-1 w/ color labels
4	NEKL-2::TurboID Filter-2 w/ color labels
5	NEKL-3::TurboID Raw data
6	NEKL-3::TurboID Filter-1 TurboID Upreg, TurboID downreg, TurboID only, N2 only
7	NEKL-3::TurboID Filter-1 w/ color labels
8	NEKL-3::TurboID Filter-2 w/ color labels
9	MLT-3::TurboID Raw data
10	MLT-3::TurboID Filter-1 TurboID Upreg, TurboID downreg, TurboID only, N2 only
11	MLT-3::TurboID Filter-1 w/ color labels
12	MLT-3::TurboID Filter-2 w/ color labels
13	Filter-1 protein overlaps
14	Filter-2 protein overlaps
15	Combined N2 upregulated overlaps between samples
	(This file is also included as DatasetEV1.xls.)

## Sheet: (1) NEKL-2 Raw
index	logFC	average_intensity	negLog10rawP	negLog10adjP	sig.pval.fct	sig.FDR.fct	internal_title_column	uniprot_id	gene_symbol	description	p	adjusted_p	internal_id_for_brushing	Control_01_rep1	Control_01_rep2	Control_01_rep3	NEK2_01_rep1	NEK2_01_rep2	NEK2_01_rep3
0	-0.0222	12.3787	0.0217	0.0102	nonDE	nonDE	ttbk-3	A0A061ACJ5	ttbk-3	Protein kinase domain-containing protein	0.9513	0.9768	A0A061ACJ5	ND	12.1891	12.5949	12.9347	12.2467	11.9279
1	-0.042	15.3333	0.0749	0.0391	nonDE	nonDE	cars-1	A0A061ACL3	cars-1	cysteine--tRNA ligase	0.8415	0.9139	A0A061ACL3	15.566	15.5501	14.9469	15.3567	15.2248	15.3556
2	1.1802	11.409	2.8971	1.8693	upReg	upReg	Y92H12A.2	A0A061ACQ8	Y92H12A.2	E3 ubiquitin-protein ligase	0.0013	0.0135	A0A061ACQ8	10.4287	10.8489	11.1792	12.0247	11.9644	12.0082
3	-0.0483	17.3927	0.1577	0.089	nonDE	nonDE	copg-1	A0A061ACR1	copg-1	Coatomer subunit gamma	0.6955	0.8148	A0A061ACR1	17.3391	17.4318	17.4796	17.306	17.361	17.4384
4	0.6316	12.4779	0.3337	0.206	nonDE	nonDE	tbc-9	A0A061ACS9	tbc-9	Rab-GAP TBC domain-containing protein	0.4638	0.6224	A0A061ACS9	11.1067	13.6751	11.894	ND	13.1721	12.5415
5	-0.6018	16.092	2.2461	1.4401	nonDE	nonDE	unc-22	A0A061ACT3	unc-22	Twitchin	0.0057	0.0363	A0A061ACT3	16.4856	16.4949	16.1982	15.7278	15.9187	15.7269
6	1.677	13.6389	4.0214	2.6704	upReg	upReg	pezo-1	A0A061ACU2	pezo-1	Piezo-type mechanosensitive ion channel component 1	0.0001	0.0021	A0A061ACU2	13.0217	12.5403	12.8391	14.7026	14.4313	14.2982
7		11.7532			nonDE	nonDE	srgp-1	A0A061ACU6	srgp-1	Rho-GAP domain-containing protein			A0A061ACU6	ND	ND	ND	11.8269	10.5798	12.853
8	1.2482	11.9532	1.5585	1.007	upReg	nonDE	ath-1	A0A061ACY0	ath-1	palmitoyl-protein hydrolase	0.0276	0.0984	A0A061ACY0	10.4097	11.8351	11.7425	12.2495	12.4959	12.9863
9	4.0363	12.6648	3.3697	2.193	upReg	upReg	Y67H2A.7	A0A061ACY6	Y67H2A.7	Peptidase M3A/M3B catalytic domain-containing protein	0.0004	0.0064	A0A061ACY6	ND	ND	9.974	14.0948	ND	13.9258
10	0.0808	13.9605	0.1315	0.0735	nonDE	nonDE	dip-2	A0A061AD00	dip-2	DMAP1-binding domain-containing protein	0.7388	0.8444	A0A061AD00	14.1342	14.1937	13.4326	14.1099	13.975	13.9179
11	0.5512	16.3895	0.6266	0.3928	nonDE	nonDE	epi-1	A0A061AD21	epi-1	Laminin-like protein epi-1	0.2363	0.4048	A0A061AD21	15.6389	15.6418	17.061	16.7142	16.8783	16.4029
12	0.5687	15.8779	1.0237	0.6507	nonDE	nonDE	F32B5.6	A0A061AD26	F32B5.6	MIF4G domain-containing protein	0.0947	0.2235	A0A061AD26	15.8396	15.9246	15.0164	16.3546	15.8734	16.2585
13	0.2955	13.7375	1.1767	0.7462	nonDE	nonDE	kdin-1	A0A061AD39	kdin-1	KAP NTPase domain-containing protein	0.0666	0.1794	A0A061AD39	13.666	13.622	13.4812	13.7623	14.0207	13.8726
14	0.2155	11.8516	0.4469	0.2772	nonDE	nonDE	T12G3.2	A0A061AD51	T12G3.2	Protein kinase domain-containing protein	0.3573	0.5282	A0A061AD51	11.9595	11.8933	11.3788	12.1802	11.9938	11.704
15	1.1241	11.5642	0.4923	0.306	nonDE	nonDE	Y37A1A.4	A0A061ADZ4	Y37A1A.4	FAM65 N-terminal domain-containing protein	0.3219	0.4943	A0A061ADZ4	ND	10.7211	ND	10.4769	12.6166	12.4421
16	0.3246	12.303	0.6442	0.4051	nonDE	nonDE	miz-1	A0A061AE46	miz-1	Zmiz1 N-terminal tetratricopeptide repeat domain-containing protein	0.2269	0.3935	A0A061AE46	12.5451	12.0837	11.8908	ND	12.5405	12.4551
17	0.7838	14.4661	2.7659	1.7759	nonDE	nonDE	mask-1	A0A061AJK8	mask-1	K Homology domain-containing protein	0.0017	0.0168	A0A061AJK8	14.0001	14.1221	14.1005	14.765	14.7204	15.0887
18	0.2174	12.4399	0.1282	0.0718	nonDE	nonDE	ech-9	A0A061AKU6	ech-9	Enoyl-CoA Hydratase	0.7443	0.8476	A0A061AKU6	13.3163	12.0198	11.7229	ND	13.212	11.9288
19	-0.2701	14.0751	0.4824	0.3014	nonDE	nonDE	lin-66	A0A061AL58	lin-66	GATA-type domain-containing protein	0.3293	0.4996	A0A061AL58	13.6831	14.5263	14.4211	14.1336	13.8499	13.8367
20	0.2991	13.2422	0.2527	0.15	nonDE	nonDE	F10C1.9	A0A078BPH9	F10C1.9	Lamin	0.5589	0.7079	A0A078BPH9	ND	12.6147	13.5108	13.4709	13.9531	12.6614
21	-0.4632	11.6805	0.3606	0.2222	nonDE	nonDE	itx-1	A0A078BPJ4	itx-1	InTestinal NeureXin-like	0.4359	0.5995	A0A078BPJ4	ND	11.3626	12.4617	ND	10.988	11.9098
22	3.0859	14.6234	3.3549	2.1845	upReg	upReg	jac-1	A0A078BPM1	jac-1	Fibronectin type-III domain-containing protein	0.0004	0.0065	A0A078BPM1	12.3607	12.8169	14.0636	16.0381	16.0596	16.4013
23	-0.2933	13.4643	0.4625	0.288	nonDE	nonDE	ntl-11	A0A078BTL9	ntl-11	CCR4-NOT transcription complex subunit 11	0.3447	0.5152	A0A078BTL9	13.4732	13.7116	13.648	13.2044	12.8359	13.9128
24	0.539	15.2005	1.4077	0.8975	nonDE	nonDE	Y105E8A.25	A0A0K3AQN0	Y105E8A.25	DH domain-containing protein	0.0391	0.1266	A0A0K3AQN0	15.2143	15.0615	14.5172	15.521	15.404	15.4851
25	-0.5564	15.2284	1.6025	1.0336	nonDE	nonDE	pgp-2	A0A0K3AQN5	pgp-2	p-GlycoProtein related	0.025	0.0925	A0A0K3AQN5	15.6617	15.7142	15.1439	15.0489	14.9147	14.8869
26	0.4679	14.6165	0.8744	0.5545	nonDE	nonDE	lpd-3	A0A0K3AQT9	lpd-3	Fragile site-associated protein C-terminal domain-containing protein	0.1335	0.279	A0A0K3AQT9	14.9113	14.2592	13.9769	14.6247	15.0483	14.8783
27	-0.0085	13.3686	0.0175	0.0078	nonDE	nonDE	max-2	A0A0K3AQV8	max-2	Non-specific serine/threonine protein kinase	0.9605	0.9822	A0A0K3AQV8	13.2613	13.4782	13.3789	13.5586	13.4414	13.0929
28	1.8242	12.5339	2.0038	1.296	upReg	upReg	B0432.7	A0A0K3AQW3	B0432.7	Protein CIP2A	0.0099	0.0506	A0A0K3AQW3	12.0438	10.8349	ND	12.9686	13.7543	13.0678
29	-0.5871	12.4675	1.6796	1.0815	nonDE	nonDE	nurf-1	A0A0K3AR10	nurf-1	DDT domain-containing protein	0.0209	0.0829	A0A0K3AR10	12.7193	12.9654	12.5984	11.8634	12.2823	12.3761
30	0.8415	13.5597	3.1462	2.0344	nonDE	nonDE	F22G12.5	A0A0K3AR51	F22G12.5	PH domain-containing protein	0.0007	0.0092	A0A0K3AR51	13.2028	13.2161	12.998	13.8514	14.0385	14.0513
31		-1.1063			nonDE	nonDE	pqn-80	A0A0K3ARB4	pqn-80	HUN domain-containing protein			A0A0K3ARB4	ND	-1.0765	-1.136	ND	ND	ND
32	0.4805	13.6773	1.2604	0.8005	nonDE	nonDE	ncl-1	A0A0K3ARF3	ncl-1	B-box type zinc finger protein ncl-1	0.0549	0.1583	A0A0K3ARF3	13.4037	13.2893	13.618	14.2888	13.6983	13.7656
33	-0.3776	13.6793	0.6566	0.4146	nonDE	nonDE	lin-23	A0A0K3ARM6	lin-23	F-box domain-containing protein	0.2205	0.3849	A0A0K3ARM6	14.0177	13.7418	13.8447	13.3957	14.0519	13.0238
34		11.9402			nonDE	nonDE	egl-8	A0A0K3ARQ7	egl-8	1-phosphatidylinositol 4,5-bisphosphate phosphodiesterase			A0A0K3ARQ7	ND	ND	ND	12.1499	11.3483	12.3223
35		12.1731			nonDE	nonDE	laat-1	A0A0K3ARR4	laat-1	Lysosomal amino acid transporter 1			A0A0K3ARR4	ND	12.295	12.0512	ND	ND	ND
36	1.2122	11.7574	1.7385	1.1195	upReg	nonDE	Y2H9A.4	A0A0K3AS51	Y2H9A.4	Transmembrane protein	0.0183	0.0759	A0A0K3AS51	ND	10.8965	11.1637	12.3748	12.7072	11.6449
37	-0.1768	14.2655	0.748	0.4722	nonDE	nonDE	gck-1	A0A0K3ASB9	gck-1	Protein kinase domain-containing protein	0.1786	0.3371	A0A0K3ASB9	14.2834	14.368	14.4103	14.1136	14.2356	14.1822
38	0.9898	14.2816	1.7769	1.1407	nonDE	nonDE	Y50D4B.4	A0A0K3ASH9	Y50D4B.4	PAW domain-containing protein	0.0167	0.0723	A0A0K3ASH9	13.9215	13.1485	14.2902	14.8882	14.7782	14.6633
39	-0.4687	11.4735	0.2414	0.1441	nonDE	nonDE	eor-2	A0A0K3ASL2	eor-2	EOR-2	0.5736	0.7177	A0A0K3ASL2	10.8761	12.5397	ND	10.5962	ND	11.8822
40		16.9934			nonDE	nonDE	fln-2	A0A0K3ASN9	fln-2	ZM domain-containing protein			A0A0K3ASN9	ND	ND	ND	17.169	16.905	16.9062
41	4.8482	17.3522	7.5777	4.5821	upReg	upReg	comt-3	A0A0K3AT05	comt-3	Catechol O-methyltransferase domain-containing protein 1	0	0	A0A0K3AT05	14.7816	15.0421	14.9606	19.8373	19.6554	19.8361
42	0.6195	12.4635	0.8078	0.5095	nonDE	nonDE	tbh-1	A0A0K3ATC0	tbh-1	DOMON domain-containing protein	0.1557	0.3094	A0A0K3ATC0	12.3941	ND	11.7895	13.2904	12.5381	12.3055
43	0.0314	14.1552	0.0582	0.0276	nonDE	nonDE	nsy-1	A0A0K3ATZ5	nsy-1	mitogen-activated protein kinase kinase kinase	0.8747	0.9385	A0A0K3ATZ5	14.0895	14.1307	14.1984	13.7891	14.3648	14.3589
44	0.948	15.1478	3.0904	1.9908	nonDE	nonDE	imp-3	A0A0K3AUD2	imp-3	IntraMembrane Protease (IMPAS) family	0.0008	0.0102	A0A0K3AUD2	14.9126	14.5943	14.5146	15.6434	15.5127	15.7094
45	0.8686	19.2319	2.1878	1.4086	nonDE	nonDE	prdx-2	A0A0K3AUJ9	prdx-2	Peroxiredoxin prdx-2	0.0065	0.039	A0A0K3AUJ9	18.7695	18.6156	19.0079	19.957	19.7441	19.2976
46	0.9252	15.143	3.3597	2.1848	nonDE	nonDE	mrck-1	A0A0K3AUZ7	mrck-1	non-specific serine/threonine protein kinase	0.0004	0.0065	A0A0K3AUZ7	14.8155	14.6586	14.5671	15.6548	15.4783	15.6835
47	-0.2368	11.6355	0.2735	0.1633	nonDE	nonDE	Y50D4A.1	A0A0K3AVC2	Y50D4A.1	Fanconi-associated nuclease	0.5327	0.6866	A0A0K3AVC2	11.5088	12.2862	11.3957	11.2012	11.7855	ND
48	0.268	14.1492	0.6061	0.3799	nonDE	nonDE	dod-19	A0A0K3AVF2	dod-19	GH131_N domain-containing protein	0.2477	0.417	A0A0K3AVF2	13.8706	14.2671	13.908	14.1253	14.6431	14.0813
49	-0.2981	13.7628	0.6572	0.4146	nonDE	nonDE	T08B1.1	A0A0K3AVV4	T08B1.1	Major facilitator superfamily (MFS) profile domain-containing protein	0.2202	0.3849	A0A0K3AVV4	14.2681	13.6498	13.8176	13.8655	13.5979	13.3776
50	1.7722	13.4723	4.2867	2.8723	upReg	upReg	Y50D4A.4	A0A0K3AW32	Y50D4A.4	Mic1 domain-containing protein	0.0001	0.0013	A0A0K3AW32	ND	12.363	12.455	14.2483	14.1818	14.1136
51	3.065	17.9578	5.9835	3.8971	upReg	upReg	fln-2	A0A0K3AW96	fln-2	FiLamiN (Actin binding protein) homolog	0	0.0001	A0A0K3AW96	16.2425	16.4427	16.5907	19.6813	19.3972	19.3925
52	0.1674	20.1189	0.363	0.2239	nonDE	nonDE	T04B8.5	A0A0K3AX20	T04B8.5	AA_permease domain-containing protein	0.4335	0.5972	A0A0K3AX20	20.3987	19.9252	19.7818	20.3332	20.2393	20.0354
53	1.1645	11.2117	0.7538	0.4755	nonDE	nonDE	tir-1	A0A0K3AX54	tir-1	ADP-ribosyl cyclase/cyclic ADP-ribose hydrolase	0.1763	0.3346	A0A0K3AX54	10.1933	9.9979	12.0465	ND	11.3706	12.4501
54	-1.386	14.7236	2.6494	1.6974	downReg	downReg	arid-1	A0A0K3AXH1	arid-1	AT-rich interactive domain-containing protein arid-1	0.0022	0.0201	A0A0K3AXH1	14.8758	15.5794	15.7945	13.9851	13.8338	14.2728
55	-1.6117	12.291	0.6624	0.4177	nonDE	nonDE	ilys-5	A0A0K3AYJ1	ilys-5	lysozyme	0.2176	0.3822	A0A0K3AYJ1	ND	12.2288	13.9648	12.7442	10.226	ND
56	1.5674	10.6823	1.4038	0.8953	upReg	nonDE	ugt-50	A0A0K3AYM2	ugt-50	UDP-glucuronosyltransferase	0.0395	0.1273	A0A0K3AYM2	9.7163	11.2052	8.7744	11.4377	11.2961	11.6642
57	-0.4424	14.4176	1.2041	0.7645	nonDE	nonDE	ubr-4	A0A0S4XR36	ubr-4	UBR-type domain-containing protein	0.0625	0.172	A0A0S4XR36	14.7683	14.5768	14.5714	13.8943	14.1566	14.5383
58	-1.1828	13.4882	2.0301	1.3116	downReg	downReg	ccar-1	A0A0S4XR43	ccar-1	SAP domain-containing protein	0.0093	0.0488	A0A0S4XR43	14.6684	13.7874	13.7831	13.2425	12.916	12.5321
59	-0.1808	14.4759	0.4761	0.2976	nonDE	nonDE	ulp-2	A0A0S4XR45	ulp-2	Ubiquitin-like protease family profile domain-containing protein	0.3341	0.504	A0A0S4XR45	14.7262	14.5067	14.466	14.1163	14.6071	14.4332
60	-1.1801	13.0176	0.9492	0.6025	nonDE	nonDE	K08D9.4	A0A0S4XR75	K08D9.4	AB hydrolase-1 domain-containing protein	0.1124	0.2497	A0A0S4XR75	13.7129	13.8542	12.9018	13.203	ND	11.4161
61	1.0677	15.7399	2.9342	1.8895	upReg	upReg	sago-1	A0A0T7CIX3	sago-1	Piwi-like protein	0.0012	0.0129	A0A0T7CIX3	14.9236	15.2201	15.4744	16.0946	16.4162	16.3103
62	0.4075	13.2392	0.7146	0.452	nonDE	nonDE	sago-2	A0A0U1RML5	sago-2	Piwi domain-containing protein	0.1929	0.3532	A0A0U1RML5	12.6154	13.2036	13.2875	13.0087	13.7984	13.5218
63	0.7579	13.3192	2.0431	1.3145	nonDE	nonDE	K02C4.3	A0A131MAU8	K02C4.3	USP domain-containing protein	0.0091	0.0485	A0A131MAU8	13.2336	13.015	12.5721	13.5591	13.7921	13.7431
64	-0.2534	11.4485	0.4581	0.2842	nonDE	nonDE	daf-4	A0A131MB12	daf-4	Serine/threonine-protein kinase receptor	0.3483	0.5197	A0A131MB12	ND	11.6175	ND	ND	11.3758	11.3523
65	-0.0707	12.562	0.051	0.0245	nonDE	nonDE	gpaa-1	A0A131MBA2	gpaa-1	Chitin synthase	0.8891	0.9451	A0A131MBA2	11.5044	13.2832	13.0047	12.6791	12.7168	12.1841
66	-0.0807	16.6215	0.1931	0.1126	nonDE	nonDE	acs-22	A0A131MBB2	acs-22	Fatty Acid CoA Synthetase family	0.6411	0.7716	A0A131MBB2	16.8917	16.6629	16.431	16.436	16.6242	16.6831
67	-0.7646	14.0752	2.3642	1.5122	nonDE	nonDE	coh-1	A0A131MBD0	coh-1	Rad21_Rec8 domain-containing protein	0.0043	0.0307	A0A131MBD0	14.2119	14.5957	14.5647	13.9064	13.5377	13.6345
68	-0.1607	14.8231	0.6388	0.4008	nonDE	nonDE	imb-2	A0A131MBF9	imb-2	Importin N-terminal domain-containing protein	0.2297	0.3973	A0A131MBF9	14.9824	14.8958	14.8322	14.6811	14.7117	14.8354
69	-0.2761	13.4456	0.5146	0.3202	nonDE	nonDE	trpp-11	A0A131MBH5	trpp-11	Trafficking protein particle complex subunit 11 domain-containing protein	0.3058	0.4784	A0A131MBH5	13.9771	13.6459	13.1279	13.0858	13.4586	13.3783
70	-0.0032	13.8194	0.0053	0.0021	nonDE	nonDE	irg-7	A0A131MBU3	irg-7	Protein irg-7	0.9878	0.9952	A0A131MBU3	13.7614	13.5739	14.1276	14.0087	13.8866	13.5579
71		11.7109			nonDE	nonDE	catp-5	A0A131MBX4	catp-5	Cation-transporting ATPase			A0A131MBX4	ND	13.4499	9.9719	ND	ND	ND
72	1.0075	13.5282	0.8236	0.521	nonDE	nonDE	nhl-1	A0A131MCD3	nhl-1	RING-type domain-containing protein	0.1501	0.3013	A0A131MCD3	ND	12.9753	13.0737	14.7921	ND	13.2718
73	-0.3797	12.0204	0.2374	0.1413	nonDE	nonDE	cnnm-3	A0A131MCZ8	cnnm-3	Metal transporter cnnm-3	0.5789	0.7223	A0A131MCZ8	12.9119	11.4739	11.9602	ND	11.7357	ND
74	0.1357	18.6628	0.2605	0.1547	nonDE	nonDE	rpl-26	A0A146I8J1	rpl-26	Rpl-26 protein	0.5489	0.7003	A0A146I8J1	18.8907	18.5092	18.3849	18.7186	18.4464	19.027
75	0.0034	10.8656	0.0011	0.0006	nonDE	nonDE	hum-2	A0A163UTE6	hum-2	Dilute domain-containing protein	0.9976	0.9986	A0A163UTE6	ND	11.1	10.6271	8.8313	11.6353	12.1342
76	-0.001	15.6516	0.0025	0.001	nonDE	nonDE	tbc-14	A0A164D380	tbc-14	Rab-GAP TBC domain-containing protein	0.9942	0.9978	A0A164D380	15.8134	15.6674	15.4756	15.5942	15.6404	15.7187
77	-2.7788	11.5699	3.9206	2.6022	downReg	downReg	ash-2	A0A168H287	ash-2	B30.2/SPRY domain-containing protein	0.0001	0.0025	A0A168H287	12.2125	12.2664	12.3148	9.4858	ND	ND
78	0.0329	13.286	0.034	0.0162	nonDE	nonDE	gmpr-1	A0A168H4W1	gmpr-1	IMP dehydrogenase/GMP reductase domain-containing protein	0.9246	0.9633	A0A168H4W1	12.7907	13.2081	13.81	13.3681	13.6921	12.8471
79	-0.3556	12.8894	1.0162	0.6452	nonDE	nonDE	Y56A3A.31	A0A1C3NSJ2	Y56A3A.31	SOSS complex subunit A homolog	0.0963	0.2264	A0A1C3NSJ2	13.2938	13.1202	12.7877	12.5201	12.8456	12.7693
80	0.967	12.9871	1.1529	0.7326	nonDE	nonDE	ZC412.3	A0A1C3NSL5	ZC412.3	Sushi domain-containing protein	0.0703	0.1851	A0A1C3NSL5	12.7539	11.5979	13.159	13.4305	13.8815	13.0998
81	0.3861	15.8284	0.303	0.1835	nonDE	nonDE	ajm-1	A0A1C3NSL9	ajm-1	Apical junction molecule	0.4977	0.6554	A0A1C3NSL9	14.699	15.4252	16.7819	15.9476	16.3809	15.7359
82	0.334	11.6909	0.5144	0.3202	nonDE	nonDE	pks-1	A0A1C3NSM6	pks-1	Fatty acid synthase	0.3059	0.4784	A0A1C3NSM6	11.0381	11.8741	11.6594	11.4578	11.8637	12.252
83	-0.004	13.8422	0.0068	0.0028	nonDE	nonDE	farl-11	A0A1D3PCL0	farl-11	DUF3402 domain-containing protein	0.9844	0.9937	A0A1D3PCL0	13.7859	13.6012	14.1456	13.6546	14.0781	13.788
84	0.3375	14.176	0.7907	0.4986	nonDE	nonDE	hgap-2	A0A1I6CM55	hgap-2	Ral GTPase-activating protein subunit alpha/beta N-terminal domain-containing protein	0.1619	0.3172	A0A1I6CM55	14.3548	13.926	13.741	14.1727	14.2619	14.5998
85	-0.3093	16.3811	0.8624	0.5463	nonDE	nonDE	C40H1.7	A0A1I6CM73	C40H1.7	Fungal lipase-like domain-containing protein	0.1373	0.2842	A0A1I6CM73	16.5744	16.8112	16.2216	16.2151	16.3146	16.1495
86	0.4787	14.1475	1.244	0.7917	nonDE	nonDE	aakg-1	A0A1I6CM90	aakg-1	CBS domain-containing protein	0.057	0.1616	A0A1I6CM90	13.7839	14.2226	13.7179	14.4074	14.1323	14.6209
87		12.8095			nonDE	nonDE	kin-36	A0A1I6CMA1	kin-36	Protein kinase domain-containing protein			A0A1I6CMA1	12.9058	ND	12.7132	ND	ND	ND
88	-0.7541	13.5265	2.1532	1.3878	nonDE	nonDE	W02H5.2	A0A1I6CMB1	W02H5.2	SOCS box domain-containing protein	0.007	0.0409	A0A1I6CMB1	13.7906	14.0222	13.8979	12.8604	13.4732	13.1148
89	-0.4012	13.6618	0.751	0.474	nonDE	nonDE	taf-3	A0A1I6CMF0	taf-3	PHD-type domain-containing protein	0.1774	0.3357	A0A1I6CMF0	13.3236	14.1045	14.1592	13.2336	13.5464	13.6038
90		12.4505			nonDE	nonDE	vab-10	A0A1N7SYN7	vab-10	Calponin-homology (CH) domain-containing protein			A0A1N7SYN7	ND	ND	ND	13.5086	11.8817	11.9613
91	1.0812	16.9501	2.2446	1.4401	upReg	upReg	vab-10	A0A1N7SYN9	vab-10	Spectrin beta chain	0.0057	0.0363	A0A1N7SYN9	16.019	16.266	16.9433	17.6198	17.4939	17.3582
92	-0.2488	17.0928	0.8957	0.5682	nonDE	nonDE	eif-3.l	A0A1N7SYP6	eif-3.l	Eukaryotic translation initiation factor 3 subunit L	0.1271	0.2703	A0A1N7SYP6	17.1513	17.2361	17.264	16.7708	17.005	17.1293
93	-0.2215	17.4964	0.889	0.5643	nonDE	nonDE	npp-25	A0A1N7SYQ5	npp-25	Transmembrane protein 33	0.1291	0.2727	A0A1N7SYQ5	17.5913	17.6709	17.5593	17.3022	17.3261	17.5288
94	0.1166	13.1784	0.2034	0.1186	nonDE	nonDE	fust-1	A0A1N7SYQ6	fust-1	RNA-binding protein FUS	0.626	0.761	A0A1N7SYQ6	13.5585	13.0882	12.7135	13.2459	13.2008	13.2634
95	0.3132	13.5379	1.0518	0.6697	nonDE	nonDE	cnt-1	A0A1N7SYT2	cnt-1	Arf-GAP with coiled-coil, ANK repeat and PH domain-containing protein 2	0.0888	0.2139	A0A1N7SYT2	13.5671	13.3946	13.1822	13.5915	13.6456	13.8466
96	0.5015	11.7754	0.5855	0.3671	nonDE	nonDE	F43B10.1	A0A1N7SYW5	F43B10.1	EF-hand domain-containing protein	0.2597	0.4294	A0A1N7SYW5	10.7993	11.5573	12.2173	11.6347	11.9889	12.4549
97	-0.0968	14.5735	0.2091	0.1224	nonDE	nonDE	ate-1	A0A1N7SZF7	ate-1	Arginyl-tRNA--protein transferase 1	0.6178	0.7544	A0A1N7SZF7	14.8253	14.493	14.5475	14.2668	14.5169	14.7917
98	0.0263	14.6304	0.038	0.0178	nonDE	nonDE	aakg-1	A0A1T5HUK9	aakg-1	CBS domain-containing protein	0.9163	0.9599	A0A1T5HUK9	14.9854	14.6572	14.2091	14.3851	14.6983	14.8472
99	0.2751	12.9245	0.4183	0.2585	nonDE	nonDE	cnt-2	A0A1X7RBL4	cnt-2	Arf-GAP with ANK repeat and PH domain-containing protein cnt-2	0.3817	0.5514	A0A1X7RBL4	12.8031	12.7158	ND	12.7975	12.7648	13.5412
100	-0.9362	12.7775	1.0569	0.6708	nonDE	nonDE	C39D10.11	A0A1X7RBQ0	C39D10.11	SOCS box domain-containing protein	0.0877	0.2134	A0A1X7RBQ0	13.2763	ND	13.215	12.8461	ND	11.7728
101	4.7754	15.4502	6.2582	3.9765	upReg	upReg	fmo-3	A0A1X7RC69	fmo-3	Flavin-containing monooxygenase	0	0.0001	A0A1X7RC69	13.0874	12.656	13.444	17.8564	17.8806	17.7765
102	0.5881	16.1416	2.5053	1.6047	nonDE	nonDE	argn-1	A0A1X7RC97	argn-1	arginase	0.0031	0.0248	A0A1X7RC97	15.7187	15.8742	15.9499	16.4359	16.3833	16.4879
103	1.0771	14.1426	3.0286	1.943	upReg	upReg	plpp-1.1	A0A238UKJ7	plpp-1.1	Phosphatidic acid phosphatase type 2/haloperoxidase domain-containing protein	0.0009	0.0114	A0A238UKJ7	13.4406	13.4635	13.9081	14.8214	14.7068	14.5152
104	2.393	11.7711	1.3177	0.8393	upReg	nonDE	ain-2	A0A2C9C2E8	ain-2	ALG-1	0.0481	0.1448	A0A2C9C2E8	9.9763	ND	ND	13.3083	12.4903	11.3094
105	-0.1629	17.5991	0.2105	0.1233	nonDE	nonDE	unc-89	A0A2C9C2S8	unc-89	Muscle M-line assembly protein unc-89	0.6159	0.7529	A0A2C9C2S8	17.6595	18.1344	17.2476	17.197	17.9917	17.3643
106	-0.4086	12.5344	1.0196	0.6474	nonDE	nonDE	unc-68	A0A2C9C2X2	unc-68	Ryanodine receptor 44F	0.0956	0.2252	A0A2C9C2X2	12.7723	12.5903	12.8535	12.3486	12.6709	11.971
107	-0.3936	18.216	1.3052	0.8292	nonDE	nonDE	ldh-1	A0A2C9C320	ldh-1	L-lactate dehydrogenase	0.0495	0.1482	A0A2C9C320	18.5154	18.4017	18.3211	18.1238	17.7518	18.182
108	0.3776	17.7082	1.8226	1.1713	nonDE	nonDE	rme-1	A0A2C9C352	rme-1	Dynamin-type G domain-containing protein	0.015	0.0674	A0A2C9C352	17.5676	17.4663	17.5245	17.8542	17.9135	17.9232
109	1.4872	13.2517	2.9972	1.9294	upReg	upReg	afd-1	A0A2C9C357	afd-1	FHA domain-containing protein	0.001	0.0118	A0A2C9C357	ND	12.3581	12.3607	13.7806	13.5841	14.1751
110	4.4201	15.2018	6.024	3.8971	upReg	upReg	ampd-1	A0A2C9C377	ampd-1	AMP deaminase	0	0.0001	A0A2C9C377	13.0131	12.5836	13.3785	17.497	17.344	17.3947
111	2.6967	11.5913	3.4387	2.238	upReg	upReg	vhp-1	A0A2C9C380	vhp-1	protein-tyrosine-phosphatase	0.0004	0.0058	A0A2C9C380	9.8564	10.8499	10.0227	13.0928	12.3468	13.3794
112	1.8308	14.2427	4.3154	2.8909	upReg	upReg	C18C4.7	A0A2C9C3A0	C18C4.7	Golgin-84	0	0.0013	A0A2C9C3A0	13.1819	13.1065	ND	14.9123	14.9384	15.0744
113	2.9618	17.6	6.2268	3.9673	upReg	upReg	anc-1	A0A2C9C3A7	anc-1	Calponin-homology (CH) domain-containing protein	0	0.0001	A0A2C9C3A7	16.1414	15.9342	16.2815	19.1322	19.0394	19.0711
114	-0.2017	20.2728	0.7879	0.4969	nonDE	nonDE	ucr-1	A0A2C9C3L5	ucr-1	Cytochrome b-c1 complex subunit 1, mitochondrial	0.163	0.3185	A0A2C9C3L5	20.3774	20.3346	20.4089	20.3248	20.1259	20.065
115	0.0728	15.6878	0.1569	0.0885	nonDE	nonDE	jmjd-5	A0A2I2LDX7	jmjd-5	N-acetyltransferase domain-containing protein	0.6968	0.8156	A0A2I2LDX7	15.3685	15.8908	15.6948	15.7715	15.5608	15.8403
116	0.4343	13.1291	1.2984	0.8239	nonDE	nonDE	lid-1	A0A2K5ATL6	lid-1	AB hydrolase-1 domain-containing protein	0.0503	0.15	A0A2K5ATL6	12.6574	13.1462	12.9321	13.1441	13.464	13.4305
117	0.2348	16.3426	0.9256	0.5891	nonDE	nonDE	rskn-2	A0A2K5ATM0	rskn-2	Ribosomal protein S6 kinase	0.1187	0.2576	A0A2K5ATM0	16.2799	16.251	16.1447	16.4067	16.3632	16.6103
118	-0.3245	14.0229	0.9418	0.6004	nonDE	nonDE	swsn-7	A0A2K5ATP7	swsn-7	ARID domain-containing protein	0.1144	0.251	A0A2K5ATP7	14.1899	14.3392	14.0263	14.1496	13.733	13.6992
119	0.0714	12.8837	0.0489	0.0238	nonDE	nonDE	ubc-26	A0A2K5ATR7	ubc-26	UBC core domain-containing protein	0.8935	0.9467	A0A2K5ATR7	12.3637	13.3525	12.8278	11.8865	13.6995	13.1721
120	-0.444	9.6517	0.4532	0.2808	nonDE	nonDE	C09E7.7	A0A2K5ATT5	C09E7.7	RING-type domain-containing protein	0.3522	0.5238	A0A2K5ATT5	10.3254	ND	9.5107	10.1359	9.0402	9.2462
121	0.8275	14.7052	2.2229	1.4267	nonDE	nonDE	C14B9.8	A0A2K5ATT8	C14B9.8	Phosphorylase b kinase regulatory subunit	0.006	0.0374	A0A2K5ATT8	14.6978	14.1427	14.0338	15.1482	15.0947	15.1138
122	0.0113	14.4036	0.0213	0.0101	nonDE	nonDE	ula-1	A0A2K5ATU0	ula-1	NEDD8-activating enzyme E1 regulatory subunit	0.9521	0.9769	A0A2K5ATU0	14.3339	14.2872	14.5727	14.3558	14.7008	14.1712
123	-0.3736	16.4615	1.5756	1.0164	nonDE	nonDE	akap-1	A0A2K5ATU5	akap-1	Tudor domain-containing protein	0.0266	0.0963	A0A2K5ATU5	16.644	16.7129	16.588	16.1308	16.3036	16.3897
124	1.3404	12.7729	1.3475	0.8588	upReg	nonDE	rpn-13	A0A2K5ATW5	rpn-13	Proteasomal ubiquitin receptor ADRM1	0.0449	0.1384	A0A2K5ATW5	11.8868	13.1641	11.2572	13.7391	12.858	13.732
125	0.2274	15.895	0.8477	0.5355	nonDE	nonDE	ugt-46	A0A2K5ATY0	ugt-46	glucuronosyltransferase	0.142	0.2914	A0A2K5ATY0	15.8908	15.8573	15.5958	15.949	16.0223	16.0547
126	-0.1502	12.1273	0.1588	0.0898	nonDE	nonDE	C14A11.6	A0A2K5ATZ7	C14A11.6	ANK_REP_REGION domain-containing protein	0.6937	0.8132	A0A2K5ATZ7	12.4717	12.3511	11.7844	11.7378	11.6354	12.7834
127	-0.2642	13.9372	0.842	0.5322	nonDE	nonDE	ipp-5	A0A2K5AU07	ipp-5	inositol-polyphosphate 5-phosphatase	0.1439	0.2936	A0A2K5AU07	14.0104	14.1942	14.0032	13.7492	13.6205	14.0455
128	0.6413	12.6496	1.0972	0.6987	nonDE	nonDE	aqp-8	A0A2K5AU16	aqp-8	Aquaporin-9	0.0799	0.2001	A0A2K5AU16	12.4402	12.3882	12.1586	13.2692	13.3431	12.2985
129	1.1076	8.9688	0.9636	0.6104	nonDE	nonDE	rga-8	A0A2K5AU23	rga-8	Rho-GAP domain-containing protein	0.1087	0.2452	A0A2K5AU23	ND	9.0421	7.5662	9.0107	10.1012	9.1236
130	0.1708	13.6129	0.248	0.147	nonDE	nonDE	F53G2.12	A0A2R8F5A8	F53G2.12	Complex 1 LYR protein domain-containing protein	0.5649	0.7129	A0A2R8F5A8	13.4866	13.6464	13.5009	14.1286	13.3021	ND
131	-0.5924	16.0134	2.7721	1.7798	nonDE	nonDE	kin-1	A0A2X0T496	kin-1	Protein kinase domain-containing protein	0.0017	0.0166	A0A2X0T496	16.3555	16.2762	16.2969	15.7439	15.7032	15.7044
132		13.1211			nonDE	nonDE	mec-2	A0A3B1DQJ7	mec-2	Band 7 domain-containing protein			A0A3B1DQJ7	ND	13.3166	12.9256	ND	ND	ND
133	-0.2246	13.304	0.1484	0.0838	nonDE	nonDE	R02E12.12	A0A3B1DR93	R02E12.12	RING-type domain-containing protein	0.7106	0.8245	A0A3B1DR93	13.4725	ND	ND	13.7161	12.5093	13.5183
134		11.4379			nonDE	nonDE	abts-3	A0A3B1E4W4	abts-3	Bicarbonate transporter-like transmembrane domain-containing protein			A0A3B1E4W4	11.1829	ND	11.6928	ND	ND	ND
135	-1.0004	15.0835	2.9392	1.8919	downReg	downReg	madd-3	A0A3B1E657	madd-3	Protein kinase domain-containing protein	0.0012	0.0128	A0A3B1E657	15.7322	15.4195	15.5996	14.5659	14.8343	14.3498
136	0.2774	10.9456	0.3347	0.2066	nonDE	nonDE	Y18H1A.2	A0A3P6MY32	Y18H1A.2	CBF1-interacting co-repressor CIR N-terminal domain-containing protein	0.4627	0.6214	A0A3P6MY32	10.7607	ND	ND	11.2765	ND	10.7997
137		14.5398			nonDE	nonDE	golg-4	A0A3P6N624	golg-4	GRIP domain-containing protein			A0A3P6N624	ND	ND	ND	14.3416	14.1437	15.134
138	-0.3359	15.889	1.0109	0.6419	nonDE	nonDE	B0001.4	A0A3P6N643	B0001.4	uridine/cytidine kinase	0.0975	0.2281	A0A3P6N643	15.9021	15.944	16.3247	15.7927	15.8344	15.536
139	-0.4077	13.2646	0.9492	0.6025	nonDE	nonDE	tsr-1	A0A3P6NNQ0	tsr-1	Xpo1 domain-containing protein	0.1124	0.2497	A0A3P6NNQ0	13.5238	13.5405	13.3411	12.6339	13.1478	13.4005
140	-0.4313	13.4974	1.5852	1.0241	nonDE	nonDE	swsn-1	A0A3P6NNV9	swsn-1	SANT domain-containing protein	0.026	0.0946	A0A3P6NNV9	13.8595	13.5278	13.7518	13.1941	13.4286	13.2224
141	-0.6213	12.681	0.5513	0.3438	nonDE	nonDE	tag-296	A0A3P6NP42	tag-296	Glycolipid transfer protein domain-containing protein	0.281	0.4531	A0A3P6NP42	ND	13.2986	12.4777	ND	12.2668	ND
142	-0.1911	16.671	0.661	0.4168	nonDE	nonDE	arx-3	A0A3P6PCS5	arx-3	Actin-related protein 2/3 complex subunit	0.2183	0.383	A0A3P6PCS5	16.6596	16.9176	16.7223	16.4324	16.6145	16.6794
143	-0.1562	16.0142	0.3359	0.2071	nonDE	nonDE	epg-3	A0A486WTI5	epg-3	Ectopic P granules protein 3	0.4614	0.6207	A0A486WTI5	16.4223	15.9692	15.8852	15.7224	15.9536	16.1322
144	5.1855	16.2771	5.0144	3.3112	upReg	upReg	lea-1	A0A486WTP6	lea-1	Plant Late Embryo Abundant (LEA) related	0	0.0005	A0A486WTP6	13.59	ND	12.7417	18.4638	18.3697	18.2205
145	2.0487	14.1356	5.3442	3.4739	upReg	upReg	lmd-3	A0A486WTT8	lmd-3	LysM domain-containing protein	0	0.0003	A0A486WTT8	13.1283	13.187	13.0184	15.1916	15.0027	15.2857
146	-0.4648	15.2877	1.3025	0.8276	nonDE	nonDE	scpl-4	A0A486WU22	scpl-4	Mitochondrial import inner membrane translocase subunit TIM50	0.0498	0.1487	A0A486WU22	15.3908	15.4731	15.6966	14.8624	14.9113	15.3922
147	-0.5745	16.2556	1.8845	1.2172	nonDE	nonDE	rha-1	A0A486WUJ5	rha-1	RNA helicase	0.013	0.0606	A0A486WUJ5	16.7726	16.5963	16.2598	15.9088	15.9785	16.0178
148	-0.0934	16.0344	0.3139	0.1922	nonDE	nonDE	M142.5	A0A486WUL5	M142.5	LSM12 anticodon-binding domain-containing protein	0.4854	0.6423	A0A486WUL5	16.1605	16.0751	16.0077	16.0576	15.8588	16.0468
149	1.7572	15.8729	4.0132	2.6649	upReg	upReg	sma-1	A0A486WUT8	sma-1	Spectrin beta chain	0.0001	0.0022	A0A486WUT8	15.351	14.9469	14.6849	16.7519	16.6877	16.8148
150	-0.0325	13.0498	0.0556	0.0263	nonDE	nonDE	ipla-3	A0A486WUW0	ipla-3	phospholipase A2	0.8799	0.9413	A0A486WUW0	13.2031	13.155	12.8401	12.7114	13.0447	13.3446
151	-0.1771	19.6072	0.4895	0.3043	nonDE	nonDE	Y37E3.17	A0A486WV52	Y37E3.17	Dimethylglycine dehydrogenase, mitochondrial	0.324	0.4962	A0A486WV52	19.8618	19.8346	19.3908	19.5214	19.4994	19.5352
152	0.3965	14.7	1.2057	0.7651	nonDE	nonDE	dab-1	A0A486WV70	dab-1	PID domain-containing protein	0.0623	0.1718	A0A486WV70	14.6688	14.5731	14.2633	14.9869	14.6722	15.0354
153	1.8093	9.9456	3.0383	1.9506	upReg	upReg	Y32H12A.8	A0A486WV77	Y32H12A.8	GATOR complex protein WDR24	0.0009	0.0112	A0A486WV77	ND	8.5201	9.2001	10.7372	10.4653	10.8056
154	-0.1645	16.5384	0.6902	0.4355	nonDE	nonDE	dyci-1	A0A486WV95	dyci-1	WD_REPEATS_REGION domain-containing protein	0.2041	0.3669	A0A486WV95	16.7062	16.6039	16.5518	16.4218	16.4855	16.4612
155	-0.9277	14.6116	2.3163	1.4833	nonDE	nonDE	T20B3.1	A0A486WVT5	T20B3.1	Choline/carnitine acyltransferase domain-containing protein	0.0048	0.0329	A0A486WVT5	14.7406	15.1585	15.3272	13.8927	14.1599	14.3907
156	-0.1201	13.3044	0.2044	0.1187	nonDE	nonDE	alh-4	A0A486WWU7	alh-4	Aldehyde dehydrogenase	0.6246	0.7608	A0A486WWU7	13.4623	12.951	13.68	13.3504	13.4008	12.9818
157	0.5227	15.4844	2.3673	1.5132	nonDE	nonDE	ifg-1	A0A486WX07	ifg-1	MIF4G domain-containing protein	0.0043	0.0307	A0A486WX07	15.2244	15.207	15.2378	15.6877	15.6919	15.8577
158	0.1047	13.1486	0.1764	0.1019	nonDE	nonDE	npp-21	A0A486WX27	npp-21	TPR_MLP1_2 domain-containing protein	0.6663	0.7909	A0A486WX27	13.143	12.6665	13.4792	13.3197	13.2454	13.0377
159		13.5106			nonDE	nonDE	F56C9.10	A0A486WX46	F56C9.10	BCAS3 domain-containing protein			A0A486WX46	ND	ND	ND	13.3739	13.1234	14.0346
160	1.1544	13.5339	3.5612	2.3279	upReg	upReg	sos-1	A0A486WXD9	sos-1	Son of sevenless homolog	0.0003	0.0047	A0A486WXD9	13.1352	13.0111	12.7237	14.0901	14.0267	14.2164
161	-0.2118	12.6768	0.2064	0.1201	nonDE	nonDE	sipa-1	A0A486WXF2	sipa-1	Rap-GAP domain-containing protein	0.6217	0.7584	A0A486WXF2	13.0983	12.9218	12.3279	11.7759	12.7401	13.1966
162	-0.3501	12.097	0.3299	0.2033	nonDE	nonDE	F54D11.4	A0A486WXG9	F54D11.4	DEK_C domain-containing protein	0.4678	0.6261	A0A486WXG9	12.8848	12.1143	11.8172	12.7438	11.7333	11.2888
163	-0.0421	13.0524	0.0411	0.0193	nonDE	nonDE	vps-39	A0A486WXM5	vps-39	CNH domain-containing protein	0.9097	0.9565	A0A486WXM5	12.9644	13.5143	12.7417	12.3563	13.4884	13.2494
164	0.7564	14.3571	2.2606	1.4482	nonDE	nonDE	dnj-25	A0A486WXP9	dnj-25	J domain-containing protein	0.0055	0.0356	A0A486WXP9	14.0504	14.0544	13.8317	14.4303	14.8031	14.9723
165	-0.3431	17.0251	1.4028	0.8953	nonDE	nonDE	acl-14	A0A486WXW2	acl-14	Phospholipid/glycerol acyltransferase domain-containing protein	0.0396	0.1273	A0A486WXW2	17.2832	17.247	17.0597	16.7367	16.8974	16.9266
166	2.5968	15.7853	4.949	3.2635	upReg	upReg	cash-1	A0A486WY88	cash-1	Striatin N-terminal domain-containing protein	0	0.0005	A0A486WY88	14.2457	14.3382	14.8769	17.0971	16.9997	17.1544
167	0.433	16.0506	1.0921	0.6948	nonDE	nonDE	ifa-1	A0A4V0IIR6	ifa-1	Intermediate filament protein A	0.0809	0.2019	A0A4V0IIR6	15.5903	15.8118	16.1004	16.4454	16.4042	15.9518
168	1.3201	17.3775	1.9081	1.2312	upReg	nonDE	F49E2.5	A0A4V0IJD5	F49E2.5	Translation initiation factor IF-2	0.0124	0.0587	A0A4V0IJD5	17.349	16.6759	16.1276	18.314	17.5283	18.2704
169	-0.0736	15.6603	0.2476	0.1468	nonDE	nonDE	eps-8	A0A4V0IJW4	eps-8	SH3 domain-containing protein	0.5654	0.7131	A0A4V0IJW4	15.7734	15.643	15.6749	15.7279	15.5513	15.5912
170	-1.1766	11.2635	1.2961	0.8234	downReg	nonDE	F54G2.1	A0A4V0IJX7	F54G2.1	BAI1-associated protein 3	0.0506	0.1502	A0A4V0IJX7	11.7305	11.0325	11.9101	ND	ND	10.3811
171	-0.1801	15.289	0.6567	0.4146	nonDE	nonDE	him-4	A0A4V0IK01	him-4	Ig-like domain-containing protein	0.2204	0.3849	A0A4V0IK01	15.5041	15.3617	15.2714	15.3114	15.1905	15.095
172	1.3608	12.4159	4.1134	2.7376	upReg	upReg	sec-16a.2	A0A4V0IKA6	sec-16a.2	Protein transport protein sec16	0.0001	0.0018	A0A4V0IKA6	11.8788	11.5208	11.807	13.1195	13.1573	13.0122
173	0.1307	14.7403	0.3385	0.2084	nonDE	nonDE	pkc-2	A0A4V0IKF6	pkc-2	Protein kinase C	0.4587	0.6189	A0A4V0IKF6	14.8668	14.7497	14.4084	14.6744	14.8423	14.9002
174	0.4742	14.394	1.9585	1.266	nonDE	nonDE	rbc-1	A0A4V0IKG1	rbc-1	RAVE complex protein Rav1 C-terminal domain-containing protein	0.011	0.0542	A0A4V0IKG1	14.2548	14.1504	14.0654	14.5164	14.6112	14.7658
175	-0.3429	14.0828	1.3269	0.8453	nonDE	nonDE	pkn-1	A0A4V0IL76	pkn-1	protein kinase C	0.0471	0.1428	A0A4V0IL76	14.2756	14.2388	14.2485	13.9198	13.7264	14.0879
176	0.1497	13.4478	0.3403	0.2092	nonDE	nonDE	vav-1	A0A4V0ILE7	vav-1	Protein vav	0.4568	0.6177	A0A4V0ILE7	13.0369	13.5864	13.4954	13.5402	13.3693	13.6584
177		-0.7436			nonDE	nonDE	nova-1	A0A4V0ILI5	nova-1	K Homology domain-containing protein			A0A4V0ILI5	-3.3225	ND	1.8352	ND	ND	ND
178	0.465	16.0462	0.349	0.2146	nonDE	nonDE	pes-8	A0A4V0INE6	pes-8	Patterned Expression Site	0.4477	0.6101	A0A4V0INE6	15.1148	15.254	17.0723	15.8467	16.7744	16.2151
179	0.0177	13.9001	0.0357	0.017	nonDE	nonDE	acs-17	A0A4V0ING4	acs-17	AMP-binding domain-containing protein	0.9211	0.9616	A0A4V0ING4	14.0269	13.8622	13.7845	13.6143	14.0536	14.059
180	-0.9638	12.4562	0.7671	0.484	nonDE	nonDE	K09F5.6	A0A5E4LWH3	K09F5.6	Protein tincar	0.171	0.3281	A0A5E4LWH3	13.6069	12.0776	13.1299	11.1831	13.1305	11.6095
181	-0.5877	18.7596	2.4194	1.5464	nonDE	nonDE	T23E7.2	A0A5E4LWN1	T23E7.2	Fibronectin type-III domain-containing protein	0.0038	0.0284	A0A5E4LWN1	19.1751	18.9109	19.0743	18.5424	18.4437	18.4113
182	-0.3529	12.8159	0.2435	0.1452	nonDE	nonDE	nmy-1	A0A5E4LXR0	nmy-1	Myosin-11	0.5709	0.7158	A0A5E4LXR0	12.3814	13.6231	12.9726	11.443	13.4272	13.0482
183	0.1497	20.9265	0.0769	0.0403	nonDE	nonDE	ifc-2	A0A5E4LYE2	ifc-2	Intermediate filament protein ifc-2	0.8377	0.9114	A0A5E4LYE2	19.7767	20.5336	22.2445	20.6423	21.8425	20.5193
184	-0.088	14.6948	0.2105	0.1233	nonDE	nonDE	dhcr-24	A0A5E4LZ56	dhcr-24	FAD-binding PCMH-type domain-containing protein	0.6159	0.7529	A0A5E4LZ56	14.4746	14.8328	14.909	14.7408	14.4941	14.7177
185	-0.6434	12.4221	1.1625	0.738	nonDE	nonDE	K09E9.3	A0A5E4LZ74	K09E9.3	Transcription initiation factor TFIID subunit 5	0.0688	0.1828	A0A5E4LZ74	ND	12.5908	12.6822	ND	ND	11.9931
186	-0.5943	12.2401	1.2547	0.7971	nonDE	nonDE	T23F2.2	A0A5E4LZM9	T23F2.2	RING-type domain-containing protein	0.0556	0.1596	A0A5E4LZM9	12.7122	12.8059	12.0937	12.0176	11.6278	12.1835
187	-0.0633	14.4412	0.1006	0.0547	nonDE	nonDE	let-413	A0A5K1I8A6	let-413	PDZ domain-containing protein	0.7932	0.8817	A0A5K1I8A6	14.1389	14.3953	14.8842	14.4591	14.1776	14.5918
188		14.1956			nonDE	nonDE	znf-598	A0A5K1ICF1	znf-598	RING-type E3 ubiquitin transferase			A0A5K1ICF1	ND	ND	ND	14.1491	14.4813	13.9565
189	0.4951	13.0367	0.3683	0.2266	nonDE	nonDE	srap-1	A0A5S9MMA9	srap-1	Apple domain-containing protein	0.4282	0.5935	A0A5S9MMA9	ND	12.4163	13.1622	13.9421	12.6265	ND
190	0.874	12.728	3.0595	1.9673	nonDE	nonDE	F10G7.10	A0A5S9MML0	F10G7.10	E3 ubiquitin-protein ligase	0.0009	0.0108	A0A5S9MML0	12.5127	12.2027	12.1577	13.1257	13.1384	13.231
191	-0.3756	12.9347	1.166	0.7403	nonDE	nonDE	C05C10.2	A0A5S9MNI8	C05C10.2	DNA2/NAM7 helicase-like C-terminal domain-containing protein	0.0682	0.1818	A0A5S9MNI8	13.1995	13.2062	12.9616	12.4752	12.932	12.8334
192	1.5244	13.9204	4.0549	2.6939	upReg	upReg	Y92H12BL.7	A0A5S9MQG4	Y92H12BL.7	Rho-GAP domain-containing protein	0.0001	0.002	A0A5S9MQG4	12.9269	13.4472	13.1004	14.6617	14.7249	14.6611
193	-0.232	13.6989	1.0016	0.6361	nonDE	nonDE	dig-1	A0A679L8M9	dig-1	Mesocentin	0.0996	0.2311	A0A679L8M9	13.8461	13.8567	13.7419	13.502	13.5746	13.6723
194	-0.3206	14.2373	0.9637	0.6104	nonDE	nonDE	Y39E4B.10	A0A679L8N0	Y39E4B.10	NR LBD domain-containing protein	0.1087	0.2452	A0A679L8N0	14.515	14.5031	14.1748	13.9911	13.9304	14.3096
195	-0.3913	12.6146	0.9435	0.6008	nonDE	nonDE	esyt-2	A0A679L8R0	esyt-2	C2 domain-containing protein	0.1139	0.2507	A0A679L8R0	12.5698	12.9611	12.9	12.0443	12.6215	12.591
196	-0.0949	12.114	0.1659	0.0945	nonDE	nonDE	ZK688.5	A0A679L8U9	ZK688.5	Ubiquitin-like domain-containing protein	0.6825	0.8045	A0A679L8U9	12.2206	11.7464	12.5173	11.9611	12.2105	12.0278
197	-0.8475	16.5636	3.2105	2.0902	nonDE	nonDE	aqp-7	A0A6V7QYI0	aqp-7	Aquaporin-9	0.0006	0.0081	A0A6V7QYI0	17.0503	17.0332	16.8786	16.2069	16.2155	15.9971
198	-0.1953	13.6374	0.3647	0.2248	nonDE	nonDE	rom-5	A0A6V7QZA6	rom-5	Peptidase S54 rhomboid domain-containing protein	0.4318	0.5959	A0A6V7QZA6	14.1559	13.434	13.6152	13.3083	13.7489	13.5618
199	0.1321	16.9893	0.2341	0.1397	nonDE	nonDE	tat-5	A0A7I9BBC6	tat-5	Phospholipid-transporting ATPase	0.5833	0.7249	A0A7I9BBC6	17.1742	17.0619	16.5336	16.8022	17.3117	17.052
200	1.7785	17.0897	4.714	3.1312	upReg	upReg	ZK1307.1	A0A7I9BCB0	ZK1307.1	Amidinotransferase	0	0.0007	A0A7I9BCB0	16.4197	16.144	16.0376	18.0491	18.0117	17.8761
201	0.6484	18.1807	0.4487	0.2782	nonDE	nonDE	Y51H7C.13	A0A7R9SVJ0	Y51H7C.13	CC domain-containing protein	0.3559	0.5269	A0A7R9SVJ0	16.8378	17.4189	19.3128	18.1738	18.9262	18.4147
202	2.2958	15.2695	4.5799	3.0687	upReg	upReg	frl-1	A0A7R9SVK3	frl-1	GBD/FH3 domain-containing protein	0	0.0009	A0A7R9SVK3	14.5212	14.0189	13.8246	16.4183	16.3823	16.4516
203	-0.6383	13.5004	1.6995	1.0956	nonDE	nonDE	Y53G8AR.8	A0A7R9XN32	Y53G8AR.8	Mitochondrial ATP synthase regulatory component factor B	0.02	0.0802	A0A7R9XN32	13.8353	14.0876	13.5357	12.9041	13.3404	13.299
204	-0.4667	13.695	2.0777	1.3418	nonDE	nonDE	suox-1	A0A7R9XNE4	suox-1	sulfite oxidase	0.0084	0.0455	A0A7R9XNE4	14.0441	13.8354	13.9057	13.5134	13.42	13.4516
205	-0.6794	14.6328	1.2972	0.8237	nonDE	nonDE	prp-40	A0A8D8EJE6	prp-40	Pre-mRNA-processing factor 40 homolog B	0.0504	0.1501	A0A8D8EJE6	14.3471	15.257	15.3133	14.2587	14.334	14.2866
206	-0.7933	17.2164	2.4703	1.5816	nonDE	nonDE	metl-17	A0A8D9I604	metl-17	Methyltransferase-like protein 17, mitochondrial	0.0034	0.0262	A0A8D9I604	17.766	17.7033	17.3697	16.8861	16.6141	16.9588
207	0.0658	12.0969	0.0459	0.022	nonDE	nonDE	mfn-1	A0A8D9I609	mfn-1	Mitoferrin	0.8998	0.9506	A0A8D9I609	11.6552	12.4946	ND	ND	12.1408	ND
208	-0.337	18.3273	0.7307	0.4616	nonDE	nonDE	ppk-3	A0A8D9I628	ppk-3	1-phosphatidylinositol-3-phosphate 5-kinase	0.1859	0.3455	A0A8D9I628	18.9188	18.4482	18.1204	18.2269	18.2377	18.0118
209	0.1278	13.2722	0.2602	0.1547	nonDE	nonDE	clh-1	A0A8D9I637	clh-1	Chloride channel protein	0.5492	0.7003	A0A8D9I637	13.4588	13.1094	13.0568	13.207	13.6664	13.1349
210	-0.5421	11.9604	1.7398	1.1195	nonDE	nonDE	taf-1	A0A8S4Q965	taf-1	Bromo domain-containing protein	0.0182	0.0759	A0A8S4Q965	11.9753	12.3224	12.3966	11.6638	11.8615	11.5426
211	-0.0358	13.2242	0.0398	0.0186	nonDE	nonDE	wht-7	A0A8S4Q9J2	wht-7	ABC transporter domain-containing protein	0.9124	0.9581	A0A8S4Q9J2	13.9117	13.0207	12.7941	13.0579	13.4143	13.1467
212	-0.1635	12.8972	0.0715	0.0366	nonDE	nonDE	appg-1	A0A8S4QAW1	appg-1	Activated in Blocked Unfolded protein response	0.8481	0.9192	A0A8S4QAW1	11.2058	13.4638	14.2671	12.0777	13.1371	13.2315
213	-0.1736	15.3514	0.4658	0.2907	nonDE	nonDE	mvk-1	A0A8S4QAY9	mvk-1	MeValonate Kinase	0.3421	0.512	A0A8S4QAY9	15.1983	15.4677	15.6487	15.0856	15.3675	15.3407
214	0.2388	14.8779	0.6769	0.426	nonDE	nonDE	Y39A3CL.1	A0A8S4QBU0	Y39A3CL.1	Minor tail protein	0.2104	0.375	A0A8S4QBU0	15.0555	14.5363	14.6836	14.9193	14.9865	15.086
215	2.0544	13.6994	5.0629	3.3349	upReg	upReg	frm-5.1	A0A8S4QC08	frm-5.1	Protein kinase domain-containing protein	0	0.0005	A0A8S4QC08	12.7843	12.4261	12.8062	14.7848	14.6738	14.7212
216	2.0071	16.4793	5.4105	3.5032	upReg	upReg	Y39A3CL.4	A0A8S4QCF9	Y39A3CL.4	TLDc domain-containing protein	0	0.0003	A0A8S4QCF9	15.5805	15.5001	15.3464	17.507	17.3914	17.5502
217	-0.1767	14.5327	0.4016	0.248	nonDE	nonDE	pkhm-2	A0A8S4QCL7	pkhm-2	RUN domain-containing protein	0.3966	0.5649	A0A8S4QCL7	14.8234	14.2848	14.755	14.2538	14.6006	14.4789
218	-0.6413	14.8269	2.5462	1.6311	nonDE	nonDE	mvk-1	A0A8S4QD84	mvk-1	MeValonate Kinase	0.0028	0.0234	A0A8S4QD84	15.0409	15.1036	15.2979	14.5436	14.5757	14.3994
219	-0.0016	17.6671	0.0041	0.0014	nonDE	nonDE	ctps-1	A0A8S4QD99	ctps-1	CTP synthase	0.9907	0.9967	A0A8S4QD99	17.592	17.7673	17.6445	17.5787	17.5908	17.8294
220	-0.3275	15.7666	1.5721	1.0149	nonDE	nonDE	T07C4.3	A0A8S4SL88	T07C4.3	ANK_REP_REGION domain-containing protein	0.0268	0.0966	A0A8S4SL88	15.9893	15.9112	15.8907	15.6414	15.5637	15.6035
221	-0.067	13.2363	0.1314	0.0735	nonDE	nonDE	apc-1	A0A8S4SMQ7	apc-1	Anaphase-promoting complex subunit 1	0.7389	0.8444	A0A8S4SMQ7	13.4527	13.301	13.0557	13.0042	13.0916	13.5126
222	-0.2472	15.9816	0.2793	0.1681	nonDE	nonDE	azyx-1	A0A9J5HVW4	azyx-1	Alternative N-terminal open reading frame of ZYX-1	0.5257	0.679	A0A9J5HVW4	16.1447	16.3189	15.852	15.0704	16.4216	16.0821
223	0.2537	15.0454	0.6862	0.4321	nonDE	nonDE	aprt-1	A0A9J5HXB2	aprt-1	Adenine phosphoribosyltransferase	0.206	0.3697	A0A9J5HXB2	14.802	15.0844	14.8692	15.0471	14.9922	15.4775
224	1.121	13.6215	3.4691	2.255	upReg	upReg	Y38F2AR.12	A0A9S2	Y38F2AR.12	5-oxoprolinase	0.0003	0.0056	A0A9S2	13.2613	12.8252	13.0963	14.0848	14.247	14.2141
225	0.6095	13.4188	1.6937	1.0913	nonDE	nonDE	A0T1Y0	A0T1Y0	A0T1Y0	H37N21.1 (Fragment)	0.0202	0.081	A0T1Y0	13.4802	12.884	12.978	13.8693	13.6683	13.633
226	-0.5425	17.5367	1.4326	0.9163	nonDE	nonDE	F59G1.3	A1X3T7	F59G1.3	Vacuolar protein sorting-associated protein 35	0.0369	0.1213	A1X3T7	18.1386	17.8668	17.4184	17.2797	17.3006	17.2159
227	0.0218	15.1055	0.0237	0.0107	nonDE	nonDE	ttr-42	A2V8C3	ttr-42	Transthyretin-like family protein	0.947	0.9757	A2V8C3	15.7357	14.9908	14.5573	15.3229	15.0492	14.977
228	0.7763	14.3181	1.5851	1.0241	nonDE	nonDE	cnnm-1	A3QM97	cnnm-1	Metal transporter cnnm-1	0.026	0.0946	A3QM97	13.4842	14.1571	14.1484	15.0419	14.3706	14.7062
229	0.1441	13.9288	0.2798	0.1683	nonDE	nonDE	oac-59	A3QMB6	oac-59	Acyl_transf_3 domain-containing protein	0.5251	0.6788	A3QMB6	13.4876	13.852	14.2306	13.8569	14.0642	14.0814
230	-0.4555	11.8983	1.0574	0.6709	nonDE	nonDE	hpo-12	A3QMB9	hpo-12	Mitochondrial thiamine pyrophosphate carrier	0.0876	0.2134	A3QMB9	12.3055	11.6668	12.4058	11.7931	11.6392	11.5793
231	0.0145	19.2773	0.0288	0.0134	nonDE	nonDE	rpl-34	A3QMC5	rpl-34	Large ribosomal subunit protein eL34	0.9357	0.9696	A3QMC5	19.438	19.3684	19.0036	19.2761	19.1234	19.4541
232	-0.0005	16.6042	0.0015	0.0007	nonDE	nonDE	tag-335	A3QMC8	tag-335	Mannose-1-phosphate guanyltransferase beta	0.9966	0.9984	A3QMC8	16.6686	16.6586	16.4862	16.5845	16.5459	16.6812
233	0.0047	10.569	0.0034	0.0014	nonDE	nonDE	lsy-13	A3QMD7	lsy-13	ING family member lsy-13	0.9922	0.9967	A3QMD7	ND	10.9476	10.1873	ND	ND	10.5722
234	0.797	15.2387	1.7648	1.1322	nonDE	nonDE	tmed-12	A4F319	tmed-12	GOLD domain-containing protein	0.0172	0.0738	A4F319	14.8497	15.0756	14.5953	16.0939	15.3624	15.4553
235	0.4607	11.2588	0.5421	0.3374	nonDE	nonDE	fbxa-29	A4F331	fbxa-29	F-box domain-containing protein	0.287	0.4598	A4F331	10.7511	11.0876	11.2467	10.6423	12.1135	11.7117
236	-1.0342	10.661	1.3991	0.8939	downReg	nonDE	met-1	A4LBC2	met-1	Histone-lysine N-methyltransferase	0.0399	0.1277	A4LBC2	11.3775	11.2495	10.9073	10.6423	9.2627	10.5266
237	-0.8541	13.5492	0.2444	0.1454	nonDE	nonDE	SCRM-4	A5HBK5	SCRM-4	Phospholipid scramblase	0.5696	0.7155	A5HBK5	15.1903	11.7747	14.9637	15.5162	10.9263	12.924
238	0.8961	14.5096	1.3246	0.8448	nonDE	nonDE	A5HJZ7	A5HJZ7	A5HJZ7	Transient receptor potential subfamily A-1	0.0474	0.1429	A5HJZ7	ND	13.9122	ND	ND	14.6525	14.9642
239		13.4505			nonDE	nonDE	M01H9.3	A5HU95	M01H9.3	Expressed conserved protein			A5HU95	ND	ND	ND	12.699	12.8849	14.7675
240		12.5441			nonDE	nonDE	T28A11.2	A5HU97	T28A11.2	DUF19 domain-containing protein			A5HU97	ND	ND	ND	13.0841	11.9969	12.5513
241	-0.6191	15.4625	2.1259	1.3687	nonDE	nonDE	guk-1	A5HU98	guk-1	guanylate kinase	0.0075	0.0428	A5HU98	15.7745	15.5706	15.9711	15.1818	15.273	15.004
242	-0.4891	14.2836	1.751	1.1248	nonDE	nonDE	Y39B6A.3	A5HWB2	Y39B6A.3	FeS cluster biogenesis domain-containing protein	0.0177	0.075	A5HWB2	14.7656	14.4132	14.4056	14.0007	13.9711	14.1453
243	0.4056	12.9707	1.3538	0.8629	nonDE	nonDE	rad-50	A5JYU5	rad-50	Zinc-hook domain-containing protein	0.0443	0.1371	A5JYU5	12.7406	12.9423	12.6208	12.9607	13.2256	13.3343
244	0.8663	13.2377	3.0909	1.9908	nonDE	nonDE	hmp-1	A5JYX3	hmp-1	Vinculin	0.0008	0.0102	A5JYX3	12.6202	12.809	12.9845	13.625	13.6518	13.7358
245	0.4614	14.9128	1.8939	1.2209	nonDE	nonDE	dhs-3	A5JYX5	dhs-3	Protein dhs-3	0.0128	0.0601	A5JYX5	14.7805	14.5499	14.7159	15.266	15.0594	15.1051
246	-0.4358	17.575	1.4223	0.9098	nonDE	nonDE	nra-2	A5JYX8	nra-2	Nicalin	0.0378	0.1231	A5JYX8	17.8609	17.9485	17.5694	17.16	17.4208	17.4904
247	0.316	15.1397	0.4971	0.3082	nonDE	nonDE	eol-1	A5JYX9	eol-1	Decapping nuclease	0.3183	0.4918	A5JYX9	15.3418	14.8015	14.8019	14.8645	15.8103	15.2184
248	0.4735	14.2847	2.0406	1.3133	nonDE	nonDE	pqn-87	A5PEX6	pqn-87	MATH domain-containing protein	0.0091	0.0486	A5PEX6	14.1327	13.9566	14.0545	14.4045	14.5685	14.5913
249	0.6049	14.4284	1.1652	0.7398	nonDE	nonDE	Y37H2A.14	A5PEY0	Y37H2A.14	Transmembrane protein	0.0684	0.1821	A5PEY0	14.5021	14.3396	13.5363	14.6357	14.6894	14.8674
250	-0.5732	14.2593	2.3253	1.4858	nonDE	nonDE	rpom-1	A5PEY3	rpom-1	DNA-directed RNA polymerase	0.0047	0.0327	A5PEY3	14.5386	14.6594	14.4398	13.9592	13.864	14.0949
251	0.2038	13.6847	0.4272	0.2657	nonDE	nonDE	T26C5.3	A5Z2S7	T26C5.3	Acetyl-coenzyme A transporter 1	0.3739	0.5424	A5Z2S7	13.1768	13.6357	13.9359	13.7154	13.8532	13.7913
252	-0.021	15.6334	0.0434	0.0207	nonDE	nonDE	lotr-1	A5Z2T6	lotr-1	Lotus (LOTUS) and TudoR domain containing	0.9049	0.9534	A5Z2T6	15.7557	15.6687	15.5073	15.3669	15.6477	15.8542
253	1.3034	14.2636	4.0587	2.6941	upReg	upReg	C27A7.5	A5Z2U5	C27A7.5	asparaginase	0.0001	0.002	A5Z2U5	13.4296	13.7974	13.6085	14.9585	14.9424	14.8448
254	-0.0171	17.6947	0.0384	0.0179	nonDE	nonDE	R13H4.2	A5Z2W3	R13H4.2	Uncharacterized protein	0.9153	0.9597	A5Z2W3	17.8209	17.6677	17.6211	17.9174	17.6343	17.5067
255	1.0969	13.281	1.1256	0.715	nonDE	nonDE	C44E4.5	A6PVA1	C44E4.5	NudC domain-containing protein 1	0.0749	0.1928	A6PVA1	11.8192	ND	13.4265	13.6058	13.7888	13.7647
256	-0.5042	14.1037	1.3769	0.8771	nonDE	nonDE	C05C8.1	A6PVA5	C05C8.1	ATP synthase subunit s, mitochondrial	0.042	0.1327	A6PVA5	14.3598	14.5158	14.1917	14.1561	13.858	13.5408
257	-0.6035	14.6239	1.7315	1.1151	nonDE	nonDE	F49D11.10	A7DT40	F49D11.10	WD_REPEATS_REGION domain-containing protein	0.0186	0.0767	A7DT40	14.802	14.8964	15.0787	14.026	14.3177	14.6227
258	-0.0932	14.8803	0.1943	0.1134	nonDE	nonDE	oxy-5	A7DT45	oxy-5	Uncharacterized protein	0.6393	0.7702	A7DT45	15.1026	14.5697	15.1085	14.9045	14.8952	14.7015
259	-0.2878	14.3444	1.2239	0.7783	nonDE	nonDE	mrg-1	A7DTF0	mrg-1	Mortality factor related protein 1	0.0597	0.1666	A7DTF0	14.4551	14.5656	14.4442	14.3219	14.1772	14.1023
260	0.0775	13.1867	0.1869	0.1084	nonDE	nonDE	obr-1	A7DTF2	obr-1	Oxysterol-binding protein	0.6503	0.7791	A7DTF2	13.081	13.3875	12.9753	13.0811	13.2262	13.369
261	3.707	13.6287	2.5368	1.6237	upReg	upReg	Y56A3A.7	A7DTF5	Y56A3A.7	Homeobox protein cut-like	0.0029	0.0238	A7DTF5	ND	ND	10.8484	14.6853	13.8513	15.1298
262	0.0017	17.6715	0.0044	0.0015	nonDE	nonDE	gpdh-2	A7LPE6	gpdh-2	Glycerol-3-phosphate dehydrogenase [NAD(+)]	0.99	0.9966	A7LPE6	17.5196	17.71	17.7826	17.6046	17.7087	17.7039
263	1.0187	14.8756	1.8478	1.1893	upReg	nonDE	sly-1	A7LPF3	sly-1	Sec1 family domain-containing protein 1	0.0142	0.0647	A7LPF3	13.9338	14.7539	14.411	15.2824	15.0287	15.8438
264	0.2672	15.5319	0.3021	0.1831	nonDE	nonDE	cisd-1	A7LPG5	cisd-1	CDGSH iron-sulfur domain-containing protein 2 homologue	0.4988	0.656	A7LPG5	15.6544	14.7607	15.7797	15.9868	15.9263	15.0833
265	3.592	10.6016	3.0993	1.9951	upReg	upReg	C24H11.5	A7LPI7	C24H11.5	Gem-associated protein 7	0.0008	0.0101	A7LPI7	ND	ND	7.9076	11.0537	11.8715	11.5736
266	0.6799	14.1371	1.9692	1.2728	nonDE	nonDE	F10A3.17	A7LPJ5	F10A3.17	DUF38 domain-containing protein	0.0107	0.0534	A7LPJ5	13.7098	13.9641	13.7175	14.2575	14.3669	14.8066
267	0.2671	15.6823	0.9545	0.6056	nonDE	nonDE	F41D9.2	A8WFM5	F41D9.2	DOMON domain-containing protein	0.1111	0.248	A8WFM5	15.7221	15.4826	15.4416	15.9431	15.6837	15.8207
268	0.7102	15.6634	1.8619	1.2012	nonDE	nonDE	plin-1	A8WHP8	plin-1	Perilipin-1 homolog	0.0137	0.0629	A8WHP8	14.9117	15.4911	15.522	16.1786	15.9908	15.886
269	-0.684	12.3294	2.5489	1.6329	nonDE	nonDE	C53A5.17	A8WHT1	C53A5.17	tRNA (guanine(37)-N1)-methyltransferase	0.0028	0.0233	A8WHT1	12.5473	12.8334	12.6335	11.9507	12.1285	11.8831
270	-1.2253	13.8045	3.7634	2.4839	downReg	downReg	K09A9.6	A8WHT8	K09A9.6	Aspartyl/asparaginy/proline hydroxylase domain-containing protein	0.0002	0.0033	A8WHT8	14.3525	14.5616	14.3372	13.1446	13.3929	13.038
271	0.2413	14.3281	0.5282	0.3275	nonDE	nonDE	tgs-1	A8WHU4	tgs-1	Trimethylguanosine synthase	0.2963	0.4704	A8WHU4	13.8486	14.4191	14.3546	14.304	14.3333	14.709
272	3.3286	10.8374	2.55	1.6329	upReg	upReg	efhd-1	A8XMZ5	efhd-1	EF-hand domain-containing protein	0.0028	0.0233	A8XMZ5	ND	7.8606	9.8198	12.497	12.0032	12.0062
273	-0.0866	11.7548	0.0897	0.048	nonDE	nonDE	ekl-4	A8XQE0	ekl-4	SANT_DAMP1_like domain-containing protein	0.8134	0.8955	A8XQE0	11.3296	11.8533	12.2115	12.051	11.077	12.0067
274	-0.2566	14.3777	0.2718	0.1625	nonDE	nonDE	E01A2.1	A9CZN9	E01A2.1	GCS light chain	0.5348	0.6879	A9CZN9	14.0737	14.0569	15.3873	14.2113	14.0607	14.4761
275	-0.5046	13.1642	2.1367	1.3756	nonDE	nonDE	T02H6.1	A9D0C6	T02H6.1	WD_REPEATS_REGION domain-containing protein	0.0073	0.0421	A9D0C6	13.3306	13.3502	13.5687	12.9276	12.8525	12.9555
276	0.2957	14.506	1.2747	0.809	nonDE	nonDE	pcyt-2.1	A9D2X7	pcyt-2.1	ethanolamine-phosphate cytidylyltransferase	0.0531	0.1552	A9D2X7	14.4636	14.2755	14.3353	14.7463	14.6145	14.6008
277	-0.5343	14.9174	2.4148	1.544	nonDE	nonDE	syf-3	A9D4S6	syf-3	TPR_REGION domain-containing protein	0.0038	0.0286	A9D4S6	15.1483	15.273	15.1324	14.658	14.5868	14.7061
278	-1.2756	9.0062	1.3118	0.8345	downReg	nonDE	C27H6.9	A9QY30	C27H6.9	Mitochondrial genome maintenance exonuclease 1	0.0488	0.1464	A9QY30	ND	10.0318	9.2563	ND	7.9161	8.8208
279	0.5009	13.6543	1.5711	1.0149	nonDE	nonDE	pptr-2	A9UJN4	pptr-2	Serine/threonine protein phosphatase 2A regulatory subunit	0.0268	0.0966	A9UJN4	13.1703	13.4409	13.6005	13.9141	14.0853	13.7149
280	1.1015	15.1365	2.0512	1.3213	upReg	upReg	maph-1.2	A9UJN7	maph-1.2	Microtubule-associated protein futsch	0.0089	0.0477	A9UJN7	15.0756	14.6301	14.0516	15.9483	15.4761	15.6375
281	1.5861	15.4978	4.582	3.0687	upReg	upReg	srp-7	A9Z1L1	srp-7	Serpin domain-containing protein	0	0.0009	A9Z1L1	14.834	14.6029	14.6775	16.4566	16.237	16.1791
282	0.4956	14.4916	1.434	0.9173	nonDE	nonDE	ascc-1	A9Z1L6	ascc-1	K Homology domain-containing protein	0.0368	0.121	A9Z1L6	14.2606	14.1086	14.3622	14.8227	14.4118	14.9837
283	0.8446	13.1892	1.7196	1.1094	nonDE	nonDE	C17C3.1	B0M0L9	C17C3.1	Acyl-coenzyme A thioesterase 8	0.0191	0.0777	B0M0L9	ND	12.5558	ND	13.5041	13.4704	13.2266
284	2.0227	15.087	4.8158	3.1948	upReg	upReg	glna-1	B0M0N9	glna-1	glutaminase	0	0.0006	B0M0N9	13.9902	14.2957	13.9409	15.9511	16.0558	16.2881
285	0.0022	13.8791	0.0034	0.0014	nonDE	nonDE	F41E6.5	B1GRK5	F41E6.5	FMN hydroxy acid dehydrogenase domain-containing protein	0.9923	0.9967	B1GRK5	13.5394	14.1772	13.9176	14.1208	13.8877	13.6322
286	-0.7544	15.5997	2.0317	1.3116	nonDE	nonDE	ND4	B1PEW6	ND4	NADH-ubiquinone oxidoreductase chain 4	0.0093	0.0488	B1PEW6	15.9397	16.1946	15.7963	14.8858	15.4498	15.3319
287	0.197	13.2463	0.7004	0.4422	nonDE	nonDE	COX1	B1PEW7	COX1	Cytochrome c oxidase subunit 1	0.1993	0.3612	B1PEW7	13.2067	13.0788	13.1578	13.4394	13.4411	13.1538
288	-0.6719	13.5547	1.4917	0.9579	nonDE	nonDE	ND5	B1PEX0	ND5	NADH:ubiquinone reductase (H(+)-translocating) (Fragment)	0.0322	0.1102	B1PEX0	13.6641	13.9186	14.0893	12.7491	13.4757	13.4317
289	-0.3339	16.7586	1.0109	0.6419	nonDE	nonDE	CYTB	B1PEX6	CYTB	Cytochrome b	0.0975	0.2281	B1PEX6	16.6054	17.1265	17.0448	16.5761	16.5995	16.5995
290	0.4224	14.5284	1.7077	1.101	nonDE	nonDE	ugt-26	B1Q250	ugt-26	UDP-glucuronosyltransferase	0.0196	0.0793	B1Q250	14.2307	14.4967	14.2241	14.7281	14.6814	14.8092
291	0.3438	14.0868	0.9985	0.635	nonDE	nonDE	C14H10.3	B1Q254	C14H10.3	Pyridoxal phosphate-dependent transferase	0.1003	0.2317	B1Q254	14.0901	13.5826	14.0719	14.3255	14.1666	14.284
292	0.3947	16.1576	0.4989	0.3096	nonDE	nonDE	D1086.10	B1Q273	D1086.10	DUF281 domain-containing protein	0.317	0.4902	B1Q273	15.8294	15.5542	16.6157	16.535	16.2539	ND
293	-0.174	14.59	0.4755	0.2976	nonDE	nonDE	poml-3	B1V898	poml-3	SMP-30/Gluconolactonase/LRE-like region domain-containing protein	0.3346	0.504	B1V898	14.7176	14.7239	14.5896	14.3785	14.332	14.7985
294	0.163	13.2136	0.2609	0.1547	nonDE	nonDE	trpp-10	B1V899	trpp-10	Trafficking protein particle complex subunit 10	0.5484	0.7003	B1V899	ND	12.91	13.3542	13.1438	13.4464	ND
295	1.0827	15.3935	4.0705	2.7032	upReg	upReg	unc-57	B1V8A0	unc-57	Endophilin-A homolog	0.0001	0.002	B1V8A0	14.8711	14.8646	14.8207	16.0349	15.9073	15.8623
296	2.5111	14.6571	5.015	3.3112	upReg	upReg	saps-1	B2D6K9	saps-1	Serine/threonine-protein phosphatase 6 regulatory subunit	0	0.0005	B2D6K9	13.0725	13.4346	13.6976	15.9301	15.8314	15.9765
297	-0.4065	14.0183	1.5587	1.007	nonDE	nonDE	lin-61	B2D6M2	lin-61	Protein lin-61	0.0276	0.0984	B2D6M2	14.1121	14.2666	14.2861	13.7136	13.7241	14.0074
298	0.769	15.6578	1.7149	1.1067	nonDE	nonDE	rmd-2	B2D6P1	rmd-2	TPR_REGION domain-containing protein	0.0193	0.0782	B2D6P1	14.8074	15.3022	15.7105	16.1026	15.9402	16.0843
299	-0.6489	15.1068	2.8173	1.8119	nonDE	nonDE	smc-3	B2FDA8	smc-3	Structural maintenance of chromosomes protein 3	0.0015	0.0154	B2FDA8	15.4049	15.4646	15.4242	14.6681	14.843	14.8358
300	-0.7102	10.8133	1.5446	0.9974	nonDE	nonDE	dnj-8	B2MZA7	dnj-8	Thioredoxin domain-containing protein	0.0285	0.1006	B2MZA7	ND	11.3655	10.9712	ND	10.456	10.4603
301	-0.674	12.5506	0.72	0.455	nonDE	nonDE	ntl-2	B2MZA9	ntl-2	NOT2/NOT3/NOT5 C-terminal domain-containing protein	0.1906	0.3507	B2MZA9	11.9747	12.9637	13.7245	12.1366	12.5754	11.929
302	2.5153	13.3149	4.9761	3.282	upReg	upReg	vha-7	B2MZD0	vha-7	V-type proton ATPase 116 kDa subunit a 4	0	0.0005	B2MZD0	ND	11.9028	11.7088	14.3082	14.3569	14.2979
303	0.3757	17.6625	1.5591	1.007	nonDE	nonDE	gcn-1	B3CJ34	gcn-1	TOG domain-containing protein	0.0276	0.0984	B3CJ34	17.5212	17.4576	17.445	17.6856	17.8922	17.9731
304	-0.678	16.2932	2.0314	1.3116	nonDE	nonDE	nono-1	B3GWA1	nono-1	RRM domain-containing protein	0.0093	0.0488	B3GWA1	16.4907	16.6827	16.7233	15.801	15.7822	16.2795
305	-0.5075	15.5121	1.4164	0.9059	nonDE	nonDE	vps-26	B3GWB9	vps-26	Vacuolar protein sorting-associated protein 26	0.0383	0.1242	B3GWB9	15.9376	15.9704	15.3896	15.2433	15.1771	15.3548
306		11.9394			nonDE	nonDE	C39E9.8	B3GWC9	C39E9.8	DUF19 domain-containing protein			B3GWC9	ND	ND	ND	11.7912	12.4786	11.5486
307	0.1559	15.3636	0.4262	0.2649	nonDE	nonDE	cka-1	B3GWD5	cka-1	Choline/ethanolamine kinase	0.3748	0.5434	B3GWD5	15.4138	15.3913	15.0519	15.305	15.4008	15.6189
308	-0.1255	12.696	0.183	0.1061	nonDE	nonDE	Y105E8A.20	B3KYC0	Y105E8A.20	Methionine--tRNA ligase, mitochondrial	0.6562	0.7833	B3KYC0	ND	13.027	12.5155	12.4558	12.4829	12.9988
309	0.8434	13.439	0.4918	0.306	nonDE	nonDE	C14F11.4	B3WFT8	C14F11.4	AIP3 domain-containing protein	0.3222	0.4943	B3WFT8	11.4412	12.9109	14.6997	13.8163	13.7824	13.9833
310	-0.6328	14.9617	1.4957	0.9597	nonDE	nonDE	abts-1	B3WFV9	abts-1	Anion exchange protein	0.0319	0.1097	B3WFV9	15.0412	15.1835	15.6095	14.2976	14.765	14.8733
311	-0.0229	15.2064	0.0365	0.017	nonDE	nonDE	tspo-1	B3WFW9	tspo-1	TspO/MBR family protein	0.9195	0.9616	B3WFW9	14.7666	15.4399	15.4471	15.1132	15.1776	15.294
312	0.4767	12.9226	1.0825	0.6875	nonDE	nonDE	M04C9.3	B3WFY7	M04C9.3	Pyroglutamyl-peptidase 1	0.0827	0.2053	B3WFY7	12.6078	12.6317	12.8134	12.7655	13.1254	13.592
313	-1.4357	12.5612	2.68	1.7172	downReg	downReg	C31H5.6	B3WFZ3	C31H5.6	BAAT/acyl-CoA thioester hydrolase protein	0.0021	0.0192	B3WFZ3	13.0999	13.6436	13.0938	11.8464	12.2827	11.4012
314	-0.3035	16.8727	1.2171	0.7736	nonDE	nonDE	nxf-1	B5BM32	nxf-1	Nuclear RNA export factor 1	0.0607	0.1684	B5BM32	17.1293	17.0289	16.9153	16.5858	16.7673	16.8099
315	0.3728	14.4653	0.597	0.3742	nonDE	nonDE	num-1	B5BM46	num-1	PID domain-containing protein	0.2529	0.4225	B5BM46	14.5105	14.7048	13.6213	14.6752	14.6893	14.5907
316	2.0891	15.5476	4.7568	3.1508	upReg	upReg	ret-1	B5U8N2	ret-1	Reticulon-like protein	0	0.0007	B5U8N2	14.5911	14.3244	14.5938	16.8239	16.605	16.3476
317	-0.0311	16.4116	0.0234	0.0106	nonDE	nonDE	mlc-3	B6EU49	mlc-3	Alkali myosin light chain long isoform	0.9475	0.976	B6EU49	15.9492	16.2317	17.1006	16.8833	16.7214	15.5836
318	-0.5463	13.6658	0.7114	0.4497	nonDE	nonDE	F58H1.8	B6EU65	F58H1.8	Uncharacterized protein	0.1944	0.355	B6EU65	ND	14.3015	13.6856	14.0202	13.1157	13.206
319	0.0268	13.9701	0.0219	0.0102	nonDE	nonDE	nep-17	B6VQ96	nep-17	Peptidase_M13_N domain-containing protein	0.9508	0.9768	B6VQ96	13.4376	13.7261	14.7065	14.1178	14.4328	13.3998
320	1.1907	11.5763	0.8365	0.5291	nonDE	nonDE	Y43F8B.1	B7FAR9	Y43F8B.1	Prion-like-(Q/N-rich)-domain-bearing protein	0.1457	0.2957	B7FAR9	11.8154	9.3935	11.734	12.5809	12.4047	11.5294
321	-0.3684	11.4713	0.8607	0.545	nonDE	nonDE	mcd-1	B7FAS0	mcd-1	Modifier of cell death	0.1378	0.2851	B7FAS0	11.7946	11.7502	11.4218	11.4617	10.8957	11.5039
322	-0.0366	12.2175	0.0205	0.0097	nonDE	nonDE	ero-1	B7FAS8	ero-1	Endoplasmic oxidoreductin	0.954	0.9779	B7FAS8	ND	12.4039	12.0677	ND	11.4098	12.9886
323	-0.5334	12.4408	0.4699	0.2936	nonDE	nonDE	ints-6	B7WN63	ints-6	VWFA domain-containing protein	0.339	0.5086	B7WN63	12.9834	ND	12.4316	11.5832	12.7649	ND
324	-0.059	12.1973	0.1019	0.0553	nonDE	nonDE	ctg-2	B7WN92	ctg-2	CRAL-TRIO domain-containing protein	0.7908	0.8804	B7WN92	12.022	12.3793	12.2791	11.7947	12.2375	12.471
325	-0.2347	13.7164	0.5583	0.3476	nonDE	nonDE	Y53C12A.10	B7WNB4	Y53C12A.10	tRNA-uridine aminocarboxypropyltransferase	0.2765	0.4492	B7WNB4	13.4994	13.8136	14.1882	13.5594	13.6539	13.5839
326	1.0109	11.7925	0.5015	0.3115	nonDE	nonDE	wars-2	C0HKD6	wars-2	Tryptophan--tRNA ligase, mitochondrial	0.3152	0.4881	C0HKD6	10.1023	ND	12.4718	12.5687	ND	12.0272
327	0.0753	17.5672	0.0872	0.0461	nonDE	nonDE	vha-2	C0HLB3	vha-2	V-type proton ATPase 16 kDa proteolipid subunit c 2	0.8181	0.8992	C0HLB3	17.3393	17.1961	18.0531	17.7651	17.9215	17.1279
328	-1.25	13.7827	2.7963	1.7976	downReg	downReg	kcc-2	C0KDV0	kcc-2	K+/Cl-Cotransporter	0.0016	0.0159	C0KDV0	14.236	14.5423	14.4447	13.5428	13.1882	12.7421
329	0.3821	14.7041	1.1135	0.7071	nonDE	nonDE	F17C8.9	C0P278	F17C8.9	Aspartate dehydrogenase domain-containing protein	0.077	0.1963	C0P278	14.7416	14.1974	14.6003	14.9283	14.9905	14.7668
330	-0.5656	14.3052	2.1701	1.3978	nonDE	nonDE	mrpl-46	C0VXV6	mrpl-46	Large ribosomal subunit protein mL46	0.0068	0.04	C0VXV6	14.4534	14.642	14.6685	13.8537	14.1393	14.0741
331	-0.4549	13.9699	0.8229	0.5205	nonDE	nonDE	F40G9.5	C0Z1Y6	F40G9.5	Uncharacterized protein	0.1504	0.3016	C0Z1Y6	14.7572	13.8386	13.9961	13.4901	13.8398	13.8974
332	-0.1422	12.6446	0.1551	0.0878	nonDE	nonDE	F40G9.17	C0Z1Y9	F40G9.17	26S proteasome non-ATPase regulatory subunit 10	0.6996	0.8169	C0Z1Y9	13.3564	12.6972	12.0934	12.9393	12.3693	12.4118
333	-1.4433	12.161	1.3315	0.8487	downReg	nonDE	Y43F8B.3	C0Z3L4	Y43F8B.3	BPTI/Kunitz inhibitor domain-containing protein	0.0466	0.1417	C0Z3L4	ND	12.2314	13.8226	11.816	11.8748	11.0602
334	2.738	11.443	2.1209	1.3673	upReg	upReg	dnj-16	C1P627	dnj-16	J domain-containing protein	0.0076	0.0429	C1P627	ND	8.8462	10.7542	12.3162	12.2225	13.076
335	0.8607	18.8996	3.6481	2.3886	nonDE	nonDE	uba-1	C1P636	uba-1	Ubiquitin-activating enzyme E1 C-terminal domain-containing protein	0.0002	0.0041	C1P636	18.4966	18.4469	18.4643	19.2945	19.3693	19.3262
336	-0.3339	15.6562	0.6541	0.413	nonDE	nonDE	C39B5.5	C2BR91	C39B5.5	Cystatin domain-containing protein	0.2218	0.3864	C2BR91	15.8302	15.7512	15.8882	15.8453	15.655	14.9674
337	0.1272	14.7113	0.3736	0.2301	nonDE	nonDE	thoc-5	C2BR94	thoc-5	THO complex subunit 5	0.4231	0.5887	C2BR94	14.6363	14.7108	14.5959	14.6613	14.6495	15.0139
338	0.4323	13.6649	1.2699	0.8073	nonDE	nonDE	smg-3	C2BR97	smg-3	MIF4G domain-containing protein	0.0537	0.1558	C2BR97	13.4522	13.6488	13.2452	13.7694	13.724	14.1499
339	0.0453	14.1665	0.1181	0.0656	nonDE	nonDE	csn-6	C5VUK2	csn-6	MPN domain-containing protein	0.7619	0.8598	C5VUK2	14.105	14.0932	14.2334	14.0343	14.3909	14.1423
340	1.8516	15.2785	2.3192	1.4846	upReg	upReg	T28C6.7	C6KRI9	T28C6.7	Kinesin motor domain-containing protein	0.0048	0.0328	C6KRI9	ND	14.7856	13.5496	16.0252	16.0265	16.0058
341	0.4189	14.1237	0.8645	0.5473	nonDE	nonDE	sao-1	C6KRN1	sao-1	Suppressor of aph-1	0.1366	0.2836	C6KRN1	14.3979	13.6246	13.7204	14.4694	14.1107	14.4194
342	1.0596	13.561	1.7099	1.1027	upReg	nonDE	W02D9.2	C6KRN3	W02D9.2	Protein YIPF	0.0195	0.0789	C6KRN3	12.6673	13.6788	12.7475	13.7486	14.0532	14.4707
343	-0.374	13.4458	0.7058	0.4457	nonDE	nonDE	sqrd-1	C6KRP5	sqrd-1	FAD/NAD(P)-binding domain-containing protein	0.1969	0.3584	C6KRP5	13.1214	13.7132	14.0638	13.2817	13.387	13.1077
344	-0.1369	14.4543	0.3727	0.2297	nonDE	nonDE	gly-4	C6S3M5	gly-4	Glycosyltransferase 2-like domain-containing protein	0.4239	0.5893	C6S3M5	14.5015	14.4507	14.6162	14.1303	14.4347	14.5927
345	0.6052	11.4694	0.6584	0.4156	nonDE	nonDE	nid-1	C7FZU3	nid-1	Nidogen	0.2196	0.3841	C7FZU3	10.7827	ND	11.5508	12.1494	11.3945	ND
346	-0.3234	17.813	0.8411	0.5318	nonDE	nonDE	ZK1058.9	C9IY21	ZK1058.9	Uncharacterized protein	0.1442	0.2939	C9IY21	18.3501	17.8435	17.7306	17.7168	17.6766	17.5605
347	-0.3745	14.3241	1.1809	0.7485	nonDE	nonDE	inx-11	C9IY29	inx-11	Innexin	0.0659	0.1784	C9IY29	14.5169	14.6406	14.3765	14.397	13.9335	14.0801
348	0.5808	19.6887	1.369	0.8726	nonDE	nonDE	fln-1	D0IMZ5	fln-1	Calponin-homology (CH) domain-containing protein	0.0428	0.1341	D0IMZ5	19.252	19.0886	19.8544	19.8428	20.0998	19.9948
349	-0.1723	17.0553	0.5816	0.3647	nonDE	nonDE	laf-1	D0PV95	laf-1	ATP-dependent RNA helicase laf-1	0.2621	0.4318	D0PV95	16.9804	17.1658	17.2784	16.8525	17.0718	16.9832
350	-1.1527	13.0608	2.1829	1.4055	downReg	downReg	tdp-1	D0VWM8	tdp-1	Tar DNA-binding protein homolog 1	0.0066	0.0393	D0VWM8	13.3962	13.6039	13.9113	12.3949	13.0118	12.0467
351	1.6823	12.5389	4.229	2.8294	upReg	upReg	gcn-2	D0Z5N4	gcn-2	Eukaryotic translation initiation factor 2-alpha kinase gcn-2	0.0001	0.0015	D0Z5N4	11.4122	11.9667	11.7142	13.4038	13.4058	13.3306
352	0.8963	14.7062	0.6644	0.4189	nonDE	nonDE	F54C8.7	D1MN62	F54C8.7	AH domain-containing protein	0.2166	0.3812	D1MN62	ND	ND	14.034	15.28	14.1159	15.3948
353	-0.5216	14.9518	2.0664	1.3346	nonDE	nonDE	ech-2	D1MN80	ech-2	Enoyl-CoA hydratase domain-containing protein 3, mitochondrial	0.0086	0.0463	D1MN80	15.0897	15.3325	15.2158	14.6163	14.6177	14.8391
354	-0.5316	13.6313	1.35	0.8599	nonDE	nonDE	Y116A8C.27	D3NQA8	Y116A8C.27	DUF3800 domain-containing protein	0.0447	0.1381	D3NQA8	13.992	14.1233	13.5763	13.3589	13.1128	13.6249
355	-0.3852	15.1012	1.0611	0.6727	nonDE	nonDE	pyk-2	D3YT36	pyk-2	Pyruvate kinase	0.0869	0.2125	D3YT36	15.5843	15.2383	15.0589	14.9681	14.6937	15.0641
356	-1.5428	11.3118	1.6156	1.0437	downReg	nonDE	catp-6	D3YT44	catp-6	Cation-transporting ATPase 13A3	0.0242	0.0904	D3YT44	12.3404	ND	ND	ND	10.5198	11.0754
357	3.0692	14.1648	3.8421	2.5416	upReg	upReg	sir-2.1	D3YT50	sir-2.1	Deacetylase sirtuin-type domain-containing protein	0.0001	0.0029	D3YT50	13.4541	12.2888	12.1475	15.6128	15.7223	15.763
358	0.6236	14.8816	2.4231	1.5492	nonDE	nonDE	mars-1	D3YT56	mars-1	tRNA-binding domain-containing protein	0.0038	0.0282	D3YT56	14.5618	14.4414	14.7061	15.3302	15.1146	15.1354
359	-0.3329	12.5103	0.5293	0.3283	nonDE	nonDE	fcd-2	D3YT99	fcd-2	FANCD2	0.2956	0.4696	D3YT99	12.7543	ND	12.4883	12.2884	ND	ND
360	2.6836	14.9353	5.5565	3.624	upReg	upReg	atx-2	D4PH96	atx-2	LsmAD domain-containing protein	0	0.0002	D4PH96	13.4228	13.4751	13.8826	16.2891	16.2289	16.3134
361	-0.4074	13.8828	1.0566	0.6707	nonDE	nonDE	C25G4.3	D4PH98	C25G4.3	Ribosome-binding factor A	0.0878	0.2135	D4PH98	14.261	14.0609	13.9377	14.0099	13.3728	13.6545
362	-0.2087	9.8307	0.0681	0.0345	nonDE	nonDE	C49C3.10	D4PHA0	C49C3.10	Protein kinase domain-containing protein	0.8548	0.9237	D4PHA0	ND	8.8874	10.9133	ND	ND	9.6916
363	1.5128	14.1623	3.0802	1.9849	upReg	upReg	larp-1	D5MCN2	larp-1	La-related protein 1	0.0008	0.0104	D5MCN2	13.3542	13.0482	13.8154	15.0537	14.6163	15.0862
364	-0.1515	13.6644	0.2014	0.1178	nonDE	nonDE	sup-26	D5MCQ1	sup-26	RRM domain-containing protein	0.6289	0.7625	D5MCQ1	13.1237	13.8075	14.2891	13.6298	13.5623	13.5739
365	-0.0906	14.6647	0.0798	0.042	nonDE	nonDE	nstp-10	D6R8W5	nstp-10	Sugar phosphate transporter domain-containing protein	0.8322	0.9079	D6R8W5	15.1234	14.6947	14.2849	15.123	ND	14.0977
366	0.9668	11.6701	2.6969	1.7308	nonDE	nonDE	ZK355.2	D6RYD5	ZK355.2	G protein-coupled receptor	0.002	0.0186	D6RYD5	11.2003	11.3724	11.2774	12.1002	ND	12.4001
367	-0.0452	16.5374	0.0997	0.0541	nonDE	nonDE	Y59E9AL.36	D6RYE4	Y59E9AL.36	RRM domain-containing protein	0.7949	0.8828	D6RYE4	16.437	16.7698	16.4733	16.4935	16.3285	16.7224
368	-1.3117	12.826	2.8534	1.8402	downReg	downReg	math-38	D6VPA0	math-38	MATH domain-containing protein	0.0014	0.0144	D6VPA0	13.8826	13.4719	13.0909	12.3792	12.1462	11.9849
369	1.6914	11.6197	1.8144	1.166	upReg	nonDE	C02D5.4	D7SFI3	C02D5.4	Glutathione S-transferase omega	0.0153	0.0682	D7SFI3	11.6211	11.0502	9.6508	12.2982	12.3808	12.7173
370	0.1082	10.7794	0.1448	0.0812	nonDE	nonDE	pri-2	D7SFP4	pri-2	DNA primase large subunit	0.7165	0.8295	D7SFP4	10.8273	ND	10.6017	10.4612	10.7297	11.2771
371	0.044	15.7329	0.1013	0.055	nonDE	nonDE	wago-5	D9N120	wago-5	Piwi-like protein	0.792	0.881	D9N120	15.7509	15.9086	15.4732	15.6307	15.8634	15.7704
372	-0.6458	11.7492	0.7238	0.4569	nonDE	nonDE	myrf-2	D9PTN5	myrf-2	Myelin regulatory factor homolog 2	0.1889	0.3492	D9PTN5	11.4253	12.0179	12.2889	ND	11.2649	ND
373	1.2293	12.6916	3.0272	1.943	upReg	upReg	snx-6	D9PTP5	snx-6	PX domain-containing protein	0.0009	0.0114	D9PTP5	11.7656	12.0269	12.4384	13.3839	13.3973	13.1377
374	0.8393	15.9917	2.9923	1.926	nonDE	nonDE	unc-70	E0AHA7	unc-70	Spectrin beta chain	0.001	0.0119	E0AHA7	15.548	15.4232	15.745	16.3361	16.5383	16.3597
375		12.3532			nonDE	nonDE	D2023.3	E0AHC8	D2023.3	C2 domain-containing protein			E0AHC8	ND	12.4901	12.2164	ND	ND	ND
376	-0.5842	12.9767	0.7929	0.4995	nonDE	nonDE	F11A10.6	E1B6R9	F11A10.6	Transmembrane protein 115	0.1611	0.3166	E1B6R9	13.3662	ND	ND	12.9999	12.5641	ND
377	1.3592	14.9976	4.6356	3.0879	upReg	upReg	Y49E10.21	E1B6W2	Y49E10.21	RAD50-interacting protein 1	0	0.0008	E1B6W2	14.3417	14.3412	14.2712	15.6627	15.5994	15.7696
378	0.886	15.0802	2.9092	1.8756	nonDE	nonDE	dnc-1	E2JKZ0	dnc-1	Dynactin subunit 1	0.0012	0.0133	E2JKZ0	14.8992	14.4715	14.5408	15.5884	15.4594	15.5217
379	-0.621	14.0208	1.813	1.166	nonDE	nonDE	iars-2	E2JL04	iars-2	isoleucine--tRNA ligase	0.0154	0.0682	E2JL04	14.1903	14.51	14.2935	13.4895	13.62	14.0214
380	0.2762	15.5845	0.2371	0.1413	nonDE	nonDE	hpo-34	E3W743	hpo-34	Protein kinase domain-containing protein	0.5792	0.7223	E3W743	14.8849	15.0856	16.3686	15.4577	16.3443	15.3657
381	0.0519	14.3527	0.0832	0.044	nonDE	nonDE	H01G02.1	E3W759	H01G02.1	Apple domain-containing protein	0.8256	0.9037	E3W759	14.0121	14.2911	14.677	14.2434	14.6744	14.2182
382	0.0201	15.0679	0.0217	0.0102	nonDE	nonDE	Y10G11A.1	E4MYG2	Y10G11A.1	5'-nucleotidase	0.9513	0.9768	E4MYG2	14.6661	15.0771	15.4365	ND	15.3837	14.7763
383	0.148	14.3156	0.3321	0.205	nonDE	nonDE	mlst-8	E5QCF5	mlst-8	Target of rapamycin complex subunit lst8	0.4655	0.6237	E5QCF5	14.566	13.9479	14.2111	14.4325	14.4824	14.254
384	-0.3888	13.844	0.5936	0.3722	nonDE	nonDE	T05G5.5	E5QCF6	T05G5.5	Dephospho-CoA kinase	0.2549	0.4244	E5QCF6	13.8925	14.0932	14.1296	12.9969	14.1723	13.7797
385	-0.6583	13.3574	2.586	1.6585	nonDE	nonDE	ints-2	E5QCH1	ints-2	INTegrator complex Subunit homolog	0.0026	0.022	E5QCH1	13.8257	13.5172	13.7167	13.0013	12.9866	13.0967
386	-1.3361	10.3865	0.5854	0.3671	nonDE	nonDE	F53C11.4	E5QCH3	F53C11.4	SH2 domain-containing protein	0.2598	0.4294	E5QCH3	ND	11.2772	ND	ND	10.8665	9.0157
387	-0.2541	12.393	0.4812	0.3008	nonDE	nonDE	algn-3	E5QCI3	algn-3	Dol-P-Man:Man(5)GlcNAc(2)-PP-Dol alpha-1,3-mannosyltransferase	0.3302	0.5002	E5QCI3	12.4889	12.3596	12.7115	12.086	11.9675	12.7443
388	-0.5796	14.6047	2.1069	1.3606	nonDE	nonDE	K09E4.3	E5QCI5	K09E4.3	Methyltransferase type 11 domain-containing protein	0.0078	0.0436	E5QCI5	14.7997	15.0588	14.8251	14.1474	14.4723	14.3251
389	1.5251	10.6369	1.0227	0.65	nonDE	nonDE	nhr-49	E5QCI8	nhr-49	NR LBD domain-containing protein	0.0949	0.2239	E5QCI8	ND	10.8174	8.9314	ND	11.2545	11.5444
390	-0.3908	13.2946	0.7904	0.4986	nonDE	nonDE	Y105E8A.21	E8MDW3	Y105E8A.21	TFIIIC_sub6 domain-containing protein	0.162	0.3172	E8MDW3	13.9443	13.0714	13.4543	13.2688	13.0881	12.9408
391	0.381	12.1443	0.437	0.2716	nonDE	nonDE	scb-1	E9P8A3	scb-1	MRG domain-containing protein	0.3656	0.535	E9P8A3	12.6152	11.9727	11.2736	12.5834	11.8523	12.5688
392	-0.5828	14.8863	2.3013	1.4748	nonDE	nonDE	zfr-1	E9RKC7	zfr-1	DZF domain-containing protein	0.005	0.0335	E9RKC7	15.2169	15.2231	15.0932	14.4193	14.6421	14.7233
393	-1.2195	11.524	0.8655	0.548	nonDE	nonDE	hum-7	F0IWT2	hum-7	Unconventional myosin-IXa-like	0.1363	0.2831	F0IWT2	12.3496	12.3272	11.7244	12.417	10.77	9.5558
394	0.4656	11.6222	0.8491	0.5365	nonDE	nonDE	nceh-1	F0IWV1	nceh-1	Alpha/beta hydrolase fold-3 domain-containing protein	0.1416	0.2907	F0IWV1	11.9225	11.2354	11.0104	11.6207	11.8275	12.1169
395	0.2251	13.541	0.838	0.5302	nonDE	nonDE	sqst-1	F1LIM5	sqst-1	ZZ-type domain-containing protein	0.1452	0.295	F1LIM5	13.5969	13.3844	13.304	13.7203	13.6727	13.5677
396		13.3419			nonDE	nonDE	kin-9	F3NWW5	kin-9	Protein kinase domain-containing protein			F3NWW5	ND	ND	ND	13.4214	13.1738	13.4306
397	0.474	14.3966	0.7461	0.4713	nonDE	nonDE	ttr-25	F3Y5P3	ttr-25	TransThyretin-Related family domain	0.1794	0.3379	F3Y5P3	14.4375	13.9325	14.1088	15.2837	14.3216	14.2957
398		15.4549			nonDE	nonDE	W05B5.1	F5GUG6	W05B5.1	Uncharacterized protein			F5GUG6	ND	ND	ND	15.4921	15.5573	15.3151
399	0.642	13.6982	1.4723	0.9432	nonDE	nonDE	ttc-7	F8WU09	ttc-7	TPR_REGION domain-containing protein	0.0337	0.114	F8WU09	13.0465	13.5794	ND	14.133	13.8943	13.8377
400	0.0773	18.3453	0.2928	0.1761	nonDE	nonDE	iff-1	G1K0V8	iff-1	Eukaryotic translation initiation factor 5A	0.5096	0.6666	G1K0V8	18.2734	18.3416	18.305	18.3775	18.4135	18.361
401	0.6319	11.0601	0.1439	0.0809	nonDE	nonDE	iff-1	G1K0V9	iff-1	Translation elongation factor IF5A C-terminal domain-containing protein	0.7179	0.83	G1K0V9	12.7498	6.9474	12.5352	10.1544	12.634	11.3396
402	-0.051	15.0841	0.1389	0.0778	nonDE	nonDE	pgp-6	G1K0X0	pgp-6	p-GlycoProtein related	0.7263	0.8361	G1K0X0	14.9962	15.0929	15.2397	14.984	14.9719	15.2199
403	0.344	11.2928	0.7445	0.4705	nonDE	nonDE	Y56A3A.16	G2HK08	Y56A3A.16	Rubicon Homology domain-containing protein	0.1801	0.3385	G2HK08	10.7005	11.3453	11.3165	11.2257	11.6484	11.5203
404		13.8164			nonDE	nonDE	tlk-1	G3MTX3	tlk-1	Protein kinase domain-containing protein			G3MTX3	13.8847	ND	13.7482	ND	ND	ND
405	0.1834	13.2986	0.4161	0.2573	nonDE	nonDE	F55A11.6	G3MU11	F55A11.6	GST C-terminal domain-containing protein	0.3836	0.553	G3MU11	13.3215	13.0607	13.2385	13.0542	13.4271	13.6896
406	0.3654	13.7644	0.4392	0.2728	nonDE	nonDE	mif-2	G3MU38	mif-2	MIF-like protein mif-2	0.3637	0.5335	G3MU38	13.4837	13.3284	13.933	14.3013	14.3806	13.1594
407	-0.5899	13.4496	0.7308	0.4616	nonDE	nonDE	rrf-1	G3MU40	rrf-1	RNA-directed RNA polymerase	0.1859	0.3455	G3MU40	13.5779	13.9039	13.7519	12.4114	13.0757	13.9769
408	-0.3816	16.5356	1.7616	1.131	nonDE	nonDE	math-33	G3MU79	math-33	Ubiquitin carboxyl-terminal hydrolase 7	0.0173	0.074	G3MU79	16.771	16.7665	16.6418	16.282	16.3446	16.4079
409	-0.0564	19.7065	0.1543	0.0873	nonDE	nonDE	sec-61.a	G3MU88	sec-61.a	Translocon Sec61/SecY plug domain-containing protein	0.7009	0.8178	G3MU88	19.842	19.7777	19.5843	19.5657	19.6443	19.8248
410		10.6209			nonDE	nonDE	B0511.12	G4RT15	B0511.12	Pecanex-like protein			G4RT15	ND	ND	ND	10.4301	10.6376	10.7949
411	1.7114	15.9863	4.6027	3.0687	upReg	upReg	F38A1.8	G4RYA5	F38A1.8	SRP54-type proteins GTP-binding domain-containing protein	0	0.0009	G4RYA5	15.0607	14.9548	15.3763	16.8575	16.8371	16.8312
412	0.7614	15.4072	2.4156	1.544	nonDE	nonDE	spc-1	G4S034	spc-1	Spectrin alpha chain	0.0038	0.0286	G4S034	14.925	14.8832	15.2713	15.8791	15.8933	15.5912
413	-0.4675	14.7967	0.4272	0.2657	nonDE	nonDE	anat-1	G4S185	anat-1	N-acetyltransferase domain-containing protein	0.3739	0.5424	G4S185	15.7386	13.9275	15.4253	14.3079	14.8313	14.5496
414	3.5772	14.3879	5.1533	3.3671	upReg	upReg	Y39G10AR.9	G4SF15	Y39G10AR.9	WD_REPEATS_REGION domain-containing protein	0	0.0004	G4SF15	12.0255	ND	12.4578	15.931	15.7531	15.7722
415	-1.4877	14.3448	3.5964	2.3518	downReg	downReg	F25E2.2	G4SF79	F25E2.2	Ig-like domain-containing protein	0.0003	0.0044	G4SF79	15.3457	14.8778	15.0423	13.8259	13.6425	13.3344
416	0.3914	14.058	0.7979	0.5029	nonDE	nonDE	fbxa-4	G4SG25	fbxa-4	F-box domain-containing protein	0.1593	0.3141	G4SG25	14.1438	14.0852	13.358	14.1681	14.1627	14.4304
417	0.6149	18.8578	0.5471	0.3405	nonDE	nonDE	pqn-52	G4SL51	pqn-52	DUF1080 domain-containing protein	0.2837	0.4565	G4SL51	18.0608	17.897	19.6932	19.3679	19.4488	18.6791
418	-0.1648	17.1656	0.4188	0.2587	nonDE	nonDE	ttn-1	G4SLH0	ttn-1	Titin homolog	0.3812	0.5512	G4SLH0	17.3616	17.4015	16.981	17.0697	17.2661	16.9138
419	-0.1995	13.5133	0.4888	0.304	nonDE	nonDE	T10F2.5	G4SNB8	T10F2.5	Trafficking protein particle complex subunit 2-like protein	0.3245	0.4966	G4SNB8	13.3576	13.698	13.7238	ND	13.4728	13.3144
420	3.6268	12.5544	4.205	2.8118	upReg	upReg	Y92H12BM.1	G4SNJ8	Y92H12BM.1	WW domain-containing protein	0.0001	0.0015	G4SNJ8	ND	ND	9.8343	13.3402	13.5885	13.4547
421	-0.3647	15.045	1.5893	1.0265	nonDE	nonDE	hrpu-2	G4SPY0	hrpu-2	RRM domain-containing protein	0.0257	0.0941	G4SPY0	15.3296	15.2329	15.1196	14.777	14.8999	14.9112
422	-0.7476	14.8482	2.2584	1.4472	nonDE	nonDE	slc-36.2	G4SQY7	slc-36.2	Amino acid transporter transmembrane domain-containing protein	0.0055	0.0357	G4SQY7	15.4179	15.0656	15.1823	14.6439	14.1992	14.5801
423	-0.2836	14.4547	0.8342	0.528	nonDE	nonDE	abtm-1	G4SRS5	abtm-1	ABC transmembrane type-1 domain-containing protein	0.1465	0.2965	G4SRS5	14.4822	14.5129	14.7945	14.3372	14.081	14.5207
424	-0.1475	15.0785	0.1217	0.0678	nonDE	nonDE	ND1	G4XR16	ND1	NADH-ubiquinone oxidoreductase chain 1	0.7556	0.8554	G4XR16	14.1815	15.3878	15.8874	14.6552	15.128	15.231
425	-0.6171	9.8021	2.0761	1.341	nonDE	nonDE	ND4L	G4XR26	ND4L	NADH dehydrogenase subunit 4L (Fragment)	0.0084	0.0456	G4XR26	9.9285	10.0698	10.1484	9.4213	ND	9.4424
426	-1.1555	12.7468	2.2347	1.4354	downReg	downReg	cir-1	G5EBE3	cir-1	CBF1-interacting co-repressor CIR N-terminal domain-containing protein	0.0058	0.0367	G5EBE3	12.828	13.7507	13.3951	12.1881	11.8879	12.4314
427	0.6001	13.8629	1.4532	0.9304	nonDE	nonDE	glo-1	G5EBF0	glo-1	Ras-related protein Rab	0.0352	0.1174	G5EBF0	13.9111	13.2746	13.5028	14.3976	13.8907	14.2006
428	0.473	16.136	0.6858	0.4321	nonDE	nonDE	pud-2.1	G5EBF3	pud-2.1	Up-regulated in Daf-2 domain-containing protein	0.2061	0.3698	G5EBF3	15.3405	15.9905	16.3676	16.736	16.4671	15.9145
429	0.4186	16.0815	0.9662	0.6115	nonDE	nonDE	lgmn-1	G5EBF4	lgmn-1	legumain	0.1081	0.2446	G5EBF4	16.2115	15.9469	15.4581	16.3948	16.1147	16.3627
430	0.6375	14.5811	2.2141	1.42	nonDE	nonDE	rde-4	G5EBF5	rde-4	DRBM domain-containing protein	0.0061	0.038	G5EBF5	14.1502	14.1206	14.5164	14.9197	14.8086	14.9712
431	-0.6652	14.3968	1.8213	1.1708	nonDE	nonDE	lrs-2	G5EBH2	lrs-2	leucine--tRNA ligase	0.0151	0.0675	G5EBH2	15.0047	14.8268	14.3568	14.116	14.14	13.9365
432	-0.0004	13.792	0.0004	0.0004	nonDE	nonDE	calu-1	G5EBH7	calu-1	Calumenin-like protein	0.9991	0.9991	G5EBH7	14.4081	13.4009	13.5676	14.4699	13.5539	13.3515
433	0.1798	15.4793	0.5688	0.3554	nonDE	nonDE	4D656	G5EBI0	4D656	Endoplasmic reticulum transmembrane protein	0.2699	0.4411	G5EBI0	15.5129	15.3534	15.302	15.7601	15.3917	15.5558
434	0.0329	15.6038	0.0472	0.0228	nonDE	nonDE	ceeh-1	G5EBI4	ceeh-1	Epoxide hydrolase 1	0.8969	0.9489	G5EBI4	16.049	15.5827	15.1305	15.6614	15.5551	15.6442
435		16.1173			nonDE	nonDE	mlt-4	G5EBJ4	mlt-4	ANK_REP_REGION domain-containing protein			G5EBJ4	ND	ND	ND	14.9745	15.6451	17.7324
436	-1.2407	16.3517	1.4531	0.9304	downReg	nonDE	fbp-1	G5EBJ7	fbp-1	fructose-bisphosphatase	0.0352	0.1174	G5EBJ7	17.7839	17.0216	16.1105	16.2217	15.484	15.4882
437	0.1066	12.4867	0.058	0.0276	nonDE	nonDE	T08A11.1	G5EBK0	T08A11.1	DEP domain-containing protein	0.8751	0.9385	G5EBK0	ND	12.3675	12.4779	13.3226	11.2922	12.9732
438	-0.2082	14.3089	0.6119	0.383	nonDE	nonDE	pbo-4	G5EBK1	pbo-4	Na(+)/H(+) exchanger protein 7	0.2444	0.414	G5EBK1	14.6744	14.3331	14.2315	14.1014	14.1998	14.3133
439	0.5036	16.3016	1.1074	0.7038	nonDE	nonDE	erm-1	G5EBK3	erm-1	Moesin/ezrin/radixin homolog 1	0.0781	0.1978	G5EBK3	16.4035	16.0505	15.6954	16.6973	16.7274	16.2355
440	-0.2375	14.9734	0.5268	0.3275	nonDE	nonDE	atg-7	G5EBK4	atg-7	Ubiquitin-like modifier-activating enzyme ATG7	0.2973	0.4705	G5EBK4	15.5117	14.9451	14.8198	14.9006	14.7552	14.9081
441	-0.9562	12.7571	3.3558	2.1845	nonDE	nonDE	ras-1	G5EBK8	ras-1	GTP binding protein	0.0004	0.0065	G5EBK8	13.1475	13.4406	13.1174	12.3318	12.2519	12.2534
442	0.4902	14.28	2.3169	1.4833	nonDE	nonDE	ego-2	G5EBN5	ego-2	BRO1 domain-containing protein	0.0048	0.0329	G5EBN5	14.0942	13.9773	14.0333	14.4877	14.526	14.5616
443	-0.3059	14.7166	1.4355	0.9184	nonDE	nonDE	snf-3	G5EBN9	snf-3	Sodium- and chloride-dependent betaine transporter	0.0367	0.1207	G5EBN9	14.8554	14.9279	14.8252	14.5013	14.6168	14.5728
444	0.6211	16.1559	2.6353	1.6894	nonDE	nonDE	frm-1	G5EBP4	frm-1	Moesin/ezrin/radixin homolog 1	0.0023	0.0204	G5EBP4	15.9039	15.8778	15.7546	16.5511	16.36	16.4883
445	5.2256	19.5587	8.1517	4.5912	upReg	upReg	ZC247.1	G5EBP5	ZC247.1	63 kDa sperm flagellar membrane protein	0	0	G5EBP5	16.9981	16.8502	16.9893	22.1634	22.1405	22.2105
446	0.8853	16.472	2.5306	1.6224	nonDE	nonDE	gdi-1	G5EBR1	gdi-1	Rab GDP dissociation inhibitor	0.0029	0.0239	G5EBR1	15.8858	16.2304	15.9718	17.1055	16.6143	17.0241
447	-0.9174	13.3367	1.2514	0.7962	nonDE	nonDE	aex-6	G5EBS5	aex-6	small monomeric GTPase	0.0561	0.1599	G5EBS5	13.5049	13.7137	14.1675	12.066	13.3845	13.1835
448	-0.5683	14.6969	0.7209	0.4552	nonDE	nonDE	mog-3	G5EBT5	mog-3	Pre-mRNA-splicing factor CWC25 homolog	0.1901	0.3506	G5EBT5	14.5889	15.7249	14.6292	14.0981	14.2252	14.915
449	-0.2272	14.7095	0.6311	0.3959	nonDE	nonDE	F17C11.12	G5EBT8	F17C11.12	Major facilitator superfamily (MFS) profile domain-containing protein	0.2338	0.4019	G5EBT8	14.7913	14.8109	14.867	14.8508	14.2941	14.6428
450	-0.1329	15.6182	0.4822	0.3014	nonDE	nonDE	zag-1	G5EBU4	zag-1	Zinc finger E-box-binding homeobox protein zag-1	0.3294	0.4996	G5EBU4	15.7202	15.7447	15.5891	15.4975	15.6721	15.4858
451	-0.4417	13.7532	1.3027	0.8276	nonDE	nonDE	T12D8.9	G5EBU8	T12D8.9	Protein PFC0760c-like	0.0498	0.1487	G5EBU8	14.0153	14.1466	13.7601	13.5571	13.7563	13.2836
452	1.5966	12.9018	2.8757	1.853	upReg	upReg	lec-10	G5EBV4	lec-10	Galectin	0.0013	0.014	G5EBV4	ND	12.2174	11.6702	13.4754	13.8049	13.341
453	-0.1235	16.6746	0.4031	0.2488	nonDE	nonDE	pgl-3	G5EBV6	pgl-3	Guanyl-specific ribonuclease pgl-3	0.3953	0.5639	G5EBV6	16.7347	16.7893	16.685	16.4678	16.7894	16.5814
454	0.476	14.5478	2.0697	1.3359	nonDE	nonDE	usp-50	G5EBW2	usp-50	USP domain-containing protein	0.0085	0.0461	G5EBW2	14.3315	14.3377	14.2601	14.6916	14.7419	14.9239
455	-0.2421	15.4053	1.0247	0.6512	nonDE	nonDE	fecl-1	G5EBW5	fecl-1	FErroChelatase-Like	0.0945	0.2233	G5EBW5	15.5	15.6497	15.4293	15.2366	15.313	15.3032
456	-0.1782	13.888	0.2937	0.1768	nonDE	nonDE	klp-18	G5EBX0	klp-18	Kinesin motor domain-containing protein	0.5085	0.6656	G5EBX0	14.3714	14.0538	13.506	13.5594	13.9682	13.8691
457	-0.1327	15.2804	0.3028	0.1835	nonDE	nonDE	cyl-1	G5EBX3	cyl-1	Cyclin L homolog cyl-1	0.498	0.6554	G5EBX3	15.2014	15.3261	15.5128	15.3999	14.897	15.3452
458	-0.6631	11.9836	1.8131	1.166	nonDE	nonDE	crn-3	G5EBX6	crn-3	Cell death-related nuclease 3	0.0154	0.0682	G5EBX6	12.5055	12.0876	12.3523	11.8202	11.8108	11.325
459	-0.6616	13.0682	0.9377	0.5976	nonDE	nonDE	Y59E9AR.2	G5EBX7	Y59E9AR.2	RNase NYN domain-containing protein	0.1154	0.2526	G5EBX7	13.9631	12.9671	ND	13.0725	12.6007	12.7373
460	-0.7862	13.5996	2.1542	1.3882	nonDE	nonDE	rtfo-1	G5EBY0	rtfo-1	RNA polymerase-associated protein RTF1 homolog	0.007	0.0409	G5EBY0	13.9291	13.6956	14.1176	13.122	ND	13.1338
461	-0.1199	16.9804	0.1296	0.0722	nonDE	nonDE	nmy-2	G5EBY3	nmy-2	Myosin-11	0.742	0.8468	G5EBY3	17.3169	17.4762	16.3278	16.6504	17.2708	16.8402
462	1.3405	9.2476	0.9066	0.5768	nonDE	nonDE	phf-5	G5EBY6	phf-5	PHD finger-like domain-containing protein 5A	0.124	0.265	G5EBY6	7.4872	7.8947	10.3502	10.0681	10.0307	9.6548
463	-0.2349	12.6067	0.5805	0.3639	nonDE	nonDE	xpf-1	G5EBZ1	xpf-1	ERCC4 domain-containing protein	0.2628	0.4326	G5EBZ1	12.8517	12.9688	12.3519	12.4235	12.5009	12.5433
464	-0.2376	16.4802	1.102	0.7016	nonDE	nonDE	let-418	G5EBZ4	let-418	Protein let-418	0.0791	0.1988	G5EBZ4	16.5636	16.6397	16.5936	16.31	16.3597	16.4145
465	0.7151	13.5841	2.2069	1.4172	nonDE	nonDE	ark-1	G5EBZ8	ark-1	Ack-related non-receptor tyrosine kinase	0.0062	0.0383	G5EBZ8	13.3172	13.2077	13.1546	13.6751	13.9183	14.2315
466	-0.476	15.8228	2.1243	1.3686	nonDE	nonDE	evl-14	G5EC05	evl-14	Cnd1 domain-containing protein	0.0075	0.0428	G5EC05	15.9808	16.0575	16.1443	15.5179	15.5639	15.6726
467	0.1218	15.2079	0.3896	0.24	nonDE	nonDE	cept-1	G5EC09	cept-1	Choline/ethanolaminephosphotransferase 1-like	0.4078	0.5754	G5EC09	15.2917	15.0179	15.1315	15.3562	15.1406	15.3096
468	0.8134	15.3079	1.1247	0.7149	nonDE	nonDE	lec-9	G5EC10	lec-9	Galectin	0.075	0.1928	G5EC10	14.1235	14.9322	15.6478	15.6603	15.7004	15.7829
469	-0.5251	13.5165	1.2412	0.791	nonDE	nonDE	obr-3	G5EC19	obr-3	PH domain-containing protein	0.0574	0.1618	G5EC19	14.022	13.9617	13.3533	13.176	13.1133	13.4726
470	1.1859	15.0835	3.428	2.2292	upReg	upReg	F55G11.4	G5EC22	F55G11.4	CUB-like domain-containing protein	0.0004	0.0059	G5EC22	14.6447	14.5843	14.2429	15.8589	15.6205	15.5501
471	-0.6975	15.6519	2.8725	1.8524	nonDE	nonDE	hcf-1	G5EC23	hcf-1	Host cell factor homolog hcf-1	0.0013	0.014	G5EC23	15.9835	16.1215	15.8972	15.2682	15.3793	15.262
472	0.0578	16.3067	0.1884	0.1096	nonDE	nonDE	ptp-2	G5EC24	ptp-2	Tyrosine-protein phosphatase non-receptor type ptp-2	0.648	0.7769	G5EC24	16.3285	16.3417	16.1632	16.3338	16.2869	16.3859
473	-0.1037	14.2971	0.2357	0.1405	nonDE	nonDE	cept-2	G5EC25	cept-2	Choline/EthanolaminePhosphoTransferase	0.5811	0.7236	G5EC25	14.6246	14.1718	14.2505	14.0592	14.2617	14.415
474	-0.7328	11.8729	1.8859	1.2172	nonDE	nonDE	pmr-1	G5EC26	pmr-1	Calcium-transporting ATPase	0.013	0.0606	G5EC26	12.5862	11.9187	12.2131	11.3141	11.6895	11.5158
475	-0.1378	12.6	0.1168	0.0647	nonDE	nonDE	gna-2	G5EC27	gna-2	Glucosamine 6-phosphate N-acetyltransferase	0.7642	0.8617	G5EC27	11.8249	12.7212	13.4606	12.318	12.3158	12.9595
476	-0.2354	17.0772	0.4342	0.2696	nonDE	nonDE	alh-6	G5EC31	alh-6	Multifunctional fusion protein	0.368	0.5376	G5EC31	17.4243	17.4817	16.6787	17.0773	16.9031	16.8981
477	-0.4516	15.5179	0.7044	0.4447	nonDE	nonDE	zen-4	G5EC43	zen-4	Kinesin-like protein	0.1975	0.3592	G5EC43	16.067	16.0591	15.1051	15.0505	15.5928	15.233
478	-0.392	12.0134	0.746	0.4713	nonDE	nonDE	mpz-1	G5EC55	mpz-1	PDZ domain-containing protein	0.1795	0.3379	G5EC55	12.4297	11.884	12.3146	11.4096	12.2214	11.8211
479	1.1865	10.9129	2.1187	1.3662	upReg	upReg	ttm-5	G5EC63	ttm-5	Putative sphingolipid delta(4)-desaturase/C4-monooxygenase	0.0076	0.043	G5EC63	10.5097	10.1297	ND	11.3437	ND	11.6686
480	-0.1137	12.934	0.1957	0.1143	nonDE	nonDE	2O16	G5EC67	2O16	2O16	0.6372	0.7686	G5EC67	12.8977	13.1645	12.9105	12.871	12.4783	13.2822
481	0.1172	14.5285	0.1501	0.0847	nonDE	nonDE	gst-20	G5EC71	gst-20	Glutathione S-transferase	0.7077	0.8227	G5EC71	14.1044	14.189	15.1164	14.6888	14.3868	14.6856
482	0.342	15.7657	0.2606	0.1547	nonDE	nonDE	oma-1	G5EC86	oma-1	CCCH-type zinc finger protein oma-1	0.5488	0.7003	G5EC86	14.3461	15.9955	16.4424	15.93	16.0932	15.7869
483	0.0278	14.687	0.0491	0.0238	nonDE	nonDE	dpy-11	G5EC91	dpy-11	Thioredoxin domain-containing protein	0.893	0.9467	G5EC91	14.4472	14.5999	14.9723	14.8383	14.8283	14.4363
484	0.1364	12.926	0.093	0.0499	nonDE	nonDE	F02D8.4	G5EC96	F02D8.4	Peptidase M14 carboxypeptidase A domain-containing protein	0.8073	0.8914	G5EC96	13.5791	12.5278	12.5688	ND	13.0283	ND
485	0.3263	14.1233	0.8475	0.5355	nonDE	nonDE	cyp-29a2	G5EC97	cyp-29a2	Cytochrome P450	0.1421	0.2914	G5EC97	14.3141	13.8544	13.712	14.4117	14.2981	14.1497
486	-0.1104	11.8154	0.107	0.0587	nonDE	nonDE	T02D1.8	G5ECA7	T02D1.8	DUF4440 domain-containing protein	0.7817	0.8735	G5ECA7	11.5702	12.1342	ND	11.7418	ND	ND
487		12.4847			nonDE	nonDE	T04A11.2	G5ECB5	T04A11.2	Phenazine biosynthesis-like domain-containing protein 1			G5ECB5	ND	ND	ND	13.2066	11.2645	12.9829
488	-0.3848	13.2472	0.9829	0.6249	nonDE	nonDE	nhx-4	G5ECB7	nhx-4	Sodium/hydrogen exchanger	0.104	0.2372	G5ECB7	13.4618	13.7539	13.1029	13.1721	12.8797	13.1125
489	-0.1829	12.6766	0.0934	0.0501	nonDE	nonDE	pxf-1	G5ECB8	pxf-1	Rap guanine nucleotide exchange factor 2	0.8065	0.8911	G5ECB8	14.4205	12.0877	11.796	12.19	12.9806	12.585
490	-0.0119	13.0545	0.0352	0.0168	nonDE	nonDE	usp-48	G5ECC7	usp-48	Ubiquitin carboxyl-terminal hydrolase usp-48	0.9222	0.9621	G5ECC7	13.0005	13.0524	13.1286	13.1266	13.0247	12.9944
491	-0.4797	14.0341	1.0107	0.6419	nonDE	nonDE	mrps-27	G5ECC9	mrps-27	Ig-like domain-containing protein	0.0976	0.2281	G5ECC9	14.1824	14.7262	13.9134	13.5979	13.7624	14.0225
492	-0.4287	13.8996	0.6497	0.4094	nonDE	nonDE	lam-3	G5ECE3	lam-3	Laminin subunit alpha lam-3	0.224	0.3896	G5ECE3	13.4868	14.1521	14.7029	13.7161	13.8222	13.5176
493	-0.5617	13.4074	1.4803	0.9491	nonDE	nonDE	bmk-1	G5ECF4	bmk-1	Kinesin-like protein	0.0331	0.1124	G5ECF4	14.0985	13.4672	13.4989	13.1061	13.2315	13.0418
494	-0.0813	16.1561	0.2003	0.1175	nonDE	nonDE	dsc-4	G5ECG7	dsc-4	Microsomal triglyceride transfer protein homolog	0.6306	0.763	G5ECG7	16.187	16.2634	16.14	15.9489	16.0012	16.3964
495	-0.9405	14.4667	3.3957	2.2081	nonDE	nonDE	hda-3	G5ECH0	hda-3	Histone deacetylase	0.0004	0.0062	G5ECH0	14.9235	14.943	14.9444	14.19	13.9093	13.8899
496	0.6251	14.0857	1.8846	1.2172	nonDE	nonDE	ppfr-1	G5ECH5	ppfr-1	Serine/threonine-protein phosphatase 4 regulatory subunit 1	0.013	0.0606	G5ECH5	13.4645	13.9309	13.9242	14.2921	14.3338	14.5688
497	-0.7277	14.2999	2.1737	1.4006	nonDE	nonDE	cdk-5	G5ECH7	cdk-5	Cyclin-dependent-like kinase 5	0.0067	0.0398	G5ECH7	14.5754	14.6676	14.7481	13.64	14.2296	13.9385
498	-0.4443	15.0781	1.0123	0.6424	nonDE	nonDE	fars-2	G5ECI8	fars-2	phenylalanine--tRNA ligase	0.0972	0.2278	G5ECI8	15.3424	15.695	14.8633	14.9131	14.7846	14.8702
499	-0.8063	13.9822	1.7007	1.0957	nonDE	nonDE	mec-8	G5ECJ4	mec-8	Mec-8 protein	0.0199	0.0802	G5ECJ4	14.0323	14.6288	14.495	13.9169	13.6549	13.1655
500	2.6558	14.6724	5.31	3.4655	upReg	upReg	dnbp-1	G5ECK4	dnbp-1	SH3 domain-containing protein	0	0.0003	G5ECK4	13.6417	13.3305	13.0611	16.0493	16.0092	15.9424
501	-0.2188	15.7423	0.9792	0.6223	nonDE	nonDE	dli-1	G5ECK7	dli-1	Dynein light intermediate chain	0.1049	0.2386	G5ECK7	15.8307	15.9278	15.7968	15.6239	15.5955	15.6794
502	0.6398	13.4544	0.923	0.587	nonDE	nonDE	M05D6.2	G5ECL1	M05D6.2	T-complex protein 11-like protein 1	0.1194	0.2588	G5ECL1	ND	13.1052	13.0357	14.1093	13.9263	13.0953
503	0.0887	13.3751	0.1159	0.0642	nonDE	nonDE	unc-26	G5ECL2	unc-26	Synaptojanin	0.7658	0.8626	G5ECL2	12.9336	13.5491	13.5361	ND	13.1777	13.6789
504	-0.4024	20.1537	1.3984	0.8936	nonDE	nonDE	tufm-1	G5ECM6	tufm-1	Elongation factor Tu, mitochondrial	0.04	0.1277	G5ECM6	20.4745	20.4885	20.1017	19.9312	19.8829	20.0432
505	0.6749	12.3667	0.8932	0.5667	nonDE	nonDE	cpi-2	G5ECM9	cpi-2	Cystatin cpi-2	0.1279	0.2712	G5ECM9	12.5846	11.8246	11.6785	13.3869	12.4782	12.2472
506	-0.2515	14.1297	0.6707	0.4224	nonDE	nonDE	strd-1	G5ECN5	strd-1	STE20-related kinase adapter protein strd-1	0.2134	0.3781	G5ECN5	14.4646	13.9743	14.3273	13.8073	14.054	14.1506
507	0.8468	15.9607	0.6746	0.4248	nonDE	nonDE	sth-1	G5ECQ4	sth-1	Novel protein	0.2116	0.376	G5ECQ4	14.7009	14.9537	16.9573	16.1263	16.5832	16.4427
508	-0.4606	13.1346	0.7767	0.4895	nonDE	nonDE	T25C12.3	G5ECR0	T25C12.3	EGF-like domain-containing protein	0.1672	0.324	G5ECR0	13.476	12.8012	13.8176	13.0728	13.0281	12.6121
509	-0.5343	12.4487	1.2629	0.8024	nonDE	nonDE	elb-1	G5ECR7	elb-1	RNA polymerase II transcription factor SIII p18 subunit	0.0546	0.1576	G5ECR7	12.7849	12.9631	12.3995	11.9871	12.5302	12.0272
510	-1.2165	11.5789	0.703	0.4437	nonDE	nonDE	glf-1	G5ECS4	glf-1	Amine oxidase domain-containing protein	0.1982	0.36	G5ECS4	ND	11.2908	12.6781	ND	10.7679	ND
511	-0.2937	15.889	0.6601	0.4166	nonDE	nonDE	cpt-2	G5ECS9	cpt-2	Calponin-homology (CH) domain-containing protein	0.2187	0.3831	G5ECS9	16.0062	16.4248	15.6766	15.7115	15.6447	15.8703
512	0.3986	11.3919	1.1526	0.7326	nonDE	nonDE	mob-2	G5ECT9	mob-2	Mps one binder kinase activator-like 2	0.0704	0.1851	G5ECT9	11.2229	10.9092	11.4456	11.7703	11.4996	11.5037
513	0.8884	14.9515	1.9432	1.2554	nonDE	nonDE	skr-1	G5ECU1	skr-1	Skp1-related protein	0.0114	0.0555	G5ECU1	14.3214	14.248	14.9526	15.4384	15.6404	15.1083
514	-0.4091	20.6182	1.5888	1.0265	nonDE	nonDE	F01G4.6	G5ECU3	F01G4.6	Phosphate carrier protein, mitochondrial	0.0258	0.0941	G5ECU3	20.7818	20.8147	20.8718	20.2496	20.6075	20.3839
515	1.0885	20.3679	3.8623	2.5571	upReg	upReg	F44E5.4	G5ECU5	F44E5.4	Heat shock protein 70	0.0001	0.0028	G5ECU5	19.9372	19.8619	19.6717	20.9673	20.8894	20.8797
516	0.2033	16.616	0.7533	0.4751	nonDE	nonDE	alh-3	G5ECV9	alh-3	10-formyltetrahydrofolate dehydrogenase	0.1765	0.3349	G5ECV9	16.4149	16.4299	16.6983	16.7263	16.6772	16.7495
517		11.7738			nonDE	nonDE	ncx-3	G5ECW0	ncx-3	Calx-beta domain-containing protein			G5ECW0	10.8823	12.0508	12.3883	ND	ND	ND
518	0.1989	15.0493	0.7778	0.4903	nonDE	nonDE	ehbp-1	G5ECW3	ehbp-1	EH domain-binding protein 1	0.1668	0.3234	G5ECW3	15.0754	14.8181	14.956	15.0938	15.1998	15.1528
519	2.0108	12.162	1.8178	1.1684	upReg	nonDE	istr-1	G5ECX8	istr-1	IST1 homolog	0.0152	0.0679	G5ECX8	10.1878	10.7984	12.4835	12.7694	13.4337	13.299
520	0.8849	11.5071	2.8572	1.842	nonDE	nonDE	cdr-2	G5ECX9	cdr-2	CaDmium Responsive	0.0014	0.0144	G5ECX9	11.1827	10.8146	11.1967	11.9279	12.0806	11.8401
521	0.5831	15.7794	0.657	0.4146	nonDE	nonDE	dlg-1	G5ECY0	dlg-1	Disks large homolog 1	0.2203	0.3849	G5ECY0	14.6404	15.4914	16.3317	15.9409	16.3105	15.9613
522		10.9085			nonDE	nonDE	chn-1	G5ECY6	chn-1	Hsp70-interacting protein			G5ECY6	ND	ND	ND	10.6288	11.1043	10.9924
523	-0.2472	16.7191	0.7913	0.4986	nonDE	nonDE	hum-5	G5ECZ0	hum-5	Myosin IA	0.1617	0.3172	G5ECZ0	16.9397	16.7593	16.8291	16.3837	16.8198	16.5829
524	-1.084	14.0136	2.8763	1.853	downReg	downReg	bpl-1	G5ECZ9	bpl-1	BPL/LPL catalytic domain-containing protein	0.0013	0.014	G5ECZ9	14.4208	14.8727	14.3732	13.6914	13.303	13.4206
525	0.3502	18.3549	1.2519	0.7962	nonDE	nonDE	pdi-3	G5ED07	pdi-3	Protein disulfide-isomerase	0.056	0.1599	G5ED07	18.2116	18.0348	18.2928	18.7275	18.4224	18.44
526	-1.3567	13.5613	1.8796	1.2145	downReg	nonDE	unc-1	G5ED08	unc-1	Band 7 domain-containing protein	0.0132	0.061	G5ED08	13.7495	13.9313	15.0382	13.2069	12.9648	12.4772
527	-0.5487	14.6412	0.489	0.304	nonDE	nonDE	C27A7.6	G5ED11	C27A7.6	MFS domain-containing protein	0.3244	0.4966	G5ED11	ND	ND	15.0528	15.0771	13.9815	14.4536
528	-0.6529	15.8322	2.3406	1.497	nonDE	nonDE	rpoa-1	G5ED21	rpoa-1	DNA-directed RNA polymerase subunit	0.0046	0.0318	G5ED21	16.0252	16.1814	16.2694	15.3675	15.4411	15.7088
529	1.1668	13.5743	2.9412	1.8926	upReg	upReg	mel-46	G5ED26	mel-46	ATP-dependent RNA helicase	0.0011	0.0128	G5ED26	13.2775	12.978	12.7174	13.9919	14.062	14.4193
530	-0.0811	19.1214	0.2012	0.1178	nonDE	nonDE	ucr-2.1	G5ED31	ucr-2.1	Peptidase_M16 domain-containing protein	0.6292	0.7625	G5ED31	18.9741	19.1002	19.4116	19.1523	18.958	19.1324
531	0.272	16.242	0.7138	0.4517	nonDE	nonDE	rme-8	G5ED36	rme-8	Endocytosis protein RME-8	0.1933	0.3534	G5ED36	16.3235	16.1797	15.8148	16.1763	16.4136	16.5439
532	0.0058	17.5724	0.0163	0.0074	nonDE	nonDE	cand-1	G5ED41	cand-1	Cullin-associated NEDD8-dissociated protein 1	0.9632	0.9832	G5ED41	17.5768	17.5675	17.5642	17.4445	17.6144	17.6671
533	-0.057	16.4209	0.0816	0.0427	nonDE	nonDE	fat-5	G5ED44	fat-5	Delta(9)-fatty-acid desaturase fat-5	0.8287	0.9063	G5ED44	16.0221	16.5157	16.8104	16.1005	16.6469	16.4297
534	0.0533	9.5856	0.0344	0.0163	nonDE	nonDE	hyl-1	G5ED45	hyl-1	Ceramide synthase hyl-1	0.9239	0.9632	G5ED45	9.8435	9.4014	9.4322	8.4295	10.545	9.8624
535	-0.6181	12.1143	0.3874	0.2385	nonDE	nonDE	F22E12.1	G5ED57	F22E12.1	BPTI/Kunitz inhibitor domain-containing protein	0.4098	0.5774	G5ED57	11.8642	11.8768	13.3436	ND	12.5356	10.9513
536	0.0887	12.2112	0.0475	0.023	nonDE	nonDE	mcrs-1	G5ED60	mcrs-1	FHA domain-containing protein	0.8963	0.9485	G5ED60	11.6536	ND	12.6801	12.9569	ND	11.5543
537	0.2077	15.9562	0.5186	0.3227	nonDE	nonDE	klp-7	G5ED75	klp-7	Kinesin-like protein	0.303	0.4757	G5ED75	16.1445	15.8409	15.5717	16.0952	15.9074	16.1776
538	4.077	13.8926	4.5439	3.0516	upReg	upReg	eea-1	G5ED80	eea-1	EEA1	0	0.0009	G5ED80	ND	10.8348	ND	14.9647	14.8262	14.9447
539	0.6025	15.2906	2.6853	1.7214	nonDE	nonDE	yars-1	G5ED95	yars-1	Tyrosine--tRNA ligase	0.0021	0.019	G5ED95	15.0289	14.931	15.0082	15.6341	15.501	15.6404
540	-0.0159	12.4777	0.017	0.0076	nonDE	nonDE	C06H5.6	G5EDA7	C06H5.6	Major facilitator superfamily (MFS) profile domain-containing protein	0.9616	0.9827	G5EDA7	ND	12.5539	12.4206	12.5685	11.9428	12.9029
541	-0.2279	13.8478	0.1737	0.0999	nonDE	nonDE	Y45F10B.13	G5EDA8	Y45F10B.13	Chitin-binding type-2 domain-containing protein	0.6703	0.7944	G5EDA8	13.8966	14.582	13.4067	13.8167	14.5602	12.8246
542	-0.3754	13.1859	1.0344	0.658	nonDE	nonDE	ppgn-1	G5EDB6	ppgn-1	AAA+ ATPase domain-containing protein	0.0924	0.2198	G5EDB6	13.5203	13.3047	13.2958	13.3453	12.8472	12.802
543	-0.5945	11.0779	0.4444	0.2758	nonDE	nonDE	unc-25	G5EDB7	unc-25	Glutamate decarboxylase 1	0.3594	0.53	G5EDB7	11.0542	10.7551	12.316	11.3962	11.2334	9.7124
544	-0.2593	13.9317	0.2346	0.1397	nonDE	nonDE	vha-4	G5EDB8	vha-4	V-type proton ATPase 21 kDa proteolipid subunit c''	0.5826	0.7249	G5EDB8	13.4884	13.7625	14.9332	13.9898	14.1807	13.2356
545	-0.0494	16.5238	0.1231	0.0687	nonDE	nonDE	arl-8	G5EDC6	arl-8	ADP-ribosylation factor-like protein 8B	0.7531	0.8536	G5EDC6	16.4035	16.4913	16.7508	16.5274	16.3596	16.6104
546	0.2491	17.7386	1.0408	0.6624	nonDE	nonDE	tba-4	G5EDD4	tba-4	Tubulin alpha chain	0.091	0.2176	G5EDD4	17.737	17.5739	17.5312	17.7996	17.8538	17.9361
547	0.26	15.632	1.1591	0.7359	nonDE	nonDE	ile-1	G5EDE8	ile-1	ERGIC-53-like protein	0.0693	0.1837	G5EDE8	15.5127	15.4648	15.5284	15.7254	15.6925	15.8681
548	-0.7694	17.5927	2.452	1.571	nonDE	nonDE	tufm-2	G5EDF5	tufm-2	Elongation factor Tu, mitochondrial	0.0035	0.0269	G5EDF5	17.963	18.2507	17.7184	17.1628	17.2435	17.2175
549	-0.7408	13.3325	1.0111	0.6419	nonDE	nonDE	sek-1	G5EDF7	sek-1	Dual specificity mitogen-activated protein kinase kinase sek-1	0.0975	0.2281	G5EDF7	ND	13.435	14.119	12.9576	12.6068	13.5441
550	-0.053	13.6693	0.0655	0.0327	nonDE	nonDE	M03C11.8	G5EDG2	M03C11.8	SWI/SNF-related matrix-associated actin-dependent regulator of chromatin subfamily A containing DEAD/H box 1 homolog	0.8599	0.9276	G5EDG2	13.668	14.0069	13.4126	14.0396	13.1096	13.7793
551	0.1521	12.2602	0.1116	0.0616	nonDE	nonDE	dcar-1	G5EDI0	dcar-1	G-protein coupled receptors family 1 profile domain-containing protein	0.7734	0.8677	G5EDI0	ND	12.8344	11.5339	ND	12.2527	12.4197
552	-0.0366	13.4351	0.0787	0.0415	nonDE	nonDE	drh-1	G5EDI8	drh-1	Dicer-related helicase	0.8342	0.9088	G5EDI8	13.6349	13.369	13.3563	13.2425	13.3414	13.6665
553	-0.5686	17.0897	2.3412	1.497	nonDE	nonDE	ent-1	G5EDJ3	ent-1	Equilibrative nucleoside transporter 1	0.0046	0.0318	G5EDJ3	17.4701	17.4181	17.2338	16.9037	16.7772	16.7352
554		13.015			nonDE	nonDE	soc-1	G5EDJ4	soc-1	Multisubstrate adapter protein soc-1			G5EDJ4	ND	ND	ND	13.2055	12.7771	13.0625
555	-0.3485	13.9862	0.4503	0.2793	nonDE	nonDE	cest-2.1	G5EDJ7	cest-2.1	Carboxylesterase type B domain-containing protein	0.3546	0.5257	G5EDJ7	13.5584	14.7874	14.1355	13.6528	13.5913	14.1919
556	0.7947	14.3377	2.589	1.6585	nonDE	nonDE	trip-4	G5EDK1	trip-4	ASC-1	0.0026	0.022	G5EDK1	13.7047	14.0389	14.0775	14.5628	14.7948	14.8475
557	-0.3733	15.6355	1.01	0.6418	nonDE	nonDE	air-1	G5EDL3	air-1	Aurora kinase	0.0977	0.2281	G5EDL3	15.8788	16.0419	15.546	15.1981	15.6031	15.5454
558	-0.1958	14.3789	0.5656	0.3536	nonDE	nonDE	R05H10.3	G5EDL4	R05H10.3	Dot/Icm T4SS effector	0.2719	0.443	G5EDL4	14.4149	14.6075	14.4079	14.237	14.076	14.5299
559	0.6842	14.1156	1.7908	1.1509	nonDE	nonDE	nrfl-1	G5EDM4	nrfl-1	Na(+)/H(+) exchange regulatory cofactor-like protein nrfl-1	0.0162	0.0706	G5EDM4	13.5603	13.7079	14.0522	14.6949	14.5262	14.1521
560	1.5102	13.0055	3.0543	1.9637	upReg	upReg	F36A2.3	G5EDM5	F36A2.3	Malate dehydrogenase	0.0009	0.0109	G5EDM5	11.8468	ND	12.3519	13.5754	13.4776	13.7758
561	-1.0955	8.2266	1.357	0.865	downReg	nonDE	tim-1	G5EDN3	tim-1	Protein timeless homolog	0.044	0.1365	G5EDN3	ND	ND	8.9569	ND	7.6284	8.0943
562	2.0196	14.1175	3.5993	2.3527	upReg	upReg	vab-19	G5EDN8	vab-19	ANK_REP_REGION domain-containing protein	0.0003	0.0044	G5EDN8	13.5328	12.5831	13.2074	15.2202	14.9473	15.2145
563	2.1979	14.0309	3.558	2.3279	upReg	upReg	Y32F6A.5	G5EDP0	Y32F6A.5	Retinoid-inducible serine carboxypeptidase	0.0003	0.0047	G5EDP0	13.3994	13.0668	12.3297	15.115	14.9885	15.2862
564	0.1833	16.102	0.6306	0.3956	nonDE	nonDE	daf-22	G5EDP2	daf-22	Non-specific lipid-transfer protein-like 2	0.2341	0.4021	G5EDP2	15.8727	16.1115	16.0469	16.1549	16.3457	16.0805
565	-0.4999	12.2685	1.0126	0.6424	nonDE	nonDE	fmo-1	G5EDP6	fmo-1	Flavin-containing monooxygenase	0.0971	0.2278	G5EDP6	12.3015	12.9002	12.3535	11.6091	12.163	12.2835
566	0.3177	13.2715	0.6886	0.4341	nonDE	nonDE	hmg-12	G5EDQ2	hmg-12	High mobility group protein hmg-12	0.2048	0.368	G5EDQ2	13.2881	12.8522	13.1977	13.7755	13.0831	13.4326
567	0.7864	13.7087	0.8171	0.5158	nonDE	nonDE	cle-1	G5EDQ4	cle-1	CLE-1C protein	0.1524	0.305	G5EDQ4	12.94	12.6426	14.3639	14.3408	14.2747	13.6903
568	3.8184	13.2093	1.4559	0.932	upReg	nonDE	sur-6	G5EDR3	sur-6	Serine/threonine-protein phosphatase 2A regulatory subunit sur-6	0.035	0.117	G5EDR3	ND	9.6274	12.2091	12.5938	16.0559	15.5603
569	0.1339	17.9285	0.2459	0.146	nonDE	nonDE	pod-1	G5EDS2	pod-1	DUF1899 domain-containing protein	0.5677	0.7145	G5EDS2	18.287	17.8161	17.4816	18.0632	18.0028	17.9203
570	-0.7439	13.7506	2.6448	1.6939	nonDE	nonDE	lin-35	G5EDT1	lin-35	Retinoblastoma-like protein homolog lin-35	0.0023	0.0202	G5EDT1	14.2155	14.0982	14.0541	13.528	13.1575	13.4505
571	-0.0761	13.0162	0.1868	0.1084	nonDE	nonDE	ubr-5	G5EDT9	ubr-5	E3 ubiquitin-protein ligase UBR5	0.6505	0.7791	G5EDT9	13.3085	12.9217	12.9326	12.847	13.0116	13.0759
572	0.9561	14.4462	3.3335	2.1761	nonDE	nonDE	pld-1	G5EDU3	pld-1	Phospholipase	0.0005	0.0067	G5EDU3	14.1116	14.0385	13.7545	14.9175	14.9282	14.927
573	-0.2491	19.2635	0.8347	0.5281	nonDE	nonDE	cey-4	G5EDV3	cey-4	CSD domain-containing protein	0.1463	0.2964	G5EDV3	19.5492	19.206	19.4088	19.2127	18.9822	19.2217
574	2.2522	14.6721	3.6417	2.3878	upReg	upReg	VF13D12L.3	G5EDW8	VF13D12L.3	Malate dehydrogenase	0.0002	0.0041	G5EDW8	12.9481	13.716	13.9738	15.7262	15.6704	15.9979
575	-1.222	13.1281	1.8825	1.2164	downReg	nonDE	ints-7	G5EDW9	ints-7	Integrator complex subunit 7	0.0131	0.0608	G5EDW9	14.0734	14.0766	13.0674	12.7083	12.0614	12.7816
576	0.4884	11.4505	0.2342	0.1397	nonDE	nonDE	fbxa-101	G5EDX9	fbxa-101	DUF38 domain-containing protein	0.5832	0.7249	G5EDX9	ND	11.9888	10.4237	12.5073	ND	10.8821
577	1.413	13.6892	3.4232	2.2263	upReg	upReg	piki-1	G5EDY0	piki-1	Phosphatidylinositol 3-kinase piki-1	0.0004	0.0059	G5EDY0	13.3156	12.9873	12.6454	14.285	14.3894	14.5128
578	-0.0757	16.2152	0.2606	0.1547	nonDE	nonDE	wars-1	G5EDY2	wars-1	tryptophan--tRNA ligase	0.5488	0.7003	G5EDY2	16.1439	16.2987	16.3165	16.1528	16.1491	16.2301
579	-0.2855	13.5872	0.2798	0.1683	nonDE	nonDE	umps-1	G5EDZ2	umps-1	Uridine 5'-monophosphate synthase	0.525	0.6788	G5EDZ2	14.4134	12.8828	13.8939	13.8121	13.4627	13.0585
580	0.2634	14.3281	0.9018	0.573	nonDE	nonDE	unc-43	G5EDZ5	unc-43	calcium/calmodulin-dependent protein kinase	0.1254	0.2673	G5EDZ5	14.2259	14.2744	14.089	14.6472	14.2624	14.47
581	-1.0572	13.018	2.0867	1.3471	downReg	downReg	C01B4.7	G5EDZ6	C01B4.7	Major facilitator superfamily (MFS) profile domain-containing protein	0.0082	0.045	G5EDZ6	13.5909	13.1641	13.5677	ND	12.1057	12.6616
582	0.9617	16.1947	3.3068	2.1596	nonDE	nonDE	cdr-4	G5EDZ7	cdr-4	CaDmium Responsive	0.0005	0.0069	G5EDZ7	15.9206	15.6618	15.559	16.6027	16.7055	16.7183
583	0.5149	15.3651	0.6181	0.388	nonDE	nonDE	cpi-1	G5EDZ9	cpi-1	Cystatin cpi-1	0.2409	0.4092	G5EDZ9	14.6771	15.0407	15.6051	16.3299	15.4994	15.0384
584	0.1218	14.1886	0.2875	0.1728	nonDE	nonDE	daf-18	G5EE01	daf-18	Phosphatidylinositol 3,4,5-trisphosphate 3-phosphatase and dual-specificity protein phosphatase daf-18	0.5158	0.6718	G5EE01	14.3788	14.0204	13.9841	14.0514	14.454	14.2432
585	4.7978	18.3095	7.7802	4.5821	upReg	upReg	hip-1	G5EE04	hip-1	STI1 domain-containing protein	0	0	G5EE04	15.9706	15.8835	15.8778	20.8021	20.5828	20.7403
586	0.2213	14.9735	0.9905	0.6309	nonDE	nonDE	ccr-4	G5EE09	ccr-4	poly(A)-specific ribonuclease	0.1022	0.2339	G5EE09	14.7996	14.9446	14.8444	15.0614	15.1225	15.0686
587	0.2573	12.8772	0.3969	0.245	nonDE	nonDE	F39H2.3	G5EE11	F39H2.3	Aminomethyltransferase folate-binding domain-containing protein	0.4009	0.5688	G5EE11	12.2836	12.7782	13.1837	13.3779	12.8865	12.753
588	-0.1287	13.7105	0.1359	0.0761	nonDE	nonDE	ptr-23	G5EE13	ptr-23	SSD domain-containing protein	0.7313	0.8393	G5EE13	13.2264	13.7211	14.3386	13.5259	13.7407	ND
589	-0.4146	12.2413	0.6949	0.4389	nonDE	nonDE	C44H4.4	G5EE16	C44H4.4	Chorein N-terminal domain-containing protein	0.2019	0.364	G5EE16	12.2645	12.4945	ND	ND	11.9649	ND
590	3.1824	15.4815	3.7029	2.4368	upReg	upReg	T04F3.1	G5EE32	T04F3.1	Aminotransferase class I/classII domain-containing protein	0.0002	0.0037	G5EE32	13.3354	13.5368	14.7985	17.1854	17.0198	17.0129
591	-1.093	12.2477	1.6477	1.0598	downReg	nonDE	cuc-1	G5EE41	cuc-1	Copper chaperone	0.0225	0.0871	G5EE41	13.0674	ND	ND	11.6781	11.9835	12.2619
592	0.6395	13.1672	0.3362	0.2071	nonDE	nonDE	ZK1098.11	G5EE42	ZK1098.11	Protein NATD1	0.4611	0.6207	G5EE42	14.0516	13.5656	10.9253	13.6014	13.6545	13.2049
593	-0.456	15.3177	0.7054	0.4455	nonDE	nonDE	ttr-50	G5EE48	ttr-50	Transthyretin-like family protein	0.1971	0.3585	G5EE48	15.0677	15.6961	15.8733	14.9093	15.611	14.7489
594	-0.5797	14.1289	1.7533	1.1253	nonDE	nonDE	src-1	G5EE56	src-1	Tyrosine protein-kinase src-1	0.0176	0.0749	G5EE56	14.6415	14.2416	14.3732	13.5797	13.9987	13.9387
595	-0.6551	12.9434	1.6428	1.0572	nonDE	nonDE	F12F6.1	G5EE62	F12F6.1	DDE_Tnp_1_7 domain-containing protein	0.0228	0.0877	G5EE62	13.4025	13.1641	13.2463	12.7528	12.9058	12.1888
596	-0.2016	14.0962	0.6389	0.4008	nonDE	nonDE	cogc-1	G5EE66	cogc-1	Conserved oligomeric Golgi complex subunit 1	0.2297	0.3973	G5EE66	14.3937	14.1053	14.092	14.1576	13.8785	13.9501
597	2.9952	13.5242	4.8246	3.1986	upReg	upReg	skr-3	G5EE67	skr-3	Skp1-related protein	0	0.0006	G5EE67	11.8228	ND	11.6313	14.8653	14.4889	14.8127
598	-0.3813	14.7452	1.5731	1.0152	nonDE	nonDE	mrp-5	G5EE72	mrp-5	Multidrug resistance-associated protein 5	0.0267	0.0966	G5EE72	14.819	14.9024	15.0861	14.4693	14.5741	14.6201
599	3.7872	16.2273	5.9711	3.8971	upReg	upReg	nud-1	G5EE74	nud-1	CS domain-containing protein	0	0.0001	G5EE74	14.3697	13.9868	14.6447	18.1149	18.0426	18.2052
600	0.7094	16.3983	2.8605	1.8441	nonDE	nonDE	F21D5.7	G5EE80	F21D5.7	Signal recognition particle 54 kDa protein	0.0014	0.0143	G5EE80	15.9503	16.0264	16.1541	16.6654	16.7335	16.8601
601	4.15	13.1338	2.8869	1.8617	upReg	upReg	gon-2	G5EE91	gon-2	LSDAT_euk domain-containing protein	0.0013	0.0138	G5EE91	ND	10.0212	ND	13.5409	14.2996	14.6734
602	0.0449	18.3257	0.0947	0.051	nonDE	nonDE	slc-25a10	G5EE96	slc-25a10	Mitochondrial dicarboxylate carrier	0.8041	0.8891	G5EE96	18.5658	18.2845	18.0596	18.2064	18.359	18.4793
603	-0.2743	14.755	0.2206	0.1302	nonDE	nonDE	rbm-25	G5EE97	rbm-25	RRM domain-containing protein	0.6018	0.741	G5EE97	13.8388	15.5197	15.3178	14.1814	14.5696	15.1024
604	1.1021	17.1023	2.6408	1.6931	upReg	upReg	nex-1	G5EEA8	nex-1	Annexin	0.0023	0.0203	G5EEA8	16.7061	16.3603	16.5874	17.9861	17.7047	17.2693
605	-1.1615	12.5741	0.5506	0.3432	nonDE	nonDE	dpy-14	G5EEB6	dpy-14	COLlagen structural	0.2814	0.4537	G5EEB6	13.7819	11.6281	13.1834	ND	11.703	ND
606	0.807	12.0101	0.9421	0.6004	nonDE	nonDE	scm-1	G5EED5	scm-1	Secretory carrier-associated membrane protein	0.1143	0.251	G5EED5	12.317	11.8961	10.6067	12.4089	12.3473	12.4844
607	0.5636	16.3356	1.8236	1.1715	nonDE	nonDE	elo-1	G5EEE5	elo-1	Elongation of long chain fatty acids protein 1	0.015	0.0674	G5EEE5	16.1949	15.977	15.9893	16.4514	16.5033	16.8974
608	1.4485	11.3821	0.2246	0.1326	nonDE	nonDE	mce-1	G5EEG4	mce-1	Mitochondrial methylmalonyl-CoA epimerase	0.5962	0.7369	G5EEG4	ND	ND	10.2957	14.5957	8.5183	12.1186
609	-0.2562	15.2523	0.5816	0.3647	nonDE	nonDE	T09F3.2	G5EEG6	T09F3.2	Carrier protein (C2)	0.2621	0.4318	G5EEG6	15.7505	15.362	15.0287	15.1529	15.01	15.2099
610	-0.1512	12.7947	0.2875	0.1728	nonDE	nonDE	smu-1	G5EEG7	smu-1	Smu-1 suppressor of mec-8 and unc-52 protein	0.5158	0.6718	G5EEG7	12.8918	13.1738	12.5452	13.0105	12.5364	12.6104
611	-0.656	15.0764	2.3803	1.5207	nonDE	nonDE	ivd-1	G5EEH6	ivd-1	Isovaleryl-CoA dehydrogenase, mitochondrial	0.0042	0.0302	G5EEH6	15.4736	15.5338	15.2059	14.8592	14.7641	14.6219
612	-0.1316	15.9031	0.5585	0.3477	nonDE	nonDE	npp-10	G5EEH9	npp-10	Nuclear pore complex protein Nup98-Nup96	0.2764	0.4491	G5EEH9	15.9551	15.9579	15.9938	15.8	15.8624	15.8495
613	-0.0157	15.2237	0.0109	0.0048	nonDE	nonDE	asp-1	G5EEI4	asp-1	Aspartic protease 1	0.9752	0.9889	G5EEI4	14.2217	15.3116	16.1612	15.2305	15.4289	14.9881
614	-0.9578	12.7589	0.654	0.413	nonDE	nonDE	unc-52	G5EEI5	unc-52	Basement membrane-specific heparan sulfate proteoglycan core protein	0.2218	0.3864	G5EEI5	12.3391	13.0734	14.3008	11.1699	13.3275	12.3425
615	1.3667	15.5234	3.534	2.3059	upReg	upReg	chp-1	G5EEI8	chp-1	Cysteine and histidine-rich domain-containing protein 1	0.0003	0.0049	G5EEI8	14.7995	14.5601	15.1605	16.3143	16.1597	16.1462
616	0.4206	13.6861	1.2978	0.8239	nonDE	nonDE	noca-1	G5EEK3	noca-1	Non-centrosomal microtubule array protein 1	0.0504	0.15	G5EEK3	ND	13.5717	13.2958	13.9238	13.8981	13.7412
617	-0.5133	20.1982	2.2652	1.4513	nonDE	nonDE	sca-1	G5EEK8	sca-1	Calcium-transporting ATPase	0.0054	0.0354	G5EEK8	20.3367	20.4816	20.5462	19.8906	19.9835	19.9504
618	0.1984	13.9858	0.1887	0.1096	nonDE	nonDE	vha-5	G5EEK9	vha-5	V-type proton ATPase 116 kDa subunit a 2	0.6477	0.7769	G5EEK9	13.6073	13.9353	14.1174	14.7187	14.3514	13.1849
619	-1.8206	12.4264	2.0058	1.2961	downReg	downReg	ldb-1	G5EEL0	ldb-1	LIM domain-binding protein 1	0.0099	0.0506	G5EEL0	12.8739	12.4667	13.304	ND	11.0609	ND
620		11.1276			nonDE	nonDE	nhr-70	G5EEL3	nhr-70	Nuclear Hormone Receptor family			G5EEL3	ND	10.7924	11.4628	ND	ND	ND
621	-0.8624	14.0596	2.342	1.497	nonDE	nonDE	hmg-11	G5EEL9	hmg-11	HMG	0.0045	0.0318	G5EEL9	14.747	14.3268	14.3986	13.8402	13.3291	13.7158
622	0.126	15.7397	0.3269	0.2016	nonDE	nonDE	zyg-9	G5EEM5	zyg-9	Zygote defective protein 9	0.4711	0.6286	G5EEM5	15.8863	15.6909	15.4531	15.6721	15.7741	15.962
623	3.7524	14.8862	3.9023	2.5898	upReg	upReg	tap-1	G5EEM6	tap-1	TGF-beta-activated kinase 1 and MAP3K7-binding protein 1	0.0001	0.0026	G5EEM6	13.8716	12.1287	13.0297	16.7746	16.7205	16.7921
624	0.6484	15.7624	1.6348	1.0516	nonDE	nonDE	ipla-1	G5EEM9	ipla-1	Intracellular phospholipase A1	0.0232	0.0888	G5EEM9	15.811	15.4724	15.0312	16.0491	16.0739	16.1369
625	-0.0931	12.8773	0.1122	0.0622	nonDE	nonDE	ced-5	G5EEN3	ced-5	CED-5	0.7722	0.8666	G5EEN3	12.3947	13.3669	13.0099	12.8972	12.4431	13.152
626	1.7233	13.7477	2.5704	1.6504	upReg	upReg	gck-3	G5EEN4	gck-3	Germinal center kinase 3	0.0027	0.0224	G5EEN4	13.5333	12.5617	12.5632	14.759	14.1303	14.9389
627	2.2801	13.7685	6.0192	3.8971	upReg	upReg	Y39A1A.3	G5EEN7	Y39A1A.3	Sjogren's syndrome/scleroderma autoantigen 1 (Autoantigen p27)	0	0.0001	G5EEN7	12.674	12.6473	12.564	14.8501	14.9128	14.9628
628	-0.3557	14.6406	1.5804	1.0203	nonDE	nonDE	sftb-1	G5EEQ8	sftb-1	Splicing factor 3B subunit 1 domain-containing protein	0.0263	0.0954	G5EEQ8	14.7555	14.7946	14.9053	14.41	14.5651	14.4131
629	0.3676	13.9717	0.2219	0.1312	nonDE	nonDE	pqn-52	G5EER0	pqn-52	DUF1080 domain-containing protein	0.5999	0.7392	G5EER0	13.5476	13.1289	14.6872	14.7333	14.8744	12.8589
630	0.3266	14.4144	0.7732	0.4884	nonDE	nonDE	alg-1	G5EES3	alg-1	Protein argonaute-2	0.1686	0.3248	G5EES3	14.1656	13.9577	14.63	14.4061	14.7245	14.6023
631	1.3182	15.3111	4.601	3.0687	upReg	upReg	ufd-3	G5EES6	ufd-3	Ubiquitin fusion degradation protein 3 homolog	0	0.0009	G5EES6	14.6057	14.6108	14.7395	16.0091	15.9598	15.9419
632	1.7101	15.4996	4.4327	2.9794	upReg	upReg	txl-1	G5EES9	txl-1	Thioredoxin-like protein	0	0.001	G5EES9	14.3917	14.6898	14.8523	16.3635	16.2601	16.4406
633	0.1988	14.6116	0.4109	0.2532	nonDE	nonDE	dut-1	G5EET2	dut-1	Deoxyuridinetriphosphatase	0.3882	0.5582	G5EET2	14.2404	14.3702	14.926	14.5831	14.8695	14.6805
634	-0.0416	15.9566	0.1304	0.0727	nonDE	nonDE	cdr-6	G5EET3	cdr-6	CaDmium Responsive	0.7406	0.8458	G5EET3	16.0005	15.9056	16.0262	15.8408	15.9514	16.0154
635	-0.033	13.1162	0.0711	0.0363	nonDE	nonDE	efa-6	G5EET6	efa-6	Exchange factor for Arf-6	0.8491	0.9198	G5EET6	13.2462	13.053	13.0989	12.8168	13.1992	13.2831
636	0.3568	16.0616	0.7632	0.4824	nonDE	nonDE	pud-1.2	G5EET8	pud-1.2	Up-regulated in Daf-2 domain-containing protein	0.1725	0.3293	G5EET8	15.9544	15.8179	15.8774	16.6513	16.2701	15.7988
637		14.3722			nonDE	nonDE	nbet-1	G5EEU1	nbet-1	BET1			G5EEU1	ND	ND	ND	13.8275	14.2287	15.0603
638	-0.4993	14.0576	1.462	0.9361	nonDE	nonDE	trr-1	G5EEV2	trr-1	Transcription-associated protein 1	0.0345	0.1159	G5EEV2	14.4561	14.3481	14.1176	13.5115	14.0219	13.8905
639	0.3313	18.1183	1.4439	0.9248	nonDE	nonDE	pud-3	G5EEV5	pud-3	5C820	0.036	0.1189	G5EEV5	18.0798	17.94	17.8382	18.2469	18.3019	18.303
640	-0.4211	13.3233	1.5964	1.0301	nonDE	nonDE	daf-15	G5EEV7	daf-15	Raptor N-terminal CASPase-like domain-containing protein	0.0253	0.0933	G5EEV7	13.562	13.525	13.5146	13.0862	12.9311	13.321
641	-0.0878	14.7594	0.151	0.0851	nonDE	nonDE	F54E12.2	G5EEW5	F54E12.2	Transcription termination factor 2	0.7062	0.822	G5EEW5	15.148	14.9105	14.3514	14.7563	14.7324	14.6578
642	0.3373	13.6631	0.7653	0.484	nonDE	nonDE	sig-7	G5EEW6	sig-7	Peptidyl-prolyl cis-trans isomerase sig-7	0.1717	0.3281	G5EEW6	13.701	13.6131	13.1694	14.1412	13.5881	13.766
643	-0.6692	12.1539	1.3147	0.8369	nonDE	nonDE	pbrm-1	G5EEY5	pbrm-1	Bromo domain-containing protein	0.0485	0.1456	G5EEY5	12.4236	12.5611	12.2799	12.1093	11.3954	ND
644	1.4458	14.4299	1.7408	1.1195	upReg	nonDE	ZK1010.2	G5EEZ0	ZK1010.2	DUF155 domain-containing protein	0.0182	0.0759	G5EEZ0	14.3114	14.011	12.7987	15.2531	14.6604	15.545
645	0.009	12.4127	0.0226	0.0103	nonDE	nonDE	3E324	G5EEZ4	3E324	WD repeat-containing protein 55	0.9492	0.9766	G5EEZ4	12.3545	12.4877	12.3825	12.5057	12.2368	12.509
646	3.2669	14.7041	3.3258	2.1735	upReg	upReg	tbb-6	G5EF01	tbb-6	Tubulin beta chain	0.0005	0.0067	G5EF01	12.5585	ND	12.9295	15.9692	15.4069	16.6564
647	1.9752	17.4836	5.551	3.624	upReg	upReg	W07E11.1	G5EF05	W07E11.1	glutamate synthase (NADH)	0	0.0002	G5EF05	16.6067	16.4668	16.4146	18.5015	18.4326	18.4796
648	-0.186	13.7864	0.3888	0.2396	nonDE	nonDE	npa-1	G5EF32	npa-1	Nematode polyprotein allergen related, post-translationnally cleaved, the diverse 14.5 kDa cleavage products bind lipids and retinol (164.6 kD) (Npa-1)	0.4085	0.576	G5EF32	13.9176	13.7259	13.9947	14.1009	13.4465	13.5327
649	-0.2976	17.3955	0.762	0.4814	nonDE	nonDE	pat-10	G5EF37	pat-10	EF-hand domain-containing protein	0.173	0.3301	G5EF37	17.595	17.1886	17.8494	17.3048	17.2557	17.1797
650	-0.7498	13.1074	2.3225	1.4858	nonDE	nonDE	snf-11	G5EF43	snf-11	Transporter	0.0048	0.0327	G5EF43	13.3405	13.4295	13.677	12.4895	12.9404	12.7675
651	-0.7079	14.6194	1.8201	1.1702	nonDE	nonDE	fld-1	G5EF48	fld-1	TLC domain-containing protein fld-1	0.0151	0.0676	G5EF48	14.8329	14.8878	14.9869	ND	14.4344	13.955
652	-0.5543	14.6377	1.6953	1.0922	nonDE	nonDE	swsn-4	G5EF53	swsn-4	SWI/SNF chromatin remodeling complex core catalytic subunit swsn-4	0.0202	0.0809	G5EF53	14.7936	15.2209	14.73	14.4864	14.2179	14.3773
653	0.4413	14.4682	1.1245	0.7149	nonDE	nonDE	popl-5	G5EF59	popl-5	Ribonuclease P/MRP protein subunit POP5	0.0751	0.1928	G5EF59	14.2121	14.2927	14.2377	14.7632	14.2879	15.0154
654		10.7586			nonDE	nonDE	stim-1	G5EF60	stim-1	Stromal interaction molecule 1			G5EF60	ND	ND	ND	11.0432	10.3609	10.8718
655	0.2588	15.4125	1.1021	0.7016	nonDE	nonDE	ndg-4	G5EF61	ndg-4	Nose resistant-to-fluoxetine protein N-terminal domain-containing protein	0.079	0.1988	G5EF61	15.3031	15.333	15.2133	15.5505	15.4326	15.6427
656	-1.2004	12.7424	2.0329	1.3116	downReg	downReg	taf-5	G5EF68	taf-5	Transcription initiation factor TFIID subunit 5	0.0093	0.0488	G5EF68	13.9185	12.9506	13.1586	12.0012	11.8608	12.5644
657	-1.0675	14.9959	2.7021	1.7338	downReg	downReg	G5EF72	G5EF72	G5EF72	G protein a(S) subunit	0.002	0.0185	G5EF72	15.1535	15.6578	15.7775	14.3047	14.6383	14.4433
658	-0.3769	15.7974	1.3626	0.869	nonDE	nonDE	sars-2	G5EF77	sars-2	serine--tRNA ligase	0.0434	0.1352	G5EF77	16.0447	16.1021	15.8106	15.4534	15.6219	15.7515
659	-0.4526	14.3642	1.5248	0.983	nonDE	nonDE	gip-2	G5EF84	gip-2	Gamma-tubulin interacting protein 2	0.0299	0.104	G5EF84	14.5903	14.6885	14.4927	13.9247	14.1045	14.3845
660	0.8481	14.7882	1.8714	1.2096	nonDE	nonDE	Y48G10A.1	G5EF86	Y48G10A.1	S-formylglutathione hydrolase	0.0134	0.0617	G5EF86	14.5596	14.1601	14.3729	15.684	14.8711	15.0816
661	2.6661	14.4095	1.9564	1.2647	upReg	upReg	cpn-1	G5EFB5	cpn-1	CPN-1	0.0111	0.0544	G5EFB5	11.3261	13.7627	14.1405	15.8849	15.7062	15.6365
662	-0.0166	16.8924	0.0359	0.017	nonDE	nonDE	rab-8	G5EFC1	rab-8	Rab8	0.9206	0.9616	G5EFC1	17.0696	17.0079	16.6247	16.819	16.8711	16.9622
663	0.895	14.1444	1.2908	0.8195	nonDE	nonDE	cdc-5l	G5EFC4	cdc-5l	Cell division cycle 5-like protein	0.0512	0.1515	G5EFC4	ND	13.5717	13.6431	15.1192	14.0326	14.3552
664	-0.3475	15.8723	1.0979	0.6991	nonDE	nonDE	dap-3	G5EFC8	dap-3	Small ribosomal subunit protein mS29	0.0798	0.1999	G5EFC8	15.8842	16.1692	16.0847	15.4547	15.7521	15.8889
665	0.0161	14.5126	0.0321	0.015	nonDE	nonDE	F46C5.9	G5EFD7	F46C5.9	WD_REPEATS_REGION domain-containing protein	0.9287	0.966	G5EFD7	14.6099	14.6716	14.2322	14.6866	14.3732	14.5021
666	0.3081	13.2826	1.1458	0.7282	nonDE	nonDE	dhhc-6	G5EFD8	dhhc-6	Palmitoyltransferase	0.0715	0.187	G5EFD8	13.0735	13.022	13.2902	13.3282	13.5812	13.4007
667	1.0831	15.7658	2.6289	1.6875	upReg	upReg	H03A11.2	G5EFE3	H03A11.2	NLPC_P60 domain-containing protein	0.0024	0.0205	G5EFE3	15.4462	14.8286	15.3978	16.516	16.2782	16.1277
668	0.0331	12.4003	0.0491	0.0238	nonDE	nonDE	fut-8	G5EFE7	fut-8	Alpha-(1,6)-fucosyltransferase	0.8931	0.9467	G5EFE7	12.7628	12.218	12.1803	12.3382	12.5021	ND
669	-0.4491	12.4356	0.2363	0.1409	nonDE	nonDE	erp-44.1	G5EFF8	erp-44.1	Thioredoxin domain-containing protein	0.5804	0.723	G5EFF8	11.6733	12.9322	13.3747	12.6118	13.3084	10.7129
670	0.1045	15.7926	0.2333	0.1396	nonDE	nonDE	eif-2bdelta	G5EFF9	eif-2bdelta	Translation initiation factor eIF-2B subunit delta	0.5844	0.7252	G5EFF9	16.0058	15.7834	15.432	15.7288	15.864	15.9417
671	-0.0085	15.5954	0.0258	0.012	nonDE	nonDE	sel-1	G5EFG0	sel-1	S5 DRBM domain-containing protein	0.9423	0.9727	G5EFG0	15.5947	15.5689	15.6353	15.5653	15.5598	15.6485
672	-0.131	17.9576	0.4759	0.2976	nonDE	nonDE	abcf-2	G5EFG4	abcf-2	ABC transporter domain-containing protein	0.3343	0.504	G5EFG4	17.9706	18.0736	18.0252	17.8317	17.8126	18.0321
673	-0.3647	15.7824	1.3792	0.8786	nonDE	nonDE	W09C5.1	G5EFH0	W09C5.1	Ribosome biogenesis protein NSA2 homolog	0.0418	0.1322	G5EFH0	15.9664	15.8619	16.0661	15.4761	15.5361	15.788
674	0.2354	14.8295	0.5373	0.3339	nonDE	nonDE	srp-6	G5EFH4	srp-6	Serine or cysteine protease inhibitor	0.2902	0.4635	G5EFH4	14.9042	14.6861	14.5453	15.2716	14.6362	14.9339
675	0.0395	14.371	0.1109	0.0613	nonDE	nonDE	agef-1	G5EFH7	agef-1	SEC7 domain-containing protein	0.7747	0.8683	G5EFH7	14.2783	14.3974	14.3781	14.2769	14.557	14.3385
676	0.6966	13.3986	0.9853	0.6268	nonDE	nonDE	cbs-1	G5EFH8	cbs-1	Cystathionine beta-synthase cbs-1	0.1034	0.2362	G5EFH8	12.6476	12.8694	13.634	14.2708	13.7345	13.2356
677	0.3189	16.1255	0.5126	0.3189	nonDE	nonDE	lec-5	G5EFI4	lec-5	Galectin	0.3072	0.4798	G5EFI4	16.043	15.5794	16.2757	16.7127	16.298	15.8442
678	0.5081	15.8752	0.717	0.4538	nonDE	nonDE	C08E8.4	G5EFJ3	C08E8.4	NADAR domain-containing protein	0.1919	0.3517	G5EFJ3	16.3072	15.6079	14.9482	16.2377	15.973	16.1768
679	-0.6931	13.0937	1.3946	0.8906	nonDE	nonDE	capg-1	G5EFJ4	capg-1	Condensin complex subunit capg-1	0.0403	0.1287	G5EFJ4	13.5061	13.5195	13.2951	12.2365	12.7691	13.2358
680	0.0354	12.9955	0.0811	0.0426	nonDE	nonDE	wdfy-3	G5EFJ7	wdfy-3	WD repeat and FYVE domain-containing protein 3	0.8296	0.9066	G5EFJ7	12.8803	12.9986	13.0545	12.7511	13.1341	13.1546
681	-0.3868	14.1408	0.8623	0.5463	nonDE	nonDE	rict-1	G5EFK2	rict-1	RICTOR_N domain-containing protein	0.1373	0.2842	G5EFK2	14.1925	14.3821	14.428	13.5888	13.8713	14.3822
682	0.0747	18.4079	0.2449	0.1454	nonDE	nonDE	arf-3	G5EFK4	arf-3	ADP-ribosylation factor	0.569	0.7155	G5EFK4	18.3003	18.4625	18.3487	18.3574	18.4271	18.5512
683	0.1779	11.1855	0.4159	0.2573	nonDE	nonDE	hex-2	G5EFL1	hex-2	beta-N-acetylhexosaminidase	0.3838	0.553	G5EFL1	ND	10.8508	11.3067	11.272	11.2359	11.2622
684	-0.3716	16.9593	0.6757	0.4251	nonDE	nonDE	alp-1	G5EFL5	alp-1	PDZ and LIM domain protein Zasp	0.211	0.3757	G5EFL5	17.2864	17.2687	16.8801	17.0672	17.0104	16.2428
685	2.8713	16.9459	4.1066	2.7336	upReg	upReg	vab-10	G5EFM4	vab-10	Nesprin-1	0.0001	0.0018	G5EFM4	14.9835	15.4936	16.0538	18.675	18.2249	18.2449
686	1.5024	13.3313	3.8938	2.5837	upReg	upReg	nekl-3	G5EFM9	nekl-3	Serine/threonine-protein kinase nekl-3	0.0001	0.0026	G5EFM9	12.671	12.7806	12.2887	14.0916	13.9433	14.2127
687	-0.0673	15.4257	0.0508	0.0245	nonDE	nonDE	ZK1321.4	G5EFP2	ZK1321.4	PDZ domain-containing protein	0.8896	0.9451	G5EFP2	15.9839	15.6708	14.7231	15.7365	15.8457	14.5939
688	-0.0672	14.4676	0.1431	0.0803	nonDE	nonDE	mrp-4	G5EFP3	mrp-4	Multidrug resistance-associated protein 1	0.7193	0.8311	G5EFP3	14.478	14.8129	14.2127	14.4697	14.4178	14.4144
689	0.0192	13.1968	0.0205	0.0097	nonDE	nonDE	acl-7	G5EFP8	acl-7	Dihydroxyacetone phosphate acyltransferase	0.9538	0.9779	G5EFP8	12.9017	13.8952	12.7648	13.1752	13.36	13.0842
690	0.1583	14.6803	0.4867	0.3033	nonDE	nonDE	mca-1	G5EFR6	mca-1	Plasma membrane calcium-transporting ATPase mca-1	0.3261	0.4974	G5EFR6	14.7346	14.7121	14.3568	14.7661	14.7188	14.7936
691	0.3398	14.0239	0.5966	0.3741	nonDE	nonDE	msi-1	G5EFS2	msi-1	RNA-binding protein Musashi homolog 1	0.2532	0.4225	G5EFS2	13.4657	13.6493	14.447	14.2085	14.1602	14.2126
692	0.4574	13.5521	0.4687	0.2931	nonDE	nonDE	dcs-1	G5EFS4	dcs-1	m7GpppX diphosphatase	0.3399	0.5093	G5EFS4	13.6306	12.9246	ND	13.1457	13.6807	14.3787
693	-3.0496	15.6351	5.1623	3.3671	downReg	downReg	F45D11.15	G5EFS5	F45D11.15	B30.2/SPRY domain-containing protein	0	0.0004	G5EFS5	16.8385	17.4156	17.2255	13.8391	14.1562	14.3357
694	-0.3389	14.2314	1.1686	0.7416	nonDE	nonDE	ATP6	G5EFS7	ATP6	ATP synthase subunit a	0.0678	0.1813	G5EFS7	14.1661	14.439	14.5974	14.0072	14.1407	14.0379
695	-0.3506	15.5016	0.8118	0.5128	nonDE	nonDE	ltah-1.1	G5EFT4	ltah-1.1	Aminopeptidase ltah-1.1	0.1542	0.307	G5EFT4	15.8336	15.9463	15.2508	15.4427	15.1845	15.3518
696	0.3125	13.5029	0.6565	0.4146	nonDE	nonDE	pak-2	G5EFU0	pak-2	Serine/threonine-protein kinase pak-2	0.2206	0.3849	G5EFU0	13.7166	13.2205	13.1029	13.9738	13.4479	13.5559
697	-0.1792	15.3604	0.2243	0.1326	nonDE	nonDE	ant-1.4	G5EFU2	ant-1.4	ADP/ATP translocase	0.5967	0.7369	G5EFU2	16.0836	15.4068	14.8596	15.3069	15.0759	15.4297
698	1.3469	12.0763	1.5716	1.0149	upReg	nonDE	ZK524.4	G5EFV2	ZK524.4	Protein kinase domain-containing protein	0.0268	0.0966	G5EFV2	10.3589	11.7343	12.1153	12.5471	12.7368	12.9656
699	0.4856	13.8353	0.759	0.4793	nonDE	nonDE	cdk-7	G5EFV5	cdk-7	Cyclin-dependent kinase 7	0.1742	0.3317	G5EFV5	13.9639	12.8722	13.9413	14.0703	14.1278	14.036
700	0.3419	11.1689	0.7181	0.4543	nonDE	nonDE	catp-4	G5EFV6	catp-4	Sodium/potassium-transporting ATPase subunit alpha	0.1914	0.3513	G5EFV6	10.6635	11.1127	11.2174	11.1976	11.1126	11.7093
701	-0.3378	14.8936	1.0817	0.6871	nonDE	nonDE	ntl-3	G5EFX8	ntl-3	Not3 domain-containing protein	0.0828	0.2056	G5EFX8	15.2741	14.9331	14.9804	14.9011	14.7341	14.539
702	0.5484	13.3596	2.2016	1.417	nonDE	nonDE	sec-31	G5EFY6	sec-31	WD_REPEATS_REGION domain-containing protein	0.0063	0.0383	G5EFY6	13.0651	12.9755	13.2157	13.5135	13.745	13.6429
703	0.2422	16.2052	0.8826	0.5597	nonDE	nonDE	ipgm-1	G5EFZ1	ipgm-1	2,3-bisphosphoglycerate-independent phosphoglycerate mutase	0.131	0.2756	G5EFZ1	16.1349	15.9027	16.2147	16.406	16.3415	16.2315
704	0.3573	12.6616	1.034	0.6579	nonDE	nonDE	fat-4	G5EG11	fat-4	Delta(5) fatty acid desaturase fat-4	0.0925	0.2198	G5EG11	12.4911	12.3563	12.6013	12.9722	13.0273	12.5212
705	-0.0848	17.6442	0.3128	0.1915	nonDE	nonDE	dhs-12	G5EG13	dhs-12	NAD(P)-binding protein	0.4866	0.6435	G5EG13	17.6902	17.707	17.6627	17.5166	17.6309	17.658
706	-0.2076	16.1751	0.4433	0.2749	nonDE	nonDE	cacn-1	G5EG14	cacn-1	Splicing factor Cactin	0.3604	0.531	G5EG14	15.9969	16.4513	16.3886	15.8716	15.9352	16.4071
707	0.4538	14.7413	1.062	0.6732	nonDE	nonDE	R151.8A	G5EG26	R151.8A	R151.8A protein	0.0867	0.2122	G5EG26	14.9793	14.2201	14.3438	14.9704	15.0271	14.9072
708	-0.247	16.0799	0.744	0.4702	nonDE	nonDE	emb-27	G5EG38	emb-27	Cell division cycle protein 16 homolog	0.1803	0.3387	G5EG38	16.3738	16.1701	16.0662	15.823	15.8507	16.1954
709	0.1703	15.4419	0.4672	0.2919	nonDE	nonDE	T04A11.1	G5EG50	T04A11.1	Phenazine biosynthesis-like domain-containing protein	0.341	0.5106	G5EG50	15.2486	15.2523	15.5694	15.6196	15.3085	15.653
710	-0.4076	12.985	1.0573	0.6709	nonDE	nonDE	nrde-2	G5EG51	nrde-2	Nuclear exosome regulator NRDE2	0.0876	0.2134	G5EG51	13.0843	13.1674	13.3148	12.392	13.0106	12.941
711	-0.5582	9.8498	0.9453	0.601	nonDE	nonDE	cpt-5	G5EG54	cpt-5	Choline/carnitine acyltransferase domain-containing protein	0.1134	0.2506	G5EG54	ND	9.8554	10.4025	ND	9.4103	9.7311
712	-1.4589	12.7163	2.8472	1.8357	downReg	downReg	pgp-9	G5EG58	pgp-9	p-GlycoProtein related	0.0014	0.0146	G5EG58	13.0532	13.1106	13.0793	ND	ND	11.6222
713	1.5274	15.9741	4.5919	3.0687	upReg	upReg	unc-45	G5EG62	unc-45	UNC-45	0	0.0009	G5EG62	15.0956	15.185	15.3507	16.7018	16.6533	16.8584
714	-0.4438	13.1564	1.1616	0.7377	nonDE	nonDE	hid-1	G5EG65	hid-1	HID-1	0.0689	0.1829	G5EG65	13.2865	13.4245	13.4239	12.5292	13.1279	13.1465
715	0.0191	13.3686	0.0359	0.017	nonDE	nonDE	T24B8.7	G5EG81	T24B8.7	UBA domain-containing protein	0.9206	0.9616	G5EG81	13.4698	13.3895	13.218	13.1331	13.3048	13.6966
716	0.536	15.2253	0.6831	0.4305	nonDE	nonDE	fat-2	G5EGA5	fat-2	Delta(12) fatty acid desaturase fat-2	0.2074	0.3711	G5EGA5	14.2813	14.8854	15.7052	15.1953	15.5275	15.7571
717	-0.5267	14.5111	2.1089	1.362	nonDE	nonDE	dhrs-4	G5EGA6	dhrs-4	Dehydrogenase/reductase SDR family member 4	0.0078	0.0435	G5EGA6	14.8764	14.7183	14.7286	14.3505	14.3124	14.0804
718	3.637	13.4562	2.578	1.656	upReg	upReg	ras-2	G5EGA7	ras-2	GTP binding protein	0.0026	0.0221	G5EGA7	ND	ND	10.7285	14.7827	14.6572	13.6566
719	0.0096	12.6291	0.0027	0.001	nonDE	nonDE	lec-2	G5EGB1	lec-2	Galectin	0.9939	0.9978	G5EGB1	12.8321	ND	12.4166	14.2679	ND	11
720	-0.249	16.3756	0.9818	0.6241	nonDE	nonDE	ragc-1	G5EGB3	ragc-1	Ras-related GTP-binding protein C	0.1043	0.2376	G5EGB3	16.6585	16.3995	16.4424	16.1873	16.2448	16.3213
721	-0.7579	11.9139	2.0166	1.3012	nonDE	nonDE	abts-2	G5EGB9	abts-2	Anion transporter ABTS-2	0.0096	0.05	G5EGB9	12.6065	12.149	12.1231	11.2576	11.7191	11.6282
722	0.3346	10.9161	0.1909	0.111	nonDE	nonDE	DY3.8	G5EGC1	DY3.8	SWEET sugar transporter	0.6443	0.7745	G5EGC1	9.1591	11.228	11.8592	11.2519	10.7793	11.219
723	-0.0305	14.5047	0.0894	0.0478	nonDE	nonDE	dpy-26	G5EGE9	dpy-26	Condensin complex subunit dpy-26	0.8139	0.8957	G5EGE9	14.5916	14.5899	14.3784	14.4917	14.5287	14.4479
724	1.1435	12.2992	1.7466	1.1233	upReg	nonDE	F40E10.6	G5EGF1	F40E10.6	Transmembrane protein 184B	0.0179	0.0753	G5EGF1	11.4416	ND	ND	12.295	12.8558	12.6045
725	-0.1002	15.7896	0.3276	0.202	nonDE	nonDE	uso-1	G5EGG0	uso-1	Uso1_p115_head domain-containing protein	0.4704	0.6281	G5EGG0	15.9678	15.824	15.7273	15.631	15.8024	15.785
726	2.1985	14.944	4.7066	3.1297	upReg	upReg	moc-1	G5EGH2	moc-1	MoaB/Mog domain-containing protein	0	0.0007	G5EGH2	14.0934	13.7587	13.682	16.184	15.7779	16.1677
727	-1.092	11.5729	1.4715	0.9428	downReg	nonDE	set-16	G5EGI1	set-16	PHD-type domain-containing protein	0.0338	0.1141	G5EGI1	11.6259	12.2541	11.6575	ND	10.7539	ND
728	-1.5024	12.3858	1.8997	1.225	downReg	nonDE	ida-1	G5EGJ5	ida-1	Receptor-type tyrosine-protein phosphatase-like ida-1	0.0126	0.0596	G5EGJ5	12.5971	13.2276	13.5861	11.0402	11.438	12.4256
729	0.2176	16.5848	0.5028	0.312	nonDE	nonDE	tln-1	G5EGK1	tln-1	FERM domain-containing protein	0.3142	0.4875	G5EGK1	16.3255	16.7787	16.3239	16.5804	16.9662	16.5342
730	-0.3807	18.4939	1.3685	0.8724	nonDE	nonDE	let-92	G5EGK8	let-92	Serine/threonine-protein phosphatase 2A catalytic subunit	0.0428	0.1341	G5EGK8	18.4892	18.8062	18.7574	18.148	18.3683	18.3943
731	-0.1966	17.1677	0.6717	0.4231	nonDE	nonDE	T28D6.6	G5EGL2	T28D6.6	GTP-binding protein 128up	0.213	0.3775	G5EGL2	17.1837	17.3584	17.2559	16.9285	17.0189	17.2608
732	-0.809	15.9824	0.6992	0.4419	nonDE	nonDE	nlp-82	G5EGM0	nlp-82	Neuropeptide-Like Protein	0.1999	0.3615	G5EGM0	17.106	16.0226	16.0322	16.649	15.369	14.7158
733	1.4737	14.144	2.2061	1.4172	upReg	upReg	fat-6	G5EGN2	fat-6	Delta(9)-fatty-acid desaturase fat-6	0.0062	0.0383	G5EGN2	12.7942	13.5867	13.8404	14.839	14.4359	15.3676
734	-0.3018	14.304	0.1564	0.0882	nonDE	nonDE	vha-6	G5EGP4	vha-6	V-type proton ATPase 116 kDa subunit a 3	0.6976	0.8161	G5EGP4	13.4502	13.8852	16.0293	14.188	14.8326	13.4388
735	0.0623	15.8765	0.2148	0.1259	nonDE	nonDE	cpz-1	G5EGP8	cpz-1	Cathepsin Z-1	0.6098	0.7483	G5EGP8	15.8405	15.8363	15.8594	16.0033	15.8785	15.8411
736	-0.5882	9.703	0.8454	0.5348	nonDE	nonDE	ten-1	G5EGQ6	ten-1	Teneurin-1	0.1427	0.2919	G5EGQ6	10.0124	10.1941	9.7849	10.1754	9.1183	8.9331
737	0.9499	14.1619	3.0249	1.943	nonDE	nonDE	klp-12	G5EGS3	klp-12	Kinesin-like protein klp-12	0.0009	0.0114	G5EGS3	13.9451	13.6202	13.4954	14.5464	14.649	14.7151
738	0.18	15.1177	0.7448	0.4705	nonDE	nonDE	gbf-1	G5EGS5	gbf-1	Golgi-specific brefeldin A-resistance guanine nucleotide exchange factor 1 homolog	0.18	0.3384	G5EGS5	15.1088	14.9749	14.9995	15.1809	15.1505	15.2917
739	-0.1724	18.0221	0.7757	0.4894	nonDE	nonDE	COX2	G5EGS6	COX2	Cytochrome c oxidase subunit 2	0.1676	0.324	G5EGS6	18.1373	18.0899	18.0976	17.9096	17.9669	17.9311
740	-0.0903	11.2415	0.072	0.0368	nonDE	nonDE	syp-1	G5EGS8	syp-1	Synaptonemal complex protein SYP-1	0.8472	0.9187	G5EGS8	11.7769	10.7967	11.2593	10.6425	11.7321	ND
741	0.137	12.866	0.2886	0.1732	nonDE	nonDE	clh-5	G5EGT4	clh-5	Chloride channel protein	0.5145	0.6711	G5EGT4	12.5066	13.1748	12.7111	12.8464	13.0141	12.943
742	0.1971	19.6169	0.4403	0.2736	nonDE	nonDE	iffb-1	G5EGT7	iffb-1	Eukaryotic translation initiation factor 5B	0.3628	0.5326	G5EGT7	19.4102	19.6445	19.5004	19.5704	19.4735	20.1026
743	-0.8765	16.2985	2.9019	1.8727	nonDE	nonDE	egl-30	G5EGU1	egl-30	EGL-30	0.0013	0.0134	G5EGU1	16.4747	16.8093	16.9262	15.8414	15.8638	15.8755
744	-0.492	14.9884	2.2713	1.4536	nonDE	nonDE	ddx-15	G8JY03	ddx-15	RNA helicase	0.0054	0.0352	G8JY03	15.232	15.2914	15.1798	14.7279	14.6818	14.8176
745	0.5362	11.5371	0.3921	0.2417	nonDE	nonDE	K07C11.7	G8JY31	K07C11.7	Calcineurin-like phosphoesterase domain-containing protein	0.4054	0.5731	G8JY31	11.9537	10.7721	11.0812	12.251	12.595	10.5696
746	-0.0017	13.8227	0.0022	0.0008	nonDE	nonDE	acl-6	G8JY39	acl-6	Phospholipid/glycerol acyltransferase domain-containing protein	0.9949	0.9982	G8JY39	13.7759	13.8556	13.8392	13.5077	13.5586	14.3992
747	0.0642	14.7522	0.1169	0.0647	nonDE	nonDE	sto-1	G8JY63	sto-1	Band 7 domain-containing protein	0.764	0.8616	G8JY63	14.4409	14.6008	15.1185	14.6863	14.7725	14.894
748	0.1707	18.4603	0.08	0.042	nonDE	nonDE	ifc-2	G8JY94	ifc-2	Intermediate filament protein ifc-2	0.8317	0.9079	G8JY94	17.2459	17.8952	19.9836	18.0452	19.3912	18.2005
749	0.6813	12.1089	1.1316	0.7181	nonDE	nonDE	nxt-1	G8JYG1	nxt-1	NTF2-related export protein	0.0739	0.1914	G8JYG1	11.7136	11.8191	11.7719	12.6417	12.9538	11.753
750	-0.1929	13.3523	0.3308	0.2039	nonDE	nonDE	F10G8.1	G8JZG5	F10G8.1	Protein-tyrosine phosphatase	0.4669	0.6253	G8JZG5	ND	ND	13.4809	ND	13.2457	13.3302
751	-0.5379	16.1018	2.5207	1.6182	nonDE	nonDE	wdr-4	G8XYY6	wdr-4	tRNA (guanine-N(7)-)-methyltransferase non-catalytic subunit	0.003	0.0241	G8XYY6	16.3236	16.4238	16.3649	15.8777	15.8272	15.7936
752	-0.0954	14.1294	0.1401	0.0785	nonDE	nonDE	Y48C3A.14	H1UBJ6	Y48C3A.14	DNA topoisomerase	0.7243	0.8346	H1UBJ6	14.4825	14.1179	13.9308	14.139	14.461	13.645
753	0.8661	15.4483	2.1752	1.4008	nonDE	nonDE	map-2	H1UBK1	map-2	Methionine aminopeptidase 2	0.0067	0.0397	H1UBK1	14.7737	14.9278	15.3443	16.1724	15.7916	15.6802
754	0.6112	12.7737	1.4012	0.8951	nonDE	nonDE	zoo-1	H1UBK9	zoo-1	Tight junction protein ZO-1	0.0397	0.1273	H1UBK9	12.0257	12.5589	12.8197	13.0197	12.9454	13.2728
755		10.5542			nonDE	nonDE	pdxk-1	H1ZUV6	pdxk-1	pyridoxal kinase			H1ZUV6	ND	ND	ND	12.2271	8.8813	ND
756	0.3842	16.3148	1.2402	0.7907	nonDE	nonDE	stl-1	H2FLJ1	stl-1	Stomatin-like protein stl-1	0.0575	0.1619	H2FLJ1	16.0217	16.076	16.2704	16.6855	16.2498	16.5855
757	6.0166	17.7716	6.4004	4.016	upReg	upReg	lea-1	H2FLK8	lea-1	Plant Late Embryo Abundant (LEA) related	0	0.0001	H2FLK8	15.1696	14.223	14.8972	20.8725	20.7171	20.7501
758	-0.0067	13.5377	0.014	0.0066	nonDE	nonDE	T10C6.6	H2FLL6	T10C6.6	Major facilitator superfamily (MFS) profile domain-containing protein	0.9682	0.985	H2FLL6	13.4195	13.6526	13.551	13.6681	13.2716	13.6633
759	1.1993	13.863	3.8201	2.5291	upReg	upReg	Y38E10A.22	H2KMK6	Y38E10A.22	Armadillo-type protein	0.0002	0.003	H2KMK6	13.1478	13.3075	13.3348	14.5532	14.5717	14.2632
760		7.3821			nonDE	nonDE	Y48G10A.2	H2KML5	Y48G10A.2	RING-type E3 ubiquitin transferase			H2KML5	ND	ND	ND	7.3015	ND	7.4628
761	0.2598	14.2851	0.8716	0.5527	nonDE	nonDE	ints-8	H2KML7	ints-8	INTegrator complex Subunit homolog	0.1344	0.2801	H2KML7	14.1838	14.1568	14.1249	14.1638	14.5069	14.5741
762	0.7608	15.8835	1.0809	0.687	nonDE	nonDE	Y37E11B.10	H2KY66	Y37E11B.10	BRCT domain-containing protein	0.083	0.2056	H2KY66	16.0485	15.7548	14.7059	16.3254	16.0213	16.4449
763	-0.5135	15.9366	1.1827	0.7499	nonDE	nonDE	cyp-34a9	H2KY68	cyp-34a9	CYtochrome P450 family	0.0657	0.1779	H2KY68	16.6534	16.1012	15.8255	15.7562	15.672	15.6112
764	3.3588	14.9271	5.0844	3.3349	upReg	upReg	alfa-1	H2KYA3	alfa-1	ALS/FTD Associated gene homolog	0	0.0005	H2KYA3	13.4804	12.7891	13.4736	16.5549	16.4174	16.8472
765	0.1642	17.2989	0.1395	0.0781	nonDE	nonDE	unc-82	H2KYA5	unc-82	Protein kinase domain-containing protein	0.7253	0.8354	H2KYA5	17.9748	17.347	16.3285	17.5878	17.6146	16.9405
766	-0.5834	15.4786	1.667	1.0731	nonDE	nonDE	grld-1	H2KYB8	grld-1	RRM domain-containing protein	0.0215	0.0845	H2KYB8	15.5869	15.7948	15.929	14.8625	15.3137	15.3844
767	-0.2327	13.2217	0.528	0.3275	nonDE	nonDE	F57C9.4	H2KYD4	F57C9.4	C2H2-type domain-containing protein	0.2965	0.4704	H2KYD4	13.4255	13.1718	13.4168	12.7162	13.3202	13.2797
768	0.0917	14.0592	0.1355	0.0761	nonDE	nonDE	nra-4	H2KYE0	nra-4	Nicotinic receptor-associated protein 4	0.7319	0.8393	H2KYE0	13.5423	13.9823	14.5155	14.1502	14.0329	14.1321
769	-0.2483	13.2218	0.335	0.2066	nonDE	nonDE	tmem-24	H2KYE1	tmem-24	C2 domain-containing protein	0.4624	0.6214	H2KYE1	12.8453	13.8572	13.3353	13.1431	12.7033	13.4464
770	0.3058	10.6733	0.1759	0.1017	nonDE	nonDE	D2021.4	H2KYE8	D2021.4	Thioesterase	0.6669	0.7912	H2KYE8	10.4694	ND	ND	11.3709	ND	10.1795
771	2.031	11.7092	3.354	2.1845	upReg	upReg	bas-1	H2KYG4	bas-1	Aromatic-L-amino-acid decarboxylase	0.0004	0.0065	H2KYG4	ND	ND	10.1859	12.1681	12.1908	12.2918
772	3.7202	15.086	6.7457	4.1931	upReg	upReg	C07A12.7	H2KYH5	C07A12.7	TOM1-like protein 2	0	0.0001	H2KYH5	13.05	13.2851	13.3426	17.0748	16.8437	16.9198
773	-0.1556	13.4045	0.3355	0.2068	nonDE	nonDE	cyk-1	H2KYI3	cyk-1	WAPL domain-containing protein	0.4619	0.6212	H2KYI3	13.8483	13.437	13.1617	13.2887	13.2807	13.4108
774	-1.5947	11.2845	0.624	0.3911	nonDE	nonDE	adah-1	H2KYI5	adah-1	Adenosine deaminase domain-containing protein	0.2377	0.4064	H2KYI5	12.1144	11.3067	12.8246	13.1458	8.3464	9.9693
775	-0.2536	14.9476	0.352	0.2164	nonDE	nonDE	mtch-1	H2KYJ5	mtch-1	Mitochondrial carrier	0.4446	0.6075	H2KYJ5	15.4108	14.4797	15.3326	15.0918	14.922	14.4485
776	4.5639	14.2617	3.8484	2.5455	upReg	upReg	C39D10.8	H2KYM0	C39D10.8	DUF4440 domain-containing protein	0.0001	0.0028	H2KYM0	10.8878	12.2003	12.851	16.8713	16.0271	16.7324
777	0.5183	11.3836	0.3026	0.1835	nonDE	nonDE	C09D4.4	H2KYM5	C09D4.4	DUF676 domain-containing protein	0.4981	0.6554	H2KYM5	11.8251	ND	10.4238	12.2863	ND	10.9991
778	0.267	11.0358	0.586	0.3671	nonDE	nonDE	C09E8.1	H2KYM8	C09E8.1	Sodium-and chloride-dependent glycine transporter 2	0.2594	0.4294	H2KYM8	ND	11.034	10.7173	10.9262	11.3937	11.1081
779	-0.1315	13.7605	0.5167	0.3211	nonDE	nonDE	vps-45	H2KYN0	vps-45	Vacuolar protein sorting-associated protein 45	0.3043	0.4774	H2KYN0	13.7865	13.8487	13.8436	13.765	13.7231	13.5961
780	-0.6424	15.9339	1.7518	1.1248	nonDE	nonDE	acdh-13	H2KYN3	acdh-13	Acyl-CoA dehydrogenase family member 9, mitochondrial	0.0177	0.075	H2KYN3	16.3394	16.5596	15.8663	15.6081	15.6316	15.5985
781	1.8541	11.7182	1.3757	0.8769	upReg	nonDE	smk-1	H2KYN6	smk-1	Serine/threonine-protein phosphatase 4 regulatory subunit 3-like central domain-containing protein	0.0421	0.1328	H2KYN6	ND	10.6165	11.5838	ND	12.9542	ND
782	-0.9193	14.7538	1.5924	1.0281	nonDE	nonDE	lntl-1	H2KYP1	lntl-1	LIN-24 (Twenty-four) Like	0.0256	0.0937	H2KYP1	14.9888	15.1144	15.5372	14.6282	14.5896	13.6647
783	-1.1303	15.205	1.9128	1.2331	downReg	nonDE	ncx-2	H2KYP2	ncx-2	Calx-beta domain-containing protein	0.0122	0.0585	H2KYP2	15.0887	16.0056	16.2161	14.5919	14.8647	14.463
784	-0.1785	13.2027	0.4561	0.2828	nonDE	nonDE	pnk-1	H2KYP7	pnk-1	Pantothenate kinase	0.3499	0.5214	H2KYP7	13.2561	13.45	13.1696	12.8824	13.0646	13.3933
785	-0.6916	14.0474	1.2414	0.791	nonDE	nonDE	gyg-1	H2KYQ5	gyg-1	Glycogenin-1	0.0574	0.1618	H2KYQ5	14.126	14.1221	14.9315	14.0489	13.6951	13.3608
786	-0.0237	17.4726	0.0566	0.0272	nonDE	nonDE	vig-1	H2KYR1	vig-1	Hyaluronan/mRNA-binding protein domain-containing protein	0.8778	0.9393	H2KYR1	17.5694	17.2765	17.6074	17.4445	17.3553	17.5824
787	0.1294	14.1554	0.139	0.0778	nonDE	nonDE	srr-4	H2KYR4	srr-4	Serpentine Receptor, class R	0.7261	0.836	H2KYR4	13.3149	14.4647	14.4926	14.0571	14.123	14.4804
788	2.4038	16.6625	3.5636	2.3279	upReg	upReg	hsp-43	H2KYS1	hsp-43	SHSP domain-containing protein	0.0003	0.0047	H2KYS1	15.339	14.9901	16.0529	18.222	17.7268	17.6444
789	0.3722	13.7382	0.5539	0.3457	nonDE	nonDE	cpna-1	H2KYS8	cpna-1	Copine family protein 1	0.2793	0.4511	H2KYS8	13.1774	ND	13.8523	14.2254	13.5458	13.89
790	0.0214	12.5669	0.0074	0.003	nonDE	nonDE	acdh-2	H2KYU0	acdh-2	Short/branched chain specific acyl-CoA dehydrogenase, mitochondrial	0.9831	0.9931	H2KYU0	11.2878	13.4398	12.9571	ND	12.5829	ND
791	0.2838	12.0891	0.4043	0.2491	nonDE	nonDE	C17E7.9	H2KYU2	C17E7.9	Uncharacterized protein	0.3942	0.5635	H2KYU2	ND	12.3006	11.5939	12.2315	12.2305	ND
792	1.6996	11.0532	0.5812	0.3645	nonDE	nonDE	npl-4.1	H2KYU6	npl-4.1	Nuclear protein localization protein 4 homolog 1	0.2623	0.432	H2KYU6	8.8974	11.5093	ND	ND	13.1629	10.643
793	-0.2432	15.5595	0.4572	0.2837	nonDE	nonDE	ndub-5	H2KYV1	ndub-5	NADH dehydrogenase [ubiquinone] 1 beta subcomplex subunit 5, mitochondrial	0.349	0.5204	H2KYV1	15.3553	15.8083	15.8797	15.0364	15.574	15.7034
794	-0.3606	15.2682	0.8768	0.5564	nonDE	nonDE	C18B2.5	H2KYV3	C18B2.5	G domain-containing protein	0.1328	0.2777	H2KYV3	15.5344	15.2131	15.598	15.3608	15.1602	14.7427
795	1.2228	15.1868	2.0256	1.3083	upReg	upReg	C23H3.2	H2KYX4	C23H3.2	DUF3810 domain-containing protein	0.0094	0.0492	H2KYX4	15.2524	14.3065	14.1674	15.9681	15.9337	15.493
796	0.6164	13.5681	1.0183	0.6464	nonDE	nonDE	coel-1	H2KYZ5	coel-1	Tubulin-specific chaperone cofactor E-like protein	0.0959	0.2257	H2KYZ5	12.689	13.2033	13.8874	13.7057	13.9735	13.9497
797	0.7629	16.3673	2.2799	1.4582	nonDE	nonDE	frm-4	H2KYZ6	frm-4	FERM domain-containing protein	0.0052	0.0348	H2KYZ6	16.1642	16.1169	15.6764	16.6387	16.697	16.9106
798	-0.8927	16.4367	2.4743	1.5816	nonDE	nonDE	clec-266	H2KZ06	clec-266	C-type lectin domain-containing protein	0.0034	0.0262	H2KZ06	16.8324	16.9593	16.8574	16.1784	16.1812	15.6113
799	-1.1164	14.0796	2.8134	1.8092	downReg	downReg	hpo-10	H2KZ29	hpo-10	SAC3/GANP/THP3 conserved domain-containing protein	0.0015	0.0155	H2KZ29	14.5693	14.9656	14.3783	13.3043	13.7332	13.5265
800		14.4259			nonDE	nonDE	Y110A7A.9	H2KZ40	Y110A7A.9	WD_REPEATS_REGION domain-containing protein			H2KZ40	ND	ND	ND	14.6982	14.1965	14.3829
801	-0.1054	15.2195	0.2017	0.1178	nonDE	nonDE	Y110A7A.15	H2KZ41	Y110A7A.15	Similarity	0.6285	0.7623	H2KZ41	15.604	15.2887	14.9238	15.0577	15.0945	15.348
802	-1.1914	12.7646	1.3857	0.8836	downReg	nonDE	skpo-3	H2KZ53	skpo-3	ShKT domain-containing protein	0.0411	0.1307	H2KZ53	12.6248	13.9522	13.1464	ND	12.3007	11.7989
803	0.6026	10.8454	0.4699	0.2936	nonDE	nonDE	tbc-7	H2KZ54	tbc-7	Rab-GAP TBC domain-containing protein	0.339	0.5086	H2KZ54	9.3028	11.1989	11.1306	11.0834	11.7162	10.6405
804	0.6568	14.7507	2.6977	1.7308	nonDE	nonDE	ugt-9	H2KZ88	ugt-9	glucuronosyltransferase	0.002	0.0186	H2KZ88	14.3359	14.447	14.4839	15.074	14.9641	15.1993
805	-0.0814	14.8555	0.1594	0.0902	nonDE	nonDE	Y48G9A.9	H2KZ95	Y48G9A.9	Protein-tyrosine phosphatase	0.6927	0.8125	H2KZ95	15.12	14.8937	14.6747	14.5085	14.9272	15.0086
806	-0.064	14.4209	0.17	0.0977	nonDE	nonDE	F38A5.2	H2KZA2	F38A5.2	TraB domain-containing protein	0.676	0.7986	H2KZA2	14.4965	14.4532	14.4092	14.1581	14.5423	14.4663
807	-0.2286	17.9254	0.1885	0.1096	nonDE	nonDE	pqn-22	H2KZA3	pqn-22	Zasp-like motif domain-containing protein	0.648	0.7769	H2KZA3	18.1801	18.487	17.452	17.8336	18.6223	16.9773
808	-1.2922	13.4697	1.6664	1.073	downReg	nonDE	pqn-22	H2KZA4	pqn-22	Zasp-like motif domain-containing protein	0.0216	0.0845	H2KZA4	13.5827	14.6788	14.086	12.7319	13.5186	12.2205
809	-0.0446	14.0215	0.0382	0.0178	nonDE	nonDE	R148.3	H2KZA5	R148.3	DUF2846 domain-containing protein	0.9158	0.9599	H2KZA5	13.4923	14.1131	14.526	14.2857	14.4456	13.2661
810	0.8244	16.3362	2.9552	1.9045	nonDE	nonDE	R148.5	H2KZA6	R148.5	PID domain-containing protein	0.0011	0.0125	H2KZA6	16.0216	15.8952	15.8553	16.8011	16.8913	16.5528
811		13.3118			nonDE	nonDE	M01B12.4	H2KZB6	M01B12.4	Microtubule-associated protein			H2KZB6	ND	ND	ND	13.0279	13.4361	13.4715
812	-0.1688	18.5608	0.4517	0.2798	nonDE	nonDE	csr-1	H2KZD5	csr-1	Piwi domain-containing protein	0.3535	0.5251	H2KZD5	18.8629	18.6837	18.3891	18.328	18.5184	18.583
813	0.1233	17.2667	0.1366	0.0763	nonDE	nonDE	acdh-1	H2KZG6	acdh-1	Short/branched chain specific acyl-CoA dehydrogenase, mitochondrial	0.7302	0.8389	H2KZG6	16.4561	17.5516	17.6074	17.1593	17.2524	17.5734
814	2.4158	12.0579	3.2076	2.0896	upReg	upReg	aka-1	H2KZI9	aka-1	FYVE-type domain-containing protein	0.0006	0.0081	H2KZI9	10.1251	11.0918	ND	13.0363	13.1117	12.9247
815	1.078	14.7967	2.9545	1.9045	upReg	upReg	glrx-3	H2KZJ5	glrx-3	Glutaredoxin 3	0.0011	0.0125	H2KZJ5	14.0084	14.1753	14.5894	15.4589	15.2274	15.3206
816	0.0785	14.4041	0.1641	0.0935	nonDE	nonDE	praf-3	H2KZJ7	praf-3	PRA1 family protein	0.6854	0.8063	H2KZJ7	14.3321	14.572	14.1906	14.6681	14.493	14.1689
817	0.4005	14.4455	1.0471	0.6672	nonDE	nonDE	dpf-3	H2KZK7	dpf-3	Dipeptidyl Peptidase Four (IV) family	0.0897	0.2152	H2KZK7	14.4453	13.9434	14.3469	14.7016	14.846	14.3896
818	0.6806	12.9649	1.2462	0.7936	nonDE	nonDE	E02H9.3	H2KZK8	E02H9.3	Peptidase M23	0.0567	0.1609	H2KZK8	12.367	12.8649	12.6421	12.7772	13.7935	13.345
819	-0.4841	14.0161	0.9788	0.6222	nonDE	nonDE	Y54F10AL.1	H2KZK9	Y54F10AL.1	GDT1 family protein	0.105	0.2387	H2KZK9	14.2881	14.1247	14.3617	14.3087	13.5991	13.4145
820	-0.2355	14.7431	0.8785	0.557	nonDE	nonDE	yars-2	H2KZL6	yars-2	Tyrosine--tRNA ligase	0.1323	0.2773	H2KZL6	14.8355	15.0107	14.7363	14.5757	14.5564	14.7438
821	-0.7525	12.2753	0.5216	0.3238	nonDE	nonDE	sur-7	H2KZM3	sur-7	SUppressor of activated let-60 Ras	0.3009	0.4745	H2KZM3	12.8543	13.0539	12.0463	12.9166	12.3162	10.4643
822		13.7931			nonDE	nonDE	ZK470.2	H2KZP7	ZK470.2	Growth-regulating factor			H2KZP7	ND	ND	ND	14.0419	ND	13.5444
823	0.0901	13.6482	0.1091	0.0602	nonDE	nonDE	F11D5.1	H2KZQ0	F11D5.1	PH domain-containing protein	0.7779	0.8706	H2KZQ0	14.0001	13.2037	13.6055	13.6053	14.1856	13.2887
824	-0.2483	12.2311	0.6238	0.3911	nonDE	nonDE	T28B4.1	H2KZV2	T28B4.1	F-box domain-containing protein	0.2378	0.4064	H2KZV2	12.1531	12.5918	12.3207	12.3541	12.1058	11.8607
825	1.3528	13.306	1.3099	0.8332	upReg	nonDE	T21H3.1	H2KZV5	T21H3.1	Fungal lipase-like domain-containing protein	0.049	0.1468	H2KZV5	12.983	11.5857	13.3202	14.5366	14.1694	13.2413
826	-0.0913	14.1312	0.1819	0.1053	nonDE	nonDE	T04C9.1	H2KZV6	T04C9.1	Rho GTPase-activating protein 26	0.6578	0.7848	H2KZV6	14.335	14.3051	13.8905	13.893	14.0034	14.3601
827	-0.0813	14.1018	0.1486	0.0838	nonDE	nonDE	mlp-1	H2KZV8	mlp-1	LIM zinc-binding domain-containing protein	0.7102	0.8245	H2KZV8	14.1528	13.8994	14.3752	14.3999	13.929	13.8545
828	-0.5996	11.4436	2.0363	1.3117	nonDE	nonDE	frm-2	H2KZV9	frm-2	Moesin/ezrin/radixin homolog 1	0.0092	0.0488	H2KZV9	11.5864	11.8901	11.7538	10.9824	11.0857	11.3634
829	0.3121	15.4496	0.2885	0.1732	nonDE	nonDE	clik-3	H2KZW0	clik-3	CaLponIn-liKe proteins	0.5147	0.6711	H2KZW0	15.2547	14.6674	15.9586	15.8779	16.0877	14.8513
830	-0.1274	14.2002	0.3399	0.2092	nonDE	nonDE	Y38C1AA.1	H2KZW7	Y38C1AA.1	Phospholipid/glycerol acyltransferase domain-containing protein	0.4572	0.6177	H2KZW7	14.1535	14.2958	14.3424	14.2335	14.3044	13.8716
831	0.0174	14.6338	0.0367	0.0171	nonDE	nonDE	T13C2.6	H2KZX4	T13C2.6	EGF-like domain-containing protein	0.9189	0.9615	H2KZX4	14.716	14.7594	14.3999	14.4617	14.6576	14.8082
832	-0.4607	12.7227	1.5954	1.0301	nonDE	nonDE	Y34B4A.4	H2KZX7	Y34B4A.4	CAP-Gly domain-containing protein	0.0254	0.0933	H2KZX7	13.0579	13	12.8013	12.353	12.7198	12.4042
833	-0.5295	14.6658	1.2421	0.791	nonDE	nonDE	F49E8.7	H2KZY3	F49E8.7	BACK domain-containing protein	0.0573	0.1618	H2KZY3	15.1678	14.8063	14.8173	14.34	14.795	14.0681
834	-0.7226	7.7327	0.5048	0.3131	nonDE	nonDE	F47B7.2	H2KZY5	F47B7.2	Sulfhydryl oxidase	0.3128	0.4863	H2KZY5	8.0016	8.592	7.1465	ND	ND	7.1907
835		12.778			nonDE	nonDE	hlh-30	H2KZZ2	hlh-30	Helix-loop-helix protein 30			H2KZZ2	ND	ND	ND	ND	12.8426	12.7134
836	1.2671	14.1428	3.7317	2.4568	upReg	upReg	tbc-11	H2KZZ6	tbc-11	Rab GTPase-activating protein tbc-11	0.0002	0.0035	H2KZZ6	13.7636	13.3502	13.4139	14.8819	14.6922	14.755
837	0.804	15.8177	1.6239	1.048	nonDE	nonDE	ZK354.2	H2KZZ9	ZK354.2	Protein kinase domain-containing protein	0.0238	0.0895	H2KZZ9	15.5513	15.5175	15.1785	16.2933	15.7111	16.6547
838	-0.7924	13.1213	2.7475	1.7645	nonDE	nonDE	T22F3.2	H2L010	T22F3.2	USP domain-containing protein	0.0018	0.0172	H2L010	13.6681	13.3177	13.5667	12.8618	12.6127	12.7007
839	4.4832	12.7457	4.7609	3.1508	upReg	upReg	cas-1	H2L023	cas-1	Adenylyl cyclase-associated protein	0	0.0007	H2L023	ND	ND	9.3833	13.9215	13.8414	13.8365
840	1.0704	12.87	1.2016	0.7637	nonDE	nonDE	tag-153	H2L031	tag-153	NOT2/NOT3/NOT5 C-terminal domain-containing protein	0.0629	0.1723	H2L031	12.9828	12.1764	11.8452	12.522	13.8975	13.7962
841	-0.8473	16.039	1.9365	1.2499	nonDE	nonDE	pmp-5	H2L034	pmp-5	ABC transporter domain-containing protein	0.0116	0.0563	H2L034	16.0326	16.6141	16.7413	15.4066	15.874	15.5655
842	1.2365	10.467	2.3022	1.4749	upReg	upReg	trpp-8	H2L043	trpp-8	Trafficking protein particle complex subunit 8	0.005	0.0335	H2L043	9.6426	9.6564	10.2472	11.2971	10.5778	11.3809
843	0.1935	16.022	0.7847	0.4949	nonDE	nonDE	tns-1	H2L045	tns-1	Tensin homolog	0.1642	0.32	H2L045	16.051	15.8829	15.8418	16.127	16.1611	16.0682
844	4.1719	18.5474	7.5405	4.5821	upReg	upReg	F46H5.7	H2L048	F46H5.7	AMPK1_CBM domain-containing protein	0	0	H2L048	16.4122	16.4228	16.5494	20.6093	20.6989	20.5919
845	1.6189	10.0588	2.2579	1.4472	upReg	upReg	F53A10.2	H2L055	F53A10.2	Rap-GAP domain-containing protein	0.0055	0.0357	H2L055	ND	9.1457	9.0293	11.0662	10.9767	10.0762
846	-0.0839	14.8672	0.2536	0.1508	nonDE	nonDE	ubxn-3	H2L056	ubxn-3	UBX domain-containing protein 3	0.5577	0.7067	H2L056	14.9942	14.8304	14.9029	14.979	14.8207	14.6761
847	0.3006	11.1873	0.243	0.1452	nonDE	nonDE	txt-6	H2L073	txt-6	Transcellular chaperone signaling (X)cross tissue	0.5715	0.7158	H2L073	10.7045	11.737	10.8949	ND	11.4127	ND
848	1.6993	15.5329	4.3224	2.8909	upReg	upReg	F56B3.4	H2L086	F56B3.4	RNA polymerase II-associated protein 1 N-terminal domain-containing protein	0	0.0013	H2L086	14.8528	14.7901	14.407	16.4944	16.2616	16.3917
849	-0.4606	14.4835	0.8902	0.565	nonDE	nonDE	H14E04.2	H2L0A4	H14E04.2	PNP_UDP_1 domain-containing protein	0.1288	0.2723	H2L0A4	15.0882	14.5029	14.5503	14.6708	13.9054	14.1833
850	0.0131	16.0584	0.0268	0.0127	nonDE	nonDE	H05C05.1	H2L0A8	H05C05.1	RRM domain-containing protein	0.9402	0.9712	H2L0A8	16.2605	16.0514	15.8436	15.9927	15.9359	16.2662
851	-0.2593	13.8351	0.3782	0.2322	nonDE	nonDE	R12C12.9	H2L0B6	R12C12.9	Lysosomal cobalamin transporter	0.4186	0.5859	H2L0B6	13.7592	13.6003	14.5349	13.7165	14.0107	13.3893
852	-0.2955	15.5113	1.2421	0.791	nonDE	nonDE	emc-1	H2L0C0	emc-1	ER membrane protein complex subunit 1	0.0573	0.1618	H2L0C0	15.8047	15.6338	15.5387	15.3416	15.393	15.3559
853	1.174	12.6837	2.386	1.5227	upReg	upReg	ugt-29	H2L0C9	ugt-29	glucuronosyltransferase	0.0041	0.03	H2L0C9	12.0865	12.2697	11.9341	12.7269	13.6075	13.4777
854	-0.6014	14.5802	2.0028	1.296	nonDE	nonDE	Y77E11A.7	H2L0E0	Y77E11A.7	SET domain-containing protein	0.0099	0.0506	H2L0E0	14.7552	14.932	14.9555	14.0217	14.4783	14.3387
855	0.6963	15.0845	2.9084	1.8756	nonDE	nonDE	mct-4	H2L0E5	mct-4	Major facilitator superfamily (MFS) profile domain-containing protein	0.0012	0.0133	H2L0E5	14.6059	14.8182	14.7851	15.4741	15.3925	15.4315
856	-0.5329	12.1291	0.3195	0.1958	nonDE	nonDE	ZK180.5	H2L0H1	ZK180.5	Prion-like-(Q/N-rich)-domain-bearing protein	0.4792	0.6371	H2L0H1	11.7489	11.8541	13.184	11.7294	ND	ND
857	-0.6156	15.1159	2.5856	1.6585	nonDE	nonDE	wapl-1	H2L0H5	wapl-1	Wings apart-like protein homolog 1	0.0026	0.022	H2L0H5	15.5436	15.3966	15.3309	14.7195	14.8429	14.8618
858	2.1893	16.6105	3.7956	2.5116	upReg	upReg	lfi-1	H2L0I3	lfi-1	Lin-5	0.0002	0.0031	H2L0I3	15.185	15.269	16.0935	17.7329	17.6272	17.7553
859	0.5178	14.1615	1.7167	1.1074	nonDE	nonDE	Y67D8A.2	H2L0I5	Y67D8A.2	Phosphorylase b kinase regulatory subunit	0.0192	0.0781	H2L0I5	14.1175	13.9047	13.6856	14.3096	14.3645	14.5872
860	-0.4155	14.9676	1.1999	0.7629	nonDE	nonDE	hum-8	H2L0I7	hum-8	Myosin motor domain-containing protein	0.0631	0.1726	H2L0I7	15.4878	15.1256	14.9126	14.7299	14.8902	14.6594
861	-0.5092	17.2272	1.1913	0.7566	nonDE	nonDE	fnip-2	H2L0I8	fnip-2	UDENN FNIP1/2-type domain-containing protein	0.0644	0.1752	H2L0I8	17.6036	17.7698	17.0719	16.7386	17.1381	17.041
862	-0.6608	14.9419	2.2284	1.4299	nonDE	nonDE	T07D3.9	H2L0J4	T07D3.9	HotDog ACOT-type domain-containing protein	0.0059	0.0372	H2L0J4	15.4179	15.331	15.0681	14.647	14.4267	14.7608
863	-0.6855	12.244	0.6292	0.3946	nonDE	nonDE	T05A12.4	H2L0J8	T05A12.4	DNA repair protein RAD16	0.2349	0.4031	H2L0J8	13.4023	12.9024	11.4556	12.3054	11.7733	11.625
864	-0.2863	11.7971	0.5271	0.3275	nonDE	nonDE	aakg-4	H2L0K0	aakg-4	CBS domain-containing protein	0.2971	0.4705	H2L0K0	11.5003	11.9461	12.3743	11.8276	11.4357	11.6985
865	0.4941	13.6185	1.058	0.671	nonDE	nonDE	Y45G5AL.1	H2L0K4	Y45G5AL.1	Late endosomal/lysosomal adaptor and MAPK and MTOR activator 1	0.0875	0.2133	H2L0K4	13.2765	13.072	13.7659	14.1107	13.9422	13.5436
866	0.0877	19.9059	0.1721	0.0989	nonDE	nonDE	pod-2	H2L0M0	pod-2	acetyl-CoA carboxylase	0.6728	0.7964	H2L0M0	19.6978	20.1225	19.766	19.7072	19.9039	20.2382
867	-0.6674	15.8644	1.5983	1.0308	nonDE	nonDE	unc-132	H2L0N0	unc-132	NadR/Ttd14 AAA domain-containing protein	0.0252	0.0932	H2L0N0	16.505	16.13	15.9593	15.2169	15.5295	15.8456
868	-0.1479	15.5327	0.485	0.3027	nonDE	nonDE	ral-1	H2L0Q6	ral-1	Small monomeric GTPase	0.3273	0.498	H2L0Q6	15.5593	15.6168	15.6439	15.4605	15.2785	15.6375
869	-0.0333	13.3241	0.0629	0.0304	nonDE	nonDE	epg-9	H2L0S0	epg-9	Autophagy-related protein 101	0.8652	0.9324	H2L0S0	13.3135	13.4843	13.2244	13.1409	13.654	13.1273
870	0.8867	13.5155	2.8612	1.8441	nonDE	nonDE	cogc-3	H2L0S2	cogc-3	Conserved oligomeric Golgi complex subunit 3	0.0014	0.0143	H2L0S2	12.8919	13.2127	13.1119	13.8756	13.8281	14.173
871	1.6048	14.5822	4.4232	2.9766	upReg	upReg	cyld-1	H2L265	cyld-1	USP domain-containing protein	0	0.0011	H2L265	13.688	13.6194	14.032	15.3936	15.407	15.3533
872	0.6115	13.6511	1.6178	1.0445	nonDE	nonDE	F40F8.11	H2L297	F40F8.11	NADAR domain-containing protein	0.0241	0.0903	H2L297	13.3177	13.4628	13.2557	13.8509	13.6687	14.3511
873	0.1749	14.0559	0.1653	0.094	nonDE	nonDE	F19B6.1	H2L2A8	F19B6.1	Uridine kinase	0.6834	0.8053	H2L2A8	13.1018	14.2124	14.5913	13.8551	14.1103	14.4647
874	-0.8367	12.7996	1.1235	0.7147	nonDE	nonDE	C50B6.3	H2L2E3	C50B6.3	DUF3452 domain-containing protein	0.0753	0.1929	H2L2E3	13.3875	13.1256	13.1408	11.4865	12.7858	12.8713
875	-0.6327	21.7113	2.5285	1.6224	nonDE	nonDE	pyc-1	H2L2E4	pyc-1	Pyruvate carboxylase subunit B	0.003	0.0239	H2L2E4	22.1046	22.1118	21.8667	21.478	21.3898	21.3172
876	-0.2136	21.5852	0.9049	0.5758	nonDE	nonDE	tba-1	H2L2E8	tba-1	Tubulin alpha chain	0.1245	0.2656	H2L2E8	21.5887	21.7649	21.7223	21.4687	21.5402	21.4263
877	0.4412	13.5997	1.5899	1.0265	nonDE	nonDE	hmp-2	H2L2I2	hmp-2	Armadillo/beta-catenin-like repeat protein	0.0257	0.0941	H2L2I2	13.221	13.319	13.5975	13.7008	13.8917	13.8685
878	-0.2488	16.213	0.9894	0.6303	nonDE	nonDE	pqn-27	H2L2J5	pqn-27	Prion-like-(Q/N-rich)-domain-bearing protein	0.1025	0.2343	H2L2J5	16.2586	16.4173	16.3362	16.0487	15.9854	16.2316
879	-0.1825	13.7957	0.3712	0.2287	nonDE	nonDE	Y57G11C.33	H2L2L2	Y57G11C.33	Golgin subfamily A member 7/ERF4 domain-containing protein	0.4254	0.5906	H2L2L2	13.6232	13.971	14.0667	13.3551	13.7946	13.9638
880		7.2935			nonDE	nonDE	Y79H2A.3	H8ESF7	Y79H2A.3	C2H2-type domain-containing protein			H8ESF7	ND	ND	ND	6.4894	ND	8.0977
881	0.0705	19.13	0.0899	0.048	nonDE	nonDE	idh-1	H9G2T4	idh-1	Isocitrate dehydrogenase [NADP]	0.813	0.8955	H9G2T4	18.4971	19.1914	19.5957	19.137	19.1188	19.24
882	-0.236	13.9816	0.2556	0.1516	nonDE	nonDE	dur-1	H9G2U2	dur-1	Dauer Up-Regulated	0.5551	0.7053	H9G2U2	13.5612	13.9135	14.824	13.97	14.2006	13.4202
883	-0.8058	13.6077	0.7359	0.4644	nonDE	nonDE	F10D11.6	H9G2Z8	F10D11.6	BPI1 domain-containing protein	0.1837	0.3433	H9G2Z8	13.1652	13.8666	15.0001	13.7537	13.314	12.5468
884	0.014	17.8786	0.032	0.015	nonDE	nonDE	R13H4.2	H9G321	R13H4.2	Uncharacterized protein	0.929	0.966	H9G321	18.0591	17.8386	17.7172	18.0195	17.8957	17.7416
885		14.8544			nonDE	nonDE	F54B8.4	H9G342	F54B8.4	Small, acid-soluble spore protein gamma-type			H9G342	ND	ND	ND	14.6904	14.6965	15.1764
886	1.0298	14.5918	0.9743	0.6188	nonDE	nonDE	unc-52	H9G348	unc-52	Basement membrane proteoglycan	0.1061	0.2406	H9G348	13.5343	13.3725	15.3239	15.1658	15.3604	14.7939
887	1.9894	14.8909	1.8725	1.2099	upReg	nonDE	unc-52	H9G352	unc-52	Basement membrane proteoglycan	0.0134	0.0617	H9G352	13.421	14.5685	13.6992	16.4689	14.7	16.488
888	0.0128	11.9203	0.0097	0.0045	nonDE	nonDE	unc-52	H9G353	unc-52	Basement membrane proteoglycan	0.9778	0.9898	H9G353	ND	11.3501	12.4753	11.7875	12.4248	11.5641
889	-0.578	15.0174	2.5314	1.6224	nonDE	nonDE	acl-2	I2HA82	acl-2	Phospholipid/glycerol acyltransferase domain-containing protein	0.0029	0.0239	I2HA82	15.402	15.1838	15.3335	14.7175	14.7248	14.7428
890	0.0693	17.8912	0.1105	0.0611	nonDE	nonDE	F53B6.4	I2HA90	F53B6.4	Major sperm protein	0.7753	0.8688	I2HA90	18.0841	18.0193	17.4663	17.9838	17.6278	18.1658
891	0.0471	13.7975	0.0439	0.0211	nonDE	nonDE	F28C6.8	I2HA91	F28C6.8	TYR_PHOSPHATASE_2 domain-containing protein	0.9039	0.9526	I2HA91	13.3333	13.8015	14.1872	13.5446	13.3829	14.5358
892	3.9533	14.4885	1.6995	1.0956	upReg	nonDE	col-184	I2HA94	col-184	Nematode cuticle collagen N-terminal domain-containing protein	0.02	0.0802	I2HA94	11.0723	11.0411	15.4223	17.2355	16.4915	15.6685
893		10.7954			nonDE	nonDE	tbc-8	I2HAA0	tbc-8	Rab GTPase-activating protein tbc-8			I2HAA0	ND	10.5732	11.0177	ND	ND	ND
894	-0.4278	17.8573	0.4939	0.3069	nonDE	nonDE	lec-3	I2HAG1	lec-3	Galectin	0.3207	0.4933	I2HAG1	17.6347	17.7269	18.8521	18.083	17.6265	17.221
895	-0.2599	17.8187	0.7759	0.4894	nonDE	nonDE	rpl-30	I2HAJ2	rpl-30	Large ribosomal subunit protein eL30	0.1675	0.324	I2HAJ2	17.9339	17.6996	18.2125	17.685	17.6167	17.7648
896	0.2238	16.923	0.7903	0.4986	nonDE	nonDE	rab-6.1	I7EVJ8	rab-6.1	Rab-6.1 (Fragment)	0.1621	0.3172	I7EVJ8	16.9778	16.8004	16.6551	17.1426	16.9415	17.0207
897	-0.4888	14.2735	0.8169	0.5158	nonDE	nonDE	rab-3	I7F488	rab-3	Ras-related protein Rab-3 (Fragment)	0.1524	0.305	I7F488	14.284	14.3224	14.9472	13.531	14.1335	14.4227
898	0.1921	16.863	0.6368	0.4002	nonDE	nonDE	unc-108	I7FN62	unc-108	Rab-2 (Fragment)	0.2308	0.398	I7FN62	16.9512	16.7834	16.5662	17.0295	16.9309	16.9166
899	0.0122	17.5934	0.0249	0.0117	nonDE	nonDE	rab-7	I7FN66	rab-7	Rab-7 (Fragment)	0.9443	0.9735	I7FN66	17.8236	17.5407	17.3977	17.73	17.4169	17.6515
900	0.3137	13.4031	1.1339	0.7198	nonDE	nonDE	rab-33	I7FN77	rab-33	Rab-33 (Fragment)	0.0735	0.1906	I7FN77	13.0747	13.3081	13.356	13.4373	13.7127	13.5301
901	0.4898	16.5609	2.1264	1.3687	nonDE	nonDE	rab-1	I7FW32	rab-1	Rab-1 (Fragment)	0.0075	0.0428	I7FW32	16.3075	16.3342	16.3065	16.872	16.6577	16.8877
902	0.0691	15.0242	0.2003	0.1175	nonDE	nonDE	rab-6.2	I7FW36	rab-6.2	Rab-6.2 (Fragment)	0.6305	0.763	I7FW36	14.9308	15.086	14.9522	14.9915	14.9489	15.2358
903	-0.1933	15.5607	0.5196	0.3229	nonDE	nonDE	rab-14	I7FW40	rab-14	Ras-related protein Rab-14 (Fragment)	0.3023	0.4754	I7FW40	15.8393	15.6119	15.5207	15.6332	15.5577	15.2014
904	-0.0408	17.0793	0.113	0.0625	nonDE	nonDE	rab-5	I7FXD3	rab-5	Rab-5 (Fragment)	0.7709	0.8659	I7FXD3	17.2311	17.1404	16.9278	16.992	17.0675	17.1172
905	-1.2009	20.0722	0.7708	0.4867	nonDE	nonDE	his-57	J7S164	his-57	Histone H2A	0.1695	0.326	J7S164	19.9079	20.2056	21.9043	20.4479	19.8259	18.1414
906	-0.5339	13.7541	2.1115	1.3639	nonDE	nonDE	let-526	J7SA49	let-526	ARID domain-containing protein	0.0077	0.0433	J7SA49	13.9747	14.0433	14.045	13.3709	13.4056	13.6849
907	0.0282	15.2683	0.0132	0.0063	nonDE	nonDE	his-40	K7ZUH9	his-40	Histone H3	0.97	0.9855	K7ZUH9	15.7009	16.343	13.7189	15.3024	14.6565	15.8884
908	-0.1104	14.8262	0.3292	0.2028	nonDE	nonDE	hpo-27	K8ERU3	hpo-27	HEAT repeat protein	0.4686	0.6269	K8ERU3	15.0142	14.79	14.84	14.6171	14.7604	14.9354
909	-0.2366	14.2588	0.4001	0.2472	nonDE	nonDE	F42A6.6	K8ERU5	F42A6.6	Hikeshi-like domain-containing protein	0.398	0.566	K8ERU5	14.1257	14.7189	14.2868	13.6824	14.3454	14.3939
910	-0.1353	16.6216	0.4314	0.2678	nonDE	nonDE	imph-1	K8ERX1	imph-1	K Homology domain-containing protein	0.3704	0.5398	K8ERX1	16.8681	16.6421	16.5574	16.4679	16.6608	16.5331
911	-0.0409	17.0683	0.0446	0.0215	nonDE	nonDE	cox-10	K8ES01	cox-10	Heme O synthase	0.9025	0.9517	K8ES01	17.438	ND	16.7395	17.1947	16.901	ND
912	0.4799	13.0776	1.5497	1.0009	nonDE	nonDE	atg-4.1	K8ESC5	atg-4.1	Cysteine protease atg-4.1	0.0282	0.0998	K8ESC5	12.8441	12.848	12.821	13.2318	13.6215	13.0996
913	-0.3267	14.0443	1.1471	0.7286	nonDE	nonDE	wah-1	K8ESD4	wah-1	Pyr_redox_2 domain-containing protein	0.0713	0.1868	K8ESD4	14.1499	14.1226	14.3503	14.031	13.932	13.6797
914	-0.332	11.6912	0.719	0.4546	nonDE	nonDE	F13B12.6	K8ESG0	F13B12.6	SH2 domain-containing protein	0.191	0.351	K8ESG0	12.1897	11.591	ND	11.5674	11.6124	11.4954
915	-1.1196	11.196	0.5717	0.3574	nonDE	nonDE	F13E9.11	K8ESG8	F13E9.11	Transmembrane protein	0.2681	0.4392	K8ESG8	10.474	12.5393	11.4143	ND	10.3563	ND
916	1.2738	13.0385	3.7071	2.4389	upReg	upReg	cls-2	K8ESK4	cls-2	TOG domain-containing protein	0.0002	0.0036	K8ESK4	12.1354	12.4863	12.5831	13.5857	13.7494	13.6912
917	1.9878	13.5855	4.0481	2.6939	upReg	upReg	W07E11.1	K8F7V7	W07E11.1	glutamate synthase (NADH)	0.0001	0.002	K8F7V7	12.4785	12.3072	ND	14.1997	14.5674	14.3748
918	-0.4119	14.665	1.4059	0.897	nonDE	nonDE	gtf-2H4	K8F7X5	gtf-2H4	General transcription factor IIH subunit 4	0.0393	0.1268	K8F7X5	15.036	14.9738	14.6029	14.3888	14.4744	14.514
919	-0.5966	14.3611	1.6401	1.0553	nonDE	nonDE	Y69H2.7	K8F7X9	Y69H2.7	ATP-dependent DNA helicase	0.0229	0.088	K8F7X9	14.8777	14.7731	14.3274	14.2618	14.0489	13.8776
920	-0.1601	14.4245	0.5795	0.3634	nonDE	nonDE	nish-1	K8F807	nish-1	PX domain-containing protein	0.2633	0.4331	K8F807	14.6481	14.5149	14.3505	14.35	14.3119	14.3714
921	0.0131	13.2368	0.0359	0.017	nonDE	nonDE	C09G9.1	L8E6N6	C09G9.1	GtrA domain-containing protein	0.9206	0.9616	L8E6N6	13.0924	13.3276	13.2707	13.2795	13.2743	13.176
922	-0.5386	14.5383	2.4143	1.544	nonDE	nonDE	F55F10.1	L8E6W9	F55F10.1	Midasin	0.0039	0.0286	L8E6W9	14.7395	14.8567	14.8266	14.2235	14.2186	14.3648
923		11.3586			nonDE	nonDE	unk-1	L8E6Y3	unk-1	C3H1-type domain-containing protein			L8E6Y3	ND	ND	ND	11.5509	10.4244	12.1004
924		13.2122			nonDE	nonDE	F35A5.8	L8E817	F35A5.8	SH3 domain-containing GRB2-like protein B1			L8E817	ND	ND	ND	14.0238	13.6199	11.993
925	0.116	21.5376	0.0491	0.0238	nonDE	nonDE	ifb-2	M1Z854	ifb-2	Intermediate filament protein ifb-2	0.8932	0.9467	M1Z854	20.1189	21.1302	23.1896	21.2385	22.4531	21.0951
926	-0.1427	16.747	0.3617	0.2229	nonDE	nonDE	snr-3	M1ZJ32	snr-3	LSM domain-containing protein	0.4348	0.5986	M1ZJ32	16.9832	16.914	16.5578	16.8634	16.5988	16.5648
927	0.2541	15.9928	0.706	0.4457	nonDE	nonDE	pud-4	M1ZJ62	pud-4	Up-regulated in Daf-2 domain-containing protein	0.1968	0.3584	M1ZJ62	15.9447	15.6235	16.0289	16.1778	16.2854	15.8963
928	-0.4415	14.6985	1.3839	0.8822	nonDE	nonDE	Y69A2AR.16	M1ZJV8	Y69A2AR.16	Importin-11	0.0413	0.1311	M1ZJV8	15.0102	14.9721	14.7754	14.383	14.2868	14.7635
929	-0.297	15.5829	0.9091	0.578	nonDE	nonDE	C14C10.5	N1NTN5	C14C10.5	BLM10_mid domain-containing protein	0.1233	0.2643	N1NTN5	16.0275	15.6442	15.5224	15.473	15.4495	15.3806
930	-0.5312	14.2193	1.197	0.761	nonDE	nonDE	rsp-7	O01159	rsp-7	Probable splicing factor, arginine/serine-rich 7	0.0635	0.1734	O01159	14.064	14.9046	14.4862	13.9306	13.8351	14.0955
931	0.3325	11.9392	0.8959	0.5682	nonDE	nonDE	coa-4	O01255	coa-4	Cytochrome Oxidase Assembly subunits	0.1271	0.2703	O01255	11.66	11.5584	12.1005	12.003	12.2846	12.0288
932	0.1024	12.8804	0.0508	0.0245	nonDE	nonDE	T20D3.6	O01257	T20D3.6	HIG1 domain-containing protein	0.8897	0.9451	O01257	ND	12.1986	13.4394	13.4555	11.7532	13.5554
933	-0.2953	15.6635	0.3616	0.2229	nonDE	nonDE	F02E9.3	O01317	F02E9.3	Suppressor protein SRP40-like	0.4349	0.5986	O01317	15.232	16.2175	15.984	15.1459	15.3307	16.071
934	0.1258	15.4635	0.3577	0.2203	nonDE	nonDE	csn-2	O01422	csn-2	COP9 signalosome complex subunit 2	0.4388	0.6022	O01422	15.5245	15.4318	15.2456	15.3758	15.4831	15.7204
935	-0.722	13.2112	1.6129	1.0423	nonDE	nonDE	air-2	O01427	air-2	Aurora/IPL1-related protein kinase 2	0.0244	0.0907	O01427	13.9035	13.6005	13.2125	12.7783	13.1806	12.5917
936	2.9732	12.0037	2.053	1.3224	upReg	upReg	C03G6.17	O01460	C03G6.17	DUF1248 domain-containing protein	0.0089	0.0476	O01460	9.7005	ND	11.3337	ND	13.298	13.6826
937	-1.2812	11.5191	0.8957	0.5682	nonDE	nonDE	C04E6.11	O01470	C04E6.11	RAP domain-containing protein	0.1272	0.2703	O01470	12.5565	11.9482	11.0133	ND	ND	10.5582
938	0.8463	12.2757	1.9156	1.2348	nonDE	nonDE	unc-94	O01479	unc-94	Tropomodulin	0.0121	0.0582	O01479	11.469	11.7845	12.3041	12.7408	12.5192	12.8365
939	-0.4074	18.6898	1.5271	0.9848	nonDE	nonDE	ints-1	O01483	ints-1	DUF3677 domain-containing protein	0.0297	0.1036	O01483	19.0266	18.964	18.6899	18.441	18.4235	18.5937
940	0.0042	13.4323	0.0061	0.0025	nonDE	nonDE	soap-1	O01485	soap-1	HEAT repeat-containing protein 5B	0.9861	0.9943	O01485	13.6599	13.1248	13.5058	13.0807	13.4731	13.7493
941	2.1058	14.2252	2.9872	1.9223	upReg	upReg	tyr-4	O01497	tyr-4	ShKT domain-containing protein	0.001	0.012	O01497	13.6401	13.4745	12.4022	15.5163	15.0479	15.27
942	0.2809	14.8842	1.2795	0.8113	nonDE	nonDE	stam-1	O01498	stam-1	Signal transducing adapter molecule 1	0.0525	0.1544	O01498	14.7087	14.7882	14.7342	14.9342	15.0425	15.0972
943	0.6513	15.6818	0.7024	0.4433	nonDE	nonDE	C37A2.7	O01504	C37A2.7	Large ribosomal subunit protein P2	0.1984	0.3603	O01504	15.3452	14.8127	15.9107	16.5875	16.2647	15.1702
944	0.0975	13.2981	0.3044	0.184	nonDE	nonDE	smg-1	O01510	smg-1	Serine/threonine-protein kinase smg-1	0.4962	0.6546	O01510	13.2834	13.3799	13.0847	13.2998	13.3021	13.4386
945	-0.1367	15.8429	0.2132	0.1248	nonDE	nonDE	asp-6	O01530	asp-6	Aspartic protease 6	0.612	0.7503	O01530	15.7381	15.7005	16.2952	16.157	15.7299	15.4368
946	0.1584	13.9048	0.4855	0.3028	nonDE	nonDE	asp-5	O01532	asp-5	Peptidase A1 domain-containing protein	0.3269	0.4979	O01532	13.7975	13.8109	13.8685	14.1399	13.7412	14.0711
947	0.1859	17.7508	0.825	0.5221	nonDE	nonDE	aars-2	O01541	aars-2	Alanine--tRNA ligase, cytoplasmic	0.1496	0.3005	O01541	17.5924	17.6746	17.7065	17.8118	17.8611	17.8584
948	-0.1054	18.9832	0.2341	0.1397	nonDE	nonDE	cpn-3	O01542	cpn-3	Calponin-homology (CH) domain-containing protein	0.5833	0.7249	O01542	18.8823	18.9172	19.3081	19.0152	19.0772	18.6991
949	0.2973	13.4331	0.4365	0.2713	nonDE	nonDE	F48C1.6	O01572	F48C1.6	OCIA domain-containing protein	0.366	0.5354	O01572	13.3311	13.1177	13.4048	14.1743	13.561	13.01
950	-0.3201	17.6952	1.288	0.8174	nonDE	nonDE	mpc-2	O01578	mpc-2	Probable mitochondrial pyruvate carrier 2	0.0515	0.1523	O01578	17.8678	17.9104	17.7875	17.4038	17.5046	17.6971
951	-0.168	14.7781	0.1862	0.1082	nonDE	nonDE	rga-3	O01585	rga-3	Rho-GAP domain-containing protein	0.6514	0.7794	O01585	15.3695	15.0851	14.1318	14.7944	14.9249	14.3629
952	-0.3805	15.3758	1.3389	0.8528	nonDE	nonDE	acds-10	O01590	acds-10	APH domain-containing protein	0.0458	0.1403	O01590	15.3911	15.6623	15.6448	14.9915	15.2732	15.292
953	0.3462	13.2178	0.488	0.3039	nonDE	nonDE	cysl-3	O01592	cysl-3	Cysteine synthase 3	0.3251	0.4967	O01592	12.8488	12.8068	13.4786	13.6892	13.6956	12.7879
954	-0.7922	13.251	1.6696	1.0752	nonDE	nonDE	let-355	O01598	let-355	ATP-dependent RNA helicase DHX37	0.0214	0.0841	O01598	13.8912	13.6819	13.3684	12.9778	13.1974	12.3896
955	0.3812	13.9657	0.5545	0.3458	nonDE	nonDE	T19H12.2	O01615	T19H12.2	Acidic leucine-rich nuclear phosphoprotein 32-related protein 2	0.2789	0.451	O01615	14.1861	13.0497	14.0894	14.0973	14.2687	14.1028
956	4.8567	16.0189	4.6642	3.0993	upReg	upReg	ZC196.2	O01630	ZC196.2	Major sperm protein	0	0.0008	O01630	ND	ND	12.3764	17.3794	17.1002	17.2198
957	1.5055	17.0361	3.391	2.2053	upReg	upReg	inx-12	O01634	inx-12	Innexin-12	0.0004	0.0062	O01634	16.013	16.16	16.6768	17.9652	17.7957	17.6056
958	-1.0287	14.204	3.1345	2.0242	downReg	downReg	jmjc-1	O01658	jmjc-1	Bifunctional lysine-specific demethylase and histidyl-hydroxylase NO66	0.0007	0.0095	O01658	14.4366	14.8956	14.8227	13.681	13.7826	13.6052
959	-0.2374	15.0348	0.6606	0.4168	nonDE	nonDE	hmg-3	O01683	hmg-3	FACT complex subunit ssrp1-B	0.2185	0.383	O01683	15.1672	15.1296	15.1638	15.0309	14.5899	15.1273
960	-0.2764	15.4007	0.5566	0.3469	nonDE	nonDE	C32F10.8	O01685	C32F10.8	alanine transaminase	0.2776	0.4499	O01685	15.3799	15.3117	15.925	15.5334	15.2728	14.9812
961	-0.0997	14.2419	0.2413	0.1441	nonDE	nonDE	obr-4	O01686	obr-4	Oxysterol-binding protein	0.5737	0.7177	O01686	14.59	14.18	14.1054	14.2714	14.1125	14.1924
962	-0.0091	17.2633	0.0108	0.0048	nonDE	nonDE	rps-17	O01692	rps-17	Small ribosomal subunit protein eS17	0.9754	0.9889	O01692	17.2882	16.8005	17.7147	17.4139	16.8952	17.467
963	-0.9551	13.8802	1.9081	1.2312	nonDE	nonDE	C09D4.1	O01735	C09D4.1	Uncharacterized MFS-type transporter C09D4.1	0.0124	0.0587	O01735	14.008	14.0611	14.2877	ND	ND	13.1638
964	0.1584	15.4357	0.5013	0.3115	nonDE	nonDE	apm-1	O01755	apm-1	MHD domain-containing protein	0.3153	0.4881	O01755	15.5418	15.2801	15.2477	15.379	15.5397	15.6261
965	-0.2382	13.6896	0.9105	0.5787	nonDE	nonDE	F55A12.5	O01756	F55A12.5	Telomere_reg-2 domain-containing protein	0.1229	0.2638	O01756	13.9357	13.7672	13.7231	13.4619	13.6983	13.5512
966	-0.7311	14.2877	2.2546	1.4461	nonDE	nonDE	nath-10	O01757	nath-10	RNA cytidine acetyltransferase	0.0056	0.0358	O01757	14.706	14.5073	14.7466	13.7199	13.8303	14.2163
967	-0.9941	12.405	1.0086	0.6409	nonDE	nonDE	dhs-2	O01758	dhs-2	17-beta-hydroxysteroid dehydrogenase type 6	0.098	0.2286	O01758	12.6274	12.9651	13.1137	12.3185	12.6559	10.7497
968	-0.184	14.6093	0.6236	0.3911	nonDE	nonDE	ppk-1	O01759	ppk-1	PIPK domain-containing protein	0.2379	0.4064	O01759	14.7626	14.6149	14.7265	14.6313	14.6039	14.3168
969	-1.4474	12.4388	1.9868	1.2851	downReg	downReg	ncbp-1	O01763	ncbp-1	Nuclear cap-binding protein subunit 1	0.0103	0.0519	O01763	13.6004	12.5367	13.3505	12.1861	11.0813	11.878
970	-1.7874	10.4763	1.044	0.6651	nonDE	nonDE	egg-4	O01767	egg-4	Inactive protein-tyrosine phosphatase egg-4	0.0904	0.2162	O01767	11.062	11.4402	11.0716	7.9702	10.8376	ND
971		17.1185			nonDE	nonDE	nekl-2	O01775	nekl-2	Serine/threonine-protein kinase nekl-2			O01775	ND	ND	ND	17.1431	17.1493	17.063
972	0.2279	17.9135	0.3562	0.2196	nonDE	nonDE	ule-1	O01780	ule-1	Chitin-binding type-2 domain-containing protein	0.4404	0.6032	O01780	17.4403	17.9944	17.9638	17.7704	18.5346	17.7773
973	-0.5342	14.5845	2.3061	1.4764	nonDE	nonDE	him-1	O01789	him-1	Structural maintenance of chromosomes protein 1	0.0049	0.0334	O01789	14.7628	14.9239	14.868	14.2154	14.4128	14.3239
974	0.0591	20.7278	0.1717	0.0986	nonDE	nonDE	rpl-7	O01802	rpl-7	Large ribosomal subunit protein uL30	0.6734	0.7968	O01802	20.6716	20.6101	20.813	20.6712	20.6944	20.9065
975	0.5707	18.3583	2.13	1.3695	nonDE	nonDE	rab-11.1	O01803	rab-11.1	Ras-related protein rab-11.1	0.0074	0.0427	O01803	18.1062	17.9608	18.152	18.7262	18.7651	18.4397
976	0.1282	13.3749	0.3277	0.202	nonDE	nonDE	got-2.1	O01804	got-2.1	Aspartate aminotransferase	0.4703	0.6281	O01804	13.2311	13.2828	13.4187	13.7239	13.3443	13.2489
977	0.4239	14.9097	0.4026	0.2485	nonDE	nonDE	acbp-1	O01805	acbp-1	Acyl-CoA-binding protein homolog 1	0.3957	0.5642	O01805	14.5184	ND	14.7923	15.5678	15.443	14.2271
978	0.1062	15.4054	0.1511	0.0851	nonDE	nonDE	ssb-1	O01806	ssb-1	Lupus La protein	0.7062	0.822	O01806	15.3632	14.8969	15.7967	15.7561	15.3686	15.2508
979	0.1123	16.8913	0.1512	0.0851	nonDE	nonDE	lbp-6	O01812	lbp-6	Fatty acid-binding protein homolog 6	0.706	0.822	O01812	16.859	16.5237	17.1228	17.3482	17.0612	16.4331
980	0.7263	12.657	0.3577	0.2203	nonDE	nonDE	lbp-5	O01814	lbp-5	Fatty acid-binding protein homolog 5	0.4388	0.6022	O01814	11.6278	12.2159	13.5824	13.2017	ND	ND
981	-0.2516	15.0386	1.038	0.6607	nonDE	nonDE	dhod-1	O01815	dhod-1	Dihydroorotate dehydrogenase (quinone), mitochondrial	0.0916	0.2184	O01815	15.2177	15.1898	15.0856	14.8268	15.0445	14.8669
982	-0.0878	15.24	0.2748	0.1644	nonDE	nonDE	C53H9.2	O01826	C53H9.2	CP-type G domain-containing protein	0.5311	0.6848	O01826	15.2274	15.3718	15.2525	15.1003	15.1298	15.3583
983	0.684	15.9185	1.1743	0.7453	nonDE	nonDE	hil-5	O01833	hil-5	Histone H1.5	0.0669	0.1798	O01833	15.8491	15.6541	15.2264	16.4212	15.6846	16.6758
984	0.2249	13.0656	0.248	0.147	nonDE	nonDE	mtk-1	O01837	mtk-1	Protein kinase domain-containing protein	0.565	0.7129	O01837	13.7293	12.8295	12.3007	12.985	13.3656	13.1836
985	-0.208	14.5591	0.3349	0.2066	nonDE	nonDE	T05E7.1	O01862	T05E7.1	BAAT_C domain-containing protein	0.4625	0.6214	O01862	14.5085	14.6921	14.7886	14.1426	15.0242	14.1985
986	-1.1347	11.6878	2.6187	1.681	downReg	downReg	nrd-1	O01864	nrd-1	CID domain-containing protein	0.0024	0.0208	O01864	12.1428	11.9158	12.7068	11.2494	11.0572	11.0547
987	0.1002	20.9191	0.3093	0.1881	nonDE	nonDE	rpl-24.1	O01868	rpl-24.1	Large ribosomal subunit protein eL24	0.4906	0.6485	O01868	20.8961	20.9456	20.7652	20.8527	20.9161	21.1386
988	0.0525	17.5559	0.0762	0.0397	nonDE	nonDE	rps-10	O01869	rps-10	Plectin/S10 N-terminal domain-containing protein	0.8391	0.9127	O01869	17.3515	17.2558	17.9817	17.8822	17.4532	17.411
989	-0.1968	13.9987	0.3481	0.2141	nonDE	nonDE	ucp-4	O01883	ucp-4	UnCoupling Protein (Mitochondrial substrate carrier)	0.4486	0.6108	O01883	14.5042	14.1329	13.6544	14.0079	13.9989	13.6942
990	-0.1629	15.6006	0.4261	0.2649	nonDE	nonDE	coq-6	O01884	coq-6	Ubiquinone biosynthesis monooxygenase COQ6, mitochondrial	0.3749	0.5434	O01884	15.8789	15.4284	15.7387	15.4727	15.3899	15.6949
991		10.8411			nonDE	nonDE	R10F2.5	O01911	R10F2.5	Cytochrome P450			O01911	ND	ND	ND	10.9482	10.734	ND
992	-0.2987	15.9652	1.3624	0.869	nonDE	nonDE	crls-1	O01916	crls-1	Probable cardiolipin synthase (CMP-forming)	0.0434	0.1352	O01916	16.1916	16.119	16.033	15.8141	15.7637	15.8698
993	-0.2893	13.3068	0.203	0.1186	nonDE	nonDE	bra-2	O01918	bra-2	MYND-type domain-containing protein	0.6267	0.7611	O01918	ND	ND	13.4997	13.6906	12.7302	ND
994	-0.0151	16.2216	0.0399	0.0186	nonDE	nonDE	mboa-6	O01925	mboa-6	Lysophospholipid acyltransferase 5	0.9122	0.9581	O01925	16.2305	16.3115	16.1454	16.2824	16.0578	16.3019
995	0.2033	10.9114	0.4141	0.2557	nonDE	nonDE	ari-1.1	O01965	ari-1.1	E3 ubiquitin-protein ligase ari-1.1	0.3854	0.555	O01965	ND	10.6363	10.9833	ND	11.0857	10.9405
996	-0.0574	15.7635	0.156	0.0882	nonDE	nonDE	tag-96	O01969	tag-96	Galactokinase	0.6983	0.8161	O01969	15.9941	15.7239	15.6586	15.6794	15.7059	15.8192
997	0.2261	16.2495	0.7143	0.452	nonDE	nonDE	eif-3.H	O01974	eif-3.H	Eukaryotic translation initiation factor 3 subunit H	0.193	0.3532	O01974	16.1016	16.0885	16.2195	16.3081	16.172	16.6077
998	1.2555	14.2729	3.7128	2.4423	upReg	upReg	efk-1	O01991	efk-1	Eukaryotic elongation factor 2 kinase	0.0002	0.0036	O01991	13.4799	13.5406	13.9149	14.8525	14.8885	14.9608
999	-0.022	13.1925	0.0429	0.0204	nonDE	nonDE	mdt-1.2	O02042	mdt-1.2	Mediator of RNA polymerase II transcription subunit 1.2	0.906	0.954	O02042	13.3104	12.923	13.377	13.1902	13.3532	13.0011
1000	-0.0296	20.2217	0.0757	0.0396	nonDE	nonDE	rpl-4	O02056	rpl-4	Large ribosomal subunit protein uL4	0.8401	0.9129	O02056	20.0656	20.2353	20.4087	20.1165	20.224	20.2801
1001	0.3113	12.8982	0.3289	0.2027	nonDE	nonDE	F19B10.10	O02075	F19B10.10	RING-type domain-containing protein	0.4689	0.6271	O02075	12.4966	12.9402	12.7907	12.1672	13.6761	13.3182
1002	-0.527	14.0131	1.0075	0.6401	nonDE	nonDE	haf-2	O02086	haf-2	ABC-type antigen peptide transporter	0.0983	0.229	O02086	14.6163	14.47	13.7434	13.4786	13.8588	13.9114
1003	-0.3831	15.7466	1.0347	0.6581	nonDE	nonDE	msra-1	O02089	msra-1	peptide-methionine (S)-S-oxide reductase	0.0923	0.2197	O02089	15.7809	15.8418	16.1917	15.766	15.6255	15.2734
1004	-0.4356	13.3136	1.0544	0.6703	nonDE	nonDE	rpb-4	O02092	rpb-4	RNA polymerase Rpb4/RPC9 core domain-containing protein	0.0882	0.2137	O02092	13.7118	13.3482	13.5342	13.3364	12.6954	13.2554
1005	-0.1833	13.9829	0.4504	0.2793	nonDE	nonDE	cas-2	O02096	cas-2	C-CAP/cofactor C-like domain-containing protein	0.3545	0.5257	O02096	14.1618	14.0739	13.988	13.6057	14.2068	13.8612
1006	-0.5721	13.8086	1.7908	1.1509	nonDE	nonDE	swsn-2.2	O02101	swsn-2.2	SWI/SNF chromatin-remodeling accessory subunit 2	0.0162	0.0706	O02101	13.9674	14.106	14.2108	13.2945	13.8078	13.4654
1007	6.3397	16.2999	4.7522	3.1508	upReg	upReg	cdc-37	O02108	cdc-37	Probable Hsp90 co-chaperone cdc37	0	0.0007	O02108	11.9346	13.8672	13.5883	19.5245	19.3057	19.5789
1008	-0.0571	14.9149	0.1143	0.0633	nonDE	nonDE	pcn-1	O02115	pcn-1	Proliferating cell nuclear antigen	0.7686	0.8644	O02115	14.651	14.9547	15.2245	15.0125	14.9152	14.7313
1009	-0.3612	15.5128	1.7502	1.1248	nonDE	nonDE	C46G7.2	O02141	C46G7.2	Uncharacterized protein	0.0178	0.075	O02141	15.6986	15.6388	15.7429	15.3094	15.3636	15.3238
1010	0.6164	14.0236	0.3855	0.2375	nonDE	nonDE	grd-14	O02153	grd-14	GRounDhog (Hedgehog-like family)	0.4116	0.5788	O02153	12.9396	13.2379	14.9687	15.3769	14.1351	13.4835
1011	-1.5115	15.6538	2.2364	1.4356	downReg	downReg	T09B4.5	O02155	T09B4.5	Uncharacterized protein	0.0058	0.0367	O02155	16.1865	16.6264	16.4157	15.6382	14.7898	14.2661
1012	-0.0521	15.0287	0.0948	0.051	nonDE	nonDE	T09B4.8	O02158	T09B4.8	Alanine--glyoxylate aminotransferase 2, mitochondrial	0.8039	0.8891	O02158	14.9468	15.1443	15.0732	15.3399	15.0198	14.6482
1013	-0.3769	15.238	1.2328	0.7848	nonDE	nonDE	tin-44	O02161	tin-44	Probable mitochondrial import inner membrane translocase subunit tin-44	0.0585	0.1641	O02161	15.4888	15.6335	15.157	15.0119	14.9969	15.1398
1014	0.6067	15.0128	1.401	0.8951	nonDE	nonDE	aakg-2	O02168	aakg-2	CBS domain-containing protein	0.0397	0.1273	O02168	14.3483	14.9421	14.8379	15.0526	15.2551	15.6408
1015	-0.3121	12.9869	1.0548	0.6703	nonDE	nonDE	T20F7.1	O02169	T20F7.1	C2H2-type domain-containing protein	0.0882	0.2136	O02169	13.1846	13.2107	13.0337	12.9425	12.9633	12.5867
1016	-0.6032	14.3856	1.7733	1.1377	nonDE	nonDE	oxa-1	O02207	oxa-1	OXA mitochondrial inner membrane insertase homolog	0.0169	0.0728	O02207	14.6857	14.7477	14.6281	13.7244	14.2359	14.2916
1017	-1.1918	10.4405	1.7225	1.1099	downReg	nonDE	tads-1	O02209	tads-1	Replication termination factor 2	0.0189	0.0776	O02209	11.0771	10.6617	10.4764	ND	9.5467	ND
1018	-1.3463	12.7527	2.6754	1.7159	downReg	downReg	cbl-1	O02215	cbl-1	cystathionine gamma-lyase	0.0021	0.0192	O02215	13.7447	13.4499	13.0827	12.2836	12.3147	11.6402
1019	0.2528	13.0028	0.3517	0.2164	nonDE	nonDE	aha-1	O02219	aha-1	Aryl hydrocarbon receptor nuclear translocator homolog	0.4449	0.6075	O02219	12.2334	13.0069	13.3888	12.9322	13.2386	13.2167
1020	-0.5221	14.0853	1.2518	0.7962	nonDE	nonDE	mrpl-34	O02220	mrpl-34	Large ribosomal subunit protein mL43	0.056	0.1599	O02220	14.6802	14.0895	14.2694	13.8138	13.5538	14.1052
1021		12.4418			nonDE	nonDE	gln-6	O02225	gln-6	glutamine synthetase			O02225	ND	ND	ND	12.5832	ND	12.3004
1022	-0.1705	14.5747	0.3538	0.2174	nonDE	nonDE	alh-7	O02266	alh-7	Aldehyde dehydrogenase domain-containing protein	0.4428	0.6062	O02266	14.5665	15.0578	14.3556	14.6121	14.4603	14.396
1023	-0.0032	14.8006	0.0039	0.0014	nonDE	nonDE	ndua-7	O02267	ndua-7	NADH dehydrogenase [ubiquinone] 1 alpha subcomplex subunit 7	0.9911	0.9967	O02267	14.9046	14.2751	15.2267	14.8271	15.0028	14.567
1024	2.2863	19.5223	5.7553	3.7389	upReg	upReg	pck-2	O02286	pck-2	phosphoenolpyruvate carboxykinase (GTP)	0	0.0002	O02286	18.3639	18.2681	18.5054	20.7555	20.6287	20.612
1025	-0.3048	15.7025	0.807	0.5089	nonDE	nonDE	prmt-9	O02325	prmt-9	PRotein arginine MethylTransferase	0.156	0.3098	O02325	15.8546	15.8991	15.8109	15.1996	15.8405	15.6102
1026	-0.0975	18.4642	0.3322	0.205	nonDE	nonDE	eif-3.C	O02328	eif-3.C	Eukaryotic translation initiation factor 3 subunit C	0.4653	0.6237	O02328	18.6572	18.4869	18.3947	18.4171	18.4083	18.4207
1027	-0.3039	15.4329	0.9165	0.5834	nonDE	nonDE	nstp-5	O02345	nstp-5	UDP-galactose transporter	0.1212	0.261	O02345	15.7996	15.5518	15.4031	15.133	15.4938	15.2161
1028	-0.0431	16.3299	0.066	0.033	nonDE	nonDE	F35E12.2	O02355	F35E12.2	CUB-like domain-containing protein	0.8591	0.9269	O02355	16.4433	16.6895	15.9216	16.1199	16.5066	16.2988
1029	4.2993	18.9343	6.1699	3.9333	upReg	upReg	mua-6	O02365	mua-6	Intermediate filament protein ifa-2	0	0.0001	O02365	17.0081	16.3961	16.9499	21.2404	20.9993	21.0123
1030	-0.5071	15.4901	2.2443	1.4401	nonDE	nonDE	ZK1073.1	O02485	ZK1073.1	Uncharacterized protein ZK1073.1	0.0057	0.0363	O02485	15.7014	15.7044	15.8251	15.1622	15.2077	15.3396
1031	1.2236	15.5429	2.9024	1.8727	upReg	upReg	snb-1	O02495	snb-1	Synaptobrevin-1	0.0013	0.0134	O02495	15.0162	14.6788	15.0983	16.487	16.1413	15.8358
1032	0.5556	11.9179	1.2543	0.7971	nonDE	nonDE	aex-3	O02626	aex-3	MAP kinase-activating death domain protein	0.0557	0.1596	O02626	11.7803	11.7188	11.4211	12.4813	11.7405	12.3653
1033	0.2505	19.6879	1.1471	0.7286	nonDE	nonDE	rpl-19	O02639	rpl-19	Large ribosomal subunit protein eL19	0.0713	0.1868	O02639	19.5942	19.6116	19.4822	19.8034	19.7817	19.8543
1034	0.0109	19.3849	0.0274	0.0131	nonDE	nonDE	mdh-2	O02640	mdh-2	Malate dehydrogenase, mitochondrial	0.9388	0.9703	O02640	19.4742	19.249	19.4153	19.4765	19.4534	19.2412
1035	-0.4477	17.0856	1.8129	1.166	nonDE	nonDE	sucl-2	O02642	sucl-2	Succinate--CoA ligase [ADP/GDP-forming] subunit alpha, mitochondrial	0.0154	0.0682	O02642	17.4213	17.3757	17.1315	16.899	16.7895	16.8968
1036	-0.366	12.0298	0.619	0.3886	nonDE	nonDE	gsp-3	O02658	gsp-3	Serine/threonine-protein phosphatase PP1-gamma	0.2405	0.4087	O02658	12.1181	ND	12.3075	12.13	ND	11.5635
1037	0.6284	16.7887	0.9091	0.578	nonDE	nonDE	lys-7	O16202	lys-7	Lysozyme-like protein 7	0.1233	0.2643	O16202	16.0365	16.2838	17.1032	16.8753	17.5987	16.8347
1038	0.7069	13.1582	2.1465	1.3819	nonDE	nonDE	F17A9.5	O16215	F17A9.5	NADH:flavin oxidoreductase/NADH oxidase N-terminal domain-containing protein	0.0071	0.0415	O16215	12.7904	12.9945	12.6292	13.4951	13.757	13.2828
1039	-1.6317	11.1172	1.3267	0.8453	downReg	nonDE	F17A9.2	O16216	F17A9.2	CWF19-like protein 1 homolog	0.0471	0.1428	O16216	11.1557	12.4925	12.151	9.8356	11.6352	9.4332
1040	-0.665	14.5295	1.0625	0.6735	nonDE	nonDE	phat-3	O16225	phat-3	ShKT domain-containing protein	0.0866	0.2121	O16225	14.7298	14.3903	15.4661	14.5727	14.1119	13.9065
1041	-0.3103	16.0692	0.2501	0.1484	nonDE	nonDE	phat-7	O16226	phat-7	ShKT domain-containing protein	0.5623	0.7106	O16226	15.8258	15.5516	17.2955	16.1735	16.1856	15.383
1042	-0.1029	15.8517	0.3015	0.1829	nonDE	nonDE	F44E7.4	O16249	F44E7.4	Insulin-degrading enzyme	0.4994	0.6563	O16249	15.9964	15.9696	15.7436	15.9646	15.738	15.6982
1043	-0.0741	15.6081	0.2366	0.1409	nonDE	nonDE	F44E7.9	O16254	F44E7.9	Rab5-interacting protein	0.5799	0.7229	O16254	15.6019	15.5661	15.7675	15.4688	15.6371	15.6071
1044	0.95	16.4696	2.9583	1.9057	nonDE	nonDE	sti-1	O16259	sti-1	Stress-induced-phosphoprotein 1	0.0011	0.0124	O16259	15.8226	15.9031	16.258	17.0298	16.9963	16.8077
1045	-0.2423	17.2548	0.9815	0.624	nonDE	nonDE	mcm-7	O16297	mcm-7	DNA replication licensing factor MCM7	0.1044	0.2377	O16297	17.471	17.3801	17.2768	17.0201	17.2153	17.1656
1046	0.1421	16.8689	0.3407	0.2092	nonDE	nonDE	hpo-18	O16298	hpo-18	ATP synthase subunit epsilon, mitochondrial	0.4563	0.6177	O16298	16.9135	16.5372	16.9431	17.0715	16.7089	17.0396
1047	2.0963	13.2379	3.9704	2.6326	upReg	upReg	dnj-19	O16303	dnj-19	DNaJ domain (Prokaryotic heat shock protein)	0.0001	0.0023	O16303	12.6276	11.8319	12.1096	14.2776	14.4642	14.1162
1048	0.6792	14.5844	1.2835	0.8143	nonDE	nonDE	cmd-1	O16305	cmd-1	Calmodulin	0.0521	0.1534	O16305	14.4849	14.496	13.7534	15.2901	14.8829	14.599
1049	-0.8948	14.6099	1.9241	1.2399	nonDE	nonDE	krr-1	O16311	krr-1	KRR1 small subunit processome component	0.0119	0.0576	O16311	15.2064	15.2439	14.7214	14.4004	13.7203	14.3668
1050	2.2238	14.9886	3.8793	2.5716	upReg	upReg	C05C8.7	O16315	C05C8.7	mannose-6-phosphate isomerase	0.0001	0.0027	O16315	13.3407	13.9962	14.2933	16.0631	16.0373	16.2012
1051	1.3449	14.8348	3.8105	2.5218	upReg	upReg	catp-3	O16331	catp-3	Cation-transporting P-type ATPase N-terminal domain-containing protein	0.0002	0.003	O16331	14.3528	14.2122	13.922	15.6574	15.4353	15.429
1052	0.9913	12.4403	0.9981	0.635	nonDE	nonDE	chpf-2	O16343	chpf-2	EF-hand domain-containing protein	0.1004	0.2317	O16343	11.1105	ND	12.5806	13.1351	12.9334	12.4419
1053	-0.0032	18.0929	0.0092	0.004	nonDE	nonDE	rpt-2	O16368	rpt-2	Probable 26S proteasome regulatory subunit 4	0.9791	0.9908	O16368	18.1482	18.0758	18.0596	18.0762	18.0109	18.1868
1054	-0.3365	16.0329	0.9604	0.6087	nonDE	nonDE	aps-1	O16369	aps-1	AP complex subunit sigma	0.1096	0.2462	O16369	16.2392	16.2863	16.078	15.54	16.0728	15.981
1055	-2.1988	12.3411	1.2528	0.7962	nonDE	nonDE	phat-5	O16420	phat-5	ShKT domain-containing protein	0.0559	0.1599	O16420	ND	12.3998	13.7483	ND	10.8752	ND
1056	-0.4355	15.1327	1.2828	0.814	nonDE	nonDE	tag-196	O16454	tag-196	Cathepsin F	0.0521	0.1535	O16454	15.3908	15.3287	15.332	15.2655	14.6999	14.7796
1057	0.5381	15.8435	1.949	1.2589	nonDE	nonDE	atg-18	O16466	atg-18	Autophagy-related protein 18	0.0112	0.0551	O16466	15.801	15.5041	15.4184	16.1918	16.1308	16.0151
1058	-0.2837	12.4563	0.6519	0.4112	nonDE	nonDE	acs-21	O16481	acs-21	Fatty Acid CoA Synthetase family	0.2229	0.388	O16481	12.5311	12.7167	12.5466	12.2683	11.974	12.7011
1059	0.2536	15.7348	0.8768	0.5564	nonDE	nonDE	natc-2	O16486	natc-2	N-acetyltransferase domain-containing protein	0.1328	0.2777	O16486	15.5426	15.6882	15.5931	15.9122	15.6461	16.0265
1060	2.3687	14.1578	4.4487	2.992	upReg	upReg	cest-35.1	O16497	cest-35.1	Carboxylic ester hydrolase	0	0.001	O16497	13.4197	12.6679	12.8328	15.4312	15.3073	15.288
1061	0.0658	12.1903	0.0578	0.0276	nonDE	nonDE	T05H4.10	O16515	T05H4.10	Nucleolar pre-ribosomal-associated protein 1 C-terminal domain-containing protein	0.8754	0.9385	O16515	11.2605	12.6955	12.516	11.9653	12.2478	12.4565
1062	1.66	13.6062	0.9876	0.6288	nonDE	nonDE	atp-4	O16517	atp-4	ATP synthase-coupling factor 6, mitochondrial	0.1029	0.2351	O16517	11.1848	14.5819	12.5618	15.0748	14.3187	13.915
1063	-0.114	18.2965	0.4172	0.2577	nonDE	nonDE	erfa-1	O16520	erfa-1	Eukaryotic peptide chain release factor subunit 1	0.3827	0.5525	O16520	18.2883	18.4167	18.3554	18.1857	18.1835	18.3492
1064	-0.0103	17.8134	0.03	0.0138	nonDE	nonDE	hpo-19	O16521	hpo-19	NADH-cytochrome b5 reductase	0.9333	0.9687	O16521	17.8874	17.8471	17.7212	17.7655	17.7995	17.8598
1065	-0.2867	11.3927	0.5334	0.3311	nonDE	nonDE	acl-8	O16526	acl-8	Phospholipid/glycerol acyltransferase domain-containing protein	0.2928	0.4666	O16526	11.1369	11.8373	11.548	ND	11.2739	11.1674
1066	-0.0678	15.6345	0.101	0.0549	nonDE	nonDE	dhs-13	O16619	dhs-13	DeHydrogenases, Short chain	0.7924	0.8812	O16619	15.866	15.8885	15.2508	15.915	15.5706	15.3163
1067	-0.4437	13.4515	0.195	0.1138	nonDE	nonDE	K02F6.7	O16628	K02F6.7	EF-hand domain-containing protein	0.6382	0.7694	O16628	13.1718	15.039	12.8093	12.2272	14.8912	12.5708
1068	-0.1156	16.5191	0.2734	0.1633	nonDE	nonDE	apd-3	O16637	apd-3	AP-3 complex subunit delta	0.5329	0.6866	O16637	16.5686	16.6809	16.4811	16.4438	16.1956	16.7444
1069	0.5541	16.9261	1.1405	0.7251	nonDE	nonDE	nstp-4	O16658	nstp-4	UDP-N-acetylglucosamine/UDP-N-acetylgalactosamine transporter nstp-4	0.0724	0.1883	O16658	16.9053	16.8416	16.2005	16.8629	17.3493	17.3974
1070	1.2396	14.0834	2.1266	1.3687	upReg	upReg	K09F6.3	O16728	K09F6.3	WSN domain-containing protein	0.0075	0.0428	O16728	14.1004	13.1701	13.1203	14.9247	14.3865	14.7985
1071	1.0809	11.8465	0.7303	0.4616	nonDE	nonDE	pat-6	O16785	pat-6	Paralyzed arrest at two-fold protein 6	0.1861	0.3455	O16785	12.5021	9.6917	11.7245	12.5144	12.7303	11.9163
1072	-0.8813	13.3288	1.2963	0.8234	nonDE	nonDE	F10D2.10	O16919	F10D2.10	AB hydrolase-1 domain-containing protein	0.0506	0.1502	O16919	13.7664	14.3593	13.1826	12.3951	13.1694	13.1
1073	0.6425	15.6378	1.9987	1.2925	nonDE	nonDE	ugt-41	O16922	ugt-41	glucuronosyltransferase	0.01	0.051	O16922	15.6336	15.2056	15.1104	15.869	15.9796	16.0287
1074	0.3422	14.5637	1.1023	0.7016	nonDE	nonDE	F25G6.8	O16927	F25G6.8	Signal recognition particle 14 kDa protein	0.079	0.1988	O16927	14.189	14.6494	14.3394	14.6873	14.6619	14.8554
1075	-0.4703	15.4183	1.6335	1.0514	nonDE	nonDE	F25G6.9	O16928	F25G6.9	Signal recognition particle 14 kDa protein	0.0233	0.0888	O16928	15.7082	15.7025	15.5495	14.9295	15.3371	15.2827
1076	-0.3233	13.377	1.1426	0.7261	nonDE	nonDE	symk-1	O16929	symk-1	DUF3453 domain-containing protein	0.072	0.1879	O16929	13.6534	13.6217	13.3409	13.2375	13.0743	13.3343
1077	-0.2264	13.0689	0.8864	0.5624	nonDE	nonDE	sftb-2	O16997	sftb-2	PSP proline-rich domain-containing protein	0.1299	0.2739	O16997	13.0395	13.2626	13.2441	13.0526	12.9157	12.8987
1078	0.0905	13.3815	0.282	0.1691	nonDE	nonDE	W03F9.1	O16999	W03F9.1	Zinc finger protein ZPR1 homolog	0.5224	0.6775	O16999	13.3876	13.2825	13.3388	13.2952	13.6	13.3851
1079	2.3172	15.8569	5.6506	3.6699	upReg	upReg	natc-1	O17003	natc-1	Protein MAK10 homolog	0	0.0002	O17003	14.8167	14.7392	14.539	16.9185	17.0289	17.099
1080	-0.4659	14.7518	1.5115	0.9726	nonDE	nonDE	mrps-2	O17004	mrps-2	28S ribosomal protein S2, mitochondrial	0.0308	0.1065	O17004	15.0785	15.1381	14.7376	14.3833	14.4779	14.6952
1081	-0.2886	16.0228	0.853	0.5395	nonDE	nonDE	mrpl-4	O17005	mrpl-4	39S ribosomal protein L4, mitochondrial	0.1403	0.2887	O17005	16.1831	16.4026	15.9156	15.8064	15.7931	16.0359
1082	2.0356	12.038	2.2357	1.4356	upReg	upReg	col-142	O17036	col-142	Nematode cuticle collagen N-terminal domain-containing protein	0.0058	0.0367	O17036	ND	10.5113	ND	12.5144	12.1665	12.9599
1083	-0.1512	16.0859	0.2223	0.1313	nonDE	nonDE	hpo-8	O17040	hpo-8	Very-long-chain (3R)-3-hydroxyacyl-CoA dehydratase hpo-8	0.5993	0.7391	O17040	16.1954	15.9438	16.3454	15.6157	15.855	16.5603
1084	0.5554	12.7474	0.5102	0.3174	nonDE	nonDE	F23F1.5	O17066	F23F1.5	Snurportin-1	0.3089	0.4815	O17066	12.7445	12.4205	12.244	11.9084	13.3336	13.8333
1085	0.0188	13.2025	0.0372	0.0172	nonDE	nonDE	F23F1.6	O17069	F23F1.6	Cationic amino acid transporter C-terminal domain-containing protein	0.9179	0.9611	O17069	13.3712	13.3438	12.8642	13.2388	13.1363	13.2606
1086	-0.0314	16.576	0.0732	0.0379	nonDE	nonDE	rpt-4	O17071	rpt-4	Probable 26S proteasome regulatory subunit 10B	0.8449	0.9165	O17071	16.5136	16.6837	16.5777	16.3387	16.5729	16.7692
1087	-0.1515	14.9489	0.5145	0.3202	nonDE	nonDE	gld-2	O17087	gld-2	Poly(A) RNA polymerase gld-2	0.3058	0.4784	O17087	15.1085	14.9662	14.9991	14.716	14.8751	15.0283
1088	-0.4372	16.2092	1.3099	0.8332	nonDE	nonDE	C24H12.4	O17157	C24H12.4	ATP-dependent RNA helicase	0.049	0.1468	O17157	16.2109	16.6273	16.4451	15.8672	15.8636	16.2409
1089		11.2813			nonDE	nonDE	best-3	O17206	best-3	Bestrophin homolog			O17206	ND	ND	ND	ND	10.5352	12.0274
1090		13.3789			nonDE	nonDE	sqt-2	O17209	sqt-2	Nematode cuticle collagen N-terminal domain-containing protein			O17209	ND	12.1101	14.6477	ND	ND	ND
1091	0.0088	17.2114	0.0178	0.0079	nonDE	nonDE	fum-1	O17214	fum-1	Probable fumarate hydratase, mitochondrial	0.9597	0.9819	O17214	17.0772	17.0782	17.4655	17.3901	17.135	17.1222
1092	0.128	19.4726	0.2817	0.169	nonDE	nonDE	rps-22	O17218	rps-22	Ribosomal Protein, Small subunit	0.5228	0.6777	O17218	19.1638	19.3191	19.743	19.4379	19.4803	19.6916
1093	0.4412	13.2049	1.0541	0.6702	nonDE	nonDE	gsto-3	O17234	gsto-3	Glutathione S-transferase	0.0883	0.2137	O17234	13.3019	12.7913	12.9921	13.3547	13.5846	ND
1094	-1.3892	13.3743	2.6575	1.7027	downReg	downReg	lgc-34	O17274	lgc-34	Neurotransmitter-gated ion-channel ligand-binding domain-containing protein	0.0022	0.0198	O17274	13.5877	14.0159	14.6032	12.6223	12.5771	12.8397
1095	-0.232	15.5926	0.5539	0.3457	nonDE	nonDE	tomm-22	O17287	tomm-22	Mitochondrial import receptor subunit TOM22 homolog	0.2793	0.4511	O17287	15.4273	15.6181	16.0803	15.5381	15.383	15.5088
1096	0.6843	13.0285	2.3108	1.4794	nonDE	nonDE	hda-4	O17323	hda-4	Histone deacetylase 4	0.0049	0.0332	O17323	ND	12.6614	12.5746	13.3984	13.2353	13.273
1097	-0.3396	13.094	0.7329	0.4628	nonDE	nonDE	C10E2.1	O17327	C10E2.1	FBA_2 domain-containing protein	0.185	0.3445	O17327	13.6896	13.186	12.9158	13.006	13.0262	12.7404
1098	-0.431	17.1311	2.1287	1.3689	nonDE	nonDE	mct-6	O17328	mct-6	Major facilitator superfamily (MFS) profile domain-containing protein	0.0074	0.0428	O17328	17.3543	17.3203	17.3651	16.9138	16.9018	16.9311
1099	0.1613	12.5975	0.2038	0.1186	nonDE	nonDE	ttr-6	O17345	ttr-6	Transthyretin-like family protein	0.6255	0.761	O17345	13.0522	12.326	12.1721	12.6333	13.1079	12.2932
1100	1.2107	12.3726	1.649	1.0607	upReg	nonDE	aagr-4	O17352	aagr-4	Glycoside hydrolase family 31 N-terminal domain-containing protein	0.0224	0.087	O17352	11.4902	11.2467	12.5649	13.4205	12.6628	12.8507
1101	3.3564	14.8108	5.3226	3.4669	upReg	upReg	srp-2	O17365	srp-2	Serpin domain-containing protein	0	0.0003	O17365	13.5803	12.9628	12.8548	16.6027	16.4566	16.4079
1102	-0.1004	14.1618	0.0953	0.0511	nonDE	nonDE	tag-123	O17388	tag-123	Transmembrane 9 superfamily member	0.803	0.889	O17388	14.7894	13.928	13.9188	14.4947	14.4209	13.4192
1103	4.2395	14.5478	3.4527	2.2462	upReg	upReg	tth-1	O17389	tth-1	Thymosin beta	0.0004	0.0057	O17389	13.7128	11.3969	12.1745	16.9691	16.5529	16.4806
1104	-0.963	12.1485	3.1249	2.0177	nonDE	nonDE	aat-3	O17395	aat-3	Large neutral amino acids transporter small subunit 1	0.0008	0.0096	O17395	12.4107	12.8126	12.6666	11.5811	11.6226	11.7972
1105	-0.1095	13.9453	0.3925	0.2419	nonDE	nonDE	cpsf-2	O17403	cpsf-2	Probable cleavage and polyadenylation specificity factor subunit 2	0.405	0.5729	O17403	13.8729	14.0472	14.0799	13.934	13.8955	13.842
1106	-0.0862	13.5386	0.0799	0.042	nonDE	nonDE	attf-2	O17406	attf-2	AT hook Transcription Factor family	0.832	0.9079	O17406	13.2065	13.4137	14.1247	14.123	13.4932	12.8703
1107	0.032	15.4013	0.0264	0.0124	nonDE	nonDE	W02D7.4	O17525	W02D7.4	N-acetyltransferase domain-containing protein	0.9411	0.9718	O17525	15.723	15.6332	14.7998	16.0944	15.4171	14.7405
1108	0.8427	13.5615	1.2175	0.7736	nonDE	nonDE	sel-9	O17528	sel-9	Suppressor/enhancer of lin-12 protein 9	0.0606	0.1684	O17528	13.03	12.4705	13.9199	13.8785	14.0086	14.0613
1109	0.3275	14.5231	0.5083	0.3159	nonDE	nonDE	hil-4	O17536	hil-4	Histone H1.4	0.3103	0.4832	O17536	14.5556	13.9281	14.5945	15.1928	14.516	14.3518
1110	0.3617	17.1059	0.8136	0.5143	nonDE	nonDE	rpl-38	O17570	rpl-38	Large ribosomal subunit protein eL38	0.1536	0.306	O17570	16.693	16.7307	17.3514	17.0989	17.3042	17.4572
1111	-0.4008	14.9337	0.7667	0.484	nonDE	nonDE	fbxa-156	O17577	fbxa-156	F-box domain-containing protein	0.1711	0.3281	O17577	15.6205	15.0926	14.6892	14.7881	14.5426	14.8693
1112	-0.1999	14.1445	0.532	0.3304	nonDE	nonDE	pro-2	O17580	pro-2	Nucleolar complex protein 2 homolog	0.2938	0.4674	O17580	13.9819	14.3375	14.414	14.1918	13.85	14.0919
1113	-0.5623	13.9383	2.1148	1.3652	nonDE	nonDE	mau-2	O17581	mau-2	Maternal uncoordinated protein 2	0.0077	0.0431	O17581	14.2507	14.1943	14.2132	13.4289	13.7537	13.7888
1114	0.2418	15.5299	0.7922	0.4991	nonDE	nonDE	pas-1	O17586	pas-1	Proteasome subunit alpha type-6	0.1613	0.3169	O17586	15.526	15.4569	15.2443	15.7762	15.4553	15.7211
1115	-1.1675	12.2876	3.08	1.9849	downReg	downReg	eat-16	O17589	eat-16	Regulator of G-protein signaling 7	0.0008	0.0104	O17589	12.5824	12.8076	13.2242	11.774	11.7029	11.6347
1116	0.125	13.831	0.3769	0.2321	nonDE	nonDE	ocrl-1	O17590	ocrl-1	Rho-GAP domain-containing protein	0.4198	0.586	O17590	13.5568	13.9102	13.8385	13.8509	13.8429	13.9869
1117	-0.4472	13.753	0.5668	0.3537	nonDE	nonDE	rap-2	O17599	rap-2	small monomeric GTPase	0.2711	0.4429	O17599	13.4244	14.4452	14.0602	13.583	14.0396	12.9655
1118	-0.0559	15.2599	0.0576	0.0275	nonDE	nonDE	C25D7.10	O17602	C25D7.10	TPT domain-containing protein	0.8759	0.9386	O17602	15.2297	15.879	14.7548	15.0342	14.9753	15.6863
1119	-0.297	14.4982	0.6704	0.4224	nonDE	nonDE	ruvb-1	O17607	ruvb-1	RuvB-like 1	0.2136	0.3781	O17607	14.6415	14.4111	14.8874	14.6908	14.0821	14.2762
1120	0.0229	15.28	0.0394	0.0185	nonDE	nonDE	ech-1.1	O17612	ech-1.1	Enoyl-CoA hydratase	0.9133	0.9584	O17612	15.5684	15.3652	14.8722	15.303	15.2344	15.337
1121	-0.3054	14.8926	0.5437	0.3386	nonDE	nonDE	C29F7.2	O17621	C29F7.2	CHK kinase-like domain-containing protein	0.286	0.4585	O17621	14.5142	15.2204	15.4013	14.5274	14.8276	14.8648
1122	0.4902	15.2233	1.7559	1.1264	nonDE	nonDE	C29F7.3	O17622	C29F7.3	UMP-CMP kinase 1	0.0175	0.0748	O17622	15.1496	15.0514	14.7335	15.5215	15.4035	15.4803
1123	0.1858	14.392	0.288	0.1729	nonDE	nonDE	C31C9.2	O17626	C31C9.2	D-3-phosphoglycerate dehydrogenase	0.5153	0.6716	O17626	14.4717	13.9548	14.4709	14.9572	14.3786	14.119
1124	0.1317	14.2708	0.2464	0.1462	nonDE	nonDE	ethe-1	O17636	ethe-1	Metallo-beta-lactamase domain-containing protein	0.567	0.7142	O17636	14.535	14.2529	13.827	14.4558	14.1242	14.4298
1125	2.099	10.0038	2.2375	1.4359	upReg	upReg	col-178	O17641	col-178	Nematode cuticle collagen N-terminal domain-containing protein	0.0058	0.0367	O17641	ND	9.4134	8.0755	10.4658	11.0902	10.9743
1126	0.0392	14.3404	0.071	0.0363	nonDE	nonDE	idh-2	O17643	idh-2	Isocitrate dehydrogenase [NADP]	0.8492	0.9198	O17643	14.086	14.2245	14.6518	14.5065	14.1421	14.4314
1127	0.6738	11.2519	0.9087	0.5779	nonDE	nonDE	aspm-1	O17666	aspm-1	Calponin-homology (CH) domain-containing protein	0.1234	0.2643	O17666	11.2928	ND	10.4023	11.6804	11.7943	11.0894
1128	0.4467	17.6071	1.1533	0.7326	nonDE	nonDE	sams-1	O17680	sams-1	Probable S-adenosylmethionine synthase 1	0.0703	0.1851	O17680	17.0247	17.3931	17.7335	17.7609	17.9363	17.7941
1129	0.0128	14.3344	0.023	0.0104	nonDE	nonDE	nasp-2	O17687	nasp-2	Tetratricopeptide SHNi-TPR domain-containing protein	0.9484	0.9764	O17687	14.3823	14.3209	14.2808	14.4044	14.6307	13.9871
1130	-0.0923	17.7924	0.1928	0.1125	nonDE	nonDE	ril-1	O17694	ril-1	RNAi-Induced Longevity	0.6415	0.7718	O17694	17.5562	17.7662	18.1932	17.7739	17.7756	17.6893
1131	-0.5999	15.0714	2.3224	1.4858	nonDE	nonDE	hda-1	O17695	hda-1	Histone deacetylase 1	0.0048	0.0327	O17695	15.2531	15.5071	15.3539	14.7669	14.6436	14.904
1132	1.0866	12.7309	1.6236	1.048	upReg	nonDE	D1086.3	O17725	D1086.3	DUF19 domain-containing protein	0.0238	0.0895	O17725	12.461	11.9187	12.1832	14.0239	12.7149	13.084
1133	0.2309	13.6855	0.7909	0.4986	nonDE	nonDE	D1086.6	O17729	D1086.6	Secreted protein	0.1619	0.3172	O17729	13.6111	13.5455	13.5537	13.5982	14.002	13.8027
1134	-0.4607	16.3035	1.1566	0.7347	nonDE	nonDE	mpst-1	O17730	mpst-1	Putative thiosulfate sulfurtransferase mpst-1	0.0697	0.1842	O17730	16.7172	16.7844	16.0999	16.0235	16.1277	16.0684
1135	0.2777	14.4628	0.6097	0.3828	nonDE	nonDE	D2023.4	O17731	D2023.4	Thialysine N-epsilon-acetyltransferase	0.2456	0.4142	O17731	13.9813	14.2382	14.7523	14.6635	14.6013	14.5402
1136	-0.3038	25.839	1.4281	0.9136	nonDE	nonDE	pyc-1	O17732	pyc-1	Pyruvate carboxylase 1	0.0373	0.122	O17732	25.9853	26.069	25.9185	25.6886	25.6704	25.7022
1137	-0.053	13.1116	0.1042	0.0568	nonDE	nonDE	D2023.6	O17735	D2023.6	ABC1 atypical kinase-like domain-containing protein	0.7866	0.8774	O17735	13.3008	13.0462	13.0674	12.7525	13.3056	13.1972
1138	-0.1016	14.242	0.2509	0.1489	nonDE	nonDE	etc-1	O17736	etc-1	E3 ubiquitin-protein ligase etc-1	0.5612	0.7097	O17736	14.205	14.5195	14.1539	13.9871	14.3063	14.2803
1139	0.5527	16.4534	2.4637	1.5799	nonDE	nonDE	tkt-1	O17759	tkt-1	Transketolase-like pyrimidine-binding domain-containing protein	0.0034	0.0263	O17759	16.243	16.0732	16.2148	16.7382	16.6747	16.7763
1140	0.0146	13.1874	0.0239	0.0108	nonDE	nonDE	ech-8	O17761	ech-8	Enoyl-CoA Hydratase	0.9464	0.9753	O17761	13.3891	12.8209	13.3304	13.0077	13.1479	13.4286
1141	2.4289	14.363	5.878	3.836	upReg	upReg	pes-7	O17772	pes-7	Calponin-homology (CH) domain-containing protein	0	0.0001	O17772	13.2503	13.0756	13.1198	15.6099	15.4456	15.6766
1142	1.9019	15.8476	1.7284	1.1142	upReg	nonDE	col-98	O17805	col-98	Nematode cuticle collagen N-terminal domain-containing protein	0.0187	0.0769	O17805	13.9871	14.558	16.145	17.3945	16.4372	16.5639
1143	0.2259	18.1423	0.685	0.4317	nonDE	nonDE	pyk-1	O17836	pyk-1	Pyruvate kinase	0.2065	0.3701	O17836	18.228	17.9659	17.8943	18.4502	18.1022	18.2134
1144	-1.8509	11.1385	1.055	0.6703	nonDE	nonDE	cyp-37b1	O17851	cyp-37b1	Cytochrome P450	0.0881	0.2136	O17851	12.3152	11.478	11.8435	ND	8.6003	11.4556
1145	0.3841	15.2691	0.7325	0.4627	nonDE	nonDE	F37H8.5	O17861	F37H8.5	GILT-like protein F37H8.5	0.1851	0.3446	O17861	15.3217	14.6679	15.2416	15.7647	15.5283	15.0904
1146	0.2903	12.382	0.2155	0.1264	nonDE	nonDE	F55B11.2	O17891	F55B11.2	DUF19 domain-containing protein	0.6089	0.7474	O17891	13.1682	11.5476	11.9946	13.0411	12.8538	11.6864
1147	-0.593	11.7355	2.0047	1.2961	nonDE	nonDE	xdh-1	O17892	xdh-1	xanthine dehydrogenase	0.0099	0.0506	O17892	12.2069	11.8207	12.0684	11.2611	11.5622	11.4937
1148	1.8172	13.9907	0.8787	0.557	nonDE	nonDE	F55B11.3	O17893	F55B11.3	Secreted protein	0.1322	0.2773	O17893	12.9539	12.1942	14.0982	12.6289	16.1389	15.9302
1149	-0.5482	14.5801	1.4541	0.9307	nonDE	nonDE	haf-3	O17895	haf-3	ABC transmembrane type-1 domain-containing protein	0.0351	0.1173	O17895	15.0739	14.8999	14.5889	14.4961	14.4241	13.9977
1150	2.1756	17.0573	5.8914	3.836	upReg	upReg	copz-1	O17901	copz-1	Probable coatomer subunit zeta	0	0.0001	O17901	15.9773	15.9401	15.9912	18.1596	18.0611	18.2146
1151	1.2281	15.5094	4.4126	2.9693	upReg	upReg	ctg-1	O17907	ctg-1	Protein ctg-1	0	0.0011	O17907	14.7992	14.9527	14.9341	16.1105	16.1128	16.1469
1152	-1.0341	11.6842	1.2064	0.7651	nonDE	nonDE	chd-1	O17909	chd-1	DNA helicase	0.0622	0.1717	O17909	ND	11.7611	12.2967	ND	ND	10.9949
1153	-0.4893	20.9201	1.9864	1.2851	nonDE	nonDE	ran-1	O17915	ran-1	GTP-binding nuclear protein ran-1	0.0103	0.0519	O17915	21.0032	21.3187	21.1725	20.6456	20.6471	20.7338
1154	-0.0223	16.0483	0.0326	0.0152	nonDE	nonDE	K01G5.5	O17919	K01G5.5	Putative H/ACA ribonucleoprotein complex subunit 4	0.9278	0.9657	O17919	15.62	16.1683	16.39	16.1742	15.8022	16.1349
1155	0.3242	17.7358	0.786	0.4954	nonDE	nonDE	tbb-1	O17921	tbb-1	Tubulin beta chain	0.1637	0.3196	O17921	17.737	17.579	17.4051	18.0738	17.5174	18.1026
1156	-0.2287	13.672	0.4816	0.301	nonDE	nonDE	aipl-1	O17939	aipl-1	Anaphase-promoting complex subunit 4 WD40 domain-containing protein	0.3299	0.5001	O17939	14.2326	13.6326	13.4939	13.6194	13.5029	13.5508
1157	0.2138	13.4609	0.5963	0.3741	nonDE	nonDE	K10C3.5	O17944	K10C3.5	Tr-type G domain-containing protein	0.2534	0.4225	O17944	13.1204	13.49	13.4516	13.4245	13.7819	13.4971
1158	-0.0086	17.3006	0.0141	0.0066	nonDE	nonDE	dld-1	O17953	dld-1	Dihydrolipoyl dehydrogenase, mitochondrial	0.968	0.985	O17953	16.9103	17.5311	17.4734	17.4191	17.137	17.333
1159	-0.6453	20.0324	1.2726	0.8088	nonDE	nonDE	top-1	O17966	top-1	DNA topoisomerase 1	0.0534	0.1553	O17966	19.7757	20.5537	20.7358	19.6125	19.6797	19.837
1160	0.5836	15.1561	1.1996	0.7629	nonDE	nonDE	pes-9	O18000	pes-9	Peptidase M20 dimerisation domain-containing protein	0.0632	0.1726	O18000	14.7426	14.6246	15.2258	15.8039	15.4874	15.0525
1161	-0.1595	15.1763	0.2498	0.1484	nonDE	nonDE	dhs-4	O18030	dhs-4	DeHydrogenases, Short chain	0.5626	0.7106	O18030	15.784	15.1783	14.8059	14.9852	15.1437	15.1608
1162	-0.6107	13.5153	0.589	0.3692	nonDE	nonDE	T13F3.6	O18089	T13F3.6	DUF19 domain-containing protein	0.2576	0.4273	O18089	13.5617	13.5032	14.3969	14.0362	13.2964	12.2973
1163	-0.1463	12.4412	0.1985	0.1162	nonDE	nonDE	pssy-2	O18143	pssy-2	Phosphatidylserine synthase	0.6332	0.7652	O18143	12.9519	12.4108	12.1364	12.1963	ND	12.5105
1164	-0.4483	16.7279	1.2269	0.7807	nonDE	nonDE	tba-7	O18154	tba-7	Tubulin alpha chain	0.0593	0.1657	O18154	16.9751	17.062	16.8191	16.4807	16.1977	16.8328
1165	-0.4166	13.6576	1.8821	1.2164	nonDE	nonDE	ogt-1	O18158	ogt-1	UDP-N-acetylglucosamine--peptide N-acetylglucosaminyltransferase	0.0131	0.0608	O18158	13.7636	13.8552	13.9789	13.4329	13.4433	13.4719
1166	-0.6964	13.9727	1.9686	1.2728	nonDE	nonDE	ints-4	O18167	ints-4	INTegrator complex Subunit homolog	0.0107	0.0534	O18167	14.4507	14.3934	14.1186	13.931	13.3656	13.5769
1167	0.417	15.5891	1.721	1.1094	nonDE	nonDE	pptr-1	O18178	pptr-1	Serine/threonine-protein phosphatase 2A regulatory subunit pptr-1	0.019	0.0777	O18178	15.2588	15.3407	15.5424	15.7876	15.7421	15.8632
1168	1.7267	14.673	4.8479	3.2117	upReg	upReg	smap-1	O18181	smap-1	Arf-GAP domain-containing protein	0	0.0006	O18181	13.7214	13.9274	13.7802	15.7019	15.4456	15.4615
1169	-0.7276	12.069	0.6221	0.3901	nonDE	nonDE	W09D10.4	O18183	W09D10.4	Protein phosphatase	0.2387	0.4072	O18183	12.8639	11.7074	12.7271	12.3642	12.1519	10.5994
1170		15.1208			nonDE	nonDE	ddl-2	O18195	ddl-2	WASH complex subunit homolog 1			O18195	ND	ND	ND	15.2985	15.07	14.9939
1171	-0.5367	14.6568	0.8353	0.5284	nonDE	nonDE	noa-1	O18196	noa-1	G domain-containing protein	0.1461	0.2962	O18196	15.1509	15.4181	14.2064	14.315	14.4093	14.441
1172	-0.5725	15.292	2.1678	1.3962	nonDE	nonDE	mrpl-37	O18199	mrpl-37	Mitochondrial ribosomal protein l37	0.0068	0.0402	O18199	15.5295	15.7807	15.4243	14.9484	14.9838	15.085
1173	-0.1171	15.1584	0.3029	0.1835	nonDE	nonDE	mop-25.2	O18211	mop-25.2	MO25-like protein 2	0.4979	0.6554	O18211	15.0103	15.3704	15.2699	15.0594	14.9449	15.2952
1174	-0.5992	10.9265	0.7347	0.4638	nonDE	nonDE	pno-1	O18216	pno-1	RNA-binding protein pno-1	0.1842	0.3437	O18216	11.6705	11.1403	10.8675	10.6082	9.9342	11.3382
1175	1.5352	16.271	3.8077	2.5213	upReg	upReg	Y57G11B.5	O18224	Y57G11B.5	DUF19 domain-containing protein	0.0002	0.003	O18224	15.5418	15.4401	15.5284	17.3103	17.1093	16.6962
1176	-0.1125	15.1613	0.2402	0.1432	nonDE	nonDE	Y57G11C.3	O18229	Y57G11C.3	Putative 6-phosphogluconolactonase	0.5751	0.7192	O18229	15.2117	15.4413	14.9999	15.392	14.9522	14.971
1177	0.2484	16.2981	0.99	0.6307	nonDE	nonDE	coq-3	O18235	coq-3	Ubiquinone biosynthesis O-methyltransferase, mitochondrial	0.1023	0.2341	O18235	16.0463	16.324	16.1514	16.3921	16.3929	16.4819
1178	-0.7156	14.2896	0.3774	0.2321	nonDE	nonDE	nuo-3	O18236	nuo-3	Complex I-B14	0.4194	0.586	O18236	15.3852	13.4615	15.0957	15.1538	14.2106	12.4312
1179	-1.309	11.6168	1.0029	0.6367	nonDE	nonDE	Y57G11C.14	O18238	Y57G11C.14	Uncharacterized protein	0.0993	0.2309	O18238	ND	12.8417	11.9626	10.028	12.0087	11.2427
1180	0.0021	20.0243	0.0039	0.0014	nonDE	nonDE	rps-18	O18240	rps-18	Small ribosomal subunit protein uS13	0.991	0.9967	O18240	20.0728	19.7295	20.2673	20.1556	20.0492	19.8713
1181	0.0513	12.7428	0.0603	0.0283	nonDE	nonDE	Y57G11C.31	O18253	Y57G11C.31	Nucleotide-diphospho-sugar transferase domain-containing protein	0.8704	0.9369	O18253	12.4798	12.9619	12.7098	13.1297	13.0343	12.1416
1182		11.2175			nonDE	nonDE	ZC15.5	O18268	ZC15.5	Uncharacterized protein			O18268	ND	11.0754	11.3597	ND	ND	ND
1183	2.8348	13.7328	2.7872	1.7913	upReg	upReg	ZK909.3	O18307	ZK909.3	HD domain-containing protein	0.0016	0.0162	O18307	ND	ND	11.6067	13.9919	14.6942	14.6382
1184	0.0496	16.7257	0.0622	0.03	nonDE	nonDE	rps-19	O18650	rps-19	Small ribosomal subunit protein eS19	0.8665	0.9333	O18650	16.6061	16.3252	17.1714	17.1487	16.5893	16.5134
1185	-2.9012	14.1555	1.8532	1.1936	downReg	nonDE	acs-2	O18693	acs-2	AMP-binding domain-containing protein	0.014	0.064	O18693	15.0147	15.8531	15.9505	11.7982	11.6595	14.6571
1186	-0.0306	14.9283	0.0432	0.0206	nonDE	nonDE	C24D10.4	O44134	C24D10.4	ER to Golgi transport-related protein	0.9054	0.9536	O44134	15.0007	14.8764	ND	14.908	ND	ND
1187	0.2366	18.0674	0.3888	0.2396	nonDE	nonDE	perm-4	O44144	perm-4	PERMeable eggshell	0.4085	0.576	O44144	17.4399	18.1523	18.2553	18.1486	18.4663	17.9422
1188	0.3366	16.5369	0.9185	0.5841	nonDE	nonDE	perm-2	O44145	perm-2	Secreted protein	0.1207	0.2605	O44145	16.0313	16.6075	16.4668	16.5847	16.7071	16.8237
1189	0.0349	13.7635	0.0371	0.0172	nonDE	nonDE	C49A9.6	O44150	C49A9.6	FHA domain-containing protein	0.918	0.9611	O44150	14.3037	13.8782	13.0563	13.7784	13.6457	13.9187
1190	-0.2366	14.0147	0.361	0.2224	nonDE	nonDE	C49A9.5	O44151	C49A9.5	Uncharacterized protein	0.4355	0.5993	O44151	13.6314	14.1586	14.609	13.6437	14.1665	13.879
1191	-0.394	12.0936	0.7347	0.4638	nonDE	nonDE	C49A9.3	O44153	C49A9.3	Uncharacterized protein	0.1842	0.3437	O44153	12.252	ND	12.1979	ND	11.8309	ND
1192	-0.0442	14.4261	0.09	0.048	nonDE	nonDE	C49A9.2	O44154	C49A9.2	Telo_bind domain-containing protein	0.8128	0.8955	O44154	14.7011	14.4615	14.1821	14.2781	14.3548	14.5791
1193	0.0258	14.0569	0.0553	0.0262	nonDE	nonDE	pas-6	O44156	pas-6	Proteasome subunit alpha type-1	0.8804	0.9415	O44156	13.9564	14.1221	14.0534	13.9272	14.358	13.924
1194	-0.1504	15.0385	0.3591	0.2208	nonDE	nonDE	rfc-2	O44175	rfc-2	AAA+ ATPase domain-containing protein	0.4375	0.6014	O44175	14.9896	15.0718	15.2797	14.6511	15.1261	15.1126
1195	-0.0597	14.0526	0.1039	0.0566	nonDE	nonDE	ltah-1.2	O44183	ltah-1.2	Peptidase M1 leukotriene A4 hydrolase/aminopeptidase C-terminal domain-containing protein	0.7872	0.8778	O44183	13.7567	14.0526	14.4381	13.8449	14.0153	14.2079
1196	0.1105	13.8302	0.2928	0.1761	nonDE	nonDE	F33D4.4	O44186	F33D4.4	Putative sphingolipid delta(4)-desaturase	0.5095	0.6666	O44186	13.7268	14.0104	13.5877	13.8313	13.8075	14.0176
1197	0.6001	14.2099	0.2905	0.1746	nonDE	nonDE	rme-2	O44191	rme-2	EGF-like domain-containing protein	0.5123	0.669	O44191	11.8469	15.1126	14.77	14.5104	14.7072	14.3121
1198	2.4844	18.554	4.2562	2.8511	upReg	upReg	F37C4.5	O44400	F37C4.5	Protein F37C4.5	0.0001	0.0014	O44400	17.8022	17.0346	17.0987	20.026	19.6731	19.6897
1199	-0.0606	12.0916	0.0525	0.025	nonDE	nonDE	eri-1	O44406	eri-1	3'-5' exonuclease eri-1	0.8862	0.9441	O44406	12.6225	12.0092	11.7339	11.4081	12.7828	11.9931
1200	-0.37	16.4607	1.4298	0.9145	nonDE	nonDE	kgb-1	O44408	kgb-1	GLH-binding kinase 1	0.0372	0.1217	O44408	16.5466	16.6271	16.7636	16.1038	16.3777	16.3458
1201	-0.3418	15.1074	0.636	0.3995	nonDE	nonDE	T07A9.8	O44410	T07A9.8	Ribosomal RNA-processing protein 8	0.2312	0.3985	O44410	15.7318	14.8727	15.2306	14.7609	15.2112	14.8376
1202	-0.1418	17.0408	0.3693	0.2271	nonDE	nonDE	nog-1	O44411	nog-1	Nucleolar GTP-binding protein 1	0.4272	0.5928	O44411	16.9685	17.1201	17.2467	16.8259	16.8475	17.2364
1203	-0.0523	14.4444	0.1142	0.0633	nonDE	nonDE	uncp-18	O44412	uncp-18	Syntaxin-binding protein 1	0.7688	0.8644	O44412	14.4973	14.3219	14.5925	14.1375	14.5479	14.5695
1204	-0.8088	14.6381	2.3836	1.5212	nonDE	nonDE	ears-2	O44413	ears-2	Probable glutamate--tRNA ligase, mitochondrial	0.0041	0.0301	O44413	15.0461	15.1647	14.9169	14.5425	14.1714	13.9873
1205	0.4979	12.2257	0.4506	0.2793	nonDE	nonDE	C02B10.6	O44448	C02B10.6	Protein-tyrosine phosphatase	0.3543	0.5257	O44448	12.9211	11.9984	11.0107	12.4618	12.1159	12.8462
1206	-0.1019	19.6536	0.3443	0.2117	nonDE	nonDE	pdhb-1	O44451	pdhb-1	Pyruvate dehydrogenase E1 component subunit beta, mitochondrial	0.4526	0.6141	O44451	19.5813	19.688	19.8443	19.6082	19.5522	19.6475
1207	0.0854	20.5642	0.285	0.1711	nonDE	nonDE	rpl-20	O44480	rpl-20	Large ribosomal subunit protein eL20	0.5188	0.6744	O44480	20.4739	20.4963	20.5944	20.5264	20.5569	20.7374
1208		14.2215			nonDE	nonDE	elks-1	O44490	elks-1	ELKS/RAB6-interacting/CAST family member 2			O44490	ND	ND	ND	13.8892	14.2043	14.5709
1209	-0.6408	15.2666	2.7488	1.7646	nonDE	nonDE	set-9	O44498	set-9	Histone-lysine N-methyltransferase set-9	0.0018	0.0172	O44498	15.6207	15.6143	15.5259	14.9125	14.8658	15.0602
1210		12.3829			nonDE	nonDE	gtf-2h1	O44499	gtf-2h1	BSD domain-containing protein			O44499	13.0405	13.9296	10.1787	ND	ND	ND
1211	3.7455	14.7269	6.9873	4.3811	upReg	upReg	cogc-8	O44502	cogc-8	Conserved oligomeric Golgi complex subunit 8	0	0	O44502	12.975	12.6934	12.8942	16.6309	16.5421	16.6259
1212	0.2014	17.5101	0.7405	0.4675	nonDE	nonDE	aass-1	O44503	aass-1	Saccharopine dehydrogenase	0.1818	0.3408	O44503	17.3277	17.5783	17.3223	17.5201	17.6581	17.6544
1213	0.0318	13.1959	0.0205	0.0097	nonDE	nonDE	ndub-11	O44509	ndub-11	NADH dehydrogenase [ubiquinone] 1 beta subcomplex subunit 11, mitochondrial	0.9539	0.9779	O44509	12.0412	13.3078	14.1909	13.3739	13.1634	13.0979
1214	-0.1364	16.3138	0.213	0.1248	nonDE	nonDE	isp-1	O44512	isp-1	Cytochrome b-c1 complex subunit Rieske, mitochondrial	0.6124	0.7503	O44512	16.3052	15.9693	16.8714	16.3474	16.3545	16.0348
1215	0.3371	13.7186	1.2053	0.7651	nonDE	nonDE	pmk-3	O44514	pmk-3	Mitogen-activated protein kinase pmk-3	0.0623	0.1718	O44514	13.4122	13.5291	13.7089	14.0621	13.7761	13.8233
1216	0.7053	15.8885	2.9669	1.9089	nonDE	nonDE	F56A11.5	O44517	F56A11.5	MOSC domain-containing protein	0.0011	0.0123	O44517	15.5034	15.6479	15.4562	16.1779	16.2744	16.2713
1217	0.2459	14.3702	0.6657	0.4199	nonDE	nonDE	gex-2	O44518	gex-2	Cytoplasmic FMR1-interacting protein homolog	0.2159	0.3803	O44518	14.3794	14.3752	13.9873	14.2674	14.6452	14.5669
1218	-0.2079	16.1169	0.6749	0.4249	nonDE	nonDE	acdh-3	O44549	acdh-3	Short/branched chain specific acyl-CoA dehydrogenase, mitochondrial	0.2114	0.3759	O44549	16.0675	16.3692	16.2258	15.8435	16.0442	16.1511
1219		13.6986			nonDE	nonDE	spe-51	O44564	spe-51	AMOP domain-containing protein			O44564	14.043	13.4009	13.6519	ND	ND	ND
1220	0.4553	16.2374	0.6105	0.383	nonDE	nonDE	lam-1	O44565	lam-1	Laminin subunit beta-1	0.2452	0.414	O44565	15.5861	15.6578	16.7853	16.4251	16.7136	16.2563
1221	-0.1459	16.331	0.2835	0.1703	nonDE	nonDE	W03F8.4	O44566	W03F8.4	EKC/KEOPS complex subunit TPRKB	0.5206	0.6756	O44566	16.2178	16.2024	16.7918	16.0252	16.4014	16.3475
1222	0.3709	14.4736	0.6717	0.4231	nonDE	nonDE	hacd-1	O44608	hacd-1	Hydroxy-Acyl-CoA Dehydrogenase	0.2129	0.3775	O44608	13.9056	14.4669	14.603	14.8144	14.5778	ND
1223	0.5711	12.444	0.4837	0.3019	nonDE	nonDE	cyp-35b1	O44650	cyp-35b1	CYtochrome P450 family	0.3283	0.499	O44650	13.3174	12.0308	11.1271	12.8788	12.5807	12.7292
1224	-0.2191	14.3533	0.5145	0.3202	nonDE	nonDE	cyp-34a8	O44658	cyp-34a8	CYtochrome P450 family	0.3058	0.4784	O44658	14.7101	14.5404	14.1381	14.059	14.2423	14.4301
1225	0.0742	18.3454	0.1444	0.0811	nonDE	nonDE	nlp-31	O44662	nlp-31	Neuropeptide-like protein 31	0.7171	0.8297	O44662	18.3899	18.5162	18.0189	18.515	18.516	18.1166
1226	0.1692	15.3351	0.3363	0.2071	nonDE	nonDE	cpn-4	O44727	cpn-4	Calponin-homology (CH) domain-containing protein	0.461	0.6207	O44727	15.3256	15.1294	15.3472	15.1746	15.6988	ND
1227	0.248	15.5851	0.9259	0.5891	nonDE	nonDE	ept-1	O44732	ept-1	EthanolaminePhosphoTransferase 1 homolog	0.1186	0.2576	O44732	15.2681	15.5601	15.5551	15.6515	15.7649	15.7108
1228	-0.4162	14.2231	0.5767	0.3614	nonDE	nonDE	spg-20	O44735	spg-20	Inheritance of peroxisomes protein 1	0.265	0.4351	O44735	15.0312	14.1082	14.1543	13.5155	14.2142	14.3154
1229	0.3012	13.7058	0.8667	0.5487	nonDE	nonDE	app-1	O44750	app-1	Xaa-Pro aminopeptidase app-1	0.1359	0.2827	O44750	13.7329	13.2913	13.6413	14.0614	13.7392	13.7684
1230	-0.5219	18.2766	1.9189	1.2368	nonDE	nonDE	F33D11.10	O44781	F33D11.10	RNA helicase	0.0121	0.058	O44781	18.3067	18.5982	18.7077	18.0428	18.0462	17.958
1231	-0.039	17.0986	0.0998	0.0541	nonDE	nonDE	vpr-1	O44782	vpr-1	Major sperm protein	0.7947	0.8828	O44782	17.1152	17.1378	17.1014	16.9066	17.0329	17.2977
1232	-0.5829	15.7276	2.3555	1.5083	nonDE	nonDE	fgt-1	O44827	fgt-1	Facilitated glucose transporter protein 1	0.0044	0.031	O44827	16.03	15.8538	16.1736	15.4322	15.4536	15.4228
1233	0.1329	14.3512	0.1601	0.0906	nonDE	nonDE	inx-13	O44887	inx-13	Innexin	0.6917	0.8116	O44887	13.8188	14.1185	14.9169	14.4584	14.6818	14.1128
1234	-0.2672	13.9519	0.2043	0.1187	nonDE	nonDE	ZK484.3	O44895	ZK484.3	Histone H1	0.6248	0.7608	O44895	14.6978	14.0098	13.5487	14.322	12.777	14.3558
1235	-0.6531	16.4756	2.4697	1.5816	nonDE	nonDE	haf-9	O44897	haf-9	ABC-type antigen peptide transporter	0.0034	0.0262	O44897	16.7208	16.8614	16.8243	15.9692	16.1593	16.3187
1236	1.7763	17.13	4.4543	2.9941	upReg	upReg	pck-1	O44906	pck-1	phosphoenolpyruvate carboxykinase (GTP)	0	0.001	O44906	16.1576	16.0452	16.5227	18.1133	17.997	17.9441
1237		11.5122			nonDE	nonDE	ttc-1	O44951	ttc-1	TPR_REGION domain-containing protein			O44951	ND	ND	ND	11.7239	12.1241	10.6885
1238	-0.6744	16.3646	1.6132	1.0423	nonDE	nonDE	lonp-1	O44952	lonp-1	Lon protease homolog, mitochondrial	0.0244	0.0907	O44952	16.7703	17.0844	16.2508	16.0149	16.0263	16.0409
1239	0.6811	13.5537	1.171	0.7428	nonDE	nonDE	spcs-1	O44953	spcs-1	Signal peptidase complex subunit 1	0.0674	0.1808	O44953	13.1753	13.0226	13.4415	13.5855	13.5501	14.5472
1240	-0.0724	15.9884	0.1557	0.0881	nonDE	nonDE	sdha-2	O44954	sdha-2	Succinate dehydrogenase [ubiquinone] flavoprotein subunit, mitochondrial	0.6987	0.8164	O44954	16.1707	16.1825	15.7206	16.1162	15.9084	15.8322
1241	-0.1405	13.3126	0.156	0.0882	nonDE	nonDE	riok-1	O44959	riok-1	Serine/threonine-protein kinase RIO1	0.6982	0.8161	O44959	13.4435	13.9561	12.749	13.0648	13.0305	13.6318
1242	1.6677	14.741	4.1832	2.7958	upReg	upReg	teg-4	O44985	teg-4	Splicing factor 3B subunit 3	0.0001	0.0016	O44985	13.7197	14.2165	13.7854	15.4793	15.6648	15.5806
1243	-0.0376	16.1161	0.0686	0.0347	nonDE	nonDE	lpd-6	O44991	lpd-6	Brix domain-containing protein	0.8539	0.9233	O44991	15.9631	16.4148	16.0268	16.0342	15.8877	16.3698
1244	0.0623	15.3358	0.1013	0.055	nonDE	nonDE	K12C11.1	O44995	K12C11.1	Aminopeptidase P N-terminal domain-containing protein	0.792	0.881	O44995	15.5204	15.2326	15.161	15.4785	15.675	14.9473
1245	0.7241	12.3997	0.852	0.5387	nonDE	nonDE	W03D8.9	O45006	W03D8.9	Membrane transporter protein	0.1406	0.2892	O45006	11.3716	11.7659	12.9753	12.5631	13.0395	12.6826
1246	-0.1862	17.554	0.6821	0.43	nonDE	nonDE	W10C8.5	O45011	W10C8.5	arginine kinase	0.2079	0.3716	O45011	17.7179	17.5294	17.6941	17.4285	17.3565	17.5976
1247	-0.443	18.1782	1.5623	1.0083	nonDE	nonDE	nol-58	O45012	nol-58	Nop domain-containing protein	0.0274	0.0981	O45012	18.2431	18.4928	18.4633	17.9028	17.8033	18.1641
1248	0.6189	15.8713	1.4264	0.9128	nonDE	nonDE	C35B1.5	O45060	C35B1.5	Thioredoxin domain-containing protein	0.0375	0.1222	O45060	15.4965	15.3347	15.8543	16.5692	16.0736	15.8996
1249	-0.2491	14.4663	0.4899	0.3045	nonDE	nonDE	C11D2.4	O45069	C11D2.4	Queuosine 5'-phosphate N-glycosylase/hydrolase	0.3237	0.496	O45069	14.298	14.6976	14.7768	14.2241	14.0639	14.7373
1250	-0.6664	13.1256	2.0132	1.299	nonDE	nonDE	F53H1.4	O45075	F53H1.4	PHD-type domain-containing protein	0.0097	0.0502	O45075	13.1888	13.6648	13.5227	12.6514	12.7289	12.9969
1251	-0.0713	9.6854	0.0381	0.0178	nonDE	nonDE	C17H12.12	O45084	C17H12.12	BTB domain-containing protein	0.9161	0.9599	O45084	9.9203	10.3104	8.8789	ND	9.6318	ND
1252		13.9505			nonDE	nonDE	F57H12.6	O45097	F57H12.6	DUF148 domain-containing protein			O45097	ND	ND	ND	15.2381	13.9542	12.6591
1253	-1.1623	12.9144	2.2115	1.4196	downReg	downReg	mec-17	O45100	mec-17	Alpha-tubulin N-acetyltransferase 1	0.0061	0.0381	O45100	13.2261	13.3872	13.8733	12.4336	12.7086	11.8574
1254	-0.2193	16.8941	1.0125	0.6424	nonDE	nonDE	ech-5	O45106	ech-5	Enoyl-CoA hydratase domain-containing protein 2, mitochondrial	0.0972	0.2278	O45106	17.0609	16.9873	16.9632	16.7758	16.7619	16.8158
1255	0.2066	15.9748	0.4811	0.3008	nonDE	nonDE	dlst-1	O45148	dlst-1	Dihydrolipoyllysine-residue succinyltransferase component of 2-oxoglutarate dehydrogenase complex, mitochondrial	0.3303	0.5002	O45148	16.0055	15.6702	15.9388	16.4155	15.961	15.8578
1256	0.6603	15.0483	0.9585	0.6083	nonDE	nonDE	folt-2	O45166	folt-2	Folate-like transporter 2	0.11	0.2464	O45166	14.0191	14.7959	15.3395	15.1306	15.3787	15.6261
1257	-1.2259	15.7719	1.2519	0.7962	nonDE	nonDE	ifc-1	O45168	ifc-1	Intermediate filament protein ifc-1	0.056	0.1599	O45168	15.9239	15.7208	17.5098	14.9502	15.6542	14.8725
1258	2.4372	16.4446	4.5725	3.0651	upReg	upReg	nucl-1	O45181	nucl-1	RRM domain-containing protein	0	0.0009	O45181	14.9033	15.3457	15.4289	17.6261	17.4123	17.9511
1259	1.2133	11.3161	0.5445	0.3392	nonDE	nonDE	W09G12.7	O45198	W09G12.7	EF-hand domain-containing protein	0.2855	0.458	O45198	ND	10.4061	ND	10.2725	12.1505	12.4352
1260	-0.4878	16.7846	2.1245	1.3686	nonDE	nonDE	ads-1	O45218	ads-1	Alkyldihydroxyacetonephosphate synthase	0.0075	0.0428	O45218	16.9033	17.0319	17.1502	16.5536	16.5649	16.5036
1261	1.1375	15.9428	1.5082	0.9701	upReg	nonDE	rpl-29	O45226	rpl-29	60S ribosomal protein L29	0.031	0.1071	O45226	15.0686	16.3011	14.7524	16.554	16.3914	16.5892
1262	-0.2552	12.6019	0.4014	0.2479	nonDE	nonDE	B0513.4	O45227	B0513.4	Transposase	0.3968	0.565	O45227	12.2695	12.766	13.1531	12.7279	12.5818	12.1133
1263	-0.5635	14.499	2.3046	1.4757	nonDE	nonDE	prdh-1	O45228	prdh-1	Proline dehydrogenase 1, mitochondrial	0.005	0.0334	O45228	14.6098	14.8221	14.9101	14.2037	14.2455	14.2026
1264	1.9514	14.871	4.7238	3.1364	upReg	upReg	mog-4	O45244	mog-4	Probable pre-mRNA-splicing factor ATP-dependent RNA helicase mog-4	0	0.0007	O45244	13.6314	14.1165	13.9381	15.8336	15.7732	15.9334
1265	-0.3527	15.8168	1.316	0.8379	nonDE	nonDE	dlat-2	O45279	dlat-2	2-oxoacid dehydrogenase acyltransferase catalytic domain-containing protein	0.0483	0.1452	O45279	15.8213	16.1677	15.9905	15.7074	15.5288	15.6851
1266	-0.0822	13.9148	0.1421	0.0799	nonDE	nonDE	lipt-1	O45303	lipt-1	BPL/LPL catalytic domain-containing protein	0.721	0.832	O45303	14.2054	13.8863	13.776	13.7019	14.2648	13.6545
1267	0.1901	12.5683	0.1141	0.0633	nonDE	nonDE	osm-11	O45346	osm-11	Notch ligand osm-11	0.769	0.8644	O45346	13.8614	12.2217	11.3366	12.6518	12.7905	12.5475
1268	0.5872	13.6275	0.6039	0.3783	nonDE	nonDE	F17B5.1	O45373	F17B5.1	Thioredoxin domain-containing protein	0.2489	0.4185	O45373	13.6927	12.706	13.779	14.4207	ND	13.5389
1269	1.0497	15.4107	3.7483	2.4711	upReg	upReg	tps-2	O45380	tps-2	Alpha,alpha-trehalose-phosphate synthase [UDP-forming] 2	0.0002	0.0034	O45380	15.0247	14.8324	14.8005	15.8335	15.9931	15.98
1270	0.2654	19.0775	0.5164	0.321	nonDE	nonDE	F21H7.5	O45386	F21H7.5	Major sperm protein	0.3045	0.4776	O45386	19.0857	19.1858	18.5631	19.2548	18.8944	19.4815
1271	0.5255	16.1018	1.2315	0.7839	nonDE	nonDE	F22B8.7	O45394	F22B8.7	MOSC domain-containing protein	0.0587	0.1645	O45394	16.2948	15.7095	15.5129	16.3271	16.2798	16.4867
1272	1.077	12.3177	3.2327	2.1049	upReg	upReg	F22G12.4	O45398	F22G12.4	ANK_REP_REGION domain-containing protein	0.0006	0.0079	O45398	12.0647	11.5952	11.6778	12.8413	12.7816	12.9456
1273	0.2548	13.7994	0.1481	0.0837	nonDE	nonDE	exl-1	O45405	exl-1	Chloride intracellular channel exl-1	0.7111	0.8247	O45405	14.0855	14.4086	12.5219	12.917	14.7238	14.1397
1274	2.9268	19.006	6.5285	4.0941	upReg	upReg	fkb-6	O45418	fkb-6	peptidylprolyl isomerase	0	0.0001	O45418	17.6174	17.5068	17.5036	20.5718	20.3827	20.4536
1275	-0.2408	24.9607	1.0606	0.6727	nonDE	nonDE	mccc-1	O45430	mccc-1	Methylcrotonoyl-CoA carboxylase subunit alpha, mitochondrial	0.087	0.2125	O45430	25.1546	25.1152	24.9735	24.8226	24.872	24.8264
1276	-0.769	12.5969	0.9965	0.6342	nonDE	nonDE	F32B6.4	O45432	F32B6.4	SH2 domain-containing protein	0.1008	0.2322	O45432	12.2604	13.5677	13.1159	12.0085	11.8919	12.7367
1277	0.2818	13.6523	0.7654	0.484	nonDE	nonDE	tbc-3	O45434	tbc-3	Rab-GAP TBC domain-containing protein	0.1716	0.3281	O45434	ND	13.6018	13.3646	13.8704	13.8514	13.5733
1278		12.4202			nonDE	nonDE	nhr-4	O45436	nhr-4	Nuclear hormone receptor family member nhr-4			O45436	ND	12.5764	12.2639	ND	ND	ND
1279	-2.8554	14.9136	0.9441	0.6008	nonDE	nonDE	clec-63	O45444	clec-63	C-type LECtin	0.1137	0.2507	O45444	16.625	ND	16.6288	13.1925	16.5665	11.5554
1280	0.0681	15.6758	0.0904	0.048	nonDE	nonDE	F36D3.4	O45462	F36D3.4	Major sperm protein	0.812	0.8953	O45462	16.003	15.8023	15.12	15.7581	15.4223	15.9491
1281	-0.1328	17.558	0.3764	0.2321	nonDE	nonDE	uev-1	O45495	uev-1	Ubiquitin-conjugating enzyme E2 variant 1	0.4203	0.586	O45495	17.8317	17.5625	17.4789	17.6535	17.4002	17.4211
1282	0.3538	14.8063	0.6996	0.4419	nonDE	nonDE	F39B2.3	O45496	F39B2.3	Enoyl reductase (ER) domain-containing protein	0.1997	0.3615	O45496	14.9517	14.5462	14.3903	15.3675	14.6345	14.9475
1283	0.5545	19.3531	1.4946	0.9592	nonDE	nonDE	rps-26	O45499	rps-26	Small ribosomal subunit protein eS26	0.032	0.1098	O45499	19.3228	19.2038	18.7009	19.6387	19.4892	19.7631
1284	-0.4306	11.2428	0.532	0.3304	nonDE	nonDE	dnj-12	O45502	dnj-12	DNaJ domain (Prokaryotic heat shock protein)	0.2937	0.4674	O45502	11.6107	10.8901	11.8736	11.4815	10.401	11.2002
1285	-0.0832	12.3644	0.1291	0.072	nonDE	nonDE	mtx-1	O45503	mtx-1	Metaxin-1 homolog	0.7429	0.8473	O45503	12.3497	12.1703	12.673	12.0778	12.5511	ND
1286	0.3633	15.0682	0.286	0.1717	nonDE	nonDE	argk-1	O45518	argk-1	arginine kinase	0.5176	0.6734	O45518	15.8529	14.5638	14.243	14.5105	15.3759	15.8631
1287	0.5856	14.0996	0.7667	0.484	nonDE	nonDE	F45H10.2	O45525	F45H10.2	Cytochrome b-c1 complex subunit 8	0.1711	0.3281	O45525	13.2939	13.5088	14.6179	14.6691	14.3921	14.116
1288	0.1811	17.4602	0.4429	0.2748	nonDE	nonDE	ife-1	O45551	ife-1	Eukaryotic translation initiation factor 4E-1	0.3606	0.5311	O45551	17.1899	17.6063	17.3127	17.2847	17.6692	17.6983
1289	-0.0177	16.827	0.0403	0.0187	nonDE	nonDE	acaa-2	O45552	acaa-2	3-ketoacyl-CoA thiolase, mitochondrial	0.9114	0.9578	O45552	16.892	16.7404	16.875	17.0535	16.7585	16.6425
1290	-0.1808	17.1441	0.1379	0.0772	nonDE	nonDE	cbd-1	O45599	cbd-1	Chitin-binding domain protein cbd-1	0.728	0.8371	O45599	16.4737	17.2653	17.9645	16.6117	17.861	16.6885
1291	4.0714	17.2198	7.0761	4.4186	upReg	upReg	erfa-3	O45622	erfa-3	Tr-type G domain-containing protein	0	0	O45622	15.0882	15.1118	15.3522	19.2497	19.1575	19.3593
1292	-0.3013	14.6966	0.1226	0.0684	nonDE	nonDE	H40L08.1	O45628	H40L08.1	UBX domain-containing protein	0.7541	0.8542	O45628	16.241	15.5172	12.7837	14.5663	15.1592	13.9125
1293		13.3057			nonDE	nonDE	K10C3.4	O45665	K10C3.4	Transmembrane protein 98			O45665	13.375	ND	13.2364	ND	ND	ND
1294	0.1382	14.1182	0.4387	0.2725	nonDE	nonDE	cysl-2	O45679	cysl-2	Bifunctional L-3-cyanoalanine synthase/cysteine synthase	0.3642	0.534	O45679	14.1414	14.0083	14.0392	14.1944	14.2079	ND
1295	0.3517	14.0349	0.4288	0.2668	nonDE	nonDE	asah-1	O45686	asah-1	Acid ceramidase	0.3726	0.5411	O45686	13.2625	13.778	14.5367	14.0408	13.9627	14.6288
1296	-0.7902	12.3631	2.367	1.5132	nonDE	nonDE	M01E5.2	O45691	M01E5.2	Mitochondrial ribosome-associated GTPase 2	0.0043	0.0307	O45691	12.7122	12.9596	12.603	11.7131	12.0021	12.1889
1297	-0.3276	13.5365	0.2884	0.1732	nonDE	nonDE	abhd-11.2	O45707	abhd-11.2	AB hydrolase-1 domain-containing protein	0.5147	0.6711	O45707	13.6479	14.2596	13.1934	12.4744	13.5847	14.0592
1298	-0.5371	13.5192	1.5104	0.9719	nonDE	nonDE	rbm-3.2	O45713	rbm-3.2	RRM domain-containing protein	0.0309	0.1067	O45713	13.9919	13.524	13.8474	13.4993	13.2252	13.0274
1299	-0.3776	13.7929	0.9594	0.6085	nonDE	nonDE	apb-3	O45718	apb-3	AP-3 complex subunit beta	0.1098	0.2463	O45718	14.2857	13.7421	13.9173	13.4106	13.5401	13.8615
1300	-0.1104	14.7601	0.3655	0.2252	nonDE	nonDE	R74.8	O45722	R74.8	RING-type domain-containing protein	0.431	0.5954	O45722	14.8048	14.7605	14.8807	14.6126	14.6315	14.8707
1301	-0.9555	13.8571	3.2739	2.135	nonDE	nonDE	pmp-4	O45730	pmp-4	ABC transporter domain-containing protein	0.0005	0.0073	O45730	14.1591	14.4341	14.4112	13.2658	13.3512	13.5208
1302	-0.1202	18.4757	0.4692	0.2934	nonDE	nonDE	cpl-1	O45734	cpl-1	Cathepsin L-like	0.3395	0.5089	O45734	18.6084	18.5285	18.4705	18.3546	18.4406	18.4517
1303	-0.586	14.1135	1.2603	0.8005	nonDE	nonDE	T06E6.1	O45757	T06E6.1	WD repeat-containing protein 74	0.0549	0.1583	O45757	14.1049	14.4251	14.6895	13.4806	13.7694	14.2114
1304	0.3901	14.3616	0.5841	0.366	nonDE	nonDE	drr-2	O45781	drr-2	RRM domain-containing protein	0.2606	0.4305	O45781	14.5724	14.4578	13.4693	14.7218	14.4989	14.4492
1305	-1.6534	11.9858	1.9553	1.2647	downReg	downReg	arrd-17	O45782	arrd-17	Arrestin domain-containing protein 17	0.0111	0.0544	O45782	12.7277	12.8958	12.8139	10.1284	11.9386	11.4102
1306	0.775	13.7278	1.5711	1.0149	nonDE	nonDE	wts-1	O45797	wts-1	Serine/threonine-protein kinase WARTS homolog	0.0268	0.0966	O45797	13.3715	13.8233	12.8262	14.2433	14.1178	13.985
1307	0.2397	19.7718	0.609	0.3824	nonDE	nonDE	act-5	O45815	act-5	Actin	0.246	0.4146	O45815	19.3448	19.626	19.9851	19.9393	19.877	19.8587
1308	-0.2736	13.1083	0.8813	0.5589	nonDE	nonDE	dkf-2	O45818	dkf-2	Serine/threonine-protein kinase dkf-2	0.1314	0.2762	O45818	13.454	13.0194	13.2619	13.0874	12.9444	12.8828
1309	-0.6763	14.0139	0.995	0.6337	nonDE	nonDE	gyg-2	O45819	gyg-2	GlYcoGenin like	0.1012	0.2324	O45819	ND	14.1213	14.718	13.7427	13.3005	14.1869
1310		12.8133			nonDE	nonDE	T27E9.2	O45864	T27E9.2	Cytochrome b-c1 complex subunit 6			O45864	ND	ND	ND	13.1681	12.5275	12.7442
1311	-0.2233	23.1241	1.0458	0.6663	nonDE	nonDE	ant-1.1	O45865	ant-1.1	ADP/ATP translocase	0.09	0.2156	O45865	23.2794	23.1966	23.2312	22.9968	23.04	23.0005
1312	-0.3218	13.0061	1.0519	0.6697	nonDE	nonDE	pars-2	O45869	pars-2	proline--tRNA ligase	0.0887	0.2139	O45869	12.9576	13.216	13.3274	12.9184	12.6628	12.9544
1313	-0.1508	16.8519	0.5277	0.3275	nonDE	nonDE	W09H1.5	O45903	W09H1.5	Enoyl-[acyl-carrier-protein] reductase, mitochondrial	0.2967	0.4705	O45903	16.8005	17.0322	16.9493	16.831	16.6501	16.8484
1314	-0.2062	17.9391	0.8731	0.5536	nonDE	nonDE	bckd-1A	O45924	bckd-1A	2-oxoisovalerate dehydrogenase subunit alpha, mitochondrial	0.1339	0.2795	O45924	18.1157	18.0657	17.9451	17.7888	17.8178	17.9014
1315	-0.2116	15.9395	0.8996	0.5714	nonDE	nonDE	npp-18	O45933	npp-18	Nucleoporin SEH1	0.126	0.2683	O45933	16.1149	16.0367	15.9843	15.8457	15.91	15.7455
1316	0.2749	17.2477	0.9633	0.6104	nonDE	nonDE	Y43F4B.5	O45934	Y43F4B.5	Phosphoglucomutase-2	0.1088	0.2452	O45934	17.2326	17.1184	16.9796	17.5773	17.285	17.293
1317	-0.4277	14.6374	1.124	0.7149	nonDE	nonDE	slc-36.1	O45936	slc-36.1	Amino acid transporter transmembrane domain-containing protein	0.0752	0.1928	O45936	15.1524	14.8553	14.5461	14.2829	14.6351	14.3525
1318	-0.0103	14.776	0.0111	0.0048	nonDE	nonDE	Y45F10C.2	O45941	Y45F10C.2	UPF0375 protein Y45F10C.2	0.9748	0.9889	O45941	14.3588	14.6034	15.3814	14.5373	15.1347	14.6407
1319	0.0499	20.1469	0.1342	0.0753	nonDE	nonDE	rpl-18	O45946	rpl-18	Large ribosomal subunit protein eL18	0.7341	0.8407	O45946	19.9913	20.0593	20.3151	20.2224	20.2161	20.0769
1320	-0.3195	12.9987	0.4878	0.3039	nonDE	nonDE	lin-38	O45950	lin-38	C2H2-type domain-containing protein	0.3252	0.4967	O45950	13.0724	13.209	13.194	13.3982	12.8842	12.2344
1321	0.8126	10.6873	0.3532	0.2171	nonDE	nonDE	rle-1	O45962	rle-1	Regulation of longevity by E3 ubiquitin-protein ligase	0.4434	0.6066	O45962	ND	ND	10.1455	10.0734	ND	11.8429
1322	0.0291	15.1909	0.0583	0.0276	nonDE	nonDE	tep-1	O46015	tep-1	TEP (ThiolEster containing Protein)	0.8745	0.9385	O46015	15.2794	15.328	14.9215	15.4094	15.1918	15.015
1323	-0.2673	15.6633	1.0452	0.666	nonDE	nonDE	F37C4.6	O61196	F37C4.6	Amine oxidase domain-containing protein	0.0901	0.2158	O61196	15.9042	15.7185	15.7684	15.4342	15.475	15.6798
1324	0.0144	15.5863	0.036	0.017	nonDE	nonDE	ogdh-1	O61199	ogdh-1	2-oxoglutarate dehydrogenase, mitochondrial	0.9205	0.9616	O61199	15.4536	15.5314	15.7524	15.6799	15.6101	15.4906
1325	0.5619	14.0958	1.2728	0.8088	nonDE	nonDE	fbxc-52	O61206	fbxc-52	F-box C protein	0.0534	0.1553	O61206	14.1573	13.3192	13.9682	14.3978	14.4006	14.3319
1326	-0.0629	13.8201	0.1591	0.0899	nonDE	nonDE	gip-1	O61208	gip-1	Gamma-tubulin complex component	0.6933	0.813	O61208	14.0366	13.6527	13.8654	13.9255	13.7433	13.6973
1327	0.6429	17.3329	0.4281	0.2662	nonDE	nonDE	H17B01.2	O61209	H17B01.2	Collagen alpha-5(IV) chain	0.3732	0.5417	O61209	15.9362	16.5727	18.5256	17.2565	17.8395	17.8671
1328	-0.0449	12.5729	0.0283	0.0134	nonDE	nonDE	bli-3	O61213	bli-3	Dual oxidase 1	0.9368	0.9697	O61213	12.3105	13.0956	12.3801	13.2503	11.3569	13.0441
1329	-0.5686	15.3167	1.3364	0.8512	nonDE	nonDE	daf-31	O61219	daf-31	N-alpha-acetyltransferase daf-31	0.0461	0.1409	O61219	16.0339	15.2303	15.5389	14.9246	15.0046	15.1681
1330	0.4607	15.0531	1.0315	0.6559	nonDE	nonDE	ctl-1	O61235	ctl-1	Catalase-2	0.093	0.2208	O61235	15.2391	14.6391	14.5902	15.556	15.1065	15.1878
1331	-0.8001	11.3771	0.7375	0.4654	nonDE	nonDE	F17E9.4	O61522	F17E9.4	Transthyretin-like family protein	0.183	0.3424	O61522	11.9745	11.1371	12.2197	10.6629	12.035	10.2333
1332	-0.3318	13.8569	0.698	0.4411	nonDE	nonDE	unc-73	O61528	unc-73	CRAL-TRIO domain-containing protein	0.2005	0.3622	O61528	13.9051	14.4342	13.729	13.5444	13.5723	13.9561
1333	-0.5341	14.1128	1.2481	0.7945	nonDE	nonDE	top-3	O61660	top-3	DNA topoisomerase 3	0.0565	0.1605	O61660	14.5269	14.6883	13.9242	13.7128	13.973	13.8514
1334	1.6016	14.8244	3.342	2.1829	upReg	upReg	pqn-59	O61708	pqn-59	Protein lingerer	0.0005	0.0066	O61708	14.3765	13.5793	14.115	15.7959	15.5945	15.4851
1335	-0.4859	12.1715	1.7387	1.1195	nonDE	nonDE	R119.3	O61709	R119.3	NAD(P)-binding protein	0.0183	0.0759	O61709	12.4955	12.5534	12.1944	11.8926	11.8326	12.0603
1336	-0.2866	15.1846	0.912	0.5798	nonDE	nonDE	nfs-1	O61741	nfs-1	cysteine desulfurase	0.1225	0.2631	O61741	15.4599	15.3967	15.1269	15.1067	14.8413	15.1759
1337	-0.3446	14.5207	1.6309	1.0496	nonDE	nonDE	rpn-10	O61742	rpn-10	26S proteasome non-ATPase regulatory subunit 4	0.0234	0.0892	O61742	14.6667	14.7552	14.657	14.4024	14.291	14.3519
1338	1.4821	11.1542	1.1952	0.7596	nonDE	nonDE	B0205.10	O61747	B0205.10	Uncharacterized protein	0.0638	0.174	O61747	ND	ND	10.0426	12.009	10.7608	11.8042
1339	1.1987	13.9614	1.4914	0.9579	upReg	nonDE	F37F2.2	O61749	F37F2.2	Probable signal recognition particle 19 kDa protein	0.0323	0.1102	O61749	12.9238	12.7982	14.3643	14.6559	14.6346	14.3919
1340	-0.4911	16.31	1.9606	1.2676	nonDE	nonDE	inx-15	O61786	inx-15	Innexin	0.0109	0.054	O61786	16.672	16.491	16.5035	15.9024	16.1651	16.1258
1341	-0.568	14.9993	1.8938	1.2209	nonDE	nonDE	inx-16	O61787	inx-16	Innexin-16	0.0128	0.0601	O61787	15.0824	15.2171	15.5503	14.7105	14.8118	14.6236
1342	-0.6331	14.26	2.4029	1.5361	nonDE	nonDE	inx-17	O61788	inx-17	Innexin-17	0.004	0.0291	O61788	14.4731	14.6787	14.5779	14.0795	13.983	13.7678
1343	1.9006	13.7561	2.4128	1.5434	upReg	upReg	R12E2.11	O61790	R12E2.11	Orotate phosphoribosyltransferase	0.0039	0.0286	O61790	11.84	13.2368	13.3406	14.627	14.6362	14.8562
1344	-0.0014	13.3413	0.0018	0.0007	nonDE	nonDE	mrps-6	O61791	mrps-6	Small ribosomal subunit protein bS6m	0.9958	0.9984	O61791	12.8973	13.8607	13.2679	13.4479	13.3417	13.2321
1345	0.7037	15.216	2.91	1.8756	nonDE	nonDE	rpn-8	O61792	rpn-8	MPN domain-containing protein	0.0012	0.0133	O61792	14.7294	14.9045	14.9587	15.5745	15.5237	15.6055
1346	-0.7439	15.1036	2.1156	1.3652	nonDE	nonDE	B0511.6	O61815	B0511.6	ATP-dependent RNA helicase	0.0077	0.0431	O61815	15.2102	15.6364	15.58	14.6116	14.578	15.0052
1347	-0.7106	14.8903	2.312	1.4798	nonDE	nonDE	mrps-30	O61818	mrps-30	Mitochondrial Ribosomal Protein, Small	0.0049	0.0331	O61818	15.3036	15.4231	15.0101	14.639	14.6106	14.3553
1348	-0.0905	15.8327	0.1892	0.1097	nonDE	nonDE	eif-3.E	O61820	eif-3.E	Eukaryotic translation initiation factor 3 subunit E	0.6468	0.7767	O61820	15.5594	15.9016	16.173	15.7218	15.7249	15.9156
1349	-0.7268	13.085	2.2124	1.4198	nonDE	nonDE	chd-7	O61845	chd-7	Chromodomain and Helicase Domain protein	0.0061	0.038	O61845	13.4881	13.5563	13.3008	13.0289	12.5785	12.5572
1350	0.1333	13.2249	0.3838	0.2363	nonDE	nonDE	T26C12.1	O61856	T26C12.1	2-hydroxyacyl-CoA lyase 2	0.4132	0.5804	O61856	13.3499	13.0171	13.1077	13.185	13.4593	13.2304
1351	0.2995	15.394	0.5634	0.3518	nonDE	nonDE	F59B1.2	O61880	F59B1.2	Secreted protein	0.2733	0.4449	O61880	15.4981	14.92	15.3145	15.8632	15.1353	15.6328
1352	-0.5187	14.1799	2.1631	1.3929	nonDE	nonDE	W02G9.3	O61900	W02G9.3	THUMP domain-containing protein	0.0069	0.0405	O61900	14.493	14.5353	14.2896	13.9963	13.8525	13.9129
1353	-0.2437	13.5165	0.6815	0.4298	nonDE	nonDE	lin-40	O61907	lin-40	DIOX_N domain-containing protein	0.2082	0.3717	O61907	13.9373	13.4276	13.5501	13.3741	13.2976	13.5122
1354	-0.0214	21.9688	0.0522	0.0249	nonDE	nonDE	C18G1.9	O61923	C18G1.9	FERM domain-containing protein	0.8867	0.9443	O61923	22.1737	21.7925	21.9724	21.9003	22.028	21.9462
1355	-0.3916	14.6476	0.6697	0.422	nonDE	nonDE	ife-3	O61955	ife-3	Eukaryotic translation initiation factor 4E-3	0.2139	0.3784	O61955	14.4897	15.2861	14.7543	14.2112	14.8819	14.2622
1356	0.1709	16.3013	0.3234	0.1986	nonDE	nonDE	ttr-47	O61977	ttr-47	Transthyretin-like family protein	0.4749	0.633	O61977	16.6191	15.847	16.1814	16.5605	16.3415	16.2581
1357	3.9267	15.4707	4.5338	3.0452	upReg	upReg	unc-23	O61980	unc-23	BAG domain-containing protein	0	0.0009	O61980	ND	ND	12.5257	16.4973	16.4087	16.4512
1358	0.1121	12.0154	0.1142	0.0633	nonDE	nonDE	K02H11.4	O61984	K02H11.4	Glycosyltransferase family 92 protein	0.7688	0.8644	O61984	ND	12.0959	11.8004	11.4885	12.0822	12.6101
1359	-0.7003	14.1658	0.9465	0.6014	nonDE	nonDE	ule-4	O62053	ule-4	UPF0375 protein ule-4	0.1131	0.2504	O62053	14.9464	14.2939	14.3078	14.5034	13.7725	13.1711
1360	0.1714	12.7063	0.1185	0.0658	nonDE	nonDE	C25F9.4	O62078	C25F9.4	SNF2 N-terminal domain-containing protein	0.7612	0.8593	O62078	12.7454	11.6589	13.4577	12.0771	12.948	13.3511
1361	0.0252	15.7972	0.0294	0.0134	nonDE	nonDE	pbs-2	O62102	pbs-2	Proteasome subunit beta	0.9346	0.9696	O62102	15.749	15.7008	15.9039	16.2407	16.0235	15.165
1362	-0.2069	16.4515	0.6505	0.4099	nonDE	nonDE	eif-6	O62106	eif-6	Eukaryotic translation initiation factor 6	0.2236	0.3891	O62106	16.7577	16.4082	16.499	16.5095	16.2653	16.2693
1363	-0.43	13.7481	0.5265	0.3273	nonDE	nonDE	inx-14	O62136	inx-14	Innexin-14	0.2975	0.4706	O62136	14.1483	14.0484	13.6927	12.7548	14.1886	13.656
1364	-0.0522	14.006	0.0702	0.0359	nonDE	nonDE	acox-1.2	O62137	acox-1.2	Acyl-coenzyme A oxidase acox-1.2	0.8508	0.9207	O62137	13.4932	14.1952	14.4078	13.764	14.1321	14.0435
1365	0.2803	14.0931	1.1992	0.7629	nonDE	nonDE	acox-1.1	O62140	acox-1.1	Acyl-coenzyme A oxidase acox-1.1	0.0632	0.1726	O62140	13.9459	14.0032	13.9098	14.1319	14.2075	14.3605
1366	1.5142	13.1036	2.8207	1.8141	upReg	upReg	F09B12.3	O62146	F09B12.3	Putative phospholipase B-like 2	0.0015	0.0153	O62146	12.6364	11.9221	12.481	14.2113	13.9171	13.4537
1367	-0.2634	14.9171	0.3853	0.2374	nonDE	nonDE	aly-2	O62183	aly-2	Chromatin target of PRMT1 protein C-terminal domain-containing protein	0.4118	0.5788	O62183	15.3726	15.2553	14.5185	15.0312	14.3669	14.9581
1368	-0.2752	16.8892	0.5921	0.3712	nonDE	nonDE	F32A11.1	O62198	F32A11.1	Mitochondrial import inner membrane translocase subunit Tim21	0.2558	0.4254	O62198	17.251	17.0242	16.8052	17.1352	16.6253	16.4941
1369	1.0264	11.2364	1.0758	0.6835	nonDE	nonDE	phm-2	O62203	phm-2	Pharyngeal muscle protein 2	0.084	0.2073	O62203	ND	10.4666	ND	11.2987	11.1247	12.0557
1370	0.6168	14.8609	0.8776	0.5566	nonDE	nonDE	cey-1	O62213	cey-1	CSD domain-containing protein	0.1326	0.2776	O62213	14.6093	13.9172	15.1309	15.481	15.269	14.7579
1371	-0.8935	11.694	2.7402	1.7588	nonDE	nonDE	F33A8.4	O62214	F33A8.4	Zinc finger CCHC domain-containing protein 4	0.0018	0.0174	O62214	12.0269	12.1239	12.0034	11.055	11.2607	ND
1372	0.4708	10.7315	0.9994	0.635	nonDE	nonDE	dog-1	O62217	dog-1	DNA helicase	0.1001	0.2317	O62217	10.3695	10.8366	10.2821	10.7639	11.3727	10.764
1373	-0.1548	13.5493	0.2474	0.1468	nonDE	nonDE	pole-1	O62218	pole-1	DNA polymerase epsilon catalytic subunit	0.5657	0.7131	O62218	13.8904	13.8538	13.1357	13.2264	13.7116	13.4776
1374	0.1109	14.8793	0.3012	0.1827	nonDE	nonDE	F33H2.2	O62219	F33H2.2	Protein FAM91A1	0.4998	0.6566	O62219	14.9934	14.917	14.5613	14.8998	14.9848	14.9198
1375	-0.1304	12.4979	0.1972	0.1153	nonDE	nonDE	rbpl-1	O62235	rbpl-1	E3 ubiquitin-protein ligase RBBP6	0.635	0.7669	O62235	12.0577	12.8937	12.7379	12.6937	12.2281	12.3764
1376	0.2039	13.9011	0.1948	0.1137	nonDE	nonDE	myo-6	O62244	myo-6	Myosin motor domain-containing protein	0.6386	0.7697	O62244	ND	13.5175	14.1489	ND	ND	14.037
1377	-0.1674	16.5154	0.5784	0.3629	nonDE	nonDE	cope-1	O62246	cope-1	Coatomer subunit epsilon	0.264	0.4336	O62246	16.5651	16.728	16.504	16.5592	16.2977	16.4382
1378	-0.6798	13.0655	0.6542	0.413	nonDE	nonDE	F45G2.9	O62251	F45G2.9	rRNA methyltransferase 2, mitochondrial	0.2217	0.3864	O62251	13.8026	14.1408	12.2729	12.6619	13.0089	12.5061
1379	0.5742	14.164	1.737	1.119	nonDE	nonDE	dcap-2	O62255	dcap-2	m7GpppN-mRNA hydrolase dcap-2	0.0183	0.076	O62255	14.1905	13.775	13.6653	14.3715	14.5971	14.3846
1380	-0.7288	11.3525	1.1042	0.7018	nonDE	nonDE	F53F8.5	O62258	F53F8.5	SAM domain-containing protein	0.0787	0.1987	O62258	12.1383	11.9719	11.0403	11.3817	10.6894	10.893
1381	0.6892	19.031	1.2747	0.809	nonDE	nonDE	ttr-51	O62289	ttr-51	Transthyretin-like family protein	0.0531	0.1552	O62289	19.257	18.4349	18.3673	19.6666	19.3171	19.1431
1382	-0.9372	13.7158	2.2746	1.456	nonDE	nonDE	M01G12.9	O62317	M01G12.9	Decapping nuclease	0.0053	0.035	O62317	14.2424	13.9387	14.3722	13.6118	12.9349	13.1949
1383		13.2491			nonDE	nonDE	R05H10.1	O62324	R05H10.1	N-acetyltransferase domain-containing protein			O62324	ND	ND	ND	13.99	12.9962	12.7609
1384	0.6074	16.9492	2.7086	1.7392	nonDE	nonDE	gpx-2	O62327	gpx-2	Glutathione peroxidase 2	0.002	0.0182	O62327	16.7397	16.5584	16.6383	17.2357	17.2697	17.2533
1385	0.7959	12.793	1.6287	1.0496	nonDE	nonDE	agl-1	O62334	agl-1	Glycogen debranching enzyme	0.0235	0.0892	O62334	12.7598	12.0265	12.3989	13.5436	13.197	12.8323
1386	-0.4262	14.8023	1.552	1.0018	nonDE	nonDE	fdps-1	O62336	fdps-1	Farnesyl pyrophosphate synthase	0.0281	0.0996	O62336	15.0275	15.1274	14.8913	14.4461	14.5294	14.7921
1387	-0.7296	15.5928	0.8345	0.5281	nonDE	nonDE	slc-25a21	O62347	slc-25a21	Mitochondrial 2-oxodicarboxylate carrier	0.1464	0.2964	O62347	16.2971	15.895	15.6806	14.2893	15.9033	15.4912
1388	-0.6787	14.121	2.3221	1.4858	nonDE	nonDE	R11H6.5	O62349	R11H6.5	DZF domain-containing protein	0.0048	0.0327	O62349	14.408	14.6318	14.3413	13.786	13.9653	13.5937
1389	-0.1891	14.3739	0.5107	0.3176	nonDE	nonDE	dnj-17	O62360	dnj-17	J domain-containing protein	0.3085	0.4813	O62360	14.2883	14.6368	14.4803	14.0435	14.3197	14.4747
1390	0.0683	15.4267	0.1103	0.061	nonDE	nonDE	W01D2.1	O62388	W01D2.1	Ribosomal protein L37	0.7757	0.8689	O62388	15.5642	15.6868	14.9269	15.4962	15.5719	15.3145
1391	1.2398	14.1121	1.622	1.047	upReg	nonDE	W01F3.2	O62390	W01F3.2	Uncharacterized protein	0.0239	0.0897	O62390	12.8878	13.428	14.1607	15.2944	14.696	14.2057
1392	0.4912	16.2916	1.1127	0.707	nonDE	nonDE	lys-1	O62415	lys-1	Lysozyme-like protein 1	0.0771	0.1963	O62415	15.6544	16.018	16.4656	16.4918	16.7036	16.4161
1393	-0.321	15.0653	0.3466	0.2133	nonDE	nonDE	ttbk-8.1	O62426	ttbk-8.1	Protein kinase domain-containing protein	0.4501	0.6119	O62426	15.4432	15.3811	14.8531	14.7756	14.2375	15.7015
1394	0.2809	17.5888	1.2032	0.7643	nonDE	nonDE	qars-1	O62431	qars-1	Probable glutamine--tRNA ligase	0.0626	0.1721	O62431	17.4454	17.5224	17.3774	17.623	17.7385	17.8264
1395	-0.4539	14.6995	1.3308	0.8484	nonDE	nonDE	Y45F10D.7	O62477	Y45F10D.7	WD_REPEATS_REGION domain-containing protein	0.0467	0.1418	O62477	14.796	15.205	14.7783	14.2795	14.4635	14.6745
1396	-0.302	16.3438	1.2409	0.791	nonDE	nonDE	ZK550.3	O62512	ZK550.3	Peptidase M3A/M3B catalytic domain-containing protein	0.0574	0.1618	O62512	16.4612	16.6161	16.4069	16.0774	16.2301	16.2708
1397	0.8738	13.7617	3.3425	2.1829	nonDE	nonDE	ZK550.6	O62515	ZK550.6	Probable phytanoyl-CoA dioxygenase	0.0005	0.0066	O62515	13.2199	13.3963	13.3583	14.1356	14.1365	14.3239
1398	-0.7657	13.1736	1.6514	1.0627	nonDE	nonDE	ZK795.3	O62518	ZK795.3	Brix domain-containing protein ZK795.3	0.0223	0.0866	O62518	13.4149	13.506	13.7483	12.2802	12.9752	13.1168
1399	-0.0971	14.4848	0.1568	0.0885	nonDE	nonDE	ipmk-1	O62519	ipmk-1	Kinase	0.6969	0.8156	O62519	15.0081	14.4691	14.123	14.4843	14.4507	14.3738
1400	0.3988	15.2802	1.5957	1.0301	nonDE	nonDE	tsg-101	O76258	tsg-101	Tumor susceptibility gene 101 protein	0.0254	0.0933	O76258	15.0954	14.9244	15.2226	15.3811	15.526	15.5317
1401	0.1145	18.1511	0.4416	0.2742	nonDE	nonDE	egl-4	O76360	egl-4	cGMP-dependent protein kinase egl-4	0.3618	0.5318	O76360	18.1702	18.0809	18.0304	18.2399	18.1481	18.2368
1402	-0.0913	14.8128	0.2802	0.1683	nonDE	nonDE	tut-1	O76365	tut-1	Cytoplasmic tRNA 2-thiolation protein 1	0.5246	0.6788	O76365	14.9971	14.8531	14.7252	14.7317	14.6835	14.8863
1403	0.1555	16.0458	0.1637	0.0933	nonDE	nonDE	cox-6c	O76367	cox-6c	Mitochondrial cytochrome c oxidase subunit VIc/VIIs domain-containing protein	0.6859	0.8067	O76367	15.9319	15.427	16.5453	16.5774	16.1784	15.6149
1404	0.0592	17.702	0.1517	0.0853	nonDE	nonDE	rpt-5	O76371	rpt-5	26S protease regulatory subunit 6A	0.7052	0.8217	O76371	17.6175	17.6093	17.7904	17.5945	17.6477	17.9525
1405	-0.3151	13.41	0.3748	0.231	nonDE	nonDE	hpo-15	O76383	hpo-15	Amine oxidase domain-containing protein	0.4219	0.5876	O76383	13.6534	13.4102	13.6389	14.0871	12.7714	12.8987
1406	0.3946	13.0919	1.2818	0.8133	nonDE	nonDE	mms-19	O76384	mms-19	MMS19 nucleotide excision repair protein	0.0523	0.1537	O76384	12.7451	13.1711	12.7675	13.1826	13.3923	13.2925
1407	1.1879	13.098	2.5286	1.6224	upReg	upReg	syx-18	O76413	syx-18	t-SNARE coiled-coil homology domain-containing protein	0.003	0.0239	O76413	ND	12.659	12.1116	13.717	13.5682	13.4344
1408	1.2895	13.285	2.2791	1.4582	upReg	upReg	hcp-1	O76447	hcp-1	HoloCentric chromosome binding Protein	0.0053	0.0348	O76447	ND	ND	12.3179	13.768	13.638	13.4161
1409	0.2909	14.7055	0.6668	0.4202	nonDE	nonDE	ZK1055.7	O76449	ZK1055.7	DUF4139 domain-containing protein	0.2154	0.38	O76449	14.8513	14.4647	14.3643	15.176	14.7269	14.65
1410		10.5465			nonDE	nonDE	nft-1	O76463	nft-1	Nitrilase and fragile histidine triad fusion protein NitFhit			O76463	ND	ND	ND	10.6289	9.9688	11.0418
1411	0.2389	15.2933	1.0291	0.6545	nonDE	nonDE	smg-2	O76512	smg-2	Regulator of nonsense transcripts 1	0.0935	0.2216	O76512	15.2113	15.1495	15.1607	15.3423	15.3622	15.5338
1412	-0.0598	13.6402	0.081	0.0426	nonDE	nonDE	math-20	O76558	math-20	MATH domain-containing protein	0.8299	0.9066	O76558	13.3844	13.772	13.836	ND	13.917	13.2916
1413	2.1142	17.8671	5.7238	3.7315	upReg	upReg	rpn-11	O76577	rpn-11	26S proteasome non-ATPase regulatory subunit 14	0	0.0002	O76577	16.8537	16.7228	16.8535	18.9965	18.8476	18.9285
1414	-0.7637	10.9807	0.5485	0.3415	nonDE	nonDE	bath-47	O76612	bath-47	BTB and MATH domain-containing protein 47	0.2828	0.4555	O76612	10.7028	ND	11.7677	10.4716	ND	ND
1415	-0.2559	16.0606	0.8325	0.5272	nonDE	nonDE	pid-3	O76616	pid-3	Protein pid-3	0.147	0.297	O76616	16.4261	15.9872	16.1522	15.9158	16.0107	15.8714
1416	-1.6349	11.0419	1.3261	0.8453	downReg	nonDE	emc-2	O76630	emc-2	ER membrane protein complex subunit 2	0.0472	0.1428	O76630	ND	12.9304	11.1152	10.9835	9.988	10.1923
1417	1.839	13.452	3.046	1.9568	upReg	upReg	F25E5.5	O76651	F25E5.5	FBA_2 domain-containing protein	0.0009	0.011	O76651	12.9745	11.9477	12.6753	14.0595	14.5573	14.4978
1418	0.1239	12.3731	0.1016	0.0551	nonDE	nonDE	H34I24.2	O76672	H34I24.2	CUB domain-containing protein	0.7913	0.8808	O76672	ND	12.6918	11.9718	12.4558	ND	ND
1419	-0.2992	13.3144	0.8392	0.5305	nonDE	nonDE	M01G5.1	O76686	M01G5.1	Casc1_N domain-containing protein	0.1448	0.2948	O76686	13.7834	13.3745	13.2343	13.0478	13.2394	13.2072
1420	-0.2877	16.4029	1.0496	0.6684	nonDE	nonDE	tmem-120	O76687	tmem-120	Transmembrane protein 120 homolog	0.0892	0.2146	O76687	16.6697	16.6206	16.3501	16.1685	16.3567	16.2521
1421	1.5781	12.289	2.1622	1.3927	upReg	upReg	ZC190.4	O76699	ZC190.4	SAM domain-containing protein	0.0069	0.0405	O76699	ND	11.6839	11.842	ND	13.3411	ND
1422	0.0498	16.4681	0.0785	0.0414	nonDE	nonDE	glh-4	O76743	glh-4	ATP-dependent RNA helicase glh-4	0.8347	0.909	O76743	16.926	16.2547	16.149	16.5136	16.5535	16.412
1423	-1.5751	13.1055	2.0213	1.3046	downReg	downReg	mca-3	O76832	mca-3	Calcium-transporting ATPase	0.0095	0.0496	O76832	14.6041	13.7296	13.3453	12.1314	11.8731	12.9492
1424	0.0173	16.26	0.0424	0.0202	nonDE	nonDE	mca-2	O76833	mca-2	Calcium-transporting ATPase	0.9071	0.9546	O76833	16.035	16.3085	16.4106	16.2717	16.2774	16.2568
1425	0.0209	14.8796	0.0174	0.0078	nonDE	nonDE	mig-6	O76840	mig-6	Papilin	0.9608	0.9822	O76840	14.553	14.4785	15.5759	15.3606	15.0446	14.2649
1426	0.53	13.7363	1.175	0.7453	nonDE	nonDE	unc-115	O77133	unc-115	Putative actin-binding protein UNC-115	0.0668	0.1798	O77133	13.7421	13.1149	13.557	13.889	14.3538	13.7613
1427	2.5837	16.8366	3.446	2.2434	upReg	upReg	hsp-16.48	P02513	hsp-16.48	Heat shock protein Hsp-16.48/Hsp-16.49	0.0004	0.0057	P02513	16.1586	15.4083	15.0673	18.6318	17.983	17.7703
1428	-0.6202	20.7941	2.0851	1.3461	nonDE	nonDE	unc-54	P02566	unc-54	Myosin-4	0.0082	0.0451	P02566	21.2197	21.0719	21.021	20.5347	20.6854	20.2319
1429	-1.0351	16.3153	1.8426	1.1858	downReg	nonDE	myo-1	P02567	myo-1	Myosin-1	0.0144	0.0652	P02567	16.2177	17.1837	17.0972	15.5271	16.0676	15.7985
1430	-0.8093	19.4519	1.6458	1.0589	nonDE	nonDE	his-11	P04255	his-11	Histone H2B 1	0.0226	0.0873	P04255	19.4226	19.7347	20.4125	19.0775	19.1232	18.9412
1431	0.0943	21.5111	0.2227	0.1314	nonDE	nonDE	gpd-1	P04970	gpd-1	Glyceraldehyde-3-phosphate dehydrogenase 1	0.5989	0.7389	P04970	21.6995	21.3399	21.3524	21.7096	21.3444	21.6208
1432	0.1615	14.2917	0.2304	0.137	nonDE	nonDE	msp-10	P05634	msp-10	Major sperm protein 10/36/56/76	0.5883	0.7294	P05634	14.8307	13.9255	13.8766	14.5189	14.3339	14.2645
1433	0.3527	22.6926	0.4518	0.2798	nonDE	nonDE	vit-2	P05690	vit-2	Vitellogenin-2	0.3533	0.5251	P05690	23.1269	22.5451	21.8767	23.1919	22.8736	22.5411
1434	-0.0541	21.8905	0.085	0.045	nonDE	nonDE	vit-5	P06125	vit-5	Vitellogenin-5	0.8223	0.9016	P06125	22.2434	22.0571	21.4523	21.9572	21.9161	21.7171
1435	0.1324	17.157	0.0885	0.0472	nonDE	nonDE	hsp-16.2	P06582	hsp-16.2	Heat shock protein hsp-16.2	0.8156	0.8971	P06582	18.2626	16.8429	16.167	17.2396	17.5656	16.8646
1436	1.6445	22.1315	5.0163	3.3112	upReg	upReg	hsp-1	P09446	hsp-1	Heat shock protein hsp-1	0	0.0005	P09446	21.4324	21.2498	21.2454	23.0064	22.9577	22.8971
1437	0.5518	19.1671	2.0358	1.3117	nonDE	nonDE	ubq-1	P0CG71	ubq-1	Polyubiquitin-A	0.0092	0.0488	P0CG71	18.8953	18.9942	18.7843	19.3616	19.652	19.3155
1438	3.3091	13.8098	1.9937	1.2896	upReg	upReg	gst-1	P10299	gst-1	Glutathione S-transferase P	0.0101	0.0513	P10299	12.6213	10.1013	13.7432	15.6342	15.4383	15.3206
1439	-0.3932	19.5638	0.6741	0.4248	nonDE	nonDE	unc-15	P10567	unc-15	Paramyosin	0.2118	0.3761	P10567	19.828	19.5986	19.8547	19.3208	19.9212	18.8598
1440	-0.5889	16.8169	1.4475	0.9276	nonDE	nonDE	his-24	P10771	his-24	Histone 24	0.0357	0.1182	P10771	16.9465	17.191	17.1965	16.9418	16.2097	16.4157
1441	0.0086	22.7311	0.0143	0.0066	nonDE	nonDE	act-2	P10984	act-2	Actin-2	0.9675	0.985	P10984	22.54	22.5103	23.1299	22.8513	22.7295	22.6255
1442	-0.1491	20.0528	0.3062	0.1855	nonDE	nonDE	hsp-6	P11141	hsp-6	Heat shock protein hsp-6	0.4941	0.6524	P11141	20.3343	20.3381	19.7096	20.0607	19.9025	19.9716
1443	-0.7712	15.6559	0.9747	0.6188	nonDE	nonDE	mec-7	P12456	mec-7	Tubulin beta-1 chain	0.106	0.2405	P12456	15.1042	16.4837	16.5367	15.0995	15.3483	15.3633
1444	-0.6346	18.3842	0.9413	0.6004	nonDE	nonDE	myo-3	P12844	myo-3	Myosin-3	0.1145	0.251	P12844	18.3054	19.1133	18.6856	17.7893	18.7099	17.7013
1445	-1.1087	17.8047	2.1766	1.4008	downReg	downReg	myo-2	P12845	myo-2	Myosin-2	0.0067	0.0397	P12845	17.8345	18.6436	18.5992	16.9912	17.5402	17.2198
1446	-0.3783	11.991	0.2354	0.1402	nonDE	nonDE	hil-2	P15796	hil-2	Histone H1.2	0.5816	0.724	P15796	11.382	12.2493	12.7957	12.58	ND	10.948
1447	-0.8463	16.1827	3.0939	1.9912	nonDE	nonDE	ama-1	P16356	ama-1	DNA-directed RNA polymerase II subunit RPB1	0.0008	0.0102	P16356	16.4821	16.78	16.5553	15.7094	15.7058	15.8634
1448	0.5857	19.6302	0.5661	0.3537	nonDE	nonDE	emb-9	P17139	emb-9	Collagen alpha-1(IV) chain	0.2716	0.4429	P17139	18.6474	18.9514	20.4132	19.8427	20.2731	19.6533
1449	1.0494	18.5133	0.9964	0.6342	nonDE	nonDE	let-2	P17140	let-2	Collagen alpha-2(IV) chain	0.1008	0.2322	P17140	16.9954	17.8866	19.0839	18.8758	19.4894	18.7488
1450	0.015	18.1109	0.0255	0.012	nonDE	nonDE	gpd-2	P17329	gpd-2	Glyceraldehyde-3-phosphate dehydrogenase 2	0.943	0.9727	P17329	18.3564	17.8472	18.1066	18.3932	17.8926	18.0692
1451	0.1038	13.1455	0.2205	0.1302	nonDE	nonDE	gpd-4	P17331	gpd-4	Glyceraldehyde-3-phosphate dehydrogenase 4	0.6018	0.741	P17331	13.2452	12.9674	13.068	13.0214	13.0298	13.541
1452	-0.4878	15.3985	1.2182	0.774	nonDE	nonDE	gpb-1	P17343	gpb-1	Guanine nucleotide-binding protein subunit beta-1	0.0605	0.1683	P17343	15.4175	15.6229	15.8868	15.4034	15.2488	14.8117
1453	-0.1325	15.6006	0.28	0.1683	nonDE	nonDE	kin-3	P18334	kin-3	Casein kinase II subunit alpha	0.5248	0.6788	P18334	15.2998	15.874	15.8268	15.4434	15.462	15.6976
1454	0.5263	17.9709	0.3826	0.2354	nonDE	nonDE	col-8	P18833	col-8	Cuticle collagen 8	0.4144	0.5815	P18833	16.9765	17.2423	18.9043	18.9174	18.2299	17.5549
1455	1.6225	12.6325	1.1019	0.7016	nonDE	nonDE	col-19	P18835	col-19	Cuticle collagen 19	0.0791	0.1988	P18835	ND	12.0485	11.594	14.3586	ND	12.5289
1456	-0.1201	23.3843	0.1835	0.1065	nonDE	nonDE	vit-4	P18947	vit-4	Vitellogenin-4	0.6554	0.7826	P18947	23.8298	23.5311	22.972	23.4451	23.4685	23.0591
1457	0.4829	23.5018	1.3227	0.8435	nonDE	nonDE	vit-6	P18948	vit-6	Vitellogenin-6	0.0476	0.1434	P18948	23.5148	23.3866	22.8796	23.8276	23.6782	23.724
1458	-0.1155	18.2991	0.363	0.2239	nonDE	nonDE	mlc-2	P19626	mlc-2	Myosin regulatory light chain 2	0.4336	0.5972	P19626	18.3496	18.1933	18.5275	18.3183	18.186	18.2198
1459	0.5494	15.1156	1.1313	0.7181	nonDE	nonDE	deb-1	P19826	deb-1	Vinculin	0.0739	0.1914	P19826	14.3173	14.9714	15.2338	15.4571	15.4687	15.245
1460	-0.0136	15.0863	0.0131	0.0063	nonDE	nonDE	cyc-2.1	P19974	cyc-2.1	Cytochrome c 2.1	0.9702	0.9855	P19974	15.0239	14.4715	15.7839	15.2811	15.149	14.8085
1461	0.4164	20.1775	1.8958	1.2218	nonDE	nonDE	hsp-4	P20163	hsp-4	Endoplasmic reticulum chaperone BiP homolog	0.0127	0.06	P20163	20.0353	19.866	20.0065	20.4066	20.4257	20.3248
1462	0.3862	12.22	0.3489	0.2146	nonDE	nonDE	daf-1	P20792	daf-1	Cell surface receptor daf-1	0.4478	0.6101	P20792	12.4678	ND	11.7147	ND	ND	12.4775
1463	-3.1259	11.6897	2.0345	1.3116	downReg	downReg	gpa-2	P22454	gpa-2	Guanine nucleotide-binding protein alpha-2 subunit	0.0092	0.0488	P22454	ND	12.2772	13.1862	ND	ND	9.6058
1464	-0.0387	15.5641	0.068	0.0345	nonDE	nonDE	let-60	P22981	let-60	Ras protein let-60	0.8551	0.9237	P22981	15.2214	15.9378	15.5913	15.6323	15.4988	15.5032
1465	-0.5932	13.505	1.9774	1.2772	nonDE	nonDE	unc-104	P23678	unc-104	Kinesin-like protein unc-104	0.0105	0.0528	P23678	13.6768	13.9504	13.7777	12.9972	13.4324	13.1958
1466	-3.3961	12.9972	4.0826	2.7124	downReg	downReg	cpr-1	P25807	cpr-1	Gut-specific cysteine proteinase	0.0001	0.0019	P25807	14.2988	14.4957	15.2914	10.9485	11.0816	11.8673
1467	0.2353	18.957	0.9349	0.5953	nonDE	nonDE	hsp-3	P27420	hsp-3	Heat shock 70 kDa protein C	0.1162	0.2539	P27420	18.7961	18.7405	18.9814	19.0727	19.1501	19.001
1468	-0.1186	20.4663	0.2446	0.1454	nonDE	nonDE	ahcy-1	P27604	ahcy-1	Adenosylhomocysteinase	0.5694	0.7155	P27604	20.6192	20.6898	20.2677	20.701	20.3435	20.1764
1469	-0.3444	20.7652	1.3465	0.8583	nonDE	nonDE	inf-1	P27639	inf-1	Eukaryotic initiation factor 4A	0.045	0.1386	P27639	20.7786	20.9151	21.1187	20.5762	20.6469	20.5559
1470	0.4584	16.7413	0.9635	0.6104	nonDE	nonDE	crt-1	P27798	crt-1	Calreticulin	0.1088	0.2452	P27798	16.2135	16.4528	16.87	17.1711	17.1425	16.5978
1471	-2.0036	11.268	3.1032	1.9975	downReg	downReg	ptp-1	P28191	ptp-1	Tyrosine-protein phosphatase 1	0.0008	0.0101	P28191	11.9404	11.6866	11.6796	ND	ND	9.7653
1472	-0.9727	12.7285	1.0966	0.6983	nonDE	nonDE	kin-10	P28548	kin-10	Casein kinase II subunit beta	0.0801	0.2003	P28548	12.4971	13.7139	13.4336	12.787	11.4487	12.4909
1473	0.1162	14.844	0.1457	0.0817	nonDE	nonDE	sem-5	P29355	sem-5	Sex muscle abnormal protein 5	0.7149	0.8284	P29355	15.4515	14.5316	14.3745	15.0559	14.7624	14.888
1474	0.0976	20.5578	0.3569	0.2201	nonDE	nonDE	eef-2	P29691	eef-2	Elongation factor 2	0.4397	0.6024	P29691	20.424	20.5019	20.6011	20.6194	20.6425	20.5578
1475	-0.1075	15.6732	0.2588	0.1542	nonDE	nonDE	kin-2	P30625	kin-2	cAMP-dependent protein kinase regulatory subunit	0.5511	0.7011	P30625	15.5139	15.6234	16.0436	15.6273	15.6301	15.601
1476	-0.1635	11.2654	0.1272	0.0712	nonDE	nonDE	glb-1	P30627	glb-1	Globin-like protein	0.746	0.8488	P30627	11.4266	10.7295	11.7628	ND	11.1427	ND
1477	0.3503	13.3503	0.9993	0.635	nonDE	nonDE	unc-32	P30628	unc-32	V-type proton ATPase 116 kDa subunit a 1	0.1002	0.2317	P30628	12.8763	13.2234	13.4256	13.6753	13.4205	13.4805
1478	0.742	15.3686	2.3024	1.4749	nonDE	nonDE	asna-1	P30632	asna-1	ATPase asna-1	0.005	0.0335	P30632	14.7442	15.0419	15.2065	15.7804	15.8798	15.5585
1479	-1.101	14.6367	2.2956	1.4699	downReg	downReg	trxr-2	P30635	trxr-2	Probable glutathione reductase 2	0.0051	0.0339	P30635	15.4467	15.4442	14.6706	14.1786	13.8517	14.2284
1480	-0.1346	15.4522	0.3904	0.2407	nonDE	nonDE	eif-3.D	P30642	eif-3.D	Eukaryotic translation initiation factor 3 subunit D	0.407	0.5745	P30642	15.7743	15.3663	15.4178	15.3688	15.419	15.3669
1481	0.4844	12.7944	0.6782	0.4267	nonDE	nonDE	pde-2	P30645	pde-2	Probable 3',5'-cyclic phosphodiesterase pde-2	0.2098	0.3744	P30645	ND	12.4715	ND	13.1575	12.7542	ND
1482	-0.4165	13.8643	1.1706	0.7426	nonDE	nonDE	ZK643.5	P30651	ZK643.5	Uncharacterized protein ZK643.5	0.0675	0.1809	P30651	13.7803	14.4058	14.0315	13.6146	13.6019	13.7515
1483	0.1529	15.0605	0.2538	0.1509	nonDE	nonDE	sod-2	P31161	sod-2	Superoxide dismutase [Mn] 1, mitochondrial	0.5574	0.7066	P31161	14.9653	14.6894	15.2974	15.5367	15.0272	14.8469
1484	-0.7472	11.9966	1.4833	0.9509	nonDE	nonDE	tbp-1	P32085	tbp-1	TATA-box-binding protein	0.0329	0.112	P32085	12.1231	12.6493	12.1139	11.325	11.7716	ND
1485	-0.2614	17.4713	1.1106	0.7064	nonDE	nonDE	hars-1	P34183	hars-1	Histidine--tRNA ligase	0.0775	0.1966	P34183	17.6323	17.6431	17.5306	17.2633	17.295	17.4634
1486	-0.4733	12.7166	0.9307	0.5918	nonDE	nonDE	anmt-1	P34254	anmt-1	Nicotinamide N-methyltransferase	0.1173	0.256	P34254	12.9196	12.9931	12.9472	12.4561	12.9897	11.9942
1487	0.3281	20.3027	0.6659	0.4199	nonDE	nonDE	B0303.3	P34255	B0303.3	Probable 3-ketoacyl-CoA thiolase	0.2158	0.3803	P34255	20.2937	20.1557	19.9665	20.9067	20.417	20.0766
1488	0.107	13.5407	0.2052	0.1192	nonDE	nonDE	vps-33.1	P34260	vps-33.1	Vacuolar protein sorting-associated protein 33A	0.6235	0.76	P34260	13.4725	13.7722	13.217	13.3152	13.6611	13.8064
1489	0.7381	13.8931	2.3398	1.497	nonDE	nonDE	B0303.11	P34261	B0303.11	Solute carrier family 12 protein B0303.11	0.0046	0.0318	P34261	13.8115	13.3832	13.3774	14.3477	14.3103	14.1283
1490	-0.1886	13.3513	0.3361	0.2071	nonDE	nonDE	fli-1	P34268	fli-1	Protein flightless-1 homolog	0.4612	0.6207	P34268	13.6313	13.726	12.9794	13.0235	13.3863	13.3611
1491	-0.1596	13.4018	0.314	0.1922	nonDE	nonDE	C02C2.6	P34274	C02C2.6	TIP41-like protein	0.4852	0.6423	P34274	13.7071	13.5881	13.1496	13.4568	13.0184	13.4907
1492	0.054	15.2837	0.1366	0.0763	nonDE	nonDE	C02F5.3	P34280	C02F5.3	Uncharacterized GTP-binding protein C02F5.3	0.7302	0.8389	P34280	15.0948	15.4499	15.2253	15.1804	15.3208	15.4307
1493		13.7769			nonDE	nonDE	cids-1	P34281	cids-1	CID domain-containing protein 1			P34281	ND	ND	ND	13.568	14.299	13.4639
1494	0.1954	13.4271	0.6001	0.3757	nonDE	nonDE	henn-1	P34283	henn-1	Small RNA 2'-O-methyltransferase	0.2512	0.421	P34283	13.4709	13.0794	13.4381	13.5194	13.4431	13.612
1495	-0.3892	12.7809	1.5162	0.976	nonDE	nonDE	fbxl-1	P34284	fbxl-1	F-box/LRR-repeat protein fbxl-1	0.0305	0.1057	P34284	13.0545	13.0294	12.8427	12.4448	12.7303	12.5838
1496	0.3565	15.6515	1.6518	1.0627	nonDE	nonDE	pbs-6	P34286	pbs-6	Proteasome subunit beta type-1	0.0223	0.0866	P34286	15.4965	15.3847	15.5386	15.7779	15.8368	15.8745
1497	-0.7883	13.1096	3.0253	1.943	nonDE	nonDE	pac-1	P34288	pac-1	GTPase-activating protein pac-1	0.0009	0.0114	P34288	13.5024	13.5519	13.457	12.6815	12.5832	12.8818
1498	2.8371	14.3897	3.1255	2.0177	upReg	upReg	C06E1.9	P34304	C06E1.9	Uncharacterized protein C06E1.9	0.0007	0.0096	P34304	12.9729	12.0581	13.8825	15.9384	15.7537	15.7326
1499	-0.4755	13.7331	0.8399	0.531	nonDE	nonDE	rha-2	P34305	rha-2	Putative ATP-dependent RNA helicase rha-2	0.1446	0.2944	P34305	14.0363	13.7022	14.0314	13.8199	ND	13.0757
1500	1.0512	15.0809	3.2513	2.1157	upReg	upReg	clp-1	P34308	clp-1	Calpain clp-1	0.0006	0.0077	P34308	14.5874	14.2954	14.7831	15.6481	15.6081	15.5634
1501	0.5257	15.6096	2.5229	1.6195	nonDE	nonDE	ugt-60	P34317	ugt-60	Putative UDP-glucuronosyltransferase ugt-60	0.003	0.024	P34317	15.3846	15.3132	15.3423	15.8536	15.8904	15.8733
1502	-0.014	12.94	0.0256	0.012	nonDE	nonDE	set-3	P34318	set-3	SET domain-containing protein 3	0.9427	0.9727	P34318	12.9645	12.9408	12.9356	12.9232	13.2628	12.6128
1503	-0.1571	14.2627	0.492	0.306	nonDE	nonDE	cyk-7	P34325	cyk-7	Cytokinesis defective protein 7	0.3221	0.4943	P34325	14.5663	14.2842	14.1733	14.1566	14.1596	14.2362
1504	-1.5411	16.3659	2.6183	1.681	downReg	downReg	hsp-12.2	P34328	hsp-12.2	Heat shock protein Hsp-12.2	0.0024	0.0208	P34328	17.1269	17.1773	17.1051	15.6045	16.1947	14.9867
1505	-0.3104	15.9351	0.5379	0.3344	nonDE	nonDE	plk-1	P34331	plk-1	Serine/threonine-protein kinase plk-1	0.2898	0.4631	P34331	16.5374	16.2083	15.5251	15.7402	15.7572	15.8421
1506	0.0395	20.1428	0.12	0.0668	nonDE	nonDE	rpl-21	P34334	rpl-21	Large ribosomal subunit protein eL21	0.7587	0.8575	P34334	20.1304	20.1225	20.1163	20.1434	20.0503	20.294
1507	0.0673	18.4654	0.2072	0.1208	nonDE	nonDE	egl-45	P34339	egl-45	Eukaryotic translation initiation factor 3 subunit A	0.6206	0.7572	P34339	18.479	18.5074	18.309	18.3881	18.5171	18.5919
1508	-0.8249	12.6619	0.3791	0.2327	nonDE	nonDE	col-90	P34340	col-90	Putative cuticle collagen 90	0.4178	0.5852	P34340	12.0183	11.8567	15.3479	12.5561	12.1495	12.0425
1509	1.5804	15.385	4.5099	3.0322	upReg	upReg	ran-2	P34342	ran-2	Ran GTPase-activating protein 2	0	0.0009	P34342	14.639	14.4306	14.7148	16.0391	16.1775	16.309
1510	-0.4555	15.8023	1.6295	1.0496	nonDE	nonDE	npp-15	P34343	npp-15	Nuclear pore complex protein 15	0.0235	0.0892	P34343	16.0689	16.1373	15.8839	15.363	15.6828	15.6777
1511	0.2673	14.101	0.433	0.2689	nonDE	nonDE	tag-250	P34344	tag-250	Putative protein tag-250	0.369	0.5384	P34344	14.4181	13.9959	13.4879	14.015	14.5321	14.1567
1512	-0.1473	15.3429	0.4215	0.261	nonDE	nonDE	let-754	P34346	let-754	Adenylate kinase	0.3789	0.5482	P34346	15.3821	15.3098	15.5578	15.4993	15.161	15.1475
1513	-0.6393	14.8213	1.8409	1.1846	nonDE	nonDE	acox-1.5	P34355	acox-1.5	Probable acyl-coenzyme A oxidase acox-1.5	0.0144	0.0654	P34355	15.046	15.2878	15.0891	14.1599	14.6135	14.7316
1514	-0.3953	16.6236	1.6385	1.0543	nonDE	nonDE	prp-8	P34369	prp-8	Pre-mRNA-splicing factor 8 homolog	0.023	0.0882	P34369	16.8536	16.8728	16.7373	16.2793	16.4474	16.551
1515	-0.8541	13.8638	2.0777	1.3418	nonDE	nonDE	mrpl-18	P34378	mrpl-18	Large ribosomal subunit protein uL18m	0.0084	0.0455	P34378	14.0403	14.2554	14.5768	13.2151	13.3051	13.7901
1516	-0.3699	14.09	0.6687	0.4212	nonDE	nonDE	atg-13	P34379	atg-13	Autophagy-related protein 13 homolog	0.2144	0.3791	P34379	14.679	14.3852	13.7606	13.7246	13.8438	14.1466
1517	0.1293	17.8531	0.1619	0.0921	nonDE	nonDE	far-1	P34382	far-1	Fatty-acid and retinol-binding protein 1	0.6888	0.809	P34382	17.6927	17.5482	18.1245	18.4065	17.9926	17.3541
1518	0.4974	18.1847	0.8454	0.5348	nonDE	nonDE	far-2	P34383	far-2	Fatty-acid and retinol-binding protein 2	0.1428	0.2919	P34383	18.0263	17.7919	17.9897	18.9309	18.5522	17.8169
1519	-0.5993	15.3945	1.5064	0.9688	nonDE	nonDE	mrpl-44	P34384	mrpl-44	Large ribosomal subunit protein mL44	0.0312	0.1075	P34384	15.7636	16.0179	15.301	14.9632	15.0633	15.258
1520	-0.3153	21.0601	1.228	0.7815	nonDE	nonDE	F02A9.10	P34385	F02A9.10	Probable methylcrotonoyl-CoA carboxylase beta chain, mitochondrial	0.0592	0.1654	P34385	21.1751	21.3963	21.0819	20.9744	20.8414	20.8917
1521	-0.4953	14.0716	1.8355	1.1801	nonDE	nonDE	mrps-9	P34388	mrps-9	Small ribosomal subunit protein uS9m	0.0146	0.0661	P34388	14.4349	14.4202	14.1025	13.7737	13.7664	13.9319
1522	-1.004	14.9792	3.5797	2.3394	downReg	downReg	F44B9.2	P34423	F44B9.2	Uncharacterized protein F44B9.2	0.0003	0.0046	P34423	15.5097	15.4824	15.4517	14.662	14.3895	14.3801
1523	-0.0983	14.151	0.2005	0.1175	nonDE	nonDE	F44B9.5	P34426	F44B9.5	Lipid droplet-regulating VLDL assembly factor AUP1 homolog	0.6303	0.763	P34426	14.5188	14.0168	14.065	14.1359	13.8851	14.2846
1524	0.191	15.9721	0.6405	0.402	nonDE	nonDE	F44E2.8	P34438	F44E2.8	Uncharacterized protein F44E2.8	0.2288	0.3963	P34438	16.054	15.8864	15.6894	16.1425	15.9898	16.0706
1525	-0.2996	11.4064	0.2142	0.1254	nonDE	nonDE	F54C8.1	P34439	F54C8.1	Probable 3-hydroxyacyl-CoA dehydrogenase F54C8.1	0.6107	0.7491	P34439	12.3386	10.8337	ND	11.8882	10.8601	11.1114
1526	0.7909	11.5619	1.0471	0.6672	nonDE	nonDE	emb-30	P34441	emb-30	Abnormal embryogenesis protein 30	0.0897	0.2152	P34441	ND	11.0748	11.5218	ND	12.0892	ND
1527	-0.1009	13.267	0.1486	0.0838	nonDE	nonDE	F54C8.4	P34442	F54C8.4	Probable tyrosine-protein phosphatase F54C8.4	0.7102	0.8245	P34442	13.3953	13.2059	ND	13.1997	ND	ND
1528	0.1905	12.8075	0.4501	0.2793	nonDE	nonDE	rheb-1	P34443	rheb-1	GTP-binding protein Rheb homolog 1	0.3548	0.5257	P34443	12.3331	12.8466	12.957	12.8995	12.9061	12.9027
1529	0.3891	12.8367	0.9177	0.5841	nonDE	nonDE	pat-2	P34446	pat-2	Integrin alpha pat-2	0.1209	0.2605	P34446	12.8051	12.8973	12.2241	13.1724	13.0555	12.866
1530		13.3359			nonDE	nonDE	prx-19	P34453	prx-19	Putative peroxisomal biogenesis factor 19			P34453	ND	ND	ND	13.6847	12.9685	13.3544
1531	-0.3548	20.2972	1.2938	0.8218	nonDE	nonDE	aco-2	P34455	aco-2	Probable aconitate hydratase, mitochondrial	0.0508	0.1507	P34455	20.4279	20.6963	20.2997	20.177	20.101	20.0814
1532	0.6685	16.3963	1.6908	1.0894	nonDE	nonDE	eef-1B.1	P34460	eef-1B.1	Probable elongation factor 1-beta/1-delta 1	0.0204	0.0814	P34460	15.7737	15.9669	16.4454	16.9016	16.7566	16.5333
1533	0.2467	16.3324	0.6414	0.4027	nonDE	nonDE	vha-14	P34462	vha-14	V-type proton ATPase subunit D	0.2284	0.3957	P34462	16.1233	15.9516	16.5524	16.405	16.4277	16.5345
1534	-0.2211	16.926	0.5938	0.3722	nonDE	nonDE	clu-1	P34466	clu-1	Clustered mitochondria protein homolog	0.2548	0.4244	P34466	16.7829	17.109	17.2178	16.6416	16.7879	17.0169
1535	-0.3232	13.2747	0.8199	0.5178	nonDE	nonDE	pri-1	P34471	pri-1	DNA primase small subunit	0.1514	0.3035	P34471	13.6079	13.5202	13.181	12.8779	13.0571	13.4044
1536	-0.3443	14.2268	0.9392	0.5985	nonDE	nonDE	tbg-1	P34475	tbg-1	Tubulin gamma chain	0.115	0.2521	P34475	14.1108	14.5222	14.5638	13.8383	14.0738	14.2518
1537	0.9336	14.8926	2.8353	1.825	nonDE	nonDE	ubc-7	P34477	ubc-7	Probable ubiquitin-conjugating enzyme E2 7	0.0015	0.015	P34477	14.7281	14.2396	14.3096	15.4417	15.3681	15.2684
1538	-0.3316	11.4602	0.0988	0.0537	nonDE	nonDE	mog-1	P34498	mog-1	Probable pre-mRNA-splicing factor ATP-dependent RNA helicase mog-1	0.7965	0.8837	P34498	11.1631	13.8562	9.7593	ND	11.4255	11.097
1539	0.6509	17.8726	1.4175	0.9061	nonDE	nonDE	ttr-2	P34500	ttr-2	Transthyretin-like protein 2	0.0382	0.1241	P34500	18.049	17.4177	17.1748	18.3347	18.1809	18.0786
1540	1.5064	15.0981	4.6884	3.1191	upReg	upReg	vms-1	P34511	vms-1	tRNA endonuclease vms-1	0	0.0008	P34511	14.4447	14.3731	14.2169	15.884	15.7588	15.9111
1541	-0.1567	18.0256	0.5887	0.3692	nonDE	nonDE	K11H3.3	P34519	K11H3.3	Putative tricarboxylate transport protein, mitochondrial	0.2578	0.4273	P34519	18.1834	18.1202	18.0081	17.8452	17.9495	18.047
1542	-0.4593	14.9493	1.6399	1.0553	nonDE	nonDE	K12H4.3	P34524	K12H4.3	Ribosome biogenesis protein BRX1 homolog	0.0229	0.088	P34524	14.9915	15.2042	15.3414	14.7343	14.5711	14.8536
1543	0.0849	15.0709	0.176	0.1017	nonDE	nonDE	spcs-3	P34525	spcs-3	Signal peptidase complex subunit 3	0.6668	0.7912	P34525	15.3629	14.9343	14.7882	15.0723	15.0065	15.2614
1544	-1.226	13.1394	1.3388	0.8528	downReg	nonDE	K12H4.5	P34526	K12H4.5	Uncharacterized protein K12H4.5	0.0458	0.1403	P34526	13.2737	13.7495	14.234	11.672	13.4337	12.4737
1545	0.6608	12.8309	1.7636	1.1314	nonDE	nonDE	K12H4.7	P34528	K12H4.7	Putative serine protease K12H4.7	0.0172	0.0739	P34528	12.2248	12.7365	12.5403	13.3615	12.8691	13.2534
1546	0.2022	15.0372	0.6229	0.3905	nonDE	nonDE	dcr-1	P34529	dcr-1	Endoribonuclease dcr-1	0.2383	0.4069	P34529	15.0421	14.9433	14.823	14.9646	15.0821	15.3681
1547	-0.3105	13.8338	0.7206	0.4552	nonDE	nonDE	R05D3.12	P34534	R05D3.12	Putative DNA topoisomerase 2, mitochondrial	0.1903	0.3506	P34534	14.2323	14.1423	13.5926	13.8047	13.4909	13.7401
1548	-0.7212	13.7274	0.833	0.5272	nonDE	nonDE	R05D3.6	P34539	R05D3.6	Putative ATP synthase subunit epsilon, mitochondrial	0.1469	0.297	P34539	14.529	14.5066	13.2284	13.3278	12.9078	13.8647
1549	0.4957	17.6609	1.8736	1.21	nonDE	nonDE	unc-116	P34540	unc-116	Kinesin heavy chain	0.0134	0.0617	P34540	17.6043	17.385	17.2498	17.8439	17.8701	18.0122
1550	0.8999	13.4724	1.9335	1.2481	nonDE	nonDE	R05D3.9/R05D3.10	P34542	R05D3.9/R05D3.10	Uncharacterized protein R05D3.9	0.0117	0.0565	P34542	13.0083	12.6635	13.3954	13.6311	13.8819	14.254
1551	-0.2865	14.5429	0.2867	0.1721	nonDE	nonDE	met-2	P34544	met-2	Histone-lysine N-methyltransferase met-2	0.5168	0.6728	P34544	14.5642	14.983	14.5114	13.4706	14.7801	14.9483
1552	-1.194	11.5578	2.5115	1.61	downReg	downReg	cbp-1	P34545	cbp-1	Protein cbp-1	0.0031	0.0245	P34545	12.2462	12.2363	11.9818	10.4982	10.9771	11.407
1553	-0.4878	13.6819	1.0241	0.6509	nonDE	nonDE	usp-46	P34547	usp-46	Ubiquitin carboxyl-terminal hydrolase 46	0.0946	0.2234	P34547	13.8288	13.9091	14.0394	13.8449	12.9435	13.5255
1554	2.9303	15.4519	6.1514	3.9333	upReg	upReg	alx-1	P34552	alx-1	Apoptosis-linked gene 2-interacting protein X 1	0	0.0001	P34552	14.0039	13.7966	14.1597	16.9761	16.8742	16.9009
1555	-0.1696	16.3826	0.4868	0.3033	nonDE	nonDE	cdk-1	P34556	cdk-1	Cyclin-dependent kinase 1	0.326	0.4974	P34556	16.6929	16.4698	16.2394	16.1916	16.3854	16.3163
1556	0.0508	16.9479	0.0831	0.044	nonDE	nonDE	ech-6	P34559	ech-6	Probable enoyl-CoA hydratase, mitochondrial	0.8259	0.9037	P34559	16.8104	16.8299	17.1273	17.289	17.0632	16.5676
1557	-0.5809	13.6076	0.7867	0.4959	nonDE	nonDE	rmd-1	P34560	rmd-1	Regulator of microtubule dynamics protein 1	0.1634	0.3192	P34560	13.1194	14.0035	14.5711	13.2137	13.4137	13.3241
1558	0.0802	19.6778	0.255	0.1515	nonDE	nonDE	chc-1	P34574	chc-1	Probable clathrin heavy chain 1	0.5559	0.7056	P34574	19.7455	19.6013	19.5661	19.5872	19.7824	19.784
1559	-0.1606	18.5731	0.3381	0.2081	nonDE	nonDE	cts-1	P34575	cts-1	Probable citrate synthase, mitochondrial	0.4591	0.6192	P34575	18.4951	18.5758	18.8893	18.7789	18.5202	18.1793
1560	1.5403	14.0968	3.2552	2.1179	upReg	upReg	mua-3	P34576	mua-3	Transmembrane cell adhesion receptor mua-3	0.0006	0.0076	P34576	13.0992	13.1167	13.7641	15.0601	14.6381	14.9028
1561	-0.5383	13.0841	1.1858	0.7526	nonDE	nonDE	T26G10.1	P34580	T26G10.1	Putative ATP-dependent RNA helicase T26G10.1	0.0652	0.1768	P34580	13.2172	13.4479	13.3946	12.4404	13.2938	12.7105
1562	0.9254	9.4595	1.1413	0.7254	nonDE	nonDE	ZC262.2	P34594	ZC262.2	Uncharacterized protein ZC262.2	0.0722	0.1882	P34594	ND	8.9959	8.8126	9.8996	9.1409	10.4483
1563	-0.9155	13.7719	3.2221	2.0979	nonDE	nonDE	ZK1098.2	P34601	ZK1098.2	Uncharacterized protein ZK1098.2	0.0006	0.008	P34601	14.2585	14.1185	14.3119	13.4483	13.3604	13.1337
1564	0.1283	14.6005	0.3269	0.2016	nonDE	nonDE	ZK1098.4	P34604	ZK1098.4	Probable translation initiation factor eIF-2B subunit alpha	0.471	0.6286	P34604	14.2775	14.5232	14.8083	14.6109	14.7145	14.6687
1565	-0.5521	13.7313	1.4742	0.9447	nonDE	nonDE	trpp-3	P34605	trpp-3	Trafficking protein particle complex subunit 3 homolog	0.0336	0.1136	P34605	13.989	13.8246	14.2084	13.1681	13.7776	13.42
1566	1.5058	13.5638	3.3102	2.1598	upReg	upReg	unc-16	P34609	unc-16	JNK-interacting protein	0.0005	0.0069	P34609	ND	12.86	12.4607	14.2729	14.2019	14.0236
1567	-1.4564	12.8251	2.47	1.5816	downReg	downReg	ZK1236.1	P34617	ZK1236.1	Translation factor GUF1 homolog, mitochondrial	0.0034	0.0262	P34617	13.9407	13.604	13.1152	11.5907	12.2361	12.4637
1568	-0.0742	13.1701	0.0475	0.023	nonDE	nonDE	cec-1	P34618	cec-1	Chromo domain-containing protein cec-1	0.8963	0.9485	P34618	12.1586	13.1448	14.3183	13.4771	12.8189	13.1031
1569	-0.8925	12.1317	2.2029	1.4172	nonDE	nonDE	sor-1	P34619	sor-1	Sop-2-related protein 1	0.0063	0.0383	P34619	ND	12.8628	12.4717	11.6126	11.9478	11.7637
1570	2.1615	10.3609	2.6309	1.6878	upReg	upReg	ZK1236.5	P34621	ZK1236.5	Uncharacterized protein ZK1236.5	0.0023	0.0205	P34621	8.9199	ND	ND	ND	11.0992	11.0636
1571	-0.6226	9.4277	0.1783	0.1032	nonDE	nonDE	lap-1	P34629	lap-1	Leucine aminopeptidase 1	0.6633	0.7884	P34629	10.6787	7.7969	10.5544	10.6897	ND	7.4185
1572	-0.5397	16.2787	1.2717	0.8085	nonDE	nonDE	ZK512.2	P34640	ZK512.2	Probable ATP-dependent RNA helicase DDX55 homolog	0.0535	0.1554	P34640	16.2384	16.7848	16.6223	15.8464	15.8113	16.3689
1573	-0.0161	13.6985	0.029	0.0134	nonDE	nonDE	ZK512.4	P34642	ZK512.4	Signal recognition particle 9 kDa protein	0.9354	0.9696	P34642	13.8688	13.7287	13.5222	13.9469	13.7403	13.3843
1574	0.0921	14.2285	0.2887	0.1732	nonDE	nonDE	sec-16A.1	P34643	sec-16A.1	Protein transport protein sec-16A.1	0.5144	0.6711	P34643	14.2986	14.07	14.179	14.1518	14.3866	14.2853
1575	-0.183	16.3799	0.5038	0.3127	nonDE	nonDE	mcm-6	P34647	mcm-6	DNA replication licensing factor mcm-6	0.3135	0.4868	P34647	16.6667	16.5422	16.2053	16.1456	16.3772	16.3423
1576	0.0114	13.8382	0.031	0.0142	nonDE	nonDE	ZK632.4	P34650	ZK632.4	Probable mannose-6-phosphate isomerase	0.9312	0.9679	P34650	13.8671	13.744	13.8862	13.9751	13.8076	13.749
1577	0.1805	11.9506	0.1269	0.071	nonDE	nonDE	cnx-1	P34652	cnx-1	Calnexin	0.7466	0.8491	P34652	12.4071	10.9233	12.2508	12.2707	12.6428	11.2091
1578	0.9629	14.1887	1.8661	1.2049	nonDE	nonDE	panl-3	P34653	panl-3	PAN2-PAN3 deadenylation complex subunit PAN3	0.0136	0.0624	P34653	13.3104	13.9178	13.8936	14.2143	15.0478	14.7483
1579	-0.1438	14.4322	0.3283	0.2022	nonDE	nonDE	ZK632.12	P34657	ZK632.12	Uncharacterized protein ZK632.12	0.4696	0.6278	P34657	14.5773	14.4534	14.4814	14.0483	14.351	14.6815
1580	0.1041	19.6916	0.19	0.1104	nonDE	nonDE	rpl-35	P34662	rpl-35	Large ribosomal subunit protein uL29	0.6456	0.7756	P34662	20.0259	19.6488	19.244	19.7757	19.6751	19.7801
1581	-0.1965	13.6421	0.278	0.167	nonDE	nonDE	coq-5	P34666	coq-5	2-methoxy-6-polyprenyl-1,4-benzoquinol methylase, mitochondrial	0.5273	0.6808	P34666	13.9961	13.9084	13.3166	13.0555	13.9162	13.6599
1582	-0.4201	14.5072	0.8532	0.5395	nonDE	nonDE	ZK686.2	P34668	ZK686.2	Putative ATP-dependent RNA helicase ZK686.2	0.1402	0.2887	P34668	14.7026	14.4394	15.0098	14.302	13.9187	14.6709
1583	-0.3727	15.4212	1.1241	0.7149	nonDE	nonDE	ZK686.3	P34669	ZK686.3	Probable dolichyl-diphosphooligosaccharide--protein glycosyltransferase subunit 3	0.0752	0.1928	P34669	15.3327	15.651	15.8389	15.2961	15.3284	15.0801
1584	-0.787	14.7304	0.6105	0.383	nonDE	nonDE	gly-3	P34678	gly-3	Polypeptide N-acetylgalactosaminyltransferase 3	0.2452	0.414	P34678	15.2513	14.8598	15.2608	15.1803	14.9286	12.9019
1585	0.8071	14.7446	2.448	1.5678	nonDE	nonDE	cap-1	P34685	cap-1	F-actin-capping protein subunit alpha	0.0036	0.0271	P34685	14.5245	14.2092	14.2895	15.3863	15.1577	14.9005
1586	0.8545	14.176	2.0322	1.3116	nonDE	nonDE	cap-2	P34686	cap-2	F-actin-capping protein subunit beta	0.0093	0.0488	P34686	13.2791	13.9627	14.0045	14.7242	14.4915	14.5942
1587	-0.041	19.0967	0.1205	0.0669	nonDE	nonDE	glh-1	P34689	glh-1	ATP-dependent RNA helicase glh-1	0.7578	0.8572	P34689	19.2542	19.0551	19.0423	18.9898	19.1306	19.1083
1588	-0.2963	18.8492	1.4004	0.8949	nonDE	nonDE	tba-2	P34690	tba-2	Tubulin alpha-2 chain	0.0398	0.1274	P34690	19.0666	18.9946	18.9307	18.7175	18.6761	18.7095
1589	0.3133	14.1348	0.8035	0.5067	nonDE	nonDE	T01G9.2	P34692	T01G9.2	PHAF1 protein T01G9.2	0.1572	0.3114	P34692	14.3326	13.9392	13.6625	14.2244	14.2964	14.3535
1590	0.213	16.3752	0.2048	0.119	nonDE	nonDE	hsp-16.1	P34696	hsp-16.1	Heat shock protein Hsp-16.1/Hsp-16.11	0.624	0.7604	P34696	17.1347	16.08	15.5913	16.8151	16.3629	16.2671
1591	-0.0845	13.4554	0.1212	0.0675	nonDE	nonDE	sod-1	P34697	sod-1	Superoxide dismutase [Cu-Zn]	0.7565	0.8561	P34697	13.6182	13.0143	13.8604	13.5477	13.1235	13.5681
1592	-0.3811	14.6515	1.1778	0.747	nonDE	nonDE	emb-5	P34703	emb-5	Suppressor of Ty 6 homolog	0.0664	0.1791	P34703	15.1282	14.7591	14.6388	14.5061	14.328	14.5487
1593	-0.0293	10.958	0.0188	0.0084	nonDE	nonDE	unc-6	P34710	unc-6	Netrin unc-6	0.9577	0.9809	P34710	ND	11.1859	10.7595	ND	10.2822	11.6046
1594	-0.5678	13.1231	0.6927	0.4371	nonDE	nonDE	pgp-1	P34712	pgp-1	Multidrug resistance protein pgp-1	0.2029	0.3655	P34712	12.5653	13.7025	13.9531	13.1495	12.8665	12.5014
1595	0.6958	13.7081	1.7271	1.1136	nonDE	nonDE	tpa-1	P34722	tpa-1	Protein kinase C-like 1	0.0187	0.077	P34722	12.9287	13.4648	13.6871	14.0976	14.1289	13.9416
1596	-0.0084	14.6481	0.0179	0.0079	nonDE	nonDE	mei-1	P34808	mei-1	Meiotic spindle formation protein mei-1	0.9597	0.9819	P34808	14.3902	14.7973	14.7694	14.5406	14.7334	14.6578
1597	-0.1218	15.3163	0.2139	0.1253	nonDE	nonDE	unc-18	P34815	unc-18	Acetylcholine regulator unc-18	0.611	0.7493	P34815	15.1039	15.4818	15.5461	14.8901	15.2856	15.5905
1598	-0.735	15.1893	1.7589	1.1288	nonDE	nonDE	pkc-1	P34885	pkc-1	Protein kinase C-like 1B	0.0174	0.0743	P34885	15.1478	15.7386	15.784	14.6157	15.0672	14.7827
1599	0.1216	17.2655	0.3068	0.186	nonDE	nonDE	let-70	P35129	let-70	Ubiquitin-conjugating enzyme E2 2	0.4933	0.6516	P35129	17.3741	17.283	16.9571	17.4498	17.3812	17.148
1600	-0.3947	15.6289	1.1216	0.713	nonDE	nonDE	unc-101	P35602	unc-101	AP-1 complex subunit mu-1-I	0.0756	0.1936	P35602	15.898	15.8248	15.756	15.0815	15.5439	15.6693
1601	0.056	18.5232	0.155	0.0878	nonDE	nonDE	dpy-23	P35603	dpy-23	AP-2 complex subunit mu	0.6998	0.8169	P35603	18.3755	18.5287	18.5815	18.4476	18.4842	18.7217
1602	0.3974	18.3433	0.5321	0.3304	nonDE	nonDE	lec-1	P36573	lec-1	32 kDa beta-galactoside-binding lectin	0.2937	0.4674	P36573	18.0712	17.802	18.5604	19.0951	18.5876	17.9433
1603	-1.0263	12.5124	0.6339	0.3981	nonDE	nonDE	ncs-2	P36609	ncs-2	Neuronal calcium sensor 2	0.2323	0.3999	P36609	13.0603	12.5573	13.459	13.1099	12.6601	10.2278
1604	0.0212	21.6306	0.0487	0.0238	nonDE	nonDE	ubl-1	P37165	ubl-1	Ubiquitin-like protein 1-ribosomal protein eS31 fusion protein	0.8939	0.9467	P37165	21.7228	21.7747	21.3625	21.6709	21.6499	21.6026
1605	0.008	18.4897	0.0131	0.0063	nonDE	nonDE	unc-87	P37806	unc-87	Protein unc-87	0.9703	0.9855	P37806	18.6993	18.1929	18.565	18.6847	18.6105	18.1861
1606	-0.0673	17.7975	0.2032	0.1186	nonDE	nonDE	dyn-1	P39055	dyn-1	Dynamin	0.6263	0.761	P39055	17.6827	17.8339	17.977	17.7057	17.7683	17.8177
1607	-0.064	13.3401	0.0584	0.0276	nonDE	nonDE	mpk-1	P39745	mpk-1	Mitogen-activated protein kinase mpk-1	0.8742	0.9385	P39745	12.7587	13.6965	13.661	12.8913	13.0613	13.9715
1608	-0.1207	13.1354	0.3212	0.197	nonDE	nonDE	trd-1	P41842	trd-1	Tetratricopeptide repeat-containing protein trd-1	0.4773	0.6353	P41842	13.3913	13.0368	13.1591	12.9607	12.9917	13.2728
1609	-0.8341	11.0044	1.9139	1.2336	nonDE	nonDE	T20B12.3	P41843	T20B12.3	Uncharacterized protein T20B12.3	0.0122	0.0584	P41843	11.0899	11.9065	11.268	10.5055	10.5388	10.7179
1610	1.893	17.4936	5.0708	3.3349	upReg	upReg	T20B12.7	P41847	T20B12.7	Anamorsin homolog	0	0.0005	P41847	16.7142	16.3603	16.5669	18.4475	18.404	18.4689
1611	-0.1898	13.4263	0.3368	0.2071	nonDE	nonDE	hmg-4	P41848	hmg-4	FACT complex subunit SSRP1-A	0.4605	0.6207	P41848	13.4972	13.5837	13.4826	13.7608	13.3767	12.8567
1612	-0.5653	15.5212	2.2397	1.4366	nonDE	nonDE	isw-1	P41877	isw-1	Chromatin-remodeling complex ATPase chain isw-1	0.0058	0.0366	P41877	15.9664	15.7742	15.671	15.1453	15.2522	15.3182
1613	-0.8198	14.4656	1.5493	1.0009	nonDE	nonDE	F37A4.1	P41879	F37A4.1	Uncharacterized protein F37A4.1	0.0282	0.0998	P41879	15.1753	14.6688	14.7825	13.5644	14.0563	14.5465
1614	-0.0079	20.4219	0.0228	0.0103	nonDE	nonDE	par-5	P41932	par-5	14-3-3-like protein 1	0.9488	0.9765	P41932	20.3754	20.4218	20.4803	20.5079	20.3432	20.4027
1615	-0.2534	13.6775	0.4381	0.2721	nonDE	nonDE	tbb-4	P41937	tbb-4	Tubulin beta-4 chain	0.3646	0.5344	P41937	ND	ND	13.8464	13.5255	ND	13.6605
1616	-0.277	13.4136	0.1555	0.088	nonDE	nonDE	B0272.3	P41938	B0272.3	Probable 3-hydroxyacyl-CoA dehydrogenase B0272.3	0.6991	0.8166	P41938	ND	12.902	14.11	13.2289	ND	ND
1617	-0.0068	15.9538	0.0158	0.0074	nonDE	nonDE	mev-1	P41956	mev-1	Succinate dehydrogenase cytochrome b560 subunit, mitochondrial	0.9642	0.9832	P41956	16.1366	15.9045	15.8305	16.058	15.9916	15.8015
1618	-0.024	18.0757	0.0578	0.0276	nonDE	nonDE	cct-1	P41988	cct-1	T-complex protein 1 subunit alpha	0.8753	0.9385	P41988	18.25	18.0761	17.9368	18.1233	17.9047	18.163
1619	0.6526	12.1964	2.0305	1.3116	nonDE	nonDE	ggtb-1	P41992	ggtb-1	Probable geranylgeranyl transferase type-2 subunit beta	0.0093	0.0488	P41992	11.641	11.8827	12.0865	12.3381	12.5211	12.7087
1620	0.4655	11.4977	0.5656	0.3536	nonDE	nonDE	rpia-1	P41994	rpia-1	Probable-ribose 5-phosphate isomerase	0.2719	0.443	P41994	10.9495	10.7059	12.1396	11.8394	11.7837	11.5682
1621	-0.2116	15.2377	0.2492	0.1479	nonDE	nonDE	cpg-2	P41996	cpg-2	Chondroitin proteoglycan-2	0.5634	0.7114	P41996	14.9139	15.0895	16.0272	15.122	15.4911	14.7826
1622	0.1471	11.6206	0.0987	0.0537	nonDE	nonDE	nhr-10	P41999	nhr-10	Nuclear hormone receptor family member nhr-10	0.7967	0.8837	P41999	10.8931	12.0461	11.8121	ND	11.7309	ND
1623	-0.0349	17.7516	0.0809	0.0426	nonDE	nonDE	kin-19	P42168	kin-19	Casein kinase I isoform alpha	0.8301	0.9066	P42168	17.7575	17.9421	17.6074	17.6068	17.6694	17.9262
1624		12.5062			nonDE	nonDE	cpr-4	P43508	cpr-4	Cathepsin B-like cysteine proteinase 4			P43508	ND	ND	ND	12.6222	ND	12.3902
1625	0.0663	14.7813	0.0948	0.051	nonDE	nonDE	cpr-6	P43510	cpr-6	Cathepsin B-like cysteine proteinase 6	0.8038	0.8891	P43510	14.5188	14.5871	15.1385	15.186	14.7772	14.48
1626	0.1076	12.4458	0.0854	0.0451	nonDE	nonDE	aak-1	P45894	aak-1	5'-AMP-activated protein kinase catalytic subunit alpha-1	0.8214	0.9014	P45894	13.3333	12.3666	11.4761	12.4374	12.4184	12.6431
1627	0.0396	12.5141	0.0916	0.049	nonDE	nonDE	mig-22	P45895	mig-22	Chondroitin sulfate synthase mig-22	0.8099	0.8932	P45895	12.3028	12.7221	12.458	12.6598	12.4189	12.523
1628	-0.2837	15.0311	0.4931	0.3062	nonDE	nonDE	T09A5.5	P45965	T09A5.5	Uncharacterized protein T09A5.5	0.3213	0.4941	P45965	15.1515	15.1033	15.2643	14.6704	14.5347	15.4627
1629	-0.4135	11.9554	1.1283	0.717	nonDE	nonDE	cec-3	P45968	cec-3	Chromo domain-containing protein cec-3	0.0744	0.1918	P45968	12.0196	12.1129	12.3539	11.6329	11.5341	12.0789
1630	0.4427	13.0946	0.3936	0.2427	nonDE	nonDE	sds-22	P45969	sds-22	Protein phosphatase 1 regulatory subunit SDS22 homolog	0.404	0.5719	P45969	12.862	12.3092	13.4486	14.2884	12.8414	12.8182
1631	0.9132	13.8155	2.635	1.6894	nonDE	nonDE	lin-5	P45970	lin-5	Spindle apparatus protein lin-5	0.0023	0.0204	P45970	13.3138	13.4415	13.3215	13.9236	14.4594	14.4334
1632	-0.0335	17.8622	0.0859	0.0454	nonDE	nonDE	ostb-1	P45971	ostb-1	Dolichyl-diphosphooligosaccharide--protein glycosyltransferase 48 kDa subunit	0.8205	0.9008	P45971	17.7936	17.753	18.0902	17.8952	17.7797	17.8613
1633	0.0861	13.0869	0.15	0.0847	nonDE	nonDE	C01G6.5	P46012	C01G6.5	Uncharacterized protein C01G6.5	0.708	0.8228	P46012	12.8094	13.3621	12.96	13.0874	12.8659	13.4366
1634	0.1392	17.3615	0.4871	0.3033	nonDE	nonDE	rpt-3	P46502	rpt-3	Probable 26S proteasome regulatory subunit 6B	0.3258	0.4974	P46502	17.2027	17.2578	17.4153	17.3322	17.4167	17.5446
1635	-0.0725	16.9529	0.2035	0.1186	nonDE	nonDE	nmt-1	P46548	nmt-1	Probable glycylpeptide N-tetradecanoyltransferase	0.626	0.761	P46548	16.88	17.1424	16.945	16.7641	16.9584	17.0274
1636	-0.6302	14.2674	1.6904	1.0894	nonDE	nonDE	kin-18	P46549	kin-18	Serine/threonine-protein kinase SULU	0.0204	0.0814	P46549	14.3732	14.8406	14.5338	13.807	13.7815	14.2685
1637	0.1641	17.3205	0.5998	0.3757	nonDE	nonDE	cct-6	P46550	cct-6	T-complex protein 1 subunit zeta	0.2513	0.421	P46550	17.2226	17.2455	17.2473	17.4575	17.2332	17.5169
1638	-0.1401	15.9888	0.2196	0.1299	nonDE	nonDE	cdk-12	P46551	cdk-12	Cyclin-dependent kinase 12	0.6032	0.7415	P46551	15.5313	16.3117	16.3335	15.7969	15.8333	16.1262
1639	-0.1337	15.2117	0.363	0.2239	nonDE	nonDE	lcmt-1	P46554	lcmt-1	Leucine carboxyl methyltransferase 1	0.4335	0.5972	P46554	15.4463	15.3916	14.9977	15.1735	15.0913	15.1697
1640	0.6672	15.423	2.2706	1.4536	nonDE	nonDE	ckb-2	P46559	ckb-2	Choline kinase B2	0.0054	0.0352	P46559	15.3605	14.9702	14.9377	15.756	15.6928	15.8212
1641	-0.3486	20.4872	1.0432	0.6646	nonDE	nonDE	atp-2	P46561	atp-2	ATP synthase subunit beta, mitochondrial	0.0905	0.2165	P46561	20.4631	20.7072	20.8142	20.5013	20.3739	20.0637
1642	1.0399	15.3948	2.9796	1.9185	upReg	upReg	alh-9	P46562	alh-9	Putative aldehyde dehydrogenase family 7 member A1 homolog	0.001	0.0121	P46562	14.7284	14.8516	15.0446	16.0782	16.0428	15.6233
1643	4.8768	18.8818	6.5085	4.0941	upReg	upReg	aldo-2	P46563	aldo-2	Fructose-bisphosphate aldolase 2	0	0.0001	P46563	16.3148	16.202	16.8133	21.5033	21.2325	21.2246
1644	-0.1592	15.5983	0.5088	0.3162	nonDE	nonDE	gop-3	P46576	gop-3	SAM50-like protein gop-3	0.3099	0.4829	P46576	15.8669	15.6152	15.5514	15.5474	15.3955	15.6131
1645	0.4264	14.6999	1.7006	1.0957	nonDE	nonDE	gop-2	P46577	gop-2	GPN-loop GTPase 1	0.0199	0.0802	P46577	14.4591	14.6464	14.3546	14.8954	15.014	14.8298
1646		12.4956			nonDE	nonDE	prmt-5	P46580	prmt-5	Protein arginine N-methyltransferase 5			P46580	13.0718	11.9195	ND	ND	ND	ND
1647	0.2284	10.2343	0.2593	0.1544	nonDE	nonDE	sumv-1	P46582	sumv-1	Protein sumv-1	0.5505	0.7009	P46582	10.1715	10.5915	9.5974	9.9382	10.9482	10.1591
1648	0.2676	19.9057	0.6301	0.3953	nonDE	nonDE	rps-0	P46769	rps-0	Small ribosomal subunit protein uS2	0.2344	0.4024	P46769	19.4256	19.7444	20.1459	20.0408	20.0885	19.9892
1649	1.3798	14.5274	2.7536	1.7683	upReg	upReg	klc-2	P46822	klc-2	Kinesin light chain	0.0018	0.017	P46822	14.1633	13.3422	14.0072	15.4956	15.0849	15.0715
1650	0.1362	17.8966	0.4883	0.3039	nonDE	nonDE	stt-3	P46975	stt-3	Dolichyl-diphosphooligosaccharide--protein glycosyltransferase subunit stt-3	0.3249	0.4967	P46975	17.9555	17.8211	17.709	17.8907	17.9767	18.0268
1651	0.1962	17.8514	0.8641	0.5473	nonDE	nonDE	cct-2	P47207	cct-2	T-complex protein 1 subunit beta	0.1368	0.2836	P47207	17.6725	17.7643	17.8231	17.9305	17.9613	17.9567
1652	0.3667	16.8295	1.4258	0.9126	nonDE	nonDE	cct-4	P47208	cct-4	T-complex protein 1 subunit delta	0.0375	0.1223	P47208	16.5152	16.5899	16.8332	16.9373	17.088	17.013
1653	-0.0446	16.4832	0.1258	0.0704	nonDE	nonDE	cct-5	P47209	cct-5	T-complex protein 1 subunit epsilon	0.7486	0.8503	P47209	16.344	16.5053	16.6673	16.4893	16.4477	16.4459
1654	0.1718	21.6193	0.5432	0.3383	nonDE	nonDE	rpl-6	P47991	rpl-6	Large ribosomal subunit protein eL6	0.2863	0.4589	P47991	21.4456	21.4224	21.7323	21.6348	21.6349	21.846
1655	-0.1702	15.0372	0.4354	0.2706	nonDE	nonDE	C05D11.1	P48053	C05D11.1	Uncharacterized protein C05D11.1	0.3669	0.5363	P48053	15.0179	15.3788	14.9704	15.1392	14.9533	14.7638
1656	-0.0826	21.1405	0.2625	0.1558	nonDE	nonDE	rps-14	P48150	rps-14	Small ribosomal subunit protein uS11	0.5464	0.6986	P48150	21.2758	21.0405	21.2291	21.1953	21.0624	21.0397
1657	0.0855	21.0486	0.2555	0.1516	nonDE	nonDE	rps-3	P48152	rps-3	Small ribosomal subunit protein uS3	0.5553	0.7053	P48152	21.0301	20.8565	21.1312	21.1671	20.9633	21.1437
1658	0.0351	21.8364	0.1058	0.0579	nonDE	nonDE	rps-1	P48154	rps-1	Small ribosomal subunit protein eS1	0.7839	0.8751	P48154	21.8464	21.7388	21.8713	21.7988	21.7954	21.9677
1659	-0.0053	21.0717	0.0141	0.0066	nonDE	nonDE	rps-8	P48156	rps-8	Small ribosomal subunit protein eS8	0.968	0.985	P48156	21.1283	20.9673	21.1274	20.9711	21.0632	21.1728
1660	-0.0593	20.6725	0.1798	0.104	nonDE	nonDE	rpl-23	P48158	rpl-23	Large ribosomal subunit protein uL14	0.661	0.787	P48158	20.7626	20.5607	20.783	20.6647	20.5523	20.7114
1661	0.6768	14.0273	0.9255	0.5891	nonDE	nonDE	rpl-25.1	P48162	rpl-25.1	Large ribosomal subunit protein uL23A	0.1187	0.2576	P48162	13.1632	13.41	14.4935	14.6345	14.1304	14.3321
1662	-0.2529	21.4617	0.5606	0.3495	nonDE	nonDE	rpl-36.A	P48166	rpl-36.A	Large ribosomal subunit protein eL42	0.2751	0.4472	P48166	21.498	21.8499	21.4164	21.0464	21.3002	21.659
1663	-0.0499	16.6561	0.1152	0.0636	nonDE	nonDE	gsp-2	P48727	gsp-2	Serine/threonine-protein phosphatase PP1-beta	0.7671	0.8638	P48727	16.4319	16.6848	16.9265	16.6529	16.6718	16.5689
1664	0.7363	11.1352	0.8065	0.5086	nonDE	nonDE	dpy-27	P48996	dpy-27	Chromosome condensation protein dpy-27	0.1561	0.31	P48996	11.1365	9.7626	11.4021	11.4851	11.8181	11.207
1665	1.9815	14.4712	2.7357	1.7572	upReg	upReg	mag-1	P49029	mag-1	Protein mago nashi homolog	0.0018	0.0175	P49029	12.636	13.9695	13.8358	15.6559	15.3457	15.3842
1666	0.2317	18.5313	0.3782	0.2322	nonDE	nonDE	rps-5	P49041	rps-5	Small ribosomal subunit protein uS7	0.4186	0.5859	P49041	17.9167	18.4692	18.8605	18.5646	18.4931	18.8837
1667	1.1522	13.3797	1.2038	0.7645	nonDE	nonDE	pigk-1	P49048	pigk-1	Putative GPI-anchor transamidase	0.0626	0.172	P49048	12.9933	11.7929	13.6244	14.3469	13.4413	14.0792
1668	-0.0597	15.536	0.1356	0.0761	nonDE	nonDE	imp-2	P49049	imp-2	Intramembrane protease 2	0.7318	0.8393	P49049	15.3783	15.5431	15.7762	15.3458	15.472	15.7007
1669	0.0902	20.3253	0.2696	0.1609	nonDE	nonDE	rpl-33	P49180	rpl-33	Large ribosomal subunit protein eL33	0.5375	0.6904	P49180	20.3294	20.1116	20.3994	20.3225	20.3001	20.4884
1670	-0.1374	17.7019	0.2466	0.1462	nonDE	nonDE	rpl-36	P49181	rpl-36	Large ribosomal subunit protein eL36	0.5668	0.7142	P49181	18.0302	17.4317	17.8499	17.8857	17.7006	17.3132
1671	0.1393	16.9287	0.2383	0.1417	nonDE	nonDE	rps-12	P49196	rps-12	Small ribosomal subunit protein eS12	0.5777	0.7216	P49196	16.892	16.5401	17.1449	17.2632	17.1013	16.6306
1672	0.4115	16.8502	0.7173	0.4539	nonDE	nonDE	rps-21	P49197	rps-21	Small ribosomal subunit protein eS21	0.1917	0.3516	P49197	16.6743	16.1418	17.1174	17.241	17.15	16.777
1673	-0.4853	16.5802	1.6292	1.0496	nonDE	nonDE	mrps-18C	P49404	mrps-18C	Large ribosomal subunit protein uL3m	0.0235	0.0892	P49404	16.9079	17.0066	16.554	16.3709	16.235	16.4067
1674	0.1219	20.9782	0.2857	0.1716	nonDE	nonDE	rpl-5	P49405	rpl-5	Large ribosomal subunit protein uL18	0.518	0.6736	P49405	20.8679	20.685	21.1989	21.0136	20.905	21.1988
1675	-0.2185	14.122	0.5666	0.3537	nonDE	nonDE	fem-2	P49594	fem-2	Protein phosphatase fem-2	0.2712	0.4429	P49594	14.1277	14.2891	14.277	13.8528	13.8331	14.3524
1676	1.3939	14.5631	4.5523	3.0562	upReg	upReg	ppm-1.G	P49595	ppm-1.G	Protein phosphatase ppm-1.G	0	0.0009	P49595	13.7932	13.983	13.8223	15.2385	15.348	15.1936
1677	-0.2548	18.0459	0.737	0.4652	nonDE	nonDE	phb-2	P50093	phb-2	Mitochondrial prohibitin complex protein 2	0.1832	0.3426	P50093	17.9685	18.2102	18.3411	17.6958	17.9637	18.0959
1678	-0.0843	16.1489	0.1236	0.0691	nonDE	nonDE	hsp-60	P50140	hsp-60	Chaperonin homolog Hsp-60, mitochondrial	0.7523	0.853	P50140	16.1783	15.9615	16.4335	16.5525	16.0743	15.6936
1679	0.2346	17.5855	0.3449	0.212	nonDE	nonDE	sams-3	P50305	sams-3	Probable S-adenosylmethionine synthase 3	0.452	0.6138	P50305	16.8367	17.692	17.8759	17.8023	17.7709	17.5351
1680	0.638	16.4981	1.5368	0.9912	nonDE	nonDE	mel-32	P50432	mel-32	Serine hydroxymethyltransferase	0.0291	0.102	P50432	15.8984	16.0446	16.5942	17.0098	16.8248	16.6168
1681	-0.1068	14.8629	0.281	0.1685	nonDE	nonDE	pelo-1	P50444	pelo-1	Protein pelota homolog	0.5235	0.6784	P50444	14.9834	14.8186	14.9468	14.6897	15.0731	14.6657
1682	-0.0782	20.7393	0.2645	0.1571	nonDE	nonDE	rpl-3	P50880	rpl-3	Large ribosomal subunit protein uL3	0.5438	0.6965	P50880	20.7737	20.8436	20.7179	20.5883	20.7384	20.7741
1683	0.0425	21.2097	0.1032	0.0562	nonDE	nonDE	rps-2	P51403	rps-2	Small ribosomal subunit protein uS5	0.7885	0.8787	P51403	21.0125	21.1592	21.3936	21.1418	21.1857	21.3653
1684	-0.0477	17.9448	0.0849	0.045	nonDE	nonDE	rps-13	P51404	rps-13	Small ribosomal subunit protein uS15	0.8225	0.9016	P51404	18.0874	17.6536	18.1648	18.1742	17.8986	17.6899
1685	-0.7904	18.8378	3.2206	2.0979	nonDE	nonDE	goa-1	P51875	goa-1	Guanine nucleotide-binding protein G(o) subunit alpha	0.0006	0.008	P51875	19.1262	19.2909	19.2819	18.4842	18.4824	18.3613
1686	-0.6978	15.4334	1.9973	1.2917	nonDE	nonDE	cyn-1	P52009	cyn-1	Peptidyl-prolyl cis-trans isomerase 1	0.0101	0.0511	P52009	15.9362	15.9706	15.44	15.2097	14.9267	15.1171
1687	-0.0145	17.194	0.0347	0.0164	nonDE	nonDE	cyn-3	P52011	cyn-3	Peptidyl-prolyl cis-trans isomerase 3	0.9232	0.963	P52011	17.306	16.9735	17.3242	17.1433	17.1725	17.2442
1688	-0.2539	13.9918	0.6047	0.3788	nonDE	nonDE	cyn-4	P52012	cyn-4	Peptidyl-prolyl cis-trans isomerase 4	0.2485	0.418	P52012	14.1869	14.3394	13.83	13.745	13.7083	14.1413
1689	0.2914	16.9893	0.7254	0.458	nonDE	nonDE	cyn-5	P52013	cyn-5	Peptidyl-prolyl cis-trans isomerase 5	0.1882	0.3483	P52013	16.7486	16.6535	17.1286	17.3831	17.1225	16.8994
1690	0.4265	18.8238	1.242	0.791	nonDE	nonDE	cyn-7	P52015	cyn-7	Peptidyl-prolyl cis-trans isomerase 7	0.0573	0.1618	P52015	18.7466	18.3417	18.7433	19.2646	18.9878	18.8587
1691	-0.1375	12.0447	0.1229	0.0686	nonDE	nonDE	cyn-11	P52018	cyn-11	Peptidyl-prolyl cis-trans isomerase 11	0.7535	0.8538	P52018	11.6448	12.2114	12.4839	12.3937	12.4113	11.1228
1692	0.0331	21.1956	0.0758	0.0396	nonDE	nonDE	tbb-2	P52275	tbb-2	Tubulin beta-2 chain	0.8399	0.9129	P52275	20.9246	21.2949	21.3178	21.2867	21.1013	21.2485
1693	-0.4827	14.5246	2.0842	1.3459	nonDE	nonDE	T24H10.1	P52652	T24H10.1	Putative transcription elongation factor S-II	0.0082	0.0451	P52652	14.6792	14.734	14.8847	14.2488	14.2264	14.3747
1694	-0.1762	16.7701	0.75	0.4737	nonDE	nonDE	tars-1	P52709	tars-1	Threonine--tRNA ligase, cytoplasmic	0.1778	0.336	P52709	16.8359	16.8827	16.856	16.5897	16.7456	16.7108
1695	0.489	19.2591	1.5731	1.0152	nonDE	nonDE	alh-8	P52713	alh-8	Probable methylmalonate-semialdehyde dehydrogenase [acylating], mitochondrial	0.0267	0.0966	P52713	18.7956	19.0015	19.2467	19.5667	19.6169	19.3271
1696	0.1569	16.6205	0.2335	0.1396	nonDE	nonDE	ctsa-1.1	P52717	ctsa-1.1	Serine carboxypeptidase ctsa-1.1	0.5842	0.7252	P52717	17.0037	16.337	16.2853	17.0864	16.5831	16.4273
1697	-0.0239	23.3296	0.0543	0.0261	nonDE	nonDE	rpl-39	P52814	rpl-39	Large ribosomal subunit protein eL39	0.8824	0.9417	P52814	23.1343	23.5089	23.3815	23.1745	23.3289	23.4496
1698	-0.0101	22.2157	0.0305	0.014	nonDE	nonDE	rpl-22	P52819	rpl-22	Large ribosomal subunit protein eL22	0.9321	0.9682	P52819	22.2855	22.1366	22.2404	22.2058	22.2048	22.2213
1699	0.1327	17.8263	0.481	0.3008	nonDE	nonDE	rps-25	P52821	rps-25	Small ribosomal subunit protein eS25	0.3304	0.5002	P52821	17.7713	17.664	17.8447	17.8005	17.8809	17.9966
1700	-0.2895	16.8183	0.9273	0.5894	nonDE	nonDE	dad-1	P52872	dad-1	Dolichyl-diphosphooligosaccharide--protein glycosyltransferase subunit dad-1	0.1182	0.2574	P52872	16.9727	16.8239	17.0927	16.5686	16.5384	16.9137
1701	-0.283	18.3251	1.1039	0.7018	nonDE	nonDE	T05H10.6	P52899	T05H10.6	Probable pyruvate dehydrogenase E1 component subunit alpha, mitochondrial	0.0787	0.1987	P52899	18.3227	18.6289	18.4482	18.1356	18.1554	18.2597
1702	0.1186	25.3467	0.283	0.17	nonDE	nonDE	eft-3	P53013	eft-3	Elongation factor 1-alpha	0.5211	0.6761	P53013	24.9966	25.3114	25.5542	25.3149	25.4471	25.4559
1703	-0.1699	12.0587	0.1611	0.0914	nonDE	nonDE	F31E3.4	P53015	F31E3.4	Uncharacterized protein F31E3.4	0.69	0.8101	P53015	12.3195	12.7458	11.3658	11.8139	12.4602	11.6472
1704	0.1716	14.5613	0.2607	0.1547	nonDE	nonDE	rfc-4	P53016	rfc-4	Replication factor C subunit 4	0.5487	0.7003	P53016	13.9786	14.4664	14.9815	14.6298	14.4996	14.812
1705	0.1037	19.571	0.1855	0.1077	nonDE	nonDE	msp-19	P53017	msp-19	Major sperm protein 19/31/40/45/50/51/53/59/61/65/81/113/142	0.6524	0.7803	P53017	19.9057	19.4421	19.2097	19.8228	19.6137	19.432
1706	-0.7845	13.2772	2.5621	1.643	nonDE	nonDE	cdgs-1	P53439	cdgs-1	Phosphatidate cytidylyltransferase	0.0027	0.0227	P53439	13.6837	13.4218	13.9028	12.7943	12.9574	12.9032
1707	-0.2342	15.1093	0.7748	0.4892	nonDE	nonDE	arx-2	P53489	arx-2	Actin-related protein 2	0.1679	0.3242	P53489	15.0675	15.2512	15.3605	14.8069	15.0626	15.1072
1708	0.2413	16.726	0.9356	0.5957	nonDE	nonDE	acly-1	P53585	acly-1	Probable ATP-citrate synthase	0.116	0.2537	P53585	16.5213	16.7167	16.5779	16.7069	16.8939	16.9392
1709	-0.3002	20.7724	1.1402	0.7251	nonDE	nonDE	suca-1	P53588	suca-1	Succinate--CoA ligase [ADP-forming] subunit beta, mitochondrial	0.0724	0.1883	P53588	20.9767	21.0619	20.7289	20.5648	20.6821	20.6199
1710	-0.4643	16.3064	2.0926	1.3503	nonDE	nonDE	sucg-1	P53589	sucg-1	Succinate--CoA ligase [GDP-forming] subunit beta, mitochondrial	0.0081	0.0446	P53589	16.5084	16.6207	16.4865	16.1158	16.1266	15.9803
1711	-0.0752	16.8998	0.2418	0.1441	nonDE	nonDE	sucl-1	P53596	sucl-1	Succinate--CoA ligase [ADP/GDP-forming] subunit alpha, mitochondrial	0.5731	0.7176	P53596	17.0007	16.9837	16.8278	16.9693	16.772	16.8453
1712	0.2315	12.2362	0.4716	0.2945	nonDE	nonDE	cchl-1	P53703	cchl-1	Probable holocytochrome-c-type synthase	0.3376	0.5075	P53703	11.7486	12.0814	12.5315	12.3234	12.2427	12.4899
1713	0.227	15.2834	0.3945	0.2434	nonDE	nonDE	algn-11	P53993	algn-11	GDP-Man:Man(3)GlcNAc(2)-PP-Dol alpha-1,2-mannosyltransferase	0.4032	0.5709	P53993	15.6084	15.2415	14.6598	15.3891	15.3241	15.4775
1714	-0.5103	13.5281	0.4962	0.3078	nonDE	nonDE	F44G4.1	P54073	F44G4.1	Brix domain-containing protein F44G4.1	0.319	0.4922	P54073	ND	14.1812	13.4875	12.8942	14.1058	12.972
1715	-0.1864	16.1712	0.2449	0.1454	nonDE	nonDE	aldo-1	P54216	aldo-1	Fructose-bisphosphate aldolase 1	0.569	0.7155	P54216	16.078	16.0438	16.6716	16.5514	16.1309	15.5519
1716	0.266	19.8677	0.748	0.4722	nonDE	nonDE	eef-1G	P54412	eef-1G	Probable elongation factor 1-gamma	0.1787	0.3371	P54412	19.4201	19.8076	19.9766	19.9513	19.9775	20.0733
1717	-0.3081	16.0465	0.7339	0.4635	nonDE	nonDE	bcat-1	P54688	bcat-1	Branched-chain-amino-acid aminotransferase, cytosolic	0.1845	0.344	P54688	15.9928	16.5893	16.0195	15.7981	16.0752	15.8038
1718	-0.0305	17.7907	0.0684	0.0346	nonDE	nonDE	cdc-48.1	P54811	cdc-48.1	Transitional endoplasmic reticulum ATPase homolog 1	0.8543	0.9234	P54811	17.5855	17.7973	18.0351	17.6727	17.7714	17.8824
1719	0.0287	15.4741	0.0539	0.0259	nonDE	nonDE	cdc-48.2	P54812	cdc-48.2	Transitional endoplasmic reticulum ATPase homolog 2	0.8833	0.9422	P54812	15.1287	15.4814	15.7693	15.5501	15.4665	15.4488
1720	0.2638	13.0532	0.6313	0.3959	nonDE	nonDE	ymel-1	P54813	ymel-1	ATP-dependent zinc metalloprotease YME1 homolog	0.2337	0.4019	P54813	12.7458	13.2324	12.7858	13.1777	13.4212	12.9564
1721	0.045	16.2425	0.1427	0.0803	nonDE	nonDE	lex-1	P54816	lex-1	Tat-binding homolog 7	0.7199	0.8313	P54816	16.2459	16.2618	16.1524	16.1625	16.2983	16.3342
1722	-0.3953	16.6069	1.3601	0.8674	nonDE	nonDE	alh-13	P54889	alh-13	Probable delta-1-pyrroline-5-carboxylate synthase	0.0436	0.1357	P54889	16.5752	16.9574	16.8809	16.2684	16.4526	16.5067
1723	2.2006	13.3049	2.3203	1.4849	upReg	upReg	lin-2	P54936	lin-2	Protein lin-2	0.0048	0.0327	P54936	11.6544	ND	ND	13.3818	14.0761	14.107
1724	-0.2672	19.5826	0.4746	0.297	nonDE	nonDE	vit-1	P55155	vit-1	Vitellogenin-1	0.3353	0.5047	P55155	20.1258	19.843	19.1798	19.5293	19.4244	19.3933
1725	0.3133	13.1441	0.9521	0.604	nonDE	nonDE	gex-3	P55163	gex-3	Membrane-associated protein gex-3	0.1117	0.2489	P55163	13.133	13.0422	12.7872	13.2891	13.5144	13.0989
1726	0.9526	16.9495	2.3268	1.4858	nonDE	nonDE	cth-2	P55216	cth-2	Putative cystathionine gamma-lyase 2	0.0047	0.0327	P55216	16.8023	16.4583	16.1589	17.6675	17.1831	17.4267
1727	3.2463	15.4265	4.1669	2.7825	upReg	upReg	F13E6.1	P55326	F13E6.1	Uncharacterized protein F13E6.1	0.0001	0.0017	P55326	14.4544	13.1462	13.8097	17.1144	16.9315	17.1031
1728	-0.5335	13.8823	1.1927	0.7573	nonDE	nonDE	smo-1	P55853	smo-1	Small ubiquitin-related modifier	0.0642	0.1748	P55853	14.1237	14.3777	13.9458	14.0485	13.4993	13.299
1729	-0.4496	12.314	0.7343	0.4636	nonDE	nonDE	cox-5A	P55954	cox-5A	Cytochrome c oxidase subunit 5A, mitochondrial	0.1844	0.3438	P55954	ND	12.3339	12.5939	ND	12.0143	ND
1730	0.8589	16.1474	0.6163	0.387	nonDE	nonDE	ttr-16	P55955	ttr-16	Transthyretin-like protein 16	0.2419	0.4102	P55955	15.3196	17.1803	14.6539	16.1004	16.9377	16.6924
1731	0.5159	14.3875	0.5578	0.3474	nonDE	nonDE	asp-3	P55956	asp-3	Aspartic protease 3	0.2768	0.4494	P55956	13.1203	14.5184	14.7501	14.6293	14.6245	14.6827
1732	-0.2989	16.5694	1.2579	0.7995	nonDE	nonDE	arx-6	P58798	arx-6	Probable actin-related protein 2/3 complex subunit 4	0.0552	0.1587	P58798	16.7128	16.8203	16.6236	16.4735	16.3092	16.4772
1733	-0.008	17.7088	0.0085	0.0036	nonDE	nonDE	rpl-12	P61866	rpl-12	Large ribosomal subunit protein uL11	0.9805	0.9917	P61866	17.635	17.1458	18.3576	17.8594	17.6961	17.5587
1734	-0.7765	20.3695	0.9101	0.5785	nonDE	nonDE	his-1	P62784	his-1	Histone H4	0.123	0.2639	P62784	20.3262	20.4368	21.5101	20.5413	20.0481	19.3543
1735	0.542	15.3027	1.9729	1.2741	nonDE	nonDE	eif-2Bgamma	P80361	eif-2Bgamma	Probable translation initiation factor eIF-2B subunit gamma	0.0106	0.0532	P80361	15.0157	14.8711	15.2081	15.6081	15.4229	15.69
1736	0.0159	13.4448	0.0174	0.0078	nonDE	nonDE	cdc-14	P81299	cdc-14	Tyrosine-protein phosphatase cdc-14	0.9607	0.9822	P81299	13.1434	13.0272	14.14	13.4837	13.4583	13.4163
1737	3.3931	14.8764	5.3607	3.4739	upReg	upReg	snap-29	P83351	snap-29	Soluble NSF attachment protein 29	0	0.0003	P83351	12.8097	13.1718	13.5581	16.7251	16.4308	16.5629
1738	0.3511	11.104	0.4039	0.2491	nonDE	nonDE	F28H1.4	P83386	F28H1.4	MARVEL domain-containing protein	0.3945	0.5635	P83386	10.6534	10.7367	11.5005	10.9236	11.7056	ND
1739	0.8234	15.5984	3.3287	2.1735	nonDE	nonDE	acly-2	P90731	acly-2	ATP-citrate synthase	0.0005	0.0067	P90731	15.1292	15.2455	15.1853	16.0291	15.9046	16.0966
1740	-0.3965	20.4472	1.8538	1.1937	nonDE	nonDE	eat-6	P90735	eat-6	Sodium/potassium-transporting ATPase subunit alpha	0.014	0.064	P90735	20.6025	20.6248	20.7091	20.2487	20.3169	20.1812
1741	-0.3919	13.8694	0.8564	0.5414	nonDE	nonDE	wht-2	P90746	wht-2	ABC transporter domain-containing protein	0.1392	0.2875	P90746	14.2423	14.1706	13.7832	13.4516	13.4877	14.0812
1742	-0.0524	15.5991	0.1337	0.0749	nonDE	nonDE	catp-8	P90747	catp-8	Probable manganese-transporting ATPase catp-8	0.735	0.8415	P90747	15.8083	15.5989	15.4688	15.4483	15.5667	15.7039
1743	0.2578	12.9466	0.2017	0.1178	nonDE	nonDE	figo-1	P90770	figo-1	SAC domain-containing protein	0.6285	0.7623	P90770	13.8939	12.4777	12.0814	12.9862	12.7003	13.54
1744	0.9166	12.9526	2.1257	1.3687	nonDE	nonDE	C55A6.4	P90779	C55A6.4	C-factor	0.0075	0.0428	P90779	12.6846	12.0618	12.7364	13.4136	13.1887	13.6304
1745	0.0183	12.939	0.0133	0.0063	nonDE	nonDE	sdz-8	P90780	sdz-8	C-factor	0.9699	0.9855	P90780	13.738	12.7842	12.2674	12.7999	13.6087	12.436
1746	0.1228	13.2446	0.1219	0.0679	nonDE	nonDE	pafo-1	P90783	pafo-1	RNA polymerase II-associated factor 1 homolog	0.7553	0.8554	P90783	12.9032	12.9824	13.6639	13.875	12.6175	13.4254
1747	0.1989	13.3114	0.6954	0.4392	nonDE	nonDE	prg-1	P90786	prg-1	Piwi-like protein 1	0.2016	0.3637	P90786	13.1195	13.2318	13.2845	13.2776	13.5949	13.3601
1748	-0.17	16.0579	0.4702	0.2936	nonDE	nonDE	D2030.2	P90788	D2030.2	ATP-dependent Clp protease ATP-binding subunit clpX-like, mitochondrial	0.3386	0.5086	P90788	16.097	16.3705	15.9612	16.1396	15.9528	15.8263
1749	0.765	13.0926	0.6266	0.3928	nonDE	nonDE	D2030.4	P90789	D2030.4	NADH dehydrogenase [ubiquinone] 1 beta subcomplex subunit 7	0.2363	0.4048	P90789	11.5667	12.7054	13.8583	13.5298	13.8221	13.0735
1750	-0.0031	13.7663	0.0035	0.0014	nonDE	nonDE	D2030.3	P90790	D2030.3	Fanconi anemia group I protein	0.9919	0.9967	P90790	13.2926	13.906	14.1051	13.3039	13.9854	14.0051
1751	0.361	15.1277	1.3936	0.89	nonDE	nonDE	gpdh-3	P90795	gpdh-3	Probable glycerol-3-phosphate dehydrogenase, mitochondrial	0.0404	0.1288	P90795	15.1052	14.8646	14.8719	15.4368	15.3003	15.1877
1752	0.012	15.4275	0.032	0.015	nonDE	nonDE	hpx-2	P90820	hpx-2	Heme peroxidase 2	0.9291	0.966	P90820	15.3629	15.53	15.3717	15.5521	15.4275	15.321
1753	-0.3483	16.3255	0.7572	0.4777	nonDE	nonDE	F10C2.4	P90829	F10C2.4	DNA polymerase delta catalytic subunit	0.1749	0.3329	P90829	16.7201	16.6661	16.1128	15.946	16.0688	16.4392
1754	-0.2749	12.9932	0.7505	0.474	nonDE	nonDE	dars-2	P90831	dars-2	Aminoacyl-transfer RNA synthetases class-II family profile domain-containing protein	0.1776	0.3357	P90831	13.2169	13.3104	12.8645	13.0803	12.7107	12.7761
1755	1.6138	15.0427	4.0476	2.6939	upReg	upReg	smgl-1	P90841	smgl-1	Neuroblastoma-amplified sequence	0.0001	0.002	P90841	14.2792	14.1031	14.3251	15.5994	15.811	16.1383
1756	0.3212	15.7119	0.2376	0.1413	nonDE	nonDE	F26E4.3	P90850	F26E4.3	Uncharacterized peptidase C1-like protein F26E4.3	0.5786	0.7223	P90850	14.489	15.4784	16.6864	15.7948	16.1739	15.6487
1757	-0.3637	17.427	0.8147	0.5147	nonDE	nonDE	F36A2.7	P90860	F36A2.7	Cytochrome c oxidase subunit 4	0.1532	0.3057	P90860	17.272	17.613	17.9414	17.2479	17.4864	17.001
1758	0.1477	14.7122	0.4172	0.2577	nonDE	nonDE	F36A2.9	P90862	F36A2.9	SGNH_hydro domain-containing protein	0.3827	0.5525	P90862	14.8199	14.4834	14.6117	14.7814	14.9606	14.6161
1759	0.0416	14.7223	0.1287	0.0719	nonDE	nonDE	F49C12.9	P90879	F49C12.9	UBA domain-containing protein	0.7435	0.8475	P90879	14.773	14.5854	14.7461	14.685	14.7955	14.7486
1760	0.2634	13.9201	0.3487	0.2145	nonDE	nonDE	F55H12.4	P90889	F55H12.4	DB domain-containing protein	0.448	0.6102	P90889	13.2901	13.7082	14.3669	14.3012	14.2059	13.6485
1761	0.1206	12.1158	0.1767	0.1019	nonDE	nonDE	F56F10.1	P90893	F56F10.1	Putative serine protease F56F10.1	0.6657	0.7908	P90893	ND	11.9665	12.1846	12.1962	ND	ND
1762	0.204	15.9989	0.6193	0.3886	nonDE	nonDE	rde-12	P90897	rde-12	DEAD-box ATP-dependent RNA helicase rde-12	0.2403	0.4087	P90897	15.9339	16.0084	15.7484	15.8709	16.239	16.1928
1763	0.2872	17.1689	0.6113	0.383	nonDE	nonDE	ifa-4	P90900	ifa-4	Intermediate filament protein ifa-4	0.2447	0.414	P90900	17.048	17.0868	16.9411	17.3157	17.7179	16.9038
1764	0.1673	14.2301	0.556	0.3466	nonDE	nonDE	gfi-2	P90902	gfi-2	ANK_REP_REGION domain-containing protein	0.2779	0.4502	P90902	14.1514	14.2266	14.0615	14.1893	14.5086	14.2433
1765	2.8961	14.9922	4.4849	3.0112	upReg	upReg	K02B12.7	P90904	K02B12.7	Arf-GAP domain-containing protein	0	0.001	P90904	ND	12.9916	13.5175	16.2401	16.0476	16.1642
1766	-0.4336	15.3744	2.0096	1.2981	nonDE	nonDE	lin-53	P90916	lin-53	Probable histone-binding protein lin-53	0.0098	0.0503	P90916	15.4999	15.6677	15.6061	15.1802	15.1776	15.1151
1767	0.0231	13.0913	0.0423	0.0202	nonDE	nonDE	rba-1	P90917	rba-1	Probable histone-binding protein rba-1	0.9073	0.9546	P90917	12.8761	13.1691	13.1943	13.4237	12.8974	12.9875
1768	0.0982	14.2539	0.2908	0.1746	nonDE	nonDE	K07A12.1	P90919	K07A12.1	Nulp1-pending protein	0.512	0.6689	P90919	14.3261	14.2936	13.9947	14.2865	14.2532	14.3694
1769	-0.3069	15.6896	0.9256	0.5891	nonDE	nonDE	asg-1	P90921	asg-1	Probable ATP synthase subunit g 1, mitochondrial	0.1187	0.2576	P90921	15.6276	15.8338	16.0677	15.4311	15.7282	15.4492
1770	0.2968	14.4142	1.0767	0.6841	nonDE	nonDE	hbs-1	P90922	hbs-1	Tr-type G domain-containing protein	0.0838	0.2069	P90922	14.3858	14.2857	14.126	14.5979	14.3962	14.6938
1771	2.3842	15.7838	5.9841	3.8971	upReg	upReg	pah-1	P90925	pah-1	Phenylalanine-4-hydroxylase	0	0.0001	P90925	14.5166	14.6981	14.5603	16.9954	16.8982	17.034
1772	2.7696	13.0449	3.4562	2.2462	upReg	upReg	clic-1	P90961	clic-1	Clathrin light chain	0.0003	0.0057	P90961	10.8384	12.3344	11.8074	14.4106	14.564	14.3146
1773	-0.2644	14.7542	1.1457	0.7282	nonDE	nonDE	uaf-1	P90978	uaf-1	Splicing factor U2AF 65 kDa subunit	0.0715	0.187	P90978	14.7623	14.965	14.932	14.5775	14.6462	14.6421
1774	-0.1766	16.7674	0.6189	0.3886	nonDE	nonDE	rps-29	P90983	rps-29	Small ribosomal subunit protein uS14	0.2405	0.4087	P90983	16.8511	16.7415	16.9744	16.8252	16.632	16.5801
1775	-0.2399	17.3456	1.0751	0.6833	nonDE	nonDE	misc-1	P90992	misc-1	Mitochondrial 2-oxoglutarate/malate carrier protein	0.0841	0.2073	P90992	17.4737	17.5205	17.4025	17.1502	17.2743	17.2525
1776	0.654	15.8039	2.4994	1.6017	nonDE	nonDE	djr-1.1	P90994	djr-1.1	Glutathione-independent glyoxalase DJR-1.1	0.0032	0.025	P90994	15.6417	15.2975	15.4916	16.1242	16.0719	16.1968
1777	-0.0801	15.7783	0.2242	0.1326	nonDE	nonDE	dhs-1	P91013	dhs-1	Retinol dehydrogenase 12-like	0.5968	0.7369	P91013	15.9931	15.7903	15.6715	15.6473	15.6976	15.8698
1778	0.1026	12.0518	0.2386	0.1417	nonDE	nonDE	hpo-32	P91017	hpo-32	Remorin_C domain-containing protein	0.5773	0.7216	P91017	12.0263	11.9896	11.9855	11.7713	12.3087	12.2293
1779	0.3112	16.4251	0.7286	0.4601	nonDE	nonDE	C07D8.6	P91020	C07D8.6	NADP-dependent oxidoreductase domain-containing protein	0.1868	0.3467	P91020	16.0539	16.2284	16.5262	16.7845	16.7165	16.2411
1780	-0.3996	13.0777	0.3155	0.193	nonDE	nonDE	C10G11.8	P91025	C10G11.8	AAA+ ATPase domain-containing protein	0.4836	0.6412	P91025	13.6573	13.0971	13.0781	13.4518	11.6573	13.5245
1781	0.6594	14.6761	0.5473	0.3406	nonDE	nonDE	spch-2	P91026	spch-2	SPerm CHromatin enriched	0.2836	0.4565	P91026	15.2336	14.483	13.3223	14.7674	14.5111	15.7388
1782	0.4498	14.1831	0.3397	0.2092	nonDE	nonDE	chdp-1	P91027	chdp-1	Calponin-homology (CH) domain-containing protein	0.4575	0.6177	P91027	12.8866	14.0671	14.9209	14.8332	14.644	13.7469
1783	1.4169	13.6937	2.0255	1.3083	upReg	upReg	ugt-25	P91039	ugt-25	UDP-glucuronosyltransferase	0.0094	0.0492	P91039	ND	ND	12.631	14.3016	14.1136	13.7287
1784	0.1663	16.2468	0.4694	0.2934	nonDE	nonDE	sptl-1	P91079	sptl-1	Serine palmitoyltransferase 1	0.3393	0.5088	P91079	16.1602	16.0296	16.301	16.1176	16.3304	16.5418
1785	-0.1143	11.2374	0.1681	0.0961	nonDE	nonDE	C24A11.1	P91090	C24A11.1	Zf-RING_14 domain-containing protein	0.6791	0.8014	P91090	10.9975	11.6144	ND	11.4315	11.1863	10.9572
1786	-1.0705	15.5567	1.5172	0.9767	downReg	nonDE	pqn-15	P91094	pqn-15	Prion-like-(Q/N-rich)-domain-bearing protein	0.0304	0.1055	P91094	15.2409	16.5567	16.4782	14.9349	14.8658	15.2635
1787	-0.3088	13.78	0.2473	0.1468	nonDE	nonDE	C32E12.1	P91122	C32E12.1	SAM domain-containing protein	0.5658	0.7131	P91122	14.9966	13.7865	13.0199	13.7116	13.2623	13.9028
1788	-0.3982	14.1812	0.9527	0.6044	nonDE	nonDE	pmlr-1	P91125	pmlr-1	FHA domain-containing protein	0.1115	0.2487	P91125	14.5695	14.4196	14.1519	14.3591	13.7465	13.8407
1789	1.3824	13.9959	1.7162	1.1074	upReg	nonDE	tppp-1	P91127	tppp-1	Tubulin polymerization-promoting protein homolog	0.0192	0.0781	P91127	13.4954	12.3524	14.0664	14.8855	14.5825	14.5934
1790	0.0151	19.9027	0.0458	0.022	nonDE	nonDE	rpl-13	P91128	rpl-13	Large ribosomal subunit protein eL13	0.8998	0.9506	P91128	19.9337	19.9318	19.8198	19.8698	19.9659	19.895
1791		7.2596			nonDE	nonDE	C32E8.9	P91130	C32E8.9	Enoyl-CoA hydratase/isomerase family protein			P91130	ND	ND	ND	7.7503	ND	6.7689
1792	-0.284	13.6844	0.6096	0.3828	nonDE	nonDE	ubr-1	P91133	ubr-1	E3 ubiquitin-protein ligase ubr-1	0.2457	0.4142	P91133	14.2146	13.7209	13.5435	13.2958	13.636	13.6953
1793	0.4944	13.9658	0.8801	0.5579	nonDE	nonDE	adss-1	P91134	adss-1	Adenylosuccinate synthetase	0.1318	0.2768	P91134	13.6257	13.3236	14.2065	14.5392	14.214	13.8857
1794	1.3426	13.6033	3.0056	1.9304	upReg	upReg	exoc-7	P91149	exoc-7	Exocyst complex component 7	0.001	0.0117	P91149	12.4616	13.0695	13.265	14.2828	14.2793	14.2617
1795	2.1832	14.9162	4.8586	3.212	upReg	upReg	cogc-5	P91151	cogc-5	Conserved oligomeric Golgi complex subunit 5	0	0.0006	P91151	14.0223	13.7438	13.7079	15.8163	15.9462	16.2609
1796	0.4316	12.4905	1.3259	0.8453	nonDE	nonDE	C43E11.9	P91154	C43E11.9	60S ribosome subunit biogenesis protein NIP7 homolog	0.0472	0.1428	P91154	ND	12.292	12.1711	12.6124	12.5333	12.8436
1797	0.2193	10.7801	0.2727	0.1629	nonDE	nonDE	acin-1	P91156	acin-1	SAP domain-containing protein	0.5337	0.6872	P91156	ND	10.9644	10.3326	10.592	11.3407	10.6707
1798	-0.1165	15.0541	0.3523	0.2164	nonDE	nonDE	syf-1	P91175	syf-1	Pre-mRNA-splicing factor SYF1	0.4444	0.6075	P91175	15.3014	15.0959	14.9397	14.9992	14.9183	15.0701
1799	-0.2208	15.4432	0.8309	0.5267	nonDE	nonDE	D2092.4	P91194	D2092.4	Thioredoxin domain-containing protein	0.1476	0.2974	P91194	15.397	15.5551	15.7086	15.2764	15.3439	15.3781
1800	-0.0722	17.2195	0.1842	0.1069	nonDE	nonDE	srpa-72	P91240	srpa-72	Signal recognition particle subunit SRP72	0.6543	0.7818	P91240	17.1841	17.3278	17.2547	16.9784	17.1569	17.4148
1801	-0.1996	15.5826	0.5997	0.3757	nonDE	nonDE	dnj-9	P91243	dnj-9	J domain-containing protein	0.2513	0.421	P91243	15.912	15.7072	15.428	15.4922	15.4804	15.476
1802	0.5202	13.835	0.5245	0.3255	nonDE	nonDE	gst-7	P91253	gst-7	Probable glutathione S-transferase 7	0.2989	0.4726	P91253	13.8564	12.8283	14.04	14.6506	14.2906	13.3439
1803	-0.4896	13.4091	2.1657	1.3948	nonDE	nonDE	F25B4.7	P91270	F25B4.7	ADP/ATP translocase	0.0068	0.0403	P91270	13.6152	13.7344	13.612	13.2674	13.0791	13.1463
1804	-0.1854	17.1111	0.6679	0.4207	nonDE	nonDE	ima-2	P91276	ima-2	Importin subunit alpha-2	0.2148	0.3796	P91276	17.1326	17.2089	17.2699	16.8635	17.168	17.0236
1805	-0.5084	17.0254	2.038	1.3119	nonDE	nonDE	hrpk-1	P91277	hrpk-1	Heterogeneous nuclear ribonucleoprotein K homolog	0.0092	0.0488	P91277	17.2248	17.1908	17.4231	16.647	16.7877	16.8787
1806	0.0466	16.8181	0.0587	0.0276	nonDE	nonDE	atp-3	P91283	atp-3	ATP synthase subunit O, mitochondrial	0.8735	0.9385	P91283	16.5857	16.4224	17.3762	17.0709	16.6895	16.7637
1807	-0.2099	14.2634	0.8136	0.5143	nonDE	nonDE	F27C1.2	P91284	F27C1.2	Copper transport protein	0.1536	0.306	P91284	14.3448	14.2608	14.4995	14.1996	14.0609	14.2149
1808	0.7326	14.7416	0.7308	0.4616	nonDE	nonDE	vha-10	P91303	vha-10	Probable V-type proton ATPase subunit G	0.1859	0.3455	P91303	13.9784	13.8474	15.3	15.809	14.8358	14.6788
1809	-0.0107	14.7264	0.0139	0.0066	nonDE	nonDE	cey-2	P91306	cey-2	CSD domain-containing protein	0.9685	0.985	P91306	14.5476	14.4335	15.2143	15.0138	14.6799	14.4695
1810	1.5323	14.0186	4.2286	2.8294	upReg	upReg	F46F11.1	P91309	F46F11.1	Inositol hexakisphosphate and diphosphoinositol-pentakisphosphate kinase	0.0001	0.0015	P91309	13.3313	13.368	13.058	14.6773	14.7006	14.9764
1811	-0.6187	13.0246	0.8102	0.5114	nonDE	nonDE	F53E10.1	P91321	F53E10.1	MOSC domain-containing protein	0.1548	0.308	P91321	13.7785	12.7296	13.308	12.3756	ND	12.9312
1812	-0.3667	17.118	0.7039	0.4444	nonDE	nonDE	F55F8.2	P91340	F55F8.2	ATP-dependent RNA helicase	0.1977	0.3594	P91340	16.8669	17.3663	17.671	16.7703	16.79	17.2437
1813	-0.2491	14.0542	1.0024	0.6364	nonDE	nonDE	F55F8.3	P91341	F55F8.3	Periodic tryptophan protein 2 homolog	0.0994	0.231	P91341	14.1378	14.3175	14.081	13.8488	14.002	13.9382
1814	0.1966	13.4215	0.3506	0.2158	nonDE	nonDE	wdr-12	P91343	wdr-12	Ribosome biogenesis protein WDR12 homolog	0.4461	0.6084	P91343	12.9138	13.373	13.6827	13.7999	13.3438	13.4157
1815	0.1456	13.3797	0.4728	0.2954	nonDE	nonDE	spd-5	P91349	spd-5	Spindle-defective protein 5	0.3367	0.5066	P91349	13.388	13.365	13.1675	13.5436	13.5258	13.2879
1816	-0.2982	16.3033	0.9123	0.5798	nonDE	nonDE	npp-6	P91350	npp-6	Nuclear Pore complex Protein	0.1224	0.2631	P91350	16.5068	16.5142	16.3361	15.8674	16.2852	16.3099
1817	1.5248	13.3899	1.436	0.9184	upReg	nonDE	zipt-11	P91354	zipt-11	Zinc transporter ZIP11	0.0366	0.1207	P91354	12.7895	11.4304	13.6627	14.2782	14.4248	13.7539
1818	0.0592	20.7947	0.1707	0.098	nonDE	nonDE	rpl-15	P91374	rpl-15	Large ribosomal subunit protein eL15	0.675	0.798	P91374	20.7088	20.9247	20.6618	20.7334	20.8158	20.9239
1819	-0.1832	15.8642	0.4471	0.2772	nonDE	nonDE	ostd-1	P91390	ostd-1	Dolichyl-diphosphooligosaccharide--protein glycosyltransferase subunit 2	0.3572	0.5282	P91390	15.689	16.0786	16.0998	15.6684	15.6282	16.021
1820	0.0037	16.6326	0.0102	0.0046	nonDE	nonDE	cey-3	P91398	cey-3	CSD domain-containing protein	0.9767	0.9895	P91398	16.5653	16.5677	16.7592	16.6665	16.6157	16.6211
1821	-0.4827	13.5615	0.9225	0.5868	nonDE	nonDE	klp-15	P91400	klp-15	Kinesin motor domain-containing protein	0.1195	0.259	P91400	14.0011	13.9653	13.4421	13.0957	13.0711	13.7936
1822	-0.6149	12.6368	1.6714	1.0761	nonDE	nonDE	ctnb-1	P91401	ctnb-1	Beta-catenin-like protein 1 N-terminal domain-containing protein	0.0213	0.0839	P91401	12.7771	13.1771	12.8785	12.0277	12.6033	12.357
1823		9.6563			nonDE	nonDE	rbx-2	P91404	rbx-2	RING-type domain-containing protein			P91404	ND	ND	ND	9.7563	9.6429	9.5696
1824	1.1512	15.388	3.9886	2.6456	upReg	upReg	eppl-1	P91408	eppl-1	Ethanolamine-phosphate phospho-lyase homolog 1	0.0001	0.0023	P91408	14.9145	14.7494	14.7732	15.9639	15.8461	16.0808
1825		12.7569			nonDE	nonDE	T03F1.11	P91423	T03F1.11	EF-hand domain-containing protein			P91423	ND	ND	ND	13.7614	11.7525	ND
1826	-0.5433	13.1069	1.4764	0.9465	nonDE	nonDE	tfbm-1	P91424	tfbm-1	Dimethyladenosine transferase 1, mitochondrial	0.0334	0.1131	P91424	13.6849	13.3545	13.0962	12.6116	12.9527	12.9413
1827	-0.0185	16.4586	0.0292	0.0134	nonDE	nonDE	pgk-1	P91427	pgk-1	Probable phosphoglycerate kinase	0.9349	0.9696	P91427	16.0898	16.5736	16.7402	16.6522	16.47	16.226
1828	0.8723	15.0129	2.9805	1.9185	nonDE	nonDE	uba-5	P91430	uba-5	Ubiquitin-like modifier-activating enzyme 5	0.001	0.0121	P91430	14.4433	14.6399	14.647	15.3895	15.6547	15.3029
1829	-0.5548	12.3651	1.3243	0.8448	nonDE	nonDE	hum-6	P91443	hum-6	Unconventional myosin heavy chain 6	0.0474	0.1429	P91443	12.6621	12.4271	12.8384	12.368	12.2136	11.6815
1830	0.4185	13.4705	2.0486	1.3193	nonDE	nonDE	npp-7	P91457	npp-7	RanBP2-type domain-containing protein	0.0089	0.0479	P91457	13.2954	13.2529	13.2355	13.6752	13.7147	13.6494
1831	-0.4216	13.3557	1.6216	1.0469	nonDE	nonDE	T20F5.7	P91483	T20F5.7	RING-type domain-containing protein	0.0239	0.0898	P91483	13.629	13.4373	13.6332	13.0023	13.1221	13.3104
1832	0.935	13.2815	1.2654	0.8035	nonDE	nonDE	T23B3.2	P91491	T23B3.2	Plasma membrane proteolipid 3	0.0543	0.1572	P91491	13.2462	12.6554	12.5404	14.4683	13.0727	13.7062
1833	0.2217	14.9084	1.0561	0.6705	nonDE	nonDE	T23H2.3	P91494	T23H2.3	Transcription termination factor 2	0.0879	0.2135	P91494	14.8217	14.7897	14.781	15.0067	15.0291	15.0219
1834	-0.4615	14.5628	1.5576	1.0066	nonDE	nonDE	npp-12	P91495	npp-12	BIG2 domain-containing protein	0.0277	0.0985	P91495	14.8974	14.7131	14.7703	14.5923	14.2608	14.1431
1835	0.3446	14.6297	1.328	0.846	nonDE	nonDE	nmrk-1	P91500	nmrk-1	Molybdopterin synthase catalytic subunit	0.047	0.1426	P91500	14.5053	14.4508	14.416	14.597	14.9207	14.8884
1836	0.3432	12.4136	0.594	0.3722	nonDE	nonDE	nse-1	P91501	nse-1	Phorbol-ester/DAG-type domain-containing protein	0.2547	0.4244	P91501	12.0474	12.4912	12.1873	12.5008	12.153	13.1017
1837	0.6862	16.2276	2.5021	1.6024	nonDE	nonDE	usp-5	P91502	usp-5	Ubiquitin carboxyl-terminal hydrolase	0.0031	0.025	P91502	16.0566	15.6618	15.9352	16.5401	16.5604	16.6116
1838	0.3922	14.0283	1.692	1.0901	nonDE	nonDE	fbxa-64	P91522	fbxa-64	F-box domain-containing protein	0.0203	0.0813	P91522	13.8622	13.9124	13.7221	14.2434	14.3062	14.1236
1839	-0.4709	15.5764	2.1898	1.4096	nonDE	nonDE	ZC204.12	P91544	ZC204.12	MATH domain-containing protein	0.0065	0.0389	P91544	15.7635	15.7842	15.8879	15.4032	15.3198	15.2999
1840	0.3185	13.644	0.5449	0.3393	nonDE	nonDE	msa-1	P91844	msa-1	Transmembrane protein	0.2852	0.4578	P91844	ND	ND	13.4317	13.8423	13.6581	ND
1841	0.4466	17.8417	1.5604	1.007	nonDE	nonDE	maph-1.1	P91859	maph-1.1	Microtubule-associated protein homolog maph-1.1	0.0275	0.0984	P91859	17.8292	17.6095	17.4165	18.1855	18.0476	17.962
1842	-0.0188	19.061	0.0455	0.0219	nonDE	nonDE	fasn-1	P91871	fasn-1	Carrier domain-containing protein	0.9005	0.9508	P91871	19.2146	19.1045	18.8922	18.9114	19.1242	19.1191
1843	-1.2228	15.4719	2.3979	1.5324	downReg	downReg	mec-12	P91910	mec-12	Tubulin alpha-3 chain	0.004	0.0294	P91910	15.5219	16.1703	16.5576	14.8078	14.8821	14.8914
1844	0.5836	16.0634	1.0497	0.6684	nonDE	nonDE	rla-1	P91913	rla-1	Large ribosomal subunit protein P1	0.0892	0.2146	P91913	15.7653	15.4668	16.0827	16.7505	16.4856	15.8297
1845	0.1085	19.4888	0.3587	0.2206	nonDE	nonDE	rpl-27	P91914	rpl-27	Large ribosomal subunit protein eL27	0.4379	0.6017	P91914	19.4304	19.3033	19.5701	19.4649	19.541	19.6233
1846	-0.0482	20.074	0.1659	0.0945	nonDE	nonDE	ola-1	P91917	ola-1	Obg-like ATPase 1	0.6825	0.8045	P91917	20.0637	20.1047	20.1258	19.9883	20.0743	20.087
1847	-0.1447	15.7862	0.4475	0.2774	nonDE	nonDE	snr-2	P91918	snr-2	Probable small nuclear ribonucleoprotein-associated protein B	0.3569	0.528	P91918	15.8968	15.8728	15.8061	15.752	15.8922	15.4975
1848	0.2864	15.554	0.3767	0.2321	nonDE	nonDE	F53F1.2	P91997	F53F1.2	NADP-dependent oxidoreductase domain-containing protein	0.42	0.586	P91997	14.8057	15.474	15.9527	15.736	15.3544	16.0012
1849	0.0704	13.0991	0.0803	0.0421	nonDE	nonDE	F53F1.3	P91998	F53F1.3	NADP-dependent oxidoreductase domain-containing protein	0.8312	0.9076	P91998	12.5272	13.6089	13.0555	13.2788	13.3563	12.7677
1850	-0.136	16.9169	0.3143	0.1923	nonDE	nonDE	cpz-2	P92005	cpz-2	cathepsin X	0.485	0.6422	P92005	17.1825	17.0171	16.7551	17.0163	16.9414	16.5892
1851	-0.0596	15.4178	0.0919	0.0492	nonDE	nonDE	let-502	P92199	let-502	Rho-associated protein kinase let-502	0.8093	0.8929	P92199	15.8245	15.5604	14.9579	15.3945	15.4346	15.3348
1852	0.1307	11.9778	0.0739	0.0385	nonDE	nonDE	dpy-31	P98060	dpy-31	Zinc metalloproteinase dpy-31	0.8434	0.9152	P98060	ND	10.8605	12.9382	12.118	12.1754	11.7967
1853		14.1629			nonDE	nonDE	unc-33	Q01630	unc-33	Protein unc-33			Q01630	ND	ND	ND	15.3491	14.2017	12.9379
1854	-0.1927	14.4563	0.6334	0.3978	nonDE	nonDE	hipr-1	Q02328	hipr-1	Huntington interacting protein related 1	0.2326	0.4002	Q02328	14.6717	14.564	14.4221	14.1819	14.5038	14.3941
1855	-0.0426	15.3301	0.0927	0.0498	nonDE	nonDE	ZK370.4	Q02331	ZK370.4	Patatin-like phospholipase domain-containing protein ZK370.4	0.8078	0.8917	Q02331	15.6228	15.2971	15.1343	15.2043	15.427	15.295
1856	-0.4745	15.862	2.2043	1.4172	nonDE	nonDE	pdhk-2	Q02332	pdhk-2	Probable [pyruvate dehydrogenase (acetyl-transferring)] kinase, mitochondrial	0.0062	0.0383	Q02332	16.1313	16.1087	16.0578	15.5713	15.5889	15.7141
1857	-0.1812	14.8638	0.7599	0.4797	nonDE	nonDE	tomm-70	Q02335	tomm-70	Mitochondrial import receptor subunit tomm-70	0.1738	0.3314	Q02335	14.9704	14.9983	14.8944	14.6874	14.7854	14.8468
1858	-0.2478	16.8007	1.1585	0.7357	nonDE	nonDE	ced-10	Q03206	ced-10	Ras-related protein ced-10	0.0694	0.1838	Q03206	16.9464	16.863	16.9644	16.7139	16.6487	16.6677
1859	-0.6375	14.0728	1.8845	1.2172	nonDE	nonDE	ctr-9	Q03560	ctr-9	RNA polymerase-associated protein CTR9	0.013	0.0606	Q03560	14.26	14.5481	14.3667	13.4346	13.9562	13.8714
1860	1.2443	15.1327	2.853	1.8402	upReg	upReg	spk-1	Q03563	spk-1	Serine/threonine-protein kinase spk-1	0.0014	0.0144	Q03563	14.038	14.736	14.7576	15.6796	15.786	15.799
1861	-0.3432	15.3808	0.8537	0.5397	nonDE	nonDE	B0464.6	Q03564	B0464.6	Uncharacterized protein B0464.6	0.14	0.2886	Q03564	15.7858	15.6588	15.2126	14.9779	15.2917	15.358
1862	0.1073	12.0531	0.0953	0.0511	nonDE	nonDE	C38C10.2	Q03567	C38C10.2	Uncharacterized transporter slc-17.2	0.803	0.889	Q03567	12.163	11.5397	12.376	ND	12.1335	ND
1863	-0.9115	13.4195	1.7542	1.1257	nonDE	nonDE	C38C10.3	Q03568	C38C10.3	Uncharacterized protein C38C10.3	0.0176	0.0749	Q03568	13.3925	14.0939	14.1394	12.5825	13.0232	13.2856
1864	-0.4905	13.2024	1.7433	1.1213	nonDE	nonDE	rgr-1	Q03570	rgr-1	Mediator of RNA polymerase II transcription subunit 14	0.0181	0.0756	Q03570	13.337	13.6716	13.3344	12.8162	13.0247	13.0304
1865	1.3574	14.6915	1.4665	0.9394	upReg	nonDE	ttr-5	Q03575	ttr-5	Transthyretin-like protein 5	0.0342	0.115	Q03575	14.8773	14.1426	13.0185	15.8178	15.0035	15.2892
1866	-0.1165	20.893	0.3397	0.2092	nonDE	nonDE	dars-1	Q03577	dars-1	Aspartate--tRNA ligase, cytoplasmic	0.4574	0.6177	Q03577	21.1294	21.0043	20.7202	20.8123	20.8316	20.8604
1867	0.0071	15.7794	0.0166	0.0074	nonDE	nonDE	ufc-1	Q03598	ufc-1	Ubiquitin-fold modifier-conjugating enzyme 1	0.9625	0.983	Q03598	15.7469	15.6806	15.9	15.9768	15.712	15.6599
1868	-0.2507	17.2655	0.7016	0.4433	nonDE	nonDE	rnr-1	Q03604	rnr-1	Ribonucleoside-diphosphate reductase large subunit	0.1988	0.3604	Q03604	17.6408	17.3962	17.1355	17.0025	17.1328	17.2849
1869	-0.3083	14.6219	1.3357	0.8512	nonDE	nonDE	T23G5.2	Q03606	T23G5.2	CRAL-TRIO domain-containing protein T23G5.2	0.0462	0.1409	Q03606	14.7178	14.7763	14.8339	14.4938	14.5632	14.3463
1870	-0.9031	13.175	0.9656	0.6111	nonDE	nonDE	cls-3	Q03609	cls-3	Protein CLASP-3	0.1082	0.2449	Q03609	12.9611	13.3262	13.915	ND	ND	12.4976
1871	0.5497	12.0699	0.5971	0.3742	nonDE	nonDE	saeg-2	Q03615	saeg-2	Suppressor of activated egl-4 protein 2	0.2529	0.4225	Q03615	11.2633	ND	12.3269	12.3339	12.3556	ND
1872	2.1001	13.5203	5.1082	3.3454	upReg	upReg	lrp-1	Q04833	lrp-1	Low-density lipoprotein receptor-related protein	0	0.0005	Q04833	12.4496	12.3144	12.6468	14.7313	14.4433	14.5364
1873	-0.1912	17.7534	0.5316	0.3302	nonDE	nonDE	rpn-3	Q04908	rpn-3	26S proteasome non-ATPase regulatory subunit 3	0.294	0.4676	Q04908	17.9088	17.9412	17.697	17.4071	17.6953	17.871
1874	0.434	16.4622	1.3658	0.8712	nonDE	nonDE	hsp-110	Q05036	hsp-110	Heat shock protein 110	0.0431	0.1345	Q05036	16.4818	16.086	16.1677	16.877	16.6516	16.5089
1875	0.367	16.0192	0.8196	0.5177	nonDE	nonDE	cdc-42	Q05062	cdc-42	Cell division control protein 42 homolog	0.1515	0.3036	Q05062	15.4286	15.9368	16.1417	16.1178	16.0646	16.4257
1876	0.7623	19.3469	0.7952	0.5009	nonDE	nonDE	unc-52	Q06561	unc-52	Basement membrane proteoglycan	0.1602	0.3155	Q06561	18.191	18.7495	19.9567	19.7176	20.1112	19.3553
1877	0.6554	16.0282	0.7783	0.4906	nonDE	nonDE	ule-2	Q067X2	ule-2	Uterine Lumin Expressed/locailized	0.1666	0.3232	Q067X2	14.7681	16.1961	16.1371	16.4714	16.5405	16.0557
1878	-0.5892	16.8248	1.1126	0.707	nonDE	nonDE	Q06AY5	Q06AY5	Q06AY5	Four domain-type voltage-gated ion channel alpha-1 subunit	0.0772	0.1963	Q06AY5	17.2149	16.9286	17.2147	17.0744	16.4628	16.0533
1879	0.0513	13.9052	0.1451	0.0813	nonDE	nonDE	F13H6.3	Q07085	F13H6.3	Esterase CM06B1	0.716	0.8292	Q07085	14.0402	13.7739	13.8246	13.9625	14.0054	13.8248
1880	-0.4848	13.8865	0.3994	0.2466	nonDE	nonDE	lin-45	Q07292	lin-45	Raf homolog serine/threonine-protein kinase	0.3987	0.5667	Q07292	14.0335	14.2877	14.0654	12.4507	13.8784	14.6032
1881	0.3134	16.7632	0.8153	0.5148	nonDE	nonDE	unc-60	Q07749	unc-60	Actin-depolymerizing factor 2, isoform c	0.153	0.3056	Q07749	16.7594	16.4918	16.5682	17.0979	16.5646	17.0971
1882	0.043	18.2801	0.1248	0.07	nonDE	nonDE	unc-60	Q07750	unc-60	Actin-depolymerizing factor 1, isoforms a/b	0.7503	0.8512	Q07750	18.3174	18.1424	18.3161	18.3604	18.1746	18.3699
1883	-0.2181	14.8457	0.1688	0.0967	nonDE	nonDE	B0495.5	Q09214	B0495.5	Uncharacterized protein B0495.5	0.678	0.8004	Q09214	14.6132	14.5212	15.7296	13.8528	15.34	15.0171
1884	-0.0379	14.9435	0.0548	0.0261	nonDE	nonDE	B0495.7	Q09216	B0495.7	Putative endoplasmic reticulum metallopeptidase 1-A	0.8814	0.9417	Q09216	15.4625	14.6479	14.777	14.9165	14.7768	15.0804
1885		12.2121			nonDE	nonDE	B0495.8	Q09217	B0495.8	Uncharacterized protein B0495.8			Q09217	12.3844	12.6327	11.6193	ND	ND	ND
1886	2.0047	13.0031	1.6881	1.0885	upReg	nonDE	B0228.1	Q09220	B0228.1	Uncharacterized protein B0228.1	0.0205	0.0816	Q09220	12.9612	12.4894	10.5515	14.4029	13.9769	13.6365
1887	0.4272	13.942	0.9923	0.6314	nonDE	nonDE	cpna-2	Q09221	cpna-2	Copine family protein 2	0.1018	0.2337	Q09221	13.9366	13.7707	13.478	14.2788	14.4153	13.7727
1888	0.3712	14.2652	1.2154	0.7725	nonDE	nonDE	nrf-6	Q09225	nrf-6	Nose resistant to fluoxetine protein 6	0.0609	0.1689	Q09225	14.2538	14.1216	13.8633	14.442	14.2949	14.6155
1889	0.7589	12.1968	1.1515	0.7318	nonDE	nonDE	C09F5.1	Q09231	C09F5.1	BRICHOS domain-containing protein C09F5.1	0.0705	0.1854	Q09231	11.5603	12.0744	ND	12.3066	12.8459	ND
1890	0.2824	17.7284	1.1611	0.7377	nonDE	nonDE	copd-1	Q09236	copd-1	Probable coatomer subunit delta	0.069	0.1829	Q09236	17.6924	17.5466	17.5227	17.8614	17.7621	17.9853
1891	2.0564	14.2521	4.5843	3.0687	upReg	upReg	gyf-1	Q09237	gyf-1	GYF domain-containing protein gyf-1	0	0.0009	Q09237	13.4974	12.891	13.2834	15.3166	15.2579	15.2666
1892	0.1187	12.7743	0.0543	0.0261	nonDE	nonDE	dnc-2	Q09248	dnc-2	Probable dynactin subunit 2	0.8824	0.9417	Q09248	13.8191	13.4568	10.869	12.7956	12.8277	12.8778
1893	-0.7115	13.3804	2.1427	1.3801	nonDE	nonDE	mrps-31	Q09261	mrps-31	Small ribosomal subunit protein mS31	0.0072	0.0417	Q09261	13.5649	13.9508	13.6929	13.2021	12.7624	13.1095
1894	0.4809	12.2046	0.8677	0.5494	nonDE	nonDE	efr-3	Q09263	efr-3	Protein EFR3 homolog	0.1356	0.2822	Q09263	12.0467	12.4269	11.419	12.5591	12.2191	12.5571
1895	0.783	12.1576	1.1784	0.7473	nonDE	nonDE	C45G9.5	Q09278	C45G9.5	Uncharacterized protein C45G9.5	0.0663	0.1789	Q09278	11.6124	12.1582	11.5278	13.0127	11.8545	12.7802
1896	-0.4911	12.0929	0.7554	0.4766	nonDE	nonDE	C56G2.3	Q09287	C56G2.3	Uncharacterized protein C56G2.3	0.1756	0.3337	Q09287	ND	12.4202	ND	ND	11.7691	12.0892
1897	-0.1226	15.4722	0.3979	0.2455	nonDE	nonDE	tofu-6	Q09293	tofu-6	Embryonic developmental protein tofu-6	0.4	0.5682	Q09293	15.6553	15.5517	15.3934	15.2887	15.5077	15.4364
1898	0.674	15.3767	2.6763	1.7159	nonDE	nonDE	EEED8.10	Q09299	EEED8.10	Putative RNA-binding protein EEED8.10	0.0021	0.0192	Q09299	15.1606	14.9607	14.9978	15.598	15.7096	15.8335
1899	-0.1681	13.9776	0.315	0.1928	nonDE	nonDE	fbf-2	Q09312	fbf-2	Fem-3 mRNA-binding factor 2	0.4841	0.6416	Q09312	14.3241	14.0867	13.7741	13.5496	13.9561	14.1751
1900	0.3893	12.5883	0.4102	0.253	nonDE	nonDE	dct-6	Q09313	dct-6	Protein dct-6	0.3888	0.5584	Q09313	12.421	12.9299	11.8299	12.072	13.3625	12.9142
1901	-0.9613	14.1473	2.7958	1.7976	nonDE	nonDE	F25B5.5	Q09316	F25B5.5	CDK5RAP1-like protein	0.0016	0.0159	Q09316	14.6268	14.8975	14.3595	13.5806	13.5987	13.8205
1902	-0.0997	11.7484	0.0621	0.03	nonDE	nonDE	F36G3.2	Q09318	F36G3.2	Uncharacterized protein F36G3.2	0.8668	0.9333	Q09318	10.5505	11.9957	12.8486	11.9308	11.664	11.5008
1903	0.6647	13.7487	1.0365	0.6595	nonDE	nonDE	srab-14	Q09344	srab-14	Serpentine receptor class alpha/beta-14	0.0919	0.219	Q09344	13.6834	13.7258	12.8399	14.2443	13.588	14.411
1904	-0.517	12.7016	1.6291	1.0496	nonDE	nonDE	pcf-11	Q09345	pcf-11	Polyadenylation and cleavage factor homolog 11	0.0235	0.0892	Q09345	12.8556	12.8222	13.2024	12.3259	12.3399	12.6636
1905	1.4868	13.7049	3.9332	2.6068	upReg	upReg	smcr-8	Q09346	smcr-8	Guanine nucleotide exchange protein smcr-8	0.0001	0.0025	Q09346	13.2504	12.8365	12.7977	14.3395	14.426	14.5794
1906	-0.1938	14.824	0.768	0.4844	nonDE	nonDE	ufd-2	Q09349	ufd-2	Ubiquitin conjugation factor E4 ufd-2	0.1706	0.3278	Q09349	14.9237	14.9906	14.8482	14.6306	14.7039	14.8467
1907	-0.4011	14.4434	0.7517	0.4743	nonDE	nonDE	ulp-1	Q09353	ulp-1	Sentrin-specific protease	0.1771	0.3355	Q09353	15.1348	14.3213	14.4756	14.467	14.3128	13.9485
1908	-0.0346	14.576	0.057	0.0275	nonDE	nonDE	aqp-10	Q09369	aqp-10	Putative aquaporin-10	0.8769	0.9387	Q09369	14.543	14.5307	14.7062	14.4414	14.2496	14.9851
1909	-0.5207	15	1.5624	1.0083	nonDE	nonDE	npp-24	Q09372	npp-24	Protein npp-24	0.0274	0.0981	Q09372	15.3086	15.2906	15.1817	14.4133	15.0003	14.8053
1910	0.1621	15.0873	0.4757	0.2976	nonDE	nonDE	ZK177.8	Q09374	ZK177.8	Uncharacterized protein ZK177.8	0.3344	0.504	Q09374	14.9994	15.1174	14.902	15.0591	15.0371	15.4089
1911	-0.6462	13.7175	1.4525	0.9302	nonDE	nonDE	F42G10.1	Q09393	F42G10.1	Peptidase_M13 domain-containing protein	0.0353	0.1174	Q09393	14.3005	14.0941	13.7272	13.7861	13.27	13.1273
1912	0.0576	14.9692	0.1128	0.0625	nonDE	nonDE	cid-1	Q09409	cid-1	RNA uridylyltransferase	0.7713	0.866	Q09409	15.1752	14.9834	14.6625	14.8135	14.9593	15.2211
1913	0.6481	12.7142	1.1473	0.7286	nonDE	nonDE	R06F6.8	Q09417	R06F6.8	Guanine nucleotide exchange factor subunit R06F6.8	0.0712	0.1868	Q09417	12.7282	12.6732	11.7691	12.8511	12.98	13.2835
1914	0.4428	14.4201	1.0176	0.646	nonDE	nonDE	pgam-5	Q09422	pgam-5	Serine/threonine-protein phosphatase Pgam5, mitochondrial	0.096	0.2259	Q09422	14.2331	13.9845	14.3786	15.0521	14.5298	14.3425
1915	1.7484	13.8934	4.3972	2.9573	upReg	upReg	hda-2	Q09440	hda-2	Putative histone deacetylase 2	0	0.0011	Q09440	12.9715	13.2819	12.8041	14.8612	14.7993	14.6422
1916	-0.7002	13.7187	2.7188	1.7482	nonDE	nonDE	sap-49	Q09442	sap-49	Splicing factor 3B subunit 4	0.0019	0.0179	Q09442	14.1523	14.1524	13.9016	13.2806	13.4506	13.3745
1917	-0.0254	16.211	0.0787	0.0415	nonDE	nonDE	ubh-4	Q09444	ubh-4	Ubiquitin carboxyl-terminal hydrolase ubh-4	0.8343	0.9088	Q09444	16.1719	16.2291	16.2701	16.1202	16.2672	16.2076
1918	1.5862	11.5308	3.2098	2.0902	upReg	upReg	tbc-6	Q09445	tbc-6	Growth hormone-regulated TBC protein 6	0.0006	0.0081	Q09445	10.4644	10.6829	11.0658	11.9953	12.6875	12.289
1919	-0.2807	16.5287	1.0019	0.6362	nonDE	nonDE	C05C10.3	Q09450	C05C10.3	Probable succinyl-CoA:3-ketoacid coenzyme A transferase, mitochondrial	0.0996	0.2311	Q09450	16.5819	16.8532	16.5718	16.5188	16.3788	16.2674
1920	3.8926	15.0749	5.9662	3.8971	upReg	upReg	tdo-2	Q09474	tdo-2	Tryptophan 2,3-dioxygenase	0	0.0001	Q09474	13.1997	12.7523	13.4339	17.0904	16.9459	17.0275
1921	0.0705	18.3845	0.2192	0.1297	nonDE	nonDE	C28H8.3	Q09475	C28H8.3	Uncharacterized helicase C28H8.3	0.6037	0.7419	Q09475	18.4563	18.3785	18.2129	18.3285	18.4519	18.4787
1922	0.1861	13.2145	0.2365	0.1409	nonDE	nonDE	pxl-1	Q09476	pxl-1	Paxillin homolog 1	0.5802	0.723	Q09476	13.1065	12.6832	13.6304	ND	13.4609	13.1913
1923	-0.4411	16.4938	1.1742	0.7453	nonDE	nonDE	C30G12.2	Q09486	C30G12.2	DeHydrogenases, Short chain	0.067	0.1798	Q09486	16.6135	16.8654	16.6642	15.8969	16.4484	16.4743
1924	0.3719	13.6024	0.3471	0.2136	nonDE	nonDE	C32D5.8	Q09489	C32D5.8	Thioredoxin domain-containing protein	0.4497	0.6115	Q09489	13.6227	13.0576	13.569	13.8569	12.8642	14.644
1925	-0.1511	14.5955	0.2444	0.1454	nonDE	nonDE	ctns-1	Q09500	ctns-1	Cystinosin homolog	0.5696	0.7155	Q09500	14.8754	14.8638	14.2739	14.249	14.4132	14.8976
1926	-0.7684	17.0476	0.4362	0.2712	nonDE	nonDE	ifp-1	Q09501	ifp-1	Intermediate filament protein ifp-1	0.3663	0.5355	Q09501	16.1073	17.2661	18.922	16.2101	17.6318	16.1483
1927	-0.1354	10.7435	0.0577	0.0276	nonDE	nonDE	C45G9.9	Q09507	C45G9.9	Uncharacterized protein C45G9.9	0.8755	0.9385	Q09507	ND	11.5636	10.0587	9.8515	ND	11.5001
1928	-0.0886	16.7096	0.2587	0.1542	nonDE	nonDE	sdha-1	Q09508	sdha-1	Succinate dehydrogenase [ubiquinone] flavoprotein subunit, mitochondrial	0.5512	0.7011	Q09508	16.8046	16.7551	16.7019	16.8619	16.6339	16.5001
1929	0.809	14.4012	2.115	1.3652	nonDE	nonDE	F25B5.6	Q09509	F25B5.6	Putative folylpolyglutamate synthase	0.0077	0.0431	Q09509	13.6346	14.133	14.2226	14.6842	14.7001	15.0328
1930	0.0316	14.2182	0.066	0.033	nonDE	nonDE	mlc-4	Q09510	mlc-4	Myosin regulatory light chain	0.859	0.9269	Q09510	14.4967	14.0161	14.0944	14.2428	14.3405	14.1187
1931	0.2324	15.9942	0.7966	0.502	nonDE	nonDE	ttll-12	Q09512	ttll-12	Tubulin--tyrosine ligase-like protein 12	0.1597	0.3148	Q09512	15.827	15.9476	15.8596	16.0793	15.9323	16.3197
1932	0.0061	18.6145	0.016	0.0074	nonDE	nonDE	let-767	Q09517	let-767	Very-long-chain 3-oxooacyl-coA reductase let-767	0.9639	0.9832	Q09517	18.503	18.6315	18.6997	18.4975	18.7197	18.6354
1933	-0.4262	13.3494	1.4034	0.8953	nonDE	nonDE	E02H1.1	Q09522	E02H1.1	Probable dimethyladenosine transferase	0.0395	0.1273	Q09522	13.4598	13.4815	13.7462	13.0127	13.0237	13.3725
1934	-1.262	14.0199	1.3095	0.8332	downReg	nonDE	eral-1	Q09523	eral-1	GTPase Era, mitochondrial	0.049	0.1468	Q09523	15.6222	14.7155	13.615	13.0527	13.4063	13.7077
1935	-0.4175	12.9658	1.2911	0.8195	nonDE	nonDE	mog-5	Q09530	mog-5	Probable pre-mRNA-splicing factor ATP-dependent RNA helicase mog-5	0.0512	0.1515	Q09530	13.0196	13.1675	13.3365	12.4987	12.8078	12.9646
1936	1.8568	15.6123	3.5582	2.3279	upReg	upReg	F07F6.4	Q09531	F07F6.4	Uncharacterized protein F07F6.4	0.0003	0.0047	Q09531	15.1093	14.7349	14.2074	16.6735	16.4677	16.4809
1937	0.1158	22.0253	0.3771	0.2321	nonDE	nonDE	rpl-10	Q09533	rpl-10	Large ribosomal subunit protein uL16	0.4197	0.586	Q09533	22.0601	22.0494	21.7926	22.079	22.0152	22.1553
1938	1.8778	13.2896	2.6923	1.7273	upReg	upReg	pch-2	Q09535	pch-2	Putative pachytene checkpoint protein 2	0.002	0.0187	Q09535	12.5666	12.9478	12.101	ND	14.6782	14.1544
1939	-0.5408	13.4334	1.4822	0.9502	nonDE	nonDE	grk-1	Q09537	grk-1	G protein-coupled receptor kinase 1	0.0329	0.1121	Q09537	13.7731	13.3922	13.9462	13.2745	13.2863	12.9282
1940	0.2443	13.7034	0.8643	0.5473	nonDE	nonDE	tpp-2	Q09541	tpp-2	Tripeptidyl-peptidase 2	0.1367	0.2836	Q09541	13.7621	13.4868	13.4948	13.8337	13.9402	13.7026
1941	-0.1302	16.4591	0.2338	0.1397	nonDE	nonDE	paa-1	Q09543	paa-1	Probable serine/threonine-protein phosphatase PP2A regulatory subunit	0.5837	0.7249	Q09543	16.2169	16.382	16.9737	16.3243	16.3121	16.5458
1942	-0.6469	14.6974	1.3346	0.8507	nonDE	nonDE	F58F12.1	Q09544	F58F12.1	ATP synthase subunit delta, mitochondrial	0.0463	0.141	Q09544	15.3611	15.1302	14.5712	14.5961	14.4779	14.0478
1943	-0.1569	15.6354	0.3981	0.2455	nonDE	nonDE	sdhb-1	Q09545	sdhb-1	Succinate dehydrogenase [ubiquinone] iron-sulfur subunit, mitochondrial	0.3998	0.5682	Q09545	15.6718	15.6147	15.8549	15.7513	15.657	15.2624
1944	-0.3118	15.2957	0.8356	0.5285	nonDE	nonDE	disl-2	Q09568	disl-2	DIS3-like exonuclease 2	0.146	0.2962	Q09568	15.694	15.5102	15.1505	14.9829	15.1158	15.3206
1945	-0.1947	15.2544	0.7203	0.4552	nonDE	nonDE	gmps-1	Q09580	gmps-1	Probable GMP synthase [glutamine-hydrolyzing]	0.1904	0.3506	Q09580	15.2423	15.3148	15.4981	15.0948	15.1142	15.2621
1946	2.9377	15.5285	4.8522	3.2117	upReg	upReg	metr-1	Q09582	metr-1	Probable methionine synthase	0	0.0006	Q09582	13.7084	14.0199	14.4507	16.8191	16.9351	17.2379
1947	0.1479	14.2225	0.2197	0.1299	nonDE	nonDE	pas-7	Q09583	pas-7	Proteasome subunit alpha type-3	0.603	0.7415	Q09583	14.1171	14.1594	14.1692	14.6534	14.5405	13.6956
1948	-0.8814	15.8211	2.3809	1.5207	nonDE	nonDE	rnp-7	Q09584	rnp-7	U1 small nuclear ribonucleoprotein 70 kDa	0.0042	0.0302	Q09584	16.3086	16.2283	16.2485	15.2034	15.1567	15.781
1949	0.0413	14.0752	0.0841	0.0445	nonDE	nonDE	emb-8	Q09590	emb-8	NADPH--cytochrome P450 reductase	0.824	0.9027	Q09590	13.997	14.0907	14.0761	14.178	14.3425	13.7672
1950	0.0749	14.8471	0.1808	0.1045	nonDE	nonDE	mix-1	Q09591	mix-1	Mitotic chromosome and X-chromosome-associated protein mix-1	0.6594	0.7862	Q09591	15.0616	14.792	14.5753	14.8349	14.8446	14.9741
1951		12.5562			nonDE	nonDE	M106.2	Q09592	M106.2	Regulatory protein zeste			Q09592	12.524	12.5684	12.5763	ND	ND	ND
1952	0.2905	13.2639	0.4164	0.2573	nonDE	nonDE	gst-5	Q09596	gst-5	Probable glutathione S-transferase 5	0.3834	0.553	Q09596	12.5441	13.0959	13.7161	13.3324	13.6102	13.2848
1953	-0.1897	14.3355	0.4428	0.2748	nonDE	nonDE	cdl-1	Q09599	cdl-1	Histone RNA hairpin-binding protein	0.3607	0.5311	Q09599	14.7144	14.4709	14.1057	14.3557	14.2833	14.0828
1954	0.4182	14.4265	1.2489	0.7946	nonDE	nonDE	vps-11	Q09600	vps-11	Vacuolar protein sorting-associated protein 11 homolog	0.0564	0.1605	Q09600	14.1132	14.0138	14.5252	14.5018	14.7581	14.6469
1955	-0.3896	14.9128	1.7877	1.1493	nonDE	nonDE	npp-19	Q09601	npp-19	Nucleoporin NUP35	0.0163	0.0709	Q09601	15.0506	15.1727	15.0995	14.8079	14.6565	14.6898
1956	0.0005	14.3082	0.0013	0.0007	nonDE	nonDE	ech-4	Q09603	ech-4	ACB domain-containing protein	0.997	0.9984	Q09603	14.2812	14.4881	14.1546	14.3893	14.2922	14.2439
1957	0.2909	15.8314	1.0525	0.6697	nonDE	nonDE	gst-36	Q09607	gst-36	Probable glutathione S-transferase gst-36	0.0886	0.2139	Q09607	15.8986	15.5808	15.5785	15.9424	15.9209	16.0674
1958	0.6075	14.9244	1.0274	0.6535	nonDE	nonDE	lec-8	Q09610	lec-8	Probable galaptin lec-8	0.0939	0.2221	Q09610	15.0054	14.1654	14.6911	15.7215	15.0245	14.9384
1959	-0.4014	16.0859	0.6478	0.4081	nonDE	nonDE	puf-12	Q09622	puf-12	Pumilio domain-containing protein 12	0.225	0.3907	Q09622	15.7556	16.4659	16.6384	15.5601	15.8392	16.2564
1960	-0.6688	15.4188	2.5341	1.6224	nonDE	nonDE	ZK673.2	Q09629	ZK673.2	Probable adenylate kinase isoenzyme ZK673.2	0.0029	0.0239	Q09629	15.7064	15.8319	15.7213	14.9038	15.0996	15.2498
1961	-1.0156	11.2612	3.4616	2.2494	downReg	downReg	grk-2	Q09639	grk-2	G protein-coupled receptor kinase 2	0.0003	0.0056	Q09639	11.8881	11.6884	11.7306	10.6661	10.9385	10.6556
1962	-0.2797	13.9795	0.6214	0.3899	nonDE	nonDE	pssy-1	Q09643	pssy-1	Phosphatidylserine synthase	0.2391	0.4075	Q09643	14.3395	13.7682	14.2503	13.6768	14.1211	13.7212
1963	-0.1563	16.5233	0.3714	0.2287	nonDE	nonDE	ZK1128.1	Q09644	ZK1128.1	Protein arginine methyltransferase NDUFAF7 homolog, mitochondrial	0.4252	0.5906	Q09644	16.5706	16.9275	16.3061	16.4306	16.4185	16.4862
1964	-1.4023	12.6673	2.5285	1.6224	downReg	downReg	ham-3	Q09646	ham-3	SWI/SNF chromatin-remodeling accessory subunit 1	0.003	0.0239	Q09646	13.5313	13.5049	13.0694	11.8583	12.5196	11.5206
1965	-0.0307	14.8586	0.0362	0.017	nonDE	nonDE	gstk-1	Q09652	gstk-1	Glutathione S-transferase kappa 1	0.9201	0.9616	Q09652	14.9578	14.2955	15.3687	14.9346	14.9822	14.6131
1966	-0.3414	15.7485	1.3921	0.8889	nonDE	nonDE	ZK1320.9	Q09657	ZK1320.9	Acetyl-CoA hydrolase	0.0405	0.1292	Q09657	16.0981	15.8354	15.8242	15.5925	15.5397	15.6014
1967	0.3794	14.1283	1.5584	1.007	nonDE	nonDE	cyp-44A1	Q09660	cyp-44A1	Probable cytochrome P450 CYP44	0.0276	0.0984	Q09660	13.9124	14.0474	13.856	14.1973	14.4464	14.3102
1968	-1.3332	14.6623	1.2029	0.7643	nonDE	nonDE	C53C9.2	Q09936	C53C9.2	Uncharacterized protein C53C9.2	0.0627	0.1721	Q09936	14.4635	15.2681	16.255	14.103	14.7507	13.1333
1969	-0.1313	12.8622	0.3434	0.2114	nonDE	nonDE	sfxn-2	Q09972	sfxn-2	Sidoreflexin	0.4535	0.6147	Q09972	13.1418	12.7538	12.8879	12.8127	12.9606	12.6164
1970	-0.8308	13.3821	3.1756	2.0622	nonDE	nonDE	C17G10.1	Q09973	C17G10.1	uS12 prolyl 3-hydroxylase	0.0007	0.0087	Q09973	13.8759	13.7988	13.7179	13.0556	12.8159	13.0286
1971	1.6643	14.1675	3.7292	2.4565	upReg	upReg	ttc-4	Q09974	ttc-4	Cns1/TTC4 wheel domain-containing protein	0.0002	0.0035	Q09974	12.9428	13.4476	13.6154	14.9541	15.1424	14.9024
1972	-0.1484	12.8436	0.0991	0.0538	nonDE	nonDE	lys-8	Q09975	lys-8	LYSozyme	0.796	0.8835	Q09975	12.0369	12.8469	13.8695	12.3687	13.5443	12.395
1973	-0.123	15.2418	0.2836	0.1703	nonDE	nonDE	dhs-6	Q09979	dhs-6	SCP2 domain-containing protein	0.5205	0.6756	Q09979	15.1247	15.5724	15.2128	15.3797	14.9891	15.172
1974	-0.315	13.3541	0.3803	0.2338	nonDE	nonDE	ani-2	Q09994	ani-2	Anillin-like protein 2	0.4166	0.5838	Q09994	13.7026	14.037	12.795	13.0631	12.9405	13.5861
1975	0.2206	18.0633	0.8027	0.5061	nonDE	nonDE	lars-1	Q09996	lars-1	Leucine--tRNA ligase	0.1575	0.3118	Q09996	18.0818	17.9571	17.82	18.0503	18.18	18.2905
1976	1.2599	13.4716	2.6417	1.6931	upReg	upReg	che-10	Q09EF7	che-10	Rootletin	0.0023	0.0203	Q09EF7	ND	12.553	12.8783	13.8846	14.2705	13.7718
1977	-0.0275	14.9033	0.0447	0.0215	nonDE	nonDE	tax-6	Q0G819	tax-6	Serine/threonine-protein phosphatase 2B catalytic subunit	0.9021	0.9516	Q0G819	14.7709	14.7286	15.2515	15.1878	14.673	14.8077
1978	0.2008	15.4388	0.8081	0.5095	nonDE	nonDE	ugt-23	Q0G821	ugt-23	UDP-glucuronosyltransferase	0.1556	0.3094	Q0G821	15.3348	15.3061	15.3743	15.4719	15.465	15.6808
1979	0.5526	14.2507	1.0609	0.6727	nonDE	nonDE	M106.3	Q0G839	M106.3	Prostaglandin reductase 2	0.0869	0.2125	Q0G839	14.2213	14.238	13.4638	14.6941	14.1988	14.6881
1980	1.8664	12.8493	3.2324	2.1049	upReg	upReg	T19C3.4	Q10010	T19C3.4	Uncharacterized protein T19C3.4	0.0006	0.0079	Q10010	11.4494	ND	ND	13.3024	13.3744	13.2708
1981	-0.1381	13.939	0.2115	0.1237	nonDE	nonDE	rsp-5	Q10021	rsp-5	Probable splicing factor, arginine/serine-rich 5	0.6145	0.7521	Q10021	13.6202	14.2925	14.1114	13.4663	13.9753	14.1681
1982	2.0422	15.2013	4.5592	3.0594	upReg	upReg	F15G9.1	Q10033	F15G9.1	Uncharacterized protein F15G9.1	0	0.0009	Q10033	14.2036	13.8914	14.4458	16.3752	16.1067	16.1854
1983	-0.2921	18.059	1.3739	0.8759	nonDE	nonDE	gars-1	Q10039	gars-1	Glycine--tRNA ligase	0.0423	0.1331	Q10039	18.1973	18.1978	18.22	17.864	17.8783	17.9966
1984	-0.0601	14.8275	0.1724	0.099	nonDE	nonDE	unc-50	Q10045	unc-50	Protein unc-50	0.6724	0.7961	Q10045	14.9295	14.9621	14.6809	14.7423	14.7635	14.8865
1985	-0.4018	16.3418	1.2131	0.7705	nonDE	nonDE	T10F2.2	Q10050	T10F2.2	Mitochondrial ornithine transporter 1	0.0612	0.1696	Q10050	16.7813	16.5625	16.2843	16.2956	15.9857	16.1413
1986	-0.0117	13.9662	0.0213	0.0101	nonDE	nonDE	prp-19	Q10051	prp-19	Pre-mRNA-processing factor 19	0.9522	0.9769	Q10051	13.6733	13.9541	14.2887	14.0809	13.8939	13.9063
1987	1.747	11.9749	1.7339	1.1164	upReg	nonDE	C23G10.2	Q10121	C23G10.2	RutC family protein C23G10.2	0.0185	0.0765	Q10121	11.3375	10.0234	11.9432	13.4528	12.3745	12.7179
1988	-0.3693	14.8752	1.4628	0.9366	nonDE	nonDE	F52C9.3	Q10123	F52C9.3	Uncharacterized protein F52C9.3	0.0344	0.1157	Q10123	14.9993	15.243	14.9372	14.6903	14.6244	14.7568
1989	0.0445	12.1392	0.0461	0.022	nonDE	nonDE	mrps-16	Q10129	mrps-16	Small ribosomal subunit protein bS16m	0.8993	0.9506	Q10129	11.927	12.5836	11.8402	11.542	12.5288	12.4135
1990	0.0335	21.1521	0.0991	0.0538	nonDE	nonDE	F46H5.3	Q10454	F46H5.3	Probable arginine kinase F46H5.3	0.796	0.8835	Q10454	21.0934	21.0579	21.2546	21.1691	21.2428	21.0945
1991	-0.0315	13.3501	0.041	0.0193	nonDE	nonDE	cah-5	Q10462	cah-5	Putative carbonic anhydrase 5	0.9099	0.9565	Q10462	13.1434	13.3198	13.6343	13.7787	13.3524	12.872
1992	-0.5713	7.7729	1.0492	0.6684	nonDE	nonDE	lin-25	Q10573	lin-25	Protein lin-25	0.0893	0.2146	Q10573	ND	ND	8.1537	ND	7.6224	7.5425
1993	0.3714	14.9656	0.7506	0.474	nonDE	nonDE	dpy-18	Q10576	dpy-18	Prolyl 4-hydroxylase subunit alpha-1	0.1776	0.3357	Q10576	14.3007	14.8849	15.154	14.9797	15.1949	15.2793
1994	-0.3636	15.8823	1.6883	1.0885	nonDE	nonDE	rpb-2	Q10578	rpb-2	DNA-directed RNA polymerase II subunit RPB2	0.0205	0.0816	Q10578	16.0722	16.0669	16.0532	15.5947	15.7503	15.7566
1995	0.0669	14.6126	0.0834	0.044	nonDE	nonDE	tpi-1	Q10657	tpi-1	Triosephosphate isomerase	0.8253	0.9037	Q10657	14.2703	14.3036	15.1635	14.8507	14.7385	14.349
1996	-0.6714	18.4091	2.4671	1.5805	nonDE	nonDE	icl-1	Q10663	icl-1	Bifunctional glyoxylate cycle protein	0.0034	0.0263	Q10663	18.6674	18.781	18.7861	18.2523	18.097	17.8711
1997	-0.2364	16.7963	0.9075	0.577	nonDE	nonDE	mek-2	Q10664	mek-2	Dual specificity mitogen-activated protein kinase kinase mek-2	0.1237	0.2649	Q10664	16.8949	17.0021	16.8465	16.5293	16.6966	16.8084
1998	-0.3049	13.6835	1.3704	0.8733	nonDE	nonDE	rnp-1	Q10667	rnp-1	RNA-binding protein rnp-1	0.0426	0.1339	Q10667	13.8053	13.7977	13.905	13.5587	13.6004	13.4341
[truncated: 1,765 more rows]

## Sheet: (2) NEKL-2 Up Down
Gene	log2 FC	Adj. P Val		% Up in NEKL-2		Gene	ND_1	N2_2	N2_3	N2 avg	NEKL-2_1	NEKL-2_2	NEKL-2_3	NEKL-2 Avg		% Detected in NEKL-2 only
cdc-37	6.3397	0.0007		344 >2-fold up AND p≤0.05		nekl-2	ND	ND	ND	ND	17.1431	17.1493	17.063	17.1185		71 3/3 NEKL-2 and 0/3 N2
mlt-2	6.3394	0.0024		54 >2-fold down AND p≤0.05		fln-2	ND	ND	ND	ND	17.169	16.905	16.9062	16.9934		13 0/3 NEKL-2 and 3/3 N2
lea-1	6.0166	0.0001		86.4322		K09G1.1	ND	ND	ND	ND	16.902	16.7183	16.4529	16.6911		84.5238
lact-1	5.566	0.0004				mlt-4	ND	ND	ND	ND	14.9745	15.6451	17.7324	16.1173
sec-6	5.2371	0				R11D1.10	ND	ND	ND	ND	15.3703	16.0505	16.0217	15.8142
ZC247.1	5.2256	0				dnc-4	ND	ND	ND	ND	15.696	15.2658	16.1724	15.7114
lea-1	5.1855	0.0005				col-95	ND	ND	ND	ND	15.6423	15.6383	15.6498	15.6435
F17C11.11	5.1829	0				W05B5.1	ND	ND	ND	ND	15.4921	15.5573	15.3151	15.4548
aldo-2	4.8768	0.0001				acbp-3	ND	ND	ND	ND	14.9647	15.2462	16.0274	15.4128
xrn-1	4.8656	0.0001				ddl-2	ND	ND	ND	ND	15.2985	15.07	14.9939	15.1208
ZC196.2	4.8567	0.0008				F54B8.4	ND	ND	ND	ND	14.6904	14.6965	15.1764	14.8544
comt-3	4.8482	0				B0361.3	ND	ND	ND	ND	14.6874	14.5968	15.1799	14.8214
itsn-1	4.8108	0.0001				Y53G8B.1	ND	ND	ND	ND	14.8452	14.8342	14.7323	14.8039
hip-1	4.7978	0				dnc-3	ND	ND	ND	ND	14.8922	14.5228	14.5807	14.6652
fmo-3	4.7754	0.0001				golg-4	ND	ND	ND	ND	14.3416	14.1437	15.134	14.5398
C39D10.8	4.5639	0.0028				mdt-4	ND	ND	ND	ND	14.4811	14.4989	14.5913	14.5238
cas-1	4.4832	0.0007				glna-2	ND	ND	ND	ND	14.2196	14.4048	14.7335	14.4526
ampd-1	4.4201	0.0001				Y110A7A.9	ND	ND	ND	ND	14.6982	14.1965	14.3829	14.4259
tes-1	4.3955	0.0006				nbet-1	ND	ND	ND	ND	13.8275	14.2287	15.0603	14.3722
mua-6	4.2993	0.0001				Y82E9BR.14	ND	ND	ND	ND	13.9037	14.8248	14.3504	14.3596
tth-1	4.2395	0.0057				mom-4	ND	ND	ND	ND	14.222	14.1556	14.5316	14.3031
F46H5.7	4.1719	0				T13H5.6	ND	ND	ND	ND	13.982	14.3193	14.4956	14.2656
gon-2	4.15	0.0138				elks-1	ND	ND	ND	ND	13.8892	14.2043	14.5709	14.2215
acsd-1	4.1422	0.0009				znf-598	ND	ND	ND	ND	14.1491	14.4813	13.9565	14.1956
pfd-2	4.1094	0.0003				unc-33	ND	ND	ND	ND	15.3491	14.2017	12.9379	14.1629
eea-1	4.077	0.0009				parg-2	ND	ND	ND	ND	14.3249	14.1028	13.9087	14.1121
erfa-3	4.0714	0				ttc-36	ND	ND	ND	ND	14.6127	12.8882	14.8027	14.1012
Y67H2A.7	4.0363	0.0064				best-14	ND	ND	ND	ND	13.8694	14.3586	13.8439	14.024
F52E4.5	3.9311	0.0025				F57H12.6	ND	ND	ND	ND	15.2381	13.9542	12.6591	13.9505
K09G1.1	3.9283	0.0008				best-17	ND	ND	ND	ND	14.0505	13.4399	13.9725	13.821
unc-23	3.9267	0.0009				cids-1	ND	ND	ND	ND	13.568	14.299	13.4639	13.777
rsd-3	3.9218	0.0001				F56C9.10	ND	ND	ND	ND	13.3739	13.1234	14.0346	13.5106
tdo-2	3.8926	0.0001				wdfy-2	ND	ND	ND	ND	14.1464	12.8565	13.4734	13.4921
ppfr-4	3.8357	0				M01H9.3	ND	ND	ND	ND	12.699	12.8849	14.7675	13.4505
ivns-1	3.8205	0.0001				kin-9	ND	ND	ND	ND	13.4214	13.1738	13.4306	13.3419
nud-1	3.7872	0.0001				prx-19	ND	ND	ND	ND	13.6847	12.9685	13.3544	13.3359
tap-1	3.7524	0.0026				M01B12.4	ND	ND	ND	ND	13.0279	13.4361	13.4715	13.3118
cogc-8	3.7455	0				T08G11.1	ND	ND	ND	ND	13.3767	12.8871	13.5204	13.2614
gln-3	3.7357	0.0001				R05H10.1	ND	ND	ND	ND	13.99	12.9962	12.7609	13.249
nap-1	3.728	0.0004				F35A5.8	ND	ND	ND	ND	14.0238	13.6199	11.993	13.2122
C07A12.7	3.7202	0.0001				elpc-4	ND	ND	ND	ND	13.6064	12.3691	13.4221	13.1325
zyg-12	3.7187	0.0013				bcmo-2	ND	ND	ND	ND	13.344	12.8742	13.1404	13.1195
F57B9.1	3.7092	0.008				T24H7.3	ND	ND	ND	ND	12.5827	12.3951	14.2856	13.0878
Y56A3A.7	3.707	0.0238				soc-1	ND	ND	ND	ND	13.2055	12.7771	13.0625	13.015
haly-1	3.6511	0.0001				magu-4	ND	ND	ND	ND	12.8801	12.922	13.1566	12.9862
H35B03.1	3.6437	0.0004				T27E9.2	ND	ND	ND	ND	13.1681	12.5275	12.7442	12.8133
ras-2	3.637	0.0221				dys-1	ND	ND	ND	ND	13.0919	12.398	12.6731	12.721
Y92H12BM.1	3.6268	0.0015				tmed-10	ND	ND	ND	ND	12.1017	12.9365	12.7078	12.582
bpnt-1	3.6152	0.002				T28A11.2	ND	ND	ND	ND	13.0841	11.9969	12.5513	12.5441
C24H11.5	3.592	0.0101				T04A11.2	ND	ND	ND	ND	13.2066	11.2645	12.9829	12.4847
Y39G10AR.9	3.5772	0.0004				brap-2	ND	ND	ND	ND	12.6855	12.904	11.8177	12.4691
snap-29	3.3931	0.0003				vab-10	ND	ND	ND	ND	13.5086	11.8817	11.9613	12.4505
ZC373.5	3.3924	0.0023				arf-1.1	ND	ND	ND	ND	12.8013	11.7207	12.5989	12.3736
alfa-1	3.3588	0.0005				F10G2.1	ND	ND	ND	ND	12.8372	11.6822	12.3232	12.2809
srp-2	3.3564	0.0003				mtm-10	ND	ND	ND	ND	12.9037	11.6865	12.035	12.2084
efhd-1	3.3286	0.0233				egl-8	ND	ND	ND	ND	12.1499	11.3483	12.3223	11.9402
C01B10.3	3.3038	0.0006				C39E9.8	ND	ND	ND	ND	11.7912	12.4786	11.5486	11.9395
tbb-6	3.2669	0.0067				fat-3	ND	ND	ND	ND	11.4607	11.6862	12.2025	11.7831
M01H9.3	3.2464	0.0018				srgp-1	ND	ND	ND	ND	11.8269	10.5798	12.853	11.7532
F13E6.1	3.2463	0.0017				yap-1	ND	ND	ND	ND	11.3063	13.3508	10.5849	11.7473
T04F3.1	3.1824	0.0037				athp-1	ND	ND	ND	ND	11.6995	11.5868	11.5927	11.6263
did-2	3.112	0.0009				ttc-1	ND	ND	ND	ND	11.7239	12.1241	10.6885	11.5122
pat-12	3.1058	0.0018				unk-1	ND	ND	ND	ND	11.5509	10.4244	12.1004	11.3586
jac-1	3.0859	0.0065				maa-1	ND	ND	ND	ND	12.1531	10.5805	10.8619	11.1985
sir-2.1	3.0692	0.0029				eri-12	ND	ND	ND	ND	11.1487	10.3861	11.2798	10.9382
fln-2	3.065	0.0001				chn-1	ND	ND	ND	ND	10.6288	11.1043	10.9924	10.9085
ifa-3	3.0616	0.031				stim-1	ND	ND	ND	ND	11.0432	10.3609	10.8718	10.7586
sna-2	2.9978	0.0134				B0511.12	ND	ND	ND	ND	10.4301	10.6376	10.7949	10.6209
skr-3	2.9952	0.0006				nft-1	ND	ND	ND	ND	10.6289	9.9688	11.0418	10.5465
C03G6.17	2.9732	0.0476				rbx-2	ND	ND	ND	ND	9.7563	9.6429	9.5696	9.65627
anc-1	2.9618	0.0001				C01B10.11	ND	ND	ND	ND	11.0795	9.2306	6.6927	9.00093
AC3.5	2.9443	0.0024				srgp-1	ND	ND	ND	ND	11.8269	10.5798	12.853	11.7532
rml-5	2.9427	0.0001				yap-1	ND	ND	ND	ND	11.3063	13.3508	10.5849	11.7473
metr-1	2.9377	0.0006				athp-1	ND	ND	ND	ND	11.6995	11.5868	11.5927	11.6263
alx-1	2.9303	0.0001				ttc-1	ND	ND	ND	ND	11.7239	12.1241	10.6885	11.5122
fkb-6	2.9268	0.0001				unk-1	ND	ND	ND	ND	11.5509	10.4244	12.1004	11.3586
K02B12.7	2.8961	0.001				maa-1	ND	ND	ND	ND	12.1531	10.5805	10.8619	11.1985
vps-28	2.8869	0.0013				eri-12	ND	ND	ND	ND	11.1487	10.3861	11.2798	10.9382
vab-10	2.8713	0.0018				chn-1	ND	ND	ND	ND	10.6288	11.1043	10.9924	10.9085
C06E1.9	2.8371	0.0096				stim-1	ND	ND	ND	ND	11.0432	10.3609	10.8718	10.7586
ZK909.3	2.8348	0.0162				B0511.12	ND	ND	ND	ND	10.4301	10.6376	10.7949	10.6209
F20D1.3	2.8176	0.0003				nft-1	ND	ND	ND	ND	10.6289	9.9688	11.0418	10.5465
clic-1	2.7696	0.0057				rbx-2	ND	ND	ND	ND	9.7563	9.6429	9.5696	9.65627
dnj-16	2.738	0.0429				C01B10.11	ND	ND	ND	ND	11.0795	9.2306	6.6927	9.00093
R04B5.5	2.7313	0.0009				dhs-18	13.4398	14.8129	14.3845	21.3186	ND	ND	ND	ND
vhp-1	2.6967	0.0058				spe-51	14.043	13.4009	13.6519	20.5479	ND	ND	ND	ND
ric-8	2.6925	0.0131				Y87G2A.19	12.6945	13.9588	14.1447	20.399	ND	ND	ND	ND
atx-2	2.6836	0.0002				ZK1127.5	13.5005	12.7397	13.5642	19.9022	ND	ND	ND	ND
dnj-13	2.6607	0.0205				rpb-11	11.5344	12.9487	13.3163	18.8997	ND	ND	ND	ND
dnbp-1	2.6558	0.0003				M106.2	12.524	12.5684	12.5763	18.8344	ND	ND	ND	ND
tps-1	2.652	0.0002				gtf-2h1	13.0405	13.9296	10.1787	18.5744	ND	ND	ND	ND
Y45G5AM.3	2.6368	0.006				nuaf-1	12.9102	12.2987	11.9001	18.5545	ND	ND	ND	ND
C51G7.4	2.606	0.0006				B0495.8	12.3844	12.6327	11.6193	18.3182	ND	ND	ND	ND
cash-1	2.5968	0.0005				ncx-3	10.8823	12.0508	12.3883	17.6607	ND	ND	ND	ND
hsp-16.48	2.5837	0.0057				Y39B6A.27	11.7396	11.6019	11.0628	17.2021	ND	ND	ND	ND
ubxn-2	2.5784	0.0004				pygl-1	11.7867	10.3555	11.8165	16.9794	ND	ND	ND	ND
rla-0	2.5747	0.0029				F49H6.5	11.2379	10.6701	10.8114	16.3597	ND	ND	ND	ND
arrd-25	2.5725	0.0006
clp-7	2.5671	0.0001
hmr-1	2.5557	0.0005
vha-7	2.5153	0.0005
saps-1	2.5111	0.0005
F37C4.5	2.4844	0.0014
bicd-1	2.4843	0.0007
del-6	2.4776	0.0014
nucl-1	2.4372	0.0009
hsp-17	2.432	0.0238
pes-7	2.4289	0.0001
aka-1	2.4158	0.0081
hsp-43	2.4038	0.0047
sumv-2	2.3991	0.0084
ifb-1	2.3866	0.0002
mtm-1	2.3854	0.0009
pah-1	2.3842	0.0001
cest-35.1	2.3687	0.001
akt-2	2.3444	0.0002
hgrs-1	2.3315	0.0069
natc-1	2.3172	0.0002
atg-2	2.3005	0.0014
frl-1	2.2958	0.0009
dcap-1	2.2898	0.0004
dbn-1	2.2883	0.0003
pck-2	2.2863	0.0002
Y39A1A.3	2.2801	0.0001
VF13D12L.3	2.2522	0.0041
klf-1	2.2519	0.0137
C54G4.9	2.251	0.0059
C53B7.2	2.2485	0.0196
tcc-1	2.2464	0.0002
C05C8.7	2.2238	0.0027
nhl-2	2.2048	0.0025
lin-2	2.2006	0.0327
moc-1	2.1985	0.0007
Y32F6A.5	2.1979	0.0047
K07E3.1	2.1967	0.013
rhi-1	2.1915	0.0005
lfi-1	2.1893	0.0031
cogc-5	2.1832	0.0006
copz-1	2.1756	0.0001
ZK1236.5	2.1615	0.0205
puf-9	2.1576	0.0056
golg-2	2.1488	0.0023
F42A10.5	2.143	0.0009
gad-3	2.1396	0.0005
acl-3	2.1312	0.017
rpn-11	2.1142	0.0002
tyr-4	2.1058	0.012
bcc-1	2.1026	0.0278
lrp-1	2.1001	0.0005
col-178	2.099	0.0367
dnj-19	2.0963	0.0023
ret-1	2.0891	0.0007
nas-11	2.086	0.0069
unc-44	2.0704	0.0005
gyf-1	2.0564	0.0009
frm-5.1	2.0544	0.0005
lmd-3	2.0487	0.0003
ZK353.9	2.0474	0.0087
rpl-31	2.0441	0.0163
F15G9.1	2.0422	0.0009
col-142	2.0356	0.0367
exc-15	2.0327	0.0002
bas-1	2.031	0.0065
glna-1	2.0227	0.0006
vab-19	2.0196	0.0044
vha-9	2.0154	0.0005
ubc-19	2.0105	0.001
Y39A3CL.4	2.0071	0.0003
qdpr-1	2.0056	0.0398
W07E11.1	1.9878	0.002
mag-1	1.9815	0.0175
W07E11.1	1.9752	0.0002
vsra-1	1.9678	0.0013
cdkr-3	1.9592	0.0015
egal-1	1.9589	0.0012
mog-4	1.9514	0.0007
fbxc-58	1.9447	0.0363
C08A9.10	1.9446	0.0307
nex-2	1.94	0.0007
Y37D8A.25	1.9106	0.0178
Y71F9AL.9	1.9095	0.0029
lin-33	1.9008	0.0007
R12E2.11	1.9006	0.0286
gakh-1	1.8982	0.0043
T20B12.7	1.893	0.0005
pch-2	1.8778	0.0187
T19C3.4	1.8664	0.0079
pfn-2	1.8613	0.0066
F07F6.4	1.8568	0.0047
T28C6.7	1.8516	0.0328
ptrn-1	1.8497	0.0003
Y58A7A.4	1.8486	0.0038
tomm-40	1.8457	0.0176
T01H3.2	1.8433	0.0419
F25E5.5	1.839	0.011
C18C4.7	1.8308	0.0013
Y32H12A.8	1.8093	0.0112
R74.7	1.8053	0.035
rsf-1	1.8051	0.0016
eif-3.j	1.8045	0.0047
cas-1	1.7965	0.0005
cst-1	1.7796	0.0008
ZK1307.1	1.7785	0.0007
pck-1	1.7763	0.001
Y50D4A.4	1.7722	0.0013
F27D4.4	1.7582	0.001
sma-1	1.7572	0.0022
gst-4	1.756	0.0373
hda-2	1.7484	0.0011
dnj-11	1.7296	0.0009
smap-1	1.7267	0.0006
gck-3	1.7233	0.0224
hprt-1	1.7175	0.0059
fah-1	1.7128	0.0067
F38A1.8	1.7114	0.0009
txl-1	1.7101	0.001
F56B3.4	1.6993	0.0013
gcn-2	1.6823	0.0015
par-3	1.6795	0.0025
pezo-1	1.677	0.0021
pix-1	1.6748	0.0007
teg-4	1.6677	0.0016
cpin-1	1.6665	0.0053
ttc-4	1.6643	0.0035
hsp-1	1.6445	0.0005
czw-1	1.6401	0.0006
arp-11	1.6394	0.0203
dpyd-1	1.6275	0.0004
prx-14	1.6274	0.0124
T08G11.1	1.6257	0.0043
F53A10.2	1.6189	0.0357
smgl-1	1.6138	0.002
cyld-1	1.6048	0.0011
pqn-59	1.6016	0.0066
lec-10	1.5966	0.014
tbc-6	1.5862	0.0081
srp-7	1.5861	0.0009
ran-2	1.5804	0.0009
ZC190.4	1.5781	0.0405
cogc-6	1.5736	0.0115
fubl-3	1.5702	0.0373
edc-4	1.5639	0.001
col-176	1.5625	0.031
alh-11	1.5603	0.0006
mua-3	1.5403	0.0076
sec-10	1.5363	0.0024
Y57G11B.5	1.5352	0.003
F46F11.1	1.5323	0.0015
C01C10.2	1.5296	0.0121
unc-45	1.5274	0.0009
Y92H12BL.7	1.5244	0.002
F09B12.3	1.5142	0.0153
larp-1	1.5128	0.0104
F36A2.3	1.5102	0.0109
vms-1	1.5064	0.0008
unc-16	1.5058	0.0069
inx-12	1.5055	0.0062
nekl-3	1.5024	0.0026
T19B10.2	1.501	0.0307
afd-1	1.4872	0.0118
smcr-8	1.4868	0.0025
chil-24	1.4794	0.0025
fat-6	1.4737	0.0383
Y55F3AM.13	1.4217	0.0006
ugt-25	1.4169	0.0492
hex-1	1.4141	0.0205
piki-1	1.413	0.0059
ppm-1.G	1.3939	0.0009
C50F4.16	1.3927	0.0217
aipr-1	1.3836	0.0065
klc-2	1.3798	0.017
chp-1	1.3667	0.0049
sec-16a.2	1.3608	0.0018
Y49E10.21	1.3592	0.0008
tbc-17	1.354	0.0011
sec-5	1.3515	0.0013
catp-3	1.3449	0.003
exoc-7	1.3426	0.0117
pmt-2	1.3394	0.0151
let-805	1.3329	0.0307
pacs-1	1.3194	0.0052
ufd-3	1.3182	0.0009
F26G1.1	1.3135	0.039
patr-1	1.3114	0.0008
C27A7.5	1.3034	0.002
mdt-6	1.2921	0.0037
hcp-1	1.2895	0.0348
cls-2	1.2738	0.0036
tbc-11	1.2671	0.0035
che-10	1.2599	0.0203
efk-1	1.2555	0.0036
spk-1	1.2443	0.0144
mbf-1	1.2429	0.0103
K09F6.3	1.2396	0.0428
trpp-8	1.2365	0.0335
snx-6	1.2293	0.0114
ctg-1	1.2281	0.0011
snb-1	1.2236	0.0134
C23H3.2	1.2228	0.0492
mak-2	1.2165	0.0057
Y47H10A.5	1.2165	0.0448
tbc-2	1.2144	0.005
Y38E10A.22	1.1993	0.003
syx-18	1.1879	0.0239
ttm-5	1.1865	0.043
F55G11.4	1.1859	0.0059
eak-7	1.1836	0.0339
Y92H12A.2	1.1802	0.0135
M116.5	1.1766	0.0153
ugt-29	1.174	0.03
mel-46	1.1668	0.0128
hpd-1	1.1654	0.0064
sos-1	1.1544	0.0047
tald-1	1.153	0.026
eppl-1	1.1512	0.0023
pfkb-1.1	1.132	0.0079
nex-3	1.1284	0.0061
Y38F2AR.12	1.121	0.0056
epn-1	1.1124	0.0358
nex-1	1.1021	0.0203
maph-1.2	1.1015	0.0477
F44E5.4	1.0885	0.0028
H03A11.2	1.0831	0.0205
unc-57	1.0827	0.002
vab-10	1.0812	0.0363
D1014.4	1.0807	0.0302
glrx-3	1.078	0.0125
plpp-1.1	1.0771	0.0114
F22G12.4	1.077	0.0079
hgo-1	1.076	0.0164
sago-1	1.0677	0.0129
snx-1	1.0574	0.0129
mlt-3	1.0536	0.0353
clp-1	1.0512	0.0077
tps-2	1.0497	0.0034
alh-9	1.0399	0.0121
aakb-1	1.0333	0.0155
ears-1	1.0327	0.0029
F21C10.9	1.0242	0.0217
cyn-13	1.0239	0.0462
daf-25	1.0237	0.0032
cct-8	1.0211	0.0041
mrp-1	1.0164	0.0433
ints-11	1.0023	0.0108
madd-3	-1.0004	0.0128
F44B9.2	-1.004	0.0046
grk-2	-1.0156	0.0056
jmjc-1	-1.0287	0.0095
aqp-2	-1.0526	0.0176
Y51A2D.18	-1.0536	0.0318
C01B4.7	-1.0572	0.045
G5EF72	-1.0675	0.0185
bpl-1	-1.084	0.014
trxr-2	-1.101	0.0339
Y94H6A.5	-1.1078	0.0064
myo-2	-1.1087	0.0397
hpo-10	-1.1164	0.0155
ipla-6	-1.1309	0.0117
nrd-1	-1.1347	0.0208
tdp-1	-1.1527	0.0393
cir-1	-1.1555	0.0367
mec-17	-1.1623	0.0381
eat-16	-1.1675	0.0104
ccar-1	-1.1828	0.0488
cbp-1	-1.194	0.0245
taf-5	-1.2004	0.0488
mec-12	-1.2228	0.0294
K09A9.6	-1.2253	0.0033
set-26	-1.2269	0.013
gpa-7	-1.2486	0.0302
kcc-2	-1.25	0.0159
math-38	-1.3117	0.0144
myo-5	-1.3321	0.0486
cbl-1	-1.3463	0.0192
hil-3	-1.3483	0.0208
arid-1	-1.386	0.0201
lgc-34	-1.3892	0.0198
ham-3	-1.4023	0.0239
glrx-5	-1.4184	0.0263
K04G7.1	-1.4351	0.0274
C31H5.6	-1.4357	0.0192
exc-7	-1.4478	0.0294
ZK1236.1	-1.4564	0.0262
pgp-9	-1.4589	0.0146
dhhc-10	-1.4667	0.0263
osgl-1	-1.4868	0.0383
F25E2.2	-1.4877	0.0044
T09B4.5	-1.5115	0.0367
hsp-12.2	-1.5411	0.0208
mca-3	-1.5751	0.0496
gpa-17	-1.6339	0.0223
ptp-1	-2.0036	0.0101
set-18	-2.1317	0.0041
ash-2	-2.7788	0.0025
F45D11.15	-3.0496	0.0004
gpa-2	-3.1259	0.0488
cpr-1	-3.3961	0.0019
sodh-1	-3.5955	0.0065

## Sheet: (3) NEKL-2 Filter-1
Gene (397)	UniProt ID	Description	log2 FC	Fold Change	Adj. P Val	N2_1	N2_2	N2_3	N2 Avg	NEKL-2_1	NEKL-2_2	NEKL-2_3	NEKL-2 Avg	Pdpy-7::mNG FC	Ratio FC NEKL-2 to Pdpy-7::mNG		Combined Pdpy-7::mNG Upregulated (288)	FC		Filter-1
nekl-2	O01775	Serine/threonine-protein kinase nekl-2	NA	NA	NA	ND	ND	ND	ND	17.1431	17.1493	17.063	17.1185	ND	NA		aldo-2	131.944	>10-fold Up in Pdpy-7::mNG vs N2	Targets detected in all bait replicates AND >2-fold up versus N2 AND adujsted p < 0.05
mlt-4	G5EBJ4	ANK_REP_REGION domain-containing protein	NA	NA	NA	ND	ND	ND	ND	14.9745	15.6451	17.7324	16.1173	ND	NA		nap-1	58.2769	AND p < 0.05	Targets detected in all bait replicates AND absent in all N2 replicates
R11D1.10 / ZFYV-19	Q21938	FYVE-type domain-containing protein	NA	NA	NA	ND	ND	ND	ND	15.3703	16.0505	16.0217	15.8142	ND	NA		ZC247.1	45.4498
dnc-4	Q18194	Dynactin subunit 4	NA	NA	NA	ND	ND	ND	ND	15.696	15.2658	16.1724	15.7114	5.1494	NA		mua-6	28.1005
col-95	Q86MP1	Nematode cuticle collagen N-terminal domain-containing protein	NA	NA	NA	ND	ND	ND	ND	15.6423	15.6383	15.6498	15.6435	ND	NA		rpn-11	27.4262
W05B5.1	F5GUG6	Uncharacterized protein	NA	NA	NA	ND	ND	ND	ND	15.4921	15.5573	15.3151	15.4548	ND	NA		F46H5.7	25.5388
acbp-3	Q20507	Acyl-CoA-binding protein homolog 3	NA	NA	NA	ND	ND	ND	ND	14.9647	15.2462	16.0274	15.4128	11.9609	NA		hip-1	19.4884
ddl-2	O18195	WASH complex subunit homolog 1	NA	NA	NA	ND	ND	ND	ND	15.2985	15.07	14.9939	15.1208	ND	NA		arrd-25	16.8386
F54B8.4	H9G342	Small, acid-soluble spore protein gamma-type	NA	NA	NA	ND	ND	ND	ND	14.6904	14.6965	15.1764	14.8544	ND	NA		eef-1B.2	15.8628
B0361.3	Q7JPQ6	Uncharacterized protein B0361.3	NA	NA	NA	ND	ND	ND	ND	14.6874	14.5968	15.1799	14.8214	ND	NA		ampd-1	15.7113
Y53G8B.1	Q9N4S0	maleylacetoacetate isomerase	NA	NA	NA	ND	ND	ND	ND	14.8452	14.8342	14.7323	14.8039	ND	NA		inx-12	15.457
dnc-3	Q965K5	DyNactin Complex component	NA	NA	NA	ND	ND	ND	ND	14.8922	14.5228	14.5807	14.6652	ND	NA		C39D10.8	14.6609
golg-4	A0A3P6N624	GRIP domain-containing protein	NA	NA	NA	ND	ND	ND	ND	14.3416	14.1437	15.134	14.5398	ND	NA		ifb-1	14.6258
mdt-4	Q23523	Mediator of RNA polymerase II transcription subunit 4	NA	NA	NA	ND	ND	ND	ND	14.4811	14.4989	14.5913	14.5238	2.91401	NA		C05C8.7	13.5131
glna-2	Q19013	Putative glutaminase 2	NA	NA	NA	ND	ND	ND	ND	14.2196	14.4048	14.7335	14.4526	ND	NA		itsn-1	13.2794
Y110A7A.9	H2KZ40	WD_REPEATS_REGION domain-containing protein	NA	NA	NA	ND	ND	ND	ND	14.6982	14.1965	14.3829	14.4259	ND	NA		vha-9	12.7803
nbet-1	G5EEU1	BET1	NA	NA	NA	ND	ND	ND	ND	13.8275	14.2287	15.0603	14.3722	8.27167	NA		rla-0	12.7097
Y82E9BR.14	Q9BKS2	Glycolipid transfer protein domain-containing protein	NA	NA	NA	ND	ND	ND	ND	13.9037	14.8248	14.3504	14.3596	2.69265	NA		lea-1	12.5733
mom-4	Q9XTC6	Mitogen-activated protein kinase kinase kinase mom-4	NA	NA	NA	ND	ND	ND	ND	14.222	14.1556	14.5316	14.3031	ND	NA		acbp-3	11.9609
T13H5.6	Q9U369	Sodium/potassium-transporting ATPase subunit beta-1-interacting protein	NA	NA	NA	ND	ND	ND	ND	13.982	14.3193	14.4956	14.2656	ND	NA		ZK1307.1	11.4106
elks-1	O44490	ELKS/RAB6-interacting/CAST family member 2	NA	NA	NA	ND	ND	ND	ND	13.8892	14.2043	14.5709	14.2215	ND	NA		erfa-3	11.1537
znf-598	A0A5K1ICF1	RING-type E3 ubiquitin transferase	NA	NA	NA	ND	ND	ND	ND	14.1491	14.4813	13.9565	14.1956	ND	NA		Y71F9AL.9	11.1474
unc-33	Q01630	Protein unc-33	NA	NA	NA	ND	ND	ND	ND	15.3491	14.2017	12.9379	14.1629	2.82447	NA		C23G10.2	10.739
parg-2	Q9N5L4	Poly(ADP-ribose) glycohydrolase 2	NA	NA	NA	ND	ND	ND	ND	14.3249	14.1028	13.9087	14.1121	ND	NA		tdo-2	10.4783
ttc-36	Q20683	Tetratricopeptide repeat protein 36	NA	NA	NA	ND	ND	ND	ND	14.6127	12.8882	14.8027	14.1012	ND	NA		nucl-1	10.268
best-14	Q19978	Bestrophin homolog 14	NA	NA	NA	ND	ND	ND	ND	13.8694	14.3586	13.8439	14.024	ND	NA		comt-3	9.92692	5-to 10-fold Up in Ppdy-7::mNG vs N2
F57H12.6	O45097	DUF148 domain-containing protein	NA	NA	NA	ND	ND	ND	ND	15.2381	13.9542	12.6591	13.9505	ND	NA		clic-1	9.81032	AND p < 0.05
best-17	Q22566	Bestrophin homolog 17	NA	NA	NA	ND	ND	ND	ND	14.0505	13.4399	13.9725	13.821	ND	NA		T20B12.7	8.97086
cids-1	P34281	CID domain-containing protein 1	NA	NA	NA	ND	ND	ND	ND	13.568	14.299	13.4639	13.777	ND	NA		pfd-2	8.53255
F56C9.10	A0A486WX46	BCAS3 domain-containing protein	NA	NA	NA	ND	ND	ND	ND	13.3739	13.1234	14.0346	13.5106	2.79843	NA		gln-3	8.46151
wdfy-2	Q18964	WD repeat and FYVE domain-containing protein 2	NA	NA	NA	ND	ND	ND	ND	14.1464	12.8565	13.4734	13.4921	ND	NA		nbet-1	8.27167
kin-9	F3NWW5	Protein kinase domain-containing protein	NA	NA	NA	ND	ND	ND	ND	13.4214	13.1738	13.4306	13.3419	ND	NA		C01B10.3	7.26564
prx-19	P34453	Putative peroxisomal biogenesis factor 19	NA	NA	NA	ND	ND	ND	ND	13.6847	12.9685	13.3544	13.3359	ND	NA		haly-1	7.25623
M01B12.4	H2KZB6	Microtubule-associated protein	NA	NA	NA	ND	ND	ND	ND	13.0279	13.4361	13.4715	13.3118	ND	NA		R12E2.11	7.05663
R05H10.1	O62324	N-acetyltransferase domain-containing protein	NA	NA	NA	ND	ND	ND	ND	13.99	12.9962	12.7609	13.249	2.28707	NA		ivns-1	6.73557
F35A5.8	L8E817	SH3 domain-containing GRB2-like protein B1	NA	NA	NA	ND	ND	ND	ND	14.0238	13.6199	11.993	13.2122	ND	NA		rsd-3	6.56157
elpc-4	Q18195	Elongator complex protein 4	NA	NA	NA	ND	ND	ND	ND	13.6064	12.3691	13.4221	13.1325	ND	NA		F54C8.7	6.42786
bcmo-2	Q9TXT9	Beta,beta-carotene 9',10'-oxygenase	NA	NA	NA	ND	ND	ND	ND	13.344	12.8742	13.1404	13.1195	ND	NA		pah-1	6.31549
T24H7.3	Q22757	GSKIP domain-containing protein	NA	NA	NA	ND	ND	ND	ND	12.5827	12.3951	14.2856	13.0878	ND	NA		pck-2	6.25922
soc-1	G5EDJ4	Multisubstrate adapter protein soc-1	NA	NA	NA	ND	ND	ND	ND	13.2055	12.7771	13.0625	13.015	ND	NA		F13E6.1	6.22737
magu-4	Q20398	PDZ domain-containing protein	NA	NA	NA	ND	ND	ND	ND	12.8801	12.922	13.1566	12.9862	ND	NA		did-2	6.17566
T27E9.2	O45864	Cytochrome b-c1 complex subunit 6	NA	NA	NA	ND	ND	ND	ND	13.1681	12.5275	12.7442	12.8133	ND	NA		pmt-2	6.16149
dys-1	Q9TW65	Dystrophin-1	NA	NA	NA	ND	ND	ND	ND	13.0919	12.398	12.6731	12.721	ND	NA		pezo-1	6.0233
tmed-10	Q20546	GOLD domain-containing protein	NA	NA	NA	ND	ND	ND	ND	12.1017	12.9365	12.7078	12.582	ND	NA		ras-2	6.00275
T28A11.2	A5HU97	DUF19 domain-containing protein	NA	NA	NA	ND	ND	ND	ND	13.0841	11.9969	12.5513	12.5441	ND	NA		bpnt-1	5.92487
T04A11.2	G5ECB5	Phenazine biosynthesis-like domain-containing protein 1	NA	NA	NA	ND	ND	ND	ND	13.2066	11.2645	12.9829	12.4847	ND	NA		fln-2	5.90868
brap-2	Q95QN6	BRCA1-associated protein homolog 2	NA	NA	NA	ND	ND	ND	ND	12.6855	12.904	11.8177	12.4691	ND	NA		uba-1	5.81602
arf-1.1	Q94231	ADP-ribosylation factor 1-like 1	NA	NA	NA	ND	ND	ND	ND	12.8013	11.7207	12.5989	12.3736	ND	NA		anc-1	5.79978
F10G2.1	Q22957	UPF0376 protein F10G2.1	NA	NA	NA	ND	ND	ND	ND	12.8372	11.6822	12.3232	12.2809	ND	NA		mog-4	5.79721
mtm-10	V6CJW9	Myotubularin phosphatase domain-containing protein	NA	NA	NA	ND	ND	ND	ND	12.9037	11.6865	12.035	12.2084	ND	NA		rpn-8	5.69789
egl-8	A0A0K3ARQ7	1-phosphatidylinositol 4,5-bisphosphate phosphodiesterase	NA	NA	NA	ND	ND	ND	ND	12.1499	11.3483	12.3223	11.9402	ND	NA		dnj-11	5.54135
C39E9.8	B3GWC9	DUF19 domain-containing protein	NA	NA	NA	ND	ND	ND	ND	11.7912	12.4786	11.5486	11.9395	ND	NA		xrn-1	5.49866
fat-3	Q23221	Delta(6)-fatty-acid desaturase fat-3	NA	NA	NA	ND	ND	ND	ND	11.4607	11.6862	12.2025	11.7831	ND	NA		acsd-1	5.48974
srgp-1	A0A061ACU6	Rho-GAP domain-containing protein	NA	NA	NA	ND	ND	ND	ND	11.8269	10.5798	12.853	11.7532	ND	NA		tth-1	5.48845
yap-1	Q19404	Yes-associated protein homolog 1	NA	NA	NA	ND	ND	ND	ND	11.3063	13.3508	10.5849	11.7473	ND	NA		vha-7	5.41477
athp-1	Q18605	PHD-type domain-containing protein	NA	NA	NA	ND	ND	ND	ND	11.6995	11.5868	11.5927	11.6263	ND	NA		B0280.9	5.39125
ttc-1	O44951	TPR_REGION domain-containing protein	NA	NA	NA	ND	ND	ND	ND	11.7239	12.1241	10.6885	11.5122	ND	NA		Y53G8AR.6	5.35564
unk-1	L8E6Y3	C3H1-type domain-containing protein	NA	NA	NA	ND	ND	ND	ND	11.5509	10.4244	12.1004	11.3586	ND	NA		hpd-1	5.33296
maa-1	Q9XTZ5	ACB domain-containing protein	NA	NA	NA	ND	ND	ND	ND	12.1531	10.5805	10.8619	11.1985	ND	NA		mct-3	5.30563
eri-12	Q17415	Enhanced RNAI (RNA interference)	NA	NA	NA	ND	ND	ND	ND	11.1487	10.3861	11.2798	10.9382	ND	NA		ssb-1	5.30453
chn-1	G5ECY6	Hsp70-interacting protein	NA	NA	NA	ND	ND	ND	ND	10.6288	11.1043	10.9924	10.9085	ND	NA		hprt-1	5.29604
stim-1	G5EF60	Stromal interaction molecule 1	NA	NA	NA	ND	ND	ND	ND	11.0432	10.3609	10.8718	10.7586	ND	NA		rml-5	5.21884
B0511.12	G4RT15	Pecanex-like protein	NA	NA	NA	ND	ND	ND	ND	10.4301	10.6376	10.7949	10.6209	ND	NA		C29F7.2	5.18723
nft-1	O76463	Nitrilase and fragile histidine triad fusion protein NitFhit	NA	NA	NA	ND	ND	ND	ND	10.6289	9.9688	11.0418	10.5465	ND	NA		dnc-4	5.1494
rbx-2	P91404	RING-type domain-containing protein	NA	NA	NA	ND	ND	ND	ND	9.7563	9.6429	9.5696	9.65627	ND	NA		F27D4.4	5.14422
tbcc-1	Q3V5J2	C-CAP/cofactor C-like domain-containing protein	NA	NA	NA	ND	ND	ND	ND	11.0795	9.2306	6.6927	9.00093	ND	NA		cogc-8	5.03816
cdc-37	O02108	Probable Hsp90 co-chaperone cdc37	6.3397	80.9916	0.0007	11.9346	13.8672	13.5883	13.13	19.5245	19.3057	19.5789	19.4697	ND	NA		cash-1	5.01013
mlt-2	Q17583	ANK_REP_REGION domain-containing protein	6.3394	80.9747	0.0024	9.4206	12.2562	11.491	11.0559	17.3949	17.3399	17.4513	17.3954	ND	NA		alx-1	4.97862	2- to 5-fold Up in Ppdy-7::mNG vs N2
lea-1	H2FLK8	Plant Late Embryo Abundant (LEA) related	6.0166	64.7407	0.0001	15.1696	14.223	14.8972	14.7633	20.8725	20.7171	20.7501	20.7799	12.5733	5.14906		czw-1	4.86089	AND p < 0.05
lact-1	Q20489	Beta-lactamase-related domain-containing protein	5.566	47.3732	0.0004	ND	ND	13.777	13.777	19.3485	19.3289	19.3517	19.343	ND	NA		rla-1	4.83032
sec-6	Q19262	Exocyst complex component 3	5.2371	37.7159	0	12.8992	13.2599	12.8492	13.0028	18.2216	18.1221	18.376	18.2399	3.21355	11.7365		prdx-2	4.80814
ZC247.1	G5EBP5	63 kDa sperm flagellar membrane protein	5.2256	37.4164	0	16.9981	16.8502	16.9893	16.9459	22.1634	22.1405	22.2105	22.1715	45.4498	0.823248		cnnm-1	4.78412
F17C11.11	Q9BI97	Uncharacterized protein	5.1829	36.3252	0	13.4397	13.3507	13.0724	13.2876	18.575	18.3271	18.5096	18.4706	4.42893	8.20181		pud-2.1	4.7641
aldo-2	P46563	Fructose-bisphosphate aldolase 2	4.8768	29.3808	0.0001	16.3148	16.202	16.8133	16.4434	21.5033	21.2325	21.2246	21.3201	131.944	0.222675		fmo-3	4.58186
xrn-1	Q9BHK7	5'-3' exoribonuclease 1	4.8656	29.1536	0.0001	12.999	13.082	12.2545	12.7785	17.6319	17.5525	17.7479	17.6441	5.49866	5.30194		kmo-1	4.56294
ZC196.2	O01630	VAPA ortholog Vesicle-associated membrane protein-associated protein A	4.8567	28.9743	0.0008	ND	ND	12.3764	12.3764	17.3794	17.1002	17.2198	17.2331	ND	NA		teg-4	4.51665
comt-3	A0A0K3AT05	Catechol O-methyltransferase domain-containing protein 1	4.8482	28.8041	0	14.7816	15.0421	14.9606	14.9281	19.8373	19.6554	19.8361	19.7763	9.92692	2.90161		F17C11.11	4.42893
itsn-1	Q9U2T9	Intersectin-1	4.8108	28.0669	0.0001	14.1192	14.2173	14.7526	14.363	19.2324	19.0695	19.2197	19.1739	13.2794	2.11356		natc-1	4.4027
hip-1	G5EE04	STI1 domain-containing protein	4.7978	27.8152	0	15.9706	15.8835	15.8778	15.9106	20.8021	20.5828	20.7403	20.7084	19.4884	1.42727		inx-5	4.39401
fmo-3	A0A1X7RC69	Flavin-containing monooxygenase	4.7754	27.3866	0.0001	13.0874	12.656	13.444	13.0625	17.8564	17.8806	17.7765	17.8378	4.58186	5.97718		exc-15	4.22692
C39D10.8	H2KYM0	DUF4440 domain-containing protein	4.5639	23.6522	0.0028	10.8878	12.2003	12.851	11.9797	16.8713	16.0271	16.7324	16.5436	14.6609	1.61328		icd-1	4.15157
cas-1	H2L023	Adenylyl cyclase-associated protein	4.4832	22.3655	0.0007	ND	ND	9.3833	9.3833	13.9215	13.8414	13.8365	13.8665	2.60036	8.60092		F42A10.5	4.12231
ampd-1	A0A2C9C377	AMP deaminase	4.4201	21.4083	0.0001	13.0131	12.5836	13.3785	12.9917	17.497	17.344	17.3947	17.4119	15.7113	1.36261		mbf-1	4.08763
tes-1	Q17525	TEStin (Human testis-derived transcript) homolog	4.3955	21.0464	0.0006	12.7897	12.8057	11.6793	12.4249	16.9632	16.621	16.877	16.8204	3.53295	5.95717		Y39A3CL.4	4.08033
mua-6	O02365	Intermediate filament protein ifa-2	4.2993	19.6888	0.0001	17.0081	16.3961	16.9499	16.7847	21.2404	20.9993	21.0123	21.084	28.1005	0.700656		ret-1	4.07761
tth-1	O17389	Thymosin beta	4.2395	18.8893	0.0057	13.7128	11.3969	12.1745	12.4281	16.9691	16.5529	16.4806	16.6675	5.48845	3.44165		imb-3	4.06736
F46H5.7	H2L048	AMPK1_CBM domain-containing protein	4.1719	18.0247	0	16.4122	16.4228	16.5494	16.4615	20.6093	20.6989	20.5919	20.6334	25.5388	0.705775		mdt-6	4.04297
gon-2	G5EE91	LSDAT_euk domain-containing protein	4.15	17.7531	0.0138	ND	10.0212	ND	10.0212	13.5409	14.2996	14.6734	14.1713	ND	NA		dpyd-1	4.0405
acsd-1	Q8T8B9	2-amino-3-carboxymuconate-6-semialdehyde decarboxylase	4.1422	17.6574	0.0009	12.3685	ND	ND	12.3685	16.5605	16.4384	16.5332	16.5107	5.48974	3.21643		inx-13	4.03456
pfd-2	Q9N5M2	Prefoldin subunit 2	4.1094	17.2605	0.0003	12.3064	11.4582	12.1994	11.988	16.2735	15.9921	16.0266	16.0974	8.53255	2.0229		C06E1.9	4.03391
eea-1	G5ED80	EEA1 early endosome antigen ortholog	4.077	16.8772	0.0009	ND	10.8348	ND	10.8348	14.9647	14.8262	14.9447	14.9119	2.23256	7.55956		C07D8.6	4.02412
erfa-3	O45622	Tr-type G domain-containing protein	4.0714	16.8118	0	15.0882	15.1118	15.3522	15.1841	19.2497	19.1575	19.3593	19.2555	11.1537	1.50728		K02B12.7	4.00865
F52E4.5	Q20675	Fucose-specific lectin	3.9311	15.2538	0.0025	ND	10.3573	ND	10.3573	14.5326	14.2754	14.0573	14.2884	ND	NA		skr-3	4.00591
K09G1.1	Q9XVL1	MARVEL domain-containing protein	3.9283	15.2243	0.0008	11.7718	10.7964	11.9564	11.5082	15.6072	15.5189	15.1833	15.4365	ND	NA		glna-1	4.00058
unc-23	O61980	BAG domain-containing protein	3.9267	15.2074	0.0009	ND	ND	12.5257	12.5257	16.4973	16.4087	16.4512	16.4524	ND	NA		fkb-6	3.902
rsd-3	Q18453	ENTH domain-containing protein	3.9218	15.1558	0.0001	10.8063	10.3547	10.8555	10.6722	14.508	14.5365	14.7374	14.594	6.56157	2.30979		T02G5.7	3.79791
tdo-2	Q09474	Tryptophan 2,3-dioxygenase	3.8926	14.8522	0.0001	13.1997	12.7523	13.4339	13.1286	17.0904	16.9459	17.0275	17.0213	10.4783	1.41742		dnbp-1	3.79438
ppfr-4	Q9N4E9	Serine/threonine-protein phosphatase 4 regulatory subunit ppfr-4	3.8357	14.2778	0	12.6286	12.4464	12.6102	12.5617	16.4609	16.3547	16.3766	16.3974	3.69991	3.85896		lbp-6	3.7549
ivns-1	Q21854	BTB domain-containing protein	3.8205	14.1281	0.0001	13.6432	13.6564	13.7845	13.6947	17.3229	17.5036	17.719	17.5152	6.73557	2.09754		dcap-1	3.74775
nud-1	G5EE74	CS domain-containing protein	3.7872	13.8058	0.0001	14.3697	13.9868	14.6447	14.3337	18.1149	18.0426	18.2052	18.1209	3.61202	3.82217		saps-1	3.73042
tap-1	G5EEM6	TGF-beta-activated kinase 1 and MAP3K7-binding protein 1	3.7524	13.4767	0.0026	13.8716	12.1287	13.0297	13.01	16.7746	16.7205	16.7921	16.7624	2.7584	4.88572		ppfr-4	3.69991
cogc-8	O44502	Conserved oligomeric Golgi complex subunit 8	3.7455	13.4124	0	12.975	12.6934	12.8942	12.8542	16.6309	16.5421	16.6259	16.5996	5.03816	2.66217		unc-57	3.68793
gln-3	Q9U307	Glutamine synthetase	3.7357	13.3216	0.0001	14.4557	14.8448	14.8374	14.7126	18.7166	18.2924	18.3361	18.4484	8.46151	1.57438		lfi-1	3.64959
nap-1	Q19007	Nucleosome assembly protein 1-like 1	3.728	13.2507	0.0004	15.4457	15.8058	16.3671	15.8729	19.7313	19.473	19.5986	19.601	58.2769	0.227375		Y55F3AM.13	3.64422
C07A12.7	H2KYH5	TOM1-like protein 2	3.7202	13.1793	0.0001	13.05	13.2851	13.3426	13.2259	17.0748	16.8437	16.9198	16.9461	2.85351	4.61862		nud-1	3.61202
zyg-12	Q23529	Zygote defective protein 12	3.7187	13.1656	0.0013	ND	ND	8.1379	8.1379	11.7738	11.9759	11.8201	11.8566	ND	NA		eftu-2	3.60346
F57B9.1	Q20939	Putative pyridoxamine 5'-phosphate oxidase	3.7092	13.0792	0.008	11.31	11.5177	9.4638	10.7638	14.1847	14.7306	14.5038	14.473	3.42262	3.8214		snap-29	3.59517
Y56A3A.7	A7DTF5	Homeobox protein cut-like	3.707	13.0592	0.0238	ND	ND	10.8484	10.8484	14.6853	13.8513	15.1298	14.5555	ND	NA		F38A1.8	3.59345
haly-1	Q20502	Histidine ammonia-lyase	3.6511	12.5629	0.0001	13.3539	13.5155	13.8051	13.5582	17.2106	17.0874	17.3298	17.2093	7.25623	1.73133		acly-2	3.57954
H35B03.1	Q9TYZ4	START domain-containing protein	3.6437	12.4986	0.0004	12.4682	12.9709	13.3573	12.9321	16.6044	16.4777	16.6452	16.5758	ND	NA		F37C4.5	3.57489
ras-2	G5EGA7	GTP binding protein	3.637	12.4407	0.0221	ND	ND	10.7285	10.7285	14.7827	14.6572	13.6566	14.3655	6.00275	2.07251		skr-16	3.57247
Y92H12BM.1	G4SNJ8	WW domain-containing protein	3.6268	12.3531	0.0015	ND	ND	9.8343	9.8343	13.3402	13.5885	13.4547	13.4611	3.36135	3.67504		npp-16	3.56994
bpnt-1	Q23493	3'(2'),5'-bisphosphate nucleotidase 1	3.6152	12.2542	0.002	12.7136	11.1847	12.2316	12.0433	15.7148	15.5727	15.6882	15.6586	5.92487	2.06826		tes-1	3.53295
C24H11.5	A7LPI7	Gem-associated protein 7	3.592	12.0587	0.0101	ND	ND	7.9076	7.9076	11.0537	11.8715	11.5736	11.4996	ND	NA		Y39G8B.1	3.52754
Y39G10AR.9	G4SF15	WD_REPEATS_REGION domain-containing protein	3.5772	11.9356	0.0004	12.0255	ND	12.4578	12.2416	15.931	15.7531	15.7722	15.8188	ND	NA		F58B3.4	3.50949
snap-29	P83351	Soluble NSF attachment protein 29	3.3931	10.5057	0.0003	12.8097	13.1718	13.5581	13.1799	16.7251	16.4308	16.5629	16.5729	3.59517	2.92217		txl-1	3.47273
ZC373.5	Q23261	Probable methylthioribulose-1-phosphate dehydratase	3.3924	10.5006	0.0023	9.0123	ND	ND	9.0123	12.259	12.5744	12.3808	12.4047	2.51368	4.17738		eef-1B.1	3.46245
alfa-1	H2KYA3	ALS/FTD Associated gene homolog	3.3588	10.2589	0.0005	13.4804	12.7891	13.4736	13.2477	16.5549	16.4174	16.8472	16.6065	3.13869	3.26852		ZK550.6	3.43245
srp-2	O17365	Serpin domain-containing protein	3.3564	10.2418	0.0003	13.5803	12.9628	12.8548	13.1326	16.6027	16.4566	16.4079	16.4891	ND	NA		F57B9.1	3.42262
efhd-1	A8XMZ5	EF-hand domain-containing protein	3.3286	10.0464	0.0233	ND	7.8606	9.8198	8.8402	12.497	12.0032	12.0062	12.1688	ND	NA		ufd-3	3.41046
C01B10.3	Q17543	Endonuclease/exonuclease/phosphatase family protein	3.3038	9.87513	0.0006	15.1359	14.2302	14.4843	14.6168	17.987	17.7785	17.9961	17.9205	7.26564	1.35915		pwp-1	3.3905
tbb-6	G5EF01	Tubulin beta chain	3.2669	9.62576	0.0067	12.5585	ND	12.9295	12.744	15.9692	15.4069	16.6564	16.0108	ND	NA		Y92H12BM.1	3.36135
M01H9.3	Q95ZL3	Expressed conserved protein	3.2464	9.48995	0.0018	ND	ND	13.1508	13.1508	16.4487	16.4474	16.2956	16.3972	ND	NA		cec-1	3.31281
F13E6.1	P55326	Uncharacterized protein F13E6.1	3.2463	9.48929	0.0017	14.4544	13.1462	13.8097	13.8034	17.1144	16.9315	17.1031	17.0497	6.22737	1.5238		argk-1	3.29885
T04F3.1	G5EE32	Aminotransferase class I/classII domain-containing protein	3.1824	9.07816	0.0037	13.3354	13.5368	14.7985	13.8902	17.1854	17.0198	17.0129	17.0727	2.25276	4.02979		tcer-1	3.26684
did-2	Q9TXI3	Charged multivesicular body protein 1b	3.112	8.6458	0.0009	13.1746	13.1327	12.2735	12.8603	16.0566	15.761	16.0991	15.9722	6.17566	1.39998		bli-3	3.24049
pat-12	Q95QA6	Protein pat-12	3.1058	8.60873	0.0018	14.8737	14.1364	14.8787	14.6296	18.2692	17.5897	17.3472	17.7354	2.27347	3.78661		pfkb-1.1	3.2164
jac-1	A0A078BPM1	Fibronectin type-III domain-containing protein	3.0859	8.4908	0.0065	12.3607	12.8169	14.0636	13.0804	16.0381	16.0596	16.4013	16.1663	3.09099	2.74695		sec-6	3.21355
sir-2.1	D3YT50	Deacetylase sirtuin-type domain-containing protein	3.0692	8.39308	0.0029	13.4541	12.2888	12.1475	12.6301	15.6128	15.7223	15.763	15.6994	ND	NA		frl-1	3.20542
fln-2	A0A0K3AW96	FiLamiN (Actin binding protein) homolog	3.065	8.36868	0.0001	16.2425	16.4427	16.5907	16.4253	19.6813	19.3972	19.3925	19.4903	5.90868	1.41634		C05D11.8	3.19784
ifa-3	Q21065	Intermediate filament protein ifa-3	3.0616	8.34898	0.031	11.3997	ND	11.3046	11.3521	13.4826	15.5362	14.2225	14.4138	ND	NA		T22D1.3	3.17191
sna-2	Q94050	Small Nuclear RNA (snRNA) Associated protein	2.9978	7.98781	0.0134	ND	14.027	12.5267	13.2768	16.2933	16.2925	16.2382	16.2747	2.88444	2.76927		C37A2.7	3.16794
skr-3	G5EE67	Skp1-related protein	2.9952	7.97343	0.0006	11.8228	ND	11.6313	11.7271	14.8653	14.4889	14.8127	14.7223	4.00591	1.99041		alfa-1	3.13869
anc-1	A0A2C9C3A7	Calponin-homology (CH) domain-containing protein	2.9618	7.79095	0.0001	16.1414	15.9342	16.2815	16.119	19.1322	19.0394	19.0711	19.0809	5.79978	1.34332		dhp-1	3.13809
AC3.5	Q17405	Aminopeptidase-like protein AC3.5	2.9443	7.69702	0.0024	11.2759	11.1499	12.1968	11.5409	14.5766	14.745	14.134	14.4852	ND	NA		erm-1	3.13292
rml-5	Q95XM5	NAD(P)-binding domain-containing protein	2.9427	7.68849	0.0001	13.5585	13.5208	13.9142	13.6645	16.6409	16.616	16.5646	16.6072	5.21884	1.47322		cap-2	3.11927
metr-1	Q09582	Probable methionine synthase	2.9377	7.66189	0.0006	13.7084	14.0199	14.4507	14.0597	16.8191	16.9351	17.2379	16.9974	2.89208	2.64926		jac-1	3.09099
alx-1	P34552	Apoptosis-linked gene 2-interacting protein X 1	2.9303	7.62269	0.0001	14.0039	13.7966	14.1597	13.9867	16.9761	16.8742	16.9009	16.9171	4.97862	1.53108		eif-2A	3.07281
fkb-6	O45418	peptidylprolyl isomerase	2.9268	7.60422	0.0001	17.6174	17.5068	17.5036	17.5426	20.5718	20.3827	20.4536	20.4694	3.902	1.9488		mak-2	3.04241
K02B12.7	P90904	Arf-GAP domain-containing protein	2.8961	7.44411	0.001	ND	12.9916	13.5175	13.2546	16.2401	16.0476	16.1642	16.1506	4.00865	1.85701		rml-4	3.03996
vps-28	Q9NA26	Vacuolar protein sorting-associated protein 28 homolog	2.8869	7.39679	0.0013	11.0911	12.1405	11.6208	11.6175	14.6545	14.3572	14.5013	14.5043	2.61298	2.83079		ran-2	3.03508
vab-10	G5EFM4	Nesprin-1	2.8713	7.31724	0.0018	14.9835	15.4936	16.0538	15.5103	18.675	18.2249	18.2449	18.3816	2.1934	3.33602		C36A4.4	3.02163
C06E1.9	P34304	Uncharacterized protein C06E1.9	2.8371	7.14582	0.0096	12.9729	12.0581	13.8825	12.9712	15.9384	15.7537	15.7326	15.8082	4.03391	1.77144		vgln-1	2.9844
ZK909.3	O18307	HD domain-containing protein	2.8348	7.13444	0.0162	ND	ND	11.6067	11.6067	13.9919	14.6942	14.6382	14.4414	2.61565	2.72759		sma-1	2.96043
F20D1.3	Q93535	Protein Skeletor	2.8176	7.04989	0.0003	13.0027	12.5614	12.6371	12.7337	15.7614	15.565	15.3277	15.5514	ND	NA		sly-1	2.93599
clic-1	P90961	Clathrin light chain	2.7696	6.81919	0.0057	10.8384	12.3344	11.8074	11.6601	14.4106	14.564	14.3146	14.4297	9.81032	0.695104		mdt-4	2.91401
dnj-16	C1P627	J domain-containing protein	2.738	6.67145	0.0429	ND	8.8462	10.7542	9.8002	12.3162	12.2225	13.076	12.5382	2.14606	3.1087		daf-22	2.91083
R04B5.5	Q21702	Sorbitol dehydrogenase	2.7313	6.64054	0.0009	ND	12.1563	12.1882	12.1723	14.7584	14.7798	15.1726	14.9036	ND	NA		M05D6.2	2.90634
vhp-1	A0A2C9C380	protein-tyrosine-phosphatase	2.6967	6.48317	0.0058	9.8564	10.8499	10.0227	10.243	13.0928	12.3468	13.3794	12.9397	ND	NA		alh-9	2.8937
ric-8	Q9GSX9	Synembryn	2.6925	6.46433	0.0131	12.7055	11.2542	13.0273	12.329	15.1939	14.9105	14.96	15.0215	ND	NA		metr-1	2.89208
atx-2	D4PH96	LsmAD domain-containing protein	2.6836	6.42457	0.0002	13.4228	13.4751	13.8826	13.5935	16.2891	16.2289	16.3134	16.2771	2.87236	2.23669		del-6	2.88986
dnj-13	Q20774	J domain-containing protein	2.6607	6.3234	0.0205	ND	ND	10.7	10.7	13.7321	12.9255	13.4245	13.3607	ND	NA		sna-2	2.88444
dnbp-1	G5ECK4	SH3 domain-containing protein	2.6558	6.30196	0.0003	13.6417	13.3305	13.0611	13.3444	16.0493	16.0092	15.9424	16.0003	3.79438	1.66087		atx-2	2.87236
tps-1	Q7YZT6	Alpha,alpha-trehalose-phosphate synthase [UDP-forming] 1	2.652	6.28538	0.0002	15.0175	14.5632	14.8756	14.8188	17.4638	17.3889	17.5594	17.4707	ND	NA		C07A12.7	2.85351
Y45G5AM.3	Q9GUI8	FBA_2 domain-containing protein	2.6368	6.21951	0.006	ND	ND	11.7508	11.7508	14.5623	14.1799	14.4205	14.3876	2.36135	2.63388		ckb-2	2.8418
C51G7.4	Q9N5W1	Uncharacterized protein C51G7.4	2.606	6.08813	0.0006	14.5617	14.2105	14.0777	14.2833	17.1874	16.7379	16.7425	16.8893	ND	NA		cey-1	2.8384
cash-1	A0A486WY88	Striatin N-terminal domain-containing protein	2.5968	6.04943	0.0005	14.2457	14.3382	14.8769	14.4869	17.0971	16.9997	17.1544	17.0837	5.01013	1.20744		lem-2	2.82561
hsp-16.48	P02513	Heat shock protein Hsp-16.48/Hsp-16.49	2.5837	5.99475	0.0057	16.1586	15.4083	15.0673	15.5447	18.6318	17.983	17.7703	18.1284	ND	NA		unc-33	2.82447
ubxn-2	Q9N2W5	UBX domain-containing protein 2	2.5784	5.97277	0.0004	12.6742	13.2359	12.9698	12.96	15.6328	15.4246	15.5578	15.5384	2.23535	2.67196		usp-48	2.82446
rla-0	Q93572	Large ribosomal subunit protein uL10	2.5747	5.95747	0.0029	16.2922	16.6423	17.4234	16.786	19.5142	19.2923	19.2755	19.3607	12.7097	0.468736		maoc-1	2.82437
arrd-25	Q17624	Arrestin C-terminal-like domain-containing protein	2.5725	5.94839	0.0006	14.5355	14.4871	15.0765	14.6997	17.4198	17.1718	17.2248	17.2721	16.8386	0.35326		F56C9.10	2.79843
clp-7	Q9N4B1	Calpain catalytic domain-containing protein	2.5671	5.92617	0.0001	15.0761	14.9501	14.9637	14.9966	17.5003	17.5971	17.5938	17.5637	ND	NA		fah-1	2.79118
hmr-1	Q967F4	Cadherin-related hmr-1	2.5557	5.87953	0.0005	11.7406	12.1678	12.1865	12.0316	14.7678	14.3937	14.6006	14.5874	ND	NA		tap-1	2.7584
vha-7	B2MZD0	V-type proton ATPase 116 kDa subunit a 4	2.5153	5.71717	0.0005	ND	11.9028	11.7088	11.8058	14.3082	14.3569	14.2979	14.321	5.41477	1.05585		snx-1	2.75089
saps-1	B2D6K9	Serine/threonine-protein phosphatase 6 regulatory subunit	2.5111	5.70055	0.0005	13.0725	13.4346	13.6976	13.4016	15.9301	15.8314	15.9765	15.9127	3.73042	1.52812		aqp-8	2.74142
F37C4.5	O44400	Protein F37C4.5	2.4844	5.59602	0.0014	17.8022	17.0346	17.0987	17.3118	20.026	19.6731	19.6897	19.7963	3.57489	1.56537		F25H8.2	2.72867
bicd-1	V6CJ04	Protein bicaudal D homolog	2.4843	5.59563	0.0007	9.37	9.1966	9.7955	9.45403	12.1048	12.0143	11.6958	11.9383	ND	NA		K07E3.4	2.72772
del-6	Q8MPW0	Amiloride-sensitive sodium channel	2.4776	5.5697	0.0014	12.1723	ND	12.5299	12.3511	14.7987	15.0275	14.6597	14.8286	2.88986	1.92733		pgl-1	2.72375
nucl-1	O45181	RRM domain-containing protein	2.4372	5.4159	0.0009	14.9033	15.3457	15.4289	15.226	17.6261	17.4123	17.9511	17.6632	10.268	0.527453		taap-1	2.70622
hsp-17	Q20660	SHSP domain-containing protein	2.432	5.39641	0.0238	ND	ND	11.4669	11.4669	14.2286	14.0015	13.4665	13.8989	ND	NA		sams-1	2.69504
pes-7	O17772	Calponin-homology (CH) domain-containing protein	2.4289	5.38483	0.0001	13.2503	13.0756	13.1198	13.1486	15.6099	15.4456	15.6766	15.5774	ND	NA		Y82E9BR.14	2.69265
aka-1	H2KZI9	FYVE-type domain-containing protein	2.4158	5.33615	0.0081	10.1251	11.0918	ND	10.6084	13.0363	13.1117	12.9247	13.0242	ND	NA		C37C3.2	2.68275
hsp-43	H2KYS1	SHSP domain-containing protein	2.4038	5.29195	0.0047	15.339	14.9901	16.0529	15.4607	18.222	17.7268	17.6444	17.8644	ND	NA		hgrs-1	2.68065
ifb-1	Q19289	Intermediate filament protein ifb-1	2.3866	5.22924	0.0002	18.2933	18.1658	18.2695	18.2429	20.7675	20.6323	20.4887	20.6295	14.6258	0.357535		tfg-1	2.6793
mtm-1	Q9N589	Myotubularin-related protein 1	2.3854	5.22489	0.0009	13.1755	12.6022	12.6988	12.8255	15.3421	14.9332	15.3576	15.211	ND	NA		vha-12	2.66557
pah-1	P90925	Phenylalanine-4-hydroxylase	2.3842	5.22054	0.0001	14.5166	14.6981	14.5603	14.5917	16.9954	16.8982	17.034	16.9759	6.31549	0.826625		cap-1	2.65567
cest-35.1	O16497	Carboxylic ester hydrolase	2.3687	5.16476	0.001	13.4197	12.6679	12.8328	12.9735	15.4312	15.3073	15.288	15.3422	ND	NA		cth-2	2.64596
akt-2	Q9XTG7	Serine/threonine-protein kinase akt-2	2.3444	5.07849	0.0002	13.9456	14.2172	14.0863	14.083	16.384	16.3765	16.5219	16.4275	ND	NA		eif-3.j	2.63494
hgrs-1	Q17796	Hepatocyte growth factor-regulated tyrosine kinase substrate	2.3315	5.03328	0.0069	11.5989	11.9175	12.9022	12.1395	14.3994	14.4988	14.5148	14.471	2.68065	1.87763		F17A9.5	2.62603
natc-1	O17003	Protein MAK10 homolog	2.3172	4.98364	0.0002	14.8167	14.7392	14.539	14.6983	16.9185	17.0289	17.099	17.0155	4.4027	1.13195		Y55F3AM.9	2.62507
atg-2	Q21480	Autophagy-related protein 2	2.3005	4.92628	0.0014	12.8675	12.2464	12.0959	12.4033	14.8136	14.5934	14.7041	14.7037	ND	NA		unc-44	2.62218
frl-1	A0A7R9SVK3	GBD/FH3 domain-containing protein	2.2958	4.91026	0.0009	14.5212	14.0189	13.8246	14.1216	16.4183	16.3823	16.4516	16.4174	3.20542	1.53186		ZK909.3	2.61565
dcap-1	Q9N363	mRNA-decapping enzyme 1	2.2898	4.88988	0.0004	14.7718	15.038	15.1532	14.9877	17.2181	17.1514	17.4627	17.2774	3.74775	1.30475		vps-28	2.61298
dbn-1	Q9XUT0	DreBriN 1/DreBriN-like (Where Drebrin is from Developmentally REgulated BRaIN protein) family homolog	2.2883	4.8848	0.0003	13.517	13.18	13.362	13.353	15.7794	15.5255	15.619	15.6413	ND	NA		ekl-1	2.60958
pck-2	O02286	phosphoenolpyruvate carboxykinase (GTP)	2.2863	4.87803	0.0002	18.3639	18.2681	18.5054	18.3791	20.7555	20.6287	20.612	20.6654	6.25922	0.779336		cas-1	2.60036
Y39A1A.3	G5EEN7	Sjogren's syndrome/scleroderma autoantigen 1 (Autoantigen p27)	2.2801	4.85712	0.0001	12.674	12.6473	12.564	12.6284	14.8501	14.9128	14.9628	14.9086	2.46588	1.96973		mag-1	2.59333
VF13D12L.3	G5EDW8	Malate dehydrogenase	2.2522	4.76409	0.0041	12.9481	13.716	13.9738	13.546	15.7262	15.6704	15.9979	15.7982	2.17546	2.18992		vps-32.1	2.59312
klf-1	Q9TZ64	Kruppel-like factor 1	2.2519	4.7631	0.0137	ND	ND	11.6668	11.6668	14.1513	13.9621	13.6427	13.9187	ND	NA		dnc-1	2.57395
C54G4.9	Q18854	RAP domain-containing protein	2.251	4.76013	0.0059	ND	12.1615	11.7223	11.9419	13.8727	14.1653	14.5406	14.1929	ND	NA		sta-1	2.57074
C53B7.2	Q18805	TIL domain-containing protein	2.2485	4.75189	0.0196	12.4987	11.4749	10.762	11.5785	13.6209	13.8617	13.9985	13.827	ND	NA		Y50D4A.4	2.53606
tcc-1	Q9GRZ9	Ribosome-binding protein 1	2.2464	4.74497	0.0002	14.5109	14.3806	14.531	14.4742	16.8621	16.5609	16.7384	16.7205	ND	NA		R31.2	2.52864
C05C8.7	O16315	mannose-6-phosphate isomerase	2.2238	4.67122	0.0027	13.3407	13.9962	14.2933	13.8767	16.0631	16.0373	16.2012	16.1005	13.5131	0.345682		ZC373.5	2.51368
nhl-2	Q19818	RING-type E3 ubiquitin transferase	2.2048	4.61011	0.0025	ND	11.8979	11.6342	11.766	14.1928	13.7094	14.0103	13.9708	ND	NA		T05H10.1	2.51354
lin-2	P54936	Protein lin-2	2.2006	4.5967	0.0327	11.6544	ND	ND	11.6544	13.3818	14.0761	14.107	13.855	ND	NA		npp-21	2.51049
moc-1	G5EGH2	MoaB/Mog domain-containing protein	2.1985	4.59002	0.0007	14.0934	13.7587	13.682	13.8447	16.184	15.7779	16.1677	16.0432	ND	NA		pix-1	2.4947
Y32F6A.5	G5EDP0	Retinoid-inducible serine carboxypeptidase	2.1979	4.58811	0.0047	13.3994	13.0668	12.3297	12.932	15.115	14.9885	15.2862	15.1299	ND	NA		copz-1	2.49445
K07E3.1	Q21288	Bromo domain-containing protein	2.1967	4.5843	0.013	10.6442	ND	ND	10.6442	12.6748	12.7345	13.1134	12.8409	ND	NA		Y39A1A.3	2.46588
rhi-1	Q20496	Probable rho GDP-dissociation inhibitor	2.1915	4.5678	0.0005	16.6639	16.2926	16.6521	16.5362	18.8637	18.6015	18.7179	18.7277	2.22731	2.05082		acly-1	2.46331
lfi-1	H2L0I3	Lin-5	2.1893	4.56084	0.0031	15.185	15.269	16.0935	15.5158	17.7329	17.6272	17.7553	17.7051	3.64959	1.24969		cpf-2	2.45573
cogc-5	P91151	Conserved oligomeric Golgi complex subunit 5	2.1832	4.5416	0.0006	14.0223	13.7438	13.7079	13.8247	15.8163	15.9462	16.2609	16.0078	2.28455	1.98796		W07E11.1	2.44814
copz-1	O17901	Probable coatomer subunit zeta	2.1756	4.51774	0.0001	15.9773	15.9401	15.9912	15.9695	18.1596	18.0611	18.2146	18.1451	2.49445	1.81111		rde-4	2.44798
puf-9	Q23191	PUM-HD domain-containing protein	2.1576	4.46172	0.0056	12.6702	ND	ND	12.6702	14.8856	14.7668	14.8309	14.8278	ND	NA		vha-13	2.44694
golg-2	Q19989	Golgin subfamily A conserved domain-containing protein	2.1488	4.43459	0.0023	11.6056	11.0732	11.9453	11.5414	13.5841	13.7449	13.7413	13.6901	ND	NA		tald-1	2.43743
F42A10.5	Q20310	Protein CDV3 homolog	2.143	4.4168	0.0009	13.1316	13.3788	13.6662	13.3922	15.7418	15.4031	15.4609	15.5353	4.12231	1.07144		ears-1	2.43175
gad-3	Q960A1	Probable aldehyde oxidase gad-3	2.1396	4.4064	0.0005	12.8737	12.9115	13.2955	13.0269	15.1354	15.1391	15.225	15.1665	ND	NA		hsp-110	2.42258
rpn-11	O76577	26S proteasome non-ATPase regulatory subunit 14	2.1142	4.3295	0.0002	16.8537	16.7228	16.8535	16.81	18.9965	18.8476	18.9285	18.9242	27.4262	0.15786		tomm-20	2.40433
tyr-4	O01497	ShKT domain-containing protein	2.1058	4.30436	0.012	13.6401	13.4745	12.4022	13.1723	15.5163	15.0479	15.27	15.2781	ND	NA		dcs-1	2.38965
bcc-1	Q21593	SAM domain-containing protein	2.1026	4.29483	0.0278	14.4329	13.6073	12.5807	13.5403	15.6287	15.5306	15.7694	15.6429	ND	NA		rps-21	2.38409
lrp-1	Q04833	Low-density lipoprotein receptor-related protein	2.1001	4.28739	0.0005	12.4496	12.3144	12.6468	12.4703	14.7313	14.4433	14.5364	14.5703	ND	NA		rps-0	2.37404
col-178	O17641	Nematode cuticle collagen N-terminal domain-containing protein	2.099	4.28412	0.0367	ND	9.4134	8.0755	8.74445	10.4658	11.0902	10.9743	10.8434	ND	NA		mtrr-1	2.3732
dnj-19	O16303	DNaJ domain (Prokaryotic heat shock protein)	2.0963	4.27611	0.0023	12.6276	11.8319	12.1096	12.1897	14.2776	14.4642	14.1162	14.286	ND	NA		Y45G5AM.3	2.36135
ret-1	B5U8N2	Reticulon-like protein	2.0891	4.25483	0.0007	14.5911	14.3244	14.5938	14.5031	16.8239	16.605	16.3476	16.5922	4.07761	1.04346		eef-1G	2.35895
nas-11	Q21432	Zinc metalloproteinase nas-11	2.086	4.24569	0.0069	13.0465	12.5612	13.5212	13.043	15.5129	15.0913	14.7827	15.129	ND	NA		vha-8	2.34472
unc-44	Q17490	ANK_REP_REGION domain-containing protein	2.0704	4.20003	0.0005	15.5629	15.6565	15.9755	15.7316	17.7371	17.746	17.9229	17.802	2.62218	1.60173		clp-1	2.33677
gyf-1	Q09237	GYF domain-containing protein gyf-1	2.0564	4.15947	0.0009	13.4974	12.891	13.2834	13.2239	15.3166	15.2579	15.2666	15.2804	2.2527	1.84644		ubc-7	2.32007
frm-5.1	A0A8S4QC08	Protein kinase domain-containing protein	2.0544	4.15371	0.0005	12.7843	12.4261	12.8062	12.6722	14.7848	14.6738	14.7212	14.7266	ND	NA		D1014.4	2.31945
lmd-3	A0A486WTT8	LysM domain-containing protein	2.0487	4.13733	0.0003	13.1283	13.187	13.0184	13.1112	15.1916	15.0027	15.2857	15.16	ND	NA		epn-1	2.30746
ZK353.9	Q95ZI6	PITH domain-containing protein ZK353.9	2.0474	4.1336	0.0087	ND	ND	13.3018	13.3018	15.4665	15.3834	15.198	15.3493	ND	NA		sld-5	2.29421
rpl-31	Q9U332	Large ribosomal subunit protein eL31	2.0441	4.12416	0.0163	19.1959	19.3683	18.595	19.0531	21.1058	20.4489	21.7366	21.0971	ND	NA		R05H10.1	2.28707
F15G9.1	Q10033	Uncharacterized protein F15G9.1	2.0422	4.11873	0.0009	14.2036	13.8914	14.4458	14.1803	16.3752	16.1067	16.1854	16.2224	ND	NA		cogc-5	2.28455
col-142	O17036	Nematode cuticle collagen N-terminal domain-containing protein	2.0356	4.09993	0.0367	ND	10.5113	ND	10.5113	12.5144	12.1665	12.9599	12.5469	ND	NA		fbxa-65	2.28333
exc-15	Q22352	NADP-dependent oxidoreductase domain-containing protein	2.0327	4.0917	0.0002	14.899	15.011	15.0882	14.9994	17.0604	16.9457	17.0903	17.0321	4.22692	0.96801		Y18H1A.4	2.27953
bas-1	H2KYG4	Aromatic-L-amino-acid decarboxylase	2.031	4.08688	0.0065	ND	ND	10.1859	10.1859	12.1681	12.1908	12.2918	12.2169	ND	NA		vha-10	2.27774
glna-1	B0M0N9	glutaminase	2.0227	4.06344	0.0006	13.9902	14.2957	13.9409	14.0756	15.9511	16.0558	16.2881	16.0983	4.00058	1.01571		pat-12	2.27347
vab-19	G5EDN8	ANK_REP_REGION domain-containing protein	2.0196	4.05471	0.0044	13.5328	12.5831	13.2074	13.1078	15.2202	14.9473	15.2145	15.1273	ND	NA		T04F3.1	2.25276
vha-9	Q23680	Probable V-type proton ATPase subunit F	2.0154	4.04293	0.0005	14.6483	14.9489	14.5403	14.7125	16.7441	16.6763	16.7633	16.7279	12.7803	0.31634		gyf-1	2.2527
ubc-19	Q9U1U4	UBC core domain-containing protein	2.0105	4.02922	0.001	12.1429	11.678	11.8266	11.8825	13.7509	14.1369	13.7912	13.893	2.24163	1.79745		ubc-19	2.24163
Y39A3CL.4	A0A8S4QCF9	TLDc domain-containing protein	2.0071	4.01973	0.0003	15.5805	15.5001	15.3464	15.4757	17.507	17.3914	17.5502	17.4829	4.08033	0.98515		ubxn-2	2.23535
qdpr-1	Q9XVJ3	Dihydropteridine reductase dhpr/qdpr	2.0056	4.01556	0.0398	10.8658	11.5772	12.8267	11.7566	13.6196	13.6511	14.0157	13.7621	ND	NA		eea-1	2.23256
W07E11.1	K8F7V7	glutamate synthase (NADH)	1.9878	3.96632	0.002	12.4785	12.3072	ND	12.3928	14.1997	14.5674	14.3748	14.3806	2.44814	1.62013		tct-1	2.22887
mag-1	P49029	Protein mago nashi homolog	1.9815	3.94903	0.0175	12.636	13.9695	13.8358	13.4804	15.6559	15.3457	15.3842	15.4619	2.59333	1.52276		rhi-1	2.22731
vsra-1	Q9XVF1	Piwi domain-containing protein	1.9678	3.91171	0.0013	16.0016	15.5902	15.3666	15.6528	17.6082	17.5233	17.7303	17.6206	ND	NA		znf-622	2.21729
cdkr-3	Q9U2Y2	CDK5RAP3-like protein	1.9592	3.88846	0.0015	13.1507	13.8141	13.4358	13.4669	15.4624	15.2929	15.5228	15.426	ND	NA		syx-18	2.20106
egal-1	Q17902	Egalitarian protein homolog	1.9589	3.88765	0.0012	12.192	ND	12.1388	12.1654	14.2525	14.0952	14.0253	14.1243	ND	NA		vab-10	2.1934
mog-4	O45244	Probable pre-mRNA-splicing factor ATP-dependent RNA helicase mog-4	1.9514	3.8675	0.0007	13.6314	14.1165	13.9381	13.8953	15.8336	15.7732	15.9334	15.8467	5.79721	0.667131		Y48G10A.1	2.19151
fbxc-58	Q17896	F-box domain-containing protein	1.9447	3.84958	0.0363	9.7646	11.013	9.9207	10.2328	12.7495	12.3293	11.4537	12.1775	ND	NA		ifg-1	2.18217
C08A9.10	Q27GT6	Secreted protein	1.9446	3.84931	0.0307	12.54	11.9295	13.3291	12.5995	15.0395	14.6344	13.9585	14.5441	ND	NA		F56B3.4	2.1758
nex-2	Q27512	Annexin	1.94	3.83706	0.0007	14.1415	13.8087	14.2517	14.0673	16.0268	16.0821	15.9131	16.0073	ND	NA		VF13D12L.3	2.17546
Y37D8A.25	Q7YTJ3	PH domain-containing protein	1.9106	3.75965	0.0178	ND	10.7403	11.2063	10.9733	13.0352	12.3868	13.2297	12.8839	ND	NA		qars-1	2.16424
Y71F9AL.9	Q9N4I3	CUE domain-containing protein	1.9095	3.75679	0.0029	15.1701	15.0283	15.7359	15.3114	17.3782	17.272	17.0125	17.2209	11.1474	0.337009		usp-5	2.15698
lin-33	Q9TYQ5	Ras-associating domain-containing protein	1.9008	3.7342	0.0007	13.0058	13.2623	13.2864	13.1848	15.0067	14.9511	15.2992	15.0857	ND	NA		glrx-3	2.14614
R12E2.11	O61790	Orotate phosphoribosyltransferase	1.9006	3.73368	0.0286	11.84	13.2368	13.3406	12.8058	14.627	14.6362	14.8562	14.7065	7.05663	0.529103		dnj-16	2.14606
gakh-1	Q20483	Protein kinase domain-containing protein	1.8982	3.72748	0.0043	12.0159	12.5194	11.6213	12.0522	13.9414	14.0785	13.8311	13.9503	ND	NA		vha-14	2.14022
T20B12.7	P41847	Anamorsin homolog	1.893	3.71407	0.0005	16.7142	16.3603	16.5669	16.5471	18.4475	18.404	18.4689	18.4401	8.97086	0.414015		dhs-3	2.13089
T19C3.4	Q10010	Uncharacterized protein T19C3.4	1.8664	3.64622	0.0079	11.4494	ND	ND	11.4494	13.3024	13.3744	13.2708	13.3159	ND	NA		mel-32	2.12686
pfn-2	Q20025	Profilin-2	1.8613	3.63335	0.0066	16.1326	15.7792	15.1242	15.6787	17.5824	17.6183	17.419	17.5399	ND	NA		F21C10.9	2.11455
F07F6.4	Q09531	Uncharacterized protein F07F6.4	1.8568	3.62203	0.0047	15.1093	14.7349	14.2074	14.6839	16.6735	16.4677	16.4809	16.5407	ND	NA		Y116A8C.27	2.11041
T28C6.7	C6KRI9	Kinesin motor domain-containing protein	1.8516	3.609	0.0328	ND	14.7856	13.5496	14.1676	16.0252	16.0265	16.0058	16.0192	ND	NA		oma-1	2.10181
ptrn-1	U4PAZ9	Patronin (microtubule-binding protein) homolog	1.8497	3.60425	0.0003	13.0667	13.0122	13.2135	13.0975	14.8949	14.968	14.9787	14.9472	2.07908	1.73358		mct-4	2.09503
Y58A7A.4	Q966A5	IBR domain-containing protein	1.8486	3.60151	0.0038	12.3186	12.5076	12.6921	12.5061	13.9052	14.6476	14.5115	14.3548	ND	NA		mel-46	2.09114
tomm-40	Q18090	Mitochondrial import receptor subunit TOM40 homolog	1.8457	3.59427	0.0176	ND	11.67	12.1141	11.8921	13.3984	13.6025	14.2125	13.7378	ND	NA		tra-4	2.08716
T01H3.2	Q22088	Peroxin/Ferlin domain-containing protein	1.8433	3.5883	0.0419	10.9514	12.8108	11.8906	11.8843	13.6312	13.6131	13.9385	13.7276	ND	NA		ptrn-1	2.07908
F25E5.5	O76651	FBA_2 domain-containing protein	1.839	3.57762	0.011	12.9745	11.9477	12.6753	12.5325	14.0595	14.5573	14.4978	14.3715	ND	NA		icd-2	2.07473
C18C4.7	A0A2C9C3A0	Golgin-84	1.8308	3.55734	0.0013	13.1819	13.1065	ND	13.1442	14.9123	14.9384	15.0744	14.975	ND	NA		vha-11	2.06211
Y32H12A.8	A0A486WV77	GATOR complex protein WDR24	1.8093	3.50472	0.0112	ND	8.5201	9.2001	8.8601	10.7372	10.4653	10.8056	10.6694	ND	NA		tiar-1	2.05419
R74.7	Q22031	Putative tRNA (cytidine(32)/guanosine(34)-2'-O)-methyltransferase	1.8053	3.49502	0.035	ND	ND	12.0487	12.0487	13.61	14.2298	13.7222	13.854	ND	NA		F53F1.2	2.04107
rsf-1	Q22744	Ras association domain-containing protein 1 homolog	1.8051	3.49453	0.0016	14.6022	14.3126	14.8966	14.6038	16.5409	16.274	16.4117	16.4089	ND	NA		smgl-1	2.03859
eif-3.j	Q9XWP7	Eukaryotic translation initiation factor 3 30 kDa subunit	1.8045	3.49308	0.0047	13.8554	13.1808	13.9664	13.6675	15.639	15.3453	15.432	15.4721	2.63494	1.32568		ctg-1	2.0303
cst-1	Q9NB31	Serine/threonine-protein kinase cst-1	1.7796	3.43331	0.0008	13.3975	13.4358	13.1108	13.3147	14.9976	15.0225	15.2628	15.0943	ND	NA		ipla-1	2.0183
ZK1307.1	A0A7I9BCB0	Amidinotransferase	1.7785	3.43069	0.0007	16.4197	16.144	16.0376	16.2004	18.0491	18.0117	17.8761	17.979	11.4106	0.300659		acs-13	2.01621
pck-1	O44906	phosphoenolpyruvate carboxykinase (GTP)	1.7763	3.42547	0.001	16.1576	16.0452	16.5227	16.2418	18.1133	17.997	17.9441	18.0181	ND	NA		map-2	2.00514
Y50D4A.4	A0A0K3AW32	Mic1 domain-containing protein	1.7722	3.41574	0.0013	ND	12.363	12.455	12.409	14.2483	14.1818	14.1136	14.1812	2.53606	1.34687		dnj-19	ND	Detected in All Pdpy-7::mNG replicates
F27D4.4	Q93618	Zinc finger CCCH domain-containing protein 15 homolog	1.7582	3.38276	0.001	12.8855	12.5145	12.6725	12.6908	14.6495	14.3677	14.3297	14.449	5.14422	0.657584		acin-1	ND	AND absent in all N2 replicates
sma-1	A0A486WUT8	Spectrin beta chain	1.7572	3.38041	0.0022	15.351	14.9469	14.6849	14.9943	16.7519	16.6877	16.8148	16.7515	2.96043	1.14187		C30F12.5	ND
gst-4	Q21355	Glutathione S-transferase 4	1.756	3.3776	0.0373	10.7458	11.5983	12.1549	11.4997	13.5638	13.5068	12.6966	13.2557	ND	NA		R08E3.3	ND
hda-2	Q09440	Putative histone deacetylase 2	1.7484	3.35986	0.0011	12.9715	13.2819	12.8041	13.0192	14.8612	14.7993	14.6422	14.7676	ND	NA		Y62E10A.13	ND
dnj-11	Q94216	DnaJ homolog subfamily C member 2	1.7296	3.31636	0.0009	14.7809	15.05	15.2327	15.0212	16.7149	16.7344	16.8033	16.7509	5.54135	0.598475		ZK632.4	ND
smap-1	O18181	Arf-GAP domain-containing protein	1.7267	3.3097	0.0006	13.7214	13.9274	13.7802	13.8097	15.7019	15.4456	15.4615	15.5363	ND	NA		C44H4.4	ND
gck-3	G5EEN4	Germinal center kinase 3	1.7233	3.30191	0.0224	13.5333	12.5617	12.5632	12.8861	14.759	14.1303	14.9389	14.6094	ND	NA		W05B5.1	ND
hprt-1	Q9NF11	Hypoxanthine phosphoribosyltransferase	1.7175	3.28866	0.0059	13.8033	14.2234	14.6553	14.2273	16.1302	15.882	15.8223	15.9448	5.29604	0.620966		R102.2	ND
fah-1	Q94272	Fumarylacetoacetase	1.7128	3.27796	0.0067	14.2512	14.0957	14.8858	14.4109	16.3634	16.1019	15.9057	16.1237	2.79118	1.1744		haao-1	ND
F38A1.8	G4RYA5	SRP54-type proteins GTP-binding domain-containing protein	1.7114	3.27478	0.0009	15.0607	14.9548	15.3763	15.1306	16.8575	16.8371	16.8312	16.8419	3.59345	0.911321		lbp-7	ND
txl-1	G5EES9	Thioredoxin-like protein	1.7101	3.27184	0.001	14.3917	14.6898	14.8523	14.6446	16.3635	16.2601	16.4406	16.3547	3.47273	0.94215		brap-2	ND
F56B3.4	H2L086	RNA polymerase II-associated protein 1 N-terminal domain-containing protein	1.6993	3.24743	0.0013	14.8528	14.7901	14.407	14.6833	16.4944	16.2616	16.3917	16.3826	2.1758	1.49252		luc-7l3	ND
gcn-2	D0Z5N4	Eukaryotic translation initiation factor 2-alpha kinase gcn-2	1.6823	3.20939	0.0015	11.4122	11.9667	11.7142	11.6977	13.4038	13.4058	13.3306	13.3801	ND	NA		ddl-2	ND
par-3	Q17353	Partitioning defective protein 3	1.6795	3.20317	0.0025	12.5696	12.3232	11.9043	12.2657	13.9806	13.9471	13.9081	13.9453	ND	NA		cbl-1	ND
pezo-1	A0A061ACU2	Piezo-type mechanosensitive ion channel component 1	1.677	3.19762	0.0021	13.0217	12.5403	12.8391	12.8004	14.7026	14.4313	14.2982	14.4774	6.0233	0.530875		C44B7.7	ND
pix-1	Q21430	SH3 domain-containing protein	1.6748	3.19275	0.0007	14.1815	13.8974	14.2183	14.0991	15.8204	15.7822	15.7192	15.7739	2.4947	1.27982		K09G1.1	ND
teg-4	O44985	Splicing factor 3B subunit 3	1.6677	3.17708	0.0016	13.7197	14.2165	13.7854	13.9072	15.4793	15.6648	15.5806	15.5749	4.51665	0.703414		ZC196.2	ND
cpin-1	Q20166	Amidohydrolase-related domain-containing protein	1.6665	3.17444	0.0053	12.0725	11.7501	12.3815	12.068	13.4526	13.7343	14.0166	13.7345	ND	NA		T01B7.5	ND
ttc-4	Q09974	Cns1/TTC4 wheel domain-containing protein	1.6643	3.1696	0.0035	12.9428	13.4476	13.6154	13.3353	14.9541	15.1424	14.9024	14.9996	ND	NA		Y56A3A.7	ND
hsp-1	P09446	Heat shock protein hsp-1	1.6445	3.12639	0.0005	21.4324	21.2498	21.2454	21.3092	23.0064	22.9577	22.8971	22.9537	ND	NA		znf-207	ND
czw-1	Q19642	Centromere/kinetochore protein zw10 homolog	1.6401	3.11687	0.0006	15.3031	15.203	15.1234	15.2098	16.7592	16.7937	16.9968	16.8499	4.86089	0.641215		T28F4.5	ND
arp-11	Q9GYR2	Actin-related protein 10	1.6394	3.11536	0.0203	ND	11.7187	12.5857	12.1522	13.8782	13.7639	13.7328	13.7916	ND	NA		scb-1	ND
dpyd-1	Q18164	Dihydropyrimidine dehydrogenase [NADP(+)]	1.6275	3.08977	0.0004	13.9435	13.9936	13.9705	13.9692	15.6091	15.5951	15.5857	15.5966	4.0405	0.764701		Y94H6A.10	ND
prx-14	Q93930	Peroxisomal membrane protein PEX14	1.6274	3.08956	0.0124	ND	ND	12.0328	12.0328	13.6973	13.7094	13.574	13.6602	ND	NA		ttc-36	ND
T08G11.1	Q8T3D2	Vacuolar protein sorting-associated protein 13	1.6257	3.08592	0.0043	17.6833	17.2699	16.9297	17.2943	18.9748	18.8496	18.9357	18.92	ND	NA		prx-14	ND
F53A10.2	H2L055	Rap-GAP domain-containing protein	1.6189	3.07141	0.0357	ND	9.1457	9.0293	9.0875	11.0662	10.9767	10.0762	10.7064	ND	NA		yop-1	ND
smgl-1	P90841	Neuroblastoma-amplified sequence	1.6138	3.06057	0.002	14.2792	14.1031	14.3251	14.2358	15.5994	15.811	16.1383	15.8496	2.03859	1.50132
cyld-1	H2L265	USP domain-containing protein	1.6048	3.04154	0.0011	13.688	13.6194	14.032	13.7798	15.3936	15.407	15.3533	15.3846	ND	NA
pqn-59	O61708	Protein lingerer	1.6016	3.0348	0.0066	14.3765	13.5793	14.115	14.0236	15.7959	15.5945	15.4851	15.6252	ND	NA
lec-10	G5EBV4	Galectin	1.5966	3.0243	0.014	ND	12.2174	11.6702	11.9438	13.4754	13.8049	13.341	13.5404	ND	NA
[truncated: 105 more rows]

## Sheet: (4) NEKL-2 Filter-2
Gene (301)	UniProt ID	Description	log2 FC	Fold Change	Adj. P Val	N2_1	N2_2	N2_3	N2 Avg	NEKL-2_1	NEKL-2_2	NEKL-2_3	NEKL-2 Avg	Pdpy-7::mNG FC	Ratio FC NEKL-2 to Pdpy-7::mNG		Comments		Combined Pdpy-7::mNG Upregulated (288)	FC		Filter-2
[truncated: 301 more rows]

[truncated: 11 more sheets: (5) NEKL-3 Raw, (6) NEKL-3 Up Down, (7) NEKL-3 Filter-1, (8) NEKL-3 Filter-2, (9) MLT-3 Raw, (10) MLT-3 Up Down, (11) MLT-3 Filter-1 , (12) MLT-3 Filter-2, (13) Overlaps Filter-1, (14) Overlaps Filter-2, (15) N2-up overlaps]
