# Supplementary material for: Integrating endogenous TurboID and data-independent acquisition mass spectrometry for in vivo proximity labeling
Source: EMBO J. 2025 Dec 11;45(2):592–632. doi: 10.1038/s44318-025-00660-5 (PMC12811337; doi:10.1038/s44318-025-00660-5)
Supplement: Supplementary file 25 — Source data Fig. 9 [file 44318_2025_660_MOESM25_ESM.zip]

Archive with 6 entries (4 files):
- Figure 9/
- Figure 9/.DS_Store
- __MACOSX/Figure 9/._.DS_Store
- Figure 9/9B-C/
- Figure 9/9B-C/EMBOJ-2025-122132_SourceDataForFigure9B-C.xlsx
- __MACOSX/Figure 9/9B-C/._EMBOJ-2025-122132_SourceDataForFigure9B-C.xlsx
