# Supplementary material for: Integrating endogenous TurboID and data-independent acquisition mass spectrometry for in vivo proximity labeling
Source: EMBO J. 2025 Dec 11;45(2):592–632. doi: 10.1038/s44318-025-00660-5 (PMC12811337; doi:10.1038/s44318-025-00660-5)
Supplement: Supplementary file 25 — Source data Fig. 9 [file 44318_2025_660_MOESM25_ESM.zip › Figure 9/9B-C/EMBOJ-2025-122132_SourceDataForFigure9B-C.xlsx]

## Sheet: Contents
Summary: Raw data for Figure 9B-C
Tabs
1	Data for Figure 9B
2	Data for Figure 9C

## Sheet: (1) Fig 9B
Data in Figure 9B
RNAi (N2)	Adult viable	Larval arrest	Percent viable			RNAi ddl-2()	Adult viable	Larval arrest
Ctrl [GFP(RNAi)]	843	21	97.5694			Ctrl [GFP(RNAi)]	280	58	82.8402
mlt-2	851	45	94.9777			mlt-2	0	189	0
nekl-2	1168	22	98.1513			nekl-2	0	205	0
ddl-2	602	5	99.1763
cdc-37	424	19	95.7111
vps-13	793	12	98.5093
						RNAi ddl-1()	Adult viable	Larval arrest
						Ctrl [GFP(RNAi)]	292	87	77.0449
RNAi nekl-2(fd81)	Adult viable	Larval arrest				mlt-2	56	334	14.359
Ctrl [GFP(RNAi)]	514	29	94.6593			nekl-2	124	240	34.0659
nekl-2	0	962	0
mlt-2	0	490	0
ddl-2	410	164	71.4286
cdc-37	25	185	11.9048
vps-13	507	34	93.7153
Additional biological replicates
RNAi (N2)	Adult viable	Larval arrest	Percent viable			RNAi ddl-2()	Adult viable	Larval arrest
Ctrl [GFP(RNAi)]	663	5	99.2515			Ctrl [GFP(RNAi)]	150	56	72.8155
mlt-2	651	4	99.3893			mlt-2	0	53	0
nekl-2	659	7	98.9489			nekl-2	0	125	0
ddl-2	639	11	98.3077
cdc-37	520	38	93.19
vps-13	818	21	97.497
						RNAi ddl-1()	Adult viable	Larval arrest
RNAi nekl-2(fd81)	Adult viable	Larval arrest				Ctrl [GFP(RNAi)]	142	31	82.0809
Ctrl [GFP(RNAi)]	660	18	97.3451			mlt-2	51	189	21.25
nekl-2	0	365	0			nekl-2	15	153	8.92857
mlt-2	4	448	0.884956
ddl-2	477	168	73.9535
cdc-37	11	299	3.54839
vps-13	636	46	93.2551

## Sheet: (2) Fig 9C
Data in Figure 9C
Genotype	Viable	Arrested
nekl-2(fd81); nekl-3(gk894345)	7	364
nekl-2(fd81); bcc-1(fd450); nekl-3(gk894345)	4	939
nekl-2(fd81) catp-1(fd429); nekl-3(gk894345)	27	1157
nekl-2(fd81) catp-1(fd429); bcc-1(fd450); nekl-3(gk894345)	587	107
WY1768 (fd168)	1145	169
